# Supplementary material for: Nuclear genome of Bulinus truncatus, an intermediate host of the carcinogenic human blood fluke Schistosoma haematobium
Source: Nat Commun. 2022 Feb 21;13:977. doi: 10.1038/s41467-022-28634-9 (PMC8861042; doi:10.1038/s41467-022-28634-9)
Supplement: Supplementary file 6 — Supplementary Data 3 [file 41467_2022_28634_MOESM6_ESM.zip › Supplementary_Data_3/bglb016934-pa.mature.pep.pdb]

ATOM      1  N   SER A   1      -6.166  32.050 -23.495  1.00 39.31           N  
ATOM      2  H   SER A   1      -6.420  31.935 -24.465  1.00 39.31           H  
ATOM      3  H2  SER A   1      -5.184  31.847 -23.371  1.00 39.31           H  
ATOM      4  H3  SER A   1      -6.368  33.003 -23.228  1.00 39.31           H  
ATOM      5  CA  SER A   1      -7.000  31.120 -22.712  1.00 39.31           C  
ATOM      6  HA  SER A   1      -6.818  31.250 -21.645  1.00 39.31           H  
ATOM      7  C   SER A   1      -6.621  29.700 -23.100  1.00 39.31           C  
ATOM      8  CB  SER A   1      -8.482  31.389 -23.001  1.00 39.31           C  
ATOM      9  HB2 SER A   1      -9.093  30.559 -22.647  1.00 39.31           H  
ATOM     10  HB3 SER A   1      -8.789  32.299 -22.485  1.00 39.31           H  
ATOM     11  O   SER A   1      -6.964  29.252 -24.183  1.00 39.31           O  
ATOM     12  OG  SER A   1      -8.661  31.569 -24.391  1.00 39.31           O  
ATOM     13  HG  SER A   1      -9.225  30.867 -24.722  1.00 39.31           H  
ATOM     14  N   THR A   2      -5.805  29.023 -22.294  1.00 48.99           N  
ATOM     15  H   THR A   2      -5.508  29.407 -21.408  1.00 48.99           H  
ATOM     16  CA  THR A   2      -5.377  27.635 -22.546  1.00 48.99           C  
ATOM     17  HA  THR A   2      -5.517  27.368 -23.593  1.00 48.99           H  
ATOM     18  C   THR A   2      -6.234  26.698 -21.709  1.00 48.99           C  
ATOM     19  CB  THR A   2      -3.891  27.434 -22.207  1.00 48.99           C  
ATOM     20  HB  THR A   2      -3.673  26.369 -22.125  1.00 48.99           H  
ATOM     21  O   THR A   2      -5.966  26.516 -20.529  1.00 48.99           O  
ATOM     22  CG2 THR A   2      -2.983  28.034 -23.278  1.00 48.99           C  
ATOM     23 HG21 THR A   2      -3.166  29.104 -23.375  1.00 48.99           H  
ATOM     24 HG22 THR A   2      -1.942  27.874 -22.995  1.00 48.99           H  
ATOM     25 HG23 THR A   2      -3.165  27.541 -24.233  1.00 48.99           H  
ATOM     26  OG1 THR A   2      -3.600  28.072 -20.983  1.00 48.99           O  
ATOM     27  HG1 THR A   2      -4.048  27.553 -20.311  1.00 48.99           H  
ATOM     28  N   GLU A   3      -7.288  26.161 -22.313  1.00 76.02           N  
ATOM     29  H   GLU A   3      -7.494  26.429 -23.265  1.00 76.02           H  
ATOM     30  CA  GLU A   3      -8.285  25.323 -21.634  1.00 76.02           C  
ATOM     31  HA  GLU A   3      -8.552  25.750 -20.667  1.00 76.02           H  
ATOM     32  C   GLU A   3      -7.772  23.907 -21.392  1.00 76.02           C  
ATOM     33  CB  GLU A   3      -9.531  25.283 -22.503  1.00 76.02           C  
ATOM     34  HB2 GLU A   3     -10.206  24.511 -22.133  1.00 76.02           H  
ATOM     35  HB3 GLU A   3      -9.218  25.010 -23.511  1.00 76.02           H  
ATOM     36  O   GLU A   3      -7.913  23.392 -20.292  1.00 76.02           O  
ATOM     37  CG  GLU A   3     -10.230  26.651 -22.476  1.00 76.02           C  
ATOM     38  HG2 GLU A   3      -9.495  27.453 -22.539  1.00 76.02           H  
ATOM     39  HG3 GLU A   3     -10.757  26.762 -21.528  1.00 76.02           H  
ATOM     40  CD  GLU A   3     -11.191  26.825 -23.639  1.00 76.02           C  
ATOM     41  OE1 GLU A   3     -12.021  27.749 -23.566  1.00 76.02           O  
ATOM     42  OE2 GLU A   3     -11.051  26.088 -24.642  1.00 76.02           O  
ATOM     43  N   LEU A   4      -7.087  23.318 -22.375  1.00 86.61           N  
ATOM     44  H   LEU A   4      -6.984  23.824 -23.243  1.00 86.61           H  
ATOM     45  CA  LEU A   4      -6.354  22.064 -22.229  1.00 86.61           C  
ATOM     46  HA  LEU A   4      -6.773  21.503 -21.394  1.00 86.61           H  
ATOM     47  C   LEU A   4      -4.882  22.360 -21.932  1.00 86.61           C  
ATOM     48  CB  LEU A   4      -6.529  21.243 -23.515  1.00 86.61           C  
ATOM     49  HB2 LEU A   4      -6.075  21.791 -24.340  1.00 86.61           H  
ATOM     50  HB3 LEU A   4      -7.594  21.143 -23.725  1.00 86.61           H  
ATOM     51  O   LEU A   4      -4.207  23.028 -22.720  1.00 86.61           O  
ATOM     52  CG  LEU A   4      -5.903  19.839 -23.447  1.00 86.61           C  
ATOM     53  HG  LEU A   4      -4.844  19.906 -23.198  1.00 86.61           H  
ATOM     54  CD1 LEU A   4      -6.615  18.960 -22.423  1.00 86.61           C  
ATOM     55 HD11 LEU A   4      -7.694  19.055 -22.538  1.00 86.61           H  
ATOM     56 HD12 LEU A   4      -6.339  17.916 -22.570  1.00 86.61           H  
ATOM     57 HD13 LEU A   4      -6.333  19.255 -21.412  1.00 86.61           H  
ATOM     58  CD2 LEU A   4      -6.035  19.181 -24.818  1.00 86.61           C  
ATOM     59 HD21 LEU A   4      -7.086  19.097 -25.091  1.00 86.61           H  
ATOM     60 HD22 LEU A   4      -5.593  18.185 -24.788  1.00 86.61           H  
ATOM     61 HD23 LEU A   4      -5.509  19.782 -25.560  1.00 86.61           H  
ATOM     62  N   VAL A   5      -4.380  21.845 -20.814  1.00 87.58           N  
ATOM     63  H   VAL A   5      -4.987  21.302 -20.217  1.00 87.58           H  
ATOM     64  CA  VAL A   5      -3.013  22.071 -20.345  1.00 87.58           C  
ATOM     65  HA  VAL A   5      -2.477  22.671 -21.080  1.00 87.58           H  
ATOM     66  C   VAL A   5      -2.293  20.737 -20.217  1.00 87.58           C  
ATOM     67  CB  VAL A   5      -3.001  22.858 -19.020  1.00 87.58           C  
ATOM     68  HB  VAL A   5      -3.533  22.294 -18.255  1.00 87.58           H  
ATOM     69  O   VAL A   5      -2.783  19.808 -19.579  1.00 87.58           O  
ATOM     70  CG1 VAL A   5      -1.567  23.116 -18.533  1.00 87.58           C  
ATOM     71 HG11 VAL A   5      -1.075  22.174 -18.291  1.00 87.58           H  
ATOM     72 HG12 VAL A   5      -0.992  23.637 -19.299  1.00 87.58           H  
ATOM     73 HG13 VAL A   5      -1.588  23.720 -17.626  1.00 87.58           H  
ATOM     74  CG2 VAL A   5      -3.682  24.225 -19.191  1.00 87.58           C  
ATOM     75 HG21 VAL A   5      -3.625  24.788 -18.260  1.00 87.58           H  
ATOM     76 HG22 VAL A   5      -3.198  24.790 -19.988  1.00 87.58           H  
ATOM     77 HG23 VAL A   5      -4.735  24.091 -19.438  1.00 87.58           H  
ATOM     78  N   ILE A   6      -1.100  20.671 -20.805  1.00 91.31           N  
ATOM     79  H   ILE A   6      -0.758  21.491 -21.286  1.00 91.31           H  
ATOM     80  CA  ILE A   6      -0.111  19.644 -20.494  1.00 91.31           C  
ATOM     81  HA  ILE A   6      -0.553  18.965 -19.765  1.00 91.31           H  
ATOM     82  C   ILE A   6       1.086  20.313 -19.826  1.00 91.31           C  
ATOM     83  CB  ILE A   6       0.241  18.777 -21.717  1.00 91.31           C  
ATOM     84  HB  ILE A   6      -0.694  18.332 -22.059  1.00 91.31           H  
ATOM     85  O   ILE A   6       1.708  21.213 -20.395  1.00 91.31           O  
ATOM     86  CG1 ILE A   6       1.175  17.623 -21.292  1.00 91.31           C  
ATOM     87 HG12 ILE A   6       2.131  18.030 -20.963  1.00 91.31           H  
ATOM     88 HG13 ILE A   6       0.724  17.104 -20.447  1.00 91.31           H  
ATOM     89  CG2 ILE A   6       0.808  19.595 -22.887  1.00 91.31           C  
ATOM     90 HG21 ILE A   6       0.119  20.399 -23.147  1.00 91.31           H  
ATOM     91 HG22 ILE A   6       1.760  20.048 -22.613  1.00 91.31           H  
ATOM     92 HG23 ILE A   6       0.943  18.950 -23.755  1.00 91.31           H  
ATOM     93  CD1 ILE A   6       1.446  16.583 -22.386  1.00 91.31           C  
ATOM     94 HD11 ILE A   6       0.508  16.203 -22.791  1.00 91.31           H  
ATOM     95 HD12 ILE A   6       2.001  15.754 -21.947  1.00 91.31           H  
ATOM     96 HD13 ILE A   6       2.044  17.018 -23.187  1.00 91.31           H  
ATOM     97  N   ASP A   7       1.386  19.879 -18.612  1.00 89.19           N  
ATOM     98  H   ASP A   7       0.847  19.116 -18.226  1.00 89.19           H  
ATOM     99  CA  ASP A   7       2.559  20.294 -17.857  1.00 89.19           C  
ATOM    100  HA  ASP A   7       3.122  21.022 -18.441  1.00 89.19           H  
ATOM    101  C   ASP A   7       3.458  19.082 -17.633  1.00 89.19           C  
ATOM    102  CB  ASP A   7       2.145  20.979 -16.551  1.00 89.19           C  
ATOM    103  HB2 ASP A   7       1.458  21.794 -16.778  1.00 89.19           H  
ATOM    104  HB3 ASP A   7       1.628  20.263 -15.912  1.00 89.19           H  
ATOM    105  O   ASP A   7       2.976  17.994 -17.322  1.00 89.19           O  
ATOM    106  CG  ASP A   7       3.357  21.555 -15.814  1.00 89.19           C  
ATOM    107  OD1 ASP A   7       4.274  22.073 -16.500  1.00 89.19           O  
ATOM    108  OD2 ASP A   7       3.363  21.490 -14.570  1.00 89.19           O  
ATOM    109  N   VAL A   8       4.760  19.262 -17.847  1.00 90.55           N  
ATOM    110  H   VAL A   8       5.099  20.210 -17.917  1.00 90.55           H  
ATOM    111  CA  VAL A   8       5.750  18.203 -17.645  1.00 90.55           C  
ATOM    112  HA  VAL A   8       5.302  17.436 -17.014  1.00 90.55           H  
ATOM    113  C   VAL A   8       6.935  18.784 -16.912  1.00 90.55           C  
ATOM    114  CB  VAL A   8       6.224  17.520 -18.938  1.00 90.55           C  
ATOM    115  HB  VAL A   8       6.795  18.217 -19.552  1.00 90.55           H  
ATOM    116  O   VAL A   8       7.502  19.781 -17.368  1.00 90.55           O  
ATOM    117  CG1 VAL A   8       7.112  16.331 -18.562  1.00 90.55           C  
ATOM    118 HG11 VAL A   8       7.198  15.645 -19.406  1.00 90.55           H  
ATOM    119 HG12 VAL A   8       6.673  15.771 -17.737  1.00 90.55           H  
ATOM    120 HG13 VAL A   8       8.102  16.679 -18.267  1.00 90.55           H  
ATOM    121  CG2 VAL A   8       5.061  16.975 -19.771  1.00 90.55           C  
ATOM    122 HG21 VAL A   8       4.520  16.245 -19.168  1.00 90.55           H  
ATOM    123 HG22 VAL A   8       5.436  16.494 -20.674  1.00 90.55           H  
ATOM    124 HG23 VAL A   8       4.376  17.778 -20.045  1.00 90.55           H  
ATOM    125  N   GLN A   9       7.292  18.165 -15.792  1.00 86.49           N  
ATOM    126  H   GLN A   9       6.770  17.354 -15.491  1.00 86.49           H  
ATOM    127  CA  GLN A   9       8.384  18.626 -14.950  1.00 86.49           C  
ATOM    128  HA  GLN A   9       9.010  19.289 -15.546  1.00 86.49           H  
ATOM    129  C   GLN A   9       9.203  17.451 -14.377  1.00 86.49           C  
ATOM    130  CB  GLN A   9       7.849  19.451 -13.790  1.00 86.49           C  
ATOM    131  HB2 GLN A   9       7.301  18.737 -13.177  1.00 86.49           H  
ATOM    132  HB3 GLN A   9       8.696  19.816 -13.208  1.00 86.49           H  
ATOM    133  O   GLN A   9       8.617  16.474 -13.902  1.00 86.49           O  
ATOM    134  CG  GLN A   9       6.950  20.646 -14.168  1.00 86.49           C  
ATOM    135  HG2 GLN A   9       6.096  20.312 -14.757  1.00 86.49           H  
ATOM    136  HG3 GLN A   9       6.555  21.097 -13.258  1.00 86.49           H  
ATOM    137  CD  GLN A   9       7.688  21.752 -14.906  1.00 86.49           C  
ATOM    138  NE2 GLN A   9       6.985  22.579 -15.646  1.00 86.49           N  
ATOM    139 HE21 GLN A   9       5.996  22.422 -15.777  1.00 86.49           H  
ATOM    140 HE22 GLN A   9       7.494  23.336 -16.079  1.00 86.49           H  
ATOM    141  OE1 GLN A   9       8.894  21.915 -14.810  1.00 86.49           O  
ATOM    142  N   PRO A  10      10.543  17.566 -14.355  1.00 86.92           N  
ATOM    143  CA  PRO A  10      11.305  18.595 -15.062  1.00 86.92           C  
ATOM    144  HA  PRO A  10      10.971  19.590 -14.768  1.00 86.92           H  
ATOM    145  C   PRO A  10      11.152  18.436 -16.586  1.00 86.92           C  
ATOM    146  CB  PRO A  10      12.748  18.419 -14.597  1.00 86.92           C  
ATOM    147  HB2 PRO A  10      13.471  18.733 -15.350  1.00 86.92           H  
ATOM    148  HB3 PRO A  10      12.903  18.972 -13.670  1.00 86.92           H  
ATOM    149  O   PRO A  10      10.842  17.361 -17.091  1.00 86.92           O  
ATOM    150  CG  PRO A  10      12.833  16.922 -14.315  1.00 86.92           C  
ATOM    151  HG2 PRO A  10      13.609  16.709 -13.579  1.00 86.92           H  
ATOM    152  HG3 PRO A  10      13.020  16.384 -15.244  1.00 86.92           H  
ATOM    153  CD  PRO A  10      11.440  16.566 -13.796  1.00 86.92           C  
ATOM    154  HD2 PRO A  10      11.418  16.623 -12.708  1.00 86.92           H  
ATOM    155  HD3 PRO A  10      11.163  15.564 -14.124  1.00 86.92           H  
ATOM    156  N   ASN A  11      11.357  19.518 -17.334  1.00 85.99           N  
ATOM    157  H   ASN A  11      11.623  20.385 -16.891  1.00 85.99           H  
ATOM    158  CA  ASN A  11      11.345  19.487 -18.802  1.00 85.99           C  
ATOM    159  HA  ASN A  11      10.543  18.823 -19.125  1.00 85.99           H  
ATOM    160  C   ASN A  11      12.644  18.924 -19.406  1.00 85.99           C  
ATOM    161  CB  ASN A  11      11.040  20.895 -19.336  1.00 85.99           C  
ATOM    162  HB2 ASN A  11      10.104  21.253 -18.906  1.00 85.99           H  
ATOM    163  HB3 ASN A  11      10.920  20.830 -20.418  1.00 85.99           H  
ATOM    164  O   ASN A  11      12.716  18.747 -20.619  1.00 85.99           O  
ATOM    165  CG  ASN A  11      12.137  21.899 -19.014  1.00 85.99           C  
ATOM    166  ND2 ASN A  11      12.536  22.711 -19.961  1.00 85.99           N  
ATOM    167 HD21 ASN A  11      13.360  23.249 -19.734  1.00 85.99           H  
ATOM    168 HD22 ASN A  11      12.320  22.495 -20.924  1.00 85.99           H  
ATOM    169  OD1 ASN A  11      12.631  21.983 -17.902  1.00 85.99           O  
ATOM    170  N   VAL A  12      13.649  18.656 -18.571  1.00 86.14           N  
ATOM    171  H   VAL A  12      13.507  18.829 -17.587  1.00 86.14           H  
ATOM    172  CA  VAL A  12      14.916  18.026 -18.942  1.00 86.14           C  
ATOM    173  HA  VAL A  12      14.848  17.659 -19.966  1.00 86.14           H  
ATOM    174  C   VAL A  12      15.151  16.843 -18.009  1.00 86.14           C  
ATOM    175  CB  VAL A  12      16.094  19.021 -18.882  1.00 86.14           C  
ATOM    176  HB  VAL A  12      16.246  19.333 -17.849  1.00 86.14           H  
ATOM    177  O   VAL A  12      15.125  16.990 -16.784  1.00 86.14           O  
ATOM    178  CG1 VAL A  12      17.387  18.368 -19.386  1.00 86.14           C  
ATOM    179 HG11 VAL A  12      17.668  17.525 -18.754  1.00 86.14           H  
ATOM    180 HG12 VAL A  12      18.202  19.091 -19.360  1.00 86.14           H  
ATOM    181 HG13 VAL A  12      17.260  18.023 -20.413  1.00 86.14           H  
ATOM    182  CG2 VAL A  12      15.828  20.278 -19.722  1.00 86.14           C  
ATOM    183 HG21 VAL A  12      16.712  20.916 -19.717  1.00 86.14           H  
ATOM    184 HG22 VAL A  12      15.603  20.007 -20.753  1.00 86.14           H  
ATOM    185 HG23 VAL A  12      14.995  20.844 -19.304  1.00 86.14           H  
ATOM    186  N   ILE A  13      15.373  15.667 -18.587  1.00 86.44           N  
ATOM    187  H   ILE A  13      15.370  15.633 -19.597  1.00 86.44           H  
ATOM    188  CA  ILE A  13      15.846  14.485 -17.882  1.00 86.44           C  
ATOM    189  HA  ILE A  13      15.507  14.533 -16.847  1.00 86.44           H  
ATOM    190  C   ILE A  13      17.366  14.515 -17.896  1.00 86.44           C  
ATOM    191  CB  ILE A  13      15.281  13.186 -18.482  1.00 86.44           C  
ATOM    192  HB  ILE A  13      15.482  13.189 -19.554  1.00 86.44           H  
ATOM    193  O   ILE A  13      18.011  14.523 -18.947  1.00 86.44           O  
ATOM    194  CG1 ILE A  13      13.758  13.117 -18.252  1.00 86.44           C  
ATOM    195 HG12 ILE A  13      13.305  14.095 -18.414  1.00 86.44           H  
ATOM    196 HG13 ILE A  13      13.556  12.825 -17.222  1.00 86.44           H  
ATOM    197  CG2 ILE A  13      15.944  11.949 -17.838  1.00 86.44           C  
ATOM    198 HG21 ILE A  13      15.535  11.028 -18.253  1.00 86.44           H  
ATOM    199 HG22 ILE A  13      17.017  11.942 -18.033  1.00 86.44           H  
ATOM    200 HG23 ILE A  13      15.784  11.947 -16.760  1.00 86.44           H  
ATOM    201  CD1 ILE A  13      13.078  12.130 -19.201  1.00 86.44           C  
ATOM    202 HD11 ILE A  13      13.552  11.149 -19.176  1.00 86.44           H  
ATOM    203 HD12 ILE A  13      13.129  12.528 -20.215  1.00 86.44           H  
ATOM    204 HD13 ILE A  13      12.029  12.026 -18.924  1.00 86.44           H  
ATOM    205  N   LEU A  14      17.922  14.497 -16.697  1.00 78.46           N  
ATOM    206  H   LEU A  14      17.314  14.481 -15.890  1.00 78.46           H  
ATOM    207  CA  LEU A  14      19.332  14.323 -16.451  1.00 78.46           C  
ATOM    208  HA  LEU A  14      19.883  14.507 -17.374  1.00 78.46           H  
ATOM    209  C   LEU A  14      19.538  12.867 -15.996  1.00 78.46           C  
ATOM    210  CB  LEU A  14      19.753  15.367 -15.411  1.00 78.46           C  
ATOM    211  HB2 LEU A  14      19.076  15.292 -14.560  1.00 78.46           H  
ATOM    212  HB3 LEU A  14      20.767  15.133 -15.088  1.00 78.46           H  
ATOM    213  O   LEU A  14      18.934  12.463 -14.994  1.00 78.46           O  
ATOM    214  CG  LEU A  14      19.751  16.826 -15.883  1.00 78.46           C  
ATOM    215  HG  LEU A  14      18.766  17.093 -16.267  1.00 78.46           H  
ATOM    216  CD1 LEU A  14      20.080  17.726 -14.690  1.00 78.46           C  
ATOM    217 HD11 LEU A  14      19.321  17.596 -13.918  1.00 78.46           H  
ATOM    218 HD12 LEU A  14      21.060  17.474 -14.286  1.00 78.46           H  
ATOM    219 HD13 LEU A  14      20.072  18.767 -15.013  1.00 78.46           H  
ATOM    220  CD2 LEU A  14      20.805  17.077 -16.958  1.00 78.46           C  
ATOM    221 HD21 LEU A  14      21.801  16.833 -16.589  1.00 78.46           H  
ATOM    222 HD22 LEU A  14      20.772  18.120 -17.273  1.00 78.46           H  
ATOM    223 HD23 LEU A  14      20.587  16.458 -17.828  1.00 78.46           H  
ATOM    224  N   PRO A  15      20.330  12.057 -16.724  1.00 71.62           N  
ATOM    225  CA  PRO A  15      20.530  10.650 -16.394  1.00 71.62           C  
ATOM    226  HA  PRO A  15      19.588  10.117 -16.524  1.00 71.62           H  
ATOM    227  C   PRO A  15      21.005  10.482 -14.955  1.00 71.62           C  
ATOM    228  CB  PRO A  15      21.562  10.103 -17.384  1.00 71.62           C  
ATOM    229  HB2 PRO A  15      21.065   9.424 -18.077  1.00 71.62           H  
ATOM    230  HB3 PRO A  15      22.365   9.568 -16.878  1.00 71.62           H  
ATOM    231  O   PRO A  15      21.896  11.205 -14.525  1.00 71.62           O  
ATOM    232  CG  PRO A  15      22.114  11.324 -18.122  1.00 71.62           C  
ATOM    233  HG2 PRO A  15      22.266  11.122 -19.182  1.00 71.62           H  
ATOM    234  HG3 PRO A  15      23.055  11.621 -17.659  1.00 71.62           H  
ATOM    235  CD  PRO A  15      21.090  12.430 -17.904  1.00 71.62           C  
ATOM    236  HD2 PRO A  15      20.423  12.502 -18.763  1.00 71.62           H  
ATOM    237  HD3 PRO A  15      21.615  13.373 -17.749  1.00 71.62           H  
ATOM    238  N   GLU A  16      20.393   9.538 -14.235  1.00 66.14           N  
ATOM    239  H   GLU A  16      19.670   9.001 -14.694  1.00 66.14           H  
ATOM    240  CA  GLU A  16      20.673   9.204 -12.823  1.00 66.14           C  
ATOM    241  HA  GLU A  16      20.026   8.368 -12.557  1.00 66.14           H  
ATOM    242  C   GLU A  16      20.330  10.305 -11.802  1.00 66.14           C  
ATOM    243  CB  GLU A  16      22.117   8.695 -12.657  1.00 66.14           C  
ATOM    244  HB2 GLU A  16      22.242   8.335 -11.636  1.00 66.14           H  
ATOM    245  HB3 GLU A  16      22.815   9.517 -12.816  1.00 66.14           H  
ATOM    246  O   GLU A  16      20.432  10.091 -10.596  1.00 66.14           O  
ATOM    247  CG  GLU A  16      22.445   7.544 -13.624  1.00 66.14           C  
ATOM    248  HG2 GLU A  16      22.322   7.880 -14.654  1.00 66.14           H  
ATOM    249  HG3 GLU A  16      21.733   6.736 -13.451  1.00 66.14           H  
ATOM    250  CD  GLU A  16      23.872   7.003 -13.475  1.00 66.14           C  
ATOM    251  OE1 GLU A  16      24.147   5.976 -14.138  1.00 66.14           O  
ATOM    252  OE2 GLU A  16      24.674   7.615 -12.738  1.00 66.14           O  
ATOM    253  N   ILE A  17      19.866  11.462 -12.276  1.00 69.82           N  
ATOM    254  H   ILE A  17      19.825  11.560 -13.280  1.00 69.82           H  
ATOM    255  CA  ILE A  17      19.658  12.668 -11.469  1.00 69.82           C  
ATOM    256  HA  ILE A  17      20.082  12.536 -10.474  1.00 69.82           H  
ATOM    257  C   ILE A  17      18.180  12.951 -11.319  1.00 69.82           C  
ATOM    258  CB  ILE A  17      20.345  13.860 -12.151  1.00 69.82           C  
ATOM    259  HB  ILE A  17      19.952  13.937 -13.165  1.00 69.82           H  
ATOM    260  O   ILE A  17      17.712  13.222 -10.217  1.00 69.82           O  
ATOM    261  CG1 ILE A  17      21.844  13.583 -12.242  1.00 69.82           C  
ATOM    262 HG12 ILE A  17      22.214  13.721 -11.226  1.00 69.82           H  
ATOM    263 HG13 ILE A  17      22.062  12.542 -12.480  1.00 69.82           H  
ATOM    264  CG2 ILE A  17      20.075  15.183 -11.400  1.00 69.82           C  
ATOM    265 HG21 ILE A  17      20.353  15.075 -10.352  1.00 69.82           H  
ATOM    266 HG22 ILE A  17      20.646  15.999 -11.843  1.00 69.82           H  
ATOM    267 HG23 ILE A  17      19.018  15.445 -11.462  1.00 69.82           H  
ATOM    268  CD1 ILE A  17      22.598  14.428 -13.272  1.00 69.82           C  
ATOM    269 HD11 ILE A  17      22.374  15.490 -13.170  1.00 69.82           H  
ATOM    270 HD12 ILE A  17      23.668  14.254 -13.163  1.00 69.82           H  
ATOM    271 HD13 ILE A  17      22.344  14.071 -14.270  1.00 69.82           H  
ATOM    272  N   THR A  18      17.449  12.909 -12.434  1.00 79.58           N  
ATOM    273  H   THR A  18      17.905  12.692 -13.308  1.00 79.58           H  
ATOM    274  CA  THR A  18      16.016  13.169 -12.438  1.00 79.58           C  
ATOM    275  HA  THR A  18      15.841  14.090 -11.882  1.00 79.58           H  
ATOM    276  C   THR A  18      15.303  11.996 -11.770  1.00 79.58           C  
ATOM    277  CB  THR A  18      15.491  13.392 -13.856  1.00 79.58           C  
ATOM    278  HB  THR A  18      15.687  12.515 -14.473  1.00 79.58           H  
ATOM    279  O   THR A  18      15.313  10.892 -12.314  1.00 79.58           O  
ATOM    280  CG2 THR A  18      13.997  13.705 -13.853  1.00 79.58           C  
ATOM    281 HG21 THR A  18      13.435  12.823 -13.544  1.00 79.58           H  
ATOM    282 HG22 THR A  18      13.671  13.984 -14.855  1.00 79.58           H  
ATOM    283 HG23 THR A  18      13.780  14.506 -13.147  1.00 79.58           H  
ATOM    284  OG1 THR A  18      16.135  14.514 -14.415  1.00 79.58           O  
ATOM    285  HG1 THR A  18      15.492  15.223 -14.490  1.00 79.58           H  
ATOM    286  N   PRO A  19      14.664  12.200 -10.607  1.00 79.86           N  
ATOM    287  CA  PRO A  19      14.091  11.088  -9.860  1.00 79.86           C  
ATOM    288  HA  PRO A  19      14.725  10.204  -9.922  1.00 79.86           H  
ATOM    289  C   PRO A  19      12.688  10.724 -10.314  1.00 79.86           C  
ATOM    290  CB  PRO A  19      14.070  11.600  -8.439  1.00 79.86           C  
ATOM    291  HB2 PRO A  19      13.300  11.113  -7.841  1.00 79.86           H  
ATOM    292  HB3 PRO A  19      15.072  11.413  -8.052  1.00 79.86           H  
ATOM    293  O   PRO A  19      12.302   9.559 -10.283  1.00 79.86           O  
ATOM    294  CG  PRO A  19      13.847  13.107  -8.556  1.00 79.86           C  
ATOM    295  HG2 PRO A  19      14.278  13.652  -7.716  1.00 79.86           H  
ATOM    296  HG3 PRO A  19      12.783  13.323  -8.647  1.00 79.86           H  
ATOM    297  CD  PRO A  19      14.563  13.451  -9.855  1.00 79.86           C  
ATOM    298  HD2 PRO A  19      15.549  13.846  -9.612  1.00 79.86           H  
ATOM    299  HD3 PRO A  19      13.993  14.196 -10.410  1.00 79.86           H  
ATOM    300  N   HIS A  20      11.939  11.738 -10.729  1.00 87.13           N  
ATOM    301  H   HIS A  20      12.365  12.653 -10.765  1.00 87.13           H  
ATOM    302  CA  HIS A  20      10.543  11.658 -11.097  1.00 87.13           C  
ATOM    303  HA  HIS A  20      10.280  10.625 -11.322  1.00 87.13           H  
ATOM    304  C   HIS A  20      10.348  12.523 -12.338  1.00 87.13           C  
ATOM    305  CB  HIS A  20       9.671  12.139  -9.922  1.00 87.13           C  
ATOM    306  HB2 HIS A  20       8.622  12.042 -10.202  1.00 87.13           H  
ATOM    307  HB3 HIS A  20       9.869  13.195  -9.740  1.00 87.13           H  
ATOM    308  O   HIS A  20      10.804  13.667 -12.363  1.00 87.13           O  
ATOM    309  CG  HIS A  20       9.892  11.377  -8.632  1.00 87.13           C  
ATOM    310  CD2 HIS A  20      10.407  11.877  -7.469  1.00 87.13           C  
ATOM    311  HD2 HIS A  20      10.717  12.897  -7.296  1.00 87.13           H  
ATOM    312  ND1 HIS A  20       9.626  10.022  -8.445  1.00 87.13           N  
ATOM    313  CE1 HIS A  20       9.996   9.736  -7.186  1.00 87.13           C  
ATOM    314  HE1 HIS A  20       9.921   8.763  -6.724  1.00 87.13           H  
ATOM    315  NE2 HIS A  20      10.467  10.831  -6.571  1.00 87.13           N  
ATOM    316  HE2 HIS A  20      10.809  10.859  -5.622  1.00 87.13           H  
ATOM    317  N   LEU A  21       9.669  11.988 -13.348  1.00 90.62           N  
ATOM    318  H   LEU A  21       9.387  11.022 -13.268  1.00 90.62           H  
ATOM    319  CA  LEU A  21       9.084  12.777 -14.429  1.00 90.62           C  
ATOM    320  HA  LEU A  21       9.480  13.792 -14.398  1.00 90.62           H  
ATOM    321  C   LEU A  21       7.577  12.834 -14.195  1.00 90.62           C  
ATOM    322  CB  LEU A  21       9.435  12.152 -15.789  1.00 90.62           C  
ATOM    323  HB2 LEU A  21      10.516  12.036 -15.869  1.00 90.62           H  
ATOM    324  HB3 LEU A  21       8.983  11.161 -15.842  1.00 90.62           H  
ATOM    325  O   LEU A  21       6.898  11.813 -14.305  1.00 90.62           O  
ATOM    326  CG  LEU A  21       8.952  12.981 -16.989  1.00 90.62           C  
ATOM    327  HG  LEU A  21       7.916  13.288 -16.844  1.00 90.62           H  
ATOM    328  CD1 LEU A  21       9.814  14.228 -17.169  1.00 90.62           C  
ATOM    329 HD11 LEU A  21       9.703  14.895 -16.314  1.00 90.62           H  
ATOM    330 HD12 LEU A  21      10.863  13.953 -17.275  1.00 90.62           H  
ATOM    331 HD13 LEU A  21       9.505  14.772 -18.062  1.00 90.62           H  
ATOM    332  CD2 LEU A  21       9.021  12.133 -18.257  1.00 90.62           C  
ATOM    333 HD21 LEU A  21      10.004  11.673 -18.358  1.00 90.62           H  
ATOM    334 HD22 LEU A  21       8.805  12.744 -19.133  1.00 90.62           H  
ATOM    335 HD23 LEU A  21       8.272  11.343 -18.196  1.00 90.62           H  
ATOM    336  N   VAL A  22       7.063  14.014 -13.855  1.00 91.00           N  
ATOM    337  H   VAL A  22       7.677  14.813 -13.797  1.00 91.00           H  
ATOM    338  CA  VAL A  22       5.638  14.227 -13.588  1.00 91.00           C  
ATOM    339  HA  VAL A  22       5.158  13.264 -13.413  1.00 91.00           H  
ATOM    340  C   VAL A  22       4.998  14.866 -14.811  1.00 91.00           C  
ATOM    341  CB  VAL A  22       5.412  15.077 -12.326  1.00 91.00           C  
ATOM    342  HB  VAL A  22       5.806  16.081 -12.484  1.00 91.00           H  
ATOM    343  O   VAL A  22       5.396  15.948 -15.235  1.00 91.00           O  
ATOM    344  CG1 VAL A  22       3.914  15.173 -12.009  1.00 91.00           C  
ATOM    345 HG11 VAL A  22       3.496  14.176 -11.872  1.00 91.00           H  
ATOM    346 HG12 VAL A  22       3.388  15.687 -12.813  1.00 91.00           H  
ATOM    347 HG13 VAL A  22       3.783  15.748 -11.092  1.00 91.00           H  
ATOM    348  CG2 VAL A  22       6.105  14.470 -11.098  1.00 91.00           C  
ATOM    349 HG21 VAL A  22       5.729  13.463 -10.918  1.00 91.00           H  
ATOM    350 HG22 VAL A  22       5.909  15.089 -10.222  1.00 91.00           H  
ATOM    351 HG23 VAL A  22       7.183  14.435 -11.252  1.00 91.00           H  
ATOM    352  N   ILE A  23       4.002  14.191 -15.375  1.00 92.80           N  
ATOM    353  H   ILE A  23       3.769  13.294 -14.975  1.00 92.80           H  
ATOM    354  CA  ILE A  23       3.272  14.591 -16.576  1.00 92.80           C  
ATOM    355  HA  ILE A  23       3.669  15.531 -16.959  1.00 92.80           H  
ATOM    356  C   ILE A  23       1.811  14.788 -16.187  1.00 92.80           C  
ATOM    357  CB  ILE A  23       3.416  13.511 -17.667  1.00 92.80           C  
ATOM    358  HB  ILE A  23       2.991  12.590 -17.270  1.00 92.80           H  
ATOM    359  O   ILE A  23       1.093  13.821 -15.947  1.00 92.80           O  
ATOM    360  CG1 ILE A  23       4.883  13.221 -18.057  1.00 92.80           C  
ATOM    361 HG12 ILE A  23       5.558  13.409 -17.222  1.00 92.80           H  
ATOM    362 HG13 ILE A  23       5.187  13.863 -18.883  1.00 92.80           H  
ATOM    363  CG2 ILE A  23       2.611  13.904 -18.922  1.00 92.80           C  
ATOM    364 HG21 ILE A  23       2.874  13.240 -19.746  1.00 92.80           H  
ATOM    365 HG22 ILE A  23       1.544  13.810 -18.719  1.00 92.80           H  
ATOM    366 HG23 ILE A  23       2.821  14.932 -19.214  1.00 92.80           H  
ATOM    367  CD1 ILE A  23       5.056  11.753 -18.456  1.00 92.80           C  
ATOM    368 HD11 ILE A  23       4.898  11.115 -17.587  1.00 92.80           H  
ATOM    369 HD12 ILE A  23       6.070  11.596 -18.826  1.00 92.80           H  
ATOM    370 HD13 ILE A  23       4.339  11.483 -19.231  1.00 92.80           H  
ATOM    371  N   ASN A  24       1.361  16.035 -16.138  1.00 90.75           N  
ATOM    372  H   ASN A  24       1.998  16.778 -16.389  1.00 90.75           H  
ATOM    373  CA  ASN A  24      -0.017  16.395 -15.839  1.00 90.75           C  
ATOM    374  HA  ASN A  24      -0.546  15.535 -15.426  1.00 90.75           H  
ATOM    375  C   ASN A  24      -0.743  16.822 -17.118  1.00 90.75           C  
ATOM    376  CB  ASN A  24      -0.020  17.490 -14.768  1.00 90.75           C  
ATOM    377  HB2 ASN A  24       0.511  18.361 -15.150  1.00 90.75           H  
ATOM    378  HB3 ASN A  24       0.500  17.132 -13.879  1.00 90.75           H  
ATOM    379  O   ASN A  24      -0.317  17.740 -17.814  1.00 90.75           O  
ATOM    380  CG  ASN A  24      -1.423  17.905 -14.363  1.00 90.75           C  
ATOM    381  ND2 ASN A  24      -1.572  19.089 -13.826  1.00 90.75           N  
ATOM    382 HD21 ASN A  24      -2.501  19.290 -13.483  1.00 90.75           H  
ATOM    383 HD22 ASN A  24      -0.752  19.631 -13.592  1.00 90.75           H  
ATOM    384  OD1 ASN A  24      -2.406  17.210 -14.537  1.00 90.75           O  
ATOM    385  N   CYS A  25      -1.862  16.176 -17.407  1.00 91.82           N  
ATOM    386  H   CYS A  25      -2.167  15.470 -16.752  1.00 91.82           H  
ATOM    387  CA  CYS A  25      -2.781  16.487 -18.490  1.00 91.82           C  
ATOM    388  HA  CYS A  25      -2.413  17.323 -19.085  1.00 91.82           H  
ATOM    389  C   CYS A  25      -4.106  16.882 -17.834  1.00 91.82           C  
ATOM    390  CB  CYS A  25      -2.839  15.233 -19.374  1.00 91.82           C  
ATOM    391  HB2 CYS A  25      -3.004  14.380 -18.716  1.00 91.82           H  
ATOM    392  HB3 CYS A  25      -1.852  15.104 -19.819  1.00 91.82           H  
ATOM    393  O   CYS A  25      -4.736  16.062 -17.174  1.00 91.82           O  
ATOM    394  SG  CYS A  25      -4.064  15.107 -20.704  1.00 91.82           S  
ATOM    395  N   SER A  26      -4.509  18.148 -17.945  1.00 88.75           N  
ATOM    396  H   SER A  26      -3.976  18.787 -18.518  1.00 88.75           H  
ATOM    397  CA  SER A  26      -5.679  18.678 -17.233  1.00 88.75           C  
ATOM    398  HA  SER A  26      -6.372  17.860 -17.037  1.00 88.75           H  
ATOM    399  C   SER A  26      -6.449  19.701 -18.058  1.00 88.75           C  
ATOM    400  CB  SER A  26      -5.266  19.268 -15.876  1.00 88.75           C  
ATOM    401  HB2 SER A  26      -4.871  18.468 -15.250  1.00 88.75           H  
ATOM    402  HB3 SER A  26      -6.140  19.691 -15.379  1.00 88.75           H  
ATOM    403  O   SER A  26      -5.889  20.364 -18.933  1.00 88.75           O  
ATOM    404  OG  SER A  26      -4.263  20.260 -16.015  1.00 88.75           O  
ATOM    405  HG  SER A  26      -3.498  19.813 -16.384  1.00 88.75           H  
ATOM    406  N   ILE A  27      -7.744  19.833 -17.773  1.00 82.70           N  
ATOM    407  H   ILE A  27      -8.155  19.217 -17.086  1.00 82.70           H  
ATOM    408  CA  ILE A  27      -8.604  20.869 -18.346  1.00 82.70           C  
ATOM    409  HA  ILE A  27      -8.077  21.340 -19.177  1.00 82.70           H  
ATOM    410  C   ILE A  27      -8.854  21.931 -17.280  1.00 82.70           C  
ATOM    411  CB  ILE A  27      -9.901  20.272 -18.925  1.00 82.70           C  
ATOM    412  HB  ILE A  27     -10.412  19.735 -18.126  1.00 82.70           H  
ATOM    413  O   ILE A  27      -9.376  21.651 -16.205  1.00 82.70           O  
ATOM    414  CG1 ILE A  27      -9.541  19.287 -20.063  1.00 82.70           C  
ATOM    415 HG12 ILE A  27      -8.817  18.557 -19.703  1.00 82.70           H  
ATOM    416 HG13 ILE A  27      -9.083  19.847 -20.878  1.00 82.70           H  
ATOM    417  CG2 ILE A  27     -10.844  21.381 -19.431  1.00 82.70           C  
ATOM    418 HG21 ILE A  27     -11.118  22.053 -18.618  1.00 82.70           H  
ATOM    419 HG22 ILE A  27     -11.770  20.949 -19.811  1.00 82.70           H  
ATOM    420 HG23 ILE A  27     -10.362  21.965 -20.215  1.00 82.70           H  
ATOM    421  CD1 ILE A  27     -10.720  18.489 -20.620  1.00 82.70           C  
ATOM    422 HD11 ILE A  27     -11.239  17.990 -19.802  1.00 82.70           H  
ATOM    423 HD12 ILE A  27     -10.350  17.734 -21.313  1.00 82.70           H  
ATOM    424 HD13 ILE A  27     -11.402  19.147 -21.160  1.00 82.70           H  
ATOM    425  N   THR A  28      -8.470  23.168 -17.570  1.00 71.16           N  
ATOM    426  H   THR A  28      -8.161  23.341 -18.515  1.00 71.16           H  
ATOM    427  CA  THR A  28      -8.727  24.307 -16.686  1.00 71.16           C  
ATOM    428  HA  THR A  28      -8.653  23.956 -15.656  1.00 71.16           H  
ATOM    429  C   THR A  28     -10.158  24.812 -16.883  1.00 71.16           C  
ATOM    430  CB  THR A  28      -7.679  25.417 -16.850  1.00 71.16           C  
ATOM    431  HB  THR A  28      -7.930  26.231 -16.170  1.00 71.16           H  
ATOM    432  O   THR A  28     -10.659  24.854 -18.003  1.00 71.16           O  
ATOM    433  CG2 THR A  28      -6.268  24.928 -16.512  1.00 71.16           C  
ATOM    434 HG21 THR A  28      -5.976  24.120 -17.183  1.00 71.16           H  
ATOM    435 HG22 THR A  28      -6.247  24.562 -15.485  1.00 71.16           H  
ATOM    436 HG23 THR A  28      -5.565  25.754 -16.616  1.00 71.16           H  
ATOM    437  OG1 THR A  28      -7.634  25.930 -18.157  1.00 71.16           O  
ATOM    438  HG1 THR A  28      -7.478  25.204 -18.765  1.00 71.16           H  
ATOM    439  N   ASN A  29     -10.828  25.186 -15.788  1.00 64.53           N  
ATOM    440  H   ASN A  29     -10.353  25.128 -14.899  1.00 64.53           H  
ATOM    441  CA  ASN A  29     -12.197  25.730 -15.762  1.00 64.53           C  
ATOM    442  HA  ASN A  29     -12.435  25.915 -14.714  1.00 64.53           H  
ATOM    443  C   ASN A  29     -13.321  24.794 -16.249  1.00 64.53           C  
ATOM    444  CB  ASN A  29     -12.235  27.100 -16.470  1.00 64.53           C  
ATOM    445  HB2 ASN A  29     -13.235  27.524 -16.381  1.00 64.53           H  
ATOM    446  HB3 ASN A  29     -12.031  26.969 -17.532  1.00 64.53           H  
ATOM    447  O   ASN A  29     -14.406  25.280 -16.555  1.00 64.53           O  
ATOM    448  CG  ASN A  29     -11.273  28.115 -15.894  1.00 64.53           C  
ATOM    449  ND2 ASN A  29     -10.952  29.138 -16.649  1.00 64.53           N  
ATOM    450 HD21 ASN A  29     -10.351  29.830 -16.226  1.00 64.53           H  
ATOM    451 HD22 ASN A  29     -11.357  29.218 -17.570  1.00 64.53           H  
ATOM    452  OD1 ASN A  29     -10.804  28.025 -14.772  1.00 64.53           O  
ATOM    453  N   ASN A  30     -13.098  23.475 -16.318  1.00 59.60           N  
ATOM    454  H   ASN A  30     -12.202  23.123 -16.014  1.00 59.60           H  
ATOM    455  CA  ASN A  30     -14.093  22.483 -16.769  1.00 59.60           C  
ATOM    456  HA  ASN A  30     -13.555  21.549 -16.926  1.00 59.60           H  
ATOM    457  C   ASN A  30     -14.744  22.795 -18.131  1.00 59.60           C  
ATOM    458  CB  ASN A  30     -15.142  22.234 -15.665  1.00 59.60           C  
ATOM    459  HB2 ASN A  30     -15.916  21.566 -16.043  1.00 59.60           H  
ATOM    460  HB3 ASN A  30     -15.619  23.175 -15.391  1.00 59.60           H  
ATOM    461  O   ASN A  30     -15.820  22.289 -18.443  1.00 59.60           O  
ATOM    462  CG  ASN A  30     -14.579  21.579 -14.423  1.00 59.60           C  
ATOM    463  ND2 ASN A  30     -15.356  21.501 -13.369  1.00 59.60           N  
ATOM    464 HD21 ASN A  30     -14.956  21.060 -12.553  1.00 59.60           H  
ATOM    465 HD22 ASN A  30     -16.296  21.870 -13.390  1.00 59.60           H  
ATOM    466  OD1 ASN A  30     -13.450  21.125 -14.377  1.00 59.60           O  
ATOM    467  N   GLN A  31     -14.107  23.631 -18.946  1.00 60.27           N  
ATOM    468  H   GLN A  31     -13.223  24.020 -18.651  1.00 60.27           H  
ATOM    469  CA  GLN A  31     -14.625  24.074 -20.230  1.00 60.27           C  
ATOM    470  HA  GLN A  31     -15.409  23.396 -20.568  1.00 60.27           H  
ATOM    471  C   GLN A  31     -13.503  24.030 -21.250  1.00 60.27           C  
ATOM    472  CB  GLN A  31     -15.217  25.488 -20.125  1.00 60.27           C  
ATOM    473  HB2 GLN A  31     -14.501  26.153 -19.642  1.00 60.27           H  
ATOM    474  HB3 GLN A  31     -15.408  25.861 -21.132  1.00 60.27           H  
ATOM    475  O   GLN A  31     -12.378  24.439 -20.976  1.00 60.27           O  
ATOM    476  CG  GLN A  31     -16.543  25.497 -19.350  1.00 60.27           C  
ATOM    477  HG2 GLN A  31     -17.219  24.773 -19.804  1.00 60.27           H  
ATOM    478  HG3 GLN A  31     -16.373  25.196 -18.316  1.00 60.27           H  
ATOM    479  CD  GLN A  31     -17.228  26.860 -19.343  1.00 60.27           C  
ATOM    480  NE2 GLN A  31     -18.510  26.903 -19.054  1.00 60.27           N  
ATOM    481 HE21 GLN A  31     -19.014  26.052 -18.848  1.00 60.27           H  
ATOM    482 HE22 GLN A  31     -18.935  27.819 -19.064  1.00 60.27           H  
ATOM    483  OE1 GLN A  31     -16.651  27.906 -19.596  1.00 60.27           O  
ATOM    484  N   VAL A  32     -13.831  23.543 -22.441  1.00 64.44           N  
ATOM    485  H   VAL A  32     -14.778  23.223 -22.584  1.00 64.44           H  
ATOM    486  CA  VAL A  32     -13.000  23.680 -23.629  1.00 64.44           C  
ATOM    487  HA  VAL A  32     -12.171  24.356 -23.423  1.00 64.44           H  
ATOM    488  C   VAL A  32     -13.906  24.307 -24.683  1.00 64.44           C  
ATOM    489  CB  VAL A  32     -12.418  22.318 -24.063  1.00 64.44           C  
ATOM    490  HB  VAL A  32     -13.239  21.649 -24.321  1.00 64.44           H  
ATOM    491  O   VAL A  32     -14.894  23.693 -25.053  1.00 64.44           O  
ATOM    492  CG1 VAL A  32     -11.511  22.459 -25.288  1.00 64.44           C  
ATOM    493 HG11 VAL A  32     -10.712  23.169 -25.072  1.00 64.44           H  
ATOM    494 HG12 VAL A  32     -11.082  21.489 -25.538  1.00 64.44           H  
ATOM    495 HG13 VAL A  32     -12.090  22.820 -26.137  1.00 64.44           H  
ATOM    496  CG2 VAL A  32     -11.597  21.635 -22.961  1.00 64.44           C  
ATOM    497 HG21 VAL A  32     -12.234  21.438 -22.099  1.00 64.44           H  
ATOM    498 HG22 VAL A  32     -11.202  20.684 -23.317  1.00 64.44           H  
ATOM    499 HG23 VAL A  32     -10.773  22.280 -22.654  1.00 64.44           H  
ATOM    500  N   GLN A  33     -13.598  25.501 -25.188  1.00 66.87           N  
ATOM    501  H   GLN A  33     -12.762  25.941 -24.831  1.00 66.87           H  
ATOM    502  CA  GLN A  33     -14.363  26.299 -26.157  1.00 66.87           C  
ATOM    503  HA  GLN A  33     -15.246  26.707 -25.666  1.00 66.87           H  
ATOM    504  C   GLN A  33     -14.852  25.512 -27.381  1.00 66.87           C  
ATOM    505  CB  GLN A  33     -13.457  27.452 -26.650  1.00 66.87           C  
ATOM    506  HB2 GLN A  33     -13.656  27.657 -27.701  1.00 66.87           H  
ATOM    507  HB3 GLN A  33     -12.409  27.160 -26.576  1.00 66.87           H  
ATOM    508  O   GLN A  33     -15.768  25.947 -28.071  1.00 66.87           O  
ATOM    509  CG  GLN A  33     -13.689  28.760 -25.884  1.00 66.87           C  
ATOM    510  HG2 GLN A  33     -14.628  29.194 -26.227  1.00 66.87           H  
ATOM    511  HG3 GLN A  33     -13.823  28.564 -24.820  1.00 66.87           H  
ATOM    512  CD  GLN A  33     -12.588  29.800 -26.095  1.00 66.87           C  
ATOM    513  NE2 GLN A  33     -12.515  30.796 -25.239  1.00 66.87           N  
ATOM    514 HE21 GLN A  33     -13.063  30.731 -24.394  1.00 66.87           H  
ATOM    515 HE22 GLN A  33     -11.839  31.521 -25.436  1.00 66.87           H  
ATOM    516  OE1 GLN A  33     -11.831  29.807 -27.058  1.00 66.87           O  
ATOM    517  N   GLN A  34     -14.223  24.376 -27.688  1.00 70.65           N  
ATOM    518  H   GLN A  34     -13.518  24.068 -27.033  1.00 70.65           H  
ATOM    519  CA  GLN A  34     -14.555  23.520 -28.827  1.00 70.65           C  
ATOM    520  HA  GLN A  34     -15.203  24.071 -29.508  1.00 70.65           H  
ATOM    521  C   GLN A  34     -15.321  22.239 -28.452  1.00 70.65           C  
ATOM    522  CB  GLN A  34     -13.263  23.170 -29.579  1.00 70.65           C  
ATOM    523  HB2 GLN A  34     -12.623  22.575 -28.927  1.00 70.65           H  
ATOM    524  HB3 GLN A  34     -13.519  22.569 -30.451  1.00 70.65           H  
ATOM    525  O   GLN A  34     -15.690  21.489 -29.358  1.00 70.65           O  
ATOM    526  CG  GLN A  34     -12.488  24.412 -30.047  1.00 70.65           C  
ATOM    527  HG2 GLN A  34     -12.193  25.006 -29.181  1.00 70.65           H  
ATOM    528  HG3 GLN A  34     -13.129  25.027 -30.678  1.00 70.65           H  
ATOM    529  CD  GLN A  34     -11.231  24.055 -30.829  1.00 70.65           C  
ATOM    530  NE2 GLN A  34     -10.228  24.904 -30.802  1.00 70.65           N  
ATOM    531 HE21 GLN A  34     -10.288  25.737 -30.233  1.00 70.65           H  
ATOM    532 HE22 GLN A  34      -9.392  24.642 -31.304  1.00 70.65           H  
ATOM    533  OE1 GLN A  34     -11.129  23.034 -31.496  1.00 70.65           O  
ATOM    534  N   LEU A  35     -15.513  21.959 -27.159  1.00 74.22           N  
ATOM    535  H   LEU A  35     -15.296  22.672 -26.478  1.00 74.22           H  
ATOM    536  CA  LEU A  35     -16.151  20.755 -26.625  1.00 74.22           C  
ATOM    537  HA  LEU A  35     -16.663  20.224 -27.428  1.00 74.22           H  
ATOM    538  C   LEU A  35     -17.200  21.141 -25.575  1.00 74.22           C  
ATOM    539  CB  LEU A  35     -15.108  19.811 -25.988  1.00 74.22           C  
ATOM    540  HB2 LEU A  35     -14.691  20.306 -25.111  1.00 74.22           H  
ATOM    541  HB3 LEU A  35     -15.632  18.926 -25.626  1.00 74.22           H  
ATOM    542  O   LEU A  35     -16.862  21.542 -24.465  1.00 74.22           O  
ATOM    543  CG  LEU A  35     -13.948  19.363 -26.888  1.00 74.22           C  
ATOM    544  HG  LEU A  35     -13.428  20.232 -27.292  1.00 74.22           H  
ATOM    545  CD1 LEU A  35     -12.941  18.537 -26.086  1.00 74.22           C  
ATOM    546 HD11 LEU A  35     -12.558  19.136 -25.260  1.00 74.22           H  
ATOM    547 HD12 LEU A  35     -12.107  18.244 -26.723  1.00 74.22           H  
ATOM    548 HD13 LEU A  35     -13.424  17.647 -25.681  1.00 74.22           H  
ATOM    549  CD2 LEU A  35     -14.451  18.500 -28.040  1.00 74.22           C  
ATOM    550 HD21 LEU A  35     -15.027  17.665 -27.642  1.00 74.22           H  
ATOM    551 HD22 LEU A  35     -13.605  18.133 -28.622  1.00 74.22           H  
ATOM    552 HD23 LEU A  35     -15.103  19.099 -28.676  1.00 74.22           H  
ATOM    553  N   ASP A  36     -18.467  20.937 -25.909  1.00 77.00           N  
ATOM    554  H   ASP A  36     -18.674  20.566 -26.825  1.00 77.00           H  
ATOM    555  CA  ASP A  36     -19.590  21.101 -24.982  1.00 77.00           C  
ATOM    556  HA  ASP A  36     -19.404  21.954 -24.329  1.00 77.00           H  
ATOM    557  C   ASP A  36     -19.771  19.865 -24.088  1.00 77.00           C  
ATOM    558  CB  ASP A  36     -20.855  21.388 -25.794  1.00 77.00           C  
ATOM    559  HB2 ASP A  36     -21.033  20.574 -26.497  1.00 77.00           H  
ATOM    560  HB3 ASP A  36     -21.709  21.451 -25.120  1.00 77.00           H  
ATOM    561  O   ASP A  36     -20.271  19.961 -22.971  1.00 77.00           O  
ATOM    562  CG  ASP A  36     -20.713  22.710 -26.546  1.00 77.00           C  
ATOM    563  OD1 ASP A  36     -20.854  23.773 -25.917  1.00 77.00           O  
ATOM    564  OD2 ASP A  36     -20.438  22.656 -27.763  1.00 77.00           O  
ATOM    565  N   LEU A  37     -19.324  18.695 -24.560  1.00 82.66           N  
ATOM    566  H   LEU A  37     -18.961  18.689 -25.503  1.00 82.66           H  
ATOM    567  CA  LEU A  37     -19.262  17.462 -23.779  1.00 82.66           C  
ATOM    568  HA  LEU A  37     -19.429  17.700 -22.728  1.00 82.66           H  
ATOM    569  C   LEU A  37     -17.879  16.831 -23.914  1.00 82.66           C  
ATOM    570  CB  LEU A  37     -20.374  16.508 -24.247  1.00 82.66           C  
ATOM    571  HB2 LEU A  37     -20.247  16.331 -25.315  1.00 82.66           H  
ATOM    572  HB3 LEU A  37     -21.339  16.994 -24.101  1.00 82.66           H  
ATOM    573  O   LEU A  37     -17.514  16.355 -24.991  1.00 82.66           O  
ATOM    574  CG  LEU A  37     -20.378  15.150 -23.518  1.00 82.66           C  
ATOM    575  HG  LEU A  37     -19.398  14.679 -23.606  1.00 82.66           H  
ATOM    576  CD1 LEU A  37     -20.728  15.290 -22.036  1.00 82.66           C  
ATOM    577 HD11 LEU A  37     -19.957  15.860 -21.519  1.00 82.66           H  
ATOM    578 HD12 LEU A  37     -21.685  15.798 -21.921  1.00 82.66           H  
ATOM    579 HD13 LEU A  37     -20.783  14.305 -21.573  1.00 82.66           H  
ATOM    580  CD2 LEU A  37     -21.394  14.215 -24.175  1.00 82.66           C  
ATOM    581 HD21 LEU A  37     -21.161  14.100 -25.233  1.00 82.66           H  
ATOM    582 HD22 LEU A  37     -22.395  14.636 -24.078  1.00 82.66           H  
ATOM    583 HD23 LEU A  37     -21.364  13.241 -23.687  1.00 82.66           H  
ATOM    584  N   ILE A  38     -17.131  16.764 -22.814  1.00 83.94           N  
ATOM    585  H   ILE A  38     -17.492  17.164 -21.960  1.00 83.94           H  
ATOM    586  CA  ILE A  38     -15.855  16.046 -22.757  1.00 83.94           C  
ATOM    587  HA  ILE A  38     -15.351  16.151 -23.718  1.00 83.94           H  
ATOM    588  C   ILE A  38     -16.149  14.562 -22.529  1.00 83.94           C  
ATOM    589  CB  ILE A  38     -14.924  16.643 -21.683  1.00 83.94           C  
ATOM    590  HB  ILE A  38     -15.422  16.571 -20.715  1.00 83.94           H  
ATOM    591  O   ILE A  38     -16.834  14.195 -21.580  1.00 83.94           O  
ATOM    592  CG1 ILE A  38     -14.611  18.131 -21.983  1.00 83.94           C  
ATOM    593 HG12 ILE A  38     -15.468  18.629 -22.436  1.00 83.94           H  
ATOM    594 HG13 ILE A  38     -13.785  18.197 -22.691  1.00 83.94           H  
ATOM    595  CG2 ILE A  38     -13.610  15.837 -21.633  1.00 83.94           C  
ATOM    596 HG21 ILE A  38     -13.174  15.752 -22.628  1.00 83.94           H  
ATOM    597 HG22 ILE A  38     -12.886  16.328 -20.983  1.00 83.94           H  
ATOM    598 HG23 ILE A  38     -13.793  14.840 -21.231  1.00 83.94           H  
ATOM    599  CD1 ILE A  38     -14.261  18.923 -20.720  1.00 83.94           C  
ATOM    600 HD11 ILE A  38     -15.133  18.977 -20.069  1.00 83.94           H  
ATOM    601 HD12 ILE A  38     -13.447  18.439 -20.179  1.00 83.94           H  
ATOM    602 HD13 ILE A  38     -13.963  19.935 -20.994  1.00 83.94           H  
ATOM    603  N   LYS A  39     -15.642  13.706 -23.418  1.00 87.63           N  
ATOM    604  H   LYS A  39     -15.059  14.084 -24.151  1.00 87.63           H  
ATOM    605  CA  LYS A  39     -15.810  12.249 -23.347  1.00 87.63           C  
ATOM    606  HA  LYS A  39     -16.626  12.005 -22.667  1.00 87.63           H  
ATOM    607  C   LYS A  39     -14.589  11.550 -22.780  1.00 87.63           C  
ATOM    608  CB  LYS A  39     -16.128  11.675 -24.730  1.00 87.63           C  
ATOM    609  HB2 LYS A  39     -15.410  12.039 -25.464  1.00 87.63           H  
ATOM    610  HB3 LYS A  39     -16.041  10.590 -24.675  1.00 87.63           H  
ATOM    611  O   LYS A  39     -14.749  10.599 -22.023  1.00 87.63           O  
ATOM    612  CG  LYS A  39     -17.552  12.026 -25.163  1.00 87.63           C  
ATOM    613  HG2 LYS A  39     -17.646  13.100 -25.323  1.00 87.63           H  
ATOM    614  HG3 LYS A  39     -18.247  11.726 -24.379  1.00 87.63           H  
ATOM    615  CD  LYS A  39     -17.895  11.273 -26.449  1.00 87.63           C  
ATOM    616  HD2 LYS A  39     -17.754  10.204 -26.288  1.00 87.63           H  
ATOM    617  HD3 LYS A  39     -17.247  11.614 -27.256  1.00 87.63           H  
ATOM    618  CE  LYS A  39     -19.355  11.550 -26.795  1.00 87.63           C  
ATOM    619  HE2 LYS A  39     -19.980  11.339 -25.927  1.00 87.63           H  
ATOM    620  HE3 LYS A  39     -19.466  12.611 -27.019  1.00 87.63           H  
ATOM    621  NZ  LYS A  39     -19.805  10.745 -27.948  1.00 87.63           N  
ATOM    622  HZ1 LYS A  39     -19.179  10.849 -28.733  1.00 87.63           H  
ATOM    623  HZ2 LYS A  39     -20.659  11.158 -28.293  1.00 87.63           H  
ATOM    624  HZ3 LYS A  39     -19.973   9.778 -27.709  1.00 87.63           H  
ATOM    625  N   SER A  40     -13.392  11.991 -23.154  1.00 90.71           N  
ATOM    626  H   SER A  40     -13.322  12.771 -23.791  1.00 90.71           H  
ATOM    627  CA  SER A  40     -12.161  11.394 -22.646  1.00 90.71           C  
ATOM    628  HA  SER A  40     -12.335  11.136 -21.602  1.00 90.71           H  
ATOM    629  C   SER A  40     -10.969  12.343 -22.683  1.00 90.71           C  
ATOM    630  CB  SER A  40     -11.813  10.104 -23.403  1.00 90.71           C  
ATOM    631  HB2 SER A  40     -11.009   9.596 -22.869  1.00 90.71           H  
ATOM    632  HB3 SER A  40     -12.675   9.437 -23.418  1.00 90.71           H  
ATOM    633  O   SER A  40     -10.942  13.311 -23.449  1.00 90.71           O  
ATOM    634  OG  SER A  40     -11.382  10.372 -24.729  1.00 90.71           O  
ATOM    635  HG  SER A  40     -10.742   9.689 -24.945  1.00 90.71           H  
ATOM    636  N   LEU A  41      -9.968  12.013 -21.873  1.00 91.29           N  
ATOM    637  H   LEU A  41     -10.119  11.231 -21.252  1.00 91.29           H  
ATOM    638  CA  LEU A  41      -8.667  12.651 -21.799  1.00 91.29           C  
ATOM    639  HA  LEU A  41      -8.589  13.387 -22.599  1.00 91.29           H  
ATOM    640  C   LEU A  41      -7.574  11.585 -21.980  1.00 91.29           C  
ATOM    641  CB  LEU A  41      -8.593  13.372 -20.445  1.00 91.29           C  
ATOM    642  HB2 LEU A  41      -9.500  13.960 -20.303  1.00 91.29           H  
ATOM    643  HB3 LEU A  41      -8.559  12.625 -19.652  1.00 91.29           H  
ATOM    644  O   LEU A  41      -7.437  10.682 -21.160  1.00 91.29           O  
ATOM    645  CG  LEU A  41      -7.386  14.301 -20.304  1.00 91.29           C  
ATOM    646  HG  LEU A  41      -6.477  13.747 -20.539  1.00 91.29           H  
ATOM    647  CD1 LEU A  41      -7.508  15.524 -21.218  1.00 91.29           C  
ATOM    648 HD11 LEU A  41      -6.738  16.250 -20.959  1.00 91.29           H  
ATOM    649 HD12 LEU A  41      -8.483  15.994 -21.085  1.00 91.29           H  
ATOM    650 HD13 LEU A  41      -7.377  15.232 -22.260  1.00 91.29           H  
ATOM    651  CD2 LEU A  41      -7.310  14.800 -18.866  1.00 91.29           C  
ATOM    652 HD21 LEU A  41      -7.172  13.961 -18.184  1.00 91.29           H  
ATOM    653 HD22 LEU A  41      -6.466  15.482 -18.769  1.00 91.29           H  
ATOM    654 HD23 LEU A  41      -8.222  15.334 -18.600  1.00 91.29           H  
ATOM    655  N   THR A  42      -6.803  11.667 -23.059  1.00 92.94           N  
ATOM    656  H   THR A  42      -6.988  12.420 -23.706  1.00 92.94           H  
ATOM    657  CA  THR A  42      -5.781  10.673 -23.421  1.00 92.94           C  
ATOM    658  HA  THR A  42      -5.821   9.833 -22.728  1.00 92.94           H  
ATOM    659  C   THR A  42      -4.387  11.275 -23.337  1.00 92.94           C  
ATOM    660  CB  THR A  42      -6.044  10.102 -24.819  1.00 92.94           C  
ATOM    661  HB  THR A  42      -6.071  10.924 -25.535  1.00 92.94           H  
ATOM    662  O   THR A  42      -4.106  12.291 -23.978  1.00 92.94           O  
ATOM    663  CG2 THR A  42      -4.991   9.097 -25.286  1.00 92.94           C  
ATOM    664 HG21 THR A  42      -4.047   9.602 -25.490  1.00 92.94           H  
ATOM    665 HG22 THR A  42      -5.330   8.615 -26.203  1.00 92.94           H  
ATOM    666 HG23 THR A  42      -4.828   8.335 -24.523  1.00 92.94           H  
ATOM    667  OG1 THR A  42      -7.293   9.454 -24.846  1.00 92.94           O  
ATOM    668  HG1 THR A  42      -7.152   8.567 -24.509  1.00 92.94           H  
ATOM    669  N   LEU A  43      -3.493  10.611 -22.604  1.00 94.07           N  
ATOM    670  H   LEU A  43      -3.785   9.744 -22.177  1.00 94.07           H  
ATOM    671  CA  LEU A  43      -2.067  10.918 -22.584  1.00 94.07           C  
ATOM    672  HA  LEU A  43      -1.928  11.921 -22.987  1.00 94.07           H  
ATOM    673  C   LEU A  43      -1.321   9.926 -23.480  1.00 94.07           C  
ATOM    674  CB  LEU A  43      -1.549  10.913 -21.139  1.00 94.07           C  
ATOM    675  HB2 LEU A  43      -1.656   9.895 -20.764  1.00 94.07           H  
ATOM    676  HB3 LEU A  43      -2.168  11.571 -20.529  1.00 94.07           H  
ATOM    677  O   LEU A  43      -1.499   8.711 -23.392  1.00 94.07           O  
ATOM    678  CG  LEU A  43      -0.074  11.320 -20.985  1.00 94.07           C  
ATOM    679  HG  LEU A  43       0.541  10.707 -21.643  1.00 94.07           H  
ATOM    680  CD1 LEU A  43       0.145  12.794 -21.337  1.00 94.07           C  
ATOM    681 HD11 LEU A  43       1.207  13.027 -21.259  1.00 94.07           H  
ATOM    682 HD12 LEU A  43      -0.167  12.999 -22.360  1.00 94.07           H  
ATOM    683 HD13 LEU A  43      -0.414  13.428 -20.648  1.00 94.07           H  
ATOM    684  CD2 LEU A  43       0.378  11.070 -19.548  1.00 94.07           C  
ATOM    685 HD21 LEU A  43      -0.191  11.688 -18.853  1.00 94.07           H  
ATOM    686 HD22 LEU A  43       1.439  11.298 -19.447  1.00 94.07           H  
ATOM    687 HD23 LEU A  43       0.233  10.021 -19.291  1.00 94.07           H  
ATOM    688  N   SER A  44      -0.473  10.454 -24.354  1.00 94.02           N  
ATOM    689  H   SER A  44      -0.342  11.455 -24.337  1.00 94.02           H  
ATOM    690  CA  SER A  44       0.297   9.676 -25.323  1.00 94.02           C  
ATOM    691  HA  SER A  44       0.347   8.641 -24.985  1.00 94.02           H  
ATOM    692  C   SER A  44       1.734  10.176 -25.409  1.00 94.02           C  
ATOM    693  CB  SER A  44      -0.403   9.690 -26.691  1.00 94.02           C  
ATOM    694  HB2 SER A  44      -1.327   9.117 -26.608  1.00 94.02           H  
ATOM    695  HB3 SER A  44       0.233   9.203 -27.430  1.00 94.02           H  
ATOM    696  O   SER A  44       1.985  11.368 -25.226  1.00 94.02           O  
ATOM    697  OG  SER A  44      -0.732  11.008 -27.115  1.00 94.02           O  
ATOM    698  HG  SER A  44      -0.933  11.494 -26.312  1.00 94.02           H  
ATOM    699  N   ARG A  45       2.669   9.278 -25.718  1.00 93.12           N  
ATOM    700  H   ARG A  45       2.373   8.327 -25.884  1.00 93.12           H  
ATOM    701  CA  ARG A  45       4.088   9.587 -25.930  1.00 93.12           C  
ATOM    702  HA  ARG A  45       4.258  10.654 -25.786  1.00 93.12           H  
ATOM    703  C   ARG A  45       4.479   9.253 -27.360  1.00 93.12           C  
ATOM    704  CB  ARG A  45       4.940   8.842 -24.893  1.00 93.12           C  
ATOM    705  HB2 ARG A  45       4.738   7.772 -24.956  1.00 93.12           H  
ATOM    706  HB3 ARG A  45       4.654   9.203 -23.906  1.00 93.12           H  
ATOM    707  O   ARG A  45       4.041   8.243 -27.909  1.00 93.12           O  
ATOM    708  CG  ARG A  45       6.445   9.096 -25.066  1.00 93.12           C  
ATOM    709  HG2 ARG A  45       6.790   8.673 -26.009  1.00 93.12           H  
ATOM    710  HG3 ARG A  45       6.615  10.173 -25.075  1.00 93.12           H  
ATOM    711  CD  ARG A  45       7.270   8.489 -23.933  1.00 93.12           C  
ATOM    712  HD2 ARG A  45       8.315   8.769 -24.069  1.00 93.12           H  
ATOM    713  HD3 ARG A  45       6.918   8.913 -22.992  1.00 93.12           H  
ATOM    714  NE  ARG A  45       7.169   7.019 -23.881  1.00 93.12           N  
ATOM    715  HE  ARG A  45       6.829   6.534 -24.699  1.00 93.12           H  
ATOM    716  NH1 ARG A  45       8.046   6.830 -21.782  1.00 93.12           N  
ATOM    717 HH11 ARG A  45       8.580   6.328 -21.087  1.00 93.12           H  
ATOM    718 HH12 ARG A  45       8.164   7.832 -21.742  1.00 93.12           H  
ATOM    719  NH2 ARG A  45       7.357   5.004 -22.852  1.00 93.12           N  
ATOM    720 HH21 ARG A  45       7.658   4.508 -22.025  1.00 93.12           H  
ATOM    721 HH22 ARG A  45       7.140   4.507 -23.705  1.00 93.12           H  
ATOM    722  CZ  ARG A  45       7.537   6.287 -22.848  1.00 93.12           C  
ATOM    723  N   TYR A  46       5.273  10.115 -27.977  1.00 92.56           N  
ATOM    724  H   TYR A  46       5.590  10.937 -27.485  1.00 92.56           H  
ATOM    725  CA  TYR A  46       5.800   9.860 -29.309  1.00 92.56           C  
ATOM    726  HA  TYR A  46       4.975   9.576 -29.962  1.00 92.56           H  
ATOM    727  C   TYR A  46       6.792   8.692 -29.277  1.00 92.56           C  
ATOM    728  CB  TYR A  46       6.395  11.150 -29.864  1.00 92.56           C  
ATOM    729  HB2 TYR A  46       7.211  11.481 -29.221  1.00 92.56           H  
ATOM    730  HB3 TYR A  46       5.633  11.929 -29.830  1.00 92.56           H  
ATOM    731  O   TYR A  46       7.662   8.621 -28.414  1.00 92.56           O  
ATOM    732  CG  TYR A  46       6.873  11.031 -31.292  1.00 92.56           C  
ATOM    733  CD1 TYR A  46       8.246  10.908 -31.577  1.00 92.56           C  
ATOM    734  HD1 TYR A  46       8.968  10.892 -30.775  1.00 92.56           H  
ATOM    735  CD2 TYR A  46       5.929  11.033 -32.336  1.00 92.56           C  
ATOM    736  HD2 TYR A  46       4.875  11.084 -32.108  1.00 92.56           H  
ATOM    737  CE1 TYR A  46       8.680  10.812 -32.912  1.00 92.56           C  
ATOM    738  HE1 TYR A  46       9.736  10.729 -33.121  1.00 92.56           H  
ATOM    739  CE2 TYR A  46       6.359  10.938 -33.673  1.00 92.56           C  
ATOM    740  HE2 TYR A  46       5.650  10.916 -34.487  1.00 92.56           H  
ATOM    741  OH  TYR A  46       8.158  10.755 -35.248  1.00 92.56           O  
ATOM    742  HH  TYR A  46       9.114  10.671 -35.276  1.00 92.56           H  
ATOM    743  CZ  TYR A  46       7.736  10.834 -33.960  1.00 92.56           C  
ATOM    744  N   ASN A  47       6.623   7.751 -30.198  1.00 86.55           N  
ATOM    745  H   ASN A  47       5.867   7.846 -30.862  1.00 86.55           H  
ATOM    746  CA  ASN A  47       7.467   6.577 -30.335  1.00 86.55           C  
ATOM    747  HA  ASN A  47       8.178   6.529 -29.510  1.00 86.55           H  
ATOM    748  C   ASN A  47       8.269   6.716 -31.631  1.00 86.55           C  
ATOM    749  CB  ASN A  47       6.559   5.338 -30.241  1.00 86.55           C  
ATOM    750  HB2 ASN A  47       5.743   5.421 -30.958  1.00 86.55           H  
ATOM    751  HB3 ASN A  47       6.110   5.322 -29.248  1.00 86.55           H  
ATOM    752  O   ASN A  47       7.716   6.620 -32.728  1.00 86.55           O  
ATOM    753  CG  ASN A  47       7.276   4.018 -30.467  1.00 86.55           C  
ATOM    754  ND2 ASN A  47       6.865   2.971 -29.789  1.00 86.55           N  
ATOM    755 HD21 ASN A  47       6.080   3.030 -29.157  1.00 86.55           H  
ATOM    756 HD22 ASN A  47       7.325   2.091 -29.975  1.00 86.55           H  
ATOM    757  OD1 ASN A  47       8.186   3.893 -31.272  1.00 86.55           O  
ATOM    758  N   GLU A  48       9.578   6.933 -31.499  1.00 79.66           N  
ATOM    759  H   GLU A  48       9.964   7.038 -30.571  1.00 79.66           H  
ATOM    760  CA  GLU A  48      10.469   7.190 -32.635  1.00 79.66           C  
ATOM    761  HA  GLU A  48      10.110   8.065 -33.177  1.00 79.66           H  
ATOM    762  C   GLU A  48      10.524   6.034 -33.638  1.00 79.66           C  
ATOM    763  CB  GLU A  48      11.890   7.478 -32.140  1.00 79.66           C  
ATOM    764  HB2 GLU A  48      12.264   6.619 -31.583  1.00 79.66           H  
ATOM    765  HB3 GLU A  48      12.519   7.629 -33.017  1.00 79.66           H  
ATOM    766  O   GLU A  48      10.604   6.274 -34.843  1.00 79.66           O  
ATOM    767  CG  GLU A  48      11.962   8.732 -31.262  1.00 79.66           C  
ATOM    768  HG2 GLU A  48      11.387   9.524 -31.744  1.00 79.66           H  
ATOM    769  HG3 GLU A  48      11.502   8.521 -30.297  1.00 79.66           H  
ATOM    770  CD  GLU A  48      13.403   9.214 -31.055  1.00 79.66           C  
ATOM    771  OE1 GLU A  48      13.534  10.410 -30.722  1.00 79.66           O  
ATOM    772  OE2 GLU A  48      14.335   8.405 -31.257  1.00 79.66           O  
ATOM    773  N   THR A  49      10.419   4.792 -33.158  1.00 81.25           N  
ATOM    774  H   THR A  49      10.365   4.663 -32.157  1.00 81.25           H  
ATOM    775  CA  THR A  49      10.448   3.587 -33.995  1.00 81.25           C  
ATOM    776  HA  THR A  49      11.337   3.620 -34.625  1.00 81.25           H  
ATOM    777  C   THR A  49       9.225   3.515 -34.906  1.00 81.25           C  
ATOM    778  CB  THR A  49      10.513   2.321 -33.123  1.00 81.25           C  
ATOM    779  HB  THR A  49       9.568   2.189 -32.595  1.00 81.25           H  
ATOM    780  O   THR A  49       9.356   3.274 -36.103  1.00 81.25           O  
ATOM    781  CG2 THR A  49      10.800   1.064 -33.940  1.00 81.25           C  
ATOM    782 HG21 THR A  49      10.874   0.201 -33.278  1.00 81.25           H  
ATOM    783 HG22 THR A  49       9.994   0.887 -34.652  1.00 81.25           H  
ATOM    784 HG23 THR A  49      11.737   1.184 -34.484  1.00 81.25           H  
ATOM    785  OG1 THR A  49      11.544   2.439 -32.172  1.00 81.25           O  
ATOM    786  HG1 THR A  49      11.583   1.626 -31.663  1.00 81.25           H  
ATOM    787  N   SER A  50       8.032   3.743 -34.349  1.00 86.22           N  
ATOM    788  H   SER A  50       8.018   3.940 -33.359  1.00 86.22           H  
ATOM    789  CA  SER A  50       6.768   3.712 -35.108  1.00 86.22           C  
ATOM    790  HA  SER A  50       6.840   2.939 -35.873  1.00 86.22           H  
ATOM    791  C   SER A  50       6.451   5.021 -35.840  1.00 86.22           C  
ATOM    792  CB  SER A  50       5.607   3.333 -34.188  1.00 86.22           C  
ATOM    793  HB2 SER A  50       4.696   3.221 -34.776  1.00 86.22           H  
ATOM    794  HB3 SER A  50       5.826   2.385 -33.696  1.00 86.22           H  
ATOM    795  O   SER A  50       5.618   5.028 -36.738  1.00 86.22           O  
ATOM    796  OG  SER A  50       5.410   4.337 -33.213  1.00 86.22           O  
ATOM    797  HG  SER A  50       6.258   4.617 -32.862  1.00 86.22           H  
ATOM    798  N   LYS A  51       7.112   6.127 -35.466  1.00 87.36           N  
ATOM    799  H   LYS A  51       7.779   6.024 -34.714  1.00 87.36           H  
ATOM    800  CA  LYS A  51       6.788   7.508 -35.874  1.00 87.36           C  
ATOM    801  HA  LYS A  51       7.405   8.162 -35.258  1.00 87.36           H  
ATOM    802  C   LYS A  51       5.353   7.937 -35.551  1.00 87.36           C  
ATOM    803  CB  LYS A  51       7.165   7.766 -37.339  1.00 87.36           C  
ATOM    804  HB2 LYS A  51       6.966   8.814 -37.565  1.00 87.36           H  
ATOM    805  HB3 LYS A  51       6.546   7.152 -37.994  1.00 87.36           H  
ATOM    806  O   LYS A  51       4.812   8.852 -36.173  1.00 87.36           O  
ATOM    807  CG  LYS A  51       8.645   7.485 -37.613  1.00 87.36           C  
ATOM    808  HG2 LYS A  51       9.254   8.022 -36.886  1.00 87.36           H  
ATOM    809  HG3 LYS A  51       8.843   6.417 -37.526  1.00 87.36           H  
ATOM    810  CD  LYS A  51       9.004   7.957 -39.022  1.00 87.36           C  
ATOM    811  HD2 LYS A  51       8.412   7.403 -39.749  1.00 87.36           H  
ATOM    812  HD3 LYS A  51       8.786   9.022 -39.108  1.00 87.36           H  
ATOM    813  CE  LYS A  51      10.493   7.711 -39.254  1.00 87.36           C  
ATOM    814  HE2 LYS A  51      10.679   6.639 -39.177  1.00 87.36           H  
ATOM    815  HE3 LYS A  51      11.054   8.196 -38.455  1.00 87.36           H  
ATOM    816  NZ  LYS A  51      10.923   8.223 -40.576  1.00 87.36           N  
ATOM    817  HZ1 LYS A  51      11.905   8.034 -40.714  1.00 87.36           H  
ATOM    818  HZ2 LYS A  51      10.396   7.768 -41.308  1.00 87.36           H  
ATOM    819  HZ3 LYS A  51      10.771   9.221 -40.627  1.00 87.36           H  
ATOM    820  N   GLU A  52       4.750   7.315 -34.543  1.00 91.31           N  
ATOM    821  H   GLU A  52       5.254   6.580 -34.068  1.00 91.31           H  
ATOM    822  CA  GLU A  52       3.393   7.596 -34.089  1.00 91.31           C  
ATOM    823  HA  GLU A  52       3.026   8.492 -34.589  1.00 91.31           H  
ATOM    824  C   GLU A  52       3.361   7.886 -32.586  1.00 91.31           C  
ATOM    825  CB  GLU A  52       2.447   6.447 -34.471  1.00 91.31           C  
ATOM    826  HB2 GLU A  52       1.477   6.638 -34.011  1.00 91.31           H  
ATOM    827  HB3 GLU A  52       2.839   5.506 -34.085  1.00 91.31           H  
ATOM    828  O   GLU A  52       4.291   7.592 -31.835  1.00 91.31           O  
ATOM    829  CG  GLU A  52       2.253   6.355 -35.995  1.00 91.31           C  
ATOM    830  HG2 GLU A  52       3.201   6.094 -36.465  1.00 91.31           H  
ATOM    831  HG3 GLU A  52       1.957   7.339 -36.359  1.00 91.31           H  
ATOM    832  CD  GLU A  52       1.186   5.333 -36.417  1.00 91.31           C  
ATOM    833  OE1 GLU A  52       0.861   5.322 -37.626  1.00 91.31           O  
ATOM    834  OE2 GLU A  52       0.655   4.623 -35.533  1.00 91.31           O  
ATOM    835  N   PHE A  53       2.277   8.511 -32.133  1.00 91.50           N  
ATOM    836  H   PHE A  53       1.498   8.603 -32.770  1.00 91.50           H  
ATOM    837  CA  PHE A  53       2.025   8.690 -30.708  1.00 91.50           C  
ATOM    838  HA  PHE A  53       2.963   8.828 -30.171  1.00 91.50           H  
ATOM    839  C   PHE A  53       1.344   7.442 -30.158  1.00 91.50           C  
ATOM    840  CB  PHE A  53       1.152   9.919 -30.482  1.00 91.50           C  
ATOM    841  HB2 PHE A  53       0.642   9.809 -29.524  1.00 91.50           H  
ATOM    842  HB3 PHE A  53       0.400   9.942 -31.270  1.00 91.50           H  
ATOM    843  O   PHE A  53       0.195   7.168 -30.501  1.00 91.50           O  
ATOM    844  CG  PHE A  53       1.890  11.236 -30.460  1.00 91.50           C  
ATOM    845  CD1 PHE A  53       2.373  11.749 -29.244  1.00 91.50           C  
ATOM    846  HD1 PHE A  53       2.225  11.204 -28.323  1.00 91.50           H  
ATOM    847  CD2 PHE A  53       2.111  11.939 -31.658  1.00 91.50           C  
ATOM    848  HD2 PHE A  53       1.783  11.517 -32.596  1.00 91.50           H  
ATOM    849  CE1 PHE A  53       3.090  12.956 -29.229  1.00 91.50           C  
ATOM    850  HE1 PHE A  53       3.501  13.319 -28.298  1.00 91.50           H  
ATOM    851  CE2 PHE A  53       2.832  13.146 -31.642  1.00 91.50           C  
ATOM    852  HE2 PHE A  53       3.081  13.627 -32.577  1.00 91.50           H  
ATOM    853  CZ  PHE A  53       3.325  13.653 -30.426  1.00 91.50           C  
ATOM    854  HZ  PHE A  53       3.946  14.537 -30.408  1.00 91.50           H  
ATOM    855  N   GLN A  54       2.031   6.747 -29.262  1.00 89.60           N  
ATOM    856  H   GLN A  54       2.947   7.075 -28.991  1.00 89.60           H  
ATOM    857  CA  GLN A  54       1.497   5.605 -28.542  1.00 89.60           C  
ATOM    858  HA  GLN A  54       0.832   5.050 -29.204  1.00 89.60           H  
ATOM    859  C   GLN A  54       0.697   6.095 -27.333  1.00 89.60           C  
ATOM    860  CB  GLN A  54       2.672   4.696 -28.172  1.00 89.60           C  
ATOM    861  HB2 GLN A  54       3.326   5.209 -27.467  1.00 89.60           H  
ATOM    862  HB3 GLN A  54       3.238   4.493 -29.081  1.00 89.60           H  
ATOM    863  O   GLN A  54       1.188   6.893 -26.529  1.00 89.60           O  
ATOM    864  CG  GLN A  54       2.227   3.358 -27.572  1.00 89.60           C  
ATOM    865  HG2 GLN A  54       1.485   2.898 -28.224  1.00 89.60           H  
ATOM    866  HG3 GLN A  54       1.772   3.528 -26.596  1.00 89.60           H  
ATOM    867  CD  GLN A  54       3.393   2.383 -27.413  1.00 89.60           C  
ATOM    868  NE2 GLN A  54       3.132   1.190 -26.928  1.00 89.60           N  
ATOM    869 HE21 GLN A  54       2.202   0.964 -26.606  1.00 89.60           H  
ATOM    870 HE22 GLN A  54       3.915   0.561 -26.819  1.00 89.60           H  
ATOM    871  OE1 GLN A  54       4.543   2.655 -27.738  1.00 89.60           O  
ATOM    872  N   GLU A  55      -0.555   5.657 -27.217  1.00 91.37           N  
ATOM    873  H   GLU A  55      -0.917   5.004 -27.898  1.00 91.37           H  
ATOM    874  CA  GLU A  55      -1.378   5.940 -26.041  1.00 91.37           C  
ATOM    875  HA  GLU A  55      -1.377   7.013 -25.849  1.00 91.37           H  
ATOM    876  C   GLU A  55      -0.776   5.249 -24.819  1.00 91.37           C  
ATOM    877  CB  GLU A  55      -2.833   5.506 -26.263  1.00 91.37           C  
ATOM    878  HB2 GLU A  55      -2.866   4.444 -26.505  1.00 91.37           H  
ATOM    879  HB3 GLU A  55      -3.382   5.677 -25.336  1.00 91.37           H  
ATOM    880  O   GLU A  55      -0.469   4.062 -24.868  1.00 91.37           O  
ATOM    881  CG  GLU A  55      -3.492   6.315 -27.391  1.00 91.37           C  
ATOM    882  HG2 GLU A  55      -2.988   6.091 -28.331  1.00 91.37           H  
ATOM    883  HG3 GLU A  55      -3.346   7.375 -27.185  1.00 91.37           H  
ATOM    884  CD  GLU A  55      -4.996   6.040 -27.555  1.00 91.37           C  
ATOM    885  OE1 GLU A  55      -5.604   6.770 -28.372  1.00 91.37           O  
ATOM    886  OE2 GLU A  55      -5.530   5.147 -26.857  1.00 91.37           O  
ATOM    887  N   MET A  56      -0.588   6.009 -23.742  1.00 89.86           N  
ATOM    888  H   MET A  56      -0.874   6.977 -23.773  1.00 89.86           H  
ATOM    889  CA  MET A  56      -0.094   5.490 -22.466  1.00 89.86           C  
ATOM    890  HA  MET A  56       0.430   4.546 -22.622  1.00 89.86           H  
ATOM    891  C   MET A  56      -1.255   5.228 -21.516  1.00 89.86           C  
ATOM    892  CB  MET A  56       0.875   6.488 -21.823  1.00 89.86           C  
ATOM    893  HB2 MET A  56       0.365   7.436 -21.655  1.00 89.86           H  
ATOM    894  HB3 MET A  56       1.182   6.092 -20.855  1.00 89.86           H  
ATOM    895  O   MET A  56      -1.298   4.203 -20.843  1.00 89.86           O  
ATOM    896  CG  MET A  56       2.121   6.743 -22.672  1.00 89.86           C  
ATOM    897  HG2 MET A  56       2.657   5.805 -22.818  1.00 89.86           H  
ATOM    898  HG3 MET A  56       1.815   7.117 -23.649  1.00 89.86           H  
ATOM    899  SD  MET A  56       3.235   7.962 -21.930  1.00 89.86           S  
ATOM    900  CE  MET A  56       3.978   6.964 -20.613  1.00 89.86           C  
ATOM    901  HE1 MET A  56       4.487   6.103 -21.046  1.00 89.86           H  
ATOM    902  HE2 MET A  56       4.703   7.566 -20.065  1.00 89.86           H  
ATOM    903  HE3 MET A  56       3.206   6.616 -19.927  1.00 89.86           H  
ATOM    904  N   LEU A  57      -2.205   6.166 -21.475  1.00 91.42           N  
ATOM    905  H   LEU A  57      -2.111   6.973 -22.075  1.00 91.42           H  
ATOM    906  CA  LEU A  57      -3.409   6.084 -20.660  1.00 91.42           C  
ATOM    907  HA  LEU A  57      -3.732   5.043 -20.653  1.00 91.42           H  
ATOM    908  C   LEU A  57      -4.546   6.903 -21.276  1.00 91.42           C  
ATOM    909  CB  LEU A  57      -3.082   6.466 -19.201  1.00 91.42           C  
ATOM    910  HB2 LEU A  57      -3.975   6.336 -18.589  1.00 91.42           H  
ATOM    911  HB3 LEU A  57      -2.347   5.744 -18.844  1.00 91.42           H  
ATOM    912  O   LEU A  57      -4.312   7.908 -21.951  1.00 91.42           O  
ATOM    913  CG  LEU A  57      -2.480   7.859 -18.953  1.00 91.42           C  
ATOM    914  HG  LEU A  57      -1.716   8.063 -19.703  1.00 91.42           H  
ATOM    915  CD1 LEU A  57      -3.538   8.963 -18.961  1.00 91.42           C  
ATOM    916 HD11 LEU A  57      -3.842   9.206 -19.979  1.00 91.42           H  
ATOM    917 HD12 LEU A  57      -4.417   8.644 -18.401  1.00 91.42           H  
ATOM    918 HD13 LEU A  57      -3.122   9.871 -18.524  1.00 91.42           H  
ATOM    919  CD2 LEU A  57      -1.784   7.893 -17.594  1.00 91.42           C  
ATOM    920 HD21 LEU A  57      -1.354   8.880 -17.422  1.00 91.42           H  
ATOM    921 HD22 LEU A  57      -2.501   7.675 -16.803  1.00 91.42           H  
ATOM    922 HD23 LEU A  57      -0.984   7.154 -17.565  1.00 91.42           H  
ATOM    923  N   THR A  58      -5.780   6.476 -21.026  1.00 90.68           N  
ATOM    924  H   THR A  58      -5.883   5.620 -20.499  1.00 90.68           H  
ATOM    925  CA  THR A  58      -6.998   7.199 -21.406  1.00 90.68           C  
ATOM    926  HA  THR A  58      -6.750   8.231 -21.651  1.00 90.68           H  
ATOM    927  C   THR A  58      -7.958   7.224 -20.230  1.00 90.68           C  
ATOM    928  CB  THR A  58      -7.663   6.573 -22.642  1.00 90.68           C  
ATOM    929  HB  THR A  58      -7.794   5.500 -22.503  1.00 90.68           H  
ATOM    930  O   THR A  58      -8.314   6.174 -19.710  1.00 90.68           O  
ATOM    931  CG2 THR A  58      -9.016   7.207 -22.973  1.00 90.68           C  
ATOM    932 HG21 THR A  58      -9.362   6.853 -23.944  1.00 90.68           H  
ATOM    933 HG22 THR A  58      -9.756   6.928 -22.224  1.00 90.68           H  
ATOM    934 HG23 THR A  58      -8.925   8.293 -22.993  1.00 90.68           H  
ATOM    935  OG1 THR A  58      -6.854   6.808 -23.773  1.00 90.68           O  
ATOM    936  HG1 THR A  58      -6.427   5.991 -24.041  1.00 90.68           H  
ATOM    937  N   LEU A  59      -8.388   8.412 -19.827  1.00 88.76           N  
ATOM    938  H   LEU A  59      -8.035   9.235 -20.296  1.00 88.76           H  
ATOM    939  CA  LEU A  59      -9.427   8.629 -18.831  1.00 88.76           C  
ATOM    940  HA  LEU A  59      -9.555   7.732 -18.225  1.00 88.76           H  
ATOM    941  C   LEU A  59     -10.744   8.935 -19.546  1.00 88.76           C  
ATOM    942  CB  LEU A  59      -8.973   9.782 -17.920  1.00 88.76           C  
ATOM    943  HB2 LEU A  59      -8.783  10.657 -18.543  1.00 88.76           H  
ATOM    944  HB3 LEU A  59      -8.034   9.508 -17.439  1.00 88.76           H  
ATOM    945  O   LEU A  59     -10.859   9.974 -20.192  1.00 88.76           O  
ATOM    946  CG  LEU A  59      -9.996  10.168 -16.839  1.00 88.76           C  
ATOM    947  HG  LEU A  59     -10.966  10.368 -17.294  1.00 88.76           H  
ATOM    948  CD1 LEU A  59     -10.150   9.058 -15.799  1.00 88.76           C  
ATOM    949 HD11 LEU A  59     -10.586   8.172 -16.261  1.00 88.76           H  
ATOM    950 HD12 LEU A  59      -9.183   8.807 -15.363  1.00 88.76           H  
ATOM    951 HD13 LEU A  59     -10.828   9.388 -15.012  1.00 88.76           H  
ATOM    952  CD2 LEU A  59      -9.531  11.452 -16.156  1.00 88.76           C  
ATOM    953 HD21 LEU A  59     -10.209  11.701 -15.340  1.00 88.76           H  
ATOM    954 HD22 LEU A  59      -9.532  12.273 -16.872  1.00 88.76           H  
ATOM    955 HD23 LEU A  59      -8.522  11.325 -15.762  1.00 88.76           H  
ATOM    956  N   ASP A  60     -11.737   8.060 -19.436  1.00 86.67           N  
ATOM    957  H   ASP A  60     -11.584   7.229 -18.883  1.00 86.67           H  
ATOM    958  CA  ASP A  60     -13.110   8.383 -19.824  1.00 86.67           C  
ATOM    959  HA  ASP A  60     -13.104   8.882 -20.793  1.00 86.67           H  
ATOM    960  C   ASP A  60     -13.708   9.339 -18.780  1.00 86.67           C  
ATOM    961  CB  ASP A  60     -13.956   7.109 -19.954  1.00 86.67           C  
ATOM    962  HB2 ASP A  60     -14.983   7.400 -20.172  1.00 86.67           H  
ATOM    963  HB3 ASP A  60     -13.954   6.591 -18.995  1.00 86.67           H  
ATOM    964  O   ASP A  60     -13.477   9.170 -17.589  1.00 86.67           O  
ATOM    965  CG  ASP A  60     -13.496   6.136 -21.050  1.00 86.67           C  
ATOM    966  OD1 ASP A  60     -12.928   6.534 -22.094  1.00 86.67           O  
ATOM    967  OD2 ASP A  60     -13.768   4.922 -20.915  1.00 86.67           O  
ATOM    968  N   ALA A  61     -14.452  10.361 -19.202  1.00 79.26           N  
ATOM    969  H   ALA A  61     -14.607  10.470 -20.195  1.00 79.26           H  
ATOM    970  CA  ALA A  61     -14.997  11.366 -18.286  1.00 79.26           C  
ATOM    971  HA  ALA A  61     -14.250  11.593 -17.525  1.00 79.26           H  
ATOM    972  C   ALA A  61     -16.257  10.879 -17.546  1.00 79.26           C  
ATOM    973  CB  ALA A  61     -15.267  12.646 -19.085  1.00 79.26           C  
ATOM    974  HB1 ALA A  61     -15.634  13.424 -18.415  1.00 79.26           H  
ATOM    975  HB2 ALA A  61     -16.021  12.450 -19.848  1.00 79.26           H  
ATOM    976  HB3 ALA A  61     -14.347  12.990 -19.557  1.00 79.26           H  
ATOM    977  O   ALA A  61     -16.510  11.300 -16.420  1.00 79.26           O  
ATOM    978  N   LEU A  62     -17.057  10.005 -18.173  1.00 75.01           N  
ATOM    979  H   LEU A  62     -16.744   9.642 -19.062  1.00 75.01           H  
ATOM    980  CA  LEU A  62     -18.356   9.547 -17.667  1.00 75.01           C  
ATOM    981  HA  LEU A  62     -18.356   9.610 -16.579  1.00 75.01           H  
ATOM    982  C   LEU A  62     -18.643   8.091 -18.100  1.00 75.01           C  
ATOM    983  CB  LEU A  62     -19.459  10.492 -18.191  1.00 75.01           C  
ATOM    984  HB2 LEU A  62     -19.264  10.690 -19.245  1.00 75.01           H  
ATOM    985  HB3 LEU A  62     -20.421   9.983 -18.133  1.00 75.01           H  
ATOM    986  O   LEU A  62     -18.991   7.868 -19.263  1.00 75.01           O  
ATOM    987  CG  LEU A  62     -19.583  11.831 -17.436  1.00 75.01           C  
ATOM    988  HG  LEU A  62     -18.601  12.276 -17.273  1.00 75.01           H  
ATOM    989  CD1 LEU A  62     -20.376  12.827 -18.278  1.00 75.01           C  
ATOM    990 HD11 LEU A  62     -20.462  13.771 -17.740  1.00 75.01           H  
ATOM    991 HD12 LEU A  62     -19.851  13.013 -19.215  1.00 75.01           H  
ATOM    992 HD13 LEU A  62     -21.372  12.436 -18.486  1.00 75.01           H  
ATOM    993  CD2 LEU A  62     -20.293  11.655 -16.091  1.00 75.01           C  
ATOM    994 HD21 LEU A  62     -21.287  11.230 -16.236  1.00 75.01           H  
ATOM    995 HD22 LEU A  62     -20.383  12.623 -15.598  1.00 75.01           H  
ATOM    996 HD23 LEU A  62     -19.705  11.004 -15.444  1.00 75.01           H  
ATOM    997  N   PRO A  63     -18.564   7.102 -17.187  1.00 71.95           N  
ATOM    998  CA  PRO A  63     -17.991   7.206 -15.840  1.00 71.95           C  
ATOM    999  HA  PRO A  63     -18.455   8.017 -15.279  1.00 71.95           H  
ATOM   1000  C   PRO A  63     -16.472   7.438 -15.893  1.00 71.95           C  
ATOM   1001  CB  PRO A  63     -18.351   5.886 -15.152  1.00 71.95           C  
ATOM   1002  HB2 PRO A  63     -19.342   5.966 -14.705  1.00 71.95           H  
ATOM   1003  HB3 PRO A  63     -17.617   5.593 -14.401  1.00 71.95           H  
ATOM   1004  O   PRO A  63     -15.839   7.148 -16.906  1.00 71.95           O  
ATOM   1005  CG  PRO A  63     -18.397   4.899 -16.314  1.00 71.95           C  
ATOM   1006  HG2 PRO A  63     -19.025   4.034 -16.101  1.00 71.95           H  
ATOM   1007  HG3 PRO A  63     -17.378   4.596 -16.558  1.00 71.95           H  
ATOM   1008  CD  PRO A  63     -18.924   5.723 -17.482  1.00 71.95           C  
ATOM   1009  HD2 PRO A  63     -18.472   5.388 -18.415  1.00 71.95           H  
ATOM   1010  HD3 PRO A  63     -20.009   5.637 -17.537  1.00 71.95           H  
ATOM   1011  N   LEU A  64     -15.898   7.944 -14.797  1.00 74.18           N  
ATOM   1012  H   LEU A  64     -16.478   8.170 -14.002  1.00 74.18           H  
ATOM   1013  CA  LEU A  64     -14.452   8.130 -14.642  1.00 74.18           C  
ATOM   1014  HA  LEU A  64     -14.078   8.726 -15.475  1.00 74.18           H  
ATOM   1015  C   LEU A  64     -13.727   6.778 -14.677  1.00 74.18           C  
ATOM   1016  CB  LEU A  64     -14.161   8.912 -13.344  1.00 74.18           C  
ATOM   1017  HB2 LEU A  64     -13.122   8.753 -13.056  1.00 74.18           H  
ATOM   1018  HB3 LEU A  64     -14.783   8.506 -12.547  1.00 74.18           H  
ATOM   1019  O   LEU A  64     -13.553   6.145 -13.643  1.00 74.18           O  
ATOM   1020  CG  LEU A  64     -14.394  10.429 -13.469  1.00 74.18           C  
ATOM   1021  HG  LEU A  64     -15.337  10.612 -13.983  1.00 74.18           H  
ATOM   1022  CD1 LEU A  64     -14.478  11.058 -12.078  1.00 74.18           C  
ATOM   1023 HD11 LEU A  64     -14.653  12.130 -12.168  1.00 74.18           H  
ATOM   1024 HD12 LEU A  64     -15.307  10.618 -11.524  1.00 74.18           H  
ATOM   1025 HD13 LEU A  64     -13.552  10.884 -11.530  1.00 74.18           H  
ATOM   1026  CD2 LEU A  64     -13.256  11.123 -14.226  1.00 74.18           C  
ATOM   1027 HD21 LEU A  64     -12.310  10.979 -13.704  1.00 74.18           H  
ATOM   1028 HD22 LEU A  64     -13.177  10.720 -15.236  1.00 74.18           H  
ATOM   1029 HD23 LEU A  64     -13.467  12.189 -14.300  1.00 74.18           H  
ATOM   1030  N   ILE A  65     -13.333   6.312 -15.864  1.00 79.17           N  
ATOM   1031  H   ILE A  65     -13.565   6.868 -16.675  1.00 79.17           H  
ATOM   1032  CA  ILE A  65     -12.635   5.033 -16.060  1.00 79.17           C  
ATOM   1033  HA  ILE A  65     -12.470   4.562 -15.091  1.00 79.17           H  
ATOM   1034  C   ILE A  65     -11.267   5.299 -16.671  1.00 79.17           C  
ATOM   1035  CB  ILE A  65     -13.462   4.040 -16.914  1.00 79.17           C  
ATOM   1036  HB  ILE A  65     -13.757   4.533 -17.840  1.00 79.17           H  
ATOM   1037  O   ILE A  65     -11.162   5.834 -17.774  1.00 79.17           O  
ATOM   1038  CG1 ILE A  65     -14.731   3.613 -16.146  1.00 79.17           C  
ATOM   1039 HG12 ILE A  65     -15.288   4.506 -15.864  1.00 79.17           H  
ATOM   1040 HG13 ILE A  65     -14.441   3.104 -15.227  1.00 79.17           H  
ATOM   1041  CG2 ILE A  65     -12.628   2.790 -17.275  1.00 79.17           C  
ATOM   1042 HG21 ILE A  65     -12.337   2.256 -16.370  1.00 79.17           H  
ATOM   1043 HG22 ILE A  65     -11.730   3.068 -17.826  1.00 79.17           H  
ATOM   1044 HG23 ILE A  65     -13.194   2.124 -17.925  1.00 79.17           H  
ATOM   1045  CD1 ILE A  65     -15.667   2.689 -16.944  1.00 79.17           C  
ATOM   1046 HD11 ILE A  65     -15.194   1.726 -17.131  1.00 79.17           H  
ATOM   1047 HD12 ILE A  65     -16.568   2.499 -16.361  1.00 79.17           H  
ATOM   1048 HD13 ILE A  65     -15.935   3.158 -17.890  1.00 79.17           H  
ATOM   1049  N   LEU A  66     -10.215   4.862 -15.981  1.00 83.08           N  
ATOM   1050  H   LEU A  66     -10.371   4.434 -15.080  1.00 83.08           H  
ATOM   1051  CA  LEU A  66      -8.858   4.862 -16.510  1.00 83.08           C  
ATOM   1052  HA  LEU A  66      -8.757   5.705 -17.193  1.00 83.08           H  
ATOM   1053  C   LEU A  66      -8.587   3.565 -17.289  1.00 83.08           C  
ATOM   1054  CB  LEU A  66      -7.872   5.064 -15.349  1.00 83.08           C  
ATOM   1055  HB2 LEU A  66      -8.191   5.909 -14.739  1.00 83.08           H  
ATOM   1056  HB3 LEU A  66      -7.900   4.172 -14.723  1.00 83.08           H  
ATOM   1057  O   LEU A  66      -8.750   2.462 -16.772  1.00 83.08           O  
ATOM   1058  CG  LEU A  66      -6.430   5.306 -15.826  1.00 83.08           C  
ATOM   1059  HG  LEU A  66      -6.172   4.587 -16.603  1.00 83.08           H  
ATOM   1060  CD1 LEU A  66      -6.244   6.722 -16.379  1.00 83.08           C  
ATOM   1061 HD11 LEU A  66      -5.196   6.884 -16.628  1.00 83.08           H  
ATOM   1062 HD12 LEU A  66      -6.847   6.861 -17.276  1.00 83.08           H  
ATOM   1063 HD13 LEU A  66      -6.545   7.454 -15.628  1.00 83.08           H  
ATOM   1064  CD2 LEU A  66      -5.460   5.099 -14.668  1.00 83.08           C  
ATOM   1065 HD21 LEU A  66      -4.438   5.126 -15.046  1.00 83.08           H  
ATOM   1066 HD22 LEU A  66      -5.624   4.120 -14.217  1.00 83.08           H  
ATOM   1067 HD23 LEU A  66      -5.603   5.868 -13.910  1.00 83.08           H  
ATOM   1068  N   LYS A  67      -8.129   3.697 -18.531  1.00 85.74           N  
ATOM   1069  H   LYS A  67      -8.076   4.639 -18.893  1.00 85.74           H  
ATOM   1070  CA  LYS A  67      -7.682   2.610 -19.407  1.00 85.74           C  
ATOM   1071  HA  LYS A  67      -7.910   1.650 -18.944  1.00 85.74           H  
ATOM   1072  C   LYS A  67      -6.176   2.711 -19.600  1.00 85.74           C  
ATOM   1073  CB  LYS A  67      -8.402   2.705 -20.758  1.00 85.74           C  
ATOM   1074  HB2 LYS A  67      -7.969   1.979 -21.446  1.00 85.74           H  
ATOM   1075  HB3 LYS A  67      -8.239   3.701 -21.168  1.00 85.74           H  
ATOM   1076  O   LYS A  67      -5.686   3.768 -19.996  1.00 85.74           O  
ATOM   1077  CG  LYS A  67      -9.908   2.440 -20.647  1.00 85.74           C  
ATOM   1078  HG2 LYS A  67     -10.336   3.038 -19.842  1.00 85.74           H  
ATOM   1079  HG3 LYS A  67     -10.077   1.384 -20.434  1.00 85.74           H  
ATOM   1080  CD  LYS A  67     -10.599   2.831 -21.955  1.00 85.74           C  
ATOM   1081  HD2 LYS A  67     -10.469   3.904 -22.095  1.00 85.74           H  
ATOM   1082  HD3 LYS A  67     -10.151   2.300 -22.794  1.00 85.74           H  
ATOM   1083  CE  LYS A  67     -12.090   2.507 -21.870  1.00 85.74           C  
ATOM   1084  HE2 LYS A  67     -12.433   2.728 -20.859  1.00 85.74           H  
ATOM   1085  HE3 LYS A  67     -12.242   1.445 -22.062  1.00 85.74           H  
ATOM   1086  NZ  LYS A  67     -12.867   3.345 -22.806  1.00 85.74           N  
ATOM   1087  HZ1 LYS A  67     -12.908   4.268 -22.399  1.00 85.74           H  
ATOM   1088  HZ2 LYS A  67     -12.464   3.409 -23.730  1.00 85.74           H  
ATOM   1089  HZ3 LYS A  67     -13.842   3.082 -22.807  1.00 85.74           H  
ATOM   1090  N   LEU A  68      -5.466   1.605 -19.380  1.00 84.26           N  
ATOM   1091  H   LEU A  68      -5.946   0.785 -19.035  1.00 84.26           H  
ATOM   1092  CA  LEU A  68      -4.015   1.520 -19.531  1.00 84.26           C  
ATOM   1093  HA  LEU A  68      -3.635   2.509 -19.785  1.00 84.26           H  
ATOM   1094  C   LEU A  68      -3.638   0.564 -20.678  1.00 84.26           C  
ATOM   1095  CB  LEU A  68      -3.386   1.129 -18.178  1.00 84.26           C  
ATOM   1096  HB2 LEU A  68      -3.934   1.594 -17.359  1.00 84.26           H  
ATOM   1097  HB3 LEU A  68      -3.444   0.049 -18.042  1.00 84.26           H  
ATOM   1098  O   LEU A  68      -3.514  -0.639 -20.457  1.00 84.26           O  
ATOM   1099  CG  LEU A  68      -1.921   1.585 -18.115  1.00 84.26           C  
ATOM   1100  HG  LEU A  68      -1.462   1.425 -19.091  1.00 84.26           H  
ATOM   1101  CD1 LEU A  68      -1.864   3.070 -17.784  1.00 84.26           C  
ATOM   1102 HD11 LEU A  68      -2.456   3.638 -18.503  1.00 84.26           H  
ATOM   1103 HD12 LEU A  68      -0.830   3.409 -17.849  1.00 84.26           H  
ATOM   1104 HD13 LEU A  68      -2.258   3.240 -16.782  1.00 84.26           H  
ATOM   1105  CD2 LEU A  68      -1.137   0.831 -17.044  1.00 84.26           C  
ATOM   1106 HD21 LEU A  68      -1.593   0.975 -16.064  1.00 84.26           H  
ATOM   1107 HD22 LEU A  68      -0.110   1.195 -17.025  1.00 84.26           H  
ATOM   1108 HD23 LEU A  68      -1.121  -0.231 -17.289  1.00 84.26           H  
ATOM   1109  N   PRO A  69      -3.503   1.058 -21.921  1.00 71.53           N  
ATOM   1110  CA  PRO A  69      -3.146   0.223 -23.070  1.00 71.53           C  
ATOM   1111  HA  PRO A  69      -3.802  -0.646 -23.106  1.00 71.53           H  
ATOM   1112  C   PRO A  69      -1.697  -0.297 -23.041  1.00 71.53           C  
ATOM   1113  CB  PRO A  69      -3.415   1.101 -24.298  1.00 71.53           C  
ATOM   1114  HB2 PRO A  69      -4.439   0.946 -24.638  1.00 71.53           H  
ATOM   1115  HB3 PRO A  69      -2.715   0.905 -25.110  1.00 71.53           H  
ATOM   1116  O   PRO A  69      -1.384  -1.241 -23.763  1.00 71.53           O  
ATOM   1117  CG  PRO A  69      -3.270   2.523 -23.763  1.00 71.53           C  
ATOM   1118  HG2 PRO A  69      -2.212   2.780 -23.713  1.00 71.53           H  
ATOM   1119  HG3 PRO A  69      -3.825   3.248 -24.358  1.00 71.53           H  
ATOM   1120  CD  PRO A  69      -3.804   2.415 -22.345  1.00 71.53           C  
ATOM   1121  HD2 PRO A  69      -3.320   3.162 -21.716  1.00 71.53           H  
ATOM   1122  HD3 PRO A  69      -4.884   2.566 -22.347  1.00 71.53           H  
ATOM   1123  N   THR A  70      -0.815   0.291 -22.228  1.00 69.15           N  
ATOM   1124  H   THR A  70      -1.123   1.071 -21.665  1.00 69.15           H  
ATOM   1125  CA  THR A  70       0.603  -0.088 -22.118  1.00 69.15           C  
ATOM   1126  HA  THR A  70       0.788  -1.002 -22.683  1.00 69.15           H  
ATOM   1127  C   THR A  70       0.997  -0.348 -20.672  1.00 69.15           C  
ATOM   1128  CB  THR A  70       1.518   1.014 -22.672  1.00 69.15           C  
ATOM   1129  HB  THR A  70       2.555   0.742 -22.475  1.00 69.15           H  
ATOM   1130  O   THR A  70       0.629   0.433 -19.800  1.00 69.15           O  
ATOM   1131  CG2 THR A  70       1.342   1.196 -24.177  1.00 69.15           C  
ATOM   1132 HG21 THR A  70       2.030   1.970 -24.517  1.00 69.15           H  
ATOM   1133 HG22 THR A  70       1.554   0.255 -24.684  1.00 69.15           H  
ATOM   1134 HG23 THR A  70       0.322   1.509 -24.400  1.00 69.15           H  
ATOM   1135  OG1 THR A  70       1.247   2.253 -22.055  1.00 69.15           O  
ATOM   1136  HG1 THR A  70       1.120   2.086 -21.119  1.00 69.15           H  
ATOM   1137  N   GLU A  71       1.799  -1.380 -20.406  1.00 66.92           N  
ATOM   1138  H   GLU A  71       2.099  -1.998 -21.147  1.00 66.92           H  
ATOM   1139  CA  GLU A  71       2.399  -1.564 -19.080  1.00 66.92           C  
ATOM   1140  HA  GLU A  71       1.604  -1.584 -18.335  1.00 66.92           H  
ATOM   1141  C   GLU A  71       3.327  -0.385 -18.748  1.00 66.92           C  
ATOM   1142  CB  GLU A  71       3.164  -2.895 -18.990  1.00 66.92           C  
ATOM   1143  HB2 GLU A  71       3.705  -2.909 -18.043  1.00 66.92           H  
ATOM   1144  HB3 GLU A  71       3.886  -2.957 -19.805  1.00 66.92           H  
ATOM   1145  O   GLU A  71       4.239  -0.064 -19.512  1.00 66.92           O  
ATOM   1146  CG  GLU A  71       2.227  -4.113 -19.033  1.00 66.92           C  
ATOM   1147  HG2 GLU A  71       1.450  -3.976 -18.280  1.00 66.92           H  
ATOM   1148  HG3 GLU A  71       1.743  -4.149 -20.009  1.00 66.92           H  
ATOM   1149  CD  GLU A  71       2.942  -5.453 -18.775  1.00 66.92           C  
ATOM   1150  OE1 GLU A  71       2.212  -6.456 -18.602  1.00 66.92           O  
ATOM   1151  OE2 GLU A  71       4.194  -5.482 -18.770  1.00 66.92           O  
ATOM   1152  N   LEU A  72       3.087   0.269 -17.610  1.00 75.03           N  
ATOM   1153  H   LEU A  72       2.311  -0.030 -17.037  1.00 75.03           H  
ATOM   1154  CA  LEU A  72       3.928   1.344 -17.085  1.00 75.03           C  
ATOM   1155  HA  LEU A  72       4.720   1.580 -17.795  1.00 75.03           H  
ATOM   1156  C   LEU A  72       4.610   0.854 -15.802  1.00 75.03           C  
ATOM   1157  CB  LEU A  72       3.094   2.622 -16.864  1.00 75.03           C  
ATOM   1158  HB2 LEU A  72       3.757   3.373 -16.436  1.00 75.03           H  
ATOM   1159  HB3 LEU A  72       2.310   2.402 -16.139  1.00 75.03           H  
ATOM   1160  O   LEU A  72       4.068   0.988 -14.704  1.00 75.03           O  
ATOM   1161  CG  LEU A  72       2.443   3.246 -18.108  1.00 75.03           C  
ATOM   1162  HG  LEU A  72       1.771   2.527 -18.575  1.00 75.03           H  
ATOM   1163  CD1 LEU A  72       1.634   4.476 -17.701  1.00 75.03           C  
ATOM   1164 HD11 LEU A  72       2.312   5.274 -17.398  1.00 75.03           H  
ATOM   1165 HD12 LEU A  72       0.992   4.229 -16.856  1.00 75.03           H  
ATOM   1166 HD13 LEU A  72       1.024   4.811 -18.540  1.00 75.03           H  
ATOM   1167  CD2 LEU A  72       3.477   3.720 -19.132  1.00 75.03           C  
ATOM   1168 HD21 LEU A  72       4.174   4.420 -18.672  1.00 75.03           H  
ATOM   1169 HD22 LEU A  72       2.966   4.191 -19.971  1.00 75.03           H  
ATOM   1170 HD23 LEU A  72       4.028   2.860 -19.514  1.00 75.03           H  
ATOM   1171  N   ASN A  73       5.791   0.253 -15.948  1.00 65.34           N  
ATOM   1172  H   ASN A  73       6.173   0.168 -16.879  1.00 65.34           H  
ATOM   1173  CA  ASN A  73       6.605  -0.191 -14.813  1.00 65.34           C  
ATOM   1174  HA  ASN A  73       5.971  -0.760 -14.133  1.00 65.34           H  
ATOM   1175  C   ASN A  73       7.151   1.015 -14.032  1.00 65.34           C  
ATOM   1176  CB  ASN A  73       7.734  -1.108 -15.318  1.00 65.34           C  
ATOM   1177  HB2 ASN A  73       8.414  -1.326 -14.495  1.00 65.34           H  
ATOM   1178  HB3 ASN A  73       8.298  -0.591 -16.094  1.00 65.34           H  
ATOM   1179  O   ASN A  73       7.467   2.034 -14.639  1.00 65.34           O  
ATOM   1180  CG  ASN A  73       7.215  -2.433 -15.849  1.00 65.34           C  
ATOM   1181  ND2 ASN A  73       7.923  -3.061 -16.757  1.00 65.34           N  
ATOM   1182 HD21 ASN A  73       7.488  -3.889 -17.139  1.00 65.34           H  
ATOM   1183 HD22 ASN A  73       8.774  -2.657 -17.122  1.00 65.34           H  
ATOM   1184  OD1 ASN A  73       6.177  -2.930 -15.454  1.00 65.34           O  
ATOM   1185  N   ASP A  74       7.264   0.889 -12.704  1.00 72.58           N  
ATOM   1186  H   ASP A  74       7.055  -0.003 -12.278  1.00 72.58           H  
ATOM   1187  CA  ASP A  74       7.763   1.947 -11.807  1.00 72.58           C  
ATOM   1188  HA  ASP A  74       7.452   1.682 -10.796  1.00 72.58           H  
ATOM   1189  C   ASP A  74       7.089   3.312 -12.046  1.00 72.58           C  
ATOM   1190  CB  ASP A  74       9.309   1.979 -11.813  1.00 72.58           C  
ATOM   1191  HB2 ASP A  74       9.655   2.960 -11.488  1.00 72.58           H  
ATOM   1192  HB3 ASP A  74       9.679   1.824 -12.826  1.00 72.58           H  
ATOM   1193  O   ASP A  74       7.730   4.352 -12.200  1.00 72.58           O  
ATOM   1194  CG  ASP A  74       9.964   0.966 -10.864  1.00 72.58           C  
ATOM   1195  OD1 ASP A  74       9.234   0.309 -10.085  1.00 72.58           O  
ATOM   1196  OD2 ASP A  74      11.214   0.880 -10.881  1.00 72.58           O  
ATOM   1197  N   SER A  75       5.755   3.314 -12.064  1.00 82.60           N  
ATOM   1198  H   SER A  75       5.260   2.448 -11.906  1.00 82.60           H  
ATOM   1199  CA  SER A  75       4.965   4.527 -12.258  1.00 82.60           C  
ATOM   1200  HA  SER A  75       5.609   5.388 -12.078  1.00 82.60           H  
ATOM   1201  C   SER A  75       3.805   4.643 -11.275  1.00 82.60           C  
ATOM   1202  CB  SER A  75       4.477   4.613 -13.705  1.00 82.60           C  
ATOM   1203  HB2 SER A  75       5.308   4.425 -14.384  1.00 82.60           H  
ATOM   1204  HB3 SER A  75       4.096   5.618 -13.886  1.00 82.60           H  
ATOM   1205  O   SER A  75       3.342   3.658 -10.698  1.00 82.60           O  
ATOM   1206  OG  SER A  75       3.436   3.687 -13.950  1.00 82.60           O  
ATOM   1207  HG  SER A  75       3.796   2.797 -13.972  1.00 82.60           H  
ATOM   1208  N   GLN A  76       3.322   5.868 -11.102  1.00 81.08           N  
ATOM   1209  H   GLN A  76       3.781   6.622 -11.592  1.00 81.08           H  
ATOM   1210  CA  GLN A  76       2.121   6.181 -10.337  1.00 81.08           C  
ATOM   1211  HA  GLN A  76       1.600   5.260 -10.076  1.00 81.08           H  
ATOM   1212  C   GLN A  76       1.183   7.024 -11.191  1.00 81.08           C  
ATOM   1213  CB  GLN A  76       2.492   6.912  -9.045  1.00 81.08           C  
ATOM   1214  HB2 GLN A  76       3.160   7.738  -9.290  1.00 81.08           H  
ATOM   1215  HB3 GLN A  76       1.590   7.322  -8.591  1.00 81.08           H  
ATOM   1216  O   GLN A  76       1.620   7.940 -11.889  1.00 81.08           O  
ATOM   1217  CG  GLN A  76       3.169   5.987  -8.026  1.00 81.08           C  
ATOM   1218  HG2 GLN A  76       2.445   5.249  -7.679  1.00 81.08           H  
ATOM   1219  HG3 GLN A  76       3.997   5.452  -8.491  1.00 81.08           H  
ATOM   1220  CD  GLN A  76       3.710   6.754  -6.826  1.00 81.08           C  
ATOM   1221  NE2 GLN A  76       4.028   6.083  -5.742  1.00 81.08           N  
ATOM   1222 HE21 GLN A  76       3.918   5.079  -5.713  1.00 81.08           H  
ATOM   1223 HE22 GLN A  76       4.320   6.619  -4.937  1.00 81.08           H  
ATOM   1224  OE1 GLN A  76       3.838   7.970  -6.827  1.00 81.08           O  
ATOM   1225  N   ILE A  77      -0.114   6.730 -11.122  1.00 83.28           N  
ATOM   1226  H   ILE A  77      -0.421   6.005 -10.489  1.00 83.28           H  
ATOM   1227  CA  ILE A  77      -1.139   7.454 -11.871  1.00 83.28           C  
ATOM   1228  HA  ILE A  77      -0.671   8.290 -12.390  1.00 83.28           H  
ATOM   1229  C   ILE A  77      -2.150   8.019 -10.891  1.00 83.28           C  
ATOM   1230  CB  ILE A  77      -1.822   6.581 -12.944  1.00 83.28           C  
ATOM   1231  HB  ILE A  77      -2.384   5.790 -12.448  1.00 83.28           H  
ATOM   1232  O   ILE A  77      -2.656   7.311 -10.024  1.00 83.28           O  
ATOM   1233  CG1 ILE A  77      -0.776   5.932 -13.876  1.00 83.28           C  
ATOM   1234 HG12 ILE A  77      -0.274   6.709 -14.452  1.00 83.28           H  
ATOM   1235 HG13 ILE A  77      -0.025   5.406 -13.285  1.00 83.28           H  
ATOM   1236  CG2 ILE A  77      -2.799   7.461 -13.753  1.00 83.28           C  
ATOM   1237 HG21 ILE A  77      -2.279   8.333 -14.148  1.00 83.28           H  
ATOM   1238 HG22 ILE A  77      -3.626   7.789 -13.124  1.00 83.28           H  
ATOM   1239 HG23 ILE A  77      -3.225   6.906 -14.589  1.00 83.28           H  
ATOM   1240  CD1 ILE A  77      -1.374   4.896 -14.828  1.00 83.28           C  
ATOM   1241 HD11 ILE A  77      -0.565   4.318 -15.275  1.00 83.28           H  
ATOM   1242 HD12 ILE A  77      -1.936   5.387 -15.622  1.00 83.28           H  
ATOM   1243 HD13 ILE A  77      -2.023   4.213 -14.280  1.00 83.28           H  
ATOM   1244  N   ARG A  78      -2.475   9.293 -11.075  1.00 77.46           N  
ATOM   1245  H   ARG A  78      -2.000   9.791 -11.814  1.00 77.46           H  
ATOM   1246  CA  ARG A  78      -3.541   9.984 -10.364  1.00 77.46           C  
ATOM   1247  HA  ARG A  78      -4.084   9.273  -9.742  1.00 77.46           H  
ATOM   1248  C   ARG A  78      -4.504  10.574 -11.375  1.00 77.46           C  
ATOM   1249  CB  ARG A  78      -2.910  11.049  -9.469  1.00 77.46           C  
ATOM   1250  HB2 ARG A  78      -2.143  10.586  -8.849  1.00 77.46           H  
ATOM   1251  HB3 ARG A  78      -2.443  11.815 -10.089  1.00 77.46           H  
ATOM   1252  O   ARG A  78      -4.074  11.117 -12.383  1.00 77.46           O  
ATOM   1253  CG  ARG A  78      -3.956  11.689  -8.562  1.00 77.46           C  
ATOM   1254  HG2 ARG A  78      -4.757  12.134  -9.153  1.00 77.46           H  
ATOM   1255  HG3 ARG A  78      -4.375  10.930  -7.901  1.00 77.46           H  
ATOM   1256  CD  ARG A  78      -3.294  12.780  -7.735  1.00 77.46           C  
ATOM   1257  HD2 ARG A  78      -2.471  12.331  -7.178  1.00 77.46           H  
ATOM   1258  HD3 ARG A  78      -2.901  13.553  -8.395  1.00 77.46           H  
ATOM   1259  NE  ARG A  78      -4.280  13.363  -6.821  1.00 77.46           N  
ATOM   1260  HE  ARG A  78      -5.249  13.309  -7.103  1.00 77.46           H  
ATOM   1261  NH1 ARG A  78      -2.781  14.019  -5.232  1.00 77.46           N  
ATOM   1262 HH11 ARG A  78      -2.038  13.821  -5.886  1.00 77.46           H  
ATOM   1263 HH12 ARG A  78      -2.554  14.275  -4.281  1.00 77.46           H  
ATOM   1264  NH2 ARG A  78      -4.990  14.026  -4.777  1.00 77.46           N  
ATOM   1265 HH21 ARG A  78      -5.929  13.790  -5.064  1.00 77.46           H  
ATOM   1266 HH22 ARG A  78      -4.808  14.050  -3.784  1.00 77.46           H  
ATOM   1267  CZ  ARG A  78      -4.013  13.806  -5.614  1.00 77.46           C  
ATOM   1268  N   PHE A  79      -5.796  10.509 -11.108  1.00 81.51           N  
ATOM   1269  H   PHE A  79      -6.120  10.059 -10.264  1.00 81.51           H  
ATOM   1270  CA  PHE A  79      -6.800  11.132 -11.957  1.00 81.51           C  
ATOM   1271  HA  PHE A  79      -6.370  12.007 -12.444  1.00 81.51           H  
ATOM   1272  C   PHE A  79      -7.963  11.635 -11.115  1.00 81.51           C  
ATOM   1273  CB  PHE A  79      -7.246  10.149 -13.051  1.00 81.51           C  
ATOM   1274  HB2 PHE A  79      -7.957  10.657 -13.702  1.00 81.51           H  
ATOM   1275  HB3 PHE A  79      -6.385   9.885 -13.664  1.00 81.51           H  
ATOM   1276  O   PHE A  79      -8.109  11.286  -9.945  1.00 81.51           O  
ATOM   1277  CG  PHE A  79      -7.886   8.873 -12.543  1.00 81.51           C  
ATOM   1278  CD1 PHE A  79      -7.084   7.772 -12.186  1.00 81.51           C  
ATOM   1279  HD1 PHE A  79      -6.009   7.830 -12.271  1.00 81.51           H  
ATOM   1280  CD2 PHE A  79      -9.285   8.790 -12.417  1.00 81.51           C  
ATOM   1281  HD2 PHE A  79      -9.906   9.634 -12.677  1.00 81.51           H  
ATOM   1282  CE1 PHE A  79      -7.679   6.597 -11.695  1.00 81.51           C  
ATOM   1283  HE1 PHE A  79      -7.067   5.759 -11.398  1.00 81.51           H  
ATOM   1284  CE2 PHE A  79      -9.880   7.611 -11.938  1.00 81.51           C  
ATOM   1285  HE2 PHE A  79     -10.953   7.547 -11.829  1.00 81.51           H  
ATOM   1286  CZ  PHE A  79      -9.077   6.517 -11.571  1.00 81.51           C  
ATOM   1287  HZ  PHE A  79      -9.535   5.622 -11.177  1.00 81.51           H  
ATOM   1288  N   GLY A  80      -8.782  12.479 -11.716  1.00 72.81           N  
ATOM   1289  H   GLY A  80      -8.592  12.738 -12.673  1.00 72.81           H  
ATOM   1290  CA  GLY A  80     -10.025  12.941 -11.126  1.00 72.81           C  
ATOM   1291  HA2 GLY A  80     -10.591  12.093 -10.740  1.00 72.81           H  
ATOM   1292  HA3 GLY A  80      -9.818  13.624 -10.302  1.00 72.81           H  
ATOM   1293  C   GLY A  80     -10.858  13.639 -12.182  1.00 72.81           C  
ATOM   1294  O   GLY A  80     -10.692  13.383 -13.376  1.00 72.81           O  
ATOM   1295  N   ASN A  81     -11.748  14.530 -11.755  1.00 71.60           N  
ATOM   1296  H   ASN A  81     -11.852  14.706 -10.766  1.00 71.60           H  
ATOM   1297  CA  ASN A  81     -12.594  15.256 -12.689  1.00 71.60           C  
ATOM   1298  HA  ASN A  81     -13.146  14.518 -13.273  1.00 71.60           H  
ATOM   1299  C   ASN A  81     -11.733  16.089 -13.663  1.00 71.60           C  
ATOM   1300  CB  ASN A  81     -13.611  16.093 -11.897  1.00 71.60           C  
ATOM   1301  HB2 ASN A  81     -13.116  16.961 -11.462  1.00 71.60           H  
ATOM   1302  HB3 ASN A  81     -14.038  15.495 -11.092  1.00 71.60           H  
ATOM   1303  O   ASN A  81     -11.134  17.089 -13.274  1.00 71.60           O  
ATOM   1304  CG  ASN A  81     -14.763  16.556 -12.768  1.00 71.60           C  
ATOM   1305  ND2 ASN A  81     -15.529  17.517 -12.313  1.00 71.60           N  
ATOM   1306 HD21 ASN A  81     -16.320  17.770 -12.889  1.00 71.60           H  
ATOM   1307 HD22 ASN A  81     -15.386  17.890 -11.385  1.00 71.60           H  
ATOM   1308  OD1 ASN A  81     -15.011  16.040 -13.845  1.00 71.60           O  
ATOM   1309  N   LEU A  82     -11.654  15.635 -14.918  1.00 77.56           N  
ATOM   1310  H   LEU A  82     -12.129  14.763 -15.105  1.00 77.56           H  
ATOM   1311  CA  LEU A  82     -10.959  16.277 -16.041  1.00 77.56           C  
ATOM   1312  HA  LEU A  82     -11.026  15.578 -16.875  1.00 77.56           H  
ATOM   1313  C   LEU A  82      -9.443  16.508 -15.870  1.00 77.56           C  
ATOM   1314  CB  LEU A  82     -11.715  17.548 -16.460  1.00 77.56           C  
ATOM   1315  HB2 LEU A  82     -11.250  17.922 -17.372  1.00 77.56           H  
ATOM   1316  HB3 LEU A  82     -11.589  18.302 -15.683  1.00 77.56           H  
ATOM   1317  O   LEU A  82      -8.876  17.415 -16.489  1.00 77.56           O  
ATOM   1318  CG  LEU A  82     -13.215  17.369 -16.742  1.00 77.56           C  
ATOM   1319  HG  LEU A  82     -13.724  16.990 -15.856  1.00 77.56           H  
ATOM   1320  CD1 LEU A  82     -13.815  18.729 -17.079  1.00 77.56           C  
ATOM   1321 HD11 LEU A  82     -13.290  19.183 -17.920  1.00 77.56           H  
ATOM   1322 HD12 LEU A  82     -13.718  19.371 -16.204  1.00 77.56           H  
ATOM   1323 HD13 LEU A  82     -14.874  18.623 -17.313  1.00 77.56           H  
ATOM   1324  CD2 LEU A  82     -13.460  16.403 -17.903  1.00 77.56           C  
ATOM   1325 HD21 LEU A  82     -14.517  16.411 -18.168  1.00 77.56           H  
ATOM   1326 HD22 LEU A  82     -13.195  15.390 -17.601  1.00 77.56           H  
ATOM   1327 HD23 LEU A  82     -12.858  16.697 -18.764  1.00 77.56           H  
ATOM   1328  N   TYR A  83      -8.760  15.661 -15.096  1.00 84.71           N  
ATOM   1329  H   TYR A  83      -9.261  14.937 -14.600  1.00 84.71           H  
ATOM   1330  CA  TYR A  83      -7.297  15.625 -15.074  1.00 84.71           C  
ATOM   1331  HA  TYR A  83      -6.942  15.993 -16.037  1.00 84.71           H  
ATOM   1332  C   TYR A  83      -6.747  14.207 -14.924  1.00 84.71           C  
ATOM   1333  CB  TYR A  83      -6.730  16.551 -13.987  1.00 84.71           C  
ATOM   1334  HB2 TYR A  83      -7.249  17.509 -14.016  1.00 84.71           H  
ATOM   1335  HB3 TYR A  83      -5.684  16.740 -14.225  1.00 84.71           H  
ATOM   1336  O   TYR A  83      -7.374  13.334 -14.324  1.00 84.71           O  
ATOM   1337  CG  TYR A  83      -6.782  15.988 -12.580  1.00 84.71           C  
ATOM   1338  CD1 TYR A  83      -7.941  16.140 -11.795  1.00 84.71           C  
ATOM   1339  HD1 TYR A  83      -8.790  16.678 -12.190  1.00 84.71           H  
ATOM   1340  CD2 TYR A  83      -5.667  15.297 -12.064  1.00 84.71           C  
ATOM   1341  HD2 TYR A  83      -4.772  15.190 -12.659  1.00 84.71           H  
ATOM   1342  CE1 TYR A  83      -7.990  15.593 -10.498  1.00 84.71           C  
ATOM   1343  HE1 TYR A  83      -8.877  15.722  -9.896  1.00 84.71           H  
ATOM   1344  CE2 TYR A  83      -5.716  14.742 -10.772  1.00 84.71           C  
ATOM   1345  HE2 TYR A  83      -4.864  14.208 -10.379  1.00 84.71           H  
ATOM   1346  OH  TYR A  83      -6.929  14.323  -8.747  1.00 84.71           O  
ATOM   1347  HH  TYR A  83      -7.824  14.337  -8.401  1.00 84.71           H  
ATOM   1348  CZ  TYR A  83      -6.881  14.880  -9.989  1.00 84.71           C  
ATOM   1349  N   VAL A  84      -5.537  14.006 -15.440  1.00 88.08           N  
ATOM   1350  H   VAL A  84      -5.103  14.768 -15.941  1.00 88.08           H  
ATOM   1351  CA  VAL A  84      -4.722  12.817 -15.223  1.00 88.08           C  
ATOM   1352  HA  VAL A  84      -5.030  12.379 -14.273  1.00 88.08           H  
ATOM   1353  C   VAL A  84      -3.250  13.200 -15.101  1.00 88.08           C  
ATOM   1354  CB  VAL A  84      -4.974  11.761 -16.312  1.00 88.08           C  
ATOM   1355  HB  VAL A  84      -6.048  11.572 -16.338  1.00 88.08           H  
ATOM   1356  O   VAL A  84      -2.707  13.930 -15.929  1.00 88.08           O  
ATOM   1357  CG1 VAL A  84      -4.544  12.195 -17.722  1.00 88.08           C  
ATOM   1358 HG11 VAL A  84      -4.934  11.487 -18.452  1.00 88.08           H  
ATOM   1359 HG12 VAL A  84      -3.457  12.231 -17.794  1.00 88.08           H  
ATOM   1360 HG13 VAL A  84      -4.949  13.182 -17.947  1.00 88.08           H  
ATOM   1361  CG2 VAL A  84      -4.293  10.441 -15.934  1.00 88.08           C  
ATOM   1362 HG21 VAL A  84      -3.220  10.492 -16.117  1.00 88.08           H  
ATOM   1363 HG22 VAL A  84      -4.737   9.628 -16.507  1.00 88.08           H  
ATOM   1364 HG23 VAL A  84      -4.456  10.223 -14.878  1.00 88.08           H  
ATOM   1365  N   THR A  85      -2.601  12.678 -14.071  1.00 88.26           N  
ATOM   1366  H   THR A  85      -3.120  12.076 -13.449  1.00 88.26           H  
ATOM   1367  CA  THR A  85      -1.192  12.881 -13.757  1.00 88.26           C  
ATOM   1368  HA  THR A  85      -0.747  13.520 -14.520  1.00 88.26           H  
ATOM   1369  C   THR A  85      -0.490  11.533 -13.761  1.00 88.26           C  
ATOM   1370  CB  THR A  85      -1.010  13.586 -12.406  1.00 88.26           C  
ATOM   1371  HB  THR A  85      -1.389  12.947 -11.608  1.00 88.26           H  
ATOM   1372  O   THR A  85      -0.877  10.627 -13.025  1.00 88.26           O  
ATOM   1373  CG2 THR A  85       0.457  13.918 -12.134  1.00 88.26           C  
ATOM   1374 HG21 THR A  85       1.040  13.002 -12.038  1.00 88.26           H  
ATOM   1375 HG22 THR A  85       0.545  14.478 -11.203  1.00 88.26           H  
ATOM   1376 HG23 THR A  85       0.861  14.514 -12.952  1.00 88.26           H  
ATOM   1377  OG1 THR A  85      -1.718  14.805 -12.392  1.00 88.26           O  
ATOM   1378  HG1 THR A  85      -1.766  15.134 -11.491  1.00 88.26           H  
ATOM   1379  N   LEU A  86       0.550  11.408 -14.577  1.00 90.78           N  
ATOM   1380  H   LEU A  86       0.806  12.212 -15.132  1.00 90.78           H  
ATOM   1381  CA  LEU A  86       1.453  10.267 -14.619  1.00 90.78           C  
ATOM   1382  HA  LEU A  86       1.038   9.444 -14.037  1.00 90.78           H  
ATOM   1383  C   LEU A  86       2.794  10.669 -14.007  1.00 90.78           C  
ATOM   1384  CB  LEU A  86       1.598   9.816 -16.082  1.00 90.78           C  
ATOM   1385  HB2 LEU A  86       1.855  10.685 -16.687  1.00 90.78           H  
ATOM   1386  HB3 LEU A  86       0.635   9.438 -16.427  1.00 90.78           H  
ATOM   1387  O   LEU A  86       3.409  11.634 -14.452  1.00 90.78           O  
ATOM   1388  CG  LEU A  86       2.673   8.740 -16.309  1.00 90.78           C  
ATOM   1389  HG  LEU A  86       3.640   9.097 -15.954  1.00 90.78           H  
ATOM   1390  CD1 LEU A  86       2.335   7.429 -15.602  1.00 90.78           C  
ATOM   1391 HD11 LEU A  86       2.267   7.579 -14.525  1.00 90.78           H  
ATOM   1392 HD12 LEU A  86       1.390   7.033 -15.975  1.00 90.78           H  
ATOM   1393 HD13 LEU A  86       3.127   6.702 -15.782  1.00 90.78           H  
ATOM   1394  CD2 LEU A  86       2.797   8.458 -17.803  1.00 90.78           C  
ATOM   1395 HD21 LEU A  86       3.068   9.372 -18.332  1.00 90.78           H  
ATOM   1396 HD22 LEU A  86       1.857   8.070 -18.194  1.00 90.78           H  
ATOM   1397 HD23 LEU A  86       3.586   7.721 -17.950  1.00 90.78           H  
ATOM   1398  N   THR A  87       3.267   9.903 -13.036  1.00 89.73           N  
ATOM   1399  H   THR A  87       2.691   9.145 -12.698  1.00 89.73           H  
ATOM   1400  CA  THR A  87       4.609  10.026 -12.466  1.00 89.73           C  
ATOM   1401  HA  THR A  87       5.099  10.927 -12.836  1.00 89.73           H  
ATOM   1402  C   THR A  87       5.418   8.810 -12.885  1.00 89.73           C  
ATOM   1403  CB  THR A  87       4.544  10.123 -10.939  1.00 89.73           C  
ATOM   1404  HB  THR A  87       4.089   9.215 -10.545  1.00 89.73           H  
ATOM   1405  O   THR A  87       5.071   7.692 -12.513  1.00 89.73           O  
ATOM   1406  CG2 THR A  87       5.924  10.304 -10.310  1.00 89.73           C  
ATOM   1407 HG21 THR A  87       6.404  11.197 -10.711  1.00 89.73           H  
ATOM   1408 HG22 THR A  87       5.824  10.393  -9.228  1.00 89.73           H  
ATOM   1409 HG23 THR A  87       6.550   9.436 -10.518  1.00 89.73           H  
ATOM   1410  OG1 THR A  87       3.756  11.228 -10.550  1.00 89.73           O  
ATOM   1411  HG1 THR A  87       3.228  10.937  -9.803  1.00 89.73           H  
ATOM   1412  N   LEU A  88       6.487   9.018 -13.649  1.00 89.21           N  
ATOM   1413  H   LEU A  88       6.699   9.965 -13.927  1.00 89.21           H  
ATOM   1414  CA  LEU A  88       7.472   7.979 -13.953  1.00 89.21           C  
ATOM   1415  HA  LEU A  88       7.027   6.991 -13.837  1.00 89.21           H  
ATOM   1416  C   LEU A  88       8.626   8.090 -12.961  1.00 89.21           C  
ATOM   1417  CB  LEU A  88       7.976   8.120 -15.400  1.00 89.21           C  
ATOM   1418  HB2 LEU A  88       8.710   7.336 -15.585  1.00 89.21           H  
ATOM   1419  HB3 LEU A  88       8.491   9.076 -15.494  1.00 89.21           H  
ATOM   1420  O   LEU A  88       9.234   9.158 -12.850  1.00 89.21           O  
ATOM   1421  CG  LEU A  88       6.887   8.041 -16.483  1.00 89.21           C  
ATOM   1422  HG  LEU A  88       6.150   8.829 -16.327  1.00 89.21           H  
ATOM   1423  CD1 LEU A  88       7.512   8.245 -17.861  1.00 89.21           C  
ATOM   1424 HD11 LEU A  88       6.734   8.297 -18.622  1.00 89.21           H  
ATOM   1425 HD12 LEU A  88       8.086   9.172 -17.875  1.00 89.21           H  
ATOM   1426 HD13 LEU A  88       8.186   7.419 -18.087  1.00 89.21           H  
ATOM   1427  CD2 LEU A  88       6.181   6.685 -16.478  1.00 89.21           C  
ATOM   1428 HD21 LEU A  88       6.916   5.882 -16.519  1.00 89.21           H  
ATOM   1429 HD22 LEU A  88       5.592   6.585 -15.566  1.00 89.21           H  
ATOM   1430 HD23 LEU A  88       5.516   6.602 -17.338  1.00 89.21           H  
ATOM   1431  N   HIS A  89       8.934   7.009 -12.252  1.00 84.62           N  
ATOM   1432  H   HIS A  89       8.431   6.146 -12.403  1.00 84.62           H  
ATOM   1433  CA  HIS A  89      10.081   6.961 -11.355  1.00 84.62           C  
ATOM   1434  HA  HIS A  89      10.237   7.950 -10.925  1.00 84.62           H  
ATOM   1435  C   HIS A  89      11.339   6.578 -12.140  1.00 84.62           C  
ATOM   1436  CB  HIS A  89       9.802   5.994 -10.198  1.00 84.62           C  
ATOM   1437  HB2 HIS A  89       9.714   4.981 -10.590  1.00 84.62           H  
ATOM   1438  HB3 HIS A  89      10.652   6.012  -9.515  1.00 84.62           H  
ATOM   1439  O   HIS A  89      11.314   5.665 -12.960  1.00 84.62           O  
ATOM   1440  CG  HIS A  89       8.557   6.330  -9.415  1.00 84.62           C  
ATOM   1441  CD2 HIS A  89       7.450   5.546  -9.237  1.00 84.62           C  
ATOM   1442  HD2 HIS A  89       7.309   4.549  -9.629  1.00 84.62           H  
ATOM   1443  ND1 HIS A  89       8.317   7.506  -8.750  1.00 84.62           N  
ATOM   1444  HD1 HIS A  89       8.890   8.337  -8.788  1.00 84.62           H  
ATOM   1445  CE1 HIS A  89       7.109   7.435  -8.174  1.00 84.62           C  
ATOM   1446  HE1 HIS A  89       6.635   8.227  -7.613  1.00 84.62           H  
ATOM   1447  NE2 HIS A  89       6.541   6.253  -8.442  1.00 84.62           N  
ATOM   1448  N   LYS A  90      12.453   7.268 -11.869  1.00 79.89           N  
ATOM   1449  H   LYS A  90      12.366   8.030 -11.211  1.00 79.89           H  
ATOM   1450  CA  LYS A  90      13.763   7.076 -12.521  1.00 79.89           C  
ATOM   1451  HA  LYS A  90      14.407   7.913 -12.254  1.00 79.89           H  
ATOM   1452  C   LYS A  90      13.678   7.088 -14.060  1.00 79.89           C  
ATOM   1453  CB  LYS A  90      14.420   5.794 -11.997  1.00 79.89           C  
ATOM   1454  HB2 LYS A  90      13.802   4.942 -12.281  1.00 79.89           H  
ATOM   1455  HB3 LYS A  90      15.392   5.680 -12.478  1.00 79.89           H  
ATOM   1456  O   LYS A  90      14.077   6.113 -14.701  1.00 79.89           O  
ATOM   1457  CG  LYS A  90      14.624   5.793 -10.480  1.00 79.89           C  
ATOM   1458  HG2 LYS A  90      13.676   5.954  -9.966  1.00 79.89           H  
ATOM   1459  HG3 LYS A  90      15.329   6.575 -10.201  1.00 79.89           H  
ATOM   1460  CD  LYS A  90      15.171   4.422 -10.092  1.00 79.89           C  
ATOM   1461  HD2 LYS A  90      14.456   3.661 -10.405  1.00 79.89           H  
ATOM   1462  HD3 LYS A  90      16.116   4.252 -10.608  1.00 79.89           H  
ATOM   1463  CE  LYS A  90      15.380   4.333  -8.586  1.00 79.89           C  
ATOM   1464  HE2 LYS A  90      14.444   4.595  -8.093  1.00 79.89           H  
ATOM   1465  HE3 LYS A  90      16.143   5.056  -8.295  1.00 79.89           H  
ATOM   1466  NZ  LYS A  90      15.788   2.956  -8.228  1.00 79.89           N  
ATOM   1467  HZ1 LYS A  90      16.636   2.711  -8.718  1.00 79.89           H  
ATOM   1468  HZ2 LYS A  90      15.069   2.310  -8.522  1.00 79.89           H  
ATOM   1469  HZ3 LYS A  90      15.934   2.859  -7.233  1.00 79.89           H  
ATOM   1470  N   PRO A  91      13.160   8.175 -14.658  1.00 88.48           N  
ATOM   1471  CA  PRO A  91      13.043   8.294 -16.104  1.00 88.48           C  
ATOM   1472  HA  PRO A  91      12.360   7.530 -16.475  1.00 88.48           H  
ATOM   1473  C   PRO A  91      14.398   8.134 -16.804  1.00 88.48           C  
ATOM   1474  CB  PRO A  91      12.439   9.677 -16.351  1.00 88.48           C  
ATOM   1475  HB2 PRO A  91      12.778  10.111 -17.292  1.00 88.48           H  
ATOM   1476  HB3 PRO A  91      11.352   9.611 -16.329  1.00 88.48           H  
ATOM   1477  O   PRO A  91      15.446   8.579 -16.333  1.00 88.48           O  
ATOM   1478  CG  PRO A  91      12.937  10.472 -15.146  1.00 88.48           C  
ATOM   1479  HG2 PRO A  91      13.984  10.746 -15.281  1.00 88.48           H  
ATOM   1480  HG3 PRO A  91      12.331  11.355 -14.944  1.00 88.48           H  
ATOM   1481  CD  PRO A  91      12.810   9.441 -14.033  1.00 88.48           C  
ATOM   1482  HD2 PRO A  91      13.472   9.687 -13.203  1.00 88.48           H  
ATOM   1483  HD3 PRO A  91      11.777   9.400 -13.685  1.00 88.48           H  
ATOM   1484  N   THR A  92      14.353   7.512 -17.971  1.00 85.56           N  
ATOM   1485  H   THR A  92      13.441   7.210 -18.281  1.00 85.56           H  
ATOM   1486  CA  THR A  92      15.497   7.179 -18.818  1.00 85.56           C  
ATOM   1487  HA  THR A  92      16.421   7.372 -18.272  1.00 85.56           H  
ATOM   1488  C   THR A  92      15.511   8.036 -20.087  1.00 85.56           C  
ATOM   1489  CB  THR A  92      15.456   5.685 -19.176  1.00 85.56           C  
ATOM   1490  HB  THR A  92      16.350   5.445 -19.753  1.00 85.56           H  
ATOM   1491  O   THR A  92      14.594   8.818 -20.338  1.00 85.56           O  
ATOM   1492  CG2 THR A  92      15.430   4.763 -17.958  1.00 85.56           C  
ATOM   1493 HG21 THR A  92      15.502   3.726 -18.286  1.00 85.56           H  
ATOM   1494 HG22 THR A  92      16.270   4.991 -17.302  1.00 85.56           H  
ATOM   1495 HG23 THR A  92      14.503   4.892 -17.401  1.00 85.56           H  
ATOM   1496  OG1 THR A  92      14.328   5.412 -19.974  1.00 85.56           O  
ATOM   1497  HG1 THR A  92      13.541   5.634 -19.472  1.00 85.56           H  
ATOM   1498  N   LEU A  93      16.523   7.852 -20.944  1.00 84.85           N  
ATOM   1499  H   LEU A  93      17.276   7.231 -20.683  1.00 84.85           H  
ATOM   1500  CA  LEU A  93      16.553   8.449 -22.288  1.00 84.85           C  
ATOM   1501  HA  LEU A  93      16.600   9.534 -22.191  1.00 84.85           H  
ATOM   1502  C   LEU A  93      15.284   8.129 -23.097  1.00 84.85           C  
ATOM   1503  CB  LEU A  93      17.817   7.950 -23.015  1.00 84.85           C  
ATOM   1504  HB2 LEU A  93      17.821   6.860 -22.984  1.00 84.85           H  
ATOM   1505  HB3 LEU A  93      18.695   8.306 -22.475  1.00 84.85           H  
ATOM   1506  O   LEU A  93      14.822   8.960 -23.868  1.00 84.85           O  
ATOM   1507  CG  LEU A  93      17.934   8.382 -24.492  1.00 84.85           C  
ATOM   1508  HG  LEU A  93      17.068   8.025 -25.048  1.00 84.85           H  
ATOM   1509  CD1 LEU A  93      18.054   9.892 -24.674  1.00 84.85           C  
ATOM   1510 HD11 LEU A  93      17.201  10.396 -24.218  1.00 84.85           H  
ATOM   1511 HD12 LEU A  93      18.052  10.131 -25.737  1.00 84.85           H  
ATOM   1512 HD13 LEU A  93      18.985  10.247 -24.231  1.00 84.85           H  
ATOM   1513  CD2 LEU A  93      19.174   7.742 -25.116  1.00 84.85           C  
ATOM   1514 HD21 LEU A  93      19.099   6.657 -25.054  1.00 84.85           H  
ATOM   1515 HD22 LEU A  93      20.072   8.076 -24.595  1.00 84.85           H  
ATOM   1516 HD23 LEU A  93      19.240   8.028 -26.166  1.00 84.85           H  
ATOM   1517  N   TYR A  94      14.690   6.951 -22.895  1.00 85.83           N  
ATOM   1518  H   TYR A  94      15.049   6.341 -22.175  1.00 85.83           H  
ATOM   1519  CA  TYR A  94      13.452   6.558 -23.569  1.00 85.83           C  
ATOM   1520  HA  TYR A  94      13.581   6.680 -24.644  1.00 85.83           H  
ATOM   1521  C   TYR A  94      12.246   7.424 -23.156  1.00 85.83           C  
ATOM   1522  CB  TYR A  94      13.215   5.076 -23.262  1.00 85.83           C  
ATOM   1523  HB2 TYR A  94      13.186   4.939 -22.181  1.00 85.83           H  
ATOM   1524  HB3 TYR A  94      14.055   4.496 -23.645  1.00 85.83           H  
ATOM   1525  O   TYR A  94      11.323   7.632 -23.945  1.00 85.83           O  
ATOM   1526  CG  TYR A  94      11.942   4.514 -23.845  1.00 85.83           C  
ATOM   1527  CD1 TYR A  94      10.916   4.083 -22.987  1.00 85.83           C  
ATOM   1528  HD1 TYR A  94      11.045   4.143 -21.916  1.00 85.83           H  
ATOM   1529  CD2 TYR A  94      11.790   4.411 -25.241  1.00 85.83           C  
ATOM   1530  HD2 TYR A  94      12.584   4.747 -25.892  1.00 85.83           H  
ATOM   1531  CE1 TYR A  94       9.747   3.530 -23.531  1.00 85.83           C  
ATOM   1532  HE1 TYR A  94       9.001   3.103 -22.877  1.00 85.83           H  
ATOM   1533  CE2 TYR A  94      10.585   3.929 -25.787  1.00 85.83           C  
ATOM   1534  HE2 TYR A  94      10.453   3.903 -26.859  1.00 85.83           H  
ATOM   1535  OH  TYR A  94       8.351   3.109 -25.427  1.00 85.83           O  
ATOM   1536  HH  TYR A  94       8.367   3.075 -26.386  1.00 85.83           H  
ATOM   1537  CZ  TYR A  94       9.550   3.511 -24.925  1.00 85.83           C  
ATOM   1538  N   ASP A  95      12.264   7.967 -21.938  1.00 89.29           N  
ATOM   1539  H   ASP A  95      13.068   7.813 -21.347  1.00 89.29           H  
ATOM   1540  CA  ASP A  95      11.195   8.814 -21.406  1.00 89.29           C  
ATOM   1541  HA  ASP A  95      10.248   8.463 -21.817  1.00 89.29           H  
ATOM   1542  C   ASP A  95      11.339  10.285 -21.826  1.00 89.29           C  
ATOM   1543  CB  ASP A  95      11.123   8.647 -19.882  1.00 89.29           C  
ATOM   1544  HB2 ASP A  95      10.268   9.204 -19.499  1.00 89.29           H  
ATOM   1545  HB3 ASP A  95      12.027   9.056 -19.430  1.00 89.29           H  
ATOM   1546  O   ASP A  95      10.373  11.048 -21.728  1.00 89.29           O  
ATOM   1547  CG  ASP A  95      10.972   7.172 -19.501  1.00 89.29           C  
ATOM   1548  OD1 ASP A  95       9.956   6.562 -19.916  1.00 89.29           O  
ATOM   1549  OD2 ASP A  95      11.908   6.638 -18.868  1.00 89.29           O  
ATOM   1550  N   ALA A  96      12.506  10.678 -22.344  1.00 89.96           N  
ATOM   1551  H   ALA A  96      13.241   9.990 -22.432  1.00 89.96           H  
ATOM   1552  CA  ALA A  96      12.766  11.998 -22.904  1.00 89.96           C  
ATOM   1553  HA  ALA A  96      12.271  12.753 -22.294  1.00 89.96           H  
ATOM   1554  C   ALA A  96      12.210  12.105 -24.326  1.00 89.96           C  
ATOM   1555  CB  ALA A  96      14.261  12.264 -22.854  1.00 89.96           C  
ATOM   1556  HB1 ALA A  96      14.448  13.274 -23.221  1.00 89.96           H  
ATOM   1557  HB2 ALA A  96      14.636  12.173 -21.835  1.00 89.96           H  
ATOM   1558  HB3 ALA A  96      14.779  11.549 -23.494  1.00 89.96           H  
ATOM   1559  O   ALA A  96      12.902  11.896 -25.322  1.00 89.96           O  
ATOM   1560  N   ASN A  97      10.912  12.376 -24.415  1.00 91.19           N  
ATOM   1561  H   ASN A  97      10.394  12.517 -23.560  1.00 91.19           H  
ATOM   1562  CA  ASN A  97      10.221  12.447 -25.691  1.00 91.19           C  
ATOM   1563  HA  ASN A  97      10.943  12.752 -26.448  1.00 91.19           H  
ATOM   1564  C   ASN A  97       9.122  13.518 -25.696  1.00 91.19           C  
ATOM   1565  CB  ASN A  97       9.714  11.030 -26.041  1.00 91.19           C  
ATOM   1566  HB2 ASN A  97       8.655  10.928 -25.803  1.00 91.19           H  
ATOM   1567  HB3 ASN A  97      10.263  10.280 -25.471  1.00 91.19           H  
ATOM   1568  O   ASN A  97       8.935  14.275 -24.739  1.00 91.19           O  
ATOM   1569  CG  ASN A  97       9.926  10.754 -27.515  1.00 91.19           C  
ATOM   1570  ND2 ASN A  97      10.711   9.763 -27.856  1.00 91.19           N  
ATOM   1571 HD21 ASN A  97      11.042   9.763 -28.811  1.00 91.19           H  
ATOM   1572 HD22 ASN A  97      11.234   9.283 -27.138  1.00 91.19           H  
ATOM   1573  OD1 ASN A  97       9.436  11.484 -28.362  1.00 91.19           O  
ATOM   1574  N   VAL A  98       8.372  13.593 -26.795  1.00 94.48           N  
ATOM   1575  H   VAL A  98       8.591  12.958 -27.550  1.00 94.48           H  
ATOM   1576  CA  VAL A  98       7.213  14.476 -26.916  1.00 94.48           C  
ATOM   1577  HA  VAL A  98       7.405  15.373 -26.326  1.00 94.48           H  
ATOM   1578  C   VAL A  98       5.981  13.788 -26.338  1.00 94.48           C  
ATOM   1579  CB  VAL A  98       6.983  14.935 -28.365  1.00 94.48           C  
ATOM   1580  HB  VAL A  98       6.697  14.082 -28.980  1.00 94.48           H  
ATOM   1581  O   VAL A  98       5.529  12.756 -26.838  1.00 94.48           O  
ATOM   1582  CG1 VAL A  98       5.863  15.987 -28.427  1.00 94.48           C  
ATOM   1583 HG11 VAL A  98       6.124  16.835 -27.794  1.00 94.48           H  
ATOM   1584 HG12 VAL A  98       4.923  15.559 -28.081  1.00 94.48           H  
ATOM   1585 HG13 VAL A  98       5.743  16.331 -29.454  1.00 94.48           H  
ATOM   1586  CG2 VAL A  98       8.246  15.566 -28.963  1.00 94.48           C  
ATOM   1587 HG21 VAL A  98       8.049  15.917 -29.976  1.00 94.48           H  
ATOM   1588 HG22 VAL A  98       8.577  16.402 -28.348  1.00 94.48           H  
ATOM   1589 HG23 VAL A  98       9.047  14.828 -29.016  1.00 94.48           H  
ATOM   1590  N   TYR A  99       5.393  14.404 -25.319  1.00 94.89           N  
ATOM   1591  H   TYR A  99       5.826  15.242 -24.957  1.00 94.89           H  
ATOM   1592  CA  TYR A  99       4.126  13.998 -24.726  1.00 94.89           C  
ATOM   1593  HA  TYR A  99       3.953  12.946 -24.953  1.00 94.89           H  
ATOM   1594  C   TYR A  99       2.977  14.802 -25.323  1.00 94.89           C  
ATOM   1595  CB  TYR A  99       4.182  14.120 -23.202  1.00 94.89           C  
ATOM   1596  HB2 TYR A  99       3.189  13.923 -22.797  1.00 94.89           H  
ATOM   1597  HB3 TYR A  99       4.462  15.137 -22.926  1.00 94.89           H  
ATOM   1598  O   TYR A  99       3.116  15.980 -25.665  1.00 94.89           O  
ATOM   1599  CG  TYR A  99       5.151  13.141 -22.579  1.00 94.89           C  
ATOM   1600  CD1 TYR A  99       4.694  11.890 -22.120  1.00 94.89           C  
ATOM   1601  HD1 TYR A  99       3.647  11.632 -22.175  1.00 94.89           H  
ATOM   1602  CD2 TYR A  99       6.520  13.459 -22.511  1.00 94.89           C  
ATOM   1603  HD2 TYR A  99       6.879  14.408 -22.882  1.00 94.89           H  
ATOM   1604  CE1 TYR A  99       5.611  10.963 -21.589  1.00 94.89           C  
ATOM   1605  HE1 TYR A  99       5.276  10.004 -21.223  1.00 94.89           H  
ATOM   1606  CE2 TYR A  99       7.436  12.531 -21.985  1.00 94.89           C  
ATOM   1607  HE2 TYR A  99       8.489  12.771 -21.945  1.00 94.89           H  
ATOM   1608  OH  TYR A  99       7.862  10.361 -21.045  1.00 94.89           O  
ATOM   1609  HH  TYR A  99       8.764  10.685 -21.104  1.00 94.89           H  
ATOM   1610  CZ  TYR A  99       6.983  11.281 -21.519  1.00 94.89           C  
ATOM   1611  N   ARG A 100       1.823  14.154 -25.456  1.00 94.98           N  
ATOM   1612  H   ARG A 100       1.807  13.183 -25.179  1.00 94.98           H  
ATOM   1613  CA  ARG A 100       0.607  14.724 -26.030  1.00 94.98           C  
ATOM   1614  HA  ARG A 100       0.699  15.810 -26.048  1.00 94.98           H  
ATOM   1615  C   ARG A 100      -0.598  14.378 -25.168  1.00 94.98           C  
ATOM   1616  CB  ARG A 100       0.467  14.229 -27.474  1.00 94.98           C  
ATOM   1617  HB2 ARG A 100       1.315  14.602 -28.048  1.00 94.98           H  
ATOM   1618  HB3 ARG A 100       0.516  13.140 -27.477  1.00 94.98           H  
ATOM   1619  O   ARG A 100      -0.881  13.203 -24.945  1.00 94.98           O  
ATOM   1620  CG  ARG A 100      -0.828  14.698 -28.152  1.00 94.98           C  
ATOM   1621  HG2 ARG A 100      -0.825  15.787 -28.213  1.00 94.98           H  
ATOM   1622  HG3 ARG A 100      -1.690  14.389 -27.561  1.00 94.98           H  
ATOM   1623  CD  ARG A 100      -0.968  14.114 -29.563  1.00 94.98           C  
ATOM   1624  HD2 ARG A 100      -1.808  14.610 -30.049  1.00 94.98           H  
ATOM   1625  HD3 ARG A 100      -0.056  14.310 -30.126  1.00 94.98           H  
ATOM   1626  NE  ARG A 100      -1.223  12.663 -29.520  1.00 94.98           N  
ATOM   1627  HE  ARG A 100      -1.167  12.219 -28.614  1.00 94.98           H  
ATOM   1628  NH1 ARG A 100      -1.465  12.251 -31.769  1.00 94.98           N  
ATOM   1629 HH11 ARG A 100      -1.693  11.594 -32.501  1.00 94.98           H  
ATOM   1630 HH12 ARG A 100      -1.211  13.208 -31.971  1.00 94.98           H  
ATOM   1631  NH2 ARG A 100      -1.865  10.634 -30.274  1.00 94.98           N  
ATOM   1632 HH21 ARG A 100      -1.839  10.298 -29.321  1.00 94.98           H  
ATOM   1633 HH22 ARG A 100      -2.039   9.958 -31.003  1.00 94.98           H  
ATOM   1634  CZ  ARG A 100      -1.505  11.859 -30.525  1.00 94.98           C  
ATOM   1635  N   CYS A 101      -1.314  15.417 -24.764  1.00 94.72           N  
ATOM   1636  H   CYS A 101      -1.010  16.330 -25.071  1.00 94.72           H  
ATOM   1637  CA  CYS A 101      -2.577  15.380 -24.042  1.00 94.72           C  
ATOM   1638  HA  CYS A 101      -2.738  14.401 -23.590  1.00 94.72           H  
ATOM   1639  C   CYS A 101      -3.699  15.686 -25.041  1.00 94.72           C  
ATOM   1640  CB  CYS A 101      -2.469  16.433 -22.933  1.00 94.72           C  
ATOM   1641  HB2 CYS A 101      -2.221  17.384 -23.405  1.00 94.72           H  
ATOM   1642  HB3 CYS A 101      -1.647  16.156 -22.274  1.00 94.72           H  
ATOM   1643  O   CYS A 101      -3.673  16.738 -25.680  1.00 94.72           O  
ATOM   1644  SG  CYS A 101      -3.900  16.738 -21.880  1.00 94.72           S  
ATOM   1645  N   ASN A 102      -4.649  14.769 -25.208  1.00 92.88           N  
ATOM   1646  H   ASN A 102      -4.597  13.927 -24.652  1.00 92.88           H  
ATOM   1647  CA  ASN A 102      -5.799  14.918 -26.097  1.00 92.88           C  
ATOM   1648  HA  ASN A 102      -5.732  15.854 -26.650  1.00 92.88           H  
ATOM   1649  C   ASN A 102      -7.085  14.925 -25.271  1.00 92.88           C  
ATOM   1650  CB  ASN A 102      -5.848  13.752 -27.098  1.00 92.88           C  
ATOM   1651  HB2 ASN A 102      -6.790  13.797 -27.644  1.00 92.88           H  
ATOM   1652  HB3 ASN A 102      -5.836  12.816 -26.539  1.00 92.88           H  
ATOM   1653  O   ASN A 102      -7.357  13.953 -24.576  1.00 92.88           O  
ATOM   1654  CG  ASN A 102      -4.736  13.716 -28.124  1.00 92.88           C  
ATOM   1655  ND2 ASN A 102      -4.502  12.561 -28.703  1.00 92.88           N  
ATOM   1656 HD21 ASN A 102      -5.029  11.746 -28.422  1.00 92.88           H  
ATOM   1657 HD22 ASN A 102      -3.791  12.537 -29.419  1.00 92.88           H  
ATOM   1658  OD1 ASN A 102      -4.089  14.692 -28.466  1.00 92.88           O  
ATOM   1659  N   ALA A 103      -7.914  15.954 -25.410  1.00 91.52           N  
ATOM   1660  H   ALA A 103      -7.641  16.709 -26.023  1.00 91.52           H  
ATOM   1661  CA  ALA A 103      -9.297  15.930 -24.948  1.00 91.52           C  
ATOM   1662  HA  ALA A 103      -9.424  15.155 -24.192  1.00 91.52           H  
ATOM   1663  C   ALA A 103     -10.208  15.608 -26.134  1.00 91.52           C  
ATOM   1664  CB  ALA A 103      -9.638  17.268 -24.290  1.00 91.52           C  
ATOM   1665  HB1 ALA A 103      -9.493  18.086 -24.995  1.00 91.52           H  
ATOM   1666  HB2 ALA A 103      -8.997  17.414 -23.421  1.00 91.52           H  
ATOM   1667  HB3 ALA A 103     -10.676  17.259 -23.959  1.00 91.52           H  
ATOM   1668  O   ALA A 103     -10.198  16.326 -27.138  1.00 91.52           O  
ATOM   1669  N   THR A 104     -10.988  14.531 -26.043  1.00 90.74           N  
ATOM   1670  H   THR A 104     -10.987  14.014 -25.176  1.00 90.74           H  
ATOM   1671  CA  THR A 104     -11.982  14.176 -27.063  1.00 90.74           C  
ATOM   1672  HA  THR A 104     -11.874  14.867 -27.899  1.00 90.74           H  
ATOM   1673  C   THR A 104     -13.388  14.377 -26.529  1.00 90.74           C  
ATOM   1674  CB  THR A 104     -11.806  12.773 -27.663  1.00 90.74           C  
ATOM   1675  HB  THR A 104     -12.343  12.778 -28.612  1.00 90.74           H  
ATOM   1676  O   THR A 104     -13.664  14.149 -25.352  1.00 90.74           O  
ATOM   1677  CG2 THR A 104     -10.364  12.388 -27.973  1.00 90.74           C  
ATOM   1678 HG21 THR A 104     -10.344  11.421 -28.476  1.00 90.74           H  
ATOM   1679 HG22 THR A 104      -9.787  12.315 -27.051  1.00 90.74           H  
ATOM   1680 HG23 THR A 104      -9.911  13.136 -28.623  1.00 90.74           H  
ATOM   1681  OG1 THR A 104     -12.384  11.753 -26.893  1.00 90.74           O  
ATOM   1682  HG1 THR A 104     -11.873  11.589 -26.096  1.00 90.74           H  
ATOM   1683  N   GLY A 105     -14.292  14.816 -27.396  1.00 88.40           N  
ATOM   1684  H   GLY A 105     -14.015  15.039 -28.342  1.00 88.40           H  
ATOM   1685  CA  GLY A 105     -15.653  15.125 -26.999  1.00 88.40           C  
ATOM   1686  HA2 GLY A 105     -15.612  15.977 -26.320  1.00 88.40           H  
ATOM   1687  HA3 GLY A 105     -16.095  14.284 -26.466  1.00 88.40           H  
ATOM   1688  C   GLY A 105     -16.543  15.479 -28.179  1.00 88.40           C  
ATOM   1689  O   GLY A 105     -16.216  15.187 -29.332  1.00 88.40           O  
ATOM   1690  N   GLU A 106     -17.665  16.114 -27.881  1.00 86.70           N  
ATOM   1691  H   GLU A 106     -17.825  16.361 -26.915  1.00 86.70           H  
ATOM   1692  CA  GLU A 106     -18.618  16.634 -28.858  1.00 86.70           C  
ATOM   1693  HA  GLU A 106     -18.252  16.453 -29.868  1.00 86.70           H  
ATOM   1694  C   GLU A 106     -18.772  18.145 -28.690  1.00 86.70           C  
ATOM   1695  CB  GLU A 106     -19.974  15.931 -28.709  1.00 86.70           C  
ATOM   1696  HB2 GLU A 106     -20.708  16.464 -29.314  1.00 86.70           H  
ATOM   1697  HB3 GLU A 106     -20.288  15.970 -27.665  1.00 86.70           H  
ATOM   1698  O   GLU A 106     -18.750  18.652 -27.571  1.00 86.70           O  
ATOM   1699  CG  GLU A 106     -19.918  14.472 -29.180  1.00 86.70           C  
ATOM   1700  HG2 GLU A 106     -19.642  14.458 -30.234  1.00 86.70           H  
ATOM   1701  HG3 GLU A 106     -19.137  13.947 -28.629  1.00 86.70           H  
ATOM   1702  CD  GLU A 106     -21.240  13.711 -28.998  1.00 86.70           C  
ATOM   1703  OE1 GLU A 106     -21.207  12.481 -29.245  1.00 86.70           O  
ATOM   1704  OE2 GLU A 106     -22.252  14.297 -28.568  1.00 86.70           O  
ATOM   1705  N   ASN A 107     -18.933  18.860 -29.801  1.00 83.42           N  
ATOM   1706  H   ASN A 107     -18.951  18.373 -30.686  1.00 83.42           H  
ATOM   1707  CA  ASN A 107     -19.403  20.246 -29.782  1.00 83.42           C  
ATOM   1708  HA  ASN A 107     -19.079  20.730 -28.860  1.00 83.42           H  
ATOM   1709  C   ASN A 107     -20.943  20.313 -29.798  1.00 83.42           C  
ATOM   1710  CB  ASN A 107     -18.757  21.005 -30.952  1.00 83.42           C  
ATOM   1711  HB2 ASN A 107     -17.678  20.861 -30.908  1.00 83.42           H  
ATOM   1712  HB3 ASN A 107     -18.947  22.070 -30.819  1.00 83.42           H  
ATOM   1713  O   ASN A 107     -21.621  19.287 -29.863  1.00 83.42           O  
ATOM   1714  CG  ASN A 107     -19.245  20.596 -32.328  1.00 83.42           C  
ATOM   1715  ND2 ASN A 107     -18.737  21.243 -33.349  1.00 83.42           N  
ATOM   1716 HD21 ASN A 107     -18.968  20.900 -34.271  1.00 83.42           H  
ATOM   1717 HD22 ASN A 107     -18.142  22.039 -33.172  1.00 83.42           H  
ATOM   1718  OD1 ASN A 107     -20.050  19.699 -32.542  1.00 83.42           O  
ATOM   1719  N   ALA A 108     -21.495  21.523 -29.840  1.00 81.39           N  
ATOM   1720  H   ALA A 108     -20.915  22.262 -29.470  1.00 81.39           H  
ATOM   1721  CA  ALA A 108     -22.926  21.796 -29.778  1.00 81.39           C  
ATOM   1722  HA  ALA A 108     -23.316  21.416 -28.833  1.00 81.39           H  
ATOM   1723  C   ALA A 108     -23.705  21.125 -30.917  1.00 81.39           C  
ATOM   1724  CB  ALA A 108     -23.104  23.320 -29.803  1.00 81.39           C  
ATOM   1725  HB1 ALA A 108     -22.701  23.736 -30.726  1.00 81.39           H  
ATOM   1726  HB2 ALA A 108     -24.164  23.564 -29.732  1.00 81.39           H  
ATOM   1727  HB3 ALA A 108     -22.588  23.767 -28.952  1.00 81.39           H  
ATOM   1728  O   ALA A 108     -24.851  20.715 -30.746  1.00 81.39           O  
ATOM   1729  N   ASN A 109     -23.047  20.926 -32.063  1.00 84.15           N  
ATOM   1730  H   ASN A 109     -22.089  21.243 -32.097  1.00 84.15           H  
ATOM   1731  CA  ASN A 109     -23.599  20.232 -33.227  1.00 84.15           C  
ATOM   1732  HA  ASN A 109     -24.670  20.427 -33.262  1.00 84.15           H  
ATOM   1733  C   ASN A 109     -23.449  18.698 -33.143  1.00 84.15           C  
ATOM   1734  CB  ASN A 109     -22.965  20.821 -34.501  1.00 84.15           C  
ATOM   1735  HB2 ASN A 109     -23.306  20.254 -35.367  1.00 84.15           H  
ATOM   1736  HB3 ASN A 109     -21.880  20.734 -34.438  1.00 84.15           H  
ATOM   1737  O   ASN A 109     -23.640  18.014 -34.148  1.00 84.15           O  
ATOM   1738  CG  ASN A 109     -23.339  22.273 -34.746  1.00 84.15           C  
ATOM   1739  ND2 ASN A 109     -22.644  22.943 -35.635  1.00 84.15           N  
ATOM   1740 HD21 ASN A 109     -21.914  22.496 -36.172  1.00 84.15           H  
ATOM   1741 HD22 ASN A 109     -22.938  23.899 -35.771  1.00 84.15           H  
ATOM   1742  OD1 ASN A 109     -24.253  22.833 -34.173  1.00 84.15           O  
ATOM   1743  N   ARG A 110     -23.063  18.151 -31.980  1.00 77.88           N  
ATOM   1744  H   ARG A 110     -22.890  18.783 -31.212  1.00 77.88           H  
ATOM   1745  CA  ARG A 110     -22.765  16.725 -31.736  1.00 77.88           C  
ATOM   1746  HA  ARG A 110     -22.332  16.658 -30.738  1.00 77.88           H  
ATOM   1747  C   ARG A 110     -21.702  16.139 -32.667  1.00 77.88           C  
ATOM   1748  CB  ARG A 110     -24.048  15.885 -31.710  1.00 77.88           C  
ATOM   1749  HB2 ARG A 110     -23.777  14.852 -31.492  1.00 77.88           H  
ATOM   1750  HB3 ARG A 110     -24.532  15.916 -32.686  1.00 77.88           H  
ATOM   1751  O   ARG A 110     -21.647  14.932 -32.896  1.00 77.88           O  
ATOM   1752  CG  ARG A 110     -25.026  16.352 -30.630  1.00 77.88           C  
ATOM   1753  HG2 ARG A 110     -25.397  17.351 -30.861  1.00 77.88           H  
ATOM   1754  HG3 ARG A 110     -24.522  16.364 -29.664  1.00 77.88           H  
ATOM   1755  CD  ARG A 110     -26.194  15.370 -30.585  1.00 77.88           C  
ATOM   1756  HD2 ARG A 110     -25.799  14.379 -30.361  1.00 77.88           H  
ATOM   1757  HD3 ARG A 110     -26.677  15.352 -31.562  1.00 77.88           H  
ATOM   1758  NE  ARG A 110     -27.173  15.754 -29.557  1.00 77.88           N  
ATOM   1759  HE  ARG A 110     -26.977  16.605 -29.049  1.00 77.88           H  
ATOM   1760  NH1 ARG A 110     -28.551  13.939 -29.801  1.00 77.88           N  
ATOM   1761 HH11 ARG A 110     -27.918  13.583 -30.502  1.00 77.88           H  
ATOM   1762 HH12 ARG A 110     -29.375  13.421 -29.528  1.00 77.88           H  
ATOM   1763  NH2 ARG A 110     -29.038  15.501 -28.280  1.00 77.88           N  
ATOM   1764 HH21 ARG A 110     -29.848  14.966 -28.002  1.00 77.88           H  
ATOM   1765 HH22 ARG A 110     -28.814  16.359 -27.797  1.00 77.88           H  
ATOM   1766  CZ  ARG A 110     -28.246  15.066 -29.218  1.00 77.88           C  
ATOM   1767  N   THR A 111     -20.835  16.984 -33.223  1.00 83.76           N  
ATOM   1768  H   THR A 111     -20.888  17.955 -32.950  1.00 83.76           H  
ATOM   1769  CA  THR A 111     -19.717  16.517 -34.047  1.00 83.76           C  
ATOM   1770  HA  THR A 111     -20.026  15.598 -34.545  1.00 83.76           H  
ATOM   1771  C   THR A 111     -18.540  16.173 -33.148  1.00 83.76           C  
ATOM   1772  CB  THR A 111     -19.325  17.483 -35.176  1.00 83.76           C  
ATOM   1773  HB  THR A 111     -18.546  17.011 -35.774  1.00 83.76           H  
ATOM   1774  O   THR A 111     -18.163  16.957 -32.273  1.00 83.76           O  
ATOM   1775  CG2 THR A 111     -20.498  17.803 -36.098  1.00 83.76           C  
ATOM   1776 HG21 THR A 111     -20.922  16.879 -36.492  1.00 83.76           H  
ATOM   1777 HG22 THR A 111     -21.273  18.342 -35.553  1.00 83.76           H  
ATOM   1778 HG23 THR A 111     -20.154  18.417 -36.930  1.00 83.76           H  
ATOM   1779  OG1 THR A 111     -18.830  18.704 -34.701  1.00 83.76           O  
ATOM   1780  HG1 THR A 111     -19.284  18.886 -33.875  1.00 83.76           H  
ATOM   1781  N   LYS A 112     -17.955  14.989 -33.359  1.00 86.88           N  
ATOM   1782  H   LYS A 112     -18.342  14.379 -34.065  1.00 86.88           H  
ATOM   1783  CA  LYS A 112     -16.781  14.546 -32.607  1.00 86.88           C  
ATOM   1784  HA  LYS A 112     -17.026  14.612 -31.547  1.00 86.88           H  
ATOM   1785  C   LYS A 112     -15.616  15.494 -32.887  1.00 86.88           C  
ATOM   1786  CB  LYS A 112     -16.445  13.084 -32.937  1.00 86.88           C  
ATOM   1787  HB2 LYS A 112     -17.341  12.480 -32.798  1.00 86.88           H  
ATOM   1788  HB3 LYS A 112     -16.133  13.009 -33.979  1.00 86.88           H  
ATOM   1789  O   LYS A 112     -15.214  15.678 -34.036  1.00 86.88           O  
ATOM   1790  CG  LYS A 112     -15.334  12.535 -32.024  1.00 86.88           C  
ATOM   1791  HG2 LYS A 112     -15.647  12.627 -30.985  1.00 86.88           H  
ATOM   1792  HG3 LYS A 112     -14.424  13.118 -32.167  1.00 86.88           H  
ATOM   1793  CD  LYS A 112     -15.031  11.061 -32.332  1.00 86.88           C  
ATOM   1794  HD2 LYS A 112     -15.934  10.470 -32.179  1.00 86.88           H  
ATOM   1795  HD3 LYS A 112     -14.717  10.973 -33.372  1.00 86.88           H  
ATOM   1796  CE  LYS A 112     -13.914  10.552 -31.409  1.00 86.88           C  
ATOM   1797  HE2 LYS A 112     -14.235  10.667 -30.374  1.00 86.88           H  
ATOM   1798  HE3 LYS A 112     -13.037  11.184 -31.547  1.00 86.88           H  
ATOM   1799  NZ  LYS A 112     -13.559   9.134 -31.677  1.00 86.88           N  
ATOM   1800  HZ1 LYS A 112     -12.826   8.835 -31.050  1.00 86.88           H  
ATOM   1801  HZ2 LYS A 112     -14.355   8.527 -31.537  1.00 86.88           H  
ATOM   1802  HZ3 LYS A 112     -13.221   9.019 -32.622  1.00 86.88           H  
ATOM   1803  N   LYS A 113     -15.062  16.069 -31.827  1.00 88.39           N  
ATOM   1804  H   LYS A 113     -15.462  15.859 -30.924  1.00 88.39           H  
ATOM   1805  CA  LYS A 113     -13.921  16.982 -31.871  1.00 88.39           C  
ATOM   1806  HA  LYS A 113     -13.494  16.972 -32.874  1.00 88.39           H  
ATOM   1807  C   LYS A 113     -12.826  16.488 -30.935  1.00 88.39           C  
ATOM   1808  CB  LYS A 113     -14.402  18.409 -31.547  1.00 88.39           C  
ATOM   1809  HB2 LYS A 113     -13.583  18.998 -31.134  1.00 88.39           H  
ATOM   1810  HB3 LYS A 113     -15.179  18.348 -30.785  1.00 88.39           H  
ATOM   1811  O   LYS A 113     -13.064  15.747 -29.980  1.00 88.39           O  
ATOM   1812  CG  LYS A 113     -14.991  19.154 -32.757  1.00 88.39           C  
ATOM   1813  HG2 LYS A 113     -15.661  18.498 -33.311  1.00 88.39           H  
ATOM   1814  HG3 LYS A 113     -15.574  19.994 -32.381  1.00 88.39           H  
ATOM   1815  CD  LYS A 113     -13.898  19.704 -33.687  1.00 88.39           C  
ATOM   1816  HD2 LYS A 113     -13.227  20.331 -33.101  1.00 88.39           H  
ATOM   1817  HD3 LYS A 113     -13.333  18.879 -34.120  1.00 88.39           H  
ATOM   1818  CE  LYS A 113     -14.532  20.539 -34.803  1.00 88.39           C  
ATOM   1819  HE2 LYS A 113     -15.130  19.882 -35.436  1.00 88.39           H  
ATOM   1820  HE3 LYS A 113     -15.205  21.263 -34.344  1.00 88.39           H  
ATOM   1821  NZ  LYS A 113     -13.498  21.246 -35.599  1.00 88.39           N  
ATOM   1822  HZ1 LYS A 113     -12.952  21.845 -34.997  1.00 88.39           H  
ATOM   1823  HZ2 LYS A 113     -13.927  21.818 -36.313  1.00 88.39           H  
ATOM   1824  HZ3 LYS A 113     -12.875  20.583 -36.040  1.00 88.39           H  
ATOM   1825  N   THR A 114     -11.598  16.873 -31.248  1.00 87.55           N  
ATOM   1826  H   THR A 114     -11.461  17.489 -32.037  1.00 87.55           H  
ATOM   1827  CA  THR A 114     -10.426  16.573 -30.431  1.00 87.55           C  
ATOM   1828  HA  THR A 114     -10.750  16.318 -29.422  1.00 87.55           H  
ATOM   1829  C   THR A 114      -9.572  17.819 -30.345  1.00 87.55           C  
ATOM   1830  CB  THR A 114      -9.627  15.387 -30.985  1.00 87.55           C  
ATOM   1831  HB  THR A 114      -9.282  15.613 -31.994  1.00 87.55           H  
ATOM   1832  O   THR A 114      -9.217  18.397 -31.370  1.00 87.55           O  
ATOM   1833  CG2 THR A 114      -8.417  15.040 -30.114  1.00 87.55           C  
ATOM   1834 HG21 THR A 114      -7.643  15.797 -30.238  1.00 87.55           H  
ATOM   1835 HG22 THR A 114      -8.701  15.003 -29.062  1.00 87.55           H  
ATOM   1836 HG23 THR A 114      -8.011  14.075 -30.417  1.00 87.55           H  
ATOM   1837  OG1 THR A 114     -10.477  14.261 -31.039  1.00 87.55           O  
ATOM   1838  HG1 THR A 114     -11.188  14.422 -30.415  1.00 87.55           H  
ATOM   1839  N   VAL A 115      -9.261  18.220 -29.120  1.00 89.17           N  
ATOM   1840  H   VAL A 115      -9.576  17.662 -28.340  1.00 89.17           H  
ATOM   1841  CA  VAL A 115      -8.322  19.297 -28.815  1.00 89.17           C  
ATOM   1842  HA  VAL A 115      -8.064  19.829 -29.731  1.00 89.17           H  
ATOM   1843  C   VAL A 115      -7.060  18.650 -28.267  1.00 89.17           C  
ATOM   1844  CB  VAL A 115      -8.945  20.313 -27.840  1.00 89.17           C  
ATOM   1845  HB  VAL A 115      -9.194  19.816 -26.902  1.00 89.17           H  
ATOM   1846  O   VAL A 115      -7.146  17.680 -27.516  1.00 89.17           O  
ATOM   1847  CG1 VAL A 115      -7.985  21.471 -27.546  1.00 89.17           C  
ATOM   1848 HG11 VAL A 115      -7.707  21.978 -28.470  1.00 89.17           H  
ATOM   1849 HG12 VAL A 115      -8.470  22.186 -26.882  1.00 89.17           H  
ATOM   1850 HG13 VAL A 115      -7.089  21.108 -27.043  1.00 89.17           H  
ATOM   1851  CG2 VAL A 115     -10.228  20.901 -28.447  1.00 89.17           C  
ATOM   1852 HG21 VAL A 115     -10.031  21.284 -29.448  1.00 89.17           H  
ATOM   1853 HG22 VAL A 115     -11.007  20.140 -28.497  1.00 89.17           H  
ATOM   1854 HG23 VAL A 115     -10.592  21.720 -27.827  1.00 89.17           H  
ATOM   1855  N   LEU A 116      -5.891  19.146 -28.669  1.00 92.41           N  
ATOM   1856  H   LEU A 116      -5.875  19.992 -29.222  1.00 92.41           H  
ATOM   1857  CA  LEU A 116      -4.609  18.584 -28.255  1.00 92.41           C  
ATOM   1858  HA  LEU A 116      -4.795  17.908 -27.421  1.00 92.41           H  
ATOM   1859  C   LEU A 116      -3.665  19.656 -27.723  1.00 92.41           C  
ATOM   1860  CB  LEU A 116      -4.007  17.724 -29.382  1.00 92.41           C  
ATOM   1861  HB2 LEU A 116      -3.181  17.144 -28.969  1.00 92.41           H  
ATOM   1862  HB3 LEU A 116      -4.777  17.010 -29.673  1.00 92.41           H  
ATOM   1863  O   LEU A 116      -3.675  20.794 -28.189  1.00 92.41           O  
ATOM   1864  CG  LEU A 116      -3.514  18.465 -30.643  1.00 92.41           C  
ATOM   1865  HG  LEU A 116      -4.183  19.292 -30.880  1.00 92.41           H  
ATOM   1866  CD1 LEU A 116      -2.075  18.984 -30.515  1.00 92.41           C  
ATOM   1867 HD11 LEU A 116      -1.410  18.172 -30.222  1.00 92.41           H  
ATOM   1868 HD12 LEU A 116      -2.019  19.778 -29.771  1.00 92.41           H  
ATOM   1869 HD13 LEU A 116      -1.753  19.409 -31.466  1.00 92.41           H  
ATOM   1870  CD2 LEU A 116      -3.509  17.493 -31.827  1.00 92.41           C  
ATOM   1871 HD21 LEU A 116      -3.168  18.004 -32.727  1.00 92.41           H  
ATOM   1872 HD22 LEU A 116      -2.867  16.639 -31.611  1.00 92.41           H  
ATOM   1873 HD23 LEU A 116      -4.525  17.138 -32.003  1.00 92.41           H  
ATOM   1874  N   ALA A 117      -2.814  19.251 -26.791  1.00 92.47           N  
ATOM   1875  H   ALA A 117      -2.933  18.319 -26.422  1.00 92.47           H  
ATOM   1876  CA  ALA A 117      -1.680  20.016 -26.299  1.00 92.47           C  
ATOM   1877  HA  ALA A 117      -1.468  20.830 -26.992  1.00 92.47           H  
ATOM   1878  C   ALA A 117      -0.448  19.099 -26.243  1.00 92.47           C  
ATOM   1879  CB  ALA A 117      -2.049  20.630 -24.944  1.00 92.47           C  
ATOM   1880  HB1 ALA A 117      -2.981  21.188 -25.031  1.00 92.47           H  
ATOM   1881  HB2 ALA A 117      -2.176  19.847 -24.196  1.00 92.47           H  
ATOM   1882  HB3 ALA A 117      -1.269  21.322 -24.628  1.00 92.47           H  
ATOM   1883  O   ALA A 117      -0.572  17.896 -25.996  1.00 92.47           O  
ATOM   1884  N   LYS A 118       0.746  19.642 -26.504  1.00 94.42           N  
ATOM   1885  H   LYS A 118       0.808  20.645 -26.606  1.00 94.42           H  
ATOM   1886  CA  LYS A 118       2.006  18.881 -26.511  1.00 94.42           C  
ATOM   1887  HA  LYS A 118       1.824  17.893 -26.088  1.00 94.42           H  
ATOM   1888  C   LYS A 118       3.058  19.536 -25.626  1.00 94.42           C  
ATOM   1889  CB  LYS A 118       2.556  18.708 -27.935  1.00 94.42           C  
ATOM   1890  HB2 LYS A 118       2.697  19.692 -28.383  1.00 94.42           H  
ATOM   1891  HB3 LYS A 118       3.531  18.226 -27.866  1.00 94.42           H  
ATOM   1892  O   LYS A 118       3.095  20.761 -25.524  1.00 94.42           O  
ATOM   1893  CG  LYS A 118       1.661  17.853 -28.841  1.00 94.42           C  
ATOM   1894  HG2 LYS A 118       0.701  18.348 -28.984  1.00 94.42           H  
ATOM   1895  HG3 LYS A 118       1.499  16.883 -28.371  1.00 94.42           H  
ATOM   1896  CD  LYS A 118       2.346  17.657 -30.199  1.00 94.42           C  
ATOM   1897  HD2 LYS A 118       2.527  18.635 -30.646  1.00 94.42           H  
ATOM   1898  HD3 LYS A 118       3.304  17.163 -30.039  1.00 94.42           H  
ATOM   1899  CE  LYS A 118       1.490  16.810 -31.144  1.00 94.42           C  
ATOM   1900  HE2 LYS A 118       1.330  15.837 -30.680  1.00 94.42           H  
ATOM   1901  HE3 LYS A 118       0.524  17.298 -31.269  1.00 94.42           H  
ATOM   1902  NZ  LYS A 118       2.163  16.647 -32.458  1.00 94.42           N  
ATOM   1903  HZ1 LYS A 118       2.343  17.549 -32.877  1.00 94.42           H  
ATOM   1904  HZ2 LYS A 118       1.602  16.104 -33.098  1.00 94.42           H  
ATOM   1905  HZ3 LYS A 118       3.052  16.184 -32.340  1.00 94.42           H  
ATOM   1906  N   LYS A 119       3.940  18.719 -25.053  1.00 94.04           N  
ATOM   1907  H   LYS A 119       3.825  17.725 -25.193  1.00 94.04           H  
ATOM   1908  CA  LYS A 119       5.118  19.162 -24.304  1.00 94.04           C  
ATOM   1909  HA  LYS A 119       5.372  20.174 -24.617  1.00 94.04           H  
ATOM   1910  C   LYS A 119       6.301  18.252 -24.616  1.00 94.04           C  
ATOM   1911  CB  LYS A 119       4.793  19.154 -22.803  1.00 94.04           C  
ATOM   1912  HB2 LYS A 119       3.816  19.609 -22.639  1.00 94.04           H  
ATOM   1913  HB3 LYS A 119       4.733  18.120 -22.464  1.00 94.04           H  
ATOM   1914  O   LYS A 119       6.144  17.034 -24.642  1.00 94.04           O  
ATOM   1915  CG  LYS A 119       5.803  19.908 -21.928  1.00 94.04           C  
ATOM   1916  HG2 LYS A 119       6.813  19.553 -22.131  1.00 94.04           H  
ATOM   1917  HG3 LYS A 119       5.566  19.687 -20.888  1.00 94.04           H  
ATOM   1918  CD  LYS A 119       5.731  21.430 -22.106  1.00 94.04           C  
ATOM   1919  HD2 LYS A 119       4.705  21.759 -21.938  1.00 94.04           H  
ATOM   1920  HD3 LYS A 119       6.047  21.709 -23.111  1.00 94.04           H  
ATOM   1921  CE  LYS A 119       6.657  22.077 -21.071  1.00 94.04           C  
ATOM   1922  HE2 LYS A 119       7.684  21.785 -21.287  1.00 94.04           H  
ATOM   1923  HE3 LYS A 119       6.410  21.674 -20.088  1.00 94.04           H  
ATOM   1924  NZ  LYS A 119       6.524  23.553 -21.051  1.00 94.04           N  
ATOM   1925  HZ1 LYS A 119       7.130  23.933 -20.338  1.00 94.04           H  
ATOM   1926  HZ2 LYS A 119       5.575  23.808 -20.818  1.00 94.04           H  
ATOM   1927  HZ3 LYS A 119       6.780  23.949 -21.944  1.00 94.04           H  
ATOM   1928  N   THR A 120       7.461  18.846 -24.861  1.00 93.71           N  
ATOM   1929  H   THR A 120       7.523  19.853 -24.820  1.00 93.71           H  
ATOM   1930  CA  THR A 120       8.713  18.115 -25.088  1.00 93.71           C  
ATOM   1931  HA  THR A 120       8.495  17.117 -25.468  1.00 93.71           H  
ATOM   1932  C   THR A 120       9.465  17.966 -23.774  1.00 93.71           C  
ATOM   1933  CB  THR A 120       9.588  18.824 -26.129  1.00 93.71           C  
ATOM   1934  HB  THR A 120       9.897  19.797 -25.746  1.00 93.71           H  
ATOM   1935  O   THR A 120       9.526  18.921 -22.997  1.00 93.71           O  
ATOM   1936  CG2 THR A 120      10.829  18.022 -26.516  1.00 93.71           C  
ATOM   1937 HG21 THR A 120      11.363  18.523 -27.324  1.00 93.71           H  
ATOM   1938 HG22 THR A 120      11.510  17.955 -25.667  1.00 93.71           H  
ATOM   1939 HG23 THR A 120      10.553  17.016 -26.829  1.00 93.71           H  
ATOM   1940  OG1 THR A 120       8.844  19.017 -27.314  1.00 93.71           O  
ATOM   1941  HG1 THR A 120       9.484  19.296 -27.973  1.00 93.71           H  
ATOM   1942  N   VAL A 121      10.026  16.779 -23.556  1.00 92.69           N  
ATOM   1943  H   VAL A 121       9.865  16.027 -24.212  1.00 92.69           H  
ATOM   1944  CA  VAL A 121      11.010  16.501 -22.511  1.00 92.69           C  
ATOM   1945  HA  VAL A 121      11.119  17.372 -21.865  1.00 92.69           H  
ATOM   1946  C   VAL A 121      12.337  16.219 -23.189  1.00 92.69           C  
ATOM   1947  CB  VAL A 121      10.593  15.308 -21.643  1.00 92.69           C  
ATOM   1948  HB  VAL A 121      10.532  14.408 -22.254  1.00 92.69           H  
ATOM   1949  O   VAL A 121      12.420  15.342 -24.046  1.00 92.69           O  
ATOM   1950  CG1 VAL A 121      11.581  15.074 -20.498  1.00 92.69           C  
ATOM   1951 HG11 VAL A 121      12.570  14.837 -20.891  1.00 92.69           H  
ATOM   1952 HG12 VAL A 121      11.241  14.234 -19.892  1.00 92.69           H  
ATOM   1953 HG13 VAL A 121      11.654  15.960 -19.868  1.00 92.69           H  
ATOM   1954  CG2 VAL A 121       9.224  15.564 -21.020  1.00 92.69           C  
ATOM   1955 HG21 VAL A 121       9.269  16.465 -20.408  1.00 92.69           H  
ATOM   1956 HG22 VAL A 121       8.955  14.707 -20.403  1.00 92.69           H  
ATOM   1957 HG23 VAL A 121       8.466  15.686 -21.793  1.00 92.69           H  
ATOM   1958  N   GLU A 122      13.357  16.982 -22.830  1.00 90.94           N  
ATOM   1959  H   GLU A 122      13.223  17.665 -22.098  1.00 90.94           H  
ATOM   1960  CA  GLU A 122      14.699  16.842 -23.386  1.00 90.94           C  
ATOM   1961  HA  GLU A 122      14.634  16.411 -24.385  1.00 90.94           H  
ATOM   1962  C   GLU A 122      15.532  15.884 -22.532  1.00 90.94           C  
ATOM   1963  CB  GLU A 122      15.352  18.226 -23.520  1.00 90.94           C  
ATOM   1964  HB2 GLU A 122      16.379  18.103 -23.864  1.00 90.94           H  
ATOM   1965  HB3 GLU A 122      15.359  18.706 -22.542  1.00 90.94           H  
ATOM   1966  O   GLU A 122      15.264  15.703 -21.346  1.00 90.94           O  
ATOM   1967  CG  GLU A 122      14.584  19.101 -24.529  1.00 90.94           C  
ATOM   1968  HG2 GLU A 122      13.537  19.162 -24.232  1.00 90.94           H  
ATOM   1969  HG3 GLU A 122      14.620  18.615 -25.504  1.00 90.94           H  
ATOM   1970  CD  GLU A 122      15.117  20.535 -24.662  1.00 90.94           C  
ATOM   1971  OE1 GLU A 122      14.485  21.293 -25.436  1.00 90.94           O  
ATOM   1972  OE2 GLU A 122      16.108  20.882 -23.986  1.00 90.94           O  
ATOM   1973  N   PHE A 123      16.546  15.265 -23.130  1.00 86.12           N  
ATOM   1974  H   PHE A 123      16.741  15.469 -24.100  1.00 86.12           H  
ATOM   1975  CA  PHE A 123      17.555  14.503 -22.403  1.00 86.12           C  
ATOM   1976  HA  PHE A 123      17.290  14.433 -21.348  1.00 86.12           H  
ATOM   1977  C   PHE A 123      18.886  15.220 -22.530  1.00 86.12           C  
ATOM   1978  CB  PHE A 123      17.675  13.088 -22.961  1.00 86.12           C  
ATOM   1979  HB2 PHE A 123      16.682  12.666 -23.112  1.00 86.12           H  
ATOM   1980  HB3 PHE A 123      18.142  13.119 -23.945  1.00 86.12           H  
ATOM   1981  O   PHE A 123      19.376  15.412 -23.644  1.00 86.12           O  
ATOM   1982  CG  PHE A 123      18.442  12.143 -22.065  1.00 86.12           C  
ATOM   1983  CD1 PHE A 123      19.774  11.822 -22.368  1.00 86.12           C  
ATOM   1984  HD1 PHE A 123      20.261  12.294 -23.209  1.00 86.12           H  
ATOM   1985  CD2 PHE A 123      17.803  11.528 -20.973  1.00 86.12           C  
ATOM   1986  HD2 PHE A 123      16.778  11.775 -20.739  1.00 86.12           H  
ATOM   1987  CE1 PHE A 123      20.431  10.819 -21.638  1.00 86.12           C  
ATOM   1988  HE1 PHE A 123      21.419  10.490 -21.925  1.00 86.12           H  
ATOM   1989  CE2 PHE A 123      18.480  10.561 -20.211  1.00 86.12           C  
ATOM   1990  HE2 PHE A 123      17.980  10.080 -19.383  1.00 86.12           H  
ATOM   1991  CZ  PHE A 123      19.784  10.186 -20.568  1.00 86.12           C  
ATOM   1992  HZ  PHE A 123      20.280   9.383 -20.042  1.00 86.12           H  
ATOM   1993  N   GLU A 124      19.487  15.590 -21.408  1.00 81.56           N  
ATOM   1994  H   GLU A 124      19.053  15.380 -20.521  1.00 81.56           H  
ATOM   1995  CA  GLU A 124      20.787  16.248 -21.415  1.00 81.56           C  
ATOM   1996  HA  GLU A 124      21.089  16.444 -22.444  1.00 81.56           H  
ATOM   1997  C   GLU A 124      21.838  15.315 -20.813  1.00 81.56           C  
ATOM   1998  CB  GLU A 124      20.682  17.630 -20.760  1.00 81.56           C  
ATOM   1999  HB2 GLU A 124      19.889  18.186 -21.260  1.00 81.56           H  
ATOM   2000  HB3 GLU A 124      20.418  17.524 -19.708  1.00 81.56           H  
ATOM   2001  O   GLU A 124      21.891  15.064 -19.609  1.00 81.56           O  
ATOM   2002  CG  GLU A 124      21.992  18.418 -20.901  1.00 81.56           C  
ATOM   2003  HG2 GLU A 124      22.248  18.483 -21.959  1.00 81.56           H  
ATOM   2004  HG3 GLU A 124      22.789  17.868 -20.401  1.00 81.56           H  
ATOM   2005  CD  GLU A 124      21.924  19.837 -20.310  1.00 81.56           C  
ATOM   2006  OE1 GLU A 124      22.954  20.541 -20.427  1.00 81.56           O  
ATOM   2007  OE2 GLU A 124      20.893  20.196 -19.700  1.00 81.56           O  
ATOM   2008  N   THR A 125      22.707  14.776 -21.670  1.00 66.83           N  
ATOM   2009  H   THR A 125      22.597  14.954 -22.658  1.00 66.83           H  
ATOM   2010  CA  THR A 125      23.887  14.033 -21.227  1.00 66.83           C  
ATOM   2011  HA  THR A 125      23.625  13.416 -20.368  1.00 66.83           H  
ATOM   2012  C   THR A 125      24.971  15.013 -20.808  1.00 66.83           C  
ATOM   2013  CB  THR A 125      24.446  13.112 -22.321  1.00 66.83           C  
ATOM   2014  HB  THR A 125      25.428  12.755 -22.012  1.00 66.83           H  
ATOM   2015  O   THR A 125      25.668  15.573 -21.656  1.00 66.83           O  
ATOM   2016  CG2 THR A 125      23.558  11.904 -22.564  1.00 66.83           C  
ATOM   2017 HG21 THR A 125      24.014  11.265 -23.320  1.00 66.83           H  
ATOM   2018 HG22 THR A 125      23.454  11.344 -21.635  1.00 66.83           H  
ATOM   2019 HG23 THR A 125      22.584  12.239 -22.921  1.00 66.83           H  
ATOM   2020  OG1 THR A 125      24.574  13.802 -23.542  1.00 66.83           O  
ATOM   2021  HG1 THR A 125      25.045  14.615 -23.344  1.00 66.83           H  
ATOM   2022  N   ASN A 126      25.183  15.183 -19.506  1.00 62.06           N  
ATOM   2023  H   ASN A 126      24.534  14.784 -18.844  1.00 62.06           H  
ATOM   2024  CA  ASN A 126      26.398  15.833 -19.038  1.00 62.06           C  
ATOM   2025  HA  ASN A 126      26.622  16.671 -19.698  1.00 62.06           H  
ATOM   2026  C   ASN A 126      27.554  14.826 -19.142  1.00 62.06           C  
ATOM   2027  CB  ASN A 126      26.164  16.416 -17.640  1.00 62.06           C  
ATOM   2028  HB2 ASN A 126      25.235  16.987 -17.658  1.00 62.06           H  
ATOM   2029  HB3 ASN A 126      26.058  15.615 -16.909  1.00 62.06           H  
ATOM   2030  O   ASN A 126      27.718  13.962 -18.279  1.00 62.06           O  
ATOM   2031  CG  ASN A 126      27.289  17.345 -17.220  1.00 62.06           C  
ATOM   2032  ND2 ASN A 126      26.989  18.342 -16.422  1.00 62.06           N  
ATOM   2033 HD21 ASN A 126      27.733  19.005 -16.254  1.00 62.06           H  
ATOM   2034 HD22 ASN A 126      26.015  18.561 -16.272  1.00 62.06           H  
ATOM   2035  OD1 ASN A 126      28.440  17.203 -17.600  1.00 62.06           O  
ATOM   2036  N   SER A 127      28.351  14.925 -20.212  1.00 59.20           N  
ATOM   2037  H   SER A 127      28.133  15.620 -20.912  1.00 59.20           H  
ATOM   2038  CA  SER A 127      29.518  14.059 -20.440  1.00 59.20           C  
ATOM   2039  HA  SER A 127      29.171  13.037 -20.589  1.00 59.20           H  
ATOM   2040  C   SER A 127      30.481  14.044 -19.250  1.00 59.20           C  
ATOM   2041  CB  SER A 127      30.269  14.505 -21.702  1.00 59.20           C  
ATOM   2042  HB2 SER A 127      29.636  14.316 -22.569  1.00 59.20           H  
ATOM   2043  HB3 SER A 127      31.184  13.922 -21.809  1.00 59.20           H  
ATOM   2044  O   SER A 127      31.169  13.053 -19.033  1.00 59.20           O  
ATOM   2045  OG  SER A 127      30.580  15.888 -21.662  1.00 59.20           O  
ATOM   2046  HG  SER A 127      31.185  16.069 -20.939  1.00 59.20           H  
ATOM   2047  N   THR A 128      30.513  15.117 -18.457  1.00 61.28           N  
ATOM   2048  H   THR A 128      29.908  15.898 -18.669  1.00 61.28           H  
ATOM   2049  CA  THR A 128      31.342  15.233 -17.253  1.00 61.28           C  
ATOM   2050  HA  THR A 128      32.351  14.898 -17.491  1.00 61.28           H  
ATOM   2051  C   THR A 128      30.819  14.348 -16.122  1.00 61.28           C  
ATOM   2052  CB  THR A 128      31.421  16.696 -16.791  1.00 61.28           C  
ATOM   2053  HB  THR A 128      30.528  16.948 -16.218  1.00 61.28           H  
ATOM   2054  O   THR A 128      31.606  13.611 -15.540  1.00 61.28           O  
ATOM   2055  CG2 THR A 128      32.650  16.963 -15.930  1.00 61.28           C  
ATOM   2056 HG21 THR A 128      32.609  16.349 -15.031  1.00 61.28           H  
ATOM   2057 HG22 THR A 128      33.559  16.729 -16.485  1.00 61.28           H  
ATOM   2058 HG23 THR A 128      32.668  18.010 -15.627  1.00 61.28           H  
ATOM   2059  OG1 THR A 128      31.503  17.561 -17.909  1.00 61.28           O  
ATOM   2060  HG1 THR A 128      30.845  18.246 -17.769  1.00 61.28           H  
ATOM   2061  N   VAL A 129      29.498  14.323 -15.898  1.00 55.23           N  
ATOM   2062  H   VAL A 129      28.906  14.871 -16.505  1.00 55.23           H  
ATOM   2063  CA  VAL A 129      28.851  13.501 -14.855  1.00 55.23           C  
ATOM   2064  HA  VAL A 129      29.334  13.699 -13.897  1.00 55.23           H  
ATOM   2065  C   VAL A 129      29.031  12.012 -15.146  1.00 55.23           C  
ATOM   2066  CB  VAL A 129      27.353  13.845 -14.729  1.00 55.23           C  
ATOM   2067  HB  VAL A 129      26.880  13.733 -15.705  1.00 55.23           H  
ATOM   2068  O   VAL A 129      29.413  11.252 -14.263  1.00 55.23           O  
ATOM   2069  CG1 VAL A 129      26.615  12.941 -13.737  1.00 55.23           C  
ATOM   2070 HG11 VAL A 129      26.637  11.903 -14.070  1.00 55.23           H  
ATOM   2071 HG12 VAL A 129      27.084  12.993 -12.755  1.00 55.23           H  
ATOM   2072 HG13 VAL A 129      25.566  13.230 -13.665  1.00 55.23           H  
ATOM   2073  CG2 VAL A 129      27.156  15.294 -14.253  1.00 55.23           C  
ATOM   2074 HG21 VAL A 129      27.702  15.983 -14.897  1.00 55.23           H  
ATOM   2075 HG22 VAL A 129      26.095  15.542 -14.270  1.00 55.23           H  
ATOM   2076 HG23 VAL A 129      27.545  15.390 -13.239  1.00 55.23           H  
ATOM   2077  N   LEU A 130      28.849  11.598 -16.405  1.00 56.62           N  
ATOM   2078  H   LEU A 130      28.523  12.267 -17.088  1.00 56.62           H  
ATOM   2079  CA  LEU A 130      29.057  10.203 -16.804  1.00 56.62           C  
ATOM   2080  HA  LEU A 130      28.446   9.575 -16.155  1.00 56.62           H  
ATOM   2081  C   LEU A 130      30.529   9.780 -16.621  1.00 56.62           C  
ATOM   2082  CB  LEU A 130      28.602  10.026 -18.266  1.00 56.62           C  
ATOM   2083  HB2 LEU A 130      27.827  10.754 -18.504  1.00 56.62           H  
ATOM   2084  HB3 LEU A 130      29.447  10.236 -18.923  1.00 56.62           H  
ATOM   2085  O   LEU A 130      30.824   8.680 -16.162  1.00 56.62           O  
ATOM   2086  CG  LEU A 130      28.058   8.608 -18.536  1.00 56.62           C  
ATOM   2087  HG  LEU A 130      28.418   7.916 -17.774  1.00 56.62           H  
ATOM   2088  CD1 LEU A 130      26.527   8.618 -18.524  1.00 56.62           C  
ATOM   2089 HD11 LEU A 130      26.139   9.259 -19.315  1.00 56.62           H  
ATOM   2090 HD12 LEU A 130      26.154   7.603 -18.662  1.00 56.62           H  
ATOM   2091 HD13 LEU A 130      26.175   8.977 -17.557  1.00 56.62           H  
ATOM   2092  CD2 LEU A 130      28.525   8.089 -19.896  1.00 56.62           C  
ATOM   2093 HD21 LEU A 130      29.613   8.024 -19.903  1.00 56.62           H  
ATOM   2094 HD22 LEU A 130      28.118   7.091 -20.061  1.00 56.62           H  
ATOM   2095 HD23 LEU A 130      28.190   8.756 -20.689  1.00 56.62           H  
ATOM   2096  N   MET A 131      31.468  10.675 -16.951  1.00 57.63           N  
ATOM   2097  H   MET A 131      31.164  11.571 -17.305  1.00 57.63           H  
ATOM   2098  CA  MET A 131      32.907  10.446 -16.779  1.00 57.63           C  
ATOM   2099  HA  MET A 131      33.159   9.473 -17.202  1.00 57.63           H  
ATOM   2100  C   MET A 131      33.330  10.416 -15.302  1.00 57.63           C  
ATOM   2101  CB  MET A 131      33.688  11.532 -17.535  1.00 57.63           C  
ATOM   2102  HB2 MET A 131      34.730  11.523 -17.214  1.00 57.63           H  
ATOM   2103  HB3 MET A 131      33.273  12.510 -17.291  1.00 57.63           H  
ATOM   2104  O   MET A 131      34.251   9.676 -14.949  1.00 57.63           O  
ATOM   2105  CG  MET A 131      33.635  11.329 -19.056  1.00 57.63           C  
ATOM   2106  HG2 MET A 131      32.617  11.063 -19.340  1.00 57.63           H  
ATOM   2107  HG3 MET A 131      33.875  12.274 -19.542  1.00 57.63           H  
ATOM   2108  SD  MET A 131      34.743  10.050 -19.710  1.00 57.63           S  
ATOM   2109  CE  MET A 131      36.319  10.936 -19.640  1.00 57.63           C  
ATOM   2110  HE1 MET A 131      36.250  11.844 -20.240  1.00 57.63           H  
ATOM   2111  HE2 MET A 131      36.550  11.197 -18.607  1.00 57.63           H  
ATOM   2112  HE3 MET A 131      37.106  10.298 -20.042  1.00 57.63           H  
ATOM   2113  N   GLU A 132      32.685  11.201 -14.441  1.00 60.98           N  
ATOM   2114  H   GLU A 132      31.974  11.826 -14.791  1.00 60.98           H  
ATOM   2115  CA  GLU A 132      32.903  11.207 -12.991  1.00 60.98           C  
ATOM   2116  HA  GLU A 132      33.975  11.196 -12.794  1.00 60.98           H  
ATOM   2117  C   GLU A 132      32.359   9.943 -12.326  1.00 60.98           C  
ATOM   2118  CB  GLU A 132      32.330  12.498 -12.379  1.00 60.98           C  
ATOM   2119  HB2 GLU A 132      32.063  12.323 -11.337  1.00 60.98           H  
ATOM   2120  HB3 GLU A 132      31.436  12.798 -12.926  1.00 60.98           H  
ATOM   2121  O   GLU A 132      33.095   9.313 -11.564  1.00 60.98           O  
ATOM   2122  CG  GLU A 132      33.418  13.584 -12.437  1.00 60.98           C  
ATOM   2123  HG2 GLU A 132      34.136  13.388 -11.641  1.00 60.98           H  
ATOM   2124  HG3 GLU A 132      33.964  13.482 -13.375  1.00 60.98           H  
ATOM   2125  CD  GLU A 132      32.938  15.042 -12.355  1.00 60.98           C  
ATOM   2126  OE1 GLU A 132      33.862  15.886 -12.252  1.00 60.98           O  
ATOM   2127  OE2 GLU A 132      31.735  15.332 -12.553  1.00 60.98           O  
ATOM   2128  N   GLU A 133      31.170   9.475 -12.710  1.00 59.45           N  
ATOM   2129  H   GLU A 133      30.570  10.058 -13.276  1.00 59.45           H  
ATOM   2130  CA  GLU A 133      30.613   8.226 -12.181  1.00 59.45           C  
ATOM   2131  HA  GLU A 133      30.712   8.266 -11.096  1.00 59.45           H  
ATOM   2132  C   GLU A 133      31.419   7.006 -12.657  1.00 59.45           C  
ATOM   2133  CB  GLU A 133      29.116   8.133 -12.526  1.00 59.45           C  
ATOM   2134  HB2 GLU A 133      29.008   7.824 -13.566  1.00 59.45           H  
ATOM   2135  HB3 GLU A 133      28.657   9.116 -12.423  1.00 59.45           H  
ATOM   2136  O   GLU A 133      31.777   6.134 -11.862  1.00 59.45           O  
ATOM   2137  CG  GLU A 133      28.355   7.148 -11.618  1.00 59.45           C  
ATOM   2138  HG2 GLU A 133      28.809   6.163 -11.726  1.00 59.45           H  
ATOM   2139  HG3 GLU A 133      27.328   7.076 -11.977  1.00 59.45           H  
ATOM   2140  CD  GLU A 133      28.335   7.537 -10.120  1.00 59.45           C  
ATOM   2141  OE1 GLU A 133      27.985   6.673  -9.283  1.00 59.45           O  
ATOM   2142  OE2 GLU A 133      28.806   8.638  -9.745  1.00 59.45           O  
ATOM   2143  N   MET A 134      31.871   6.996 -13.919  1.00 62.00           N  
ATOM   2144  H   MET A 134      31.522   7.704 -14.549  1.00 62.00           H  
ATOM   2145  CA  MET A 134      32.826   5.993 -14.410  1.00 62.00           C  
ATOM   2146  HA  MET A 134      32.390   5.003 -14.272  1.00 62.00           H  
ATOM   2147  C   MET A 134      34.159   6.013 -13.639  1.00 62.00           C  
ATOM   2148  CB  MET A 134      33.106   6.206 -15.905  1.00 62.00           C  
ATOM   2149  HB2 MET A 134      33.313   7.259 -16.092  1.00 62.00           H  
ATOM   2150  HB3 MET A 134      33.994   5.634 -16.171  1.00 62.00           H  
ATOM   2151  O   MET A 134      34.742   4.954 -13.384  1.00 62.00           O  
ATOM   2152  CG  MET A 134      31.959   5.743 -16.809  1.00 62.00           C  
ATOM   2153  HG2 MET A 134      31.759   4.689 -16.621  1.00 62.00           H  
ATOM   2154  HG3 MET A 134      31.054   6.296 -16.556  1.00 62.00           H  
ATOM   2155  SD  MET A 134      32.296   5.967 -18.581  1.00 62.00           S  
ATOM   2156  CE  MET A 134      33.533   4.674 -18.850  1.00 62.00           C  
ATOM   2157  HE1 MET A 134      34.445   4.916 -18.304  1.00 62.00           H  
ATOM   2158  HE2 MET A 134      33.756   4.610 -19.915  1.00 62.00           H  
ATOM   2159  HE3 MET A 134      33.140   3.717 -18.507  1.00 62.00           H  
ATOM   2160  N   ARG A 135      34.667   7.194 -13.248  1.00 65.92           N  
ATOM   2161  H   ARG A 135      34.138   8.025 -13.471  1.00 65.92           H  
ATOM   2162  CA  ARG A 135      35.870   7.316 -12.398  1.00 65.92           C  
ATOM   2163  HA  ARG A 135      36.656   6.673 -12.794  1.00 65.92           H  
ATOM   2164  C   ARG A 135      35.609   6.823 -10.975  1.00 65.92           C  
ATOM   2165  CB  ARG A 135      36.373   8.768 -12.355  1.00 65.92           C  
ATOM   2166  HB2 ARG A 135      37.003   8.896 -11.475  1.00 65.92           H  
ATOM   2167  HB3 ARG A 135      35.522   9.441 -12.251  1.00 65.92           H  
ATOM   2168  O   ARG A 135      36.499   6.198 -10.396  1.00 65.92           O  
ATOM   2169  CG  ARG A 135      37.200   9.173 -13.581  1.00 65.92           C  
ATOM   2170  HG2 ARG A 135      36.637   8.978 -14.494  1.00 65.92           H  
ATOM   2171  HG3 ARG A 135      38.127   8.600 -13.604  1.00 65.92           H  
ATOM   2172  CD  ARG A 135      37.511  10.669 -13.471  1.00 65.92           C  
ATOM   2173  HD2 ARG A 135      36.563  11.195 -13.363  1.00 65.92           H  
ATOM   2174  HD3 ARG A 135      38.109  10.847 -12.577  1.00 65.92           H  
ATOM   2175  NE  ARG A 135      38.220  11.189 -14.655  1.00 65.92           N  
ATOM   2176  HE  ARG A 135      38.588  10.511 -15.306  1.00 65.92           H  
ATOM   2177  NH1 ARG A 135      37.787  13.413 -14.247  1.00 65.92           N  
ATOM   2178 HH11 ARG A 135      37.214  13.164 -13.453  1.00 65.92           H  
ATOM   2179 HH12 ARG A 135      37.770  14.378 -14.543  1.00 65.92           H  
ATOM   2180  NH2 ARG A 135      38.910  12.827 -16.082  1.00 65.92           N  
ATOM   2181 HH21 ARG A 135      38.935  13.807 -16.326  1.00 65.92           H  
ATOM   2182 HH22 ARG A 135      39.299  12.134 -16.705  1.00 65.92           H  
ATOM   2183  CZ  ARG A 135      38.303  12.468 -14.985  1.00 65.92           C  
ATOM   2184  N   ARG A 136      34.419   7.073 -10.422  1.00 65.06           N  
ATOM   2185  H   ARG A 136      33.766   7.632 -10.952  1.00 65.06           H  
ATOM   2186  CA  ARG A 136      34.009   6.644  -9.078  1.00 65.06           C  
ATOM   2187  HA  ARG A 136      34.779   6.939  -8.365  1.00 65.06           H  
ATOM   2188  C   ARG A 136      33.872   5.125  -8.993  1.00 65.06           C  
ATOM   2189  CB  ARG A 136      32.698   7.360  -8.712  1.00 65.06           C  
ATOM   2190  HB2 ARG A 136      32.762   8.410  -8.996  1.00 65.06           H  
ATOM   2191  HB3 ARG A 136      31.866   6.914  -9.257  1.00 65.06           H  
ATOM   2192  O   ARG A 136      34.470   4.516  -8.105  1.00 65.06           O  
ATOM   2193  CG  ARG A 136      32.424   7.292  -7.206  1.00 65.06           C  
ATOM   2194  HG2 ARG A 136      32.456   6.256  -6.871  1.00 65.06           H  
ATOM   2195  HG3 ARG A 136      33.184   7.866  -6.675  1.00 65.06           H  
ATOM   2196  CD  ARG A 136      31.041   7.863  -6.893  1.00 65.06           C  
ATOM   2197  HD2 ARG A 136      30.289   7.270  -7.415  1.00 65.06           H  
ATOM   2198  HD3 ARG A 136      30.979   8.885  -7.268  1.00 65.06           H  
ATOM   2199  NE  ARG A 136      30.780   7.859  -5.440  1.00 65.06           N  
ATOM   2200  HE  ARG A 136      31.578   7.885  -4.821  1.00 65.06           H  
ATOM   2201  NH1 ARG A 136      28.514   8.180  -5.605  1.00 65.06           N  
ATOM   2202 HH11 ARG A 136      27.622   8.399  -5.185  1.00 65.06           H  
ATOM   2203 HH12 ARG A 136      28.565   8.092  -6.610  1.00 65.06           H  
ATOM   2204  NH2 ARG A 136      29.476   8.171  -3.594  1.00 65.06           N  
ATOM   2205 HH21 ARG A 136      30.295   8.310  -3.019  1.00 65.06           H  
ATOM   2206 HH22 ARG A 136      28.580   8.460  -3.230  1.00 65.06           H  
ATOM   2207  CZ  ARG A 136      29.596   8.066  -4.889  1.00 65.06           C  
ATOM   2208  N   LEU A 137      33.197   4.510  -9.964  1.00 60.53           N  
ATOM   2209  H   LEU A 137      32.693   5.086 -10.623  1.00 60.53           H  
ATOM   2210  CA  LEU A 137      33.066   3.054 -10.079  1.00 60.53           C  
ATOM   2211  HA  LEU A 137      32.633   2.667  -9.157  1.00 60.53           H  
ATOM   2212  C   LEU A 137      34.442   2.378 -10.221  1.00 60.53           C  
ATOM   2213  CB  LEU A 137      32.117   2.725 -11.248  1.00 60.53           C  
ATOM   2214  HB2 LEU A 137      32.461   3.258 -12.134  1.00 60.53           H  
ATOM   2215  HB3 LEU A 137      32.173   1.658 -11.459  1.00 60.53           H  
ATOM   2216  O   LEU A 137      34.737   1.436  -9.488  1.00 60.53           O  
ATOM   2217  CG  LEU A 137      30.639   3.093 -10.982  1.00 60.53           C  
ATOM   2218  HG  LEU A 137      30.572   4.122 -10.628  1.00 60.53           H  
ATOM   2219  CD1 LEU A 137      29.837   2.974 -12.277  1.00 60.53           C  
ATOM   2220 HD11 LEU A 137      29.877   1.955 -12.662  1.00 60.53           H  
ATOM   2221 HD12 LEU A 137      30.233   3.669 -13.017  1.00 60.53           H  
ATOM   2222 HD13 LEU A 137      28.799   3.249 -12.086  1.00 60.53           H  
ATOM   2223  CD2 LEU A 137      30.001   2.175  -9.936  1.00 60.53           C  
ATOM   2224 HD21 LEU A 137      30.068   1.135 -10.253  1.00 60.53           H  
ATOM   2225 HD22 LEU A 137      30.488   2.302  -8.969  1.00 60.53           H  
ATOM   2226 HD23 LEU A 137      28.952   2.448  -9.820  1.00 60.53           H  
ATOM   2227  N   LYS A 138      35.355   2.941 -11.030  1.00 64.22           N  
ATOM   2228  H   LYS A 138      35.047   3.691 -11.633  1.00 64.22           H  
ATOM   2229  CA  LYS A 138      36.756   2.475 -11.108  1.00 64.22           C  
ATOM   2230  HA  LYS A 138      36.749   1.405 -11.315  1.00 64.22           H  
ATOM   2231  C   LYS A 138      37.544   2.618  -9.800  1.00 64.22           C  
ATOM   2232  CB  LYS A 138      37.505   3.216 -12.228  1.00 64.22           C  
ATOM   2233  HB2 LYS A 138      37.047   4.188 -12.417  1.00 64.22           H  
ATOM   2234  HB3 LYS A 138      38.533   3.393 -11.913  1.00 64.22           H  
ATOM   2235  O   LYS A 138      38.471   1.848  -9.562  1.00 64.22           O  
ATOM   2236  CG  LYS A 138      37.551   2.388 -13.514  1.00 64.22           C  
ATOM   2237  HG2 LYS A 138      37.990   1.415 -13.292  1.00 64.22           H  
ATOM   2238  HG3 LYS A 138      36.539   2.243 -13.892  1.00 64.22           H  
ATOM   2239  CD  LYS A 138      38.403   3.094 -14.573  1.00 64.22           C  
ATOM   2240  HD2 LYS A 138      39.378   3.338 -14.151  1.00 64.22           H  
ATOM   2241  HD3 LYS A 138      37.898   4.010 -14.880  1.00 64.22           H  
ATOM   2242  CE  LYS A 138      38.583   2.157 -15.770  1.00 64.22           C  
ATOM   2243  HE2 LYS A 138      37.595   1.887 -16.143  1.00 64.22           H  
ATOM   2244  HE3 LYS A 138      39.060   1.241 -15.422  1.00 64.22           H  
ATOM   2245  NZ  LYS A 138      39.387   2.785 -16.845  1.00 64.22           N  
ATOM   2246  HZ1 LYS A 138      40.306   3.024 -16.501  1.00 64.22           H  
ATOM   2247  HZ2 LYS A 138      38.924   3.618 -17.180  1.00 64.22           H  
ATOM   2248  HZ3 LYS A 138      39.486   2.141 -17.617  1.00 64.22           H  
ATOM   2249  N   LYS A 139      37.231   3.614  -8.964  1.00 61.56           N  
ATOM   2250  H   LYS A 139      36.478   4.231  -9.234  1.00 61.56           H  
ATOM   2251  CA  LYS A 139      37.909   3.839  -7.674  1.00 61.56           C  
ATOM   2252  HA  LYS A 139      38.970   3.627  -7.811  1.00 61.56           H  
ATOM   2253  C   LYS A 139      37.415   2.868  -6.594  1.00 61.56           C  
ATOM   2254  CB  LYS A 139      37.744   5.314  -7.272  1.00 61.56           C  
ATOM   2255  HB2 LYS A 139      37.801   5.928  -8.171  1.00 61.56           H  
ATOM   2256  HB3 LYS A 139      36.760   5.459  -6.827  1.00 61.56           H  
ATOM   2257  O   LYS A 139      38.196   2.510  -5.713  1.00 61.56           O  
ATOM   2258  CG  LYS A 139      38.834   5.809  -6.307  1.00 61.56           C  
ATOM   2259  HG2 LYS A 139      39.811   5.673  -6.771  1.00 61.56           H  
ATOM   2260  HG3 LYS A 139      38.795   5.238  -5.380  1.00 61.56           H  
ATOM   2261  CD  LYS A 139      38.619   7.300  -6.002  1.00 61.56           C  
ATOM   2262  HD2 LYS A 139      38.583   7.851  -6.942  1.00 61.56           H  
ATOM   2263  HD3 LYS A 139      37.659   7.415  -5.499  1.00 61.56           H  
ATOM   2264  CE  LYS A 139      39.733   7.877  -5.122  1.00 61.56           C  
ATOM   2265  HE2 LYS A 139      40.682   7.771  -5.648  1.00 61.56           H  
ATOM   2266  HE3 LYS A 139      39.788   7.293  -4.203  1.00 61.56           H  
ATOM   2267  NZ  LYS A 139      39.475   9.308  -4.807  1.00 61.56           N  
ATOM   2268  HZ1 LYS A 139      39.398   9.854  -5.653  1.00 61.56           H  
ATOM   2269  HZ2 LYS A 139      40.211   9.703  -4.238  1.00 61.56           H  
ATOM   2270  HZ3 LYS A 139      38.602   9.413  -4.310  1.00 61.56           H  
ATOM   2271  N   ASN A 140      36.159   2.425  -6.684  1.00 56.22           N  
ATOM   2272  H   ASN A 140      35.577   2.798  -7.420  1.00 56.22           H  
ATOM   2273  CA  ASN A 140      35.562   1.443  -5.774  1.00 56.22           C  
ATOM   2274  HA  ASN A 140      35.960   1.612  -4.773  1.00 56.22           H  
ATOM   2275  C   ASN A 140      35.944  -0.012  -6.100  1.00 56.22           C  
ATOM   2276  CB  ASN A 140      34.039   1.659  -5.721  1.00 56.22           C  
ATOM   2277  HB2 ASN A 140      33.564   0.737  -5.385  1.00 56.22           H  
ATOM   2278  HB3 ASN A 140      33.656   1.882  -6.717  1.00 56.22           H  
ATOM   2279  O   ASN A 140      36.049  -0.810  -5.169  1.00 56.22           O  
ATOM   2280  CG  ASN A 140      33.618   2.754  -4.751  1.00 56.22           C  
ATOM   2281  ND2 ASN A 140      32.350   3.090  -4.732  1.00 56.22           N  
ATOM   2282 HD21 ASN A 140      31.693   2.642  -5.354  1.00 56.22           H  
ATOM   2283 HD22 ASN A 140      32.065   3.793  -4.065  1.00 56.22           H  
ATOM   2284  OD1 ASN A 140      34.400   3.302  -3.984  1.00 56.22           O  
ATOM   2285  N   ASP A 141      36.272  -0.340  -7.355  1.00 52.91           N  
ATOM   2286  H   ASP A 141      36.027   0.292  -8.104  1.00 52.91           H  
ATOM   2287  CA  ASP A 141      36.803  -1.667  -7.728  1.00 52.91           C  
ATOM   2288  HA  ASP A 141      36.083  -2.424  -7.416  1.00 52.91           H  
ATOM   2289  C   ASP A 141      38.116  -2.013  -6.992  1.00 52.91           C  
ATOM   2290  CB  ASP A 141      37.000  -1.738  -9.260  1.00 52.91           C  
ATOM   2291  HB2 ASP A 141      36.980  -0.733  -9.682  1.00 52.91           H  
ATOM   2292  HB3 ASP A 141      37.991  -2.143  -9.468  1.00 52.91           H  
ATOM   2293  O   ASP A 141      38.358  -3.163  -6.634  1.00 52.91           O  
ATOM   2294  CG  ASP A 141      35.983  -2.615 -10.009  1.00 52.91           C  
ATOM   2295  OD1 ASP A 141      35.117  -3.234  -9.353  1.00 52.91           O  
ATOM   2296  OD2 ASP A 141      36.101  -2.652 -11.255  1.00 52.91           O  
ATOM   2297  N   ASN A 142      38.929  -1.008  -6.642  1.00 52.19           N  
ATOM   2298  H   ASN A 142      38.681  -0.083  -6.962  1.00 52.19           H  
ATOM   2299  CA  ASN A 142      40.164  -1.193  -5.863  1.00 52.19           C  
ATOM   2300  HA  ASN A 142      40.591  -2.159  -6.130  1.00 52.19           H  
ATOM   2301  C   ASN A 142      39.949  -1.260  -4.336  1.00 52.19           C  
ATOM   2302  CB  ASN A 142      41.172  -0.099  -6.260  1.00 52.19           C  
ATOM   2303  HB2 ASN A 142      40.672   0.870  -6.278  1.00 52.19           H  
ATOM   2304  HB3 ASN A 142      41.971  -0.058  -5.521  1.00 52.19           H  
ATOM   2305  O   ASN A 142      40.920  -1.371  -3.586  1.00 52.19           O  
ATOM   2306  CG  ASN A 142      41.838  -0.356  -7.601  1.00 52.19           C  
ATOM   2307  ND2 ASN A 142      42.487   0.638  -8.158  1.00 52.19           N  
ATOM   2308 HD21 ASN A 142      42.898   0.421  -9.054  1.00 52.19           H  
ATOM   2309 HD22 ASN A 142      42.488   1.554  -7.732  1.00 52.19           H  
ATOM   2310  OD1 ASN A 142      41.840  -1.437  -8.156  1.00 52.19           O  
ATOM   2311  N   LYS A 143      38.702  -1.174  -3.852  1.00 50.53           N  
ATOM   2312  H   LYS A 143      37.949  -1.100  -4.521  1.00 50.53           H  
ATOM   2313  CA  LYS A 143      38.351  -1.186  -2.419  1.00 50.53           C  
ATOM   2314  HA  LYS A 143      39.275  -1.253  -1.844  1.00 50.53           H  
ATOM   2315  C   LYS A 143      37.569  -2.429  -1.979  1.00 50.53           C  
ATOM   2316  CB  LYS A 143      37.648   0.134  -2.042  1.00 50.53           C  
ATOM   2317  HB2 LYS A 143      36.710  -0.079  -1.529  1.00 50.53           H  
ATOM   2318  HB3 LYS A 143      37.403   0.695  -2.943  1.00 50.53           H  
ATOM   2319  O   LYS A 143      37.194  -2.519  -0.811  1.00 50.53           O  
ATOM   2320  CG  LYS A 143      38.529   1.002  -1.131  1.00 50.53           C  
ATOM   2321  HG2 LYS A 143      39.456   1.248  -1.648  1.00 50.53           H  
ATOM   2322  HG3 LYS A 143      38.762   0.447  -0.222  1.00 50.53           H  
ATOM   2323  CD  LYS A 143      37.789   2.293  -0.760  1.00 50.53           C  
ATOM   2324  HD2 LYS A 143      36.858   2.026  -0.261  1.00 50.53           H  
ATOM   2325  HD3 LYS A 143      37.552   2.842  -1.671  1.00 50.53           H  
ATOM   2326  CE  LYS A 143      38.636   3.169   0.169  1.00 50.53           C  
ATOM   2327  HE2 LYS A 143      38.947   2.563   1.020  1.00 50.53           H  
ATOM   2328  HE3 LYS A 143      39.531   3.486  -0.366  1.00 50.53           H  
ATOM   2329  NZ  LYS A 143      37.856   4.341   0.640  1.00 50.53           N  
ATOM   2330  HZ1 LYS A 143      38.397   4.915   1.271  1.00 50.53           H  
ATOM   2331  HZ2 LYS A 143      37.537   4.899  -0.139  1.00 50.53           H  
ATOM   2332  HZ3 LYS A 143      37.035   4.028   1.138  1.00 50.53           H  
ATOM   2333  N   CYS A 144      37.377  -3.409  -2.865  1.00 42.98           N  
ATOM   2334  H   CYS A 144      37.698  -3.266  -3.812  1.00 42.98           H  
ATOM   2335  CA  CYS A 144      36.739  -4.690  -2.548  1.00 42.98           C  
ATOM   2336  HA  CYS A 144      35.881  -4.495  -1.905  1.00 42.98           H  
ATOM   2337  C   CYS A 144      37.663  -5.630  -1.744  1.00 42.98           C  
ATOM   2338  CB  CYS A 144      36.191  -5.328  -3.834  1.00 42.98           C  
ATOM   2339  HB2 CYS A 144      35.922  -6.365  -3.632  1.00 42.98           H  
ATOM   2340  HB3 CYS A 144      36.941  -5.317  -4.625  1.00 42.98           H  
ATOM   2341  O   CYS A 144      38.074  -6.688  -2.208  1.00 42.98           O  
ATOM   2342  SG  CYS A 144      34.691  -4.451  -4.364  1.00 42.98           S  
ATOM   2343  HG  CYS A 144      35.281  -3.432  -4.997  1.00 42.98           H  
ATOM   2344  N   LEU A 145      37.977  -5.246  -0.505  1.00 45.11           N  
ATOM   2345  H   LEU A 145      37.668  -4.325  -0.229  1.00 45.11           H  
ATOM   2346  CA  LEU A 145      38.468  -6.121   0.562  1.00 45.11           C  
ATOM   2347  HA  LEU A 145      38.328  -7.166   0.286  1.00 45.11           H  
ATOM   2348  C   LEU A 145      37.600  -5.824   1.788  1.00 45.11           C  
ATOM   2349  CB  LEU A 145      39.966  -5.855   0.832  1.00 45.11           C  
ATOM   2350  HB2 LEU A 145      40.196  -6.120   1.864  1.00 45.11           H  
ATOM   2351  HB3 LEU A 145      40.145  -4.785   0.729  1.00 45.11           H  
ATOM   2352  O   LEU A 145      37.803  -4.815   2.455  1.00 45.11           O  
ATOM   2353  CG  LEU A 145      40.929  -6.628  -0.090  1.00 45.11           C  
ATOM   2354  HG  LEU A 145      40.553  -6.615  -1.113  1.00 45.11           H  
ATOM   2355  CD1 LEU A 145      42.309  -5.968  -0.083  1.00 45.11           C  
ATOM   2356 HD11 LEU A 145      42.981  -6.520  -0.741  1.00 45.11           H  
ATOM   2357 HD12 LEU A 145      42.225  -4.947  -0.456  1.00 45.11           H  
ATOM   2358 HD13 LEU A 145      42.717  -5.954   0.927  1.00 45.11           H  
ATOM   2359  CD2 LEU A 145      41.102  -8.079   0.371  1.00 45.11           C  
ATOM   2360 HD21 LEU A 145      41.783  -8.596  -0.307  1.00 45.11           H  
ATOM   2361 HD22 LEU A 145      40.140  -8.591   0.342  1.00 45.11           H  
ATOM   2362 HD23 LEU A 145      41.504  -8.113   1.383  1.00 45.11           H  
ATOM   2363  N   CYS A 146      36.597  -6.660   2.060  1.00 34.79           N  
ATOM   2364  H   CYS A 146      36.433  -7.441   1.442  1.00 34.79           H  
ATOM   2365  CA  CYS A 146      35.714  -6.498   3.217  1.00 34.79           C  
ATOM   2366  HA  CYS A 146      35.490  -5.441   3.363  1.00 34.79           H  
ATOM   2367  C   CYS A 146      36.362  -7.042   4.501  1.00 34.79           C  
ATOM   2368  CB  CYS A 146      34.395  -7.258   2.977  1.00 34.79           C  
ATOM   2369  HB2 CYS A 146      34.613  -8.289   2.698  1.00 34.79           H  
ATOM   2370  HB3 CYS A 146      33.820  -7.274   3.902  1.00 34.79           H  
ATOM   2371  O   CYS A 146      36.615  -8.246   4.580  1.00 34.79           O  
ATOM   2372  SG  CYS A 146      33.375  -6.488   1.693  1.00 34.79           S  
ATOM   2373  HG  CYS A 146      33.233  -5.284   2.254  1.00 34.79           H  
ATOM   2374  N   PRO A 147      36.468  -6.240   5.575  1.00 35.88           N  
ATOM   2375  CA  PRO A 147      36.332  -6.738   6.929  1.00 35.88           C  
ATOM   2376  HA  PRO A 147      36.440  -7.822   6.959  1.00 35.88           H  
ATOM   2377  C   PRO A 147      34.953  -6.358   7.482  1.00 35.88           C  
ATOM   2378  CB  PRO A 147      37.485  -6.118   7.719  1.00 35.88           C  
ATOM   2379  HB2 PRO A 147      37.167  -5.814   8.716  1.00 35.88           H  
ATOM   2380  HB3 PRO A 147      38.304  -6.835   7.792  1.00 35.88           H  
ATOM   2381  O   PRO A 147      34.603  -5.188   7.610  1.00 35.88           O  
ATOM   2382  CG  PRO A 147      37.938  -4.913   6.886  1.00 35.88           C  
ATOM   2383  HG2 PRO A 147      37.809  -3.983   7.440  1.00 35.88           H  
ATOM   2384  HG3 PRO A 147      38.983  -5.036   6.602  1.00 35.88           H  
ATOM   2385  CD  PRO A 147      37.055  -4.913   5.634  1.00 35.88           C  
ATOM   2386  HD2 PRO A 147      37.676  -4.699   4.764  1.00 35.88           H  
ATOM   2387  HD3 PRO A 147      36.267  -4.165   5.729  1.00 35.88           H  
ATOM   2388  N   LEU A 148      34.188  -7.375   7.875  1.00 34.15           N  
ATOM   2389  H   LEU A 148      34.521  -8.307   7.675  1.00 34.15           H  
ATOM   2390  CA  LEU A 148      33.061  -7.256   8.798  1.00 34.15           C  
ATOM   2391  HA  LEU A 148      32.269  -6.645   8.364  1.00 34.15           H  
ATOM   2392  C   LEU A 148      33.553  -6.612  10.105  1.00 34.15           C  
ATOM   2393  CB  LEU A 148      32.550  -8.688   9.088  1.00 34.15           C  
ATOM   2394  HB2 LEU A 148      33.415  -9.326   9.271  1.00 34.15           H  
ATOM   2395  HB3 LEU A 148      31.973  -8.680  10.013  1.00 34.15           H  
ATOM   2396  O   LEU A 148      34.174  -7.310  10.906  1.00 34.15           O  
ATOM   2397  CG  LEU A 148      31.687  -9.312   7.978  1.00 34.15           C  
ATOM   2398  HG  LEU A 148      31.967  -8.892   7.012  1.00 34.15           H  
ATOM   2399  CD1 LEU A 148      31.890 -10.826   7.923  1.00 34.15           C  
ATOM   2400 HD11 LEU A 148      31.638 -11.276   8.884  1.00 34.15           H  
ATOM   2401 HD12 LEU A 148      32.927 -11.054   7.676  1.00 34.15           H  
ATOM   2402 HD13 LEU A 148      31.250 -11.252   7.151  1.00 34.15           H  
ATOM   2403  CD2 LEU A 148      30.208  -9.035   8.246  1.00 34.15           C  
ATOM   2404 HD21 LEU A 148      29.611  -9.425   7.421  1.00 34.15           H  
ATOM   2405 HD22 LEU A 148      30.039  -7.960   8.313  1.00 34.15           H  
ATOM   2406 HD23 LEU A 148      29.888  -9.513   9.172  1.00 34.15           H  
ATOM   2407  N   LYS A 149      33.313  -5.311  10.330  1.00 33.18           N  
ATOM   2408  H   LYS A 149      33.045  -4.753   9.532  1.00 33.18           H  
ATOM   2409  CA  LYS A 149      33.306  -4.675  11.666  1.00 33.18           C  
ATOM   2410  HA  LYS A 149      32.596  -5.222  12.288  1.00 33.18           H  
ATOM   2411  C   LYS A 149      32.831  -3.211  11.610  1.00 33.18           C  
ATOM   2412  CB  LYS A 149      34.704  -4.762  12.333  1.00 33.18           C  
ATOM   2413  HB2 LYS A 149      34.968  -3.804  12.782  1.00 33.18           H  
ATOM   2414  HB3 LYS A 149      35.453  -4.971  11.569  1.00 33.18           H  
ATOM   2415  O   LYS A 149      33.549  -2.353  11.127  1.00 33.18           O  
ATOM   2416  CG  LYS A 149      34.758  -5.832  13.446  1.00 33.18           C  
ATOM   2417  HG2 LYS A 149      34.155  -6.702  13.188  1.00 33.18           H  
ATOM   2418  HG3 LYS A 149      34.324  -5.412  14.353  1.00 33.18           H  
ATOM   2419  CD  LYS A 149      36.193  -6.288  13.740  1.00 33.18           C  
ATOM   2420  HD2 LYS A 149      36.729  -5.475  14.229  1.00 33.18           H  
ATOM   2421  HD3 LYS A 149      36.689  -6.525  12.799  1.00 33.18           H  
ATOM   2422  CE  LYS A 149      36.182  -7.542  14.623  1.00 33.18           C  
ATOM   2423  HE2 LYS A 149      35.713  -8.347  14.057  1.00 33.18           H  
ATOM   2424  HE3 LYS A 149      35.565  -7.348  15.501  1.00 33.18           H  
ATOM   2425  NZ  LYS A 149      37.553  -7.933  15.034  1.00 33.18           N  
ATOM   2426  HZ1 LYS A 149      37.533  -8.778  15.587  1.00 33.18           H  
ATOM   2427  HZ2 LYS A 149      38.117  -8.108  14.214  1.00 33.18           H  
ATOM   2428  HZ3 LYS A 149      37.993  -7.198  15.569  1.00 33.18           H  
ATOM   2429  N   LYS A 150      31.664  -2.977  12.227  1.00 30.42           N  
ATOM   2430  H   LYS A 150      31.104  -3.800  12.399  1.00 30.42           H  
ATOM   2431  CA  LYS A 150      31.203  -1.751  12.916  1.00 30.42           C  
ATOM   2432  HA  LYS A 150      30.129  -1.837  13.080  1.00 30.42           H  
ATOM   2433  C   LYS A 150      31.393  -0.401  12.202  1.00 30.42           C  
ATOM   2434  CB  LYS A 150      31.880  -1.676  14.302  1.00 30.42           C  
ATOM   2435  HB2 LYS A 150      31.638  -0.708  14.740  1.00 30.42           H  
ATOM   2436  HB3 LYS A 150      32.962  -1.721  14.175  1.00 30.42           H  
ATOM   2437  O   LYS A 150      32.401   0.256  12.423  1.00 30.42           O  
ATOM   2438  CG  LYS A 150      31.438  -2.753  15.298  1.00 30.42           C  
ATOM   2439  HG2 LYS A 150      31.702  -3.743  14.924  1.00 30.42           H  
ATOM   2440  HG3 LYS A 150      30.357  -2.694  15.426  1.00 30.42           H  
ATOM   2441  CD  LYS A 150      32.127  -2.512  16.649  1.00 30.42           C  
ATOM   2442  HD2 LYS A 150      31.952  -1.479  16.951  1.00 30.42           H  
ATOM   2443  HD3 LYS A 150      33.199  -2.674  16.544  1.00 30.42           H  
ATOM   2444  CE  LYS A 150      31.550  -3.447  17.716  1.00 30.42           C  
ATOM   2445  HE2 LYS A 150      31.779  -4.479  17.448  1.00 30.42           H  
ATOM   2446  HE3 LYS A 150      30.466  -3.336  17.710  1.00 30.42           H  
ATOM   2447  NZ  LYS A 150      32.074  -3.122  19.066  1.00 30.42           N  
ATOM   2448  HZ1 LYS A 150      33.078  -3.222  19.107  1.00 30.42           H  
ATOM   2449  HZ2 LYS A 150      31.834  -2.169  19.298  1.00 30.42           H  
ATOM   2450  HZ3 LYS A 150      31.646  -3.715  19.762  1.00 30.42           H  
ATOM   2451  N   GLU A 151      30.336   0.109  11.570  1.00 32.35           N  
ATOM   2452  H   GLU A 151      29.548  -0.482  11.346  1.00 32.35           H  
ATOM   2453  CA  GLU A 151      30.139   1.559  11.405  1.00 32.35           C  
ATOM   2454  HA  GLU A 151      30.752   2.083  12.137  1.00 32.35           H  
ATOM   2455  C   GLU A 151      28.685   1.944  11.728  1.00 32.35           C  
ATOM   2456  CB  GLU A 151      30.600   2.062  10.022  1.00 32.35           C  
ATOM   2457  HB2 GLU A 151      30.269   1.373   9.245  1.00 32.35           H  
ATOM   2458  HB3 GLU A 151      30.151   3.039   9.843  1.00 32.35           H  
ATOM   2459  O   GLU A 151      27.809   1.928  10.880  1.00 32.35           O  
ATOM   2460  CG  GLU A 151      32.131   2.231   9.978  1.00 32.35           C  
ATOM   2461  HG2 GLU A 151      32.594   1.248  10.067  1.00 32.35           H  
ATOM   2462  HG3 GLU A 151      32.435   2.831  10.836  1.00 32.35           H  
ATOM   2463  CD  GLU A 151      32.665   2.890   8.699  1.00 32.35           C  
ATOM   2464  OE1 GLU A 151      33.789   3.439   8.775  1.00 32.35           O  
ATOM   2465  OE2 GLU A 151      31.973   2.829   7.662  1.00 32.35           O  
ATOM   2466  N   GLU A 152      28.438   2.304  12.990  1.00 33.52           N  
ATOM   2467  H   GLU A 152      29.178   2.192  13.669  1.00 33.52           H  
ATOM   2468  CA  GLU A 152      27.209   2.971  13.473  1.00 33.52           C  
ATOM   2469  HA  GLU A 152      26.370   2.690  12.837  1.00 33.52           H  
ATOM   2470  C   GLU A 152      27.321   4.512  13.381  1.00 33.52           C  
ATOM   2471  CB  GLU A 152      26.913   2.500  14.917  1.00 33.52           C  
ATOM   2472  HB2 GLU A 152      26.558   3.329  15.530  1.00 33.52           H  
ATOM   2473  HB3 GLU A 152      27.841   2.145  15.366  1.00 33.52           H  
ATOM   2474  O   GLU A 152      26.548   5.244  13.995  1.00 33.52           O  
ATOM   2475  CG  GLU A 152      25.848   1.393  14.981  1.00 33.52           C  
ATOM   2476  HG2 GLU A 152      26.162   0.573  14.336  1.00 33.52           H  
ATOM   2477  HG3 GLU A 152      24.911   1.792  14.594  1.00 33.52           H  
ATOM   2478  CD  GLU A 152      25.631   0.852  16.408  1.00 33.52           C  
ATOM   2479  OE1 GLU A 152      24.594   0.190  16.627  1.00 33.52           O  
ATOM   2480  OE2 GLU A 152      26.538   1.029  17.259  1.00 33.52           O  
ATOM   2481  N   ARG A 153      28.317   5.047  12.656  1.00 35.21           N  
ATOM   2482  H   ARG A 153      28.872   4.417  12.095  1.00 35.21           H  
ATOM   2483  CA  ARG A 153      28.677   6.478  12.719  1.00 35.21           C  
ATOM   2484  HA  ARG A 153      28.114   6.915  13.544  1.00 35.21           H  
ATOM   2485  C   ARG A 153      28.231   7.318  11.514  1.00 35.21           C  
ATOM   2486  CB  ARG A 153      30.174   6.622  13.065  1.00 35.21           C  
ATOM   2487  HB2 ARG A 153      30.748   6.796  12.154  1.00 35.21           H  
ATOM   2488  HB3 ARG A 153      30.528   5.695  13.516  1.00 35.21           H  
ATOM   2489  O   ARG A 153      28.197   8.537  11.648  1.00 35.21           O  
ATOM   2490  CG  ARG A 153      30.421   7.759  14.072  1.00 35.21           C  
ATOM   2491  HG2 ARG A 153      30.148   8.713  13.621  1.00 35.21           H  
ATOM   2492  HG3 ARG A 153      29.798   7.592  14.950  1.00 35.21           H  
ATOM   2493  CD  ARG A 153      31.892   7.798  14.508  1.00 35.21           C  
ATOM   2494  HD2 ARG A 153      32.185   6.801  14.837  1.00 35.21           H  
ATOM   2495  HD3 ARG A 153      32.498   8.076  13.646  1.00 35.21           H  
ATOM   2496  NE  ARG A 153      32.107   8.756  15.612  1.00 35.21           N  
ATOM   2497  HE  ARG A 153      31.283   9.224  15.961  1.00 35.21           H  
ATOM   2498  NH1 ARG A 153      34.389   8.551  15.746  1.00 35.21           N  
ATOM   2499 HH11 ARG A 153      35.274   8.834  16.143  1.00 35.21           H  
ATOM   2500 HH12 ARG A 153      34.357   7.920  14.958  1.00 35.21           H  
ATOM   2501  NH2 ARG A 153      33.323   9.929  17.143  1.00 35.21           N  
ATOM   2502 HH21 ARG A 153      34.213  10.192  17.542  1.00 35.21           H  
ATOM   2503 HH22 ARG A 153      32.476  10.371  17.469  1.00 35.21           H  
ATOM   2504  CZ  ARG A 153      33.267   9.073  16.161  1.00 35.21           C  
ATOM   2505  N   SER A 154      27.857   6.712  10.382  1.00 40.43           N  
ATOM   2506  H   SER A 154      27.873   5.703  10.325  1.00 40.43           H  
ATOM   2507  CA  SER A 154      27.418   7.438   9.172  1.00 40.43           C  
ATOM   2508  HA  SER A 154      27.998   8.357   9.085  1.00 40.43           H  
ATOM   2509  C   SER A 154      25.940   7.850   9.204  1.00 40.43           C  
ATOM   2510  CB  SER A 154      27.706   6.604   7.918  1.00 40.43           C  
ATOM   2511  HB2 SER A 154      27.369   7.141   7.031  1.00 40.43           H  
ATOM   2512  HB3 SER A 154      28.780   6.438   7.840  1.00 40.43           H  
ATOM   2513  O   SER A 154      25.607   8.959   8.787  1.00 40.43           O  
ATOM   2514  OG  SER A 154      27.052   5.354   7.997  1.00 40.43           O  
ATOM   2515  HG  SER A 154      26.184   5.399   7.591  1.00 40.43           H  
ATOM   2516  N   ASP A 155      25.061   7.018   9.771  1.00 37.90           N  
ATOM   2517  H   ASP A 155      25.374   6.085   9.996  1.00 37.90           H  
ATOM   2518  CA  ASP A 155      23.604   7.251   9.763  1.00 37.90           C  
ATOM   2519  HA  ASP A 155      23.290   7.504   8.750  1.00 37.90           H  
ATOM   2520  C   ASP A 155      23.162   8.426  10.654  1.00 37.90           C  
ATOM   2521  CB  ASP A 155      22.876   5.960  10.187  1.00 37.90           C  
ATOM   2522  HB2 ASP A 155      21.862   6.219  10.492  1.00 37.90           H  
ATOM   2523  HB3 ASP A 155      23.380   5.528  11.052  1.00 37.90           H  
ATOM   2524  O   ASP A 155      22.127   9.053  10.416  1.00 37.90           O  
ATOM   2525  CG  ASP A 155      22.761   4.911   9.074  1.00 37.90           C  
ATOM   2526  OD1 ASP A 155      23.139   5.225   7.926  1.00 37.90           O  
ATOM   2527  OD2 ASP A 155      22.299   3.797   9.398  1.00 37.90           O  
ATOM   2528  N   VAL A 156      23.960   8.781  11.667  1.00 39.22           N  
ATOM   2529  H   VAL A 156      24.796   8.234  11.812  1.00 39.22           H  
ATOM   2530  CA  VAL A 156      23.636   9.876  12.601  1.00 39.22           C  
ATOM   2531  HA  VAL A 156      22.575   9.812  12.843  1.00 39.22           H  
ATOM   2532  C   VAL A 156      23.851  11.254  11.963  1.00 39.22           C  
ATOM   2533  CB  VAL A 156      24.424   9.722  13.918  1.00 39.22           C  
ATOM   2534  HB  VAL A 156      25.491   9.790  13.705  1.00 39.22           H  
ATOM   2535  O   VAL A 156      23.137  12.198  12.293  1.00 39.22           O  
ATOM   2536  CG1 VAL A 156      24.063  10.803  14.947  1.00 39.22           C  
ATOM   2537 HG11 VAL A 156      24.361  11.786  14.584  1.00 39.22           H  
ATOM   2538 HG12 VAL A 156      24.587  10.617  15.885  1.00 39.22           H  
ATOM   2539 HG13 VAL A 156      22.988  10.802  15.128  1.00 39.22           H  
ATOM   2540  CG2 VAL A 156      24.143   8.361  14.575  1.00 39.22           C  
ATOM   2541 HG21 VAL A 156      24.487   7.548  13.935  1.00 39.22           H  
ATOM   2542 HG22 VAL A 156      23.074   8.244  14.754  1.00 39.22           H  
ATOM   2543 HG23 VAL A 156      24.677   8.284  15.522  1.00 39.22           H  
ATOM   2544  N   ILE A 157      24.791  11.383  11.019  1.00 43.25           N  
ATOM   2545  H   ILE A 157      25.293  10.558  10.726  1.00 43.25           H  
ATOM   2546  CA  ILE A 157      25.086  12.663  10.350  1.00 43.25           C  
ATOM   2547  HA  ILE A 157      24.968  13.465  11.078  1.00 43.25           H  
ATOM   2548  C   ILE A 157      24.059  12.939   9.235  1.00 43.25           C  
ATOM   2549  CB  ILE A 157      26.560  12.696   9.870  1.00 43.25           C  
ATOM   2550  HB  ILE A 157      26.721  11.860   9.190  1.00 43.25           H  
ATOM   2551  O   ILE A 157      23.653  14.088   9.046  1.00 43.25           O  
ATOM   2552  CG1 ILE A 157      27.520  12.545  11.080  1.00 43.25           C  
ATOM   2553 HG12 ILE A 157      27.254  11.652  11.647  1.00 43.25           H  
ATOM   2554 HG13 ILE A 157      27.405  13.405  11.741  1.00 43.25           H  
ATOM   2555  CG2 ILE A 157      26.866  14.003   9.113  1.00 43.25           C  
ATOM   2556 HG21 ILE A 157      27.897  14.010   8.760  1.00 43.25           H  
ATOM   2557 HG22 ILE A 157      26.703  14.863   9.762  1.00 43.25           H  
ATOM   2558 HG23 ILE A 157      26.230  14.090   8.231  1.00 43.25           H  
ATOM   2559  CD1 ILE A 157      29.002  12.400  10.712  1.00 43.25           C  
ATOM   2560 HD11 ILE A 157      29.129  11.585  10.000  1.00 43.25           H  
ATOM   2561 HD12 ILE A 157      29.575  12.175  11.611  1.00 43.25           H  
ATOM   2562 HD13 ILE A 157      29.387  13.326  10.282  1.00 43.25           H  
ATOM   2563  N   GLN A 158      23.561  11.900   8.552  1.00 47.24           N  
ATOM   2564  H   GLN A 158      23.910  10.975   8.760  1.00 47.24           H  
ATOM   2565  CA  GLN A 158      22.564  12.034   7.477  1.00 47.24           C  
ATOM   2566  HA  GLN A 158      22.895  12.811   6.788  1.00 47.24           H  
ATOM   2567  C   GLN A 158      21.179  12.468   7.976  1.00 47.24           C  
ATOM   2568  CB  GLN A 158      22.461  10.721   6.691  1.00 47.24           C  
ATOM   2569  HB2 GLN A 158      22.422   9.875   7.378  1.00 47.24           H  
ATOM   2570  HB3 GLN A 158      21.540  10.732   6.108  1.00 47.24           H  
ATOM   2571  O   GLN A 158      20.547  13.306   7.332  1.00 47.24           O  
ATOM   2572  CG  GLN A 158      23.631  10.556   5.710  1.00 47.24           C  
ATOM   2573  HG2 GLN A 158      23.671  11.425   5.053  1.00 47.24           H  
ATOM   2574  HG3 GLN A 158      24.571  10.494   6.259  1.00 47.24           H  
ATOM   2575  CD  GLN A 158      23.493   9.307   4.846  1.00 47.24           C  
ATOM   2576  NE2 GLN A 158      24.192   9.228   3.736  1.00 47.24           N  
ATOM   2577 HE21 GLN A 158      24.037   8.402   3.176  1.00 47.24           H  
ATOM   2578 HE22 GLN A 158      24.776   9.990   3.420  1.00 47.24           H  
ATOM   2579  OE1 GLN A 158      22.748   8.389   5.138  1.00 47.24           O  
ATOM   2580  N   ARG A 159      20.751  12.002   9.160  1.00 48.68           N  
ATOM   2581  H   ARG A 159      21.310  11.292   9.611  1.00 48.68           H  
ATOM   2582  CA  ARG A 159      19.484  12.408   9.811  1.00 48.68           C  
ATOM   2583  HA  ARG A 159      18.654  12.215   9.132  1.00 48.68           H  
ATOM   2584  C   ARG A 159      19.371  13.907  10.125  1.00 48.68           C  
ATOM   2585  CB  ARG A 159      19.278  11.588  11.099  1.00 48.68           C  
ATOM   2586  HB2 ARG A 159      20.242  11.339  11.545  1.00 48.68           H  
ATOM   2587  HB3 ARG A 159      18.721  12.183  11.823  1.00 48.68           H  
ATOM   2588  O   ARG A 159      18.307  14.367  10.516  1.00 48.68           O  
ATOM   2589  CG  ARG A 159      18.471  10.312  10.841  1.00 48.68           C  
ATOM   2590  HG2 ARG A 159      17.504  10.582  10.415  1.00 48.68           H  
ATOM   2591  HG3 ARG A 159      19.006   9.672  10.139  1.00 48.68           H  
ATOM   2592  CD  ARG A 159      18.252   9.565  12.160  1.00 48.68           C  
ATOM   2593  HD2 ARG A 159      19.218   9.211  12.521  1.00 48.68           H  
ATOM   2594  HD3 ARG A 159      17.829  10.258  12.887  1.00 48.68           H  
ATOM   2595  NE  ARG A 159      17.329   8.432  11.983  1.00 48.68           N  
ATOM   2596  HE  ARG A 159      16.848   8.396  11.095  1.00 48.68           H  
ATOM   2597  NH1 ARG A 159      17.536   7.542  14.086  1.00 48.68           N  
ATOM   2598 HH11 ARG A 159      18.169   8.297  14.310  1.00 48.68           H  
ATOM   2599 HH12 ARG A 159      17.307   6.826  14.760  1.00 48.68           H  
ATOM   2600  NH2 ARG A 159      16.179   6.568  12.605  1.00 48.68           N  
ATOM   2601 HH21 ARG A 159      15.730   6.569  11.700  1.00 48.68           H  
ATOM   2602 HH22 ARG A 159      15.919   5.887  13.304  1.00 48.68           H  
ATOM   2603  CZ  ARG A 159      17.022   7.521  12.887  1.00 48.68           C  
ATOM   2604  N   SER A 160      20.450  14.680   9.995  1.00 59.75           N  
ATOM   2605  H   SER A 160      21.300  14.254   9.654  1.00 59.75           H  
ATOM   2606  CA  SER A 160      20.456  16.102  10.364  1.00 59.75           C  
ATOM   2607  HA  SER A 160      19.704  16.260  11.138  1.00 59.75           H  
ATOM   2608  C   SER A 160      20.093  17.068   9.227  1.00 59.75           C  
ATOM   2609  CB  SER A 160      21.803  16.472  10.989  1.00 59.75           C  
ATOM   2610  HB2 SER A 160      21.727  17.473  11.413  1.00 59.75           H  
ATOM   2611  HB3 SER A 160      22.036  15.775  11.795  1.00 59.75           H  
ATOM   2612  O   SER A 160      19.729  18.210   9.507  1.00 59.75           O  
ATOM   2613  OG  SER A 160      22.851  16.463  10.036  1.00 59.75           O  
ATOM   2614  HG  SER A 160      23.060  15.566   9.766  1.00 59.75           H  
ATOM   2615  N   ARG A 161      20.189  16.647   7.956  1.00 79.10           N  
ATOM   2616  H   ARG A 161      20.427  15.680   7.792  1.00 79.10           H  
ATOM   2617  CA  ARG A 161      20.096  17.572   6.805  1.00 79.10           C  
ATOM   2618  HA  ARG A 161      20.394  18.571   7.122  1.00 79.10           H  
ATOM   2619  C   ARG A 161      18.692  17.746   6.244  1.00 79.10           C  
ATOM   2620  CB  ARG A 161      21.042  17.140   5.681  1.00 79.10           C  
ATOM   2621  HB2 ARG A 161      20.811  16.115   5.389  1.00 79.10           H  
ATOM   2622  HB3 ARG A 161      20.884  17.792   4.822  1.00 79.10           H  
ATOM   2623  O   ARG A 161      18.416  18.777   5.646  1.00 79.10           O  
ATOM   2624  CG  ARG A 161      22.511  17.231   6.091  1.00 79.10           C  
ATOM   2625  HG2 ARG A 161      22.731  18.234   6.458  1.00 79.10           H  
ATOM   2626  HG3 ARG A 161      22.710  16.508   6.883  1.00 79.10           H  
ATOM   2627  CD  ARG A 161      23.404  16.926   4.885  1.00 79.10           C  
ATOM   2628  HD2 ARG A 161      23.068  16.004   4.411  1.00 79.10           H  
ATOM   2629  HD3 ARG A 161      23.321  17.743   4.168  1.00 79.10           H  
ATOM   2630  NE  ARG A 161      24.798  16.760   5.317  1.00 79.10           N  
ATOM   2631  HE  ARG A 161      24.947  16.530   6.290  1.00 79.10           H  
ATOM   2632  NH1 ARG A 161      25.891  17.101   3.307  1.00 79.10           N  
ATOM   2633 HH11 ARG A 161      25.046  17.174   2.759  1.00 79.10           H  
ATOM   2634 HH12 ARG A 161      26.789  17.368   2.931  1.00 79.10           H  
ATOM   2635  NH2 ARG A 161      27.044  16.727   5.154  1.00 79.10           N  
ATOM   2636 HH21 ARG A 161      27.188  16.568   6.141  1.00 79.10           H  
ATOM   2637 HH22 ARG A 161      27.848  17.028   4.622  1.00 79.10           H  
ATOM   2638  CZ  ARG A 161      25.889  16.860   4.583  1.00 79.10           C  
ATOM   2639  N   ILE A 162      17.818  16.762   6.409  1.00 88.46           N  
ATOM   2640  H   ILE A 162      18.083  15.970   6.978  1.00 88.46           H  
ATOM   2641  CA  ILE A 162      16.419  16.833   5.985  1.00 88.46           C  
ATOM   2642  HA  ILE A 162      16.233  17.811   5.541  1.00 88.46           H  
ATOM   2643  C   ILE A 162      15.531  16.731   7.223  1.00 88.46           C  
ATOM   2644  CB  ILE A 162      16.118  15.786   4.891  1.00 88.46           C  
ATOM   2645  HB  ILE A 162      16.791  15.993   4.060  1.00 88.46           H  
ATOM   2646  O   ILE A 162      15.809  15.954   8.130  1.00 88.46           O  
ATOM   2647  CG1 ILE A 162      14.682  15.959   4.350  1.00 88.46           C  
ATOM   2648 HG12 ILE A 162      14.545  17.000   4.056  1.00 88.46           H  
ATOM   2649 HG13 ILE A 162      13.955  15.725   5.128  1.00 88.46           H  
ATOM   2650  CG2 ILE A 162      16.433  14.360   5.378  1.00 88.46           C  
ATOM   2651 HG21 ILE A 162      16.077  13.608   4.674  1.00 88.46           H  
ATOM   2652 HG22 ILE A 162      15.977  14.176   6.351  1.00 88.46           H  
ATOM   2653 HG23 ILE A 162      17.510  14.236   5.493  1.00 88.46           H  
ATOM   2654  CD1 ILE A 162      14.390  15.081   3.127  1.00 88.46           C  
ATOM   2655 HD11 ILE A 162      15.222  15.122   2.424  1.00 88.46           H  
ATOM   2656 HD12 ILE A 162      13.486  15.434   2.629  1.00 88.46           H  
ATOM   2657 HD13 ILE A 162      14.230  14.048   3.436  1.00 88.46           H  
ATOM   2658  N   GLN A 163      14.494  17.555   7.285  1.00 91.70           N  
ATOM   2659  H   GLN A 163      14.343  18.206   6.527  1.00 91.70           H  
ATOM   2660  CA  GLN A 163      13.523  17.557   8.370  1.00 91.70           C  
ATOM   2661  HA  GLN A 163      13.591  16.622   8.926  1.00 91.70           H  
ATOM   2662  C   GLN A 163      12.125  17.648   7.774  1.00 91.70           C  
ATOM   2663  CB  GLN A 163      13.791  18.719   9.333  1.00 91.70           C  
ATOM   2664  HB2 GLN A 163      13.668  19.666   8.807  1.00 91.70           H  
ATOM   2665  HB3 GLN A 163      13.054  18.658  10.134  1.00 91.70           H  
ATOM   2666  O   GLN A 163      11.903  18.415   6.838  1.00 91.70           O  
ATOM   2667  CG  GLN A 163      15.193  18.663   9.955  1.00 91.70           C  
ATOM   2668  HG2 GLN A 163      15.951  18.814   9.187  1.00 91.70           H  
ATOM   2669  HG3 GLN A 163      15.344  17.677  10.394  1.00 91.70           H  
ATOM   2670  CD  GLN A 163      15.399  19.720  11.027  1.00 91.70           C  
ATOM   2671  NE2 GLN A 163      16.162  19.433  12.054  1.00 91.70           N  
ATOM   2672 HE21 GLN A 163      16.109  20.043  12.858  1.00 91.70           H  
ATOM   2673 HE22 GLN A 163      16.559  18.506  12.108  1.00 91.70           H  
ATOM   2674  OE1 GLN A 163      14.880  20.827  10.983  1.00 91.70           O  
ATOM   2675  N   PHE A 164      11.191  16.865   8.303  1.00 94.01           N  
ATOM   2676  H   PHE A 164      11.406  16.282   9.099  1.00 94.01           H  
ATOM   2677  CA  PHE A 164       9.821  16.832   7.817  1.00 94.01           C  
ATOM   2678  HA  PHE A 164       9.670  17.701   7.177  1.00 94.01           H  
ATOM   2679  C   PHE A 164       8.874  16.964   9.003  1.00 94.01           C  
ATOM   2680  CB  PHE A 164       9.613  15.550   6.991  1.00 94.01           C  
ATOM   2681  HB2 PHE A 164       9.632  14.697   7.669  1.00 94.01           H  
ATOM   2682  HB3 PHE A 164      10.456  15.447   6.308  1.00 94.01           H  
ATOM   2683  O   PHE A 164       9.003  16.215   9.966  1.00 94.01           O  
ATOM   2684  CG  PHE A 164       8.356  15.476   6.142  1.00 94.01           C  
ATOM   2685  CD1 PHE A 164       7.826  14.220   5.799  1.00 94.01           C  
ATOM   2686  HD1 PHE A 164       8.293  13.317   6.164  1.00 94.01           H  
ATOM   2687  CD2 PHE A 164       7.742  16.637   5.633  1.00 94.01           C  
ATOM   2688  HD2 PHE A 164       8.138  17.618   5.852  1.00 94.01           H  
ATOM   2689  CE1 PHE A 164       6.670  14.135   5.005  1.00 94.01           C  
ATOM   2690  HE1 PHE A 164       6.248  13.165   4.785  1.00 94.01           H  
ATOM   2691  CE2 PHE A 164       6.605  16.553   4.819  1.00 94.01           C  
ATOM   2692  HE2 PHE A 164       6.153  17.456   4.435  1.00 94.01           H  
ATOM   2693  CZ  PHE A 164       6.057  15.299   4.513  1.00 94.01           C  
ATOM   2694  HZ  PHE A 164       5.169  15.230   3.902  1.00 94.01           H  
ATOM   2695  N   TYR A 165       7.983  17.951   8.938  1.00 93.51           N  
ATOM   2696  H   TYR A 165       7.953  18.527   8.109  1.00 93.51           H  
ATOM   2697  CA  TYR A 165       7.105  18.345  10.036  1.00 93.51           C  
ATOM   2698  HA  TYR A 165       7.193  17.635  10.859  1.00 93.51           H  
ATOM   2699  C   TYR A 165       5.647  18.388   9.600  1.00 93.51           C  
ATOM   2700  CB  TYR A 165       7.499  19.742  10.529  1.00 93.51           C  
ATOM   2701  HB2 TYR A 165       7.305  20.464   9.736  1.00 93.51           H  
ATOM   2702  HB3 TYR A 165       6.855  20.007  11.368  1.00 93.51           H  
ATOM   2703  O   TYR A 165       5.346  18.758   8.464  1.00 93.51           O  
ATOM   2704  CG  TYR A 165       8.938  19.876  10.973  1.00 93.51           C  
ATOM   2705  CD1 TYR A 165       9.309  19.360  12.225  1.00 93.51           C  
ATOM   2706  HD1 TYR A 165       8.579  18.846  12.832  1.00 93.51           H  
ATOM   2707  CD2 TYR A 165       9.890  20.512  10.149  1.00 93.51           C  
ATOM   2708  HD2 TYR A 165       9.598  20.877   9.175  1.00 93.51           H  
ATOM   2709  CE1 TYR A 165      10.626  19.514  12.681  1.00 93.51           C  
ATOM   2710  HE1 TYR A 165      10.917  19.124  13.645  1.00 93.51           H  
ATOM   2711  CE2 TYR A 165      11.213  20.675  10.605  1.00 93.51           C  
ATOM   2712  HE2 TYR A 165      11.944  21.181   9.992  1.00 93.51           H  
ATOM   2713  OH  TYR A 165      12.805  20.358  12.394  1.00 93.51           O  
ATOM   2714  HH  TYR A 165      13.413  20.734  11.753  1.00 93.51           H  
ATOM   2715  CZ  TYR A 165      11.565  20.187  11.884  1.00 93.51           C  
ATOM   2716  N   GLU A 166       4.758  18.114  10.543  1.00 92.19           N  
ATOM   2717  H   GLU A 166       5.088  17.588  11.338  1.00 92.19           H  
ATOM   2718  CA  GLU A 166       3.312  18.216  10.425  1.00 92.19           C  
ATOM   2719  HA  GLU A 166       3.089  18.630   9.441  1.00 92.19           H  
ATOM   2720  C   GLU A 166       2.711  19.172  11.463  1.00 92.19           C  
ATOM   2721  CB  GLU A 166       2.655  16.823  10.482  1.00 92.19           C  
ATOM   2722  HB2 GLU A 166       1.610  16.960  10.201  1.00 92.19           H  
ATOM   2723  HB3 GLU A 166       3.098  16.183   9.719  1.00 92.19           H  
ATOM   2724  O   GLU A 166       3.220  19.321  12.574  1.00 92.19           O  
ATOM   2725  CG  GLU A 166       2.654  16.081  11.834  1.00 92.19           C  
ATOM   2726  HG2 GLU A 166       2.249  16.739  12.602  1.00 92.19           H  
ATOM   2727  HG3 GLU A 166       1.957  15.249  11.735  1.00 92.19           H  
ATOM   2728  CD  GLU A 166       4.001  15.504  12.307  1.00 92.19           C  
ATOM   2729  OE1 GLU A 166       3.989  14.851  13.365  1.00 92.19           O  
ATOM   2730  OE2 GLU A 166       5.038  15.705  11.639  1.00 92.19           O  
ATOM   2731  N   SER A 167       1.588  19.809  11.120  1.00 92.38           N  
ATOM   2732  H   SER A 167       1.267  19.747  10.165  1.00 92.38           H  
ATOM   2733  CA  SER A 167       0.794  20.579  12.087  1.00 92.38           C  
ATOM   2734  HA  SER A 167       1.469  21.222  12.652  1.00 92.38           H  
ATOM   2735  C   SER A 167       0.075  19.687  13.106  1.00 92.38           C  
ATOM   2736  CB  SER A 167      -0.222  21.475  11.371  1.00 92.38           C  
ATOM   2737  HB2 SER A 167       0.312  22.178  10.732  1.00 92.38           H  
ATOM   2738  HB3 SER A 167      -0.783  22.041  12.116  1.00 92.38           H  
ATOM   2739  O   SER A 167      -0.187  20.135  14.222  1.00 92.38           O  
ATOM   2740  OG  SER A 167      -1.124  20.718  10.582  1.00 92.38           O  
ATOM   2741  HG  SER A 167      -2.021  20.989  10.787  1.00 92.38           H  
ATOM   2742  N   SER A 168      -0.260  18.447  12.728  1.00 88.09           N  
ATOM   2743  H   SER A 168      -0.019  18.161  11.789  1.00 88.09           H  
ATOM   2744  CA  SER A 168      -0.831  17.418  13.602  1.00 88.09           C  
ATOM   2745  HA  SER A 168      -0.311  17.437  14.561  1.00 88.09           H  
ATOM   2746  C   SER A 168      -0.692  16.024  12.981  1.00 88.09           C  
ATOM   2747  CB  SER A 168      -2.321  17.687  13.839  1.00 88.09           C  
ATOM   2748  HB2 SER A 168      -2.851  17.596  12.891  1.00 88.09           H  
ATOM   2749  HB3 SER A 168      -2.460  18.695  14.230  1.00 88.09           H  
ATOM   2750  O   SER A 168      -0.944  15.846  11.790  1.00 88.09           O  
ATOM   2751  OG  SER A 168      -2.843  16.750  14.763  1.00 88.09           O  
ATOM   2752  HG  SER A 168      -3.769  16.600  14.560  1.00 88.09           H  
ATOM   2753  N   GLU A 169      -0.377  15.019  13.801  1.00 85.17           N  
ATOM   2754  H   GLU A 169      -0.075  15.244  14.738  1.00 85.17           H  
ATOM   2755  CA  GLU A 169      -0.376  13.600  13.406  1.00 85.17           C  
ATOM   2756  HA  GLU A 169       0.187  13.470  12.483  1.00 85.17           H  
ATOM   2757  C   GLU A 169      -1.798  13.046  13.191  1.00 85.17           C  
ATOM   2758  CB  GLU A 169       0.283  12.763  14.515  1.00 85.17           C  
ATOM   2759  HB2 GLU A 169       0.166  11.712  14.253  1.00 85.17           H  
ATOM   2760  HB3 GLU A 169      -0.253  12.942  15.447  1.00 85.17           H  
ATOM   2761  O   GLU A 169      -2.008  12.086  12.442  1.00 85.17           O  
ATOM   2762  CG  GLU A 169       1.780  13.038  14.738  1.00 85.17           C  
ATOM   2763  HG2 GLU A 169       1.904  14.090  14.997  1.00 85.17           H  
ATOM   2764  HG3 GLU A 169       2.303  12.830  13.804  1.00 85.17           H  
ATOM   2765  CD  GLU A 169       2.378  12.167  15.863  1.00 85.17           C  
ATOM   2766  OE1 GLU A 169       3.546  12.386  16.256  1.00 85.17           O  
ATOM   2767  OE2 GLU A 169       1.653  11.277  16.376  1.00 85.17           O  
ATOM   2768  N   ILE A 170      -2.792  13.633  13.869  1.00 84.10           N  
ATOM   2769  H   ILE A 170      -2.562  14.469  14.387  1.00 84.10           H  
ATOM   2770  CA  ILE A 170      -4.194  13.209  13.830  1.00 84.10           C  
ATOM   2771  HA  ILE A 170      -4.300  12.437  13.068  1.00 84.10           H  
ATOM   2772  C   ILE A 170      -5.055  14.400  13.422  1.00 84.10           C  
ATOM   2773  CB  ILE A 170      -4.656  12.602  15.176  1.00 84.10           C  
ATOM   2774  HB  ILE A 170      -4.592  13.375  15.941  1.00 84.10           H  
ATOM   2775  O   ILE A 170      -5.099  15.400  14.134  1.00 84.10           O  
ATOM   2776  CG1 ILE A 170      -3.752  11.421  15.602  1.00 84.10           C  
ATOM   2777 HG12 ILE A 170      -2.719  11.764  15.659  1.00 84.10           H  
ATOM   2778 HG13 ILE A 170      -3.798  10.635  14.849  1.00 84.10           H  
ATOM   2779  CG2 ILE A 170      -6.128  12.141  15.066  1.00 84.10           C  
ATOM   2780 HG21 ILE A 170      -6.486  11.787  16.032  1.00 84.10           H  
ATOM   2781 HG22 ILE A 170      -6.760  12.980  14.775  1.00 84.10           H  
ATOM   2782 HG23 ILE A 170      -6.210  11.363  14.307  1.00 84.10           H  
ATOM   2783  CD1 ILE A 170      -4.091  10.823  16.974  1.00 84.10           C  
ATOM   2784 HD11 ILE A 170      -5.046  10.298  16.937  1.00 84.10           H  
ATOM   2785 HD12 ILE A 170      -4.131  11.614  17.723  1.00 84.10           H  
ATOM   2786 HD13 ILE A 170      -3.314  10.112  17.254  1.00 84.10           H  
ATOM   2787  N   ILE A 171      -5.772  14.264  12.310  1.00 84.44           N  
ATOM   2788  H   ILE A 171      -5.705  13.391  11.807  1.00 84.44           H  
ATOM   2789  CA  ILE A 171      -6.626  15.313  11.749  1.00 84.44           C  
ATOM   2790  HA  ILE A 171      -6.539  16.220  12.348  1.00 84.44           H  
ATOM   2791  C   ILE A 171      -8.083  14.876  11.817  1.00 84.44           C  
ATOM   2792  CB  ILE A 171      -6.180  15.648  10.308  1.00 84.44           C  
ATOM   2793  HB  ILE A 171      -6.142  14.713   9.748  1.00 84.44           H  
ATOM   2794  O   ILE A 171      -8.428  13.744  11.460  1.00 84.44           O  
ATOM   2795  CG1 ILE A 171      -4.760  16.256  10.272  1.00 84.44           C  
ATOM   2796 HG12 ILE A 171      -4.062  15.596  10.787  1.00 84.44           H  
ATOM   2797 HG13 ILE A 171      -4.440  16.299   9.231  1.00 84.44           H  
ATOM   2798  CG2 ILE A 171      -7.173  16.568   9.578  1.00 84.44           C  
ATOM   2799 HG21 ILE A 171      -8.105  16.042   9.371  1.00 84.44           H  
ATOM   2800 HG22 ILE A 171      -7.392  17.452  10.178  1.00 84.44           H  
ATOM   2801 HG23 ILE A 171      -6.751  16.896   8.629  1.00 84.44           H  
ATOM   2802  CD1 ILE A 171      -4.630  17.665  10.873  1.00 84.44           C  
ATOM   2803 HD11 ILE A 171      -3.592  17.989  10.803  1.00 84.44           H  
ATOM   2804 HD12 ILE A 171      -5.241  18.376  10.317  1.00 84.44           H  
ATOM   2805 HD13 ILE A 171      -4.935  17.668  11.919  1.00 84.44           H  
ATOM   2806  N   LYS A 172      -8.956  15.776  12.262  1.00 80.53           N  
ATOM   2807  H   LYS A 172      -8.599  16.653  12.615  1.00 80.53           H  
ATOM   2808  CA  LYS A 172     -10.403  15.600  12.119  1.00 80.53           C  
ATOM   2809  HA  LYS A 172     -10.652  14.546  12.243  1.00 80.53           H  
ATOM   2810  C   LYS A 172     -10.827  15.978  10.705  1.00 80.53           C  
ATOM   2811  CB  LYS A 172     -11.134  16.412  13.192  1.00 80.53           C  
ATOM   2812  HB2 LYS A 172     -12.209  16.304  13.051  1.00 80.53           H  
ATOM   2813  HB3 LYS A 172     -10.873  17.464  13.075  1.00 80.53           H  
ATOM   2814  O   LYS A 172     -10.659  17.121  10.282  1.00 80.53           O  
ATOM   2815  CG  LYS A 172     -10.762  15.991  14.619  1.00 80.53           C  
ATOM   2816  HG2 LYS A 172      -9.697  16.147  14.788  1.00 80.53           H  
ATOM   2817  HG3 LYS A 172     -11.308  16.634  15.310  1.00 80.53           H  
ATOM   2818  CD  LYS A 172     -11.119  14.532  14.911  1.00 80.53           C  
ATOM   2819  HD2 LYS A 172     -10.554  13.857  14.267  1.00 80.53           H  
ATOM   2820  HD3 LYS A 172     -12.185  14.400  14.727  1.00 80.53           H  
ATOM   2821  CE  LYS A 172     -10.774  14.233  16.366  1.00 80.53           C  
ATOM   2822  HE2 LYS A 172     -10.733  15.177  16.908  1.00 80.53           H  
ATOM   2823  HE3 LYS A 172      -9.786  13.774  16.410  1.00 80.53           H  
ATOM   2824  NZ  LYS A 172     -11.817  13.377  16.962  1.00 80.53           N  
ATOM   2825  HZ1 LYS A 172     -12.661  13.930  17.002  1.00 80.53           H  
ATOM   2826  HZ2 LYS A 172     -11.600  13.132  17.917  1.00 80.53           H  
ATOM   2827  HZ3 LYS A 172     -12.016  12.574  16.382  1.00 80.53           H  
ATOM   2828  N   GLU A 173     -11.363  14.996   9.988  1.00 76.21           N  
ATOM   2829  H   GLU A 173     -11.475  14.096  10.431  1.00 76.21           H  
ATOM   2830  CA  GLU A 173     -11.820  15.123   8.604  1.00 76.21           C  
ATOM   2831  HA  GLU A 173     -10.952  15.208   7.950  1.00 76.21           H  
ATOM   2832  C   GLU A 173     -12.697  16.370   8.422  1.00 76.21           C  
ATOM   2833  CB  GLU A 173     -12.581  13.839   8.245  1.00 76.21           C  
ATOM   2834  HB2 GLU A 173     -11.953  12.979   8.480  1.00 76.21           H  
ATOM   2835  HB3 GLU A 173     -13.484  13.774   8.853  1.00 76.21           H  
ATOM   2836  O   GLU A 173     -13.626  16.587   9.200  1.00 76.21           O  
ATOM   2837  CG  GLU A 173     -12.980  13.773   6.774  1.00 76.21           C  
ATOM   2838  HG2 GLU A 173     -12.080  13.962   6.189  1.00 76.21           H  
ATOM   2839  HG3 GLU A 173     -13.719  14.547   6.568  1.00 76.21           H  
ATOM   2840  CD  GLU A 173     -13.553  12.413   6.369  1.00 76.21           C  
ATOM   2841  OE1 GLU A 173     -13.416  12.093   5.165  1.00 76.21           O  
ATOM   2842  OE2 GLU A 173     -14.057  11.680   7.258  1.00 76.21           O  
ATOM   2843  N   GLN A 174     -12.377  17.195   7.418  1.00 71.36           N  
ATOM   2844  H   GLN A 174     -11.652  16.887   6.787  1.00 71.36           H  
ATOM   2845  CA  GLN A 174     -13.065  18.458   7.083  1.00 71.36           C  
ATOM   2846  HA  GLN A 174     -12.494  18.927   6.283  1.00 71.36           H  
ATOM   2847  C   GLN A 174     -13.148  19.535   8.187  1.00 71.36           C  
ATOM   2848  CB  GLN A 174     -14.464  18.155   6.520  1.00 71.36           C  
ATOM   2849  HB2 GLN A 174     -14.963  19.093   6.278  1.00 71.36           H  
ATOM   2850  HB3 GLN A 174     -15.058  17.647   7.279  1.00 71.36           H  
ATOM   2851  O   GLN A 174     -13.820  20.547   7.989  1.00 71.36           O  
ATOM   2852  CG  GLN A 174     -14.439  17.309   5.242  1.00 71.36           C  
ATOM   2853  HG2 GLN A 174     -13.924  17.861   4.456  1.00 71.36           H  
ATOM   2854  HG3 GLN A 174     -13.895  16.379   5.408  1.00 71.36           H  
ATOM   2855  CD  GLN A 174     -15.843  16.967   4.755  1.00 71.36           C  
ATOM   2856  NE2 GLN A 174     -15.959  16.122   3.757  1.00 71.36           N  
ATOM   2857 HE21 GLN A 174     -16.902  15.888   3.481  1.00 71.36           H  
ATOM   2858 HE22 GLN A 174     -15.150  15.645   3.387  1.00 71.36           H  
ATOM   2859  OE1 GLN A 174     -16.857  17.449   5.236  1.00 71.36           O  
ATOM   2860  N   LEU A 175     -12.494  19.358   9.339  1.00 76.59           N  
ATOM   2861  H   LEU A 175     -11.997  18.490   9.478  1.00 76.59           H  
ATOM   2862  CA  LEU A 175     -12.540  20.329  10.440  1.00 76.59           C  
ATOM   2863  HA  LEU A 175     -13.261  21.116  10.219  1.00 76.59           H  
ATOM   2864  C   LEU A 175     -11.214  21.050  10.664  1.00 76.59           C  
ATOM   2865  CB  LEU A 175     -12.970  19.622  11.734  1.00 76.59           C  
ATOM   2866  HB2 LEU A 175     -12.880  20.344  12.546  1.00 76.59           H  
ATOM   2867  HB3 LEU A 175     -12.274  18.808  11.935  1.00 76.59           H  
ATOM   2868  O   LEU A 175     -11.210  22.234  11.004  1.00 76.59           O  
ATOM   2869  CG  LEU A 175     -14.400  19.059  11.744  1.00 76.59           C  
ATOM   2870  HG  LEU A 175     -14.467  18.195  11.082  1.00 76.59           H  
ATOM   2871  CD1 LEU A 175     -14.736  18.608  13.167  1.00 76.59           C  
ATOM   2872 HD11 LEU A 175     -15.777  18.288  13.208  1.00 76.59           H  
ATOM   2873 HD12 LEU A 175     -14.603  19.438  13.861  1.00 76.59           H  
ATOM   2874 HD13 LEU A 175     -14.081  17.786  13.454  1.00 76.59           H  
ATOM   2875  CD2 LEU A 175     -15.437  20.092  11.303  1.00 76.59           C  
ATOM   2876 HD21 LEU A 175     -16.445  19.753  11.543  1.00 76.59           H  
ATOM   2877 HD22 LEU A 175     -15.227  21.055  11.768  1.00 76.59           H  
ATOM   2878 HD23 LEU A 175     -15.377  20.213  10.221  1.00 76.59           H  
ATOM   2879  N   GLU A 176     -10.101  20.336  10.512  1.00 77.64           N  
ATOM   2880  H   GLU A 176     -10.176  19.376  10.207  1.00 77.64           H  
ATOM   2881  CA  GLU A 176      -8.769  20.832  10.850  1.00 77.64           C  
ATOM   2882  HA  GLU A 176      -8.858  21.841  11.254  1.00 77.64           H  
ATOM   2883  C   GLU A 176      -7.872  20.866   9.607  1.00 77.64           C  
ATOM   2884  CB  GLU A 176      -8.150  19.959  11.950  1.00 77.64           C  
ATOM   2885  HB2 GLU A 176      -8.219  18.918  11.635  1.00 77.64           H  
ATOM   2886  HB3 GLU A 176      -7.099  20.221  12.070  1.00 77.64           H  
ATOM   2887  O   GLU A 176      -7.807  19.876   8.869  1.00 77.64           O  
ATOM   2888  CG  GLU A 176      -8.859  20.131  13.306  1.00 77.64           C  
ATOM   2889  HG2 GLU A 176      -9.936  20.033  13.167  1.00 77.64           H  
ATOM   2890  HG3 GLU A 176      -8.660  21.137  13.677  1.00 77.64           H  
ATOM   2891  CD  GLU A 176      -8.424  19.096  14.356  1.00 77.64           C  
ATOM   2892  OE1 GLU A 176      -8.816  19.270  15.534  1.00 77.64           O  
ATOM   2893  OE2 GLU A 176      -7.786  18.084  13.978  1.00 77.64           O  
ATOM   2894  N   PRO A 177      -7.148  21.975   9.366  1.00 87.84           N  
ATOM   2895  CA  PRO A 177      -6.171  22.018   8.297  1.00 87.84           C  
ATOM   2896  HA  PRO A 177      -6.613  21.595   7.395  1.00 87.84           H  
ATOM   2897  C   PRO A 177      -4.920  21.216   8.675  1.00 87.84           C  
ATOM   2898  CB  PRO A 177      -5.874  23.502   8.077  1.00 87.84           C  
ATOM   2899  HB2 PRO A 177      -6.617  23.924   7.399  1.00 87.84           H  
ATOM   2900  HB3 PRO A 177      -4.868  23.670   7.691  1.00 87.84           H  
ATOM   2901  O   PRO A 177      -4.447  21.260   9.815  1.00 87.84           O  
ATOM   2902  CG  PRO A 177      -6.062  24.097   9.473  1.00 87.84           C  
ATOM   2903  HG2 PRO A 177      -6.334  25.152   9.428  1.00 87.84           H  
ATOM   2904  HG3 PRO A 177      -5.150  23.963  10.054  1.00 87.84           H  
ATOM   2905  CD  PRO A 177      -7.184  23.249  10.074  1.00 87.84           C  
ATOM   2906  HD2 PRO A 177      -7.015  23.111  11.142  1.00 87.84           H  
ATOM   2907  HD3 PRO A 177      -8.147  23.729   9.899  1.00 87.84           H  
ATOM   2908  N   LEU A 178      -4.333  20.538   7.693  1.00 90.43           N  
ATOM   2909  H   LEU A 178      -4.747  20.601   6.774  1.00 90.43           H  
ATOM   2910  CA  LEU A 178      -3.010  19.928   7.822  1.00 90.43           C  
ATOM   2911  HA  LEU A 178      -2.726  19.876   8.873  1.00 90.43           H  
ATOM   2912  C   LEU A 178      -1.999  20.768   7.061  1.00 90.43           C  
ATOM   2913  CB  LEU A 178      -3.021  18.507   7.262  1.00 90.43           C  
ATOM   2914  HB2 LEU A 178      -3.791  17.926   7.768  1.00 90.43           H  
ATOM   2915  HB3 LEU A 178      -3.265  18.607   6.204  1.00 90.43           H  
ATOM   2916  O   LEU A 178      -2.201  21.046   5.882  1.00 90.43           O  
ATOM   2917  CG  LEU A 178      -1.681  17.754   7.330  1.00 90.43           C  
ATOM   2918  HG  LEU A 178      -0.894  18.355   6.875  1.00 90.43           H  
ATOM   2919  CD1 LEU A 178      -1.266  17.408   8.757  1.00 90.43           C  
ATOM   2920 HD11 LEU A 178      -1.138  18.313   9.350  1.00 90.43           H  
ATOM   2921 HD12 LEU A 178      -0.318  16.870   8.745  1.00 90.43           H  
ATOM   2922 HD13 LEU A 178      -2.016  16.773   9.229  1.00 90.43           H  
ATOM   2923  CD2 LEU A 178      -1.811  16.470   6.520  1.00 90.43           C  
ATOM   2924 HD21 LEU A 178      -2.647  15.886   6.906  1.00 90.43           H  
ATOM   2925 HD22 LEU A 178      -0.890  15.892   6.591  1.00 90.43           H  
ATOM   2926 HD23 LEU A 178      -1.989  16.711   5.472  1.00 90.43           H  
ATOM   2927  N   THR A 179      -0.875  21.075   7.692  1.00 92.97           N  
ATOM   2928  H   THR A 179      -0.789  20.831   8.668  1.00 92.97           H  
ATOM   2929  CA  THR A 179       0.301  21.621   7.019  1.00 92.97           C  
ATOM   2930  HA  THR A 179       0.094  21.750   5.957  1.00 92.97           H  
ATOM   2931  C   THR A 179       1.439  20.629   7.159  1.00 92.97           C  
ATOM   2932  CB  THR A 179       0.678  22.995   7.579  1.00 92.97           C  
ATOM   2933  HB  THR A 179       0.877  22.912   8.647  1.00 92.97           H  
ATOM   2934  O   THR A 179       1.781  20.241   8.271  1.00 92.97           O  
ATOM   2935  CG2 THR A 179       1.899  23.589   6.884  1.00 92.97           C  
ATOM   2936 HG21 THR A 179       2.787  23.008   7.133  1.00 92.97           H  
ATOM   2937 HG22 THR A 179       1.759  23.581   5.803  1.00 92.97           H  
ATOM   2938 HG23 THR A 179       2.056  24.612   7.227  1.00 92.97           H  
ATOM   2939  OG1 THR A 179      -0.385  23.899   7.378  1.00 92.97           O  
ATOM   2940  HG1 THR A 179      -0.362  24.184   6.461  1.00 92.97           H  
ATOM   2941  N   LEU A 180       2.020  20.229   6.031  1.00 94.49           N  
ATOM   2942  H   LEU A 180       1.672  20.606   5.161  1.00 94.49           H  
ATOM   2943  CA  LEU A 180       3.250  19.450   5.976  1.00 94.49           C  
ATOM   2944  HA  LEU A 180       3.522  19.128   6.981  1.00 94.49           H  
ATOM   2945  C   LEU A 180       4.371  20.333   5.441  1.00 94.49           C  
ATOM   2946  CB  LEU A 180       3.070  18.201   5.100  1.00 94.49           C  
ATOM   2947  HB2 LEU A 180       2.836  18.515   4.083  1.00 94.49           H  
ATOM   2948  HB3 LEU A 180       4.023  17.672   5.078  1.00 94.49           H  
ATOM   2949  O   LEU A 180       4.228  20.916   4.363  1.00 94.49           O  
ATOM   2950  CG  LEU A 180       1.994  17.213   5.577  1.00 94.49           C  
ATOM   2951  HG  LEU A 180       1.012  17.681   5.517  1.00 94.49           H  
ATOM   2952  CD1 LEU A 180       2.010  15.989   4.667  1.00 94.49           C  
ATOM   2953 HD11 LEU A 180       1.938  16.295   3.623  1.00 94.49           H  
ATOM   2954 HD12 LEU A 180       2.929  15.424   4.821  1.00 94.49           H  
ATOM   2955 HD13 LEU A 180       1.159  15.354   4.910  1.00 94.49           H  
ATOM   2956  CD2 LEU A 180       2.226  16.730   7.003  1.00 94.49           C  
ATOM   2957 HD21 LEU A 180       2.048  17.550   7.698  1.00 94.49           H  
ATOM   2958 HD22 LEU A 180       1.529  15.928   7.244  1.00 94.49           H  
ATOM   2959 HD23 LEU A 180       3.247  16.369   7.127  1.00 94.49           H  
ATOM   2960  N   THR A 181       5.490  20.389   6.155  1.00 96.09           N  
ATOM   2961  H   THR A 181       5.511  19.887   7.032  1.00 96.09           H  
ATOM   2962  CA  THR A 181       6.638  21.234   5.817  1.00 96.09           C  
ATOM   2963  HA  THR A 181       6.483  21.681   4.835  1.00 96.09           H  
ATOM   2964  C   THR A 181       7.896  20.388   5.761  1.00 96.09           C  
ATOM   2965  CB  THR A 181       6.810  22.388   6.817  1.00 96.09           C  
ATOM   2966  HB  THR A 181       7.077  21.995   7.797  1.00 96.09           H  
ATOM   2967  O   THR A 181       8.362  19.877   6.778  1.00 96.09           O  
ATOM   2968  CG2 THR A 181       7.879  23.379   6.356  1.00 96.09           C  
ATOM   2969 HG21 THR A 181       7.958  24.191   7.079  1.00 96.09           H  
ATOM   2970 HG22 THR A 181       7.614  23.789   5.382  1.00 96.09           H  
ATOM   2971 HG23 THR A 181       8.846  22.881   6.285  1.00 96.09           H  
ATOM   2972  OG1 THR A 181       5.604  23.106   6.924  1.00 96.09           O  
ATOM   2973  HG1 THR A 181       5.771  24.047   6.828  1.00 96.09           H  
ATOM   2974  N   CYS A 182       8.468  20.255   4.568  1.00 95.59           N  
ATOM   2975  H   CYS A 182       8.055  20.730   3.778  1.00 95.59           H  
ATOM   2976  CA  CYS A 182       9.771  19.644   4.383  1.00 95.59           C  
ATOM   2977  HA  CYS A 182      10.006  19.030   5.253  1.00 95.59           H  
ATOM   2978  C   CYS A 182      10.862  20.702   4.249  1.00 95.59           C  
ATOM   2979  CB  CYS A 182       9.764  18.720   3.181  1.00 95.59           C  
ATOM   2980  HB2 CYS A 182       8.967  17.986   3.297  1.00 95.59           H  
ATOM   2981  HB3 CYS A 182       9.605  19.289   2.265  1.00 95.59           H  
ATOM   2982  O   CYS A 182      10.736  21.628   3.449  1.00 95.59           O  
ATOM   2983  SG  CYS A 182      11.351  17.874   3.119  1.00 95.59           S  
ATOM   2984  N   VAL A 183      11.943  20.535   5.005  1.00 94.20           N  
ATOM   2985  H   VAL A 183      11.972  19.724   5.606  1.00 94.20           H  
ATOM   2986  CA  VAL A 183      13.051  21.481   5.120  1.00 94.20           C  
ATOM   2987  HA  VAL A 183      12.933  22.264   4.371  1.00 94.20           H  
ATOM   2988  C   VAL A 183      14.374  20.767   4.866  1.00 94.20           C  
ATOM   2989  CB  VAL A 183      13.050  22.149   6.507  1.00 94.20           C  
ATOM   2990  HB  VAL A 183      13.238  21.396   7.272  1.00 94.20           H  
ATOM   2991  O   VAL A 183      14.633  19.699   5.418  1.00 94.20           O  
ATOM   2992  CG1 VAL A 183      14.139  23.218   6.605  1.00 94.20           C  
ATOM   2993 HG11 VAL A 183      15.131  22.776   6.508  1.00 94.20           H  
ATOM   2994 HG12 VAL A 183      14.083  23.709   7.576  1.00 94.20           H  
ATOM   2995 HG13 VAL A 183      13.993  23.966   5.825  1.00 94.20           H  
ATOM   2996  CG2 VAL A 183      11.706  22.823   6.815  1.00 94.20           C  
ATOM   2997 HG21 VAL A 183      11.440  23.515   6.016  1.00 94.20           H  
ATOM   2998 HG22 VAL A 183      11.769  23.369   7.756  1.00 94.20           H  
ATOM   2999 HG23 VAL A 183      10.930  22.064   6.919  1.00 94.20           H  
ATOM   3000  N   TYR A 184      15.236  21.385   4.062  1.00 90.99           N  
ATOM   3001  H   TYR A 184      14.952  22.268   3.664  1.00 90.99           H  
ATOM   3002  CA  TYR A 184      16.617  20.968   3.851  1.00 90.99           C  
ATOM   3003  HA  TYR A 184      16.785  20.023   4.368  1.00 90.99           H  
ATOM   3004  C   TYR A 184      17.586  22.006   4.428  1.00 90.99           C  
ATOM   3005  CB  TYR A 184      16.867  20.715   2.365  1.00 90.99           C  
ATOM   3006  HB2 TYR A 184      16.196  19.926   2.026  1.00 90.99           H  
ATOM   3007  HB3 TYR A 184      16.626  21.620   1.808  1.00 90.99           H  
ATOM   3008  O   TYR A 184      17.534  23.191   4.079  1.00 90.99           O  
ATOM   3009  CG  TYR A 184      18.295  20.301   2.064  1.00 90.99           C  
ATOM   3010  CD1 TYR A 184      19.252  21.268   1.695  1.00 90.99           C  
ATOM   3011  HD1 TYR A 184      18.964  22.306   1.620  1.00 90.99           H  
ATOM   3012  CD2 TYR A 184      18.675  18.953   2.203  1.00 90.99           C  
ATOM   3013  HD2 TYR A 184      17.950  18.216   2.514  1.00 90.99           H  
ATOM   3014  CE1 TYR A 184      20.586  20.889   1.451  1.00 90.99           C  
ATOM   3015  HE1 TYR A 184      21.320  21.632   1.178  1.00 90.99           H  
ATOM   3016  CE2 TYR A 184      20.010  18.575   1.964  1.00 90.99           C  
ATOM   3017  HE2 TYR A 184      20.326  17.549   2.084  1.00 90.99           H  
ATOM   3018  OH  TYR A 184      22.253  19.158   1.369  1.00 90.99           O  
ATOM   3019  HH  TYR A 184      22.816  19.908   1.162  1.00 90.99           H  
ATOM   3020  CZ  TYR A 184      20.966  19.537   1.588  1.00 90.99           C  
ATOM   3021  N   LYS A 185      18.496  21.540   5.286  1.00 84.69           N  
ATOM   3022  H   LYS A 185      18.499  20.544   5.451  1.00 84.69           H  
ATOM   3023  CA  LYS A 185      19.498  22.334   6.000  1.00 84.69           C  
ATOM   3024  HA  LYS A 185      19.304  23.393   5.832  1.00 84.69           H  
ATOM   3025  C   LYS A 185      20.895  22.019   5.486  1.00 84.69           C  
ATOM   3026  CB  LYS A 185      19.411  22.069   7.512  1.00 84.69           C  
ATOM   3027  HB2 LYS A 185      19.631  21.023   7.724  1.00 84.69           H  
ATOM   3028  HB3 LYS A 185      20.147  22.693   8.018  1.00 84.69           H  
ATOM   3029  O   LYS A 185      21.309  20.859   5.464  1.00 84.69           O  
ATOM   3030  CG  LYS A 185      18.015  22.408   8.029  1.00 84.69           C  
ATOM   3031  HG2 LYS A 185      17.302  21.670   7.661  1.00 84.69           H  
ATOM   3032  HG3 LYS A 185      17.733  23.387   7.643  1.00 84.69           H  
ATOM   3033  CD  LYS A 185      17.954  22.436   9.552  1.00 84.69           C  
ATOM   3034  HD2 LYS A 185      18.655  23.180   9.930  1.00 84.69           H  
ATOM   3035  HD3 LYS A 185      18.168  21.452   9.969  1.00 84.69           H  
ATOM   3036  CE  LYS A 185      16.521  22.854   9.846  1.00 84.69           C  
ATOM   3037  HE2 LYS A 185      15.848  22.026   9.624  1.00 84.69           H  
ATOM   3038  HE3 LYS A 185      16.243  23.639   9.143  1.00 84.69           H  
ATOM   3039  NZ  LYS A 185      16.357  23.392  11.205  1.00 84.69           N  
ATOM   3040  HZ1 LYS A 185      16.572  22.692  11.901  1.00 84.69           H  
ATOM   3041  HZ2 LYS A 185      16.940  24.215  11.252  1.00 84.69           H  
ATOM   3042  HZ3 LYS A 185      15.402  23.706  11.295  1.00 84.69           H  
ATOM   3043  N   LEU A 186      21.642  23.060   5.118  1.00 72.45           N  
ATOM   3044  H   LEU A 186      21.261  23.990   5.218  1.00 72.45           H  
ATOM   3045  CA  LEU A 186      23.076  22.929   4.871  1.00 72.45           C  
ATOM   3046  HA  LEU A 186      23.253  22.012   4.309  1.00 72.45           H  
ATOM   3047  C   LEU A 186      23.803  22.779   6.215  1.00 72.45           C  
ATOM   3048  CB  LEU A 186      23.623  24.110   4.045  1.00 72.45           C  
ATOM   3049  HB2 LEU A 186      24.693  24.165   4.242  1.00 72.45           H  
ATOM   3050  HB3 LEU A 186      23.188  25.050   4.384  1.00 72.45           H  
ATOM   3051  O   LEU A 186      23.537  23.517   7.161  1.00 72.45           O  
ATOM   3052  CG  LEU A 186      23.438  23.942   2.523  1.00 72.45           C  
ATOM   3053  HG  LEU A 186      23.585  22.895   2.256  1.00 72.45           H  
ATOM   3054  CD1 LEU A 186      22.052  24.380   2.041  1.00 72.45           C  
ATOM   3055 HD11 LEU A 186      21.979  24.254   0.961  1.00 72.45           H  
ATOM   3056 HD12 LEU A 186      21.889  25.430   2.285  1.00 72.45           H  
ATOM   3057 HD13 LEU A 186      21.281  23.779   2.521  1.00 72.45           H  
ATOM   3058  CD2 LEU A 186      24.482  24.761   1.768  1.00 72.45           C  
ATOM   3059 HD21 LEU A 186      24.382  24.593   0.696  1.00 72.45           H  
ATOM   3060 HD22 LEU A 186      25.485  24.460   2.070  1.00 72.45           H  
ATOM   3061 HD23 LEU A 186      24.352  25.823   1.980  1.00 72.45           H  
ATOM   3062  N   SER A 187      24.704  21.801   6.309  1.00 64.54           N  
ATOM   3063  H   SER A 187      24.942  21.282   5.476  1.00 64.54           H  
ATOM   3064  CA  SER A 187      25.481  21.553   7.525  1.00 64.54           C  
ATOM   3065  HA  SER A 187      24.876  21.812   8.393  1.00 64.54           H  
ATOM   3066  C   SER A 187      26.751  22.407   7.542  1.00 64.54           C  
ATOM   3067  CB  SER A 187      25.833  20.067   7.635  1.00 64.54           C  
ATOM   3068  HB2 SER A 187      24.914  19.480   7.627  1.00 64.54           H  
ATOM   3069  HB3 SER A 187      26.452  19.773   6.787  1.00 64.54           H  
ATOM   3070  O   SER A 187      27.534  22.359   6.598  1.00 64.54           O  
ATOM   3071  OG  SER A 187      26.536  19.829   8.841  1.00 64.54           O  
ATOM   3072  HG  SER A 187      26.691  18.885   8.924  1.00 64.54           H  
ATOM   3073  N   ASN A 188      27.013  23.109   8.651  1.00 55.11           N  
ATOM   3074  H   ASN A 188      26.286  23.164   9.349  1.00 55.11           H  
ATOM   3075  CA  ASN A 188      28.236  23.905   8.853  1.00 55.11           C  
ATOM   3076  HA  ASN A 188      28.338  24.602   8.020  1.00 55.11           H  
ATOM   3077  C   ASN A 188      29.535  23.071   8.875  1.00 55.11           C  
ATOM   3078  CB  ASN A 188      28.108  24.705  10.169  1.00 55.11           C  
ATOM   3079  HB2 ASN A 188      29.090  25.085  10.449  1.00 55.11           H  
ATOM   3080  HB3 ASN A 188      27.758  24.050  10.966  1.00 55.11           H  
ATOM   3081  O   ASN A 188      30.624  23.641   8.880  1.00 55.11           O  
ATOM   3082  CG  ASN A 188      27.191  25.911  10.074  1.00 55.11           C  
ATOM   3083  ND2 ASN A 188      26.867  26.530  11.185  1.00 55.11           N  
ATOM   3084 HD21 ASN A 188      26.239  27.310  11.056  1.00 55.11           H  
ATOM   3085 HD22 ASN A 188      27.244  26.244  12.077  1.00 55.11           H  
ATOM   3086  OD1 ASN A 188      26.744  26.322   9.025  1.00 55.11           O  
ATOM   3087  N   GLN A 189      29.449  21.736   8.936  1.00 48.70           N  
ATOM   3088  H   GLN A 189      28.534  21.312   8.882  1.00 48.70           H  
ATOM   3089  CA  GLN A 189      30.626  20.857   8.930  1.00 48.70           C  
ATOM   3090  HA  GLN A 189      31.456  21.398   9.383  1.00 48.70           H  
ATOM   3091  C   GLN A 189      31.137  20.500   7.522  1.00 48.70           C  
ATOM   3092  CB  GLN A 189      30.373  19.616   9.803  1.00 48.70           C  
ATOM   3093  HB2 GLN A 189      31.181  18.903   9.637  1.00 48.70           H  
ATOM   3094  HB3 GLN A 189      29.432  19.144   9.520  1.00 48.70           H  
ATOM   3095  O   GLN A 189      32.213  19.919   7.413  1.00 48.70           O  
ATOM   3096  CG  GLN A 189      30.360  19.983  11.297  1.00 48.70           C  
ATOM   3097  HG2 GLN A 189      29.460  20.554  11.524  1.00 48.70           H  
ATOM   3098  HG3 GLN A 189      31.224  20.612  11.512  1.00 48.70           H  
ATOM   3099  CD  GLN A 189      30.417  18.772  12.225  1.00 48.70           C  
ATOM   3100  NE2 GLN A 189      30.817  18.955  13.465  1.00 48.70           N  
ATOM   3101 HE21 GLN A 189      31.089  19.873  13.786  1.00 48.70           H  
ATOM   3102 HE22 GLN A 189      30.820  18.126  14.042  1.00 48.70           H  
ATOM   3103  OE1 GLN A 189      30.102  17.645  11.886  1.00 48.70           O  
ATOM   3104  N   ASP A 190      30.438  20.919   6.463  1.00 50.12           N  
ATOM   3105  H   ASP A 190      29.571  21.412   6.618  1.00 50.12           H  
ATOM   3106  CA  ASP A 190      30.794  20.667   5.057  1.00 50.12           C  
ATOM   3107  HA  ASP A 190      31.489  19.829   5.011  1.00 50.12           H  
ATOM   3108  C   ASP A 190      31.514  21.856   4.397  1.00 50.12           C  
ATOM   3109  CB  ASP A 190      29.536  20.266   4.263  1.00 50.12           C  
ATOM   3110  HB2 ASP A 190      29.660  20.487   3.202  1.00 50.12           H  
ATOM   3111  HB3 ASP A 190      28.685  20.852   4.609  1.00 50.12           H  
ATOM   3112  O   ASP A 190      31.387  22.076   3.197  1.00 50.12           O  
ATOM   3113  CG  ASP A 190      29.186  18.789   4.321  1.00 50.12           C  
ATOM   3114  OD1 ASP A 190      29.660  18.053   5.213  1.00 50.12           O  
ATOM   3115  OD2 ASP A 190      28.298  18.401   3.530  1.00 50.12           O  
ATOM   3116  N   SER A 191      32.316  22.637   5.128  1.00 44.85           N  
ATOM   3117  H   SER A 191      32.441  22.424   6.108  1.00 44.85           H  
ATOM   3118  CA  SER A 191      32.988  23.828   4.564  1.00 44.85           C  
ATOM   3119  HA  SER A 191      32.207  24.490   4.191  1.00 44.85           H  
ATOM   3120  C   SER A 191      33.913  23.553   3.359  1.00 44.85           C  
ATOM   3121  CB  SER A 191      33.737  24.589   5.660  1.00 44.85           C  
ATOM   3122  HB2 SER A 191      34.199  25.477   5.228  1.00 44.85           H  
ATOM   3123  HB3 SER A 191      33.022  24.904   6.420  1.00 44.85           H  
ATOM   3124  O   SER A 191      34.372  24.496   2.719  1.00 44.85           O  
ATOM   3125  OG  SER A 191      34.734  23.783   6.265  1.00 44.85           O  
ATOM   3126  HG  SER A 191      35.149  24.302   6.958  1.00 44.85           H  
ATOM   3127  N   ASN A 192      34.146  22.280   3.010  1.00 46.62           N  
ATOM   3128  H   ASN A 192      33.664  21.580   3.556  1.00 46.62           H  
ATOM   3129  CA  ASN A 192      34.839  21.840   1.797  1.00 46.62           C  
ATOM   3130  HA  ASN A 192      35.152  22.718   1.232  1.00 46.62           H  
ATOM   3131  C   ASN A 192      33.979  21.025   0.803  1.00 46.62           C  
ATOM   3132  CB  ASN A 192      36.094  21.057   2.222  1.00 46.62           C  
ATOM   3133  HB2 ASN A 192      35.870  20.447   3.096  1.00 46.62           H  
ATOM   3134  HB3 ASN A 192      36.387  20.384   1.416  1.00 46.62           H  
ATOM   3135  O   ASN A 192      34.470  20.731  -0.286  1.00 46.62           O  
ATOM   3136  CG  ASN A 192      37.299  21.937   2.500  1.00 46.62           C  
ATOM   3137  ND2 ASN A 192      38.285  21.407   3.184  1.00 46.62           N  
ATOM   3138 HD21 ASN A 192      39.061  22.027   3.369  1.00 46.62           H  
ATOM   3139 HD22 ASN A 192      38.186  20.479   3.569  1.00 46.62           H  
ATOM   3140  OD1 ASN A 192      37.430  23.071   2.077  1.00 46.62           O  
ATOM   3141  N   GLU A 193      32.729  20.666   1.114  1.00 52.58           N  
ATOM   3142  H   GLU A 193      32.301  21.045   1.948  1.00 52.58           H  
ATOM   3143  CA  GLU A 193      31.845  19.916   0.208  1.00 52.58           C  
ATOM   3144  HA  GLU A 193      32.405  19.609  -0.676  1.00 52.58           H  
ATOM   3145  C   GLU A 193      30.707  20.810  -0.289  1.00 52.58           C  
ATOM   3146  CB  GLU A 193      31.315  18.620   0.850  1.00 52.58           C  
ATOM   3147  HB2 GLU A 193      30.960  18.820   1.861  1.00 52.58           H  
ATOM   3148  HB3 GLU A 193      30.479  18.269   0.245  1.00 52.58           H  
ATOM   3149  O   GLU A 193      29.765  21.132   0.431  1.00 52.58           O  
ATOM   3150  CG  GLU A 193      32.391  17.521   0.871  1.00 52.58           C  
ATOM   3151  HG2 GLU A 193      33.160  17.797   1.593  1.00 52.58           H  
ATOM   3152  HG3 GLU A 193      32.861  17.483  -0.112  1.00 52.58           H  
ATOM   3153  CD  GLU A 193      31.860  16.113   1.200  1.00 52.58           C  
ATOM   3154  OE1 GLU A 193      32.671  15.165   1.058  1.00 52.58           O  
ATOM   3155  OE2 GLU A 193      30.677  15.981   1.580  1.00 52.58           O  
ATOM   3156  N   THR A 194      30.770  21.214  -1.561  1.00 62.05           N  
ATOM   3157  H   THR A 194      31.541  20.876  -2.119  1.00 62.05           H  
ATOM   3158  CA  THR A 194      29.742  22.077  -2.174  1.00 62.05           C  
ATOM   3159  HA  THR A 194      29.396  22.762  -1.400  1.00 62.05           H  
ATOM   3160  C   THR A 194      28.500  21.274  -2.581  1.00 62.05           C  
ATOM   3161  CB  THR A 194      30.289  22.969  -3.301  1.00 62.05           C  
ATOM   3162  HB  THR A 194      29.461  23.528  -3.737  1.00 62.05           H  
ATOM   3163  O   THR A 194      28.133  21.192  -3.751  1.00 62.05           O  
ATOM   3164  CG2 THR A 194      31.317  23.978  -2.796  1.00 62.05           C  
ATOM   3165 HG21 THR A 194      30.865  24.606  -2.028  1.00 62.05           H  
ATOM   3166 HG22 THR A 194      31.649  24.611  -3.619  1.00 62.05           H  
ATOM   3167 HG23 THR A 194      32.177  23.465  -2.366  1.00 62.05           H  
ATOM   3168  OG1 THR A 194      30.922  22.240  -4.315  1.00 62.05           O  
ATOM   3169  HG1 THR A 194      31.456  21.560  -3.897  1.00 62.05           H  
ATOM   3170  N   SER A 195      27.847  20.669  -1.590  1.00 67.63           N  
ATOM   3171  H   SER A 195      28.245  20.748  -0.665  1.00 67.63           H  
ATOM   3172  CA  SER A 195      26.555  19.996  -1.724  1.00 67.63           C  
ATOM   3173  HA  SER A 195      26.625  19.205  -2.471  1.00 67.63           H  
ATOM   3174  C   SER A 195      25.473  21.006  -2.124  1.00 67.63           C  
ATOM   3175  CB  SER A 195      26.151  19.370  -0.385  1.00 67.63           C  
ATOM   3176  HB2 SER A 195      25.177  18.895  -0.502  1.00 67.63           H  
ATOM   3177  HB3 SER A 195      26.061  20.151   0.370  1.00 67.63           H  
ATOM   3178  O   SER A 195      25.198  21.958  -1.394  1.00 67.63           O  
ATOM   3179  OG  SER A 195      27.064  18.402   0.075  1.00 67.63           O  
ATOM   3180  HG  SER A 195      27.823  18.796   0.511  1.00 67.63           H  
ATOM   3181  N   ARG A 196      24.821  20.815  -3.273  1.00 79.82           N  
ATOM   3182  H   ARG A 196      25.117  20.030  -3.834  1.00 79.82           H  
ATOM   3183  CA  ARG A 196      23.770  21.700  -3.796  1.00 79.82           C  
ATOM   3184  HA  ARG A 196      23.581  22.500  -3.080  1.00 79.82           H  
ATOM   3185  C   ARG A 196      22.465  20.943  -3.981  1.00 79.82           C  
ATOM   3186  CB  ARG A 196      24.232  22.339  -5.112  1.00 79.82           C  
ATOM   3187  HB2 ARG A 196      23.376  22.818  -5.588  1.00 79.82           H  
ATOM   3188  HB3 ARG A 196      24.611  21.563  -5.777  1.00 79.82           H  
ATOM   3189  O   ARG A 196      22.370  20.067  -4.843  1.00 79.82           O  
ATOM   3190  CG  ARG A 196      25.316  23.396  -4.876  1.00 79.82           C  
ATOM   3191  HG2 ARG A 196      26.172  22.953  -4.367  1.00 79.82           H  
ATOM   3192  HG3 ARG A 196      24.905  24.187  -4.248  1.00 79.82           H  
ATOM   3193  CD  ARG A 196      25.777  23.989  -6.209  1.00 79.82           C  
ATOM   3194  HD2 ARG A 196      24.902  24.266  -6.797  1.00 79.82           H  
ATOM   3195  HD3 ARG A 196      26.342  23.226  -6.744  1.00 79.82           H  
ATOM   3196  NE  ARG A 196      26.614  25.181  -5.996  1.00 79.82           N  
ATOM   3197  HE  ARG A 196      26.735  25.474  -5.037  1.00 79.82           H  
ATOM   3198  NH1 ARG A 196      27.223  25.530  -8.181  1.00 79.82           N  
ATOM   3199 HH11 ARG A 196      27.767  26.043  -8.860  1.00 79.82           H  
ATOM   3200 HH12 ARG A 196      26.786  24.653  -8.425  1.00 79.82           H  
ATOM   3201  NH2 ARG A 196      27.955  26.918  -6.591  1.00 79.82           N  
ATOM   3202 HH21 ARG A 196      28.475  27.435  -7.285  1.00 79.82           H  
ATOM   3203 HH22 ARG A 196      28.015  27.191  -5.620  1.00 79.82           H  
ATOM   3204  CZ  ARG A 196      27.259  25.868  -6.920  1.00 79.82           C  
ATOM   3205  N   LEU A 197      21.443  21.338  -3.225  1.00 86.96           N  
ATOM   3206  H   LEU A 197      21.600  22.069  -2.547  1.00 86.96           H  
ATOM   3207  CA  LEU A 197      20.080  20.838  -3.387  1.00 86.96           C  
ATOM   3208  HA  LEU A 197      20.087  19.759  -3.235  1.00 86.96           H  
ATOM   3209  C   LEU A 197      19.566  21.136  -4.806  1.00 86.96           C  
ATOM   3210  CB  LEU A 197      19.200  21.490  -2.311  1.00 86.96           C  
ATOM   3211  HB2 LEU A 197      19.644  21.309  -1.332  1.00 86.96           H  
ATOM   3212  HB3 LEU A 197      19.196  22.566  -2.482  1.00 86.96           H  
ATOM   3213  O   LEU A 197      19.657  22.270  -5.281  1.00 86.96           O  
ATOM   3214  CG  LEU A 197      17.747  20.988  -2.288  1.00 86.96           C  
ATOM   3215  HG  LEU A 197      17.308  21.055  -3.284  1.00 86.96           H  
ATOM   3216  CD1 LEU A 197      17.643  19.548  -1.786  1.00 86.96           C  
ATOM   3217 HD11 LEU A 197      18.072  19.465  -0.787  1.00 86.96           H  
ATOM   3218 HD12 LEU A 197      16.595  19.250  -1.750  1.00 86.96           H  
ATOM   3219 HD13 LEU A 197      18.164  18.868  -2.460  1.00 86.96           H  
ATOM   3220  CD2 LEU A 197      16.952  21.890  -1.352  1.00 86.96           C  
ATOM   3221 HD21 LEU A 197      17.388  21.860  -0.353  1.00 86.96           H  
ATOM   3222 HD22 LEU A 197      16.975  22.914  -1.723  1.00 86.96           H  
ATOM   3223 HD23 LEU A 197      15.914  21.561  -1.303  1.00 86.96           H  
ATOM   3224  N   GLN A 198      19.045  20.110  -5.477  1.00 86.15           N  
ATOM   3225  H   GLN A 198      19.036  19.202  -5.035  1.00 86.15           H  
ATOM   3226  CA  GLN A 198      18.461  20.215  -6.816  1.00 86.15           C  
ATOM   3227  HA  GLN A 198      18.753  21.159  -7.275  1.00 86.15           H  
ATOM   3228  C   GLN A 198      16.937  20.216  -6.769  1.00 86.15           C  
ATOM   3229  CB  GLN A 198      18.956  19.069  -7.714  1.00 86.15           C  
ATOM   3230  HB2 GLN A 198      18.486  19.170  -8.693  1.00 86.15           H  
ATOM   3231  HB3 GLN A 198      18.646  18.113  -7.291  1.00 86.15           H  
ATOM   3232  O   GLN A 198      16.316  21.026  -7.455  1.00 86.15           O  
ATOM   3233  CG  GLN A 198      20.477  19.054  -7.904  1.00 86.15           C  
ATOM   3234  HG2 GLN A 198      20.736  18.289  -8.636  1.00 86.15           H  
ATOM   3235  HG3 GLN A 198      20.947  18.781  -6.960  1.00 86.15           H  
ATOM   3236  CD  GLN A 198      21.027  20.392  -8.383  1.00 86.15           C  
ATOM   3237  NE2 GLN A 198      22.006  20.941  -7.701  1.00 86.15           N  
ATOM   3238 HE21 GLN A 198      22.262  20.535  -6.813  1.00 86.15           H  
ATOM   3239 HE22 GLN A 198      22.272  21.870  -7.997  1.00 86.15           H  
ATOM   3240  OE1 GLN A 198      20.598  20.989  -9.356  1.00 86.15           O  
ATOM   3241  N   SER A 199      16.345  19.352  -5.940  1.00 90.29           N  
ATOM   3242  H   SER A 199      16.913  18.719  -5.397  1.00 90.29           H  
ATOM   3243  CA  SER A 199      14.892  19.190  -5.883  1.00 90.29           C  
ATOM   3244  HA  SER A 199      14.426  20.144  -6.129  1.00 90.29           H  
ATOM   3245  C   SER A 199      14.406  18.765  -4.500  1.00 90.29           C  
ATOM   3246  CB  SER A 199      14.420  18.147  -6.903  1.00 90.29           C  
ATOM   3247  HB2 SER A 199      14.807  17.171  -6.609  1.00 90.29           H  
ATOM   3248  HB3 SER A 199      13.331  18.116  -6.896  1.00 90.29           H  
ATOM   3249  O   SER A 199      15.097  18.029  -3.790  1.00 90.29           O  
ATOM   3250  OG  SER A 199      14.860  18.428  -8.217  1.00 90.29           O  
ATOM   3251  HG  SER A 199      14.100  18.712  -8.730  1.00 90.29           H  
ATOM   3252  N   LEU A 200      13.186  19.186  -4.162  1.00 92.93           N  
ATOM   3253  H   LEU A 200      12.699  19.772  -4.824  1.00 92.93           H  
ATOM   3254  CA  LEU A 200      12.407  18.705  -3.019  1.00 92.93           C  
ATOM   3255  HA  LEU A 200      12.934  17.882  -2.537  1.00 92.93           H  
ATOM   3256  C   LEU A 200      11.063  18.168  -3.502  1.00 92.93           C  
ATOM   3257  CB  LEU A 200      12.173  19.833  -1.997  1.00 92.93           C  
ATOM   3258  HB2 LEU A 200      11.860  20.726  -2.539  1.00 92.93           H  
ATOM   3259  HB3 LEU A 200      11.357  19.552  -1.331  1.00 92.93           H  
ATOM   3260  O   LEU A 200      10.421  18.784  -4.354  1.00 92.93           O  
ATOM   3261  CG  LEU A 200      13.395  20.175  -1.140  1.00 92.93           C  
ATOM   3262  HG  LEU A 200      14.264  20.269  -1.792  1.00 92.93           H  
ATOM   3263  CD1 LEU A 200      13.168  21.500  -0.407  1.00 92.93           C  
ATOM   3264 HD11 LEU A 200      14.028  21.732   0.221  1.00 92.93           H  
ATOM   3265 HD12 LEU A 200      13.026  22.305  -1.128  1.00 92.93           H  
ATOM   3266 HD13 LEU A 200      12.282  21.428   0.225  1.00 92.93           H  
ATOM   3267  CD2 LEU A 200      13.662  19.094  -0.094  1.00 92.93           C  
ATOM   3268 HD21 LEU A 200      14.561  19.342   0.469  1.00 92.93           H  
ATOM   3269 HD22 LEU A 200      13.806  18.128  -0.577  1.00 92.93           H  
ATOM   3270 HD23 LEU A 200      12.819  19.019   0.593  1.00 92.93           H  
ATOM   3271  N   PHE A 201      10.626  17.056  -2.919  1.00 93.02           N  
ATOM   3272  H   PHE A 201      11.227  16.601  -2.247  1.00 93.02           H  
ATOM   3273  CA  PHE A 201       9.345  16.420  -3.206  1.00 93.02           C  
ATOM   3274  HA  PHE A 201       8.717  17.091  -3.792  1.00 93.02           H  
ATOM   3275  C   PHE A 201       8.614  16.093  -1.908  1.00 93.02           C  
ATOM   3276  CB  PHE A 201       9.561  15.131  -4.010  1.00 93.02           C  
ATOM   3277  HB2 PHE A 201      10.220  14.470  -3.447  1.00 93.02           H  
ATOM   3278  HB3 PHE A 201       8.599  14.628  -4.108  1.00 93.02           H  
ATOM   3279  O   PHE A 201       9.230  15.616  -0.960  1.00 93.02           O  
ATOM   3280  CG  PHE A 201      10.135  15.324  -5.398  1.00 93.02           C  
ATOM   3281  CD1 PHE A 201       9.282  15.324  -6.516  1.00 93.02           C  
ATOM   3282  HD1 PHE A 201       8.221  15.168  -6.384  1.00 93.02           H  
ATOM   3283  CD2 PHE A 201      11.521  15.487  -5.580  1.00 93.02           C  
ATOM   3284  HD2 PHE A 201      12.183  15.458  -4.727  1.00 93.02           H  
ATOM   3285  CE1 PHE A 201       9.797  15.558  -7.803  1.00 93.02           C  
ATOM   3286  HE1 PHE A 201       9.133  15.593  -8.655  1.00 93.02           H  
ATOM   3287  CE2 PHE A 201      12.040  15.681  -6.872  1.00 93.02           C  
ATOM   3288  HE2 PHE A 201      13.106  15.774  -7.018  1.00 93.02           H  
ATOM   3289  CZ  PHE A 201      11.178  15.744  -7.980  1.00 93.02           C  
ATOM   3290  HZ  PHE A 201      11.578  15.917  -8.968  1.00 93.02           H  
ATOM   3291  N   ILE A 202       7.295  16.277  -1.903  1.00 93.76           N  
ATOM   3292  H   ILE A 202       6.873  16.692  -2.722  1.00 93.76           H  
ATOM   3293  CA  ILE A 202       6.387  15.682  -0.919  1.00 93.76           C  
ATOM   3294  HA  ILE A 202       6.966  15.123  -0.183  1.00 93.76           H  
ATOM   3295  C   ILE A 202       5.502  14.688  -1.664  1.00 93.76           C  
ATOM   3296  CB  ILE A 202       5.586  16.756  -0.150  1.00 93.76           C  
ATOM   3297  HB  ILE A 202       5.129  17.436  -0.869  1.00 93.76           H  
ATOM   3298  O   ILE A 202       4.807  15.049  -2.620  1.00 93.76           O  
ATOM   3299  CG1 ILE A 202       6.544  17.553   0.766  1.00 93.76           C  
ATOM   3300 HG12 ILE A 202       7.395  17.907   0.185  1.00 93.76           H  
ATOM   3301 HG13 ILE A 202       6.933  16.892   1.540  1.00 93.76           H  
ATOM   3302  CG2 ILE A 202       4.469  16.105   0.692  1.00 93.76           C  
ATOM   3303 HG21 ILE A 202       3.908  16.863   1.238  1.00 93.76           H  
ATOM   3304 HG22 ILE A 202       4.901  15.401   1.403  1.00 93.76           H  
ATOM   3305 HG23 ILE A 202       3.759  15.580   0.054  1.00 93.76           H  
ATOM   3306  CD1 ILE A 202       5.912  18.777   1.438  1.00 93.76           C  
ATOM   3307 HD11 ILE A 202       5.514  19.450   0.678  1.00 93.76           H  
ATOM   3308 HD12 ILE A 202       5.118  18.484   2.126  1.00 93.76           H  
ATOM   3309 HD13 ILE A 202       6.678  19.300   2.010  1.00 93.76           H  
ATOM   3310  N   LEU A 203       5.531  13.433  -1.227  1.00 89.55           N  
ATOM   3311  H   LEU A 203       6.128  13.218  -0.441  1.00 89.55           H  
ATOM   3312  CA  LEU A 203       4.789  12.328  -1.817  1.00 89.55           C  
ATOM   3313  HA  LEU A 203       4.137  12.717  -2.599  1.00 89.55           H  
ATOM   3314  C   LEU A 203       3.902  11.660  -0.767  1.00 89.55           C  
ATOM   3315  CB  LEU A 203       5.729  11.288  -2.456  1.00 89.55           C  
ATOM   3316  HB2 LEU A 203       6.198  10.699  -1.668  1.00 89.55           H  
ATOM   3317  HB3 LEU A 203       5.095  10.604  -3.021  1.00 89.55           H  
ATOM   3318  O   LEU A 203       4.251  11.606   0.407  1.00 89.55           O  
ATOM   3319  CG  LEU A 203       6.828  11.833  -3.393  1.00 89.55           C  
ATOM   3320  HG  LEU A 203       6.480  12.736  -3.895  1.00 89.55           H  
ATOM   3321  CD1 LEU A 203       8.130  12.131  -2.642  1.00 89.55           C  
ATOM   3322 HD11 LEU A 203       8.431  11.259  -2.063  1.00 89.55           H  
ATOM   3323 HD12 LEU A 203       8.926  12.366  -3.349  1.00 89.55           H  
ATOM   3324 HD13 LEU A 203       8.006  12.975  -1.963  1.00 89.55           H  
ATOM   3325  CD2 LEU A 203       7.160  10.787  -4.457  1.00 89.55           C  
ATOM   3326 HD21 LEU A 203       7.925  11.172  -5.132  1.00 89.55           H  
ATOM   3327 HD22 LEU A 203       7.532   9.878  -3.983  1.00 89.55           H  
ATOM   3328 HD23 LEU A 203       6.269  10.547  -5.037  1.00 89.55           H  
ATOM   3329  N   HIS A 204       2.783  11.107  -1.210  1.00 83.32           N  
ATOM   3330  H   HIS A 204       2.576  11.193  -2.195  1.00 83.32           H  
ATOM   3331  CA  HIS A 204       1.980  10.157  -0.455  1.00 83.32           C  
ATOM   3332  HA  HIS A 204       2.222  10.209   0.606  1.00 83.32           H  
ATOM   3333  C   HIS A 204       2.253   8.748  -0.970  1.00 83.32           C  
ATOM   3334  CB  HIS A 204       0.506  10.485  -0.658  1.00 83.32           C  
ATOM   3335  HB2 HIS A 204       0.351  11.555  -0.518  1.00 83.32           H  
ATOM   3336  HB3 HIS A 204       0.253  10.223  -1.686  1.00 83.32           H  
ATOM   3337  O   HIS A 204       2.385   8.553  -2.180  1.00 83.32           O  
ATOM   3338  CG  HIS A 204      -0.395   9.764   0.304  1.00 83.32           C  
ATOM   3339  CD2 HIS A 204      -0.417   9.989   1.651  1.00 83.32           C  
ATOM   3340  HD2 HIS A 204       0.207  10.690   2.186  1.00 83.32           H  
ATOM   3341  ND1 HIS A 204      -1.306   8.754   0.055  1.00 83.32           N  
ATOM   3342  HD1 HIS A 204      -1.627   8.355  -0.816  1.00 83.32           H  
ATOM   3343  CE1 HIS A 204      -1.854   8.392   1.226  1.00 83.32           C  
ATOM   3344  HE1 HIS A 204      -2.623   7.646   1.364  1.00 83.32           H  
ATOM   3345  NE2 HIS A 204      -1.341   9.123   2.218  1.00 83.32           N  
ATOM   3346  N   GLU A 205       2.265   7.753  -0.090  1.00 73.77           N  
ATOM   3347  H   GLU A 205       2.178   7.968   0.894  1.00 73.77           H  
ATOM   3348  CA  GLU A 205       2.533   6.366  -0.479  1.00 73.77           C  
ATOM   3349  HA  GLU A 205       3.532   6.324  -0.915  1.00 73.77           H  
ATOM   3350  C   GLU A 205       1.568   5.824  -1.549  1.00 73.77           C  
ATOM   3351  CB  GLU A 205       2.539   5.485   0.774  1.00 73.77           C  
ATOM   3352  HB2 GLU A 205       2.936   4.508   0.497  1.00 73.77           H  
ATOM   3353  HB3 GLU A 205       3.214   5.926   1.507  1.00 73.77           H  
ATOM   3354  O   GLU A 205       2.001   5.112  -2.453  1.00 73.77           O  
ATOM   3355  CG  GLU A 205       1.147   5.300   1.401  1.00 73.77           C  
ATOM   3356  HG2 GLU A 205       0.683   6.273   1.562  1.00 73.77           H  
ATOM   3357  HG3 GLU A 205       0.535   4.720   0.711  1.00 73.77           H  
ATOM   3358  CD  GLU A 205       1.218   4.531   2.716  1.00 73.77           C  
ATOM   3359  OE1 GLU A 205       0.461   4.876   3.643  1.00 73.77           O  
ATOM   3360  OE2 GLU A 205       2.100   3.645   2.833  1.00 73.77           O  
ATOM   3361  N   THR A 206       0.284   6.201  -1.489  1.00 65.34           N  
ATOM   3362  H   THR A 206      -0.020   6.698  -0.663  1.00 65.34           H  
ATOM   3363  CA  THR A 206      -0.737   5.777  -2.464  1.00 65.34           C  
ATOM   3364  HA  THR A 206      -0.368   4.912  -3.015  1.00 65.34           H  
ATOM   3365  C   THR A 206      -1.069   6.845  -3.504  1.00 65.34           C  
ATOM   3366  CB  THR A 206      -2.048   5.360  -1.782  1.00 65.34           C  
ATOM   3367  HB  THR A 206      -2.765   5.088  -2.556  1.00 65.34           H  
ATOM   3368  O   THR A 206      -1.349   6.503  -4.649  1.00 65.34           O  
ATOM   3369  CG2 THR A 206      -1.901   4.176  -0.827  1.00 65.34           C  
ATOM   3370 HG21 THR A 206      -2.878   3.718  -0.670  1.00 65.34           H  
ATOM   3371 HG22 THR A 206      -1.529   4.514   0.140  1.00 65.34           H  
ATOM   3372 HG23 THR A 206      -1.222   3.432  -1.243  1.00 65.34           H  
ATOM   3373  OG1 THR A 206      -2.557   6.445  -1.045  1.00 65.34           O  
ATOM   3374  HG1 THR A 206      -3.437   6.207  -0.742  1.00 65.34           H  
ATOM   3375  N   ASN A 207      -1.023   8.132  -3.131  1.00 67.32           N  
ATOM   3376  H   ASN A 207      -0.655   8.339  -2.214  1.00 67.32           H  
ATOM   3377  CA  ASN A 207      -1.470   9.240  -3.993  1.00 67.32           C  
ATOM   3378  HA  ASN A 207      -2.172   8.834  -4.721  1.00 67.32           H  
ATOM   3379  C   ASN A 207      -0.322   9.839  -4.824  1.00 67.32           C  
ATOM   3380  CB  ASN A 207      -2.239  10.305  -3.174  1.00 67.32           C  
ATOM   3381  HB2 ASN A 207      -1.603  10.777  -2.425  1.00 67.32           H  
ATOM   3382  HB3 ASN A 207      -2.568  11.090  -3.856  1.00 67.32           H  
ATOM   3383  O   ASN A 207      -0.546  10.745  -5.631  1.00 67.32           O  
ATOM   3384  CG  ASN A 207      -3.488   9.757  -2.508  1.00 67.32           C  
ATOM   3385  ND2 ASN A 207      -3.824  10.194  -1.315  1.00 67.32           N  
ATOM   3386 HD21 ASN A 207      -4.638   9.759  -0.905  1.00 67.32           H  
ATOM   3387 HD22 ASN A 207      -3.211  10.762  -0.747  1.00 67.32           H  
ATOM   3388  OD1 ASN A 207      -4.183   8.941  -3.073  1.00 67.32           O  
ATOM   3389  N   GLY A 208       0.896   9.338  -4.613  1.00 75.77           N  
ATOM   3390  H   GLY A 208       1.003   8.630  -3.900  1.00 75.77           H  
ATOM   3391  CA  GLY A 208       2.109   9.731  -5.308  1.00 75.77           C  
ATOM   3392  HA2 GLY A 208       2.905   9.061  -4.981  1.00 75.77           H  
ATOM   3393  HA3 GLY A 208       1.960   9.622  -6.382  1.00 75.77           H  
ATOM   3394  C   GLY A 208       2.579  11.144  -5.000  1.00 75.77           C  
ATOM   3395  O   GLY A 208       2.329  11.675  -3.919  1.00 75.77           O  
ATOM   3396  N   VAL A 209       3.299  11.756  -5.940  1.00 85.29           N  
ATOM   3397  H   VAL A 209       3.495  11.251  -6.792  1.00 85.29           H  
ATOM   3398  CA  VAL A 209       3.816  13.126  -5.791  1.00 85.29           C  
ATOM   3399  HA  VAL A 209       4.452  13.162  -4.907  1.00 85.29           H  
ATOM   3400  C   VAL A 209       2.653  14.102  -5.588  1.00 85.29           C  
ATOM   3401  CB  VAL A 209       4.665  13.539  -7.011  1.00 85.29           C  
ATOM   3402  HB  VAL A 209       4.047  13.505  -7.908  1.00 85.29           H  
ATOM   3403  O   VAL A 209       1.779  14.206  -6.444  1.00 85.29           O  
ATOM   3404  CG1 VAL A 209       5.217  14.958  -6.842  1.00 85.29           C  
ATOM   3405 HG11 VAL A 209       5.888  15.186  -7.670  1.00 85.29           H  
ATOM   3406 HG12 VAL A 209       5.764  15.044  -5.903  1.00 85.29           H  
ATOM   3407 HG13 VAL A 209       4.401  15.681  -6.850  1.00 85.29           H  
ATOM   3408  CG2 VAL A 209       5.869  12.612  -7.221  1.00 85.29           C  
ATOM   3409 HG21 VAL A 209       6.366  12.864  -8.158  1.00 85.29           H  
ATOM   3410 HG22 VAL A 209       5.556  11.570  -7.270  1.00 85.29           H  
ATOM   3411 HG23 VAL A 209       6.582  12.734  -6.405  1.00 85.29           H  
ATOM   3412  N   ILE A 210       2.648  14.837  -4.475  1.00 87.85           N  
ATOM   3413  H   ILE A 210       3.396  14.689  -3.813  1.00 87.85           H  
ATOM   3414  CA  ILE A 210       1.654  15.877  -4.150  1.00 87.85           C  
ATOM   3415  HA  ILE A 210       0.715  15.674  -4.667  1.00 87.85           H  
ATOM   3416  C   ILE A 210       2.152  17.247  -4.608  1.00 87.85           C  
ATOM   3417  CB  ILE A 210       1.392  15.888  -2.628  1.00 87.85           C  
ATOM   3418  HB  ILE A 210       2.351  15.965  -2.115  1.00 87.85           H  
ATOM   3419  O   ILE A 210       1.416  18.029  -5.219  1.00 87.85           O  
ATOM   3420  CG1 ILE A 210       0.692  14.593  -2.171  1.00 87.85           C  
ATOM   3421 HG12 ILE A 210      -0.378  14.673  -2.362  1.00 87.85           H  
ATOM   3422 HG13 ILE A 210       1.064  13.731  -2.724  1.00 87.85           H  
ATOM   3423  CG2 ILE A 210       0.535  17.105  -2.221  1.00 87.85           C  
ATOM   3424 HG21 ILE A 210      -0.381  17.140  -2.810  1.00 87.85           H  
ATOM   3425 HG22 ILE A 210       0.281  17.060  -1.162  1.00 87.85           H  
ATOM   3426 HG23 ILE A 210       1.089  18.032  -2.371  1.00 87.85           H  
ATOM   3427  CD1 ILE A 210       0.925  14.321  -0.684  1.00 87.85           C  
ATOM   3428 HD11 ILE A 210       0.133  13.667  -0.319  1.00 87.85           H  
ATOM   3429 HD12 ILE A 210       1.893  13.841  -0.546  1.00 87.85           H  
ATOM   3430 HD13 ILE A 210       0.916  15.243  -0.102  1.00 87.85           H  
ATOM   3431  N   ALA A 211       3.411  17.531  -4.288  1.00 91.60           N  
ATOM   3432  H   ALA A 211       3.956  16.837  -3.798  1.00 91.60           H  
ATOM   3433  CA  ALA A 211       4.073  18.777  -4.612  1.00 91.60           C  
ATOM   3434  HA  ALA A 211       3.676  19.153  -5.555  1.00 91.60           H  
ATOM   3435  C   ALA A 211       5.573  18.561  -4.782  1.00 91.60           C  
ATOM   3436  CB  ALA A 211       3.800  19.800  -3.508  1.00 91.60           C  
ATOM   3437  HB1 ALA A 211       4.176  19.426  -2.555  1.00 91.60           H  
ATOM   3438  HB2 ALA A 211       2.730  19.991  -3.432  1.00 91.60           H  
ATOM   3439  HB3 ALA A 211       4.315  20.731  -3.746  1.00 91.60           H  
ATOM   3440  O   ALA A 211       6.156  17.653  -4.183  1.00 91.60           O  
ATOM   3441  N   TYR A 212       6.191  19.418  -5.581  1.00 91.76           N  
ATOM   3442  H   TYR A 212       5.651  20.123  -6.062  1.00 91.76           H  
ATOM   3443  CA  TYR A 212       7.632  19.439  -5.761  1.00 91.76           C  
ATOM   3444  HA  TYR A 212       8.099  19.184  -4.810  1.00 91.76           H  
ATOM   3445  C   TYR A 212       8.124  20.824  -6.160  1.00 91.76           C  
ATOM   3446  CB  TYR A 212       8.057  18.390  -6.794  1.00 91.76           C  
ATOM   3447  HB2 TYR A 212       7.741  17.417  -6.419  1.00 91.76           H  
ATOM   3448  HB3 TYR A 212       9.144  18.376  -6.871  1.00 91.76           H  
ATOM   3449  O   TYR A 212       7.374  21.664  -6.663  1.00 91.76           O  
ATOM   3450  CG  TYR A 212       7.459  18.588  -8.168  1.00 91.76           C  
ATOM   3451  CD1 TYR A 212       6.189  18.050  -8.430  1.00 91.76           C  
ATOM   3452  HD1 TYR A 212       5.667  17.504  -7.657  1.00 91.76           H  
ATOM   3453  CD2 TYR A 212       8.130  19.341  -9.151  1.00 91.76           C  
ATOM   3454  HD2 TYR A 212       9.098  19.770  -8.937  1.00 91.76           H  
ATOM   3455  CE1 TYR A 212       5.579  18.251  -9.672  1.00 91.76           C  
ATOM   3456  HE1 TYR A 212       4.595  17.857  -9.877  1.00 91.76           H  
ATOM   3457  CE2 TYR A 212       7.506  19.576 -10.392  1.00 91.76           C  
ATOM   3458  HE2 TYR A 212       7.985  20.217 -11.118  1.00 91.76           H  
ATOM   3459  OH  TYR A 212       5.527  19.263 -11.777  1.00 91.76           O  
ATOM   3460  HH  TYR A 212       5.986  19.842 -12.390  1.00 91.76           H  
ATOM   3461  CZ  TYR A 212       6.228  19.019 -10.647  1.00 91.76           C  
ATOM   3462  N   ILE A 213       9.414  21.043  -5.954  1.00 91.54           N  
ATOM   3463  H   ILE A 213       9.952  20.308  -5.516  1.00 91.54           H  
ATOM   3464  CA  ILE A 213      10.139  22.217  -6.422  1.00 91.54           C  
ATOM   3465  HA  ILE A 213       9.594  22.645  -7.263  1.00 91.54           H  
ATOM   3466  C   ILE A 213      11.503  21.767  -6.940  1.00 91.54           C  
ATOM   3467  CB  ILE A 213      10.215  23.304  -5.323  1.00 91.54           C  
ATOM   3468  HB  ILE A 213       9.191  23.611  -5.109  1.00 91.54           H  
ATOM   3469  O   ILE A 213      12.214  21.018  -6.270  1.00 91.54           O  
ATOM   3470  CG1 ILE A 213      10.972  24.537  -5.863  1.00 91.54           C  
ATOM   3471 HG12 ILE A 213      12.011  24.269  -6.055  1.00 91.54           H  
ATOM   3472 HG13 ILE A 213      10.521  24.836  -6.809  1.00 91.54           H  
ATOM   3473  CG2 ILE A 213      10.822  22.786  -4.006  1.00 91.54           C  
ATOM   3474 HG21 ILE A 213      10.734  23.538  -3.222  1.00 91.54           H  
ATOM   3475 HG22 ILE A 213      11.873  22.531  -4.142  1.00 91.54           H  
ATOM   3476 HG23 ILE A 213      10.277  21.904  -3.667  1.00 91.54           H  
ATOM   3477  CD1 ILE A 213      10.974  25.759  -4.939  1.00 91.54           C  
ATOM   3478 HD11 ILE A 213       9.956  26.115  -4.778  1.00 91.54           H  
ATOM   3479 HD12 ILE A 213      11.545  26.558  -5.412  1.00 91.54           H  
ATOM   3480 HD13 ILE A 213      11.437  25.521  -3.982  1.00 91.54           H  
ATOM   3481  N   ASN A 214      11.860  22.233  -8.134  1.00 88.07           N  
ATOM   3482  H   ASN A 214      11.237  22.879  -8.598  1.00 88.07           H  
ATOM   3483  CA  ASN A 214      13.200  22.082  -8.694  1.00 88.07           C  
ATOM   3484  HA  ASN A 214      13.766  21.351  -8.116  1.00 88.07           H  
ATOM   3485  C   ASN A 214      13.935  23.418  -8.615  1.00 88.07           C  
ATOM   3486  CB  ASN A 214      13.127  21.588 -10.144  1.00 88.07           C  
ATOM   3487  HB2 ASN A 214      14.135  21.469 -10.541  1.00 88.07           H  
ATOM   3488  HB3 ASN A 214      12.619  22.347 -10.740  1.00 88.07           H  
ATOM   3489  O   ASN A 214      13.325  24.491  -8.642  1.00 88.07           O  
ATOM   3490  CG  ASN A 214      12.416  20.261 -10.298  1.00 88.07           C  
ATOM   3491  ND2 ASN A 214      11.462  20.175 -11.194  1.00 88.07           N  
ATOM   3492 HD21 ASN A 214      11.267  20.969 -11.788  1.00 88.07           H  
ATOM   3493 HD22 ASN A 214      11.003  19.281 -11.297  1.00 88.07           H  
ATOM   3494  OD1 ASN A 214      12.722  19.289  -9.625  1.00 88.07           O  
ATOM   3495  N   LYS A 215      15.261  23.369  -8.547  1.00 85.66           N  
ATOM   3496  H   LYS A 215      15.701  22.463  -8.465  1.00 85.66           H  
ATOM   3497  CA  LYS A 215      16.094  24.565  -8.486  1.00 85.66           C  
ATOM   3498  HA  LYS A 215      15.804  25.124  -7.597  1.00 85.66           H  
ATOM   3499  C   LYS A 215      15.850  25.457  -9.709  1.00 85.66           C  
ATOM   3500  CB  LYS A 215      17.556  24.138  -8.330  1.00 85.66           C  
ATOM   3501  HB2 LYS A 215      17.657  23.559  -7.412  1.00 85.66           H  
ATOM   3502  HB3 LYS A 215      17.855  23.515  -9.173  1.00 85.66           H  
ATOM   3503  O   LYS A 215      15.923  25.008 -10.848  1.00 85.66           O  
ATOM   3504  CG  LYS A 215      18.460  25.368  -8.254  1.00 85.66           C  
ATOM   3505  HG2 LYS A 215      18.486  25.849  -9.232  1.00 85.66           H  
ATOM   3506  HG3 LYS A 215      18.060  26.070  -7.523  1.00 85.66           H  
ATOM   3507  CD  LYS A 215      19.879  24.988  -7.844  1.00 85.66           C  
ATOM   3508  HD2 LYS A 215      19.874  24.669  -6.802  1.00 85.66           H  
ATOM   3509  HD3 LYS A 215      20.254  24.183  -8.476  1.00 85.66           H  
ATOM   3510  CE  LYS A 215      20.730  26.244  -8.018  1.00 85.66           C  
ATOM   3511  HE2 LYS A 215      20.867  26.435  -9.082  1.00 85.66           H  
ATOM   3512  HE3 LYS A 215      20.200  27.094  -7.589  1.00 85.66           H  
ATOM   3513  NZ  LYS A 215      22.026  26.127  -7.334  1.00 85.66           N  
ATOM   3514  HZ1 LYS A 215      22.590  26.937  -7.549  1.00 85.66           H  
ATOM   3515  HZ2 LYS A 215      21.834  26.271  -6.353  1.00 85.66           H  
ATOM   3516  HZ3 LYS A 215      22.485  25.242  -7.496  1.00 85.66           H  
ATOM   3517  N   GLY A 216      15.568  26.735  -9.456  1.00 83.09           N  
ATOM   3518  H   GLY A 216      15.482  27.018  -8.490  1.00 83.09           H  
ATOM   3519  CA  GLY A 216      15.269  27.720 -10.500  1.00 83.09           C  
ATOM   3520  HA2 GLY A 216      15.364  28.721 -10.079  1.00 83.09           H  
ATOM   3521  HA3 GLY A 216      15.995  27.619 -11.306  1.00 83.09           H  
ATOM   3522  C   GLY A 216      13.869  27.604 -11.117  1.00 83.09           C  
ATOM   3523  O   GLY A 216      13.568  28.345 -12.049  1.00 83.09           O  
ATOM   3524  N   GLN A 217      13.010  26.716 -10.609  1.00 84.49           N  
ATOM   3525  H   GLN A 217      13.292  26.141  -9.828  1.00 84.49           H  
ATOM   3526  CA  GLN A 217      11.628  26.546 -11.062  1.00 84.49           C  
ATOM   3527  HA  GLN A 217      11.445  27.225 -11.895  1.00 84.49           H  
ATOM   3528  C   GLN A 217      10.637  26.906  -9.942  1.00 84.49           C  
ATOM   3529  CB  GLN A 217      11.417  25.111 -11.576  1.00 84.49           C  
ATOM   3530  HB2 GLN A 217      10.372  24.982 -11.858  1.00 84.49           H  
ATOM   3531  HB3 GLN A 217      11.638  24.404 -10.777  1.00 84.49           H  
ATOM   3532  O   GLN A 217      10.972  26.779  -8.761  1.00 84.49           O  
ATOM   3533  CG  GLN A 217      12.297  24.806 -12.801  1.00 84.49           C  
ATOM   3534  HG2 GLN A 217      13.347  24.789 -12.508  1.00 84.49           H  
ATOM   3535  HG3 GLN A 217      12.162  25.598 -13.538  1.00 84.49           H  
ATOM   3536  CD  GLN A 217      11.968  23.468 -13.462  1.00 84.49           C  
ATOM   3537  NE2 GLN A 217      12.291  23.305 -14.726  1.00 84.49           N  
ATOM   3538 HE21 GLN A 217      12.015  22.433 -15.153  1.00 84.49           H  
ATOM   3539 HE22 GLN A 217      12.776  24.023 -15.244  1.00 84.49           H  
ATOM   3540  OE1 GLN A 217      11.438  22.544 -12.861  1.00 84.49           O  
ATOM   3541  N   PRO A 218       9.422  27.380 -10.281  1.00 87.78           N  
ATOM   3542  CA  PRO A 218       8.375  27.595  -9.291  1.00 87.78           C  
ATOM   3543  HA  PRO A 218       8.741  28.234  -8.488  1.00 87.78           H  
ATOM   3544  C   PRO A 218       7.914  26.264  -8.689  1.00 87.78           C  
ATOM   3545  CB  PRO A 218       7.243  28.305 -10.039  1.00 87.78           C  
ATOM   3546  HB2 PRO A 218       6.261  28.080  -9.623  1.00 87.78           H  
ATOM   3547  HB3 PRO A 218       7.422  29.381 -10.032  1.00 87.78           H  
ATOM   3548  O   PRO A 218       8.098  25.195  -9.273  1.00 87.78           O  
ATOM   3549  CG  PRO A 218       7.392  27.773 -11.463  1.00 87.78           C  
ATOM   3550  HG2 PRO A 218       6.923  26.792 -11.537  1.00 87.78           H  
ATOM   3551  HG3 PRO A 218       6.970  28.457 -12.198  1.00 87.78           H  
ATOM   3552  CD  PRO A 218       8.906  27.631 -11.621  1.00 87.78           C  
ATOM   3553  HD2 PRO A 218       9.130  26.811 -12.304  1.00 87.78           H  
ATOM   3554  HD3 PRO A 218       9.326  28.562 -12.000  1.00 87.78           H  
ATOM   3555  N   VAL A 219       7.272  26.346  -7.528  1.00 89.57           N  
ATOM   3556  H   VAL A 219       7.145  27.250  -7.096  1.00 89.57           H  
ATOM   3557  CA  VAL A 219       6.643  25.185  -6.900  1.00 89.57           C  
ATOM   3558  HA  VAL A 219       7.385  24.390  -6.827  1.00 89.57           H  
ATOM   3559  C   VAL A 219       5.484  24.697  -7.758  1.00 89.57           C  
ATOM   3560  CB  VAL A 219       6.129  25.510  -5.495  1.00 89.57           C  
ATOM   3561  HB  VAL A 219       5.283  26.194  -5.561  1.00 89.57           H  
ATOM   3562  O   VAL A 219       4.699  25.495  -8.276  1.00 89.57           O  
ATOM   3563  CG1 VAL A 219       5.695  24.228  -4.789  1.00 89.57           C  
ATOM   3564 HG11 VAL A 219       4.725  23.903  -5.164  1.00 89.57           H  
ATOM   3565 HG12 VAL A 219       6.430  23.439  -4.949  1.00 89.57           H  
ATOM   3566 HG13 VAL A 219       5.647  24.416  -3.717  1.00 89.57           H  
ATOM   3567  CG2 VAL A 219       7.191  26.152  -4.609  1.00 89.57           C  
ATOM   3568 HG21 VAL A 219       6.688  26.525  -3.717  1.00 89.57           H  
ATOM   3569 HG22 VAL A 219       7.669  27.005  -5.091  1.00 89.57           H  
ATOM   3570 HG23 VAL A 219       7.938  25.414  -4.316  1.00 89.57           H  
ATOM   3571  N   VAL A 220       5.357  23.381  -7.880  1.00 86.17           N  
ATOM   3572  H   VAL A 220       6.037  22.782  -7.432  1.00 86.17           H  
ATOM   3573  CA  VAL A 220       4.284  22.747  -8.638  1.00 86.17           C  
ATOM   3574  HA  VAL A 220       3.580  23.515  -8.958  1.00 86.17           H  
ATOM   3575  C   VAL A 220       3.528  21.775  -7.745  1.00 86.17           C  
ATOM   3576  CB  VAL A 220       4.820  22.068  -9.906  1.00 86.17           C  
ATOM   3577  HB  VAL A 220       5.427  21.214  -9.604  1.00 86.17           H  
ATOM   3578  O   VAL A 220       4.114  21.041  -6.951  1.00 86.17           O  
ATOM   3579  CG1 VAL A 220       3.649  21.590 -10.778  1.00 86.17           C  
ATOM   3580 HG11 VAL A 220       2.939  22.402 -10.936  1.00 86.17           H  
ATOM   3581 HG12 VAL A 220       4.005  21.274 -11.758  1.00 86.17           H  
ATOM   3582 HG13 VAL A 220       3.149  20.743 -10.310  1.00 86.17           H  
ATOM   3583  CG2 VAL A 220       5.692  23.015 -10.742  1.00 86.17           C  
ATOM   3584 HG21 VAL A 220       5.165  23.953 -10.922  1.00 86.17           H  
ATOM   3585 HG22 VAL A 220       6.623  23.222 -10.215  1.00 86.17           H  
ATOM   3586 HG23 VAL A 220       5.942  22.557 -11.699  1.00 86.17           H  
ATOM   3587  N   THR A 221       2.205  21.770  -7.890  1.00 85.03           N  
ATOM   3588  H   THR A 221       1.807  22.372  -8.597  1.00 85.03           H  
ATOM   3589  CA  THR A 221       1.307  20.805  -7.257  1.00 85.03           C  
ATOM   3590  HA  THR A 221       1.897  20.134  -6.633  1.00 85.03           H  
ATOM   3591  C   THR A 221       0.622  19.954  -8.315  1.00 85.03           C  
ATOM   3592  CB  THR A 221       0.293  21.486  -6.331  1.00 85.03           C  
ATOM   3593  HB  THR A 221       0.851  22.008  -5.553  1.00 85.03           H  
ATOM   3594  O   THR A 221       0.218  20.450  -9.368  1.00 85.03           O  
ATOM   3595  CG2 THR A 221      -0.620  22.505  -7.020  1.00 85.03           C  
ATOM   3596 HG21 THR A 221      -1.220  22.021  -7.791  1.00 85.03           H  
ATOM   3597 HG22 THR A 221      -0.025  23.305  -7.460  1.00 85.03           H  
ATOM   3598 HG23 THR A 221      -1.290  22.937  -6.276  1.00 85.03           H  
ATOM   3599  OG1 THR A 221      -0.525  20.501  -5.735  1.00 85.03           O  
ATOM   3600  HG1 THR A 221       0.032  19.933  -5.198  1.00 85.03           H  
ATOM   3601  N   THR A 222       0.475  18.663  -8.030  1.00 71.37           N  
ATOM   3602  H   THR A 222       0.799  18.316  -7.139  1.00 71.37           H  
ATOM   3603  CA  THR A 222      -0.190  17.702  -8.921  1.00 71.37           C  
ATOM   3604  HA  THR A 222       0.034  17.965  -9.954  1.00 71.37           H  
ATOM   3605  C   THR A 222      -1.713  17.717  -8.786  1.00 71.37           C  
ATOM   3606  CB  THR A 222       0.341  16.289  -8.670  1.00 71.37           C  
ATOM   3607  HB  THR A 222      -0.171  15.586  -9.327  1.00 71.37           H  
ATOM   3608  O   THR A 222      -2.402  17.003  -9.513  1.00 71.37           O  
ATOM   3609  CG2 THR A 222       1.845  16.210  -8.935  1.00 71.37           C  
ATOM   3610 HG21 THR A 222       2.065  16.657  -9.904  1.00 71.37           H  
ATOM   3611 HG22 THR A 222       2.160  15.167  -8.948  1.00 71.37           H  
ATOM   3612 HG23 THR A 222       2.399  16.741  -8.161  1.00 71.37           H  
ATOM   3613  OG1 THR A 222       0.083  15.949  -7.330  1.00 71.37           O  
ATOM   3614  HG1 THR A 222       0.715  15.271  -7.080  1.00 71.37           H  
ATOM   3615  N   THR A 223      -2.253  18.543  -7.885  1.00 63.52           N  
ATOM   3616  H   THR A 223      -1.626  19.079  -7.303  1.00 63.52           H  
ATOM   3617  CA  THR A 223      -3.688  18.670  -7.619  1.00 63.52           C  
ATOM   3618  HA  THR A 223      -4.244  18.014  -8.289  1.00 63.52           H  
ATOM   3619  C   THR A 223      -4.182  20.086  -7.834  1.00 63.52           C  
ATOM   3620  CB  THR A 223      -4.033  18.274  -6.184  1.00 63.52           C  
ATOM   3621  HB  THR A 223      -5.041  18.609  -5.939  1.00 63.52           H  
ATOM   3622  O   THR A 223      -3.747  21.011  -7.155  1.00 63.52           O  
ATOM   3623  CG2 THR A 223      -3.968  16.776  -6.039  1.00 63.52           C  
ATOM   3624 HG21 THR A 223      -2.967  16.432  -6.300  1.00 63.52           H  
ATOM   3625 HG22 THR A 223      -4.196  16.529  -5.002  1.00 63.52           H  
ATOM   3626 HG23 THR A 223      -4.701  16.316  -6.701  1.00 63.52           H  
ATOM   3627  OG1 THR A 223      -3.121  18.793  -5.249  1.00 63.52           O  
ATOM   3628  HG1 THR A 223      -2.934  19.702  -5.493  1.00 63.52           H  
ATOM   3629  N   LYS A 224      -5.164  20.235  -8.722  1.00 55.15           N  
ATOM   3630  H   LYS A 224      -5.432  19.428  -9.268  1.00 55.15           H  
ATOM   3631  CA  LYS A 224      -6.006  21.428  -8.841  1.00 55.15           C  
ATOM   3632  HA  LYS A 224      -5.812  22.116  -8.018  1.00 55.15           H  
ATOM   3633  C   LYS A 224      -7.465  20.970  -8.728  1.00 55.15           C  
ATOM   3634  CB  LYS A 224      -5.709  22.149 -10.175  1.00 55.15           C  
ATOM   3635  HB2 LYS A 224      -6.442  22.945 -10.300  1.00 55.15           H  
ATOM   3636  HB3 LYS A 224      -5.830  21.447 -11.000  1.00 55.15           H  
ATOM   3637  O   LYS A 224      -8.079  20.675  -9.743  1.00 55.15           O  
ATOM   3638  CG  LYS A 224      -4.301  22.766 -10.239  1.00 55.15           C  
ATOM   3639  HG2 LYS A 224      -3.552  21.977 -10.175  1.00 55.15           H  
ATOM   3640  HG3 LYS A 224      -4.171  23.444  -9.396  1.00 55.15           H  
ATOM   3641  CD  LYS A 224      -4.104  23.542 -11.550  1.00 55.15           C  
ATOM   3642  HD2 LYS A 224      -4.209  22.853 -12.388  1.00 55.15           H  
ATOM   3643  HD3 LYS A 224      -4.870  24.315 -11.625  1.00 55.15           H  
ATOM   3644  CE  LYS A 224      -2.714  24.186 -11.575  1.00 55.15           C  
ATOM   3645  HE2 LYS A 224      -1.967  23.400 -11.470  1.00 55.15           H  
ATOM   3646  HE3 LYS A 224      -2.621  24.842 -10.710  1.00 55.15           H  
ATOM   3647  NZ  LYS A 224      -2.486  24.949 -12.827  1.00 55.15           N  
ATOM   3648  HZ1 LYS A 224      -1.559  25.349 -12.823  1.00 55.15           H  
ATOM   3649  HZ2 LYS A 224      -2.565  24.334 -13.625  1.00 55.15           H  
ATOM   3650  HZ3 LYS A 224      -3.165  25.692 -12.914  1.00 55.15           H  
ATOM   3651  N   GLY A 225      -7.994  20.802  -7.513  1.00 46.92           N  
ATOM   3652  H   GLY A 225      -7.444  20.998  -6.689  1.00 46.92           H  
ATOM   3653  CA  GLY A 225      -9.368  20.315  -7.313  1.00 46.92           C  
ATOM   3654  HA2 GLY A 225      -9.448  19.290  -7.677  1.00 46.92           H  
ATOM   3655  HA3 GLY A 225     -10.048  20.929  -7.904  1.00 46.92           H  
ATOM   3656  C   GLY A 225      -9.831  20.332  -5.850  1.00 46.92           C  
ATOM   3657  O   GLY A 225      -9.031  20.018  -4.978  1.00 46.92           O  
ATOM   3658  N   GLU A 226     -11.097  20.734  -5.656  1.00 49.09           N  
ATOM   3659  H   GLU A 226     -11.598  20.912  -6.514  1.00 49.09           H  
ATOM   3660  CA  GLU A 226     -11.995  20.888  -4.475  1.00 49.09           C  
ATOM   3661  HA  GLU A 226     -12.479  21.856  -4.605  1.00 49.09           H  
ATOM   3662  C   GLU A 226     -11.438  21.012  -3.041  1.00 49.09           C  
ATOM   3663  CB  GLU A 226     -13.135  19.855  -4.556  1.00 49.09           C  
ATOM   3664  HB2 GLU A 226     -13.654  19.810  -3.598  1.00 49.09           H  
ATOM   3665  HB3 GLU A 226     -12.720  18.873  -4.782  1.00 49.09           H  
ATOM   3666  O   GLU A 226     -11.909  21.876  -2.300  1.00 49.09           O  
ATOM   3667  CG  GLU A 226     -14.145  20.286  -5.640  1.00 49.09           C  
ATOM   3668  HG2 GLU A 226     -14.543  21.264  -5.369  1.00 49.09           H  
ATOM   3669  HG3 GLU A 226     -13.614  20.400  -6.585  1.00 49.09           H  
ATOM   3670  CD  GLU A 226     -15.316  19.317  -5.860  1.00 49.09           C  
ATOM   3671  OE1 GLU A 226     -16.237  19.719  -6.608  1.00 49.09           O  
ATOM   3672  OE2 GLU A 226     -15.247  18.175  -5.361  1.00 49.09           O  
ATOM   3673  N   ASN A 227     -10.414  20.261  -2.641  1.00 54.48           N  
ATOM   3674  H   ASN A 227      -9.990  19.643  -3.317  1.00 54.48           H  
ATOM   3675  CA  ASN A 227      -9.720  20.488  -1.375  1.00 54.48           C  
ATOM   3676  HA  ASN A 227     -10.411  20.919  -0.650  1.00 54.48           H  
ATOM   3677  C   ASN A 227      -8.611  21.504  -1.631  1.00 54.48           C  
ATOM   3678  CB  ASN A 227      -9.214  19.152  -0.799  1.00 54.48           C  
ATOM   3679  HB2 ASN A 227      -8.582  19.345   0.068  1.00 54.48           H  
ATOM   3680  HB3 ASN A 227      -8.622  18.629  -1.550  1.00 54.48           H  
ATOM   3681  O   ASN A 227      -7.559  21.152  -2.158  1.00 54.48           O  
ATOM   3682  CG  ASN A 227     -10.348  18.246  -0.345  1.00 54.48           C  
ATOM   3683  ND2 ASN A 227     -10.066  16.994  -0.075  1.00 54.48           N  
ATOM   3684 HD21 ASN A 227     -10.839  16.450   0.281  1.00 54.48           H  
ATOM   3685 HD22 ASN A 227      -9.114  16.703   0.096  1.00 54.48           H  
ATOM   3686  OD1 ASN A 227     -11.493  18.651  -0.231  1.00 54.48           O  
ATOM   3687  N   SER A 228      -8.850  22.778  -1.316  1.00 53.10           N  
ATOM   3688  H   SER A 228      -9.785  23.031  -1.031  1.00 53.10           H  
ATOM   3689  CA  SER A 228      -7.874  23.856  -1.506  1.00 53.10           C  
ATOM   3690  HA  SER A 228      -7.725  24.015  -2.574  1.00 53.10           H  
ATOM   3691  C   SER A 228      -6.535  23.490  -0.856  1.00 53.10           C  
ATOM   3692  CB  SER A 228      -8.407  25.156  -0.895  1.00 53.10           C  
ATOM   3693  HB2 SER A 228      -8.486  25.031   0.185  1.00 53.10           H  
ATOM   3694  HB3 SER A 228      -7.719  25.972  -1.116  1.00 53.10           H  
ATOM   3695  O   SER A 228      -6.422  23.492   0.374  1.00 53.10           O  
ATOM   3696  OG  SER A 228      -9.690  25.448  -1.413  1.00 53.10           O  
ATOM   3697  HG  SER A 228     -10.023  26.262  -1.029  1.00 53.10           H  
ATOM   3698  N   LYS A 229      -5.538  23.152  -1.686  1.00 71.49           N  
ATOM   3699  H   LYS A 229      -5.753  23.066  -2.669  1.00 71.49           H  
ATOM   3700  CA  LYS A 229      -4.156  22.919  -1.259  1.00 71.49           C  
ATOM   3701  HA  LYS A 229      -4.172  22.774  -0.179  1.00 71.49           H  
ATOM   3702  C   LYS A 229      -3.331  24.152  -1.565  1.00 71.49           C  
ATOM   3703  CB  LYS A 229      -3.524  21.654  -1.860  1.00 71.49           C  
ATOM   3704  HB2 LYS A 229      -2.517  21.544  -1.459  1.00 71.49           H  
ATOM   3705  HB3 LYS A 229      -3.464  21.744  -2.945  1.00 71.49           H  
ATOM   3706  O   LYS A 229      -3.122  24.486  -2.730  1.00 71.49           O  
ATOM   3707  CG  LYS A 229      -4.344  20.417  -1.495  1.00 71.49           C  
ATOM   3708  HG2 LYS A 229      -5.277  20.468  -2.055  1.00 71.49           H  
ATOM   3709  HG3 LYS A 229      -4.567  20.422  -0.428  1.00 71.49           H  
ATOM   3710  CD  LYS A 229      -3.658  19.101  -1.852  1.00 71.49           C  
ATOM   3711  HD2 LYS A 229      -2.887  18.890  -1.111  1.00 71.49           H  
ATOM   3712  HD3 LYS A 229      -3.206  19.167  -2.841  1.00 71.49           H  
ATOM   3713  CE  LYS A 229      -4.761  18.038  -1.818  1.00 71.49           C  
ATOM   3714  HE2 LYS A 229      -5.286  18.138  -0.868  1.00 71.49           H  
ATOM   3715  HE3 LYS A 229      -5.489  18.241  -2.603  1.00 71.49           H  
ATOM   3716  NZ  LYS A 229      -4.237  16.666  -1.924  1.00 71.49           N  
ATOM   3717  HZ1 LYS A 229      -4.928  16.041  -1.533  1.00 71.49           H  
ATOM   3718  HZ2 LYS A 229      -4.010  16.440  -2.882  1.00 71.49           H  
ATOM   3719  HZ3 LYS A 229      -3.434  16.582  -1.317  1.00 71.49           H  
ATOM   3720  N   ASN A 230      -2.857  24.814  -0.523  1.00 84.90           N  
ATOM   3721  H   ASN A 230      -3.034  24.432   0.396  1.00 84.90           H  
ATOM   3722  CA  ASN A 230      -1.897  25.895  -0.661  1.00 84.90           C  
ATOM   3723  HA  ASN A 230      -2.051  26.400  -1.615  1.00 84.90           H  
ATOM   3724  C   ASN A 230      -0.502  25.287  -0.665  1.00 84.90           C  
ATOM   3725  CB  ASN A 230      -2.105  26.922   0.453  1.00 84.90           C  
ATOM   3726  HB2 ASN A 230      -1.314  27.671   0.412  1.00 84.90           H  
ATOM   3727  HB3 ASN A 230      -2.054  26.426   1.422  1.00 84.90           H  
ATOM   3728  O   ASN A 230      -0.145  24.547   0.251  1.00 84.90           O  
ATOM   3729  CG  ASN A 230      -3.433  27.642   0.323  1.00 84.90           C  
ATOM   3730  ND2 ASN A 230      -3.998  28.080   1.421  1.00 84.90           N  
ATOM   3731 HD21 ASN A 230      -4.864  28.588   1.311  1.00 84.90           H  
ATOM   3732 HD22 ASN A 230      -3.577  27.901   2.322  1.00 84.90           H  
ATOM   3733  OD1 ASN A 230      -3.976  27.834  -0.753  1.00 84.90           O  
ATOM   3734  N   VAL A 231       0.265  25.574  -1.712  1.00 90.21           N  
ATOM   3735  H   VAL A 231      -0.069  26.219  -2.414  1.00 90.21           H  
ATOM   3736  CA  VAL A 231       1.610  25.033  -1.875  1.00 90.21           C  
ATOM   3737  HA  VAL A 231       1.897  24.524  -0.954  1.00 90.21           H  
ATOM   3738  C   VAL A 231       2.582  26.178  -2.081  1.00 90.21           C  
ATOM   3739  CB  VAL A 231       1.687  23.994  -3.004  1.00 90.21           C  
ATOM   3740  HB  VAL A 231       1.578  24.481  -3.973  1.00 90.21           H  
ATOM   3741  O   VAL A 231       2.393  27.016  -2.960  1.00 90.21           O  
ATOM   3742  CG1 VAL A 231       3.031  23.275  -2.951  1.00 90.21           C  
ATOM   3743 HG11 VAL A 231       3.830  24.013  -2.873  1.00 90.21           H  
ATOM   3744 HG12 VAL A 231       3.095  22.648  -2.062  1.00 90.21           H  
ATOM   3745 HG13 VAL A 231       3.163  22.676  -3.852  1.00 90.21           H  
ATOM   3746  CG2 VAL A 231       0.602  22.921  -2.853  1.00 90.21           C  
ATOM   3747 HG21 VAL A 231       0.539  22.629  -1.805  1.00 90.21           H  
ATOM   3748 HG22 VAL A 231       0.837  22.037  -3.446  1.00 90.21           H  
ATOM   3749 HG23 VAL A 231      -0.362  23.321  -3.167  1.00 90.21           H  
ATOM   3750  N   GLU A 232       3.626  26.192  -1.269  1.00 93.36           N  
ATOM   3751  H   GLU A 232       3.725  25.447  -0.594  1.00 93.36           H  
ATOM   3752  CA  GLU A 232       4.691  27.183  -1.312  1.00 93.36           C  
ATOM   3753  HA  GLU A 232       4.751  27.592  -2.321  1.00 93.36           H  
ATOM   3754  C   GLU A 232       6.035  26.523  -1.010  1.00 93.36           C  
ATOM   3755  CB  GLU A 232       4.387  28.351  -0.364  1.00 93.36           C  
ATOM   3756  HB2 GLU A 232       5.170  29.101  -0.483  1.00 93.36           H  
ATOM   3757  HB3 GLU A 232       3.440  28.799  -0.665  1.00 93.36           H  
ATOM   3758  O   GLU A 232       6.105  25.396  -0.523  1.00 93.36           O  
ATOM   3759  CG  GLU A 232       4.305  27.944   1.116  1.00 93.36           C  
ATOM   3760  HG2 GLU A 232       3.520  27.197   1.241  1.00 93.36           H  
ATOM   3761  HG3 GLU A 232       5.252  27.490   1.406  1.00 93.36           H  
ATOM   3762  CD  GLU A 232       4.012  29.129   2.048  1.00 93.36           C  
ATOM   3763  OE1 GLU A 232       3.995  28.889   3.275  1.00 93.36           O  
ATOM   3764  OE2 GLU A 232       3.776  30.250   1.543  1.00 93.36           O  
ATOM   3765  N   GLY A 233       7.123  27.197  -1.351  1.00 92.95           N  
ATOM   3766  H   GLY A 233       7.041  28.126  -1.738  1.00 92.95           H  
ATOM   3767  CA  GLY A 233       8.445  26.607  -1.261  1.00 92.95           C  
ATOM   3768  HA2 GLY A 233       8.439  25.596  -1.668  1.00 92.95           H  
ATOM   3769  HA3 GLY A 233       8.731  26.553  -0.211  1.00 92.95           H  
ATOM   3770  C   GLY A 233       9.479  27.417  -2.015  1.00 92.95           C  
ATOM   3771  O   GLY A 233       9.171  28.160  -2.949  1.00 92.95           O  
ATOM   3772  N   GLN A 234      10.724  27.268  -1.589  1.00 92.74           N  
ATOM   3773  H   GLN A 234      10.893  26.596  -0.853  1.00 92.74           H  
ATOM   3774  CA  GLN A 234      11.859  27.955  -2.176  1.00 92.74           C  
ATOM   3775  HA  GLN A 234      11.680  28.074  -3.244  1.00 92.74           H  
ATOM   3776  C   GLN A 234      13.127  27.129  -1.966  1.00 92.74           C  
ATOM   3777  CB  GLN A 234      11.994  29.348  -1.539  1.00 92.74           C  
ATOM   3778  HB2 GLN A 234      11.014  29.821  -1.485  1.00 92.74           H  
ATOM   3779  HB3 GLN A 234      12.353  29.232  -0.516  1.00 92.74           H  
ATOM   3780  O   GLN A 234      13.407  26.680  -0.854  1.00 92.74           O  
ATOM   3781  CG  GLN A 234      12.978  30.238  -2.322  1.00 92.74           C  
ATOM   3782  HG2 GLN A 234      13.548  29.641  -3.034  1.00 92.74           H  
ATOM   3783  HG3 GLN A 234      13.707  30.655  -1.626  1.00 92.74           H  
ATOM   3784  CD  GLN A 234      12.348  31.403  -3.081  1.00 92.74           C  
ATOM   3785  NE2 GLN A 234      13.066  31.978  -4.020  1.00 92.74           N  
ATOM   3786 HE21 GLN A 234      12.595  32.711  -4.531  1.00 92.74           H  
ATOM   3787 HE22 GLN A 234      13.969  31.604  -4.274  1.00 92.74           H  
ATOM   3788  OE1 GLN A 234      11.241  31.853  -2.851  1.00 92.74           O  
ATOM   3789  N   ILE A 235      13.919  26.977  -3.028  1.00 90.20           N  
ATOM   3790  H   ILE A 235      13.617  27.363  -3.911  1.00 90.20           H  
ATOM   3791  CA  ILE A 235      15.290  26.467  -2.949  1.00 90.20           C  
ATOM   3792  HA  ILE A 235      15.414  25.921  -2.014  1.00 90.20           H  
ATOM   3793  C   ILE A 235      16.240  27.666  -2.908  1.00 90.20           C  
ATOM   3794  CB  ILE A 235      15.578  25.469  -4.094  1.00 90.20           C  
ATOM   3795  HB  ILE A 235      15.319  25.936  -5.044  1.00 90.20           H  
ATOM   3796  O   ILE A 235      16.249  28.488  -3.827  1.00 90.20           O  
ATOM   3797  CG1 ILE A 235      14.696  24.210  -3.898  1.00 90.20           C  
ATOM   3798 HG12 ILE A 235      14.951  23.735  -2.951  1.00 90.20           H  
ATOM   3799 HG13 ILE A 235      13.649  24.507  -3.846  1.00 90.20           H  
ATOM   3800  CG2 ILE A 235      17.075  25.103  -4.126  1.00 90.20           C  
ATOM   3801 HG21 ILE A 235      17.382  24.681  -3.170  1.00 90.20           H  
ATOM   3802 HG22 ILE A 235      17.681  25.987  -4.326  1.00 90.20           H  
ATOM   3803 HG23 ILE A 235      17.286  24.385  -4.919  1.00 90.20           H  
ATOM   3804  CD1 ILE A 235      14.809  23.164  -5.011  1.00 90.20           C  
ATOM   3805 HD11 ILE A 235      14.545  23.625  -5.963  1.00 90.20           H  
ATOM   3806 HD12 ILE A 235      14.118  22.346  -4.808  1.00 90.20           H  
ATOM   3807 HD13 ILE A 235      15.815  22.749  -5.060  1.00 90.20           H  
ATOM   3808  N   TYR A 236      17.020  27.775  -1.833  1.00 86.82           N  
ATOM   3809  H   TYR A 236      16.997  27.022  -1.160  1.00 86.82           H  
ATOM   3810  CA  TYR A 236      18.022  28.820  -1.633  1.00 86.82           C  
ATOM   3811  HA  TYR A 236      17.825  29.638  -2.326  1.00 86.82           H  
ATOM   3812  C   TYR A 236      19.429  28.288  -1.917  1.00 86.82           C  
ATOM   3813  CB  TYR A 236      17.942  29.385  -0.208  1.00 86.82           C  
ATOM   3814  HB2 TYR A 236      18.094  28.570   0.500  1.00 86.82           H  
ATOM   3815  HB3 TYR A 236      18.765  30.085  -0.064  1.00 86.82           H  
ATOM   3816  O   TYR A 236      19.776  27.177  -1.529  1.00 86.82           O  
ATOM   3817  CG  TYR A 236      16.649  30.107   0.122  1.00 86.82           C  
ATOM   3818  CD1 TYR A 236      16.431  31.424  -0.327  1.00 86.82           C  
ATOM   3819  HD1 TYR A 236      17.172  31.907  -0.948  1.00 86.82           H  
ATOM   3820  CD2 TYR A 236      15.671  29.464   0.899  1.00 86.82           C  
ATOM   3821  HD2 TYR A 236      15.841  28.453   1.238  1.00 86.82           H  
ATOM   3822  CE1 TYR A 236      15.243  32.099   0.020  1.00 86.82           C  
ATOM   3823  HE1 TYR A 236      15.047  33.095  -0.347  1.00 86.82           H  
ATOM   3824  CE2 TYR A 236      14.486  30.131   1.255  1.00 86.82           C  
ATOM   3825  HE2 TYR A 236      13.757  29.622   1.869  1.00 86.82           H  
ATOM   3826  OH  TYR A 236      13.145  32.126   1.166  1.00 86.82           O  
ATOM   3827  HH  TYR A 236      12.538  31.556   1.644  1.00 86.82           H  
ATOM   3828  CZ  TYR A 236      14.274  31.455   0.820  1.00 86.82           C  
ATOM   3829  N   ASP A 237      20.259  29.126  -2.539  1.00 72.88           N  
ATOM   3830  H   ASP A 237      19.884  29.986  -2.913  1.00 72.88           H  
ATOM   3831  CA  ASP A 237      21.679  28.833  -2.788  1.00 72.88           C  
ATOM   3832  HA  ASP A 237      21.808  27.760  -2.924  1.00 72.88           H  
ATOM   3833  C   ASP A 237      22.600  29.217  -1.619  1.00 72.88           C  
ATOM   3834  CB  ASP A 237      22.111  29.559  -4.077  1.00 72.88           C  
ATOM   3835  HB2 ASP A 237      23.199  29.591  -4.125  1.00 72.88           H  
ATOM   3836  HB3 ASP A 237      21.748  30.587  -4.059  1.00 72.88           H  
ATOM   3837  O   ASP A 237      23.789  28.913  -1.641  1.00 72.88           O  
ATOM   3838  CG  ASP A 237      21.625  28.855  -5.342  1.00 72.88           C  
ATOM   3839  OD1 ASP A 237      21.446  27.617  -5.302  1.00 72.88           O  
ATOM   3840  OD2 ASP A 237      21.538  29.499  -6.407  1.00 72.88           O  
ATOM   3841  N   SER A 238      22.067  29.920  -0.617  1.00 67.81           N  
ATOM   3842  H   SER A 238      21.059  29.972  -0.579  1.00 67.81           H  
ATOM   3843  CA  SER A 238      22.824  30.486   0.500  1.00 67.81           C  
ATOM   3844  HA  SER A 238      23.880  30.526   0.232  1.00 67.81           H  
ATOM   3845  C   SER A 238      22.681  29.641   1.762  1.00 67.81           C  
ATOM   3846  CB  SER A 238      22.341  31.915   0.767  1.00 67.81           C  
ATOM   3847  HB2 SER A 238      22.515  32.525  -0.119  1.00 67.81           H  
ATOM   3848  HB3 SER A 238      21.271  31.893   0.973  1.00 67.81           H  
ATOM   3849  O   SER A 238      21.577  29.243   2.117  1.00 67.81           O  
ATOM   3850  OG  SER A 238      23.001  32.498   1.877  1.00 67.81           O  
ATOM   3851  HG  SER A 238      23.936  32.584   1.674  1.00 67.81           H  
ATOM   3852  N   GLU A 239      23.782  29.484   2.496  1.00 64.59           N  
ATOM   3853  H   GLU A 239      24.670  29.764   2.103  1.00 64.59           H  
ATOM   3854  CA  GLU A 239      23.838  28.841   3.819  1.00 64.59           C  
ATOM   3855  HA  GLU A 239      23.497  27.808   3.743  1.00 64.59           H  
ATOM   3856  C   GLU A 239      22.961  29.531   4.883  1.00 64.59           C  
ATOM   3857  CB  GLU A 239      25.300  28.847   4.296  1.00 64.59           C  
ATOM   3858  HB2 GLU A 239      25.340  28.463   5.316  1.00 64.59           H  
ATOM   3859  HB3 GLU A 239      25.656  29.877   4.298  1.00 64.59           H  
ATOM   3860  O   GLU A 239      22.645  28.936   5.906  1.00 64.59           O  
ATOM   3861  CG  GLU A 239      26.219  27.984   3.415  1.00 64.59           C  
ATOM   3862  HG2 GLU A 239      25.886  26.948   3.481  1.00 64.59           H  
ATOM   3863  HG3 GLU A 239      26.123  28.304   2.377  1.00 64.59           H  
ATOM   3864  CD  GLU A 239      27.702  28.068   3.812  1.00 64.59           C  
ATOM   3865  OE1 GLU A 239      28.507  27.431   3.098  1.00 64.59           O  
ATOM   3866  OE2 GLU A 239      28.030  28.814   4.763  1.00 64.59           O  
ATOM   3867  N   LEU A 240      22.542  30.781   4.652  1.00 65.90           N  
ATOM   3868  H   LEU A 240      22.805  31.210   3.776  1.00 65.90           H  
ATOM   3869  CA  LEU A 240      21.773  31.571   5.621  1.00 65.90           C  
ATOM   3870  HA  LEU A 240      22.117  31.326   6.625  1.00 65.90           H  
ATOM   3871  C   LEU A 240      20.266  31.279   5.610  1.00 65.90           C  
ATOM   3872  CB  LEU A 240      22.019  33.065   5.348  1.00 65.90           C  
ATOM   3873  HB2 LEU A 240      21.760  33.269   4.309  1.00 65.90           H  
ATOM   3874  HB3 LEU A 240      21.351  33.655   5.976  1.00 65.90           H  
ATOM   3875  O   LEU A 240      19.557  31.746   6.502  1.00 65.90           O  
ATOM   3876  CG  LEU A 240      23.461  33.532   5.611  1.00 65.90           C  
ATOM   3877  HG  LEU A 240      24.165  32.889   5.083  1.00 65.90           H  
ATOM   3878  CD1 LEU A 240      23.629  34.956   5.079  1.00 65.90           C  
ATOM   3879 HD11 LEU A 240      23.425  34.972   4.009  1.00 65.90           H  
ATOM   3880 HD12 LEU A 240      24.655  35.285   5.244  1.00 65.90           H  
ATOM   3881 HD13 LEU A 240      22.945  35.631   5.594  1.00 65.90           H  
ATOM   3882  CD2 LEU A 240      23.800  33.533   7.103  1.00 65.90           C  
ATOM   3883 HD21 LEU A 240      23.087  34.145   7.656  1.00 65.90           H  
ATOM   3884 HD22 LEU A 240      23.777  32.514   7.488  1.00 65.90           H  
ATOM   3885 HD23 LEU A 240      24.807  33.923   7.250  1.00 65.90           H  
ATOM   3886  N   LYS A 241      19.750  30.584   4.590  1.00 78.37           N  
ATOM   3887  H   LYS A 241      20.386  30.146   3.939  1.00 78.37           H  
ATOM   3888  CA  LYS A 241      18.316  30.302   4.452  1.00 78.37           C  
ATOM   3889  HA  LYS A 241      17.823  30.495   5.404  1.00 78.37           H  
ATOM   3890  C   LYS A 241      18.083  28.836   4.133  1.00 78.37           C  
ATOM   3891  CB  LYS A 241      17.670  31.196   3.387  1.00 78.37           C  
ATOM   3892  HB2 LYS A 241      18.221  31.104   2.451  1.00 78.37           H  
ATOM   3893  HB3 LYS A 241      16.653  30.838   3.224  1.00 78.37           H  
ATOM   3894  O   LYS A 241      18.645  28.293   3.189  1.00 78.37           O  
ATOM   3895  CG  LYS A 241      17.607  32.668   3.814  1.00 78.37           C  
ATOM   3896  HG2 LYS A 241      17.154  32.738   4.803  1.00 78.37           H  
ATOM   3897  HG3 LYS A 241      18.613  33.086   3.850  1.00 78.37           H  
ATOM   3898  CD  LYS A 241      16.757  33.457   2.815  1.00 78.37           C  
ATOM   3899  HD2 LYS A 241      17.217  33.396   1.829  1.00 78.37           H  
ATOM   3900  HD3 LYS A 241      15.765  33.008   2.776  1.00 78.37           H  
ATOM   3901  CE  LYS A 241      16.635  34.918   3.246  1.00 78.37           C  
ATOM   3902  HE2 LYS A 241      16.266  34.941   4.271  1.00 78.37           H  
ATOM   3903  HE3 LYS A 241      17.625  35.373   3.234  1.00 78.37           H  
ATOM   3904  NZ  LYS A 241      15.704  35.650   2.352  1.00 78.37           N  
ATOM   3905  HZ1 LYS A 241      15.586  36.604   2.663  1.00 78.37           H  
ATOM   3906  HZ2 LYS A 241      16.051  35.647   1.403  1.00 78.37           H  
ATOM   3907  HZ3 LYS A 241      14.802  35.196   2.358  1.00 78.37           H  
ATOM   3908  N   GLU A 242      17.202  28.220   4.906  1.00 86.43           N  
ATOM   3909  H   GLU A 242      16.770  28.725   5.667  1.00 86.43           H  
ATOM   3910  CA  GLU A 242      16.821  26.826   4.721  1.00 86.43           C  
ATOM   3911  HA  GLU A 242      17.718  26.241   4.516  1.00 86.43           H  
ATOM   3912  C   GLU A 242      15.888  26.701   3.512  1.00 86.43           C  
ATOM   3913  CB  GLU A 242      16.196  26.271   6.008  1.00 86.43           C  
ATOM   3914  HB2 GLU A 242      15.273  26.811   6.219  1.00 86.43           H  
ATOM   3915  HB3 GLU A 242      15.967  25.217   5.848  1.00 86.43           H  
ATOM   3916  O   GLU A 242      14.942  27.477   3.348  1.00 86.43           O  
ATOM   3917  CG  GLU A 242      17.154  26.391   7.212  1.00 86.43           C  
ATOM   3918  HG2 GLU A 242      17.412  27.439   7.367  1.00 86.43           H  
ATOM   3919  HG3 GLU A 242      18.072  25.852   6.975  1.00 86.43           H  
ATOM   3920  CD  GLU A 242      16.577  25.852   8.532  1.00 86.43           C  
ATOM   3921  OE1 GLU A 242      17.367  25.577   9.468  1.00 86.43           O  
ATOM   3922  OE2 GLU A 242      15.350  25.650   8.636  1.00 86.43           O  
ATOM   3923  N   SER A 243      16.179  25.736   2.641  1.00 92.50           N  
ATOM   3924  H   SER A 243      16.871  25.051   2.911  1.00 92.50           H  
ATOM   3925  CA  SER A 243      15.305  25.431   1.508  1.00 92.50           C  
ATOM   3926  HA  SER A 243      14.945  26.358   1.061  1.00 92.50           H  
ATOM   3927  C   SER A 243      14.109  24.638   2.007  1.00 92.50           C  
ATOM   3928  CB  SER A 243      16.049  24.635   0.442  1.00 92.50           C  
ATOM   3929  HB2 SER A 243      15.353  24.357  -0.349  1.00 92.50           H  
ATOM   3930  HB3 SER A 243      16.459  23.729   0.887  1.00 92.50           H  
ATOM   3931  O   SER A 243      14.283  23.734   2.823  1.00 92.50           O  
ATOM   3932  OG  SER A 243      17.096  25.414  -0.104  1.00 92.50           O  
ATOM   3933  HG  SER A 243      17.725  25.610   0.593  1.00 92.50           H  
ATOM   3934  N   TYR A 244      12.908  24.944   1.526  1.00 94.80           N  
ATOM   3935  H   TYR A 244      12.820  25.651   0.810  1.00 94.80           H  
ATOM   3936  CA  TYR A 244      11.701  24.290   2.022  1.00 94.80           C  
ATOM   3937  HA  TYR A 244      11.985  23.293   2.358  1.00 94.80           H  
ATOM   3938  C   TYR A 244      10.638  24.092   0.945  1.00 94.80           C  
ATOM   3939  CB  TYR A 244      11.140  25.046   3.240  1.00 94.80           C  
ATOM   3940  HB2 TYR A 244      11.954  25.290   3.922  1.00 94.80           H  
ATOM   3941  HB3 TYR A 244      10.469  24.378   3.780  1.00 94.80           H  
ATOM   3942  O   TYR A 244      10.618  24.779  -0.079  1.00 94.80           O  
ATOM   3943  CG  TYR A 244      10.380  26.312   2.895  1.00 94.80           C  
ATOM   3944  CD1 TYR A 244      11.079  27.493   2.574  1.00 94.80           C  
ATOM   3945  HD1 TYR A 244      12.158  27.498   2.608  1.00 94.80           H  
ATOM   3946  CD2 TYR A 244       8.971  26.297   2.869  1.00 94.80           C  
ATOM   3947  HD2 TYR A 244       8.429  25.400   3.128  1.00 94.80           H  
ATOM   3948  CE1 TYR A 244      10.369  28.653   2.205  1.00 94.80           C  
ATOM   3949  HE1 TYR A 244      10.901  29.555   1.940  1.00 94.80           H  
ATOM   3950  CE2 TYR A 244       8.261  27.458   2.516  1.00 94.80           C  
ATOM   3951  HE2 TYR A 244       7.181  27.465   2.514  1.00 94.80           H  
ATOM   3952  OH  TYR A 244       8.262  29.740   1.807  1.00 94.80           O  
ATOM   3953  HH  TYR A 244       8.818  30.497   1.609  1.00 94.80           H  
ATOM   3954  CZ  TYR A 244       8.956  28.634   2.176  1.00 94.80           C  
ATOM   3955  N   LEU A 245       9.744  23.146   1.213  1.00 95.62           N  
ATOM   3956  H   LEU A 245       9.879  22.618   2.063  1.00 95.62           H  
ATOM   3957  CA  LEU A 245       8.524  22.876   0.468  1.00 95.62           C  
ATOM   3958  HA  LEU A 245       8.262  23.747  -0.132  1.00 95.62           H  
ATOM   3959  C   LEU A 245       7.405  22.615   1.477  1.00 95.62           C  
ATOM   3960  CB  LEU A 245       8.775  21.670  -0.453  1.00 95.62           C  
ATOM   3961  HB2 LEU A 245       9.580  21.920  -1.145  1.00 95.62           H  
ATOM   3962  HB3 LEU A 245       9.110  20.834   0.162  1.00 95.62           H  
ATOM   3963  O   LEU A 245       7.552  21.765   2.355  1.00 95.62           O  
ATOM   3964  CG  LEU A 245       7.546  21.217  -1.257  1.00 95.62           C  
ATOM   3965  HG  LEU A 245       6.734  20.960  -0.576  1.00 95.62           H  
ATOM   3966  CD1 LEU A 245       7.053  22.289  -2.228  1.00 95.62           C  
ATOM   3967 HD11 LEU A 245       7.865  22.612  -2.879  1.00 95.62           H  
ATOM   3968 HD12 LEU A 245       6.239  21.890  -2.833  1.00 95.62           H  
ATOM   3969 HD13 LEU A 245       6.671  23.147  -1.674  1.00 95.62           H  
ATOM   3970  CD2 LEU A 245       7.906  19.976  -2.067  1.00 95.62           C  
ATOM   3971 HD21 LEU A 245       7.009  19.579  -2.542  1.00 95.62           H  
ATOM   3972 HD22 LEU A 245       8.649  20.228  -2.824  1.00 95.62           H  
ATOM   3973 HD23 LEU A 245       8.324  19.212  -1.411  1.00 95.62           H  
ATOM   3974  N   GLN A 246       6.297  23.337   1.353  1.00 95.25           N  
ATOM   3975  H   GLN A 246       6.240  24.022   0.614  1.00 95.25           H  
ATOM   3976  CA  GLN A 246       5.164  23.265   2.264  1.00 95.25           C  
ATOM   3977  HA  GLN A 246       5.314  22.424   2.941  1.00 95.25           H  
ATOM   3978  C   GLN A 246       3.867  23.034   1.495  1.00 95.25           C  
ATOM   3979  CB  GLN A 246       5.113  24.540   3.112  1.00 95.25           C  
ATOM   3980  HB2 GLN A 246       4.942  25.399   2.464  1.00 95.25           H  
ATOM   3981  HB3 GLN A 246       6.076  24.668   3.607  1.00 95.25           H  
ATOM   3982  O   GLN A 246       3.599  23.689   0.488  1.00 95.25           O  
ATOM   3983  CG  GLN A 246       4.017  24.489   4.184  1.00 95.25           C  
ATOM   3984  HG2 GLN A 246       4.146  23.601   4.803  1.00 95.25           H  
ATOM   3985  HG3 GLN A 246       3.036  24.440   3.712  1.00 95.25           H  
ATOM   3986  CD  GLN A 246       4.088  25.723   5.070  1.00 95.25           C  
ATOM   3987  NE2 GLN A 246       3.224  26.687   4.854  1.00 95.25           N  
ATOM   3988 HE21 GLN A 246       2.640  26.660   4.030  1.00 95.25           H  
ATOM   3989 HE22 GLN A 246       3.539  27.607   5.125  1.00 95.25           H  
ATOM   3990  OE1 GLN A 246       4.961  25.848   5.917  1.00 95.25           O  
ATOM   3991  N   VAL A 247       3.044  22.116   1.997  1.00 92.64           N  
ATOM   3992  H   VAL A 247       3.332  21.636   2.838  1.00 92.64           H  
ATOM   3993  CA  VAL A 247       1.698  21.843   1.486  1.00 92.64           C  
ATOM   3994  HA  VAL A 247       1.443  22.573   0.718  1.00 92.64           H  
ATOM   3995  C   VAL A 247       0.720  21.994   2.639  1.00 92.64           C  
ATOM   3996  CB  VAL A 247       1.589  20.439   0.866  1.00 92.64           C  
ATOM   3997  HB  VAL A 247       1.766  19.692   1.640  1.00 92.64           H  
ATOM   3998  O   VAL A 247       0.894  21.374   3.682  1.00 92.64           O  
ATOM   3999  CG1 VAL A 247       0.199  20.222   0.246  1.00 92.64           C  
ATOM   4000 HG11 VAL A 247       0.143  19.228  -0.198  1.00 92.64           H  
ATOM   4001 HG12 VAL A 247      -0.576  20.298   1.008  1.00 92.64           H  
ATOM   4002 HG13 VAL A 247      -0.002  20.968  -0.522  1.00 92.64           H  
ATOM   4003  CG2 VAL A 247       2.605  20.200  -0.254  1.00 92.64           C  
ATOM   4004 HG21 VAL A 247       2.572  19.154  -0.558  1.00 92.64           H  
ATOM   4005 HG22 VAL A 247       3.614  20.430   0.090  1.00 92.64           H  
ATOM   4006 HG23 VAL A 247       2.366  20.834  -1.108  1.00 92.64           H  
ATOM   4007  N   THR A 248      -0.308  22.817   2.453  1.00 91.23           N  
ATOM   4008  H   THR A 248      -0.366  23.320   1.579  1.00 91.23           H  
ATOM   4009  CA  THR A 248      -1.398  22.991   3.414  1.00 91.23           C  
ATOM   4010  HA  THR A 248      -1.214  22.355   4.280  1.00 91.23           H  
ATOM   4011  C   THR A 248      -2.711  22.583   2.785  1.00 91.23           C  
ATOM   4012  CB  THR A 248      -1.490  24.428   3.926  1.00 91.23           C  
ATOM   4013  HB  THR A 248      -1.663  25.105   3.089  1.00 91.23           H  
ATOM   4014  O   THR A 248      -3.078  23.113   1.742  1.00 91.23           O  
ATOM   4015  CG2 THR A 248      -2.596  24.623   4.964  1.00 91.23           C  
ATOM   4016 HG21 THR A 248      -2.512  25.616   5.405  1.00 91.23           H  
ATOM   4017 HG22 THR A 248      -3.576  24.533   4.497  1.00 91.23           H  
ATOM   4018 HG23 THR A 248      -2.511  23.875   5.752  1.00 91.23           H  
ATOM   4019  OG1 THR A 248      -0.273  24.771   4.540  1.00 91.23           O  
ATOM   4020  HG1 THR A 248       0.416  24.670   3.879  1.00 91.23           H  
ATOM   4021  N   TRP A 249      -3.426  21.676   3.427  1.00 86.86           N  
ATOM   4022  H   TRP A 249      -3.076  21.343   4.314  1.00 86.86           H  
ATOM   4023  CA  TRP A 249      -4.768  21.261   3.058  1.00 86.86           C  
ATOM   4024  HA  TRP A 249      -5.001  21.523   2.027  1.00 86.86           H  
ATOM   4025  C   TRP A 249      -5.765  21.912   4.004  1.00 86.86           C  
ATOM   4026  CB  TRP A 249      -4.884  19.762   3.252  1.00 86.86           C  
ATOM   4027  HB2 TRP A 249      -4.536  19.589   4.271  1.00 86.86           H  
ATOM   4028  HB3 TRP A 249      -5.938  19.494   3.186  1.00 86.86           H  
ATOM   4029  O   TRP A 249      -5.617  21.802   5.219  1.00 86.86           O  
ATOM   4030  CG  TRP A 249      -4.122  18.843   2.362  1.00 86.86           C  
ATOM   4031  CD1 TRP A 249      -4.699  17.963   1.519  1.00 86.86           C  
ATOM   4032  HD1 TRP A 249      -5.765  17.821   1.420  1.00 86.86           H  
ATOM   4033  CD2 TRP A 249      -2.702  18.507   2.382  1.00 86.86           C  
ATOM   4034  CE2 TRP A 249      -2.482  17.466   1.433  1.00 86.86           C  
ATOM   4035  CE3 TRP A 249      -1.590  18.913   3.150  1.00 86.86           C  
ATOM   4036  HE3 TRP A 249      -1.717  19.651   3.929  1.00 86.86           H  
ATOM   4037  NE1 TRP A 249      -3.745  17.117   1.005  1.00 86.86           N  
ATOM   4038  HE1 TRP A 249      -4.026  16.190   0.719  1.00 86.86           H  
ATOM   4039  CH2 TRP A 249      -0.117  17.394   1.934  1.00 86.86           C  
ATOM   4040  HH2 TRP A 249       0.867  16.978   1.774  1.00 86.86           H  
ATOM   4041  CZ2 TRP A 249      -1.213  16.928   1.189  1.00 86.86           C  
ATOM   4042  HZ2 TRP A 249      -1.101  16.109   0.493  1.00 86.86           H  
ATOM   4043  CZ3 TRP A 249      -0.315  18.365   2.930  1.00 86.86           C  
ATOM   4044  HZ3 TRP A 249       0.518  18.708   3.526  1.00 86.86           H  
ATOM   4045  N   ASN A 250      -6.812  22.522   3.457  1.00 81.19           N  
ATOM   4046  H   ASN A 250      -6.823  22.678   2.459  1.00 81.19           H  
ATOM   4047  CA  ASN A 250      -7.872  23.089   4.290  1.00 81.19           C  
ATOM   4048  HA  ASN A 250      -7.434  23.502   5.199  1.00 81.19           H  
ATOM   4049  C   ASN A 250      -8.883  22.033   4.756  1.00 81.19           C  
ATOM   4050  CB  ASN A 250      -8.535  24.236   3.522  1.00 81.19           C  
ATOM   4051  HB2 ASN A 250      -9.398  24.586   4.090  1.00 81.19           H  
ATOM   4052  HB3 ASN A 250      -8.883  23.876   2.554  1.00 81.19           H  
ATOM   4053  O   ASN A 250      -9.376  22.125   5.870  1.00 81.19           O  
ATOM   4054  CG  ASN A 250      -7.600  25.416   3.324  1.00 81.19           C  
ATOM   4055  ND2 ASN A 250      -7.918  26.289   2.400  1.00 81.19           N  
ATOM   4056 HD21 ASN A 250      -8.791  26.194   1.900  1.00 81.19           H  
ATOM   4057 HD22 ASN A 250      -7.280  27.066   2.304  1.00 81.19           H  
ATOM   4058  OD1 ASN A 250      -6.593  25.603   3.983  1.00 81.19           O  
ATOM   4059  N   ASN A 251      -9.154  21.030   3.917  1.00 74.90           N  
ATOM   4060  H   ASN A 251      -8.662  20.997   3.035  1.00 74.90           H  
ATOM   4061  CA  ASN A 251     -10.128  19.976   4.181  1.00 74.90           C  
ATOM   4062  HA  ASN A 251     -10.382  19.948   5.241  1.00 74.90           H  
ATOM   4063  C   ASN A 251      -9.514  18.631   3.784  1.00 74.90           C  
ATOM   4064  CB  ASN A 251     -11.406  20.260   3.364  1.00 74.90           C  
ATOM   4065  HB2 ASN A 251     -12.109  19.440   3.509  1.00 74.90           H  
ATOM   4066  HB3 ASN A 251     -11.156  20.291   2.303  1.00 74.90           H  
ATOM   4067  O   ASN A 251      -9.525  18.289   2.602  1.00 74.90           O  
ATOM   4068  CG  ASN A 251     -12.121  21.545   3.733  1.00 74.90           C  
ATOM   4069  ND2 ASN A 251     -12.806  22.153   2.794  1.00 74.90           N  
ATOM   4070 HD21 ASN A 251     -13.358  22.937   3.109  1.00 74.90           H  
ATOM   4071 HD22 ASN A 251     -12.928  21.710   1.894  1.00 74.90           H  
ATOM   4072  OD1 ASN A 251     -12.098  22.028   4.845  1.00 74.90           O  
ATOM   4073  N   LEU A 252      -8.949  17.884   4.736  1.00 76.94           N  
ATOM   4074  H   LEU A 252      -8.941  18.211   5.692  1.00 76.94           H  
ATOM   4075  CA  LEU A 252      -8.556  16.500   4.458  1.00 76.94           C  
ATOM   4076  HA  LEU A 252      -8.127  16.454   3.457  1.00 76.94           H  
ATOM   4077  C   LEU A 252      -9.775  15.595   4.449  1.00 76.94           C  
ATOM   4078  CB  LEU A 252      -7.526  15.933   5.449  1.00 76.94           C  
ATOM   4079  HB2 LEU A 252      -7.660  14.852   5.492  1.00 76.94           H  
ATOM   4080  HB3 LEU A 252      -7.698  16.322   6.453  1.00 76.94           H  
ATOM   4081  O   LEU A 252     -10.692  15.778   5.254  1.00 76.94           O  
ATOM   4082  CG  LEU A 252      -6.092  16.185   4.988  1.00 76.94           C  
ATOM   4083  HG  LEU A 252      -6.020  16.115   3.902  1.00 76.94           H  
ATOM   4084  CD1 LEU A 252      -5.666  17.562   5.428  1.00 76.94           C  
ATOM   4085 HD11 LEU A 252      -5.666  17.632   6.516  1.00 76.94           H  
ATOM   4086 HD12 LEU A 252      -6.345  18.316   5.030  1.00 76.94           H  
ATOM   4087 HD13 LEU A 252      -4.658  17.683   5.030  1.00 76.94           H  
ATOM   4088  CD2 LEU A 252      -5.105  15.189   5.588  1.00 76.94           C  
ATOM   4089 HD21 LEU A 252      -5.386  14.178   5.292  1.00 76.94           H  
ATOM   4090 HD22 LEU A 252      -4.109  15.380   5.189  1.00 76.94           H  
ATOM   4091 HD23 LEU A 252      -5.098  15.263   6.675  1.00 76.94           H  
ATOM   4092  N   ILE A 253      -9.711  14.590   3.583  1.00 74.15           N  
ATOM   4093  H   ILE A 253      -8.894  14.543   2.991  1.00 74.15           H  
ATOM   4094  CA  ILE A 253     -10.640  13.459   3.538  1.00 74.15           C  
ATOM   4095  HA  ILE A 253     -11.478  13.656   4.207  1.00 74.15           H  
ATOM   4096  C   ILE A 253      -9.960  12.191   4.054  1.00 74.15           C  
ATOM   4097  CB  ILE A 253     -11.242  13.284   2.131  1.00 74.15           C  
ATOM   4098  HB  ILE A 253     -11.879  12.400   2.147  1.00 74.15           H  
ATOM   4099  O   ILE A 253      -8.733  12.084   4.051  1.00 74.15           O  
ATOM   4100  CG1 ILE A 253     -10.149  13.069   1.063  1.00 74.15           C  
ATOM   4101 HG12 ILE A 253      -9.516  13.954   0.995  1.00 74.15           H  
ATOM   4102 HG13 ILE A 253      -9.528  12.226   1.366  1.00 74.15           H  
ATOM   4103  CG2 ILE A 253     -12.140  14.495   1.821  1.00 74.15           C  
ATOM   4104 HG21 ILE A 253     -12.885  14.599   2.611  1.00 74.15           H  
ATOM   4105 HG22 ILE A 253     -12.670  14.342   0.881  1.00 74.15           H  
ATOM   4106 HG23 ILE A 253     -11.551  15.410   1.771  1.00 74.15           H  
ATOM   4107  CD1 ILE A 253     -10.702  12.766  -0.333  1.00 74.15           C  
ATOM   4108 HD11 ILE A 253     -11.410  11.938  -0.284  1.00 74.15           H  
ATOM   4109 HD12 ILE A 253      -9.879  12.495  -0.994  1.00 74.15           H  
ATOM   4110 HD13 ILE A 253     -11.200  13.645  -0.743  1.00 74.15           H  
ATOM   4111  N   PHE A 254     -10.748  11.211   4.492  1.00 68.16           N  
ATOM   4112  H   PHE A 254     -11.741  11.387   4.542  1.00 68.16           H  
ATOM   4113  CA  PHE A 254     -10.232   9.978   5.092  1.00 68.16           C  
ATOM   4114  HA  PHE A 254      -9.731  10.241   6.023  1.00 68.16           H  
ATOM   4115  C   PHE A 254      -9.204   9.234   4.213  1.00 68.16           C  
ATOM   4116  CB  PHE A 254     -11.428   9.086   5.438  1.00 68.16           C  
ATOM   4117  HB2 PHE A 254     -12.142   9.667   6.021  1.00 68.16           H  
ATOM   4118  HB3 PHE A 254     -11.929   8.786   4.517  1.00 68.16           H  
ATOM   4119  O   PHE A 254      -8.214   8.712   4.735  1.00 68.16           O  
ATOM   4120  CG  PHE A 254     -11.065   7.855   6.242  1.00 68.16           C  
ATOM   4121  CD1 PHE A 254     -11.063   6.582   5.643  1.00 68.16           C  
ATOM   4122  HD1 PHE A 254     -11.320   6.477   4.599  1.00 68.16           H  
ATOM   4123  CD2 PHE A 254     -10.730   7.984   7.601  1.00 68.16           C  
ATOM   4124  HD2 PHE A 254     -10.724   8.962   8.060  1.00 68.16           H  
ATOM   4125  CE1 PHE A 254     -10.739   5.447   6.408  1.00 68.16           C  
ATOM   4126  HE1 PHE A 254     -10.754   4.467   5.953  1.00 68.16           H  
ATOM   4127  CE2 PHE A 254     -10.376   6.852   8.356  1.00 68.16           C  
ATOM   4128  HE2 PHE A 254     -10.078   6.970   9.387  1.00 68.16           H  
ATOM   4129  CZ  PHE A 254     -10.377   5.581   7.758  1.00 68.16           C  
ATOM   4130  HZ  PHE A 254     -10.092   4.712   8.331  1.00 68.16           H  
ATOM   4131  N   SER A 255      -9.390   9.245   2.885  1.00 64.33           N  
ATOM   4132  H   SER A 255     -10.188   9.749   2.524  1.00 64.33           H  
ATOM   4133  CA  SER A 255      -8.490   8.637   1.886  1.00 64.33           C  
ATOM   4134  HA  SER A 255      -8.279   7.614   2.196  1.00 64.33           H  
ATOM   4135  C   SER A 255      -7.128   9.338   1.737  1.00 64.33           C  
ATOM   4136  CB  SER A 255      -9.198   8.572   0.526  1.00 64.33           C  
ATOM   4137  HB2 SER A 255     -10.094   7.960   0.622  1.00 64.33           H  
ATOM   4138  HB3 SER A 255      -8.540   8.111  -0.212  1.00 64.33           H  
ATOM   4139  O   SER A 255      -6.233   8.822   1.067  1.00 64.33           O  
ATOM   4140  OG  SER A 255      -9.565   9.865   0.094  1.00 64.33           O  
ATOM   4141  HG  SER A 255     -10.273   9.770  -0.548  1.00 64.33           H  
ATOM   4142  N   GLU A 256      -6.936  10.491   2.384  1.00 74.76           N  
ATOM   4143  H   GLU A 256      -7.713  10.890   2.890  1.00 74.76           H  
ATOM   4144  CA  GLU A 256      -5.646  11.184   2.490  1.00 74.76           C  
ATOM   4145  HA  GLU A 256      -5.014  10.862   1.663  1.00 74.76           H  
ATOM   4146  C   GLU A 256      -4.859  10.792   3.759  1.00 74.76           C  
ATOM   4147  CB  GLU A 256      -5.837  12.711   2.342  1.00 74.76           C  
ATOM   4148  HB2 GLU A 256      -4.876  13.203   2.490  1.00 74.76           H  
ATOM   4149  HB3 GLU A 256      -6.522  13.075   3.108  1.00 74.76           H  
ATOM   4150  O   GLU A 256      -3.812  11.378   4.035  1.00 74.76           O  
ATOM   4151  CG  GLU A 256      -6.350  13.110   0.945  1.00 74.76           C  
ATOM   4152  HG2 GLU A 256      -5.688  12.669   0.200  1.00 74.76           H  
ATOM   4153  HG3 GLU A 256      -7.345  12.695   0.785  1.00 74.76           H  
ATOM   4154  CD  GLU A 256      -6.393  14.635   0.731  1.00 74.76           C  
ATOM   4155  OE1 GLU A 256      -5.777  15.124  -0.263  1.00 74.76           O  
ATOM   4156  OE2 GLU A 256      -7.021  15.346   1.543  1.00 74.76           O  
ATOM   4157  N   SER A 257      -5.322   9.797   4.526  1.00 77.12           N  
ATOM   4158  H   SER A 257      -6.190   9.357   4.257  1.00 77.12           H  
ATOM   4159  CA  SER A 257      -4.508   9.149   5.567  1.00 77.12           C  
ATOM   4160  HA  SER A 257      -4.056   9.914   6.198  1.00 77.12           H  
ATOM   4161  C   SER A 257      -3.398   8.299   4.953  1.00 77.12           C  
ATOM   4162  CB  SER A 257      -5.334   8.211   6.448  1.00 77.12           C  
ATOM   4163  HB2 SER A 257      -5.714   7.385   5.846  1.00 77.12           H  
ATOM   4164  HB3 SER A 257      -4.695   7.806   7.232  1.00 77.12           H  
ATOM   4165  O   SER A 257      -3.601   7.667   3.916  1.00 77.12           O  
ATOM   4166  OG  SER A 257      -6.417   8.881   7.043  1.00 77.12           O  
ATOM   4167  HG  SER A 257      -7.104   8.926   6.375  1.00 77.12           H  
ATOM   4168  N   GLY A 258      -2.270   8.194   5.652  1.00 77.77           N  
ATOM   4169  H   GLY A 258      -2.170   8.726   6.504  1.00 77.77           H  
ATOM   4170  CA  GLY A 258      -1.180   7.305   5.261  1.00 77.77           C  
ATOM   4171  HA2 GLY A 258      -1.263   6.363   5.803  1.00 77.77           H  
ATOM   4172  HA3 GLY A 258      -1.247   7.078   4.197  1.00 77.77           H  
ATOM   4173  C   GLY A 258       0.198   7.892   5.518  1.00 77.77           C  
ATOM   4174  O   GLY A 258       0.373   8.848   6.282  1.00 77.77           O  
ATOM   4175  N   ARG A 259       1.198   7.282   4.884  1.00 85.61           N  
ATOM   4176  H   ARG A 259       0.956   6.471   4.333  1.00 85.61           H  
ATOM   4177  CA  ARG A 259       2.593   7.713   4.952  1.00 85.61           C  
ATOM   4178  HA  ARG A 259       2.757   8.155   5.935  1.00 85.61           H  
ATOM   4179  C   ARG A 259       2.883   8.786   3.915  1.00 85.61           C  
ATOM   4180  CB  ARG A 259       3.550   6.530   4.819  1.00 85.61           C  
ATOM   4181  HB2 ARG A 259       3.348   6.014   3.880  1.00 85.61           H  
ATOM   4182  HB3 ARG A 259       4.572   6.908   4.795  1.00 85.61           H  
ATOM   4183  O   ARG A 259       2.779   8.568   2.705  1.00 85.61           O  
ATOM   4184  CG  ARG A 259       3.407   5.564   6.004  1.00 85.61           C  
ATOM   4185  HG2 ARG A 259       3.614   6.104   6.928  1.00 85.61           H  
ATOM   4186  HG3 ARG A 259       2.390   5.174   6.050  1.00 85.61           H  
ATOM   4187  CD  ARG A 259       4.387   4.395   5.885  1.00 85.61           C  
ATOM   4188  HD2 ARG A 259       5.400   4.792   5.821  1.00 85.61           H  
ATOM   4189  HD3 ARG A 259       4.295   3.780   6.781  1.00 85.61           H  
ATOM   4190  NE  ARG A 259       4.081   3.585   4.700  1.00 85.61           N  
ATOM   4191  HE  ARG A 259       3.213   3.787   4.225  1.00 85.61           H  
ATOM   4192  NH1 ARG A 259       5.858   2.138   4.695  1.00 85.61           N  
ATOM   4193 HH11 ARG A 259       6.310   1.332   4.287  1.00 85.61           H  
ATOM   4194 HH12 ARG A 259       6.134   2.529   5.584  1.00 85.61           H  
ATOM   4195  NH2 ARG A 259       4.284   2.041   3.092  1.00 85.61           N  
ATOM   4196 HH21 ARG A 259       3.402   2.427   2.784  1.00 85.61           H  
ATOM   4197 HH22 ARG A 259       4.660   1.202   2.675  1.00 85.61           H  
ATOM   4198  CZ  ARG A 259       4.752   2.590   4.170  1.00 85.61           C  
ATOM   4199  N   TYR A 260       3.331   9.923   4.417  1.00 89.69           N  
ATOM   4200  H   TYR A 260       3.442   9.975   5.420  1.00 89.69           H  
ATOM   4201  CA  TYR A 260       3.876  11.016   3.639  1.00 89.69           C  
ATOM   4202  HA  TYR A 260       3.540  10.921   2.606  1.00 89.69           H  
ATOM   4203  C   TYR A 260       5.395  10.929   3.664  1.00 89.69           C  
ATOM   4204  CB  TYR A 260       3.353  12.348   4.176  1.00 89.69           C  
ATOM   4205  HB2 TYR A 260       3.921  13.155   3.713  1.00 89.69           H  
ATOM   4206  HB3 TYR A 260       3.520  12.400   5.252  1.00 89.69           H  
ATOM   4207  O   TYR A 260       6.001  10.635   4.692  1.00 89.69           O  
ATOM   4208  CG  TYR A 260       1.882  12.559   3.883  1.00 89.69           C  
ATOM   4209  CD1 TYR A 260       1.500  13.395   2.817  1.00 89.69           C  
ATOM   4210  HD1 TYR A 260       2.253  13.896   2.226  1.00 89.69           H  
ATOM   4211  CD2 TYR A 260       0.897  11.913   4.658  1.00 89.69           C  
ATOM   4212  HD2 TYR A 260       1.182  11.259   5.468  1.00 89.69           H  
ATOM   4213  CE1 TYR A 260       0.135  13.614   2.560  1.00 89.69           C  
ATOM   4214  HE1 TYR A 260      -0.187  14.303   1.793  1.00 89.69           H  
ATOM   4215  CE2 TYR A 260      -0.468  12.088   4.359  1.00 89.69           C  
ATOM   4216  HE2 TYR A 260      -1.225  11.553   4.913  1.00 89.69           H  
ATOM   4217  OH  TYR A 260      -2.150  13.123   2.972  1.00 89.69           O  
ATOM   4218  HH  TYR A 260      -2.722  12.532   3.468  1.00 89.69           H  
ATOM   4219  CZ  TYR A 260      -0.849  12.950   3.311  1.00 89.69           C  
ATOM   4220  N   ILE A 261       6.019  11.180   2.524  1.00 92.17           N  
ATOM   4221  H   ILE A 261       5.457  11.431   1.723  1.00 92.17           H  
ATOM   4222  CA  ILE A 261       7.457  11.054   2.330  1.00 92.17           C  
ATOM   4223  HA  ILE A 261       7.947  10.845   3.281  1.00 92.17           H  
ATOM   4224  C   ILE A 261       7.955  12.392   1.809  1.00 92.17           C  
ATOM   4225  CB  ILE A 261       7.773   9.899   1.353  1.00 92.17           C  
ATOM   4226  HB  ILE A 261       7.344  10.154   0.384  1.00 92.17           H  
ATOM   4227  O   ILE A 261       7.481  12.858   0.771  1.00 92.17           O  
ATOM   4228  CG1 ILE A 261       7.160   8.550   1.811  1.00 92.17           C  
ATOM   4229 HG12 ILE A 261       7.763   8.120   2.611  1.00 92.17           H  
ATOM   4230 HG13 ILE A 261       6.153   8.696   2.203  1.00 92.17           H  
ATOM   4231  CG2 ILE A 261       9.300   9.759   1.190  1.00 92.17           C  
ATOM   4232 HG21 ILE A 261       9.722  10.683   0.796  1.00 92.17           H  
ATOM   4233 HG22 ILE A 261       9.763   9.552   2.155  1.00 92.17           H  
ATOM   4234 HG23 ILE A 261       9.537   8.961   0.486  1.00 92.17           H  
ATOM   4235  CD1 ILE A 261       7.024   7.530   0.675  1.00 92.17           C  
ATOM   4236 HD11 ILE A 261       8.002   7.277   0.267  1.00 92.17           H  
ATOM   4237 HD12 ILE A 261       6.395   7.940  -0.115  1.00 92.17           H  
ATOM   4238 HD13 ILE A 261       6.557   6.624   1.061  1.00 92.17           H  
ATOM   4239  N   CYS A 262       8.926  12.985   2.495  1.00 94.65           N  
ATOM   4240  H   CYS A 262       9.270  12.540   3.334  1.00 94.65           H  
ATOM   4241  CA  CYS A 262       9.744  14.016   1.889  1.00 94.65           C  
ATOM   4242  HA  CYS A 262       9.170  14.484   1.089  1.00 94.65           H  
ATOM   4243  C   CYS A 262      11.001  13.400   1.279  1.00 94.65           C  
ATOM   4244  CB  CYS A 262      10.102  15.128   2.861  1.00 94.65           C  
ATOM   4245  HB2 CYS A 262      10.750  14.750   3.652  1.00 94.65           H  
ATOM   4246  HB3 CYS A 262       9.195  15.551   3.292  1.00 94.65           H  
ATOM   4247  O   CYS A 262      11.715  12.667   1.960  1.00 94.65           O  
ATOM   4248  SG  CYS A 262      10.966  16.380   1.880  1.00 94.65           S  
ATOM   4249  N   GLU A 263      11.295  13.727   0.020  1.00 92.21           N  
ATOM   4250  H   GLU A 263      10.679  14.376  -0.449  1.00 92.21           H  
ATOM   4251  CA  GLU A 263      12.558  13.381  -0.635  1.00 92.21           C  
ATOM   4252  HA  GLU A 263      13.183  12.827   0.066  1.00 92.21           H  
ATOM   4253  C   GLU A 263      13.330  14.647  -1.031  1.00 92.21           C  
ATOM   4254  CB  GLU A 263      12.342  12.473  -1.860  1.00 92.21           C  
ATOM   4255  HB2 GLU A 263      11.746  13.003  -2.603  1.00 92.21           H  
ATOM   4256  HB3 GLU A 263      13.322  12.273  -2.292  1.00 92.21           H  
ATOM   4257  O   GLU A 263      12.781  15.544  -1.677  1.00 92.21           O  
ATOM   4258  CG  GLU A 263      11.676  11.120  -1.554  1.00 92.21           C  
ATOM   4259  HG2 GLU A 263      10.631  11.285  -1.291  1.00 92.21           H  
ATOM   4260  HG3 GLU A 263      12.176  10.674  -0.694  1.00 92.21           H  
ATOM   4261  CD  GLU A 263      11.761  10.146  -2.747  1.00 92.21           C  
ATOM   4262  OE1 GLU A 263      12.057   8.941  -2.514  1.00 92.21           O  
ATOM   4263  OE2 GLU A 263      11.653  10.587  -3.921  1.00 92.21           O  
ATOM   4264  N   ALA A 264      14.619  14.693  -0.689  1.00 91.00           N  
ATOM   4265  H   ALA A 264      15.002  13.911  -0.178  1.00 91.00           H  
ATOM   4266  CA  ALA A 264      15.559  15.721  -1.125  1.00 91.00           C  
ATOM   4267  HA  ALA A 264      15.028  16.462  -1.723  1.00 91.00           H  
ATOM   4268  C   ALA A 264      16.651  15.102  -2.003  1.00 91.00           C  
ATOM   4269  CB  ALA A 264      16.148  16.443   0.092  1.00 91.00           C  
ATOM   4270  HB1 ALA A 264      16.752  15.752   0.680  1.00 91.00           H  
ATOM   4271  HB2 ALA A 264      16.781  17.266  -0.239  1.00 91.00           H  
ATOM   4272  HB3 ALA A 264      15.346  16.839   0.716  1.00 91.00           H  
ATOM   4273  O   ALA A 264      17.272  14.104  -1.627  1.00 91.00           O  
ATOM   4274  N   TYR A 265      16.901  15.722  -3.156  1.00 87.94           N  
ATOM   4275  H   TYR A 265      16.351  16.537  -3.384  1.00 87.94           H  
ATOM   4276  CA  TYR A 265      17.919  15.289  -4.112  1.00 87.94           C  
ATOM   4277  HA  TYR A 265      18.331  14.329  -3.801  1.00 87.94           H  
ATOM   4278  C   TYR A 265      19.063  16.294  -4.138  1.00 87.94           C  
ATOM   4279  CB  TYR A 265      17.289  15.079  -5.491  1.00 87.94           C  
ATOM   4280  HB2 TYR A 265      16.730  15.969  -5.781  1.00 87.94           H  
ATOM   4281  HB3 TYR A 265      18.083  14.934  -6.224  1.00 87.94           H  
ATOM   4282  O   TYR A 265      18.875  17.461  -4.496  1.00 87.94           O  
ATOM   4283  CG  TYR A 265      16.377  13.869  -5.518  1.00 87.94           C  
ATOM   4284  CD1 TYR A 265      16.897  12.614  -5.886  1.00 87.94           C  
ATOM   4285  HD1 TYR A 265      17.927  12.525  -6.199  1.00 87.94           H  
ATOM   4286  CD2 TYR A 265      15.034  13.982  -5.104  1.00 87.94           C  
ATOM   4287  HD2 TYR A 265      14.644  14.942  -4.801  1.00 87.94           H  
ATOM   4288  CE1 TYR A 265      16.078  11.472  -5.828  1.00 87.94           C  
ATOM   4289  HE1 TYR A 265      16.472  10.511  -6.125  1.00 87.94           H  
ATOM   4290  CE2 TYR A 265      14.206  12.843  -5.066  1.00 87.94           C  
ATOM   4291  HE2 TYR A 265      13.174  12.928  -4.759  1.00 87.94           H  
ATOM   4292  OH  TYR A 265      13.929  10.477  -5.406  1.00 87.94           O  
ATOM   4293  HH  TYR A 265      13.078  10.645  -4.995  1.00 87.94           H  
ATOM   4294  CZ  TYR A 265      14.726  11.583  -5.427  1.00 87.94           C  
ATOM   4295  N   VAL A 266      20.248  15.845  -3.733  1.00 85.56           N  
ATOM   4296  H   VAL A 266      20.336  14.866  -3.498  1.00 85.56           H  
ATOM   4297  CA  VAL A 266      21.427  16.688  -3.517  1.00 85.56           C  
ATOM   4298  HA  VAL A 266      21.165  17.731  -3.695  1.00 85.56           H  
ATOM   4299  C   VAL A 266      22.514  16.299  -4.507  1.00 85.56           C  
ATOM   4300  CB  VAL A 266      21.927  16.573  -2.065  1.00 85.56           C  
ATOM   4301  HB  VAL A 266      22.268  15.554  -1.880  1.00 85.56           H  
ATOM   4302  O   VAL A 266      22.783  15.119  -4.699  1.00 85.56           O  
ATOM   4303  CG1 VAL A 266      23.088  17.539  -1.798  1.00 85.56           C  
ATOM   4304 HG11 VAL A 266      23.392  17.451  -0.755  1.00 85.56           H  
ATOM   4305 HG12 VAL A 266      22.786  18.567  -2.000  1.00 85.56           H  
ATOM   4306 HG13 VAL A 266      23.951  17.276  -2.410  1.00 85.56           H  
ATOM   4307  CG2 VAL A 266      20.812  16.902  -1.061  1.00 85.56           C  
ATOM   4308 HG21 VAL A 266      19.996  16.185  -1.149  1.00 85.56           H  
ATOM   4309 HG22 VAL A 266      20.433  17.911  -1.229  1.00 85.56           H  
ATOM   4310 HG23 VAL A 266      21.210  16.829  -0.049  1.00 85.56           H  
ATOM   4311  N   LYS A 267      23.135  17.301  -5.133  1.00 79.33           N  
ATOM   4312  H   LYS A 267      22.857  18.244  -4.902  1.00 79.33           H  
ATOM   4313  CA  LYS A 267      24.287  17.143  -6.023  1.00 79.33           C  
ATOM   4314  HA  LYS A 267      24.387  16.098  -6.317  1.00 79.33           H  
ATOM   4315  C   LYS A 267      25.566  17.550  -5.304  1.00 79.33           C  
ATOM   4316  CB  LYS A 267      24.072  17.994  -7.277  1.00 79.33           C  
ATOM   4317  HB2 LYS A 267      23.987  19.043  -6.995  1.00 79.33           H  
ATOM   4318  HB3 LYS A 267      23.142  17.685  -7.755  1.00 79.33           H  
ATOM   4319  O   LYS A 267      25.642  18.672  -4.808  1.00 79.33           O  
ATOM   4320  CG  LYS A 267      25.241  17.832  -8.254  1.00 79.33           C  
ATOM   4321  HG2 LYS A 267      25.399  16.773  -8.455  1.00 79.33           H  
ATOM   4322  HG3 LYS A 267      26.148  18.240  -7.807  1.00 79.33           H  
ATOM   4323  CD  LYS A 267      24.984  18.572  -9.565  1.00 79.33           C  
ATOM   4324  HD2 LYS A 267      24.060  18.202 -10.010  1.00 79.33           H  
ATOM   4325  HD3 LYS A 267      24.892  19.642  -9.381  1.00 79.33           H  
ATOM   4326  CE  LYS A 267      26.169  18.290 -10.490  1.00 79.33           C  
ATOM   4327  HE2 LYS A 267      27.021  18.895 -10.183  1.00 79.33           H  
ATOM   4328  HE3 LYS A 267      26.450  17.245 -10.362  1.00 79.33           H  
ATOM   4329  NZ  LYS A 267      25.806  18.524 -11.904  1.00 79.33           N  
ATOM   4330  HZ1 LYS A 267      25.481  19.468 -12.052  1.00 79.33           H  
ATOM   4331  HZ2 LYS A 267      25.069  17.873 -12.134  1.00 79.33           H  
ATOM   4332  HZ3 LYS A 267      26.598  18.318 -12.496  1.00 79.33           H  
ATOM   4333  N   HIS A 268      26.574  16.698  -5.325  1.00 77.51           N  
ATOM   4334  H   HIS A 268      26.434  15.800  -5.766  1.00 77.51           H  
ATOM   4335  CA  HIS A 268      27.897  16.960  -4.769  1.00 77.51           C  
ATOM   4336  HA  HIS A 268      27.809  17.637  -3.919  1.00 77.51           H  
ATOM   4337  C   HIS A 268      28.830  17.616  -5.792  1.00 77.51           C  
ATOM   4338  CB  HIS A 268      28.441  15.634  -4.240  1.00 77.51           C  
ATOM   4339  HB2 HIS A 268      29.478  15.754  -3.926  1.00 77.51           H  
ATOM   4340  HB3 HIS A 268      28.402  14.893  -5.038  1.00 77.51           H  
ATOM   4341  O   HIS A 268      28.589  17.586  -7.003  1.00 77.51           O  
ATOM   4342  CG  HIS A 268      27.651  15.138  -3.062  1.00 77.51           C  
ATOM   4343  CD2 HIS A 268      26.989  13.951  -2.956  1.00 77.51           C  
ATOM   4344  HD2 HIS A 268      26.941  13.172  -3.703  1.00 77.51           H  
ATOM   4345  ND1 HIS A 268      27.519  15.843  -1.871  1.00 77.51           N  
ATOM   4346  CE1 HIS A 268      26.834  15.041  -1.046  1.00 77.51           C  
ATOM   4347  HE1 HIS A 268      26.635  15.261  -0.007  1.00 77.51           H  
ATOM   4348  NE2 HIS A 268      26.493  13.906  -1.673  1.00 77.51           N  
ATOM   4349  HE2 HIS A 268      26.081  13.107  -1.211  1.00 77.51           H  
ATOM   4350  N   SER A 269      29.924  18.217  -5.315  1.00 73.04           N  
ATOM   4351  H   SER A 269      30.062  18.252  -4.315  1.00 73.04           H  
ATOM   4352  CA  SER A 269      30.950  18.840  -6.173  1.00 73.04           C  
ATOM   4353  HA  SER A 269      30.483  19.626  -6.766  1.00 73.04           H  
ATOM   4354  C   SER A 269      31.614  17.874  -7.145  1.00 73.04           C  
ATOM   4355  CB  SER A 269      32.099  19.457  -5.361  1.00 73.04           C  
ATOM   4356  HB2 SER A 269      32.029  20.542  -5.439  1.00 73.04           H  
ATOM   4357  HB3 SER A 269      33.059  19.195  -5.806  1.00 73.04           H  
ATOM   4358  O   SER A 269      32.057  18.302  -8.204  1.00 73.04           O  
ATOM   4359  OG  SER A 269      32.115  19.065  -3.998  1.00 73.04           O  
ATOM   4360  HG  SER A 269      32.357  18.138  -3.942  1.00 73.04           H  
ATOM   4361  N   ASP A 270      31.721  16.601  -6.770  1.00 69.64           N  
ATOM   4362  H   ASP A 270      31.223  16.285  -5.950  1.00 69.64           H  
ATOM   4363  CA  ASP A 270      32.338  15.547  -7.580  1.00 69.64           C  
ATOM   4364  HA  ASP A 270      33.193  15.972  -8.106  1.00 69.64           H  
ATOM   4365  C   ASP A 270      31.396  14.996  -8.662  1.00 69.64           C  
ATOM   4366  CB  ASP A 270      32.859  14.433  -6.653  1.00 69.64           C  
ATOM   4367  HB2 ASP A 270      33.494  13.768  -7.238  1.00 69.64           H  
ATOM   4368  HB3 ASP A 270      33.481  14.878  -5.876  1.00 69.64           H  
ATOM   4369  O   ASP A 270      31.733  14.021  -9.329  1.00 69.64           O  
ATOM   4370  CG  ASP A 270      31.755  13.599  -5.991  1.00 69.64           C  
ATOM   4371  OD1 ASP A 270      30.586  14.048  -5.989  1.00 69.64           O  
ATOM   4372  OD2 ASP A 270      32.090  12.517  -5.462  1.00 69.64           O  
ATOM   4373  N   GLY A 271      30.212  15.598  -8.804  1.00 66.02           N  
ATOM   4374  H   GLY A 271      29.988  16.352  -8.171  1.00 66.02           H  
ATOM   4375  CA  GLY A 271      29.189  15.166  -9.740  1.00 66.02           C  
ATOM   4376  HA2 GLY A 271      28.547  16.015  -9.971  1.00 66.02           H  
ATOM   4377  HA3 GLY A 271      29.667  14.827 -10.659  1.00 66.02           H  
ATOM   4378  C   GLY A 271      28.309  14.035  -9.218  1.00 66.02           C  
ATOM   4379  O   GLY A 271      27.353  13.707  -9.912  1.00 66.02           O  
ATOM   4380  N   SER A 272      28.566  13.481  -8.027  1.00 65.33           N  
ATOM   4381  H   SER A 272      29.352  13.813  -7.486  1.00 65.33           H  
ATOM   4382  CA  SER A 272      27.719  12.443  -7.432  1.00 65.33           C  
ATOM   4383  HA  SER A 272      27.440  11.755  -8.230  1.00 65.33           H  
ATOM   4384  C   SER A 272      26.416  13.011  -6.857  1.00 65.33           C  
ATOM   4385  CB  SER A 272      28.495  11.616  -6.400  1.00 65.33           C  
ATOM   4386  HB2 SER A 272      29.427  11.265  -6.845  1.00 65.33           H  
ATOM   4387  HB3 SER A 272      27.891  10.748  -6.138  1.00 65.33           H  
ATOM   4388  O   SER A 272      26.287  14.217  -6.622  1.00 65.33           O  
ATOM   4389  OG  SER A 272      28.779  12.330  -5.220  1.00 65.33           O  
ATOM   4390  HG  SER A 272      29.489  12.945  -5.415  1.00 65.33           H  
ATOM   4391  N   TYR A 273      25.427  12.140  -6.645  1.00 71.92           N  
ATOM   4392  H   TYR A 273      25.585  11.160  -6.829  1.00 71.92           H  
ATOM   4393  CA  TYR A 273      24.110  12.516  -6.133  1.00 71.92           C  
ATOM   4394  HA  TYR A 273      24.148  13.555  -5.808  1.00 71.92           H  
ATOM   4395  C   TYR A 273      23.729  11.672  -4.927  1.00 71.92           C  
ATOM   4396  CB  TYR A 273      23.035  12.409  -7.227  1.00 71.92           C  
ATOM   4397  HB2 TYR A 273      22.068  12.668  -6.796  1.00 71.92           H  
ATOM   4398  HB3 TYR A 273      22.976  11.377  -7.573  1.00 71.92           H  
ATOM   4399  O   TYR A 273      23.918  10.457  -4.933  1.00 71.92           O  
ATOM   4400  CG  TYR A 273      23.302  13.314  -8.408  1.00 71.92           C  
ATOM   4401  CD1 TYR A 273      22.757  14.613  -8.456  1.00 71.92           C  
ATOM   4402  HD1 TYR A 273      22.079  14.933  -7.679  1.00 71.92           H  
ATOM   4403  CD2 TYR A 273      24.160  12.871  -9.427  1.00 71.92           C  
ATOM   4404  HD2 TYR A 273      24.560  11.869  -9.405  1.00 71.92           H  
ATOM   4405  CE1 TYR A 273      23.117  15.487  -9.502  1.00 71.92           C  
ATOM   4406  HE1 TYR A 273      22.667  16.466  -9.573  1.00 71.92           H  
ATOM   4407  CE2 TYR A 273      24.551  13.750 -10.446  1.00 71.92           C  
ATOM   4408  HE2 TYR A 273      25.241  13.397 -11.198  1.00 71.92           H  
ATOM   4409  OH  TYR A 273      24.477  15.897 -11.466  1.00 71.92           O  
ATOM   4410  HH  TYR A 273      25.011  15.334 -12.031  1.00 71.92           H  
ATOM   4411  CZ  TYR A 273      24.068  15.074 -10.462  1.00 71.92           C  
ATOM   4412  N   ASP A 274      23.121  12.322  -3.939  1.00 76.87           N  
ATOM   4413  H   ASP A 274      22.988  13.318  -4.039  1.00 76.87           H  
ATOM   4414  CA  ASP A 274      22.530  11.670  -2.777  1.00 76.87           C  
ATOM   4415  HA  ASP A 274      22.675  10.593  -2.858  1.00 76.87           H  
ATOM   4416  C   ASP A 274      21.023  11.914  -2.730  1.00 76.87           C  
ATOM   4417  CB  ASP A 274      23.195  12.137  -1.474  1.00 76.87           C  
ATOM   4418  HB2 ASP A 274      23.362  13.213  -1.519  1.00 76.87           H  
ATOM   4419  HB3 ASP A 274      22.509  11.945  -0.649  1.00 76.87           H  
ATOM   4420  O   ASP A 274      20.527  13.012  -3.013  1.00 76.87           O  
ATOM   4421  CG  ASP A 274      24.509  11.422  -1.142  1.00 76.87           C  
ATOM   4422  OD1 ASP A 274      24.811  10.367  -1.737  1.00 76.87           O  
ATOM   4423  OD2 ASP A 274      25.199  11.936  -0.235  1.00 76.87           O  
ATOM   4424  N   LYS A 275      20.295  10.873  -2.313  1.00 82.52           N  
ATOM   4425  H   LYS A 275      20.793  10.026  -2.081  1.00 82.52           H  
ATOM   4426  CA  LYS A 275      18.875  10.955  -1.981  1.00 82.52           C  
ATOM   4427  HA  LYS A 275      18.495  11.925  -2.304  1.00 82.52           H  
ATOM   4428  C   LYS A 275      18.695  10.867  -0.474  1.00 82.52           C  
ATOM   4429  CB  LYS A 275      18.071   9.875  -2.716  1.00 82.52           C  
ATOM   4430  HB2 LYS A 275      18.390   8.882  -2.398  1.00 82.52           H  
ATOM   4431  HB3 LYS A 275      18.231   9.980  -3.789  1.00 82.52           H  
ATOM   4432  O   LYS A 275      18.946   9.820   0.121  1.00 82.52           O  
ATOM   4433  CG  LYS A 275      16.585  10.085  -2.396  1.00 82.52           C  
ATOM   4434  HG2 LYS A 275      16.325  11.109  -2.664  1.00 82.52           H  
ATOM   4435  HG3 LYS A 275      16.397   9.964  -1.329  1.00 82.52           H  
ATOM   4436  CD  LYS A 275      15.645   9.160  -3.156  1.00 82.52           C  
ATOM   4437  HD2 LYS A 275      14.674   9.655  -3.124  1.00 82.52           H  
ATOM   4438  HD3 LYS A 275      15.957   9.081  -4.198  1.00 82.52           H  
ATOM   4439  CE  LYS A 275      15.476   7.772  -2.550  1.00 82.52           C  
ATOM   4440  HE2 LYS A 275      16.329   7.152  -2.826  1.00 82.52           H  
ATOM   4441  HE3 LYS A 275      15.438   7.872  -1.465  1.00 82.52           H  
ATOM   4442  NZ  LYS A 275      14.196   7.216  -3.054  1.00 82.52           N  
ATOM   4443  HZ1 LYS A 275      14.169   7.244  -4.063  1.00 82.52           H  
ATOM   4444  HZ2 LYS A 275      13.989   6.289  -2.710  1.00 82.52           H  
ATOM   4445  HZ3 LYS A 275      13.436   7.825  -2.785  1.00 82.52           H  
ATOM   4446  N   LEU A 276      18.171  11.933   0.115  1.00 87.64           N  
ATOM   4447  H   LEU A 276      17.940  12.728  -0.464  1.00 87.64           H  
ATOM   4448  CA  LEU A 276      17.741  11.951   1.508  1.00 87.64           C  
ATOM   4449  HA  LEU A 276      18.171  11.100   2.036  1.00 87.64           H  
ATOM   4450  C   LEU A 276      16.221  11.818   1.567  1.00 87.64           C  
ATOM   4451  CB  LEU A 276      18.235  13.228   2.195  1.00 87.64           C  
ATOM   4452  HB2 LEU A 276      17.693  14.074   1.772  1.00 87.64           H  
ATOM   4453  HB3 LEU A 276      17.986  13.167   3.254  1.00 87.64           H  
ATOM   4454  O   LEU A 276      15.519  12.345   0.702  1.00 87.64           O  
ATOM   4455  CG  LEU A 276      19.745  13.495   2.059  1.00 87.64           C  
ATOM   4456  HG  LEU A 276      20.014  13.598   1.008  1.00 87.64           H  
ATOM   4457  CD1 LEU A 276      20.054  14.814   2.757  1.00 87.64           C  
ATOM   4458 HD11 LEU A 276      19.415  15.593   2.340  1.00 87.64           H  
ATOM   4459 HD12 LEU A 276      21.100  15.076   2.600  1.00 87.64           H  
ATOM   4460 HD13 LEU A 276      19.851  14.718   3.824  1.00 87.64           H  
ATOM   4461  CD2 LEU A 276      20.599  12.395   2.692  1.00 87.64           C  
ATOM   4462 HD21 LEU A 276      20.332  12.264   3.741  1.00 87.64           H  
ATOM   4463 HD22 LEU A 276      20.455  11.455   2.160  1.00 87.64           H  
ATOM   4464 HD23 LEU A 276      21.653  12.663   2.617  1.00 87.64           H  
ATOM   4465  N   LYS A 277      15.707  11.113   2.575  1.00 90.45           N  
ATOM   4466  H   LYS A 277      16.318  10.768   3.302  1.00 90.45           H  
ATOM   4467  CA  LYS A 277      14.265  10.958   2.772  1.00 90.45           C  
ATOM   4468  HA  LYS A 277      13.787  11.819   2.303  1.00 90.45           H  
ATOM   4469  C   LYS A 277      13.887  11.007   4.244  1.00 90.45           C  
ATOM   4470  CB  LYS A 277      13.737   9.688   2.078  1.00 90.45           C  
ATOM   4471  HB2 LYS A 277      14.082   9.676   1.045  1.00 90.45           H  
ATOM   4472  HB3 LYS A 277      12.647   9.731   2.068  1.00 90.45           H  
ATOM   4473  O   LYS A 277      14.613  10.460   5.067  1.00 90.45           O  
ATOM   4474  CG  LYS A 277      14.177   8.396   2.788  1.00 90.45           C  
ATOM   4475  HG2 LYS A 277      13.778   8.391   3.802  1.00 90.45           H  
ATOM   4476  HG3 LYS A 277      15.265   8.360   2.836  1.00 90.45           H  
ATOM   4477  CD  LYS A 277      13.660   7.141   2.086  1.00 90.45           C  
ATOM   4478  HD2 LYS A 277      14.094   7.080   1.088  1.00 90.45           H  
ATOM   4479  HD3 LYS A 277      12.574   7.194   2.013  1.00 90.45           H  
ATOM   4480  CE  LYS A 277      14.076   5.932   2.931  1.00 90.45           C  
ATOM   4481  HE2 LYS A 277      13.674   6.070   3.935  1.00 90.45           H  
ATOM   4482  HE3 LYS A 277      15.162   5.921   3.016  1.00 90.45           H  
ATOM   4483  NZ  LYS A 277      13.583   4.658   2.358  1.00 90.45           N  
ATOM   4484  HZ1 LYS A 277      13.824   3.892   2.970  1.00 90.45           H  
ATOM   4485  HZ2 LYS A 277      13.999   4.494   1.452  1.00 90.45           H  
ATOM   4486  HZ3 LYS A 277      12.578   4.690   2.264  1.00 90.45           H  
ATOM   4487  N   GLU A 278      12.722  11.571   4.525  1.00 91.98           N  
ATOM   4488  H   GLU A 278      12.196  11.975   3.764  1.00 91.98           H  
ATOM   4489  CA  GLU A 278      12.058  11.512   5.830  1.00 91.98           C  
ATOM   4490  HA  GLU A 278      12.498  10.703   6.415  1.00 91.98           H  
ATOM   4491  C   GLU A 278      10.586  11.153   5.654  1.00 91.98           C  
ATOM   4492  CB  GLU A 278      12.224  12.830   6.604  1.00 91.98           C  
ATOM   4493  HB2 GLU A 278      12.099  13.669   5.918  1.00 91.98           H  
ATOM   4494  HB3 GLU A 278      11.452  12.907   7.369  1.00 91.98           H  
ATOM   4495  O   GLU A 278       9.991  11.440   4.613  1.00 91.98           O  
ATOM   4496  CG  GLU A 278      13.599  12.925   7.282  1.00 91.98           C  
ATOM   4497  HG2 GLU A 278      14.351  12.830   6.499  1.00 91.98           H  
ATOM   4498  HG3 GLU A 278      13.693  13.911   7.736  1.00 91.98           H  
ATOM   4499  CD  GLU A 278      13.856  11.840   8.348  1.00 91.98           C  
ATOM   4500  OE1 GLU A 278      15.033  11.663   8.742  1.00 91.98           O  
ATOM   4501  OE2 GLU A 278      12.887  11.141   8.729  1.00 91.98           O  
ATOM   4502  N   ILE A 279      10.010  10.472   6.644  1.00 89.90           N  
ATOM   4503  H   ILE A 279      10.507  10.381   7.519  1.00 89.90           H  
ATOM   4504  CA  ILE A 279       8.664   9.895   6.551  1.00 89.90           C  
ATOM   4505  HA  ILE A 279       8.174  10.292   5.662  1.00 89.90           H  
ATOM   4506  C   ILE A 279       7.839  10.325   7.758  1.00 89.90           C  
ATOM   4507  CB  ILE A 279       8.703   8.353   6.414  1.00 89.90           C  
ATOM   4508  HB  ILE A 279       9.132   7.941   7.328  1.00 89.90           H  
ATOM   4509  O   ILE A 279       8.282  10.183   8.893  1.00 89.90           O  
ATOM   4510  CG1 ILE A 279       9.597   7.922   5.226  1.00 89.90           C  
ATOM   4511 HG12 ILE A 279       9.227   8.386   4.311  1.00 89.90           H  
ATOM   4512 HG13 ILE A 279      10.610   8.287   5.394  1.00 89.90           H  
ATOM   4513  CG2 ILE A 279       7.279   7.777   6.252  1.00 89.90           C  
ATOM   4514 HG21 ILE A 279       7.302   6.687   6.244  1.00 89.90           H  
ATOM   4515 HG22 ILE A 279       6.832   8.142   5.328  1.00 89.90           H  
ATOM   4516 HG23 ILE A 279       6.644   8.072   7.087  1.00 89.90           H  
ATOM   4517  CD1 ILE A 279       9.706   6.406   5.014  1.00 89.90           C  
ATOM   4518 HD11 ILE A 279       8.758   6.002   4.658  1.00 89.90           H  
ATOM   4519 HD12 ILE A 279      10.469   6.204   4.262  1.00 89.90           H  
ATOM   4520 HD13 ILE A 279       9.988   5.922   5.948  1.00 89.90           H  
ATOM   4521  N   LEU A 280       6.612  10.766   7.497  1.00 90.82           N  
ATOM   4522  H   LEU A 280       6.321  10.792   6.530  1.00 90.82           H  
ATOM   4523  CA  LEU A 280       5.584  11.047   8.495  1.00 90.82           C  
ATOM   4524  HA  LEU A 280       5.955  10.811   9.492  1.00 90.82           H  
ATOM   4525  C   LEU A 280       4.361  10.169   8.242  1.00 90.82           C  
ATOM   4526  CB  LEU A 280       5.208  12.533   8.442  1.00 90.82           C  
ATOM   4527  HB2 LEU A 280       4.908  12.781   7.423  1.00 90.82           H  
ATOM   4528  HB3 LEU A 280       4.351  12.703   9.093  1.00 90.82           H  
ATOM   4529  O   LEU A 280       4.109   9.758   7.110  1.00 90.82           O  
ATOM   4530  CG  LEU A 280       6.337  13.481   8.877  1.00 90.82           C  
ATOM   4531  HG  LEU A 280       7.219  13.319   8.258  1.00 90.82           H  
ATOM   4532  CD1 LEU A 280       5.845  14.905   8.651  1.00 90.82           C  
ATOM   4533 HD11 LEU A 280       5.696  15.103   7.589  1.00 90.82           H  
ATOM   4534 HD12 LEU A 280       6.571  15.606   9.060  1.00 90.82           H  
ATOM   4535 HD13 LEU A 280       4.907  15.052   9.187  1.00 90.82           H  
ATOM   4536  CD2 LEU A 280       6.738  13.274  10.335  1.00 90.82           C  
ATOM   4537 HD21 LEU A 280       7.240  12.315  10.468  1.00 90.82           H  
ATOM   4538 HD22 LEU A 280       5.862  13.331  10.981  1.00 90.82           H  
ATOM   4539 HD23 LEU A 280       7.424  14.064  10.640  1.00 90.82           H  
ATOM   4540  N   THR A 281       3.589   9.881   9.286  1.00 89.30           N  
ATOM   4541  H   THR A 281       3.782  10.333  10.169  1.00 89.30           H  
ATOM   4542  CA  THR A 281       2.328   9.135   9.168  1.00 89.30           C  
ATOM   4543  HA  THR A 281       2.126   8.903   8.122  1.00 89.30           H  
ATOM   4544  C   THR A 281       1.192  10.000   9.683  1.00 89.30           C  
ATOM   4545  CB  THR A 281       2.378   7.805   9.929  1.00 89.30           C  
ATOM   4546  HB  THR A 281       2.474   7.996  10.997  1.00 89.30           H  
ATOM   4547  O   THR A 281       1.211  10.397  10.842  1.00 89.30           O  
ATOM   4548  CG2 THR A 281       1.137   6.951   9.674  1.00 89.30           C  
ATOM   4549 HG21 THR A 281       1.013   6.783   8.604  1.00 89.30           H  
ATOM   4550 HG22 THR A 281       1.250   5.990  10.177  1.00 89.30           H  
ATOM   4551 HG23 THR A 281       0.250   7.448  10.068  1.00 89.30           H  
ATOM   4552  OG1 THR A 281       3.495   7.058   9.496  1.00 89.30           O  
ATOM   4553  HG1 THR A 281       4.258   7.618   9.661  1.00 89.30           H  
ATOM   4554  N   ILE A 282       0.203  10.268   8.833  1.00 85.87           N  
ATOM   4555  H   ILE A 282       0.232   9.863   7.908  1.00 85.87           H  
ATOM   4556  CA  ILE A 282      -0.953  11.101   9.171  1.00 85.87           C  
ATOM   4557  HA  ILE A 282      -0.804  11.543  10.156  1.00 85.87           H  
ATOM   4558  C   ILE A 282      -2.203  10.230   9.242  1.00 85.87           C  
ATOM   4559  CB  ILE A 282      -1.117  12.258   8.166  1.00 85.87           C  
ATOM   4560  HB  ILE A 282      -1.337  11.824   7.191  1.00 85.87           H  
ATOM   4561  O   ILE A 282      -2.475   9.440   8.336  1.00 85.87           O  
ATOM   4562  CG1 ILE A 282       0.167  13.108   8.010  1.00 85.87           C  
ATOM   4563 HG12 ILE A 282      -0.011  13.870   7.251  1.00 85.87           H  
ATOM   4564 HG13 ILE A 282       0.973  12.478   7.634  1.00 85.87           H  
ATOM   4565  CG2 ILE A 282      -2.316  13.139   8.559  1.00 85.87           C  
ATOM   4566 HG21 ILE A 282      -3.248  12.580   8.480  1.00 85.87           H  
ATOM   4567 HG22 ILE A 282      -2.202  13.512   9.577  1.00 85.87           H  
ATOM   4568 HG23 ILE A 282      -2.380  13.985   7.875  1.00 85.87           H  
ATOM   4569  CD1 ILE A 282       0.661  13.800   9.288  1.00 85.87           C  
ATOM   4570 HD11 ILE A 282      -0.080  14.518   9.640  1.00 85.87           H  
ATOM   4571 HD12 ILE A 282       0.864  13.070  10.071  1.00 85.87           H  
ATOM   4572 HD13 ILE A 282       1.587  14.332   9.070  1.00 85.87           H  
ATOM   4573  N   THR A 283      -2.978  10.393  10.314  1.00 81.21           N  
ATOM   4574  H   THR A 283      -2.684  11.068  11.006  1.00 81.21           H  
ATOM   4575  CA  THR A 283      -4.246   9.685  10.522  1.00 81.21           C  
ATOM   4576  HA  THR A 283      -4.382   8.933   9.745  1.00 81.21           H  
ATOM   4577  C   THR A 283      -5.417  10.658  10.455  1.00 81.21           C  
ATOM   4578  CB  THR A 283      -4.245   8.959  11.874  1.00 81.21           C  
ATOM   4579  HB  THR A 283      -4.200   9.691  12.680  1.00 81.21           H  
ATOM   4580  O   THR A 283      -5.610  11.466  11.364  1.00 81.21           O  
ATOM   4581  CG2 THR A 283      -5.485   8.081  12.058  1.00 81.21           C  
ATOM   4582 HG21 THR A 283      -5.541   7.356  11.246  1.00 81.21           H  
ATOM   4583 HG22 THR A 283      -5.415   7.550  13.007  1.00 81.21           H  
ATOM   4584 HG23 THR A 283      -6.386   8.694  12.048  1.00 81.21           H  
ATOM   4585  OG1 THR A 283      -3.137   8.101  11.984  1.00 81.21           O  
ATOM   4586  HG1 THR A 283      -2.355   8.631  11.810  1.00 81.21           H  
ATOM   4587  N   VAL A 284      -6.254  10.545   9.426  1.00 76.75           N  
ATOM   4588  H   VAL A 284      -6.070   9.867   8.700  1.00 76.75           H  
ATOM   4589  CA  VAL A 284      -7.514  11.292   9.331  1.00 76.75           C  
ATOM   4590  HA  VAL A 284      -7.393  12.238   9.858  1.00 76.75           H  
ATOM   4591  C   VAL A 284      -8.619  10.487  10.018  1.00 76.75           C  
ATOM   4592  CB  VAL A 284      -7.866  11.641   7.873  1.00 76.75           C  
ATOM   4593  HB  VAL A 284      -8.113  10.726   7.334  1.00 76.75           H  
ATOM   4594  O   VAL A 284      -8.774   9.291   9.782  1.00 76.75           O  
ATOM   4595  CG1 VAL A 284      -9.081  12.571   7.814  1.00 76.75           C  
ATOM   4596 HG11 VAL A 284      -9.961  12.044   8.184  1.00 76.75           H  
ATOM   4597 HG12 VAL A 284      -9.274  12.867   6.783  1.00 76.75           H  
ATOM   4598 HG13 VAL A 284      -8.906  13.465   8.411  1.00 76.75           H  
ATOM   4599  CG2 VAL A 284      -6.704  12.335   7.153  1.00 76.75           C  
ATOM   4600 HG21 VAL A 284      -7.001  12.569   6.130  1.00 76.75           H  
ATOM   4601 HG22 VAL A 284      -6.433  13.255   7.672  1.00 76.75           H  
ATOM   4602 HG23 VAL A 284      -5.835  11.679   7.099  1.00 76.75           H  
ATOM   4603  N   LYS A 285      -9.384  11.120  10.909  1.00 77.83           N  
ATOM   4604  H   LYS A 285      -9.205  12.103  11.053  1.00 77.83           H  
ATOM   4605  CA  LYS A 285     -10.501  10.497  11.638  1.00 77.83           C  
ATOM   4606  HA  LYS A 285     -10.655   9.483  11.268  1.00 77.83           H  
ATOM   4607  C   LYS A 285     -11.787  11.267  11.389  1.00 77.83           C  
ATOM   4608  CB  LYS A 285     -10.208  10.442  13.147  1.00 77.83           C  
ATOM   4609  HB2 LYS A 285     -11.092  10.060  13.658  1.00 77.83           H  
ATOM   4610  HB3 LYS A 285     -10.011  11.452  13.506  1.00 77.83           H  
ATOM   4611  O   LYS A 285     -11.768  12.495  11.360  1.00 77.83           O  
ATOM   4612  CG  LYS A 285      -9.014   9.541  13.485  1.00 77.83           C  
ATOM   4613  HG2 LYS A 285      -9.187   8.545  13.079  1.00 77.83           H  
ATOM   4614  HG3 LYS A 285      -8.115   9.958  13.031  1.00 77.83           H  
ATOM   4615  CD  LYS A 285      -8.802   9.444  15.001  1.00 77.83           C  
ATOM   4616  HD2 LYS A 285      -8.634  10.445  15.398  1.00 77.83           H  
ATOM   4617  HD3 LYS A 285      -9.687   9.009  15.465  1.00 77.83           H  
ATOM   4618  CE  LYS A 285      -7.578   8.562  15.268  1.00 77.83           C  
ATOM   4619  HE2 LYS A 285      -6.742   8.962  14.695  1.00 77.83           H  
ATOM   4620  HE3 LYS A 285      -7.780   7.561  14.889  1.00 77.83           H  
ATOM   4621  NZ  LYS A 285      -7.221   8.515  16.707  1.00 77.83           N  
ATOM   4622  HZ1 LYS A 285      -7.978   8.130  17.255  1.00 77.83           H  
ATOM   4623  HZ2 LYS A 285      -6.398   7.943  16.830  1.00 77.83           H  
ATOM   4624  HZ3 LYS A 285      -6.994   9.442  17.035  1.00 77.83           H  
ATOM   4625  N   SER A 286     -12.910  10.559  11.327  1.00 71.65           N  
ATOM   4626  H   SER A 286     -12.873   9.553  11.251  1.00 71.65           H  
ATOM   4627  CA  SER A 286     -14.223  11.202  11.275  1.00 71.65           C  
ATOM   4628  HA  SER A 286     -14.231  11.832  10.386  1.00 71.65           H  
ATOM   4629  C   SER A 286     -14.475  12.057  12.534  1.00 71.65           C  
ATOM   4630  CB  SER A 286     -15.332  10.163  11.104  1.00 71.65           C  
ATOM   4631  HB2 SER A 286     -15.430   9.579  12.019  1.00 71.65           H  
ATOM   4632  HB3 SER A 286     -16.277  10.667  10.902  1.00 71.65           H  
ATOM   4633  O   SER A 286     -14.050  11.667  13.635  1.00 71.65           O  
ATOM   4634  OG  SER A 286     -15.015   9.296  10.031  1.00 71.65           O  
ATOM   4635  HG  SER A 286     -14.933   9.812   9.225  1.00 71.65           H  
ATOM   4636  N   PRO A 287     -15.160  13.209  12.413  1.00 76.85           N  
ATOM   4637  CA  PRO A 287     -15.523  14.044  13.553  1.00 76.85           C  
ATOM   4638  HA  PRO A 287     -14.613  14.365  14.060  1.00 76.85           H  
ATOM   4639  C   PRO A 287     -16.441  13.320  14.539  1.00 76.85           C  
ATOM   4640  CB  PRO A 287     -16.229  15.268  12.966  1.00 76.85           C  
ATOM   4641  HB2 PRO A 287     -17.305  15.098  12.918  1.00 76.85           H  
ATOM   4642  HB3 PRO A 287     -16.018  16.159  13.556  1.00 76.85           H  
ATOM   4643  O   PRO A 287     -17.310  12.542  14.148  1.00 76.85           O  
ATOM   4644  CG  PRO A 287     -15.678  15.351  11.546  1.00 76.85           C  
ATOM   4645  HG2 PRO A 287     -16.346  15.886  10.872  1.00 76.85           H  
ATOM   4646  HG3 PRO A 287     -14.689  15.809  11.562  1.00 76.85           H  
ATOM   4647  CD  PRO A 287     -15.551  13.878  11.179  1.00 76.85           C  
ATOM   4648  HD2 PRO A 287     -14.799  13.779  10.396  1.00 76.85           H  
ATOM   4649  HD3 PRO A 287     -16.511  13.491  10.836  1.00 76.85           H  
ATOM   4650  N   THR A 288     -16.281  13.598  15.831  1.00 76.28           N  
ATOM   4651  H   THR A 288     -15.566  14.260  16.096  1.00 76.28           H  
ATOM   4652  CA  THR A 288     -17.237  13.163  16.860  1.00 76.28           C  
ATOM   4653  HA  THR A 288     -17.686  12.220  16.547  1.00 76.28           H  
ATOM   4654  C   THR A 288     -18.375  14.174  17.021  1.00 76.28           C  
ATOM   4655  CB  THR A 288     -16.549  12.913  18.209  1.00 76.28           C  
ATOM   4656  HB  THR A 288     -17.290  12.524  18.906  1.00 76.28           H  
ATOM   4657  O   THR A 288     -18.270  15.315  16.574  1.00 76.28           O  
ATOM   4658  CG2 THR A 288     -15.407  11.902  18.117  1.00 76.28           C  
ATOM   4659 HG21 THR A 288     -15.000  11.732  19.114  1.00 76.28           H  
ATOM   4660 HG22 THR A 288     -14.620  12.276  17.462  1.00 76.28           H  
ATOM   4661 HG23 THR A 288     -15.788  10.961  17.721  1.00 76.28           H  
ATOM   4662  OG1 THR A 288     -16.033  14.105  18.741  1.00 76.28           O  
ATOM   4663  HG1 THR A 288     -15.274  14.367  18.215  1.00 76.28           H  
ATOM   4664  N   VAL A 289     -19.456  13.787  17.709  1.00 72.05           N  
ATOM   4665  H   VAL A 289     -19.517  12.834  18.038  1.00 72.05           H  
ATOM   4666  CA  VAL A 289     -20.542  14.721  18.066  1.00 72.05           C  
ATOM   4667  HA  VAL A 289     -20.964  15.132  17.148  1.00 72.05           H  
ATOM   4668  C   VAL A 289     -20.007  15.908  18.877  1.00 72.05           C  
ATOM   4669  CB  VAL A 289     -21.669  14.004  18.836  1.00 72.05           C  
ATOM   4670  HB  VAL A 289     -21.256  13.563  19.744  1.00 72.05           H  
ATOM   4671  O   VAL A 289     -20.424  17.036  18.637  1.00 72.05           O  
ATOM   4672  CG1 VAL A 289     -22.804  14.957  19.230  1.00 72.05           C  
ATOM   4673 HG11 VAL A 289     -23.611  14.403  19.709  1.00 72.05           H  
ATOM   4674 HG12 VAL A 289     -22.443  15.700  19.941  1.00 72.05           H  
ATOM   4675 HG13 VAL A 289     -23.191  15.467  18.347  1.00 72.05           H  
ATOM   4676  CG2 VAL A 289     -22.284  12.880  17.988  1.00 72.05           C  
ATOM   4677 HG21 VAL A 289     -22.683  13.291  17.061  1.00 72.05           H  
ATOM   4678 HG22 VAL A 289     -23.090  12.398  18.540  1.00 72.05           H  
ATOM   4679 HG23 VAL A 289     -21.535  12.124  17.750  1.00 72.05           H  
ATOM   4680  N   ASP A 290     -19.039  15.681  19.769  1.00 73.86           N  
ATOM   4681  H   ASP A 290     -18.743  14.733  19.949  1.00 73.86           H  
ATOM   4682  CA  ASP A 290     -18.399  16.748  20.549  1.00 73.86           C  
ATOM   4683  HA  ASP A 290     -19.170  17.348  21.033  1.00 73.86           H  
ATOM   4684  C   ASP A 290     -17.555  17.684  19.673  1.00 73.86           C  
ATOM   4685  CB  ASP A 290     -17.502  16.138  21.638  1.00 73.86           C  
ATOM   4686  HB2 ASP A 290     -16.950  16.943  22.123  1.00 73.86           H  
ATOM   4687  HB3 ASP A 290     -16.777  15.473  21.170  1.00 73.86           H  
ATOM   4688  O   ASP A 290     -17.542  18.896  19.893  1.00 73.86           O  
ATOM   4689  CG  ASP A 290     -18.269  15.375  22.722  1.00 73.86           C  
ATOM   4690  OD1 ASP A 290     -19.443  15.722  22.974  1.00 73.86           O  
ATOM   4691  OD2 ASP A 290     -17.656  14.449  23.297  1.00 73.86           O  
ATOM   4692  N   ASP A 291     -16.867  17.145  18.660  1.00 77.31           N  
ATOM   4693  H   ASP A 291     -16.925  16.145  18.525  1.00 77.31           H  
ATOM   4694  CA  ASP A 291     -16.112  17.950  17.691  1.00 77.31           C  
ATOM   4695  HA  ASP A 291     -15.435  18.609  18.235  1.00 77.31           H  
ATOM   4696  C   ASP A 291     -17.067  18.843  16.885  1.00 77.31           C  
ATOM   4697  CB  ASP A 291     -15.259  17.062  16.764  1.00 77.31           C  
ATOM   4698  HB2 ASP A 291     -14.730  17.707  16.063  1.00 77.31           H  
ATOM   4699  HB3 ASP A 291     -15.913  16.412  16.183  1.00 77.31           H  
ATOM   4700  O   ASP A 291     -16.840  20.047  16.760  1.00 77.31           O  
ATOM   4701  CG  ASP A 291     -14.215  16.210  17.500  1.00 77.31           C  
ATOM   4702  OD1 ASP A 291     -13.574  16.710  18.452  1.00 77.31           O  
ATOM   4703  OD2 ASP A 291     -14.070  15.007  17.141  1.00 77.31           O  
ATOM   4704  N   LEU A 292     -18.195  18.288  16.429  1.00 76.04           N  
ATOM   4705  H   LEU A 292     -18.333  17.299  16.576  1.00 76.04           H  
ATOM   4706  CA  LEU A 292     -19.242  19.056  15.752  1.00 76.04           C  
ATOM   4707  HA  LEU A 292     -18.789  19.614  14.933  1.00 76.04           H  
ATOM   4708  C   LEU A 292     -19.881  20.096  16.682  1.00 76.04           C  
ATOM   4709  CB  LEU A 292     -20.305  18.101  15.182  1.00 76.04           C  
ATOM   4710  HB2 LEU A 292     -20.696  17.489  15.995  1.00 76.04           H  
ATOM   4711  HB3 LEU A 292     -21.130  18.697  14.792  1.00 76.04           H  
ATOM   4712  O   LEU A 292     -20.093  21.233  16.267  1.00 76.04           O  
ATOM   4713  CG  LEU A 292     -19.802  17.178  14.057  1.00 76.04           C  
ATOM   4714  HG  LEU A 292     -18.937  16.611  14.401  1.00 76.04           H  
ATOM   4715  CD1 LEU A 292     -20.906  16.189  13.683  1.00 76.04           C  
ATOM   4716 HD11 LEU A 292     -20.547  15.524  12.899  1.00 76.04           H  
ATOM   4717 HD12 LEU A 292     -21.170  15.588  14.553  1.00 76.04           H  
ATOM   4718 HD13 LEU A 292     -21.786  16.724  13.325  1.00 76.04           H  
ATOM   4719  CD2 LEU A 292     -19.403  17.959  12.804  1.00 76.04           C  
ATOM   4720 HD21 LEU A 292     -18.536  18.587  13.009  1.00 76.04           H  
ATOM   4721 HD22 LEU A 292     -19.130  17.265  12.009  1.00 76.04           H  
ATOM   4722 HD23 LEU A 292     -20.231  18.581  12.463  1.00 76.04           H  
ATOM   4723  N   ALA A 293     -20.134  19.763  17.950  1.00 74.91           N  
ATOM   4724  H   ALA A 293     -19.980  18.807  18.236  1.00 74.91           H  
ATOM   4725  CA  ALA A 293     -20.676  20.704  18.929  1.00 74.91           C  
ATOM   4726  HA  ALA A 293     -21.625  21.084  18.552  1.00 74.91           H  
ATOM   4727  C   ALA A 293     -19.745  21.910  19.143  1.00 74.91           C  
ATOM   4728  CB  ALA A 293     -20.943  19.962  20.243  1.00 74.91           C  
ATOM   4729  HB1 ALA A 293     -21.625  19.130  20.068  1.00 74.91           H  
ATOM   4730  HB2 ALA A 293     -21.397  20.644  20.963  1.00 74.91           H  
ATOM   4731  HB3 ALA A 293     -20.011  19.578  20.657  1.00 74.91           H  
ATOM   4732  O   ALA A 293     -20.221  23.042  19.249  1.00 74.91           O  
ATOM   4733  N   LYS A 294     -18.420  21.700  19.139  1.00 75.79           N  
ATOM   4734  H   LYS A 294     -18.094  20.746  19.068  1.00 75.79           H  
ATOM   4735  CA  LYS A 294     -17.433  22.793  19.183  1.00 75.79           C  
ATOM   4736  HA  LYS A 294     -17.645  23.435  20.038  1.00 75.79           H  
ATOM   4737  C   LYS A 294     -17.514  23.678  17.942  1.00 75.79           C  
ATOM   4738  CB  LYS A 294     -16.010  22.242  19.310  1.00 75.79           C  
ATOM   4739  HB2 LYS A 294     -15.301  23.055  19.155  1.00 75.79           H  
ATOM   4740  HB3 LYS A 294     -15.847  21.510  18.519  1.00 75.79           H  
ATOM   4741  O   LYS A 294     -17.511  24.897  18.087  1.00 75.79           O  
ATOM   4742  CG  LYS A 294     -15.715  21.606  20.673  1.00 75.79           C  
ATOM   4743  HG2 LYS A 294     -16.508  20.911  20.948  1.00 75.79           H  
ATOM   4744  HG3 LYS A 294     -15.648  22.381  21.437  1.00 75.79           H  
ATOM   4745  CD  LYS A 294     -14.386  20.854  20.568  1.00 75.79           C  
ATOM   4746  HD2 LYS A 294     -14.438  20.187  19.707  1.00 75.79           H  
ATOM   4747  HD3 LYS A 294     -13.574  21.563  20.409  1.00 75.79           H  
ATOM   4748  CE  LYS A 294     -14.110  20.008  21.809  1.00 75.79           C  
ATOM   4749  HE2 LYS A 294     -13.878  20.662  22.649  1.00 75.79           H  
ATOM   4750  HE3 LYS A 294     -15.015  19.448  22.045  1.00 75.79           H  
ATOM   4751  NZ  LYS A 294     -12.998  19.066  21.533  1.00 75.79           N  
ATOM   4752  HZ1 LYS A 294     -12.818  18.466  22.325  1.00 75.79           H  
ATOM   4753  HZ2 LYS A 294     -13.245  18.471  20.755  1.00 75.79           H  
ATOM   4754  HZ3 LYS A 294     -12.156  19.557  21.270  1.00 75.79           H  
ATOM   4755  N   VAL A 295     -17.635  23.092  16.749  1.00 75.69           N  
ATOM   4756  H   VAL A 295     -17.601  22.084  16.708  1.00 75.69           H  
ATOM   4757  CA  VAL A 295     -17.795  23.845  15.491  1.00 75.69           C  
ATOM   4758  HA  VAL A 295     -16.959  24.536  15.381  1.00 75.69           H  
ATOM   4759  C   VAL A 295     -19.077  24.674  15.523  1.00 75.69           C  
ATOM   4760  CB  VAL A 295     -17.795  22.900  14.277  1.00 75.69           C  
ATOM   4761  HB  VAL A 295     -18.571  22.146  14.409  1.00 75.69           H  
ATOM   4762  O   VAL A 295     -19.045  25.868  15.240  1.00 75.69           O  
ATOM   4763  CG1 VAL A 295     -18.066  23.638  12.959  1.00 75.69           C  
ATOM   4764 HG11 VAL A 295     -19.083  24.029  12.942  1.00 75.69           H  
ATOM   4765 HG12 VAL A 295     -17.358  24.457  12.833  1.00 75.69           H  
ATOM   4766 HG13 VAL A 295     -17.958  22.946  12.124  1.00 75.69           H  
ATOM   4767  CG2 VAL A 295     -16.450  22.185  14.143  1.00 75.69           C  
ATOM   4768 HG21 VAL A 295     -16.111  21.784  15.098  1.00 75.69           H  
ATOM   4769 HG22 VAL A 295     -15.688  22.863  13.760  1.00 75.69           H  
ATOM   4770 HG23 VAL A 295     -16.576  21.344  13.462  1.00 75.69           H  
ATOM   4771  N   VAL A 296     -20.193  24.082  15.956  1.00 75.10           N  
ATOM   4772  H   VAL A 296     -20.157  23.092  16.150  1.00 75.10           H  
ATOM   4773  CA  VAL A 296     -21.469  24.788  16.143  1.00 75.10           C  
ATOM   4774  HA  VAL A 296     -21.769  25.228  15.191  1.00 75.10           H  
ATOM   4775  C   VAL A 296     -21.311  25.936  17.142  1.00 75.10           C  
ATOM   4776  CB  VAL A 296     -22.570  23.804  16.587  1.00 75.10           C  
ATOM   4777  HB  VAL A 296     -22.221  23.246  17.455  1.00 75.10           H  
ATOM   4778  O   VAL A 296     -21.754  27.050  16.875  1.00 75.10           O  
ATOM   4779  CG1 VAL A 296     -23.877  24.514  16.966  1.00 75.10           C  
ATOM   4780 HG11 VAL A 296     -23.733  25.126  17.856  1.00 75.10           H  
ATOM   4781 HG12 VAL A 296     -24.644  23.772  17.189  1.00 75.10           H  
ATOM   4782 HG13 VAL A 296     -24.217  25.142  16.142  1.00 75.10           H  
ATOM   4783  CG2 VAL A 296     -22.909  22.810  15.468  1.00 75.10           C  
ATOM   4784 HG21 VAL A 296     -22.009  22.328  15.088  1.00 75.10           H  
ATOM   4785 HG22 VAL A 296     -23.571  22.036  15.855  1.00 75.10           H  
ATOM   4786 HG23 VAL A 296     -23.401  23.323  14.642  1.00 75.10           H  
ATOM   4787  N   HIS A 297     -20.629  25.716  18.268  1.00 72.15           N  
ATOM   4788  H   HIS A 297     -20.301  24.780  18.459  1.00 72.15           H  
ATOM   4789  CA  HIS A 297     -20.369  26.764  19.255  1.00 72.15           C  
ATOM   4790  HA  HIS A 297     -21.323  27.210  19.536  1.00 72.15           H  
ATOM   4791  C   HIS A 297     -19.483  27.895  18.703  1.00 72.15           C  
ATOM   4792  CB  HIS A 297     -19.750  26.131  20.506  1.00 72.15           C  
ATOM   4793  HB2 HIS A 297     -18.760  25.741  20.272  1.00 72.15           H  
ATOM   4794  HB3 HIS A 297     -20.374  25.299  20.831  1.00 72.15           H  
ATOM   4795  O   HIS A 297     -19.757  29.074  18.949  1.00 72.15           O  
ATOM   4796  CG  HIS A 297     -19.645  27.111  21.643  1.00 72.15           C  
ATOM   4797  CD2 HIS A 297     -18.515  27.741  22.089  1.00 72.15           C  
ATOM   4798  HD2 HIS A 297     -17.519  27.616  21.692  1.00 72.15           H  
ATOM   4799  ND1 HIS A 297     -20.694  27.564  22.408  1.00 72.15           N  
ATOM   4800  HD1 HIS A 297     -21.655  27.261  22.336  1.00 72.15           H  
ATOM   4801  CE1 HIS A 297     -20.208  28.443  23.298  1.00 72.15           C  
ATOM   4802  HE1 HIS A 297     -20.792  28.960  24.045  1.00 72.15           H  
ATOM   4803  NE2 HIS A 297     -18.883  28.582  23.144  1.00 72.15           N  
ATOM   4804  N   MET A 298     -18.451  27.561  17.919  1.00 71.35           N  
ATOM   4805  H   MET A 298     -18.264  26.580  17.771  1.00 71.35           H  
ATOM   4806  CA  MET A 298     -17.607  28.536  17.222  1.00 71.35           C  
ATOM   4807  HA  MET A 298     -17.193  29.234  17.950  1.00 71.35           H  
ATOM   4808  C   MET A 298     -18.421  29.361  16.220  1.00 71.35           C  
ATOM   4809  CB  MET A 298     -16.447  27.835  16.500  1.00 71.35           C  
ATOM   4810  HB2 MET A 298     -16.814  26.971  15.946  1.00 71.35           H  
ATOM   4811  HB3 MET A 298     -16.015  28.537  15.787  1.00 71.35           H  
ATOM   4812  O   MET A 298     -18.325  30.588  16.231  1.00 71.35           O  
ATOM   4813  CG  MET A 298     -15.342  27.389  17.462  1.00 71.35           C  
ATOM   4814  HG2 MET A 298     -14.938  28.268  17.964  1.00 71.35           H  
ATOM   4815  HG3 MET A 298     -15.775  26.738  18.222  1.00 71.35           H  
ATOM   4816  SD  MET A 298     -13.973  26.495  16.676  1.00 71.35           S  
ATOM   4817  CE  MET A 298     -13.326  27.749  15.534  1.00 71.35           C  
ATOM   4818  HE1 MET A 298     -14.060  27.957  14.755  1.00 71.35           H  
ATOM   4819  HE2 MET A 298     -12.419  27.367  15.064  1.00 71.35           H  
ATOM   4820  HE3 MET A 298     -13.092  28.663  16.079  1.00 71.35           H  
ATOM   4821  N   LEU A 299     -19.269  28.712  15.417  1.00 73.40           N  
ATOM   4822  H   LEU A 299     -19.279  27.703  15.450  1.00 73.40           H  
ATOM   4823  CA  LEU A 299     -20.163  29.374  14.466  1.00 73.40           C  
ATOM   4824  HA  LEU A 299     -19.570  30.013  13.811  1.00 73.40           H  
ATOM   4825  C   LEU A 299     -21.168  30.293  15.172  1.00 73.40           C  
ATOM   4826  CB  LEU A 299     -20.891  28.315  13.616  1.00 73.40           C  
ATOM   4827  HB2 LEU A 299     -21.712  28.797  13.085  1.00 73.40           H  
ATOM   4828  HB3 LEU A 299     -21.327  27.573  14.286  1.00 73.40           H  
ATOM   4829  O   LEU A 299     -21.338  31.435  14.755  1.00 73.40           O  
ATOM   4830  CG  LEU A 299     -20.010  27.594  12.578  1.00 73.40           C  
ATOM   4831  HG  LEU A 299     -19.119  27.189  13.059  1.00 73.40           H  
ATOM   4832  CD1 LEU A 299     -20.800  26.442  11.956  1.00 73.40           C  
ATOM   4833 HD11 LEU A 299     -21.688  26.820  11.449  1.00 73.40           H  
ATOM   4834 HD12 LEU A 299     -20.173  25.915  11.237  1.00 73.40           H  
ATOM   4835 HD13 LEU A 299     -21.096  25.738  12.733  1.00 73.40           H  
ATOM   4836  CD2 LEU A 299     -19.566  28.532  11.454  1.00 73.40           C  
ATOM   4837 HD21 LEU A 299     -18.917  29.315  11.847  1.00 73.40           H  
ATOM   4838 HD22 LEU A 299     -19.002  27.967  10.712  1.00 73.40           H  
ATOM   4839 HD23 LEU A 299     -20.434  28.982  10.973  1.00 73.40           H  
ATOM   4840  N   LEU A 300     -21.777  29.856  16.280  1.00 72.95           N  
ATOM   4841  H   LEU A 300     -21.632  28.893  16.547  1.00 72.95           H  
ATOM   4842  CA  LEU A 300     -22.675  30.686  17.097  1.00 72.95           C  
ATOM   4843  HA  LEU A 300     -23.469  31.081  16.464  1.00 72.95           H  
ATOM   4844  C   LEU A 300     -21.949  31.895  17.704  1.00 72.95           C  
ATOM   4845  CB  LEU A 300     -23.285  29.829  18.222  1.00 72.95           C  
ATOM   4846  HB2 LEU A 300     -23.735  30.492  18.960  1.00 72.95           H  
ATOM   4847  HB3 LEU A 300     -22.478  29.288  18.717  1.00 72.95           H  
ATOM   4848  O   LEU A 300     -22.499  32.996  17.761  1.00 72.95           O  
ATOM   4849  CG  LEU A 300     -24.358  28.824  17.767  1.00 72.95           C  
ATOM   4850  HG  LEU A 300     -23.984  28.216  16.943  1.00 72.95           H  
ATOM   4851  CD1 LEU A 300     -24.709  27.905  18.939  1.00 72.95           C  
ATOM   4852 HD11 LEU A 300     -25.457  27.179  18.620  1.00 72.95           H  
ATOM   4853 HD12 LEU A 300     -25.101  28.486  19.774  1.00 72.95           H  
ATOM   4854 HD13 LEU A 300     -23.818  27.362  19.255  1.00 72.95           H  
ATOM   4855  CD2 LEU A 300     -25.637  29.523  17.304  1.00 72.95           C  
ATOM   4856 HD21 LEU A 300     -26.022  30.172  18.090  1.00 72.95           H  
ATOM   4857 HD22 LEU A 300     -26.390  28.775  17.056  1.00 72.95           H  
ATOM   4858 HD23 LEU A 300     -25.440  30.111  16.408  1.00 72.95           H  
ATOM   4859  N   THR A 301     -20.702  31.715  18.141  1.00 71.65           N  
ATOM   4860  H   THR A 301     -20.315  30.783  18.095  1.00 71.65           H  
ATOM   4861  CA  THR A 301     -19.877  32.804  18.680  1.00 71.65           C  
ATOM   4862  HA  THR A 301     -20.443  33.322  19.454  1.00 71.65           H  
ATOM   4863  C   THR A 301     -19.532  33.822  17.598  1.00 71.65           C  
ATOM   4864  CB  THR A 301     -18.592  32.262  19.316  1.00 71.65           C  
ATOM   4865  HB  THR A 301     -17.990  31.746  18.568  1.00 71.65           H  
ATOM   4866  O   THR A 301     -19.630  35.027  17.839  1.00 71.65           O  
ATOM   4867  CG2 THR A 301     -17.757  33.369  19.964  1.00 71.65           C  
ATOM   4868 HG21 THR A 301     -17.370  34.044  19.200  1.00 71.65           H  
ATOM   4869 HG22 THR A 301     -18.368  33.925  20.674  1.00 71.65           H  
ATOM   4870 HG23 THR A 301     -16.917  32.918  20.492  1.00 71.65           H  
ATOM   4871  OG1 THR A 301     -18.924  31.363  20.343  1.00 71.65           O  
ATOM   4872  HG1 THR A 301     -19.227  30.542  19.947  1.00 71.65           H  
ATOM   4873  N   GLN A 302     -19.160  33.355  16.404  1.00 72.74           N  
ATOM   4874  H   GLN A 302     -19.084  32.357  16.267  1.00 72.74           H  
ATOM   4875  CA  GLN A 302     -18.895  34.224  15.262  1.00 72.74           C  
ATOM   4876  HA  GLN A 302     -18.170  34.975  15.575  1.00 72.74           H  
ATOM   4877  C   GLN A 302     -20.164  34.969  14.834  1.00 72.74           C  
ATOM   4878  CB  GLN A 302     -18.285  33.396  14.119  1.00 72.74           C  
ATOM   4879  HB2 GLN A 302     -19.026  32.694  13.738  1.00 72.74           H  
ATOM   4880  HB3 GLN A 302     -17.439  32.825  14.501  1.00 72.74           H  
ATOM   4881  O   GLN A 302     -20.134  36.188  14.696  1.00 72.74           O  
ATOM   4882  CG  GLN A 302     -17.797  34.284  12.965  1.00 72.74           C  
ATOM   4883  HG2 GLN A 302     -18.648  34.801  12.522  1.00 72.74           H  
ATOM   4884  HG3 GLN A 302     -17.358  33.655  12.191  1.00 72.74           H  
ATOM   4885  CD  GLN A 302     -16.751  35.312  13.397  1.00 72.74           C  
ATOM   4886  NE2 GLN A 302     -16.810  36.515  12.873  1.00 72.74           N  
ATOM   4887 HE21 GLN A 302     -16.114  37.198  13.136  1.00 72.74           H  
ATOM   4888 HE22 GLN A 302     -17.623  36.812  12.351  1.00 72.74           H  
ATOM   4889  OE1 GLN A 302     -15.895  35.073  14.246  1.00 72.74           O  
ATOM   4890  N   LEU A 303     -21.303  34.276  14.775  1.00 68.25           N  
ATOM   4891  H   LEU A 303     -21.259  33.271  14.862  1.00 68.25           H  
ATOM   4892  CA  LEU A 303     -22.603  34.878  14.492  1.00 68.25           C  
ATOM   4893  HA  LEU A 303     -22.545  35.339  13.506  1.00 68.25           H  
ATOM   4894  C   LEU A 303     -22.960  35.979  15.504  1.00 68.25           C  
ATOM   4895  CB  LEU A 303     -23.654  33.753  14.471  1.00 68.25           C  
ATOM   4896  HB2 LEU A 303     -23.357  33.011  13.730  1.00 68.25           H  
ATOM   4897  HB3 LEU A 303     -23.668  33.266  15.446  1.00 68.25           H  
ATOM   4898  O   LEU A 303     -23.404  37.058  15.119  1.00 68.25           O  
ATOM   4899  CG  LEU A 303     -25.078  34.227  14.147  1.00 68.25           C  
ATOM   4900  HG  LEU A 303     -25.391  34.974  14.876  1.00 68.25           H  
ATOM   4901  CD1 LEU A 303     -25.169  34.832  12.748  1.00 68.25           C  
ATOM   4902 HD11 LEU A 303     -24.845  34.107  12.001  1.00 68.25           H  
ATOM   4903 HD12 LEU A 303     -24.545  35.722  12.677  1.00 68.25           H  
ATOM   4904 HD13 LEU A 303     -26.199  35.131  12.554  1.00 68.25           H  
ATOM   4905  CD2 LEU A 303     -26.049  33.049  14.234  1.00 68.25           C  
ATOM   4906 HD21 LEU A 303     -26.026  32.628  15.239  1.00 68.25           H  
ATOM   4907 HD22 LEU A 303     -27.062  33.388  14.017  1.00 68.25           H  
ATOM   4908 HD23 LEU A 303     -25.767  32.279  13.516  1.00 68.25           H  
ATOM   4909  N   ASN A 304     -22.718  35.757  16.798  1.00 71.58           N  
ATOM   4910  H   ASN A 304     -22.410  34.835  17.071  1.00 71.58           H  
ATOM   4911  CA  ASN A 304     -22.948  36.772  17.830  1.00 71.58           C  
ATOM   4912  HA  ASN A 304     -23.973  37.131  17.741  1.00 71.58           H  
ATOM   4913  C   ASN A 304     -22.045  38.005  17.661  1.00 71.58           C  
ATOM   4914  CB  ASN A 304     -22.760  36.133  19.216  1.00 71.58           C  
ATOM   4915  HB2 ASN A 304     -21.866  35.509  19.216  1.00 71.58           H  
ATOM   4916  HB3 ASN A 304     -22.624  36.919  19.960  1.00 71.58           H  
ATOM   4917  O   ASN A 304     -22.504  39.130  17.886  1.00 71.58           O  
ATOM   4918  CG  ASN A 304     -23.957  35.312  19.659  1.00 71.58           C  
ATOM   4919  ND2 ASN A 304     -23.750  34.324  20.496  1.00 71.58           N  
ATOM   4920 HD21 ASN A 304     -22.809  34.023  20.705  1.00 71.58           H  
ATOM   4921 HD22 ASN A 304     -24.561  33.766  20.721  1.00 71.58           H  
ATOM   4922  OD1 ASN A 304     -25.096  35.583  19.319  1.00 71.58           O  
ATOM   4923  N   LYS A 305     -20.782  37.821  17.248  1.00 71.98           N  
ATOM   4924  H   LYS A 305     -20.481  36.877  17.050  1.00 71.98           H  
ATOM   4925  CA  LYS A 305     -19.874  38.935  16.918  1.00 71.98           C  
ATOM   4926  HA  LYS A 305     -19.848  39.639  17.750  1.00 71.98           H  
ATOM   4927  C   LYS A 305     -20.382  39.719  15.711  1.00 71.98           C  
ATOM   4928  CB  LYS A 305     -18.451  38.430  16.645  1.00 71.98           C  
ATOM   4929  HB2 LYS A 305     -18.483  37.622  15.914  1.00 71.98           H  
ATOM   4930  HB3 LYS A 305     -17.876  39.246  16.205  1.00 71.98           H  
ATOM   4931  O   LYS A 305     -20.447  40.944  15.786  1.00 71.98           O  
ATOM   4932  CG  LYS A 305     -17.720  37.957  17.907  1.00 71.98           C  
ATOM   4933  HG2 LYS A 305     -17.600  38.794  18.595  1.00 71.98           H  
ATOM   4934  HG3 LYS A 305     -18.292  37.171  18.399  1.00 71.98           H  
ATOM   4935  CD  LYS A 305     -16.343  37.416  17.506  1.00 71.98           C  
ATOM   4936  HD2 LYS A 305     -16.484  36.609  16.786  1.00 71.98           H  
ATOM   4937  HD3 LYS A 305     -15.770  38.210  17.029  1.00 71.98           H  
ATOM   4938  CE  LYS A 305     -15.578  36.880  18.717  1.00 71.98           C
[truncated: 365,886 more chars]
