# Supplementary material for: Nuclear genome of Bulinus truncatus, an intermediate host of the carcinogenic human blood fluke Schistosoma haematobium
Source: Nat Commun. 2022 Feb 21;13:977. doi: 10.1038/s41467-022-28634-9 (PMC8861042; doi:10.1038/s41467-022-28634-9)
Supplement: Supplementary file 6 — Supplementary Data 3 [file 41467_2022_28634_MOESM6_ESM.zip › Supplementary_Data_3/btru_060567-t1.mature.pep.pdb]

ATOM      1  N   THR A   1       2.691 -13.029  19.208  1.00 43.15           N  
ATOM      2  H   THR A   1       3.001 -12.141  18.838  1.00 43.15           H  
ATOM      3  H2  THR A   1       2.613 -12.952  20.212  1.00 43.15           H  
ATOM      4  H3  THR A   1       3.362 -13.736  18.944  1.00 43.15           H  
ATOM      5  CA  THR A   1       1.361 -13.315  18.644  1.00 43.15           C  
ATOM      6  HA  THR A   1       1.046 -14.332  18.879  1.00 43.15           H  
ATOM      7  C   THR A   1       1.523 -13.135  17.158  1.00 43.15           C  
ATOM      8  CB  THR A   1       0.357 -12.323  19.239  1.00 43.15           C  
ATOM      9  HB  THR A   1       0.556 -11.310  18.888  1.00 43.15           H  
ATOM     10  O   THR A   1       1.696 -12.005  16.764  1.00 43.15           O  
ATOM     11  CG2 THR A   1      -1.099 -12.690  18.980  1.00 43.15           C  
ATOM     12 HG21 THR A   1      -1.293 -12.679  17.907  1.00 43.15           H  
ATOM     13 HG22 THR A   1      -1.750 -11.953  19.450  1.00 43.15           H  
ATOM     14 HG23 THR A   1      -1.323 -13.680  19.378  1.00 43.15           H  
ATOM     15  OG1 THR A   1       0.557 -12.355  20.633  1.00 43.15           O  
ATOM     16  HG1 THR A   1      -0.080 -11.749  21.018  1.00 43.15           H  
ATOM     17  N   ALA A   2       1.686 -14.214  16.387  1.00 49.55           N  
ATOM     18  H   ALA A   2       1.471 -15.138  16.734  1.00 49.55           H  
ATOM     19  CA  ALA A   2       2.270 -14.125  15.044  1.00 49.55           C  
ATOM     20  HA  ALA A   2       3.201 -13.560  15.101  1.00 49.55           H  
ATOM     21  C   ALA A   2       1.338 -13.386  14.070  1.00 49.55           C  
ATOM     22  CB  ALA A   2       2.615 -15.544  14.564  1.00 49.55           C  
ATOM     23  HB1 ALA A   2       1.715 -16.156  14.522  1.00 49.55           H  
ATOM     24  HB2 ALA A   2       3.342 -16.000  15.236  1.00 49.55           H  
ATOM     25  HB3 ALA A   2       3.048 -15.489  13.565  1.00 49.55           H  
ATOM     26  O   ALA A   2       0.385 -13.986  13.586  1.00 49.55           O  
ATOM     27  N   LEU A   3       1.632 -12.116  13.785  1.00 53.09           N  
ATOM     28  H   LEU A   3       2.412 -11.700  14.272  1.00 53.09           H  
ATOM     29  CA  LEU A   3       0.919 -11.277  12.814  1.00 53.09           C  
ATOM     30  HA  LEU A   3      -0.141 -11.247  13.067  1.00 53.09           H  
ATOM     31  C   LEU A   3       1.000 -11.844  11.389  1.00 53.09           C  
ATOM     32  CB  LEU A   3       1.518  -9.857  12.884  1.00 53.09           C  
ATOM     33  HB2 LEU A   3       1.300  -9.328  11.956  1.00 53.09           H  
ATOM     34  HB3 LEU A   3       2.603  -9.927  12.968  1.00 53.09           H  
ATOM     35  O   LEU A   3       0.133 -11.597  10.561  1.00 53.09           O  
ATOM     36  CG  LEU A   3       0.962  -9.031  14.060  1.00 53.09           C  
ATOM     37  HG  LEU A   3       1.015  -9.613  14.980  1.00 53.09           H  
ATOM     38  CD1 LEU A   3       1.776  -7.759  14.267  1.00 53.09           C  
ATOM     39 HD11 LEU A   3       2.760  -8.043  14.642  1.00 53.09           H  
ATOM     40 HD12 LEU A   3       1.298  -7.131  15.019  1.00 53.09           H  
ATOM     41 HD13 LEU A   3       1.863  -7.209  13.330  1.00 53.09           H  
ATOM     42  CD2 LEU A   3      -0.493  -8.656  13.807  1.00 53.09           C  
ATOM     43 HD21 LEU A   3      -0.805  -7.818  14.431  1.00 53.09           H  
ATOM     44 HD22 LEU A   3      -0.630  -8.402  12.756  1.00 53.09           H  
ATOM     45 HD23 LEU A   3      -1.143  -9.504  14.023  1.00 53.09           H  
ATOM     46  N   PHE A   4       2.018 -12.661  11.115  1.00 53.61           N  
ATOM     47  H   PHE A   4       2.700 -12.805  11.846  1.00 53.61           H  
ATOM     48  CA  PHE A   4       2.232 -13.299   9.821  1.00 53.61           C  
ATOM     49  HA  PHE A   4       1.387 -13.094   9.164  1.00 53.61           H  
ATOM     50  C   PHE A   4       2.311 -14.815   9.984  1.00 53.61           C  
ATOM     51  CB  PHE A   4       3.480 -12.698   9.166  1.00 53.61           C  
ATOM     52  HB2 PHE A   4       3.700 -13.251   8.253  1.00 53.61           H  
ATOM     53  HB3 PHE A   4       4.335 -12.809   9.834  1.00 53.61           H  
ATOM     54  O   PHE A   4       3.394 -15.401   9.979  1.00 53.61           O  
ATOM     55  CG  PHE A   4       3.306 -11.240   8.812  1.00 53.61           C  
ATOM     56  CD1 PHE A   4       2.746 -10.891   7.572  1.00 53.61           C  
ATOM     57  HD1 PHE A   4       2.437 -11.658   6.878  1.00 53.61           H  
ATOM     58  CD2 PHE A   4       3.646 -10.238   9.739  1.00 53.61           C  
ATOM     59  HD2 PHE A   4       4.019 -10.507  10.716  1.00 53.61           H  
ATOM     60  CE1 PHE A   4       2.570  -9.541   7.240  1.00 53.61           C  
ATOM     61  HE1 PHE A   4       2.126  -9.267   6.295  1.00 53.61           H  
ATOM     62  CE2 PHE A   4       3.465  -8.885   9.411  1.00 53.61           C  
ATOM     63  HE2 PHE A   4       3.687  -8.115  10.135  1.00 53.61           H  
ATOM     64  CZ  PHE A   4       2.924  -8.547   8.161  1.00 53.61           C  
ATOM     65  HZ  PHE A   4       2.710  -7.516   7.919  1.00 53.61           H  
ATOM     66  N   ARG A   5       1.167 -15.482  10.164  1.00 51.57           N  
ATOM     67  H   ARG A   5       0.304 -14.958  10.216  1.00 51.57           H  
ATOM     68  CA  ARG A   5       1.124 -16.944  10.027  1.00 51.57           C  
ATOM     69  HA  ARG A   5       2.023 -17.351  10.490  1.00 51.57           H  
ATOM     70  C   ARG A   5       1.191 -17.343   8.555  1.00 51.57           C  
ATOM     71  CB  ARG A   5      -0.083 -17.556  10.743  1.00 51.57           C  
ATOM     72  HB2 ARG A   5      -0.990 -17.004  10.495  1.00 51.57           H  
ATOM     73  HB3 ARG A   5      -0.204 -18.583  10.397  1.00 51.57           H  
ATOM     74  O   ARG A   5       0.618 -16.684   7.687  1.00 51.57           O  
ATOM     75  CG  ARG A   5       0.129 -17.571  12.262  1.00 51.57           C  
ATOM     76  HG2 ARG A   5       1.114 -17.977  12.493  1.00 51.57           H  
ATOM     77  HG3 ARG A   5       0.051 -16.556  12.654  1.00 51.57           H  
ATOM     78  CD  ARG A   5      -0.935 -18.461  12.900  1.00 51.57           C  
ATOM     79  HD2 ARG A   5      -1.919 -18.042  12.694  1.00 51.57           H  
ATOM     80  HD3 ARG A   5      -0.883 -19.446  12.437  1.00 51.57           H  
ATOM     81  NE  ARG A   5      -0.749 -18.597  14.354  1.00 51.57           N  
ATOM     82  HE  ARG A   5      -0.114 -17.952  14.803  1.00 51.57           H  
ATOM     83  NH1 ARG A   5      -2.283 -20.295  14.581  1.00 51.57           N  
ATOM     84 HH11 ARG A   5      -2.341 -20.422  13.581  1.00 51.57           H  
ATOM     85 HH12 ARG A   5      -2.829 -20.934  15.141  1.00 51.57           H  
ATOM     86  NH2 ARG A   5      -1.309 -19.427  16.399  1.00 51.57           N  
ATOM     87 HH21 ARG A   5      -0.704 -18.756  16.849  1.00 51.57           H  
ATOM     88 HH22 ARG A   5      -1.911 -20.031  16.940  1.00 51.57           H  
ATOM     89  CZ  ARG A   5      -1.444 -19.439  15.099  1.00 51.57           C  
ATOM     90  N   ALA A   6       1.925 -18.424   8.293  1.00 47.11           N  
ATOM     91  H   ALA A   6       2.344 -18.914   9.071  1.00 47.11           H  
ATOM     92  CA  ALA A   6       2.084 -18.996   6.965  1.00 47.11           C  
ATOM     93  HA  ALA A   6       2.584 -18.263   6.332  1.00 47.11           H  
ATOM     94  C   ALA A   6       0.714 -19.316   6.346  1.00 47.11           C  
ATOM     95  CB  ALA A   6       2.975 -20.241   7.069  1.00 47.11           C  
ATOM     96  HB1 ALA A   6       2.505 -20.985   7.713  1.00 47.11           H  
ATOM     97  HB2 ALA A   6       3.949 -19.969   7.477  1.00 47.11           H  
ATOM     98  HB3 ALA A   6       3.118 -20.673   6.079  1.00 47.11           H  
ATOM     99  O   ALA A   6      -0.188 -19.818   7.021  1.00 47.11           O  
ATOM    100  N   VAL A   7       0.588 -19.063   5.040  1.00 47.39           N  
ATOM    101  H   VAL A   7       1.384 -18.659   4.567  1.00 47.39           H  
ATOM    102  CA  VAL A   7      -0.628 -19.265   4.225  1.00 47.39           C  
ATOM    103  HA  VAL A   7      -1.408 -18.601   4.596  1.00 47.39           H  
ATOM    104  C   VAL A   7      -1.178 -20.695   4.316  1.00 47.39           C  
ATOM    105  CB  VAL A   7      -0.325 -18.889   2.754  1.00 47.39           C  
ATOM    106  HB  VAL A   7       0.482 -19.525   2.391  1.00 47.39           H  
ATOM    107  O   VAL A   7      -2.332 -20.937   3.978  1.00 47.39           O  
ATOM    108  CG1 VAL A   7      -1.512 -19.047   1.795  1.00 47.39           C  
ATOM    109 HG11 VAL A   7      -1.245 -18.669   0.808  1.00 47.39           H  
ATOM    110 HG12 VAL A   7      -1.776 -20.099   1.683  1.00 47.39           H  
ATOM    111 HG13 VAL A   7      -2.374 -18.493   2.165  1.00 47.39           H  
ATOM    112  CG2 VAL A   7       0.137 -17.430   2.660  1.00 47.39           C  
ATOM    113 HG21 VAL A   7       1.097 -17.316   3.163  1.00 47.39           H  
ATOM    114 HG22 VAL A   7       0.286 -17.151   1.616  1.00 47.39           H  
ATOM    115 HG23 VAL A   7      -0.604 -16.766   3.106  1.00 47.39           H  
ATOM    116  N   THR A   8      -0.401 -21.648   4.834  1.00 44.72           N  
ATOM    117  H   THR A   8       0.510 -21.390   5.184  1.00 44.72           H  
ATOM    118  CA  THR A   8      -0.838 -23.028   5.061  1.00 44.72           C  
ATOM    119  HA  THR A   8      -1.136 -23.450   4.101  1.00 44.72           H  
ATOM    120  C   THR A   8      -2.068 -23.162   5.967  1.00 44.72           C  
ATOM    121  CB  THR A   8       0.319 -23.876   5.611  1.00 44.72           C  
ATOM    122  HB  THR A   8      -0.062 -24.841   5.948  1.00 44.72           H  
ATOM    123  O   THR A   8      -2.722 -24.196   5.901  1.00 44.72           O  
ATOM    124  CG2 THR A   8       1.379 -24.119   4.535  1.00 44.72           C  
ATOM    125 HG21 THR A   8       1.814 -23.174   4.211  1.00 44.72           H  
ATOM    126 HG22 THR A   8       2.167 -24.751   4.944  1.00 44.72           H  
ATOM    127 HG23 THR A   8       0.928 -24.623   3.681  1.00 44.72           H  
ATOM    128  OG1 THR A   8       0.971 -23.226   6.682  1.00 44.72           O  
ATOM    129  HG1 THR A   8       0.357 -23.169   7.418  1.00 44.72           H  
ATOM    130  N   GLU A   9      -2.424 -22.146   6.765  1.00 48.36           N  
ATOM    131  H   GLU A   9      -1.832 -21.329   6.804  1.00 48.36           H  
ATOM    132  CA  GLU A   9      -3.660 -22.142   7.573  1.00 48.36           C  
ATOM    133  HA  GLU A   9      -4.028 -23.164   7.660  1.00 48.36           H  
ATOM    134  C   GLU A   9      -4.833 -21.368   6.935  1.00 48.36           C  
ATOM    135  CB  GLU A   9      -3.368 -21.664   9.012  1.00 48.36           C  
ATOM    136  HB2 GLU A   9      -2.833 -20.715   8.975  1.00 48.36           H  
ATOM    137  HB3 GLU A   9      -4.309 -21.511   9.539  1.00 48.36           H  
ATOM    138  O   GLU A   9      -5.928 -21.360   7.499  1.00 48.36           O  
ATOM    139  CG  GLU A   9      -2.546 -22.698   9.801  1.00 48.36           C  
ATOM    140  HG2 GLU A   9      -1.601 -22.858   9.283  1.00 48.36           H  
ATOM    141  HG3 GLU A   9      -3.089 -23.643   9.793  1.00 48.36           H  
ATOM    142  CD  GLU A   9      -2.240 -22.318  11.270  1.00 48.36           C  
ATOM    143  OE1 GLU A   9      -1.558 -23.135  11.927  1.00 48.36           O  
ATOM    144  OE2 GLU A   9      -2.610 -21.223  11.765  1.00 48.36           O  
ATOM    145  N   LEU A  10      -4.670 -20.751   5.754  1.00 51.78           N  
ATOM    146  H   LEU A  10      -3.793 -20.848   5.262  1.00 51.78           H  
ATOM    147  CA  LEU A  10      -5.791 -20.094   5.073  1.00 51.78           C  
ATOM    148  HA  LEU A  10      -6.363 -19.547   5.823  1.00 51.78           H  
ATOM    149  C   LEU A  10      -6.758 -21.143   4.510  1.00 51.78           C  
ATOM    150  CB  LEU A  10      -5.316 -19.073   4.014  1.00 51.78           C  
ATOM    151  HB2 LEU A  10      -4.324 -19.345   3.655  1.00 51.78           H  
ATOM    152  HB3 LEU A  10      -5.978 -19.138   3.151  1.00 51.78           H  
ATOM    153  O   LEU A  10      -6.633 -21.622   3.382  1.00 51.78           O  
ATOM    154  CG  LEU A  10      -5.330 -17.615   4.528  1.00 51.78           C  
ATOM    155  HG  LEU A  10      -5.689 -17.573   5.557  1.00 51.78           H  
ATOM    156  CD1 LEU A  10      -3.936 -16.993   4.498  1.00 51.78           C  
ATOM    157 HD11 LEU A  10      -3.534 -17.012   3.485  1.00 51.78           H  
ATOM    158 HD12 LEU A  10      -3.990 -15.959   4.839  1.00 51.78           H  
ATOM    159 HD13 LEU A  10      -3.286 -17.552   5.171  1.00 51.78           H  
ATOM    160  CD2 LEU A  10      -6.257 -16.747   3.675  1.00 51.78           C  
ATOM    161 HD21 LEU A  10      -6.277 -15.736   4.083  1.00 51.78           H  
ATOM    162 HD22 LEU A  10      -7.268 -17.151   3.710  1.00 51.78           H  
ATOM    163 HD23 LEU A  10      -5.908 -16.718   2.643  1.00 51.78           H  
ATOM    164  N   TYR A  11      -7.777 -21.465   5.305  1.00 49.80           N  
ATOM    165  H   TYR A  11      -7.743 -21.135   6.259  1.00 49.80           H  
ATOM    166  CA  TYR A  11      -8.997 -22.071   4.801  1.00 49.80           C  
ATOM    167  HA  TYR A  11      -8.733 -22.977   4.256  1.00 49.80           H  
ATOM    168  C   TYR A  11      -9.632 -21.066   3.832  1.00 49.80           C  
ATOM    169  CB  TYR A  11      -9.909 -22.452   5.980  1.00 49.80           C  
ATOM    170  HB2 TYR A  11      -9.324 -23.037   6.691  1.00 49.80           H  
ATOM    171  HB3 TYR A  11     -10.220 -21.542   6.493  1.00 49.80           H  
ATOM    172  O   TYR A  11     -10.021 -19.969   4.227  1.00 49.80           O  
ATOM    173  CG  TYR A  11     -11.132 -23.274   5.612  1.00 49.80           C  
ATOM    174  CD1 TYR A  11     -12.424 -22.780   5.875  1.00 49.80           C  
ATOM    175  HD1 TYR A  11     -12.546 -21.806   6.326  1.00 49.80           H  
ATOM    176  CD2 TYR A  11     -10.979 -24.555   5.045  1.00 49.80           C  
ATOM    177  HD2 TYR A  11      -9.990 -24.954   4.874  1.00 49.80           H  
ATOM    178  CE1 TYR A  11     -13.558 -23.544   5.541  1.00 49.80           C  
ATOM    179  HE1 TYR A  11     -14.545 -23.157   5.746  1.00 49.80           H  
ATOM    180  CE2 TYR A  11     -12.111 -25.316   4.694  1.00 49.80           C  
ATOM    181  HE2 TYR A  11     -12.002 -26.291   4.242  1.00 49.80           H  
ATOM    182  OH  TYR A  11     -14.495 -25.527   4.559  1.00 49.80           O  
ATOM    183  HH  TYR A  11     -15.313 -25.078   4.788  1.00 49.80           H  
ATOM    184  CZ  TYR A  11     -13.404 -24.805   4.926  1.00 49.80           C  
ATOM    185  N   CYS A  12      -9.697 -21.431   2.551  1.00 54.74           N  
ATOM    186  H   CYS A  12      -9.270 -22.311   2.296  1.00 54.74           H  
ATOM    187  CA  CYS A  12     -10.282 -20.623   1.481  1.00 54.74           C  
ATOM    188  HA  CYS A  12     -10.472 -19.613   1.846  1.00 54.74           H  
ATOM    189  C   CYS A  12     -11.639 -21.221   1.057  1.00 54.74           C  
ATOM    190  CB  CYS A  12      -9.249 -20.520   0.346  1.00 54.74           C  
ATOM    191  HB2 CYS A  12      -9.110 -21.499  -0.113  1.00 54.74           H  
ATOM    192  HB3 CYS A  12      -8.297 -20.185   0.758  1.00 54.74           H  
ATOM    193  O   CYS A  12     -11.748 -21.753  -0.053  1.00 54.74           O  
ATOM    194  SG  CYS A  12      -9.803 -19.331  -0.910  1.00 54.74           S  
ATOM    195  HG  CYS A  12     -10.973 -19.935  -1.142  1.00 54.74           H  
ATOM    196  N   PRO A  13     -12.660 -21.232   1.937  1.00 54.13           N  
ATOM    197  CA  PRO A  13     -13.974 -21.746   1.588  1.00 54.13           C  
ATOM    198  HA  PRO A  13     -13.880 -22.757   1.190  1.00 54.13           H  
ATOM    199  C   PRO A  13     -14.648 -20.847   0.547  1.00 54.13           C  
ATOM    200  CB  PRO A  13     -14.773 -21.773   2.891  1.00 54.13           C  
ATOM    201  HB2 PRO A  13     -14.604 -22.730   3.385  1.00 54.13           H  
ATOM    202  HB3 PRO A  13     -15.841 -21.621   2.734  1.00 54.13           H  
ATOM    203  O   PRO A  13     -14.236 -19.700   0.351  1.00 54.13           O  
ATOM    204  CG  PRO A  13     -14.172 -20.624   3.694  1.00 54.13           C  
ATOM    205  HG2 PRO A  13     -14.647 -19.690   3.396  1.00 54.13           H  
ATOM    206  HG3 PRO A  13     -14.274 -20.774   4.768  1.00 54.13           H  
ATOM    207  CD  PRO A  13     -12.715 -20.610   3.251  1.00 54.13           C  
ATOM    208  HD2 PRO A  13     -12.139 -21.214   3.952  1.00 54.13           H  
ATOM    209  HD3 PRO A  13     -12.346 -19.585   3.224  1.00 54.13           H  
ATOM    210  N   PRO A  14     -15.710 -21.338  -0.114  1.00 53.75           N  
ATOM    211  CA  PRO A  14     -16.607 -20.460  -0.847  1.00 53.75           C  
ATOM    212  HA  PRO A  14     -16.077 -20.013  -1.688  1.00 53.75           H  
ATOM    213  C   PRO A  14     -17.106 -19.351   0.086  1.00 53.75           C  
ATOM    214  CB  PRO A  14     -17.735 -21.351  -1.372  1.00 53.75           C  
ATOM    215  HB2 PRO A  14     -18.698 -20.841  -1.371  1.00 53.75           H  
ATOM    216  HB3 PRO A  14     -17.487 -21.689  -2.378  1.00 53.75           H  
ATOM    217  O   PRO A  14     -17.563 -19.609   1.197  1.00 53.75           O  
ATOM    218  CG  PRO A  14     -17.726 -22.547  -0.421  1.00 53.75           C  
ATOM    219  HG2 PRO A  14     -18.316 -22.310   0.464  1.00 53.75           H  
ATOM    220  HG3 PRO A  14     -18.102 -23.451  -0.900  1.00 53.75           H  
ATOM    221  CD  PRO A  14     -16.259 -22.681  -0.028  1.00 53.75           C  
ATOM    222  HD2 PRO A  14     -15.743 -23.324  -0.741  1.00 53.75           H  
ATOM    223  HD3 PRO A  14     -16.188 -23.102   0.975  1.00 53.75           H  
ATOM    224  N   ALA A  15     -16.953 -18.118  -0.375  1.00 56.57           N  
ATOM    225  H   ALA A  15     -16.534 -17.984  -1.284  1.00 56.57           H  
ATOM    226  CA  ALA A  15     -17.284 -16.933   0.384  1.00 56.57           C  
ATOM    227  HA  ALA A  15     -16.969 -17.060   1.419  1.00 56.57           H  
ATOM    228  C   ALA A  15     -18.792 -16.655   0.352  1.00 56.57           C  
ATOM    229  CB  ALA A  15     -16.501 -15.781  -0.229  1.00 56.57           C  
ATOM    230  HB1 ALA A  15     -16.706 -15.702  -1.297  1.00 56.57           H  
ATOM    231  HB2 ALA A  15     -15.433 -15.911  -0.058  1.00 56.57           H  
ATOM    232  HB3 ALA A  15     -16.863 -14.881   0.268  1.00 56.57           H  
ATOM    233  O   ALA A  15     -19.368 -16.507  -0.729  1.00 56.57           O  
ATOM    234  N   ASP A  16     -19.408 -16.510   1.524  1.00 62.21           N  
ATOM    235  H   ASP A  16     -18.905 -16.708   2.377  1.00 62.21           H  
ATOM    236  CA  ASP A  16     -20.707 -15.853   1.634  1.00 62.21           C  
ATOM    237  HA  ASP A  16     -21.373 -16.274   0.881  1.00 62.21           H  
ATOM    238  C   ASP A  16     -20.570 -14.350   1.332  1.00 62.21           C  
ATOM    239  CB  ASP A  16     -21.332 -16.105   3.018  1.00 62.21           C  
ATOM    240  HB2 ASP A  16     -22.163 -15.413   3.158  1.00 62.21           H  
ATOM    241  HB3 ASP A  16     -20.592 -15.900   3.792  1.00 62.21           H  
ATOM    242  O   ASP A  16     -19.495 -13.752   1.466  1.00 62.21           O  
ATOM    243  CG  ASP A  16     -21.885 -17.527   3.176  1.00 62.21           C  
ATOM    244  OD1 ASP A  16     -22.463 -18.034   2.187  1.00 62.21           O  
ATOM    245  OD2 ASP A  16     -21.777 -18.069   4.296  1.00 62.21           O  
ATOM    246  N   PHE A  17     -21.674 -13.725   0.916  1.00 59.38           N  
ATOM    247  H   PHE A  17     -22.520 -14.270   0.830  1.00 59.38           H  
ATOM    248  CA  PHE A  17     -21.741 -12.274   0.745  1.00 59.38           C  
ATOM    249  HA  PHE A  17     -20.834 -11.938   0.242  1.00 59.38           H  
ATOM    250  C   PHE A  17     -21.803 -11.585   2.114  1.00 59.38           C  
ATOM    251  CB  PHE A  17     -22.938 -11.881  -0.127  1.00 59.38           C  
ATOM    252  HB2 PHE A  17     -23.825 -12.414   0.216  1.00 59.38           H  
ATOM    253  HB3 PHE A  17     -23.124 -10.816   0.017  1.00 59.38           H  
ATOM    254  O   PHE A  17     -22.895 -11.323   2.634  1.00 59.38           O  
ATOM    255  CG  PHE A  17     -22.770 -12.091  -1.614  1.00 59.38           C  
ATOM    256  CD1 PHE A  17     -22.209 -11.072  -2.407  1.00 59.38           C  
ATOM    257  HD1 PHE A  17     -21.816 -10.179  -1.945  1.00 59.38           H  
ATOM    258  CD2 PHE A  17     -23.239 -13.273  -2.215  1.00 59.38           C  
ATOM    259  HD2 PHE A  17     -23.650 -14.065  -1.607  1.00 59.38           H  
ATOM    260  CE1 PHE A  17     -22.159 -11.217  -3.805  1.00 59.38           C  
ATOM    261  HE1 PHE A  17     -21.729 -10.435  -4.413  1.00 59.38           H  
ATOM    262  CE2 PHE A  17     -23.175 -13.423  -3.611  1.00 59.38           C  
ATOM    263  HE2 PHE A  17     -23.527 -14.335  -4.070  1.00 59.38           H  
ATOM    264  CZ  PHE A  17     -22.652 -12.388  -4.406  1.00 59.38           C  
ATOM    265  HZ  PHE A  17     -22.602 -12.502  -5.479  1.00 59.38           H  
ATOM    266  N   VAL A  18     -20.639 -11.288   2.683  1.00 73.73           N  
ATOM    267  H   VAL A  18     -19.796 -11.575   2.208  1.00 73.73           H  
ATOM    268  CA  VAL A  18     -20.463 -10.578   3.957  1.00 73.73           C  
ATOM    269  HA  VAL A  18     -21.339  -9.962   4.157  1.00 73.73           H  
ATOM    270  C   VAL A  18     -19.249  -9.654   3.810  1.00 73.73           C  
ATOM    271  CB  VAL A  18     -20.293 -11.568   5.135  1.00 73.73           C  
ATOM    272  HB  VAL A  18     -19.329 -12.070   5.046  1.00 73.73           H  
ATOM    273  O   VAL A  18     -18.242 -10.051   3.224  1.00 73.73           O  
ATOM    274  CG1 VAL A  18     -20.356 -10.847   6.483  1.00 73.73           C  
ATOM    275 HG11 VAL A  18     -19.546 -10.121   6.564  1.00 73.73           H  
ATOM    276 HG12 VAL A  18     -20.246 -11.559   7.301  1.00 73.73           H  
ATOM    277 HG13 VAL A  18     -21.303 -10.320   6.600  1.00 73.73           H  
ATOM    278  CG2 VAL A  18     -21.385 -12.650   5.176  1.00 73.73           C  
ATOM    279 HG21 VAL A  18     -21.307 -13.297   4.302  1.00 73.73           H  
ATOM    280 HG22 VAL A  18     -22.370 -12.187   5.211  1.00 73.73           H  
ATOM    281 HG23 VAL A  18     -21.252 -13.275   6.060  1.00 73.73           H  
ATOM    282  N   ASP A  19     -19.350  -8.409   4.273  1.00 81.46           N  
ATOM    283  H   ASP A  19     -20.149  -8.160   4.839  1.00 81.46           H  
ATOM    284  CA  ASP A  19     -18.206  -7.487   4.304  1.00 81.46           C  
ATOM    285  HA  ASP A  19     -17.555  -7.696   3.456  1.00 81.46           H  
ATOM    286  C   ASP A  19     -17.368  -7.731   5.575  1.00 81.46           C  
ATOM    287  CB  ASP A  19     -18.694  -6.036   4.153  1.00 81.46           C  
ATOM    288  HB2 ASP A  19     -17.850  -5.363   4.300  1.00 81.46           H  
ATOM    289  HB3 ASP A  19     -19.436  -5.821   4.922  1.00 81.46           H  
ATOM    290  O   ASP A  19     -17.827  -8.406   6.488  1.00 81.46           O  
ATOM    291  CG  ASP A  19     -19.284  -5.764   2.756  1.00 81.46           C  
ATOM    292  OD1 ASP A  19     -18.595  -6.035   1.735  1.00 81.46           O  
ATOM    293  OD2 ASP A  19     -20.436  -5.292   2.672  1.00 81.46           O  
ATOM    294  N   CYS A  20     -16.123  -7.245   5.657  1.00 86.20           N  
ATOM    295  H   CYS A  20     -15.753  -6.678   4.908  1.00 86.20           H  
ATOM    296  CA  CYS A  20     -15.298  -7.476   6.852  1.00 86.20           C  
ATOM    297  HA  CYS A  20     -15.293  -8.546   7.062  1.00 86.20           H  
ATOM    298  C   CYS A  20     -15.894  -6.748   8.069  1.00 86.20           C  
ATOM    299  CB  CYS A  20     -13.844  -7.037   6.636  1.00 86.20           C  
ATOM    300  HB2 CYS A  20     -13.812  -5.947   6.612  1.00 86.20           H  
ATOM    301  HB3 CYS A  20     -13.266  -7.353   7.504  1.00 86.20           H  
ATOM    302  O   CYS A  20     -15.821  -5.524   8.159  1.00 86.20           O  
ATOM    303  SG  CYS A  20     -12.996  -7.642   5.157  1.00 86.20           S  
ATOM    304  N   GLU A  21     -16.442  -7.499   9.018  1.00 83.32           N  
ATOM    305  H   GLU A  21     -16.489  -8.498   8.873  1.00 83.32           H  
ATOM    306  CA  GLU A  21     -17.083  -6.972  10.224  1.00 83.32           C  
ATOM    307  HA  GLU A  21     -17.189  -5.892  10.130  1.00 83.32           H  
ATOM    308  C   GLU A  21     -16.211  -7.235  11.456  1.00 83.32           C  
ATOM    309  CB  GLU A  21     -18.503  -7.545  10.400  1.00 83.32           C  
ATOM    310  HB2 GLU A  21     -18.891  -7.221  11.366  1.00 83.32           H  
ATOM    311  HB3 GLU A  21     -18.452  -8.634  10.410  1.00 83.32           H  
ATOM    312  O   GLU A  21     -15.393  -8.160  11.499  1.00 83.32           O  
ATOM    313  CG  GLU A  21     -19.479  -7.065   9.307  1.00 83.32           C  
ATOM    314  HG2 GLU A  21     -19.020  -7.194   8.327  1.00 83.32           H  
ATOM    315  HG3 GLU A  21     -19.648  -5.998   9.446  1.00 83.32           H  
ATOM    316  CD  GLU A  21     -20.834  -7.798   9.315  1.00 83.32           C  
ATOM    317  OE1 GLU A  21     -21.571  -7.663   8.309  1.00 83.32           O  
ATOM    318  OE2 GLU A  21     -21.139  -8.484  10.317  1.00 83.32           O  
ATOM    319  N   ARG A  22     -16.375  -6.395  12.478  1.00 81.62           N  
ATOM    320  H   ARG A  22     -17.107  -5.703  12.407  1.00 81.62           H  
ATOM    321  CA  ARG A  22     -15.776  -6.638  13.793  1.00 81.62           C  
ATOM    322  HA  ARG A  22     -14.740  -6.953  13.669  1.00 81.62           H  
ATOM    323  C   ARG A  22     -16.512  -7.772  14.498  1.00 81.62           C  
ATOM    324  CB  ARG A  22     -15.812  -5.365  14.643  1.00 81.62           C  
ATOM    325  HB2 ARG A  22     -15.509  -5.619  15.659  1.00 81.62           H  
ATOM    326  HB3 ARG A  22     -16.832  -4.982  14.677  1.00 81.62           H  
ATOM    327  O   ARG A  22     -17.706  -7.962  14.288  1.00 81.62           O  
ATOM    328  CG  ARG A  22     -14.866  -4.278  14.117  1.00 81.62           C  
ATOM    329  HG2 ARG A  22     -15.155  -3.980  13.109  1.00 81.62           H  
ATOM    330  HG3 ARG A  22     -13.845  -4.660  14.107  1.00 81.62           H  
ATOM    331  CD  ARG A  22     -14.949  -3.070  15.052  1.00 81.62           C  
ATOM    332  HD2 ARG A  22     -15.974  -2.700  15.056  1.00 81.62           H  
ATOM    333  HD3 ARG A  22     -14.711  -3.400  16.063  1.00 81.62           H  
ATOM    334  NE  ARG A  22     -14.065  -1.967  14.634  1.00 81.62           N  
ATOM    335  HE  ARG A  22     -14.290  -1.536  13.749  1.00 81.62           H  
ATOM    336  NH1 ARG A  22     -13.058  -1.564  16.671  1.00 81.62           N  
ATOM    337 HH11 ARG A  22     -12.728  -0.840  17.293  1.00 81.62           H  
ATOM    338 HH12 ARG A  22     -13.480  -2.402  17.045  1.00 81.62           H  
ATOM    339  NH2 ARG A  22     -12.855  -0.085  15.034  1.00 81.62           N  
ATOM    340 HH21 ARG A  22     -12.642   0.607  15.738  1.00 81.62           H  
ATOM    341 HH22 ARG A  22     -13.133   0.276  14.133  1.00 81.62           H  
ATOM    342  CZ  ARG A  22     -13.324  -1.226  15.441  1.00 81.62           C  
ATOM    343  N   ASN A  23     -15.812  -8.479  15.385  1.00 74.63           N  
ATOM    344  H   ASN A  23     -14.842  -8.234  15.526  1.00 74.63           H  
ATOM    345  CA  ASN A  23     -16.388  -9.549  16.212  1.00 74.63           C  
ATOM    346  HA  ASN A  23     -15.558 -10.036  16.724  1.00 74.63           H  
ATOM    347  C   ASN A  23     -17.087 -10.664  15.407  1.00 74.63           C  
ATOM    348  CB  ASN A  23     -17.306  -8.949  17.295  1.00 74.63           C  
ATOM    349  HB2 ASN A  23     -18.203  -8.551  16.822  1.00 74.63           H  
ATOM    350  HB3 ASN A  23     -17.616  -9.737  17.982  1.00 74.63           H  
ATOM    351  O   ASN A  23     -18.033 -11.284  15.897  1.00 74.63           O  
ATOM    352  CG  ASN A  23     -16.640  -7.868  18.116  1.00 74.63           C  
ATOM    353  ND2 ASN A  23     -17.280  -6.733  18.273  1.00 74.63           N  
ATOM    354 HD21 ASN A  23     -18.173  -6.588  17.824  1.00 74.63           H  
ATOM    355 HD22 ASN A  23     -16.814  -6.023  18.821  1.00 74.63           H  
ATOM    356  OD1 ASN A  23     -15.544  -8.023  18.625  1.00 74.63           O  
ATOM    357  N   MET A  24     -16.628 -10.926  14.178  1.00 75.28           N  
ATOM    358  H   MET A  24     -15.877 -10.364  13.805  1.00 75.28           H  
ATOM    359  CA  MET A  24     -17.088 -12.080  13.407  1.00 75.28           C  
ATOM    360  HA  MET A  24     -18.147 -11.933  13.195  1.00 75.28           H  
ATOM    361  C   MET A  24     -16.903 -13.370  14.228  1.00 75.28           C  
ATOM    362  CB  MET A  24     -16.326 -12.179  12.078  1.00 75.28           C  
ATOM    363  HB2 MET A  24     -16.434 -13.186  11.675  1.00 75.28           H  
ATOM    364  HB3 MET A  24     -15.266 -11.987  12.242  1.00 75.28           H  
ATOM    365  O   MET A  24     -15.883 -13.514  14.908  1.00 75.28           O  
ATOM    366  CG  MET A  24     -16.878 -11.202  11.040  1.00 75.28           C  
ATOM    367  HG2 MET A  24     -17.910 -11.478  10.825  1.00 75.28           H  
ATOM    368  HG3 MET A  24     -16.877 -10.192  11.450  1.00 75.28           H  
ATOM    369  SD  MET A  24     -15.938 -11.211   9.493  1.00 75.28           S  
ATOM    370  CE  MET A  24     -17.216 -10.625   8.363  1.00 75.28           C  
ATOM    371  HE1 MET A  24     -17.956 -11.411   8.219  1.00 75.28           H  
ATOM    372  HE2 MET A  24     -16.763 -10.384   7.401  1.00 75.28           H  
ATOM    373  HE3 MET A  24     -17.725  -9.747   8.760  1.00 75.28           H  
ATOM    374  N   PRO A  25     -17.855 -14.321  14.183  1.00 69.20           N  
ATOM    375  CA  PRO A  25     -17.786 -15.569  14.938  1.00 69.20           C  
ATOM    376  HA  PRO A  25     -17.474 -15.367  15.963  1.00 69.20           H  
ATOM    377  C   PRO A  25     -16.766 -16.524  14.302  1.00 69.20           C  
ATOM    378  CB  PRO A  25     -19.223 -16.103  14.947  1.00 69.20           C  
ATOM    379  HB2 PRO A  25     -19.271 -17.189  15.035  1.00 69.20           H  
ATOM    380  HB3 PRO A  25     -19.774 -15.637  15.763  1.00 69.20           H  
ATOM    381  O   PRO A  25     -17.124 -17.490  13.630  1.00 69.20           O  
ATOM    382  CG  PRO A  25     -19.780 -15.607  13.613  1.00 69.20           C  
ATOM    383  HG2 PRO A  25     -20.866 -15.519  13.635  1.00 69.20           H  
ATOM    384  HG3 PRO A  25     -19.466 -16.273  12.809  1.00 69.20           H  
ATOM    385  CD  PRO A  25     -19.108 -14.246  13.445  1.00 69.20           C  
ATOM    386  HD2 PRO A  25     -18.936 -14.039  12.389  1.00 69.20           H  
ATOM    387  HD3 PRO A  25     -19.737 -13.471  13.884  1.00 69.20           H  
ATOM    388  N   VAL A  26     -15.482 -16.235  14.495  1.00 68.48           N  
ATOM    389  H   VAL A  26     -15.264 -15.388  15.000  1.00 68.48           H  
ATOM    390  CA  VAL A  26     -14.358 -17.029  13.993  1.00 68.48           C  
ATOM    391  HA  VAL A  26     -14.744 -17.825  13.356  1.00 68.48           H  
ATOM    392  C   VAL A  26     -13.621 -17.707  15.138  1.00 68.48           C  
ATOM    393  CB  VAL A  26     -13.401 -16.197  13.123  1.00 68.48           C  
ATOM    394  HB  VAL A  26     -12.543 -16.823  12.877  1.00 68.48           H  
ATOM    395  O   VAL A  26     -13.581 -17.210  16.264  1.00 68.48           O  
ATOM    396  CG1 VAL A  26     -14.086 -15.809  11.812  1.00 68.48           C  
ATOM    397 HG11 VAL A  26     -14.951 -15.175  12.004  1.00 68.48           H  
ATOM    398 HG12 VAL A  26     -13.378 -15.268  11.184  1.00 68.48           H  
ATOM    399 HG13 VAL A  26     -14.409 -16.708  11.287  1.00 68.48           H  
ATOM    400  CG2 VAL A  26     -12.881 -14.929  13.810  1.00 68.48           C  
ATOM    401 HG21 VAL A  26     -12.614 -15.137  14.846  1.00 68.48           H  
ATOM    402 HG22 VAL A  26     -13.631 -14.138  13.788  1.00 68.48           H  
ATOM    403 HG23 VAL A  26     -11.982 -14.583  13.299  1.00 68.48           H  
ATOM    404  N   ASN A  27     -13.039 -18.872  14.860  1.00 65.53           N  
ATOM    405  H   ASN A  27     -13.029 -19.184  13.900  1.00 65.53           H  
ATOM    406  CA  ASN A  27     -12.153 -19.518  15.822  1.00 65.53           C  
ATOM    407  HA  ASN A  27     -12.563 -19.354  16.818  1.00 65.53           H  
ATOM    408  C   ASN A  27     -10.767 -18.844  15.816  1.00 65.53           C  
ATOM    409  CB  ASN A  27     -12.153 -21.041  15.587  1.00 65.53           C  
ATOM    410  HB2 ASN A  27     -13.183 -21.395  15.627  1.00 65.53           H  
ATOM    411  HB3 ASN A  27     -11.601 -21.527  16.392  1.00 65.53           H  
ATOM    412  O   ASN A  27     -10.383 -18.180  14.856  1.00 65.53           O  
ATOM    413  CG  ASN A  27     -11.530 -21.481  14.275  1.00 65.53           C  
ATOM    414  ND2 ASN A  27     -12.017 -22.537  13.672  1.00 65.53           N  
ATOM    415 HD21 ASN A  27     -12.852 -22.986  14.019  1.00 65.53           H  
ATOM    416 HD22 ASN A  27     -11.592 -22.767  12.784  1.00 65.53           H  
ATOM    417  OD1 ASN A  27     -10.565 -20.928  13.796  1.00 65.53           O  
ATOM    418  N   GLU A  28      -9.986 -19.050  16.878  1.00 63.23           N  
ATOM    419  H   GLU A  28     -10.349 -19.579  17.658  1.00 63.23           H  
ATOM    420  CA  GLU A  28      -8.629 -18.488  17.021  1.00 63.23           C  
ATOM    421  HA  GLU A  28      -8.698 -17.402  16.958  1.00 63.23           H  
ATOM    422  C   GLU A  28      -7.642 -18.927  15.919  1.00 63.23           C  
ATOM    423  CB  GLU A  28      -8.091 -18.849  18.418  1.00 63.23           C  
ATOM    424  HB2 GLU A  28      -7.125 -18.363  18.554  1.00 63.23           H  
ATOM    425  HB3 GLU A  28      -8.780 -18.452  19.164  1.00 63.23           H  
ATOM    426  O   GLU A  28      -6.590 -18.310  15.728  1.00 63.23           O  
ATOM    427  CG  GLU A  28      -7.931 -20.367  18.639  1.00 63.23           C  
ATOM    428  HG2 GLU A  28      -8.885 -20.858  18.447  1.00 63.23           H  
ATOM    429  HG3 GLU A  28      -7.206 -20.750  17.922  1.00 63.23           H  
ATOM    430  CD  GLU A  28      -7.464 -20.744  20.055  1.00 63.23           C  
ATOM    431  OE1 GLU A  28      -7.499 -21.958  20.359  1.00 63.23           O  
ATOM    432  OE2 GLU A  28      -7.069 -19.837  20.821  1.00 63.23           O  
ATOM    433  N   PHE A  29      -7.987 -19.981  15.173  1.00 66.02           N  
ATOM    434  H   PHE A  29      -8.896 -20.391  15.334  1.00 66.02           H  
ATOM    435  CA  PHE A  29      -7.212 -20.500  14.048  1.00 66.02           C  
ATOM    436  HA  PHE A  29      -6.158 -20.286  14.223  1.00 66.02           H  
ATOM    437  C   PHE A  29      -7.572 -19.823  12.710  1.00 66.02           C  
ATOM    438  CB  PHE A  29      -7.372 -22.031  13.992  1.00 66.02           C  
ATOM    439  HB2 PHE A  29      -8.401 -22.280  13.731  1.00 66.02           H  
ATOM    440  HB3 PHE A  29      -6.740 -22.412  13.190  1.00 66.02           H  
ATOM    441  O   PHE A  29      -6.834 -19.969  11.742  1.00 66.02           O  
ATOM    442  CG  PHE A  29      -6.997 -22.746  15.280  1.00 66.02           C  
ATOM    443  CD1 PHE A  29      -5.641 -22.964  15.586  1.00 66.02           C  
ATOM    444  HD1 PHE A  29      -4.879 -22.657  14.885  1.00 66.02           H  
ATOM    445  CD2 PHE A  29      -7.992 -23.164  16.186  1.00 66.02           C  
ATOM    446  HD2 PHE A  29      -9.034 -22.983  15.966  1.00 66.02           H  
ATOM    447  CE1 PHE A  29      -5.278 -23.578  16.800  1.00 66.02           C  
ATOM    448  HE1 PHE A  29      -4.237 -23.734  17.040  1.00 66.02           H  
ATOM    449  CE2 PHE A  29      -7.629 -23.773  17.401  1.00 66.02           C  
ATOM    450  HE2 PHE A  29      -8.385 -24.039  18.125  1.00 66.02           H  
ATOM    451  CZ  PHE A  29      -6.273 -23.973  17.711  1.00 66.02           C  
ATOM    452  HZ  PHE A  29      -6.002 -24.399  18.665  1.00 66.02           H  
ATOM    453  N   GLN A  30      -8.664 -19.053  12.643  1.00 68.86           N  
ATOM    454  H   GLN A  30      -9.233 -18.972  13.473  1.00 68.86           H  
ATOM    455  CA  GLN A  30      -9.160 -18.367  11.445  1.00 68.86           C  
ATOM    456  HA  GLN A  30      -8.581 -18.681  10.576  1.00 68.86           H  
ATOM    457  C   GLN A  30      -8.978 -16.850  11.562  1.00 68.86           C  
ATOM    458  CB  GLN A  30     -10.626 -18.752  11.192  1.00 68.86           C  
ATOM    459  HB2 GLN A  30     -11.180 -18.680  12.128  1.00 68.86           H  
ATOM    460  HB3 GLN A  30     -11.066 -18.059  10.476  1.00 68.86           H  
ATOM    461  O   GLN A  30      -9.940 -16.090  11.636  1.00 68.86           O  
ATOM    462  CG  GLN A  30     -10.762 -20.160  10.606  1.00 68.86           C  
ATOM    463  HG2 GLN A  30     -10.272 -20.180   9.632  1.00 68.86           H  
ATOM    464  HG3 GLN A  30     -10.266 -20.889  11.246  1.00 68.86           H  
ATOM    465  CD  GLN A  30     -12.220 -20.569  10.436  1.00 68.86           C  
ATOM    466  NE2 GLN A  30     -12.505 -21.494   9.545  1.00 68.86           N  
ATOM    467 HE21 GLN A  30     -11.777 -21.886   8.966  1.00 68.86           H  
ATOM    468 HE22 GLN A  30     -13.488 -21.704   9.446  1.00 68.86           H  
ATOM    469  OE1 GLN A  30     -13.132 -20.109  11.102  1.00 68.86           O  
ATOM    470  N   GLN A  31      -7.720 -16.407  11.566  1.00 78.68           N  
ATOM    471  H   GLN A  31      -6.978 -17.093  11.549  1.00 78.68           H  
ATOM    472  CA  GLN A  31      -7.365 -14.980  11.658  1.00 78.68           C  
ATOM    473  HA  GLN A  31      -7.955 -14.515  12.448  1.00 78.68           H  
ATOM    474  C   GLN A  31      -7.651 -14.203  10.369  1.00 78.68           C  
ATOM    475  CB  GLN A  31      -5.873 -14.850  11.991  1.00 78.68           C  
ATOM    476  HB2 GLN A  31      -5.606 -13.793  12.013  1.00 78.68           H  
ATOM    477  HB3 GLN A  31      -5.287 -15.338  11.213  1.00 78.68           H  
ATOM    478  O   GLN A  31      -7.836 -12.989  10.389  1.00 78.68           O  
ATOM    479  CG  GLN A  31      -5.534 -15.471  13.350  1.00 78.68           C  
ATOM    480  HG2 GLN A  31      -5.858 -16.511  13.375  1.00 78.68           H  
ATOM    481  HG3 GLN A  31      -6.063 -14.936  14.138  1.00 78.68           H  
ATOM    482  CD  GLN A  31      -4.045 -15.443  13.660  1.00 78.68           C  
ATOM    483  NE2 GLN A  31      -3.609 -16.239  14.608  1.00 78.68           N  
ATOM    484 HE21 GLN A  31      -4.275 -16.804  15.116  1.00 78.68           H  
ATOM    485 HE22 GLN A  31      -2.626 -16.140  14.822  1.00 78.68           H  
ATOM    486  OE1 GLN A  31      -3.237 -14.745  13.076  1.00 78.68           O  
ATOM    487  N   LEU A  32      -7.657 -14.913   9.242  1.00 85.84           N  
ATOM    488  H   LEU A  32      -7.571 -15.917   9.314  1.00 85.84           H  
ATOM    489  CA  LEU A  32      -7.901 -14.359   7.925  1.00 85.84           C  
ATOM    490  HA  LEU A  32      -8.222 -13.322   8.028  1.00 85.84           H  
ATOM    491  C   LEU A  32      -9.011 -15.135   7.227  1.00 85.84           C  
ATOM    492  CB  LEU A  32      -6.615 -14.405   7.098  1.00 85.84           C  
ATOM    493  HB2 LEU A  32      -6.253 -15.434   7.085  1.00 85.84           H  
ATOM    494  HB3 LEU A  32      -6.878 -14.133   6.076  1.00 85.84           H  
ATOM    495  O   LEU A  32      -9.015 -16.367   7.237  1.00 85.84           O  
ATOM    496  CG  LEU A  32      -5.484 -13.480   7.579  1.00 85.84           C  
ATOM    497  HG  LEU A  32      -5.216 -13.701   8.613  1.00 85.84           H  
ATOM    498  CD1 LEU A  32      -4.285 -13.754   6.688  1.00 85.84           C  
ATOM    499 HD11 LEU A  32      -3.509 -13.017   6.897  1.00 85.84           H  
ATOM    500 HD12 LEU A  32      -4.645 -13.691   5.661  1.00 85.84           H  
ATOM    501 HD13 LEU A  32      -3.905 -14.752   6.903  1.00 85.84           H  
ATOM    502  CD2 LEU A  32      -5.832 -12.004   7.436  1.00 85.84           C  
ATOM    503 HD21 LEU A  32      -6.214 -11.779   6.440  1.00 85.84           H  
ATOM    504 HD22 LEU A  32      -4.961 -11.385   7.650  1.00 85.84           H  
ATOM    505 HD23 LEU A  32      -6.591 -11.768   8.182  1.00 85.84           H  
ATOM    506  N   MET A  33      -9.911 -14.414   6.566  1.00 84.01           N  
ATOM    507  H   MET A  33      -9.842 -13.409   6.624  1.00 84.01           H  
ATOM    508  CA  MET A  33     -11.003 -14.991   5.789  1.00 84.01           C  
ATOM    509  HA  MET A  33     -10.825 -16.056   5.642  1.00 84.01           H  
ATOM    510  C   MET A  33     -11.101 -14.349   4.417  1.00 84.01           C  
ATOM    511  CB  MET A  33     -12.334 -14.824   6.523  1.00 84.01           C  
ATOM    512  HB2 MET A  33     -12.458 -13.791   6.848  1.00 84.01           H  
ATOM    513  HB3 MET A  33     -13.137 -15.057   5.824  1.00 84.01           H  
ATOM    514  O   MET A  33     -10.980 -13.136   4.272  1.00 84.01           O  
ATOM    515  CG  MET A  33     -12.445 -15.757   7.730  1.00 84.01           C  
ATOM    516  HG2 MET A  33     -11.755 -15.416   8.502  1.00 84.01           H  
ATOM    517  HG3 MET A  33     -12.160 -16.767   7.439  1.00 84.01           H  
ATOM    518  SD  MET A  33     -14.115 -15.806   8.425  1.00 84.01           S  
ATOM    519  CE  MET A  33     -15.020 -16.709   7.141  1.00 84.01           C  
ATOM    520  HE1 MET A  33     -16.073 -16.766   7.418  1.00 84.01           H  
ATOM    521  HE2 MET A  33     -14.618 -17.719   7.056  1.00 84.01           H  
ATOM    522  HE3 MET A  33     -14.934 -16.205   6.178  1.00 84.01           H  
ATOM    523  N   VAL A  34     -11.377 -15.161   3.402  1.00 86.21           N  
ATOM    524  H   VAL A  34     -11.512 -16.145   3.586  1.00 86.21           H  
ATOM    525  CA  VAL A  34     -11.719 -14.656   2.074  1.00 86.21           C  
ATOM    526  HA  VAL A  34     -11.300 -13.657   1.953  1.00 86.21           H  
ATOM    527  C   VAL A  34     -13.232 -14.556   1.970  1.00 86.21           C  
ATOM    528  CB  VAL A  34     -11.121 -15.529   0.968  1.00 86.21           C  
ATOM    529  HB  VAL A  34     -11.476 -16.555   1.070  1.00 86.21           H  
ATOM    530  O   VAL A  34     -13.919 -15.568   2.079  1.00 86.21           O  
ATOM    531  CG1 VAL A  34     -11.507 -15.000  -0.416  1.00 86.21           C  
ATOM    532 HG11 VAL A  34     -12.585 -15.099  -0.542  1.00 86.21           H  
ATOM    533 HG12 VAL A  34     -11.227 -13.951  -0.505  1.00 86.21           H  
ATOM    534 HG13 VAL A  34     -11.013 -15.587  -1.190  1.00 86.21           H  
ATOM    535  CG2 VAL A  34      -9.595 -15.524   1.063  1.00 86.21           C  
ATOM    536 HG21 VAL A  34      -9.205 -16.147   0.258  1.00 86.21           H  
ATOM    537 HG22 VAL A  34      -9.210 -14.508   0.965  1.00 86.21           H  
ATOM    538 HG23 VAL A  34      -9.267 -15.947   2.013  1.00 86.21           H  
ATOM    539  N   LEU A  35     -13.737 -13.344   1.752  1.00 85.97           N  
ATOM    540  H   LEU A  35     -13.092 -12.575   1.639  1.00 85.97           H  
ATOM    541  CA  LEU A  35     -15.168 -13.048   1.669  1.00 85.97           C  
ATOM    542  HA  LEU A  35     -15.731 -13.979   1.745  1.00 85.97           H  
ATOM    543  C   LEU A  35     -15.523 -12.392   0.333  1.00 85.97           C  
ATOM    544  CB  LEU A  35     -15.610 -12.167   2.845  1.00 85.97           C  
ATOM    545  HB2 LEU A  35     -15.092 -11.210   2.782  1.00 85.97           H  
ATOM    546  HB3 LEU A  35     -16.678 -11.979   2.737  1.00 85.97           H  
ATOM    547  O   LEU A  35     -14.664 -11.803  -0.323  1.00 85.97           O  
ATOM    548  CG  LEU A  35     -15.377 -12.765   4.243  1.00 85.97           C  
ATOM    549  HG  LEU A  35     -14.307 -12.875   4.422  1.00 85.97           H  
ATOM    550  CD1 LEU A  35     -15.956 -11.828   5.296  1.00 85.97           C  
ATOM    551 HD11 LEU A  35     -17.045 -11.881   5.290  1.00 85.97           H  
ATOM    552 HD12 LEU A  35     -15.684 -10.793   5.089  1.00 85.97           H  
ATOM    553 HD13 LEU A  35     -15.586 -12.111   6.282  1.00 85.97           H  
ATOM    554  CD2 LEU A  35     -16.067 -14.117   4.441  1.00 85.97           C  
ATOM    555 HD21 LEU A  35     -15.570 -14.892   3.858  1.00 85.97           H  
ATOM    556 HD22 LEU A  35     -16.026 -14.392   5.495  1.00 85.97           H  
ATOM    557 HD23 LEU A  35     -17.112 -14.048   4.139  1.00 85.97           H  
ATOM    558  N   LEU A  36     -16.790 -12.470  -0.076  1.00 86.59           N  
ATOM    559  H   LEU A  36     -17.466 -12.908   0.534  1.00 86.59           H  
ATOM    560  CA  LEU A  36     -17.298 -11.818  -1.275  1.00 86.59           C  
ATOM    561  HA  LEU A  36     -16.462 -11.587  -1.935  1.00 86.59           H  
ATOM    562  C   LEU A  36     -17.947 -10.505  -0.850  1.00 86.59           C  
ATOM    563  CB  LEU A  36     -18.241 -12.779  -2.021  1.00 86.59           C  
ATOM    564  HB2 LEU A  36     -19.072 -13.040  -1.366  1.00 86.59           H  
ATOM    565  HB3 LEU A  36     -17.691 -13.695  -2.236  1.00 86.59           H  
ATOM    566  O   LEU A  36     -19.078 -10.485  -0.370  1.00 86.59           O  
ATOM    567  CG  LEU A  36     -18.809 -12.227  -3.341  1.00 86.59           C  
ATOM    568  HG  LEU A  36     -19.469 -11.386  -3.131  1.00 86.59           H  
ATOM    569  CD1 LEU A  36     -17.727 -11.764  -4.316  1.00 86.59           C  
ATOM    570 HD11 LEU A  36     -16.964 -12.535  -4.428  1.00 86.59           H  
ATOM    571 HD12 LEU A  36     -17.295 -10.845  -3.920  1.00 86.59           H  
ATOM    572 HD13 LEU A  36     -18.174 -11.535  -5.284  1.00 86.59           H  
ATOM    573  CD2 LEU A  36     -19.597 -13.329  -4.041  1.00 86.59           C  
ATOM    574 HD21 LEU A  36     -20.043 -12.945  -4.958  1.00 86.59           H  
ATOM    575 HD22 LEU A  36     -18.942 -14.167  -4.278  1.00 86.59           H  
ATOM    576 HD23 LEU A  36     -20.383 -13.683  -3.373  1.00 86.59           H  
ATOM    577  N   SER A  37     -17.215  -9.405  -1.022  1.00 88.50           N  
ATOM    578  H   SER A  37     -16.299  -9.488  -1.441  1.00 88.50           H  
ATOM    579  CA  SER A  37     -17.699  -8.087  -0.613  1.00 88.50           C  
ATOM    580  HA  SER A  37     -17.959  -8.129   0.444  1.00 88.50           H  
ATOM    581  C   SER A  37     -18.936  -7.702  -1.412  1.00 88.50           C  
ATOM    582  CB  SER A  37     -16.620  -7.029  -0.802  1.00 88.50           C  
ATOM    583  HB2 SER A  37     -15.783  -7.263  -0.145  1.00 88.50           H  
ATOM    584  HB3 SER A  37     -16.270  -7.052  -1.834  1.00 88.50           H  
ATOM    585  O   SER A  37     -18.917  -7.744  -2.648  1.00 88.50           O  
ATOM    586  OG  SER A  37     -17.119  -5.738  -0.504  1.00 88.50           O  
ATOM    587  HG  SER A  37     -17.557  -5.776   0.350  1.00 88.50           H  
ATOM    588  N   ARG A  38     -19.988  -7.272  -0.711  1.00 84.16           N  
ATOM    589  H   ARG A  38     -19.868  -7.158   0.285  1.00 84.16           H  
ATOM    590  CA  ARG A  38     -21.200  -6.738  -1.347  1.00 84.16           C  
ATOM    591  HA  ARG A  38     -21.537  -7.416  -2.132  1.00 84.16           H  
ATOM    592  C   ARG A  38     -20.900  -5.410  -2.026  1.00 84.16           C  
ATOM    593  CB  ARG A  38     -22.306  -6.565  -0.299  1.00 84.16           C  
ATOM    594  HB2 ARG A  38     -23.143  -6.032  -0.751  1.00 84.16           H  
ATOM    595  HB3 ARG A  38     -21.930  -5.969   0.533  1.00 84.16           H  
ATOM    596  O   ARG A  38     -21.336  -5.187  -3.151  1.00 84.16           O  
ATOM    597  CG  ARG A  38     -22.803  -7.917   0.217  1.00 84.16           C  
ATOM    598  HG2 ARG A  38     -23.224  -8.482  -0.615  1.00 84.16           H  
ATOM    599  HG3 ARG A  38     -21.973  -8.479   0.645  1.00 84.16           H  
ATOM    600  CD  ARG A  38     -23.871  -7.722   1.294  1.00 84.16           C  
ATOM    601  HD2 ARG A  38     -23.426  -7.174   2.125  1.00 84.16           H  
ATOM    602  HD3 ARG A  38     -24.692  -7.122   0.900  1.00 84.16           H  
ATOM    603  NE  ARG A  38     -24.349  -9.024   1.785  1.00 84.16           N  
ATOM    604  HE  ARG A  38     -23.750  -9.493   2.449  1.00 84.16           H  
ATOM    605  NH1 ARG A  38     -26.239  -9.269   0.499  1.00 84.16           N  
ATOM    606 HH11 ARG A  38     -26.072  -8.346   0.124  1.00 84.16           H  
ATOM    607 HH12 ARG A  38     -27.035  -9.824   0.221  1.00 84.16           H  
ATOM    608  NH2 ARG A  38     -25.602 -10.893   1.906  1.00 84.16           N  
ATOM    609 HH21 ARG A  38     -26.400 -11.463   1.663  1.00 84.16           H  
ATOM    610 HH22 ARG A  38     -24.869 -11.259   2.496  1.00 84.16           H  
ATOM    611  CZ  ARG A  38     -25.401  -9.714   1.395  1.00 84.16           C  
ATOM    612  N   GLU A  39     -20.092  -4.586  -1.369  1.00 85.42           N  
ATOM    613  H   GLU A  39     -19.827  -4.844  -0.429  1.00 85.42           H  
ATOM    614  CA  GLU A  39     -19.730  -3.250  -1.831  1.00 85.42           C  
ATOM    615  HA  GLU A  39     -20.645  -2.703  -2.060  1.00 85.42           H  
ATOM    616  C   GLU A  39     -18.866  -3.278  -3.100  1.00 85.42           C  
ATOM    617  CB  GLU A  39     -18.988  -2.552  -0.678  1.00 85.42           C  
ATOM    618  HB2 GLU A  39     -19.549  -2.686   0.247  1.00 85.42           H  
ATOM    619  HB3 GLU A  39     -18.014  -3.021  -0.540  1.00 85.42           H  
ATOM    620  O   GLU A  39     -19.065  -2.498  -4.031  1.00 85.42           O  
ATOM    621  CG  GLU A  39     -18.781  -1.052  -0.911  1.00 85.42           C  
ATOM    622  HG2 GLU A  39     -18.243  -0.641  -0.057  1.00 85.42           H  
ATOM    623  HG3 GLU A  39     -18.149  -0.918  -1.789  1.00 85.42           H  
ATOM    624  CD  GLU A  39     -20.102  -0.285  -1.089  1.00 85.42           C  
ATOM    625  OE1 GLU A  39     -20.055   0.781  -1.737  1.00 85.42           O  
ATOM    626  OE2 GLU A  39     -21.154  -0.766  -0.625  1.00 85.42           O  
ATOM    627  N   LEU A  40     -17.895  -4.194  -3.161  1.00 90.07           N  
ATOM    628  H   LEU A  40     -17.759  -4.781  -2.351  1.00 90.07           H  
ATOM    629  CA  LEU A  40     -16.958  -4.273  -4.286  1.00 90.07           C  
ATOM    630  HA  LEU A  40     -16.982  -3.327  -4.828  1.00 90.07           H  
ATOM    631  C   LEU A  40     -17.322  -5.326  -5.335  1.00 90.07           C  
ATOM    632  CB  LEU A  40     -15.534  -4.476  -3.754  1.00 90.07           C  
ATOM    633  HB2 LEU A  40     -14.866  -4.543  -4.613  1.00 90.07           H  
ATOM    634  HB3 LEU A  40     -15.494  -5.421  -3.212  1.00 90.07           H  
ATOM    635  O   LEU A  40     -16.698  -5.340  -6.402  1.00 90.07           O  
ATOM    636  CG  LEU A  40     -15.011  -3.361  -2.836  1.00 90.07           C  
ATOM    637  HG  LEU A  40     -15.607  -3.307  -1.924  1.00 90.07           H  
ATOM    638  CD1 LEU A  40     -13.566  -3.699  -2.469  1.00 90.07           C  
ATOM    639 HD11 LEU A  40     -13.567  -4.547  -1.784  1.00 90.07           H  
ATOM    640 HD12 LEU A  40     -13.106  -2.848  -1.967  1.00 90.07           H  
ATOM    641 HD13 LEU A  40     -12.984  -3.949  -3.357  1.00 90.07           H  
ATOM    642  CD2 LEU A  40     -15.027  -1.994  -3.526  1.00 90.07           C  
ATOM    643 HD21 LEU A  40     -16.057  -1.696  -3.725  1.00 90.07           H  
ATOM    644 HD22 LEU A  40     -14.599  -1.245  -2.860  1.00 90.07           H  
ATOM    645 HD23 LEU A  40     -14.456  -2.021  -4.454  1.00 90.07           H  
ATOM    646  N   ASN A  41     -18.289  -6.200  -5.035  1.00 88.48           N  
ATOM    647  H   ASN A  41     -18.750  -6.100  -4.142  1.00 88.48           H  
ATOM    648  CA  ASN A  41     -18.677  -7.354  -5.846  1.00 88.48           C  
ATOM    649  HA  ASN A  41     -19.266  -8.004  -5.200  1.00 88.48           H  
ATOM    650  C   ASN A  41     -17.464  -8.196  -6.299  1.00 88.48           C  
ATOM    651  CB  ASN A  41     -19.597  -6.883  -6.982  1.00 88.48           C  
ATOM    652  HB2 ASN A  41     -19.014  -6.297  -7.693  1.00 88.48           H  
ATOM    653  HB3 ASN A  41     -20.388  -6.255  -6.572  1.00 88.48           H  
ATOM    654  O   ASN A  41     -17.308  -8.532  -7.475  1.00 88.48           O  
ATOM    655  CG  ASN A  41     -20.255  -8.048  -7.697  1.00 88.48           C  
ATOM    656  ND2 ASN A  41     -20.474  -7.937  -8.986  1.00 88.48           N  
ATOM    657 HD21 ASN A  41     -20.171  -7.110  -9.481  1.00 88.48           H  
ATOM    658 HD22 ASN A  41     -20.893  -8.747  -9.421  1.00 88.48           H  
ATOM    659  OD1 ASN A  41     -20.600  -9.065  -7.122  1.00 88.48           O  
ATOM    660  N   LYS A  42     -16.544  -8.468  -5.365  1.00 89.92           N  
ATOM    661  H   LYS A  42     -16.756  -8.185  -4.419  1.00 89.92           H  
ATOM    662  CA  LYS A  42     -15.331  -9.271  -5.585  1.00 89.92           C  
ATOM    663  HA  LYS A  42     -15.585 -10.072  -6.279  1.00 89.92           H  
ATOM    664  C   LYS A  42     -14.859  -9.920  -4.290  1.00 89.92           C  
ATOM    665  CB  LYS A  42     -14.204  -8.421  -6.209  1.00 89.92           C  
ATOM    666  HB2 LYS A  42     -14.590  -7.924  -7.100  1.00 89.92           H  
ATOM    667  HB3 LYS A  42     -13.402  -9.090  -6.521  1.00 89.92           H  
ATOM    668  O   LYS A  42     -15.214  -9.469  -3.201  1.00 89.92           O  
ATOM    669  CG  LYS A  42     -13.626  -7.362  -5.253  1.00 89.92           C  
ATOM    670  HG2 LYS A  42     -13.208  -7.838  -4.365  1.00 89.92           H  
ATOM    671  HG3 LYS A  42     -14.444  -6.717  -4.933  1.00 89.92           H  
ATOM    672  CD  LYS A  42     -12.536  -6.489  -5.893  1.00 89.92           C  
ATOM    673  HD2 LYS A  42     -12.315  -5.670  -5.208  1.00 89.92           H  
ATOM    674  HD3 LYS A  42     -12.924  -6.068  -6.820  1.00 89.92           H  
ATOM    675  CE  LYS A  42     -11.243  -7.267  -6.175  1.00 89.92           C  
ATOM    676  HE2 LYS A  42     -10.906  -7.727  -5.246  1.00 89.92           H  
ATOM    677  HE3 LYS A  42     -11.466  -8.070  -6.877  1.00 89.92           H  
ATOM    678  NZ  LYS A  42     -10.180  -6.381  -6.731  1.00 89.92           N  
ATOM    679  HZ1 LYS A  42      -9.893  -5.675  -6.068  1.00 89.92           H  
ATOM    680  HZ2 LYS A  42     -10.500  -5.888  -7.552  1.00 89.92           H  
ATOM    681  HZ3 LYS A  42      -9.354  -6.907  -6.976  1.00 89.92           H  
ATOM    682  N   LEU A  43     -14.009 -10.936  -4.429  1.00 90.39           N  
ATOM    683  H   LEU A  43     -13.766 -11.249  -5.358  1.00 90.39           H  
ATOM    684  CA  LEU A  43     -13.312 -11.518  -3.289  1.00 90.39           C  
ATOM    685  HA  LEU A  43     -14.063 -11.781  -2.544  1.00 90.39           H  
ATOM    686  C   LEU A  43     -12.370 -10.487  -2.658  1.00 90.39           C  
ATOM    687  CB  LEU A  43     -12.560 -12.799  -3.685  1.00 90.39           C  
ATOM    688  HB2 LEU A  43     -12.009 -13.155  -2.814  1.00 90.39           H  
ATOM    689  HB3 LEU A  43     -11.835 -12.549  -4.459  1.00 90.39           H  
ATOM    690  O   LEU A  43     -11.616  -9.806  -3.362  1.00 90.39           O  
ATOM    691  CG  LEU A  43     -13.463 -13.940  -4.186  1.00 90.39           C  
ATOM    692  HG  LEU A  43     -14.048 -13.585  -5.035  1.00 90.39           H  
ATOM    693  CD1 LEU A  43     -12.588 -15.096  -4.669  1.00 90.39           C  
ATOM    694 HD11 LEU A  43     -11.929 -14.757  -5.468  1.00 90.39           H  
ATOM    695 HD12 LEU A  43     -11.989 -15.480  -3.843  1.00 90.39           H  
ATOM    696 HD13 LEU A  43     -13.220 -15.899  -5.050  1.00 90.39           H  
ATOM    697  CD2 LEU A  43     -14.424 -14.471  -3.122  1.00 90.39           C  
ATOM    698 HD21 LEU A  43     -13.870 -14.873  -2.274  1.00 90.39           H  
ATOM    699 HD22 LEU A  43     -15.040 -15.265  -3.544  1.00 90.39           H  
ATOM    700 HD23 LEU A  43     -15.087 -13.681  -2.768  1.00 90.39           H  
ATOM    701  N   ILE A  44     -12.423 -10.405  -1.336  1.00 91.91           N  
ATOM    702  H   ILE A  44     -13.092 -10.990  -0.856  1.00 91.91           H  
ATOM    703  CA  ILE A  44     -11.553  -9.601  -0.484  1.00 91.91           C  
ATOM    704  HA  ILE A  44     -10.712  -9.239  -1.075  1.00 91.91           H  
ATOM    705  C   ILE A  44     -10.975 -10.483   0.622  1.00 91.91           C  
ATOM    706  CB  ILE A  44     -12.292  -8.374   0.095  1.00 91.91           C  
ATOM    707  HB  ILE A  44     -11.574  -7.835   0.712  1.00 91.91           H  
ATOM    708  O   ILE A  44     -11.545 -11.520   0.954  1.00 91.91           O  
ATOM    709  CG1 ILE A  44     -13.499  -8.749   0.987  1.00 91.91           C  
ATOM    710 HG12 ILE A  44     -14.325  -9.102   0.371  1.00 91.91           H  
ATOM    711 HG13 ILE A  44     -13.220  -9.552   1.670  1.00 91.91           H  
ATOM    712  CG2 ILE A  44     -12.717  -7.432  -1.047  1.00 91.91           C  
ATOM    713 HG21 ILE A  44     -13.519  -7.884  -1.630  1.00 91.91           H  
ATOM    714 HG22 ILE A  44     -13.068  -6.488  -0.630  1.00 91.91           H  
ATOM    715 HG23 ILE A  44     -11.865  -7.230  -1.697  1.00 91.91           H  
ATOM    716  CD1 ILE A  44     -13.970  -7.573   1.850  1.00 91.91           C  
ATOM    717 HD11 ILE A  44     -13.135  -7.218   2.455  1.00 91.91           H  
ATOM    718 HD12 ILE A  44     -14.780  -7.899   2.502  1.00 91.91           H  
ATOM    719 HD13 ILE A  44     -14.316  -6.738   1.241  1.00 91.91           H  
ATOM    720  N   LEU A  45      -9.840 -10.067   1.179  1.00 91.20           N  
ATOM    721  H   LEU A  45      -9.451  -9.178   0.898  1.00 91.20           H  
ATOM    722  CA  LEU A  45      -9.241 -10.705   2.343  1.00 91.20           C  
ATOM    723  HA  LEU A  45      -9.673 -11.696   2.478  1.00 91.20           H  
ATOM    724  C   LEU A  45      -9.565  -9.868   3.585  1.00 91.20           C  
ATOM    725  CB  LEU A  45      -7.733 -10.865   2.095  1.00 91.20           C  
ATOM    726  HB2 LEU A  45      -7.574 -11.436   1.180  1.00 91.20           H  
ATOM    727  HB3 LEU A  45      -7.302  -9.875   1.944  1.00 91.20           H  
ATOM    728  O   LEU A  45      -9.209  -8.690   3.644  1.00 91.20           O  
ATOM    729  CG  LEU A  45      -7.006 -11.570   3.250  1.00 91.20           C  
ATOM    730  HG  LEU A  45      -7.278 -11.105   4.198  1.00 91.20           H  
ATOM    731  CD1 LEU A  45      -7.368 -13.053   3.291  1.00 91.20           C  
ATOM    732 HD11 LEU A  45      -8.408 -13.181   3.592  1.00 91.20           H  
ATOM    733 HD12 LEU A  45      -6.730 -13.549   4.022  1.00 91.20           H  
ATOM    734 HD13 LEU A  45      -7.205 -13.511   2.315  1.00 91.20           H  
ATOM    735  CD2 LEU A  45      -5.490 -11.464   3.099  1.00 91.20           C  
ATOM    736 HD21 LEU A  45      -5.144 -12.081   2.270  1.00 91.20           H  
ATOM    737 HD22 LEU A  45      -5.206 -10.426   2.929  1.00 91.20           H  
ATOM    738 HD23 LEU A  45      -5.034 -11.791   4.034  1.00 91.20           H  
ATOM    739  N   CYS A  46     -10.229 -10.485   4.553  1.00 90.70           N  
ATOM    740  H   CYS A  46     -10.493 -11.450   4.416  1.00 90.70           H  
ATOM    741  CA  CYS A  46     -10.569  -9.901   5.839  1.00 90.70           C  
ATOM    742  HA  CYS A  46     -10.493  -8.816   5.768  1.00 90.70           H  
ATOM    743  C   CYS A  46      -9.614 -10.398   6.913  1.00 90.70           C  
ATOM    744  CB  CYS A  46     -12.006 -10.267   6.216  1.00 90.70           C  
ATOM    745  HB2 CYS A  46     -12.218  -9.868   7.207  1.00 90.70           H  
ATOM    746  HB3 CYS A  46     -12.093 -11.352   6.267  1.00 90.70           H  
ATOM    747  O   CYS A  46      -9.429 -11.607   7.042  1.00 90.70           O  
ATOM    748  SG  CYS A  46     -13.254  -9.643   5.077  1.00 90.70           S  
ATOM    749  N   ASP A  47      -9.073  -9.482   7.708  1.00 91.22           N  
ATOM    750  H   ASP A  47      -9.321  -8.515   7.554  1.00 91.22           H  
ATOM    751  CA  ASP A  47      -8.480  -9.819   8.997  1.00 91.22           C  
ATOM    752  HA  ASP A  47      -8.218 -10.877   9.007  1.00 91.22           H  
ATOM    753  C   ASP A  47      -9.532  -9.645  10.094  1.00 91.22           C  
ATOM    754  CB  ASP A  47      -7.170  -9.058   9.201  1.00 91.22           C  
ATOM    755  HB2 ASP A  47      -6.464  -9.381   8.436  1.00 91.22           H  
ATOM    756  HB3 ASP A  47      -7.314  -7.989   9.043  1.00 91.22           H  
ATOM    757  O   ASP A  47     -10.052  -8.551  10.345  1.00 91.22           O  
ATOM    758  CG  ASP A  47      -6.524  -9.267  10.568  1.00 91.22           C  
ATOM    759  OD1 ASP A  47      -7.130  -9.803  11.519  1.00 91.22           O  
ATOM    760  OD2 ASP A  47      -5.381  -8.798  10.698  1.00 91.22           O  
ATOM    761  N   THR A  48      -9.875 -10.782  10.689  1.00 86.43           N  
ATOM    762  H   THR A  48      -9.349 -11.613  10.457  1.00 86.43           H  
ATOM    763  CA  THR A  48     -10.950 -10.969  11.662  1.00 86.43           C  
ATOM    764  HA  THR A  48     -11.657 -10.143  11.589  1.00 86.43           H  
ATOM    765  C   THR A  48     -10.435 -10.995  13.100  1.00 86.43           C  
ATOM    766  CB  THR A  48     -11.703 -12.275  11.358  1.00 86.43           C  
ATOM    767  HB  THR A  48     -12.434 -12.471  12.142  1.00 86.43           H  
ATOM    768  O   THR A  48     -11.240 -11.076  14.025  1.00 86.43           O  
ATOM    769  CG2 THR A  48     -12.418 -12.215  10.007  1.00 86.43           C  
ATOM    770 HG21 THR A  48     -13.042 -11.323   9.964  1.00 86.43           H  
ATOM    771 HG22 THR A  48     -13.051 -13.095   9.891  1.00 86.43           H  
ATOM    772 HG23 THR A  48     -11.692 -12.186   9.195  1.00 86.43           H  
ATOM    773  OG1 THR A  48     -10.769 -13.328  11.284  1.00 86.43           O  
ATOM    774  HG1 THR A  48     -11.193 -14.173  11.450  1.00 86.43           H  
ATOM    775  N   TYR A  49      -9.117 -10.907  13.310  1.00 86.15           N  
ATOM    776  H   TYR A  49      -8.518 -10.760  12.510  1.00 86.15           H  
ATOM    777  CA  TYR A  49      -8.482 -11.092  14.614  1.00 86.15           C  
ATOM    778  HA  TYR A  49      -9.236 -11.355  15.356  1.00 86.15           H  
ATOM    779  C   TYR A  49      -7.789  -9.825  15.120  1.00 86.15           C  
ATOM    780  CB  TYR A  49      -7.505 -12.269  14.507  1.00 86.15           C  
ATOM    781  HB2 TYR A  49      -6.758 -12.050  13.745  1.00 86.15           H  
ATOM    782  HB3 TYR A  49      -8.063 -13.147  14.182  1.00 86.15           H  
ATOM    783  O   TYR A  49      -7.988  -9.420  16.269  1.00 86.15           O  
ATOM    784  CG  TYR A  49      -6.812 -12.601  15.811  1.00 86.15           C  
ATOM    785  CD1 TYR A  49      -5.535 -12.076  16.086  1.00 86.15           C  
ATOM    786  HD1 TYR A  49      -5.043 -11.454  15.353  1.00 86.15           H  
ATOM    787  CD2 TYR A  49      -7.464 -13.408  16.762  1.00 86.15           C  
ATOM    788  HD2 TYR A  49      -8.447 -13.802  16.549  1.00 86.15           H  
ATOM    789  CE1 TYR A  49      -4.917 -12.338  17.323  1.00 86.15           C  
ATOM    790  HE1 TYR A  49      -3.948 -11.912  17.534  1.00 86.15           H  
ATOM    791  CE2 TYR A  49      -6.844 -13.687  17.995  1.00 86.15           C  
ATOM    792  HE2 TYR A  49      -7.341 -14.299  18.734  1.00 86.15           H  
ATOM    793  OH  TYR A  49      -4.985 -13.383  19.480  1.00 86.15           O  
ATOM    794  HH  TYR A  49      -4.185 -12.859  19.574  1.00 86.15           H  
ATOM    795  CZ  TYR A  49      -5.576 -13.143  18.280  1.00 86.15           C  
ATOM    796  N   THR A  50      -6.991  -9.173  14.275  1.00 89.31           N  
ATOM    797  H   THR A  50      -6.912  -9.510  13.326  1.00 89.31           H  
ATOM    798  CA  THR A  50      -6.191  -8.006  14.661  1.00 89.31           C  
ATOM    799  HA  THR A  50      -5.501  -8.304  15.451  1.00 89.31           H  
ATOM    800  C   THR A  50      -7.078  -6.886  15.183  1.00 89.31           C  
ATOM    801  CB  THR A  50      -5.362  -7.503  13.483  1.00 89.31           C  
ATOM    802  HB  THR A  50      -6.021  -7.257  12.650  1.00 89.31           H  
ATOM    803  O   THR A  50      -8.001  -6.442  14.503  1.00 89.31           O  
ATOM    804  CG2 THR A  50      -4.519  -6.278  13.821  1.00 89.31           C  
ATOM    805 HG21 THR A  50      -3.802  -6.109  13.018  1.00 89.31           H  
ATOM    806 HG22 THR A  50      -5.160  -5.400  13.902  1.00 89.31           H  
ATOM    807 HG23 THR A  50      -3.986  -6.441  14.757  1.00 89.31           H  
ATOM    808  OG1 THR A  50      -4.464  -8.514  13.105  1.00 89.31           O  
ATOM    809  HG1 THR A  50      -4.792  -8.854  12.269  1.00 89.31           H  
ATOM    810  N   ASP A  51      -6.799  -6.412  16.397  1.00 89.34           N  
ATOM    811  H   ASP A  51      -5.985  -6.770  16.876  1.00 89.34           H  
ATOM    812  CA  ASP A  51      -7.520  -5.314  17.050  1.00 89.34           C  
ATOM    813  HA  ASP A  51      -7.218  -5.323  18.097  1.00 89.34           H  
ATOM    814  C   ASP A  51      -9.058  -5.491  17.054  1.00 89.34           C  
ATOM    815  CB  ASP A  51      -7.055  -3.961  16.474  1.00 89.34           C  
ATOM    816  HB2 ASP A  51      -7.445  -3.856  15.462  1.00 89.34           H  
ATOM    817  HB3 ASP A  51      -7.469  -3.154  17.078  1.00 89.34           H  
ATOM    818  O   ASP A  51      -9.795  -4.510  16.947  1.00 89.34           O  
ATOM    819  CG  ASP A  51      -5.529  -3.808  16.438  1.00 89.34           C  
ATOM    820  OD1 ASP A  51      -4.839  -4.294  17.360  1.00 89.34           O  
ATOM    821  OD2 ASP A  51      -5.020  -3.247  15.441  1.00 89.34           O  
ATOM    822  N   GLY A  52      -9.553  -6.735  17.136  1.00 87.30           N  
ATOM    823  H   GLY A  52      -8.900  -7.506  17.137  1.00 87.30           H  
ATOM    824  CA  GLY A  52     -10.991  -7.061  17.111  1.00 87.30           C  
ATOM    825  HA2 GLY A  52     -11.146  -7.980  17.675  1.00 87.30           H  
ATOM    826  HA3 GLY A  52     -11.554  -6.265  17.598  1.00 87.30           H  
ATOM    827  C   GLY A  52     -11.591  -7.276  15.712  1.00 87.30           C  
ATOM    828  O   GLY A  52     -12.812  -7.386  15.571  1.00 87.30           O  
ATOM    829  N   GLY A  53     -10.750  -7.335  14.678  1.00 89.26           N  
ATOM    830  H   GLY A  53      -9.768  -7.167  14.849  1.00 89.26           H  
ATOM    831  CA  GLY A  53     -11.153  -7.603  13.302  1.00 89.26           C  
ATOM    832  HA2 GLY A  53     -11.882  -8.413  13.299  1.00 89.26           H  
ATOM    833  HA3 GLY A  53     -10.279  -7.932  12.741  1.00 89.26           H  
ATOM    834  C   GLY A  53     -11.760  -6.394  12.587  1.00 89.26           C  
ATOM    835  O   GLY A  53     -11.513  -5.238  12.951  1.00 89.26           O  
ATOM    836  N   GLY A  54     -12.548  -6.667  11.543  1.00 91.32           N  
ATOM    837  H   GLY A  54     -12.752  -7.636  11.343  1.00 91.32           H  
ATOM    838  CA  GLY A  54     -13.158  -5.655  10.671  1.00 91.32           C  
ATOM    839  HA2 GLY A  54     -13.978  -6.117  10.122  1.00 91.32           H  
ATOM    840  HA3 GLY A  54     -13.568  -4.849  11.280  1.00 91.32           H  
ATOM    841  C   GLY A  54     -12.201  -5.041   9.645  1.00 91.32           C  
ATOM    842  O   GLY A  54     -12.535  -4.049   9.000  1.00 91.32           O  
ATOM    843  N   TRP A  55     -11.001  -5.597   9.491  1.00 94.63           N  
ATOM    844  H   TRP A  55     -10.779  -6.440  10.001  1.00 94.63           H  
ATOM    845  CA  TRP A  55      -9.998  -5.064   8.578  1.00 94.63           C  
ATOM    846  HA  TRP A  55     -10.111  -3.982   8.499  1.00 94.63           H  
ATOM    847  C   TRP A  55     -10.130  -5.671   7.184  1.00 94.63           C  
ATOM    848  CB  TRP A  55      -8.614  -5.355   9.132  1.00 94.63           C  
ATOM    849  HB2 TRP A  55      -7.880  -5.084   8.373  1.00 94.63           H  
ATOM    850  HB3 TRP A  55      -8.564  -6.430   9.307  1.00 94.63           H  
ATOM    851  O   TRP A  55     -10.164  -6.888   7.032  1.00 94.63           O  
ATOM    852  CG  TRP A  55      -8.251  -4.672  10.406  1.00 94.63           C  
ATOM    853  CD1 TRP A  55      -8.304  -5.229  11.633  1.00 94.63           C  
ATOM    854  HD1 TRP A  55      -8.612  -6.243  11.845  1.00 94.63           H  
ATOM    855  CD2 TRP A  55      -7.770  -3.311  10.604  1.00 94.63           C  
ATOM    856  CE2 TRP A  55      -7.594  -3.093  12.002  1.00 94.63           C  
ATOM    857  CE3 TRP A  55      -7.474  -2.237   9.737  1.00 94.63           C  
ATOM    858  HE3 TRP A  55      -7.590  -2.381   8.673  1.00 94.63           H  
ATOM    859  NE1 TRP A  55      -7.917  -4.303  12.577  1.00 94.63           N  
ATOM    860  HE1 TRP A  55      -7.882  -4.528  13.561  1.00 94.63           H  
ATOM    861  CH2 TRP A  55      -6.927  -0.798  11.631  1.00 94.63           C  
ATOM    862  HH2 TRP A  55      -6.625   0.164  12.019  1.00 94.63           H  
ATOM    863  CZ2 TRP A  55      -7.171  -1.861  12.516  1.00 94.63           C  
ATOM    864  HZ2 TRP A  55      -7.041  -1.729  13.580  1.00 94.63           H  
ATOM    865  CZ3 TRP A  55      -7.068  -0.988  10.243  1.00 94.63           C  
ATOM    866  HZ3 TRP A  55      -6.874  -0.166   9.570  1.00 94.63           H  
ATOM    867  N   ILE A  56     -10.103  -4.824   6.159  1.00 95.30           N  
ATOM    868  H   ILE A  56     -10.084  -3.837   6.372  1.00 95.30           H  
ATOM    869  CA  ILE A  56      -9.969  -5.216   4.755  1.00 95.30           C  
ATOM    870  HA  ILE A  56     -10.289  -6.251   4.631  1.00 95.30           H  
ATOM    871  C   ILE A  56      -8.492  -5.103   4.379  1.00 95.30           C  
ATOM    872  CB  ILE A  56     -10.842  -4.321   3.843  1.00 95.30           C  
ATOM    873  HB  ILE A  56     -10.464  -3.301   3.906  1.00 95.30           H  
ATOM    874  O   ILE A  56      -7.942  -3.999   4.363  1.00 95.30           O  
ATOM    875  CG1 ILE A  56     -12.329  -4.301   4.268  1.00 95.30           C  
ATOM    876 HG12 ILE A  56     -12.789  -5.257   4.018  1.00 95.30           H  
ATOM    877 HG13 ILE A  56     -12.412  -4.146   5.344  1.00 95.30           H  
ATOM    878  CG2 ILE A  56     -10.713  -4.800   2.381  1.00 95.30           C  
ATOM    879 HG21 ILE A  56     -11.300  -4.163   1.719  1.00 95.30           H  
ATOM    880 HG22 ILE A  56     -11.065  -5.828   2.298  1.00 95.30           H  
ATOM    881 HG23 ILE A  56      -9.675  -4.754   2.052  1.00 95.30           H  
ATOM    882  CD1 ILE A  56     -13.159  -3.204   3.595  1.00 95.30           C  
ATOM    883 HD11 ILE A  56     -14.157  -3.190   4.032  1.00 95.30           H  
ATOM    884 HD12 ILE A  56     -13.254  -3.395   2.526  1.00 95.30           H  
ATOM    885 HD13 ILE A  56     -12.691  -2.233   3.754  1.00 95.30           H  
ATOM    886  N   VAL A  57      -7.843  -6.214   4.035  1.00 96.11           N  
ATOM    887  H   VAL A  57      -8.344  -7.091   4.047  1.00 96.11           H  
ATOM    888  CA  VAL A  57      -6.463  -6.202   3.530  1.00 96.11           C  
ATOM    889  HA  VAL A  57      -5.884  -5.508   4.140  1.00 96.11           H  
ATOM    890  C   VAL A  57      -6.457  -5.673   2.094  1.00 96.11           C  
ATOM    891  CB  VAL A  57      -5.785  -7.578   3.657  1.00 96.11           C  
ATOM    892  HB  VAL A  57      -6.289  -8.279   2.991  1.00 96.11           H  
ATOM    893  O   VAL A  57      -7.171  -6.171   1.222  1.00 96.11           O  
ATOM    894  CG1 VAL A  57      -4.304  -7.503   3.256  1.00 96.11           C  
ATOM    895 HG11 VAL A  57      -3.832  -8.475   3.399  1.00 96.11           H  
ATOM    896 HG12 VAL A  57      -3.784  -6.777   3.882  1.00 96.11           H  
ATOM    897 HG13 VAL A  57      -4.200  -7.219   2.209  1.00 96.11           H  
ATOM    898  CG2 VAL A  57      -5.863  -8.132   5.087  1.00 96.11           C  
ATOM    899 HG21 VAL A  57      -5.402  -7.438   5.789  1.00 96.11           H  
ATOM    900 HG22 VAL A  57      -5.334  -9.083   5.152  1.00 96.11           H  
ATOM    901 HG23 VAL A  57      -6.899  -8.304   5.378  1.00 96.11           H  
ATOM    902  N   ILE A  58      -5.655  -4.637   1.841  1.00 98.39           N  
ATOM    903  H   ILE A  58      -5.088  -4.300   2.607  1.00 98.39           H  
ATOM    904  CA  ILE A  58      -5.596  -3.911   0.562  1.00 98.39           C  
ATOM    905  HA  ILE A  58      -6.397  -4.292  -0.072  1.00 98.39           H  
ATOM    906  C   ILE A  58      -4.295  -4.151  -0.213  1.00 98.39           C  
ATOM    907  CB  ILE A  58      -5.866  -2.402   0.759  1.00 98.39           C  
ATOM    908  HB  ILE A  58      -5.801  -1.927  -0.220  1.00 98.39           H  
ATOM    909  O   ILE A  58      -4.270  -4.015  -1.439  1.00 98.39           O  
ATOM    910  CG1 ILE A  58      -4.833  -1.714   1.673  1.00 98.39           C  
ATOM    911 HG12 ILE A  58      -3.834  -2.048   1.394  1.00 98.39           H  
ATOM    912 HG13 ILE A  58      -5.025  -1.992   2.710  1.00 98.39           H  
ATOM    913  CG2 ILE A  58      -7.294  -2.202   1.294  1.00 98.39           C  
ATOM    914 HG21 ILE A  58      -8.016  -2.704   0.650  1.00 98.39           H  
ATOM    915 HG22 ILE A  58      -7.379  -2.622   2.296  1.00 98.39           H  
ATOM    916 HG23 ILE A  58      -7.544  -1.142   1.348  1.00 98.39           H  
ATOM    917  CD1 ILE A  58      -4.831  -0.187   1.579  1.00 98.39           C  
ATOM    918 HD11 ILE A  58      -4.059   0.212   2.237  1.00 98.39           H  
ATOM    919 HD12 ILE A  58      -4.618   0.119   0.555  1.00 98.39           H  
ATOM    920 HD13 ILE A  58      -5.794   0.216   1.892  1.00 98.39           H  
ATOM    921  N   LEU A  59      -3.226  -4.524   0.488  1.00 98.44           N  
ATOM    922  H   LEU A  59      -3.331  -4.616   1.488  1.00 98.44           H  
ATOM    923  CA  LEU A  59      -1.946  -4.944  -0.073  1.00 98.44           C  
ATOM    924  HA  LEU A  59      -2.104  -5.331  -1.079  1.00 98.44           H  
ATOM    925  C   LEU A  59      -1.384  -6.052   0.806  1.00 98.44           C  
ATOM    926  CB  LEU A  59      -0.980  -3.746  -0.129  1.00 98.44           C  
ATOM    927  HB2 LEU A  59      -1.453  -2.960  -0.717  1.00 98.44           H  
ATOM    928  HB3 LEU A  59      -0.851  -3.350   0.878  1.00 98.44           H  
ATOM    929  O   LEU A  59      -1.380  -5.908   2.025  1.00 98.44           O  
ATOM    930  CG  LEU A  59       0.419  -4.055  -0.705  1.00 98.44           C  
ATOM    931  HG  LEU A  59       0.368  -4.912  -1.376  1.00 98.44           H  
ATOM    932  CD1 LEU A  59       0.959  -2.863  -1.497  1.00 98.44           C  
ATOM    933 HD11 LEU A  59       1.965  -3.088  -1.852  1.00 98.44           H  
ATOM    934 HD12 LEU A  59       0.319  -2.663  -2.357  1.00 98.44           H  
ATOM    935 HD13 LEU A  59       0.995  -1.979  -0.860  1.00 98.44           H  
ATOM    936  CD2 LEU A  59       1.440  -4.330   0.405  1.00 98.44           C  
ATOM    937 HD21 LEU A  59       1.483  -3.486   1.094  1.00 98.44           H  
ATOM    938 HD22 LEU A  59       2.432  -4.464  -0.026  1.00 98.44           H  
ATOM    939 HD23 LEU A  59       1.176  -5.227   0.965  1.00 98.44           H  
ATOM    940  N   ARG A  60      -0.846  -7.102   0.192  1.00 96.68           N  
ATOM    941  H   ARG A  60      -0.914  -7.157  -0.814  1.00 96.68           H  
ATOM    942  CA  ARG A  60      -0.103  -8.150   0.897  1.00 96.68           C  
ATOM    943  HA  ARG A  60       0.222  -7.774   1.867  1.00 96.68           H  
ATOM    944  C   ARG A  60       1.136  -8.537   0.111  1.00 96.68           C  
ATOM    945  CB  ARG A  60      -1.028  -9.346   1.144  1.00 96.68           C  
ATOM    946  HB2 ARG A  60      -1.890  -9.001   1.716  1.00 96.68           H  
ATOM    947  HB3 ARG A  60      -1.382  -9.737   0.190  1.00 96.68           H  
ATOM    948  O   ARG A  60       1.055  -8.690  -1.107  1.00 96.68           O  
ATOM    949  CG  ARG A  60      -0.331 -10.471   1.922  1.00 96.68           C  
ATOM    950  HG2 ARG A  60       0.425 -10.947   1.296  1.00 96.68           H  
ATOM    951  HG3 ARG A  60       0.148 -10.062   2.812  1.00 96.68           H  
ATOM    952  CD  ARG A  60      -1.361 -11.513   2.343  1.00 96.68           C  
ATOM    953  HD2 ARG A  60      -2.149 -10.992   2.885  1.00 96.68           H  
ATOM    954  HD3 ARG A  60      -1.797 -11.979   1.459  1.00 96.68           H  
ATOM    955  NE  ARG A  60      -0.766 -12.550   3.208  1.00 96.68           N  
ATOM    956  HE  ARG A  60       0.241 -12.618   3.241  1.00 96.68           H  
ATOM    957  NH1 ARG A  60      -2.731 -13.140   4.178  1.00 96.68           N  
ATOM    958 HH11 ARG A  60      -3.144 -13.428   5.053  1.00 96.68           H  
ATOM    959 HH12 ARG A  60      -3.112 -12.312   3.742  1.00 96.68           H  
ATOM    960  NH2 ARG A  60      -0.871 -14.077   4.924  1.00 96.68           N  
ATOM    961 HH21 ARG A  60       0.136 -14.150   4.951  1.00 96.68           H  
ATOM    962 HH22 ARG A  60      -1.419 -14.520   5.647  1.00 96.68           H  
ATOM    963  CZ  ARG A  60      -1.446 -13.248   4.098  1.00 96.68           C  
ATOM    964  N   ARG A  61       2.263  -8.700   0.807  1.00 96.69           N  
ATOM    965  H   ARG A  61       2.229  -8.463   1.789  1.00 96.69           H  
ATOM    966  CA  ARG A  61       3.532  -9.238   0.295  1.00 96.69           C  
ATOM    967  HA  ARG A  61       3.365  -9.770  -0.642  1.00 96.69           H  
ATOM    968  C   ARG A  61       4.103 -10.224   1.306  1.00 96.69           C  
ATOM    969  CB  ARG A  61       4.549  -8.110   0.077  1.00 96.69           C  
ATOM    970  HB2 ARG A  61       5.465  -8.536  -0.332  1.00 96.69           H  
ATOM    971  HB3 ARG A  61       4.797  -7.679   1.047  1.00 96.69           H  
ATOM    972  O   ARG A  61       4.439  -9.821   2.415  1.00 96.69           O  
ATOM    973  CG  ARG A  61       4.093  -6.975  -0.832  1.00 96.69           C  
ATOM    974  HG2 ARG A  61       4.891  -6.232  -0.840  1.00 96.69           H  
ATOM    975  HG3 ARG A  61       3.198  -6.513  -0.413  1.00 96.69           H  
ATOM    976  CD  ARG A  61       3.799  -7.416  -2.266  1.00 96.69           C  
ATOM    977  HD2 ARG A  61       3.018  -8.177  -2.273  1.00 96.69           H  
ATOM    978  HD3 ARG A  61       3.425  -6.548  -2.809  1.00 96.69           H  
ATOM    979  NE  ARG A  61       4.979  -7.959  -2.951  1.00 96.69           N  
ATOM    980  HE  ARG A  61       5.029  -8.964  -3.041  1.00 96.69           H  
ATOM    981  NH1 ARG A  61       5.921  -5.927  -3.460  1.00 96.69           N  
ATOM    982 HH11 ARG A  61       5.369  -5.463  -2.754  1.00 96.69           H  
ATOM    983 HH12 ARG A  61       6.682  -5.448  -3.921  1.00 96.69           H  
ATOM    984  NH2 ARG A  61       6.853  -7.763  -4.234  1.00 96.69           N  
ATOM    985 HH21 ARG A  61       7.562  -7.137  -4.590  1.00 96.69           H  
ATOM    986 HH22 ARG A  61       6.879  -8.764  -4.363  1.00 96.69           H  
ATOM    987  CZ  ARG A  61       5.900  -7.224  -3.540  1.00 96.69           C  
ATOM    988  N   LEU A  62       4.215 -11.491   0.928  1.00 90.80           N  
ATOM    989  H   LEU A  62       3.876 -11.742   0.010  1.00 90.80           H  
ATOM    990  CA  LEU A  62       4.678 -12.574   1.798  1.00 90.80           C  
ATOM    991  HA  LEU A  62       5.368 -12.178   2.542  1.00 90.80           H  
ATOM    992  C   LEU A  62       5.428 -13.668   1.019  1.00 90.80           C  
ATOM    993  CB  LEU A  62       3.435 -13.146   2.510  1.00 90.80           C  
ATOM    994  HB2 LEU A  62       2.948 -12.346   3.068  1.00 90.80           H  
ATOM    995  HB3 LEU A  62       2.739 -13.491   1.745  1.00 90.80           H  
ATOM    996  O   LEU A  62       6.477 -14.120   1.461  1.00 90.80           O  
ATOM    997  CG  LEU A  62       3.718 -14.314   3.474  1.00 90.80           C  
ATOM    998  HG  LEU A  62       4.280 -15.095   2.963  1.00 90.80           H  
ATOM    999  CD1 LEU A  62       4.476 -13.865   4.719  1.00 90.80           C  
ATOM   1000 HD11 LEU A  62       5.455 -13.489   4.422  1.00 90.80           H  
ATOM   1001 HD12 LEU A  62       4.632 -14.722   5.375  1.00 90.80           H  
ATOM   1002 HD13 LEU A  62       3.916 -13.099   5.254  1.00 90.80           H  
ATOM   1003  CD2 LEU A  62       2.395 -14.901   3.953  1.00 90.80           C  
ATOM   1004 HD21 LEU A  62       1.775 -15.143   3.090  1.00 90.80           H  
ATOM   1005 HD22 LEU A  62       2.595 -15.818   4.507  1.00 90.80           H  
ATOM   1006 HD23 LEU A  62       1.891 -14.183   4.600  1.00 90.80           H  
ATOM   1007  N   GLU A  63       4.918 -14.075  -0.145  1.00 84.44           N  
ATOM   1008  H   GLU A  63       4.091 -13.610  -0.490  1.00 84.44           H  
ATOM   1009  CA  GLU A  63       5.347 -15.303  -0.838  1.00 84.44           C  
ATOM   1010  HA  GLU A  63       6.027 -15.871  -0.203  1.00 84.44           H  
ATOM   1011  C   GLU A  63       6.104 -15.031  -2.152  1.00 84.44           C  
ATOM   1012  CB  GLU A  63       4.116 -16.188  -1.096  1.00 84.44           C  
ATOM   1013  HB2 GLU A  63       4.417 -17.073  -1.657  1.00 84.44           H  
ATOM   1014  HB3 GLU A  63       3.421 -15.624  -1.718  1.00 84.44           H  
ATOM   1015  O   GLU A  63       6.570 -15.959  -2.811  1.00 84.44           O  
ATOM   1016  CG  GLU A  63       3.359 -16.656   0.160  1.00 84.44           C  
ATOM   1017  HG2 GLU A  63       3.055 -15.787   0.744  1.00 84.44           H  
ATOM   1018  HG3 GLU A  63       2.444 -17.145  -0.172  1.00 84.44           H  
ATOM   1019  CD  GLU A  63       4.141 -17.641   1.048  1.00 84.44           C  
ATOM   1020  OE1 GLU A  63       3.746 -17.771   2.230  1.00 84.44           O  
ATOM   1021  OE2 GLU A  63       5.081 -18.288   0.534  1.00 84.44           O  
ATOM   1022  N   LYS A  64       6.233 -13.761  -2.570  1.00 90.71           N  
ATOM   1023  H   LYS A  64       5.762 -13.051  -2.027  1.00 90.71           H  
ATOM   1024  CA  LYS A  64       6.876 -13.352  -3.838  1.00 90.71           C  
ATOM   1025  HA  LYS A  64       6.736 -12.273  -3.916  1.00 90.71           H  
ATOM   1026  C   LYS A  64       6.215 -13.942  -5.095  1.00 90.71           C  
ATOM   1027  CB  LYS A  64       8.391 -13.635  -3.832  1.00 90.71           C  
ATOM   1028  HB2 LYS A  64       8.555 -14.674  -4.117  1.00 90.71           H  
ATOM   1029  HB3 LYS A  64       8.847 -13.009  -4.599  1.00 90.71           H  
ATOM   1030  O   LYS A  64       6.846 -14.068  -6.142  1.00 90.71           O  
ATOM   1031  CG  LYS A  64       9.109 -13.404  -2.497  1.00 90.71           C  
ATOM   1032  HG2 LYS A  64       8.799 -14.157  -1.772  1.00 90.71           H  
ATOM   1033  HG3 LYS A  64       8.861 -12.422  -2.095  1.00 90.71           H  
ATOM   1034  CD  LYS A  64      10.616 -13.525  -2.715  1.00 90.71           C  
ATOM   1035  HD2 LYS A  64      10.853 -14.558  -2.970  1.00 90.71           H  
ATOM   1036  HD3 LYS A  64      10.914 -12.890  -3.549  1.00 90.71           H  
ATOM   1037  CE  LYS A  64      11.374 -13.112  -1.456  1.00 90.71           C  
ATOM   1038  HE2 LYS A  64      11.129 -13.805  -0.652  1.00 90.71           H  
ATOM   1039  HE3 LYS A  64      11.037 -12.120  -1.156  1.00 90.71           H  
ATOM   1040  NZ  LYS A  64      12.828 -13.111  -1.740  1.00 90.71           N  
ATOM   1041  HZ1 LYS A  64      13.022 -12.520  -2.536  1.00 90.71           H  
ATOM   1042  HZ2 LYS A  64      13.127 -14.042  -1.995  1.00 90.71           H  
ATOM   1043  HZ3 LYS A  64      13.354 -12.785  -0.942  1.00 90.71           H  
ATOM   1044  N   THR A  65       4.941 -14.310  -5.009  1.00 90.02           N  
ATOM   1045  H   THR A  65       4.482 -14.198  -4.117  1.00 90.02           H  
ATOM   1046  CA  THR A  65       4.204 -15.032  -6.066  1.00 90.02           C  
ATOM   1047  HA  THR A  65       4.867 -15.755  -6.541  1.00 90.02           H  
ATOM   1048  C   THR A  65       3.658 -14.123  -7.161  1.00 90.02           C  
ATOM   1049  CB  THR A  65       3.022 -15.782  -5.450  1.00 90.02           C  
ATOM   1050  HB  THR A  65       2.379 -16.174  -6.237  1.00 90.02           H  
ATOM   1051  O   THR A  65       3.422 -14.570  -8.285  1.00 90.02           O  
ATOM   1052  CG2 THR A  65       3.490 -16.945  -4.582  1.00 90.02           C  
ATOM   1053 HG21 THR A  65       2.639 -17.396  -4.072  1.00 90.02           H  
ATOM   1054 HG22 THR A  65       3.965 -17.698  -5.211  1.00 90.02           H  
ATOM   1055 HG23 THR A  65       4.217 -16.604  -3.846  1.00 90.02           H  
ATOM   1056  OG1 THR A  65       2.289 -14.875  -4.661  1.00 90.02           O  
ATOM   1057  HG1 THR A  65       1.810 -15.368  -3.991  1.00 90.02           H  
ATOM   1058  N   THR A  66       3.472 -12.841  -6.852  1.00 95.40           N  
ATOM   1059  H   THR A  66       3.676 -12.560  -5.904  1.00 95.40           H  
ATOM   1060  CA  THR A  66       2.895 -11.854  -7.762  1.00 95.40           C  
ATOM   1061  HA  THR A  66       2.595 -12.348  -8.686  1.00 95.40           H  
ATOM   1062  C   THR A  66       3.923 -10.790  -8.092  1.00 95.40           C  
ATOM   1063  CB  THR A  66       1.635 -11.227  -7.164  1.00 95.40           C  
ATOM   1064  HB  THR A  66       1.874 -10.794  -6.192  1.00 95.40           H  
ATOM   1065  O   THR A  66       4.574 -10.222  -7.216  1.00 95.40           O  
ATOM   1066  CG2 THR A  66       1.002 -10.152  -8.041  1.00 95.40           C  
ATOM   1067 HG21 THR A  66       0.083  -9.817  -7.560  1.00 95.40           H  
ATOM   1068 HG22 THR A  66       1.667  -9.293  -8.127  1.00 95.40           H  
ATOM   1069 HG23 THR A  66       0.774 -10.553  -9.029  1.00 95.40           H  
ATOM   1070  OG1 THR A  66       0.649 -12.213  -7.012  1.00 95.40           O  
ATOM   1071  HG1 THR A  66       0.190 -11.990  -6.198  1.00 95.40           H  
ATOM   1072  N   LYS A  67       4.033 -10.467  -9.379  1.00 96.66           N  
ATOM   1073  H   LYS A  67       3.453 -10.961 -10.043  1.00 96.66           H  
ATOM   1074  CA  LYS A  67       4.873  -9.368  -9.843  1.00 96.66           C  
ATOM   1075  HA  LYS A  67       5.792  -9.359  -9.257  1.00 96.66           H  
ATOM   1076  C   LYS A  67       4.171  -8.027  -9.637  1.00 96.66           C  
ATOM   1077  CB  LYS A  67       5.239  -9.574 -11.309  1.00 96.66           C  
ATOM   1078  HB2 LYS A  67       5.831  -8.704 -11.593  1.00 96.66           H  
ATOM   1079  HB3 LYS A  67       4.340  -9.610 -11.923  1.00 96.66           H  
ATOM   1080  O   LYS A  67       3.032  -7.868 -10.071  1.00 96.66           O  
ATOM   1081  CG  LYS A  67       6.099 -10.817 -11.554  1.00 96.66           C  
ATOM   1082  HG2 LYS A  67       5.521 -11.716 -11.340  1.00 96.66           H  
ATOM   1083  HG3 LYS A  67       6.966 -10.785 -10.894  1.00 96.66           H  
ATOM   1084  CD  LYS A  67       6.576 -10.849 -13.010  1.00 96.66           C  
ATOM   1085  HD2 LYS A  67       7.120  -9.931 -13.229  1.00 96.66           H  
ATOM   1086  HD3 LYS A  67       5.712 -10.925 -13.671  1.00 96.66           H  
ATOM   1087  CE  LYS A  67       7.497 -12.056 -13.203  1.00 96.66           C  
ATOM   1088  HE2 LYS A  67       8.326 -11.969 -12.501  1.00 96.66           H  
ATOM   1089  HE3 LYS A  67       6.947 -12.961 -12.947  1.00 96.66           H  
ATOM   1090  NZ  LYS A  67       8.008 -12.134 -14.592  1.00 96.66           N  
ATOM   1091  HZ1 LYS A  67       8.624 -12.930 -14.685  1.00 96.66           H  
ATOM   1092  HZ2 LYS A  67       7.243 -12.231 -15.244  1.00 96.66           H  
ATOM   1093  HZ3 LYS A  67       8.532 -11.299 -14.811  1.00 96.66           H  
ATOM   1094  N   PHE A  68       4.867  -7.065  -9.036  1.00 98.17           N  
ATOM   1095  H   PHE A  68       5.778  -7.296  -8.666  1.00 98.17           H  
ATOM   1096  CA  PHE A  68       4.369  -5.701  -8.802  1.00 98.17           C  
ATOM   1097  HA  PHE A  68       3.285  -5.695  -8.917  1.00 98.17           H  
ATOM   1098  C   PHE A  68       4.874  -4.683  -9.839  1.00 98.17           C  
ATOM   1099  CB  PHE A  68       4.651  -5.282  -7.352  1.00 98.17           C  
ATOM   1100  HB2 PHE A  68       5.641  -5.626  -7.051  1.00 98.17           H  
ATOM   1101  HB3 PHE A  68       4.659  -4.194  -7.301  1.00 98.17           H  
ATOM   1102  O   PHE A  68       4.475  -3.524  -9.816  1.00 98.17           O  
ATOM   1103  CG  PHE A  68       3.615  -5.790  -6.365  1.00 98.17           C  
ATOM   1104  CD1 PHE A  68       2.734  -4.890  -5.737  1.00 98.17           C  
ATOM   1105  HD1 PHE A  68       2.809  -3.833  -5.947  1.00 98.17           H  
ATOM   1106  CD2 PHE A  68       3.494  -7.166  -6.105  1.00 98.17           C  
ATOM   1107  HD2 PHE A  68       4.174  -7.869  -6.563  1.00 98.17           H  
ATOM   1108  CE1 PHE A  68       1.750  -5.358  -4.848  1.00 98.17           C  
ATOM   1109  HE1 PHE A  68       1.085  -4.666  -4.353  1.00 98.17           H  
ATOM   1110  CE2 PHE A  68       2.482  -7.639  -5.256  1.00 98.17           C  
ATOM   1111  HE2 PHE A  68       2.380  -8.700  -5.084  1.00 98.17           H  
ATOM   1112  CZ  PHE A  68       1.615  -6.737  -4.617  1.00 98.17           C  
ATOM   1113  HZ  PHE A  68       0.864  -7.105  -3.934  1.00 98.17           H  
ATOM   1114  N   ASN A  69       5.657  -5.111 -10.834  1.00 97.56           N  
ATOM   1115  H   ASN A  69       5.936  -6.082 -10.858  1.00 97.56           H  
ATOM   1116  CA  ASN A  69       6.018  -4.284 -11.988  1.00 97.56           C  
ATOM   1117  HA  ASN A  69       6.190  -3.270 -11.628  1.00 97.56           H  
ATOM   1118  C   ASN A  69       4.863  -4.180 -13.003  1.00 97.56           C  
ATOM   1119  CB  ASN A  69       7.343  -4.771 -12.591  1.00 97.56           C  
ATOM   1120  HB2 ASN A  69       7.678  -4.005 -13.290  1.00 97.56           H  
ATOM   1121  HB3 ASN A  69       8.097  -4.859 -11.809  1.00 97.56           H  
ATOM   1122  O   ASN A  69       4.983  -4.558 -14.169  1.00 97.56           O  
ATOM   1123  CG  ASN A  69       7.242  -6.091 -13.331  1.00 97.56           C  
ATOM   1124  ND2 ASN A  69       7.929  -6.231 -14.437  1.00 97.56           N  
ATOM   1125 HD21 ASN A  69       8.329  -5.397 -14.843  1.00 97.56           H  
ATOM   1126 HD22 ASN A  69       7.715  -7.054 -14.981  1.00 97.56           H  
ATOM   1127  OD1 ASN A  69       6.549  -7.017 -12.950  1.00 97.56           O  
ATOM   1128  N   GLN A  70       3.709  -3.716 -12.530  1.00 98.67           N  
ATOM   1129  H   GLN A  70       3.699  -3.387 -11.575  1.00 98.67           H  
ATOM   1130  CA  GLN A  70       2.471  -3.650 -13.294  1.00 98.67           C  
ATOM   1131  HA  GLN A  70       2.566  -4.292 -14.169  1.00 98.67           H  
ATOM   1132  C   GLN A  70       2.203  -2.238 -13.815  1.00 98.67           C  
ATOM   1133  CB  GLN A  70       1.300  -4.174 -12.448  1.00 98.67           C  
ATOM   1134  HB2 GLN A  70       0.392  -4.143 -13.050  1.00 98.67           H  
ATOM   1135  HB3 GLN A  70       1.158  -3.518 -11.589  1.00 98.67           H  
ATOM   1136  O   GLN A  70       2.670  -1.244 -13.261  1.00 98.67           O  
ATOM   1137  CG  GLN A  70       1.486  -5.609 -11.935  1.00 98.67           C  
ATOM   1138  HG2 GLN A  70       0.621  -5.872 -11.326  1.00 98.67           H  
ATOM   1139  HG3 GLN A  70       2.363  -5.651 -11.289  1.00 98.67           H  
ATOM   1140  CD  GLN A  70       1.613  -6.668 -13.026  1.00 98.67           C  
ATOM   1141  NE2 GLN A  70       1.966  -7.878 -12.668  1.00 98.67           N  
ATOM   1142 HE21 GLN A  70       2.203  -8.043 -11.700  1.00 98.67           H  
ATOM   1143 HE22 GLN A  70       2.041  -8.567 -13.403  1.00 98.67           H  
ATOM   1144  OE1 GLN A  70       1.380  -6.454 -14.203  1.00 98.67           O  
ATOM   1145  N   ASN A  71       1.417  -2.156 -14.884  1.00 98.70           N  
ATOM   1146  H   ASN A  71       1.028  -3.012 -15.254  1.00 98.70           H  
ATOM   1147  CA  ASN A  71       1.026  -0.892 -15.502  1.00 98.70           C  
ATOM   1148  HA  ASN A  71       1.879  -0.216 -15.459  1.00 98.70           H  
ATOM   1149  C   ASN A  71      -0.122  -0.191 -14.744  1.00 98.70           C  
ATOM   1150  CB  ASN A  71       0.731  -1.167 -16.989  1.00 98.70           C  
ATOM   1151  HB2 ASN A  71       1.598  -1.659 -17.429  1.00 98.70           H  
ATOM   1152  HB3 ASN A  71       0.599  -0.221 -17.515  1.00 98.70           H  
ATOM   1153  O   ASN A  71      -0.763  -0.772 -13.859  1.00 98.70           O  
ATOM   1154  CG  ASN A  71      -0.504  -2.004 -17.266  1.00 98.70           C  
ATOM   1155  ND2 ASN A  71      -0.613  -2.535 -18.459  1.00 98.70           N  
ATOM   1156 HD21 ASN A  71       0.109  -2.376 -19.146  1.00 98.70           H  
ATOM   1157 HD22 ASN A  71      -1.419  -3.118 -18.634  1.00 98.70           H  
ATOM   1158  OD1 ASN A  71      -1.394  -2.183 -16.450  1.00 98.70           O  
ATOM   1159  N   TRP A  72      -0.433   1.050 -15.128  1.00 98.82           N  
ATOM   1160  H   TRP A  72       0.175   1.496 -15.800  1.00 98.82           H  
ATOM   1161  CA  TRP A  72      -1.504   1.857 -14.536  1.00 98.82           C  
ATOM   1162  HA  TRP A  72      -1.259   2.090 -13.500  1.00 98.82           H  
ATOM   1163  C   TRP A  72      -2.854   1.142 -14.551  1.00 98.82           C  
ATOM   1164  CB  TRP A  72      -1.642   3.169 -15.314  1.00 98.82           C  
ATOM   1165  HB2 TRP A  72      -1.841   2.949 -16.363  1.00 98.82           H  
ATOM   1166  HB3 TRP A  72      -0.695   3.708 -15.272  1.00 98.82           H  
ATOM   1167  O   TRP A  72      -3.626   1.221 -13.594  1.00 98.82           O  
ATOM   1168  CG  TRP A  72      -2.722   4.066 -14.787  1.00 98.82           C  
ATOM   1169  CD1 TRP A  72      -3.979   4.180 -15.271  1.00 98.82           C  
ATOM   1170  HD1 TRP A  72      -4.347   3.621 -16.119  1.00 98.82           H  
ATOM   1171  CD2 TRP A  72      -2.659   4.940 -13.625  1.00 98.82           C  
ATOM   1172  CE2 TRP A  72      -3.914   5.603 -13.485  1.00 98.82           C  
ATOM   1173  CE3 TRP A  72      -1.647   5.269 -12.706  1.00 98.82           C  
ATOM   1174  HE3 TRP A  72      -0.677   4.799 -12.790  1.00 98.82           H  
ATOM   1175  NE1 TRP A  72      -4.688   5.090 -14.507  1.00 98.82           N  
ATOM   1176  HE1 TRP A  72      -5.655   5.331 -14.670  1.00 98.82           H  
ATOM   1177  CH2 TRP A  72      -3.113   6.878 -11.595  1.00 98.82           C  
ATOM   1178  HH2 TRP A  72      -3.243   7.624 -10.825  1.00 98.82           H  
ATOM   1179  CZ2 TRP A  72      -4.148   6.570 -12.495  1.00 98.82           C  
ATOM   1180  HZ2 TRP A  72      -5.094   7.088 -12.428  1.00 98.82           H  
ATOM   1181  CZ3 TRP A  72      -1.878   6.216 -11.697  1.00 98.82           C  
ATOM   1182  HZ3 TRP A  72      -1.084   6.445 -11.001  1.00 98.82           H  
ATOM   1183  N   PHE A  73      -3.159   0.443 -15.647  1.00 98.82           N  
ATOM   1184  H   PHE A  73      -2.447   0.347 -16.357  1.00 98.82           H  
ATOM   1185  CA  PHE A  73      -4.422  -0.270 -15.796  1.00 98.82           C  
ATOM   1186  HA  PHE A  73      -5.238   0.440 -15.657  1.00 98.82           H  
ATOM   1187  C   PHE A  73      -4.588  -1.352 -14.723  1.00 98.82           C  
ATOM   1188  CB  PHE A  73      -4.529  -0.849 -17.211  1.00 98.82           C  
ATOM   1189  HB2 PHE A  73      -4.517  -0.033 -17.933  1.00 98.82           H  
ATOM   1190  HB3 PHE A  73      -3.664  -1.480 -17.415  1.00 98.82           H  
ATOM   1191  O   PHE A  73      -5.643  -1.415 -14.088  1.00 98.82           O  
ATOM   1192  CG  PHE A  73      -5.785  -1.672 -17.412  1.00 98.82           C  
ATOM   1193  CD1 PHE A  73      -5.765  -3.057 -17.159  1.00 98.82           C  
ATOM   1194  HD1 PHE A  73      -4.849  -3.542 -16.853  1.00 98.82           H  
ATOM   1195  CD2 PHE A  73      -6.982  -1.051 -17.812  1.00 98.82           C  
ATOM   1196  HD2 PHE A  73      -6.996   0.008 -18.027  1.00 98.82           H  
ATOM   1197  CE1 PHE A  73      -6.940  -3.815 -17.293  1.00 98.82           C  
ATOM   1198  HE1 PHE A  73      -6.923  -4.876 -17.094  1.00 98.82           H  
ATOM   1199  CE2 PHE A  73      -8.156  -1.812 -17.956  1.00 98.82           C  
ATOM   1200  HE2 PHE A  73      -9.074  -1.347 -18.283  1.00 98.82           H  
ATOM   1201  CZ  PHE A  73      -8.135  -3.192 -17.690  1.00 98.82           C  
ATOM   1202  HZ  PHE A  73      -9.035  -3.779 -17.799  1.00 98.82           H  
ATOM   1203  N   LEU A  74      -3.558  -2.161 -14.480  1.00 98.85           N  
ATOM   1204  H   LEU A  74      -2.709  -2.042 -15.014  1.00 98.85           H  
ATOM   1205  CA  LEU A  74      -3.592  -3.215 -13.469  1.00 98.85           C  
ATOM   1206  HA  LEU A  74      -4.537  -3.754 -13.545  1.00 98.85           H  
ATOM   1207  C   LEU A  74      -3.559  -2.636 -12.053  1.00 98.85           C  
ATOM   1208  CB  LEU A  74      -2.442  -4.193 -13.734  1.00 98.85           C  
ATOM   1209  HB2 LEU A  74      -2.325  -4.855 -12.876  1.00 98.85           H  
ATOM   1210  HB3 LEU A  74      -1.528  -3.609 -13.848  1.00 98.85           H  
ATOM   1211  O   LEU A  74      -4.364  -3.046 -11.223  1.00 98.85           O  
ATOM   1212  CG  LEU A  74      -2.639  -5.051 -14.998  1.00 98.85           C  
ATOM   1213  HG  LEU A  74      -2.795  -4.407 -15.863  1.00 98.85           H  
ATOM   1214  CD1 LEU A  74      -1.396  -5.890 -15.250  1.00 98.85           C  
ATOM   1215 HD11 LEU A  74      -1.521  -6.487 -16.154  1.00 98.85           H  
ATOM   1216 HD12 LEU A  74      -0.537  -5.233 -15.388  1.00 98.85           H  
ATOM   1217 HD13 LEU A  74      -1.214  -6.554 -14.405  1.00 98.85           H  
ATOM   1218  CD2 LEU A  74      -3.828  -6.009 -14.885  1.00 98.85           C  
ATOM   1219 HD21 LEU A  74      -3.860  -6.662 -15.756  1.00 98.85           H  
ATOM   1220 HD22 LEU A  74      -4.765  -5.454 -14.842  1.00 98.85           H  
ATOM   1221 HD23 LEU A  74      -3.729  -6.619 -13.987  1.00 98.85           H  
ATOM   1222  N   TYR A  75      -2.751  -1.609 -11.776  1.00 98.88           N  
ATOM   1223  H   TYR A  75      -2.083  -1.308 -12.471  1.00 98.88           H  
ATOM   1224  CA  TYR A  75      -2.797  -0.915 -10.479  1.00 98.88           C  
ATOM   1225  HA  TYR A  75      -2.616  -1.644  -9.689  1.00 98.88           H  
ATOM   1226  C   TYR A  75      -4.161  -0.282 -10.181  1.00 98.88           C  
ATOM   1227  CB  TYR A  75      -1.698   0.148 -10.414  1.00 98.88           C  
ATOM   1228  HB2 TYR A  75      -2.030   0.975  -9.787  1.00 98.88           H  
ATOM   1229  HB3 TYR A  75      -1.506   0.553 -11.408  1.00 98.88           H  
ATOM   1230  O   TYR A  75      -4.603  -0.254  -9.028  1.00 98.88           O  
ATOM   1231  CG  TYR A  75      -0.428  -0.393  -9.809  1.00 98.88           C  
ATOM   1232  CD1 TYR A  75      -0.360  -0.566  -8.413  1.00 98.88           C  
ATOM   1233  HD1 TYR A  75      -1.194  -0.286  -7.786  1.00 98.88           H  
ATOM   1234  CD2 TYR A  75       0.667  -0.740 -10.621  1.00 98.88           C  
ATOM   1235  HD2 TYR A  75       0.622  -0.609 -11.692  1.00 98.88           H  
ATOM   1236  CE1 TYR A  75       0.806  -1.072  -7.821  1.00 98.88           C  
ATOM   1237  HE1 TYR A  75       0.866  -1.183  -6.748  1.00 98.88           H  
ATOM   1238  CE2 TYR A  75       1.839  -1.244 -10.030  1.00 98.88           C  
ATOM   1239  HE2 TYR A  75       2.698  -1.494 -10.634  1.00 98.88           H  
ATOM   1240  OH  TYR A  75       3.045  -1.829  -8.049  1.00 98.88           O  
ATOM   1241  HH  TYR A  75       3.019  -1.771  -7.091  1.00 98.88           H  
ATOM   1242  CZ  TYR A  75       1.905  -1.405  -8.631  1.00 98.88           C  
ATOM   1243  N   LYS A  76      -4.867   0.190 -11.213  1.00 98.81           N  
ATOM   1244  H   LYS A  76      -4.415   0.215 -12.115  1.00 98.81           H  
ATOM   1245  CA  LYS A  76      -6.222   0.730 -11.079  1.00 98.81           C  
ATOM   1246  HA  LYS A  76      -6.214   1.444 -10.255  1.00 98.81           H  
ATOM   1247  C   LYS A  76      -7.248  -0.342 -10.700  1.00 98.81           C  
ATOM   1248  CB  LYS A  76      -6.590   1.490 -12.362  1.00 98.81           C  
ATOM   1249  HB2 LYS A  76      -5.891   2.318 -12.487  1.00 98.81           H  
ATOM   1250  HB3 LYS A  76      -6.498   0.828 -13.223  1.00 98.81           H  
ATOM   1251  O   LYS A  76      -8.111  -0.056  -9.872  1.00 98.81           O  
ATOM   1252  CG  LYS A  76      -8.021   2.040 -12.310  1.00 98.81           C  
ATOM   1253  HG2 LYS A  76      -8.149   2.608 -11.389  1.00 98.81           H  
ATOM   1254  HG3 LYS A  76      -8.724   1.207 -12.307  1.00 98.81           H  
ATOM   1255  CD  LYS A  76      -8.332   2.929 -13.519  1.00 98.81           C  
ATOM   1256  HD2 LYS A  76      -8.146   2.360 -14.430  1.00 98.81           H  
ATOM   1257  HD3 LYS A  76      -7.682   3.804 -13.502  1.00 98.81           H  
ATOM   1258  CE  LYS A  76      -9.806   3.353 -13.466  1.00 98.81           C  
ATOM   1259  HE2 LYS A  76      -9.985   3.911 -12.547  1.00 98.81           H  
ATOM   1260  HE3 LYS A  76     -10.412   2.448 -13.421  1.00 98.81           H  
ATOM   1261  NZ  LYS A  76     -10.203   4.162 -14.647  1.00 98.81           N  
ATOM   1262  HZ1 LYS A  76     -11.179   4.413 -14.587  1.00 98.81           H  
ATOM   1263  HZ2 LYS A  76     -10.076   3.632 -15.497  1.00 98.81           H  
ATOM   1264  HZ3 LYS A  76      -9.665   5.015 -14.705  1.00 98.81           H  
ATOM   1265  N   HIS A  77      -7.180  -1.534 -11.289  1.00 98.53           N  
ATOM   1266  H   HIS A  77      -6.432  -1.703 -11.946  1.00 98.53           H  
ATOM   1267  CA  HIS A  77      -8.194  -2.586 -11.103  1.00 98.53           C  
ATOM   1268  HA  HIS A  77      -9.119  -2.130 -10.750  1.00 98.53           H  
ATOM   1269  C   HIS A  77      -7.827  -3.632 -10.038  1.00 98.53           C  
ATOM   1270  CB  HIS A  77      -8.507  -3.229 -12.459  1.00 98.53           C  
ATOM   1271  HB2 HIS A  77      -9.210  -4.048 -12.310  1.00 98.53           H  
ATOM   1272  HB3 HIS A  77      -7.593  -3.645 -12.883  1.00 98.53           H  
ATOM   1273  O   HIS A  77      -8.706  -4.335  -9.541  1.00 98.53           O  
ATOM   1274  CG  HIS A  77      -9.114  -2.249 -13.432  1.00 98.53           C  
ATOM   1275  CD2 HIS A  77     -10.435  -1.907 -13.548  1.00 98.53           C  
ATOM   1276  HD2 HIS A  77     -11.243  -2.320 -12.963  1.00 98.53           H  
ATOM   1277  ND1 HIS A  77      -8.423  -1.493 -14.344  1.00 98.53           N  
ATOM   1278  HD1 HIS A  77      -7.432  -1.571 -14.521  1.00 98.53           H  
ATOM   1279  CE1 HIS A  77      -9.301  -0.728 -15.007  1.00 98.53           C  
ATOM   1280  HE1 HIS A  77      -9.044  -0.073 -15.826  1.00 98.53           H  
ATOM   1281  NE2 HIS A  77     -10.544  -0.909 -14.531  1.00 98.53           N  
ATOM   1282  N   GLY A  78      -6.559  -3.684  -9.640  1.00 98.52           N  
ATOM   1283  H   GLY A  78      -5.877  -3.158 -10.168  1.00 98.52           H  
ATOM   1284  CA  GLY A  78      -6.022  -4.690  -8.733  1.00 98.52           C  
ATOM   1285  HA2 GLY A  78      -6.784  -5.026  -8.030  1.00 98.52           H  
ATOM   1286  HA3 GLY A  78      -5.207  -4.247  -8.159  1.00 98.52           H  
ATOM   1287  C   GLY A  78      -5.481  -5.906  -9.479  1.00 98.52           C  
ATOM   1288  O   GLY A  78      -5.824  -6.157 -10.636  1.00 98.52           O  
ATOM   1289  N   PHE A  79      -4.600  -6.643  -8.815  1.00 98.24           N  
ATOM   1290  H   PHE A  79      -4.410  -6.418  -7.848  1.00 98.24           H  
ATOM   1291  CA  PHE A  79      -3.943  -7.830  -9.357  1.00 98.24           C  
ATOM   1292  HA  PHE A  79      -4.674  -8.410  -9.920  1.00 98.24           H  
ATOM   1293  C   PHE A  79      -3.411  -8.719  -8.230  1.00 98.24           C  
ATOM   1294  CB  PHE A  79      -2.809  -7.413 -10.312  1.00 98.24           C  
ATOM   1295  HB2 PHE A  79      -2.322  -8.308 -10.700  1.00 98.24           H  
ATOM   1296  HB3 PHE A  79      -3.245  -6.901 -11.169  1.00 98.24           H  
ATOM   1297  O   PHE A  79      -3.261  -8.274  -7.092  1.00 98.24           O  
ATOM   1298  CG  PHE A  79      -1.754  -6.514  -9.695  1.00 98.24           C  
ATOM   1299  CD1 PHE A  79      -1.837  -5.119  -9.847  1.00 98.24           C  
ATOM   1300  HD1 PHE A  79      -2.662  -4.691 -10.397  1.00 98.24           H  
ATOM   1301  CD2 PHE A  79      -0.686  -7.068  -8.968  1.00 98.24           C  
ATOM   1302  HD2 PHE A  79      -0.620  -8.139  -8.846  1.00 98.24           H  
ATOM   1303  CE1 PHE A  79      -0.853  -4.285  -9.287  1.00 98.24           C  
ATOM   1304  HE1 PHE A  79      -0.903  -3.214  -9.416  1.00 98.24           H  
ATOM   1305  CE2 PHE A  79       0.290  -6.237  -8.392  1.00 98.24           C  
ATOM   1306  HE2 PHE A  79       1.101  -6.668  -7.824  1.00 98.24           H  
ATOM   1307  CZ  PHE A  79       0.210  -4.845  -8.557  1.00 98.24           C  
ATOM   1308  HZ  PHE A  79       0.965  -4.206  -8.123  1.00 98.24           H  
ATOM   1309  N   GLY A  80      -3.087  -9.965  -8.577  1.00 95.78           N  
ATOM   1310  H   GLY A  80      -3.243 -10.251  -9.533  1.00 95.78           H  
ATOM   1311  CA  GLY A  80      -2.657 -10.990  -7.627  1.00 95.78           C  
ATOM   1312  HA2 GLY A  80      -2.029 -10.547  -6.854  1.00 95.78           H  
ATOM   1313  HA3 GLY A  80      -2.055 -11.724  -8.162  1.00 95.78           H  
ATOM   1314  C   GLY A  80      -3.835 -11.688  -6.932  1.00 95.78           C  
ATOM   1315  O   GLY A  80      -4.938 -11.136  -6.868  1.00 95.78           O  
ATOM   1316  N   PRO A  81      -3.642 -12.925  -6.451  1.00 91.78           N  
ATOM   1317  CA  PRO A  81      -4.666 -13.649  -5.712  1.00 91.78           C  
ATOM   1318  HA  PRO A  81      -5.642 -13.503  -6.174  1.00 91.78           H  
ATOM   1319  C   PRO A  81      -4.723 -13.170  -4.256  1.00 91.78           C  
ATOM   1320  CB  PRO A  81      -4.267 -15.120  -5.835  1.00 91.78           C  
ATOM   1321  HB2 PRO A  81      -4.612 -15.714  -4.989  1.00 91.78           H  
ATOM   1322  HB3 PRO A  81      -4.658 -15.524  -6.769  1.00 91.78           H  
ATOM   1323  O   PRO A  81      -3.695 -13.052  -3.593  1.00 91.78           O  
ATOM   1324  CG  PRO A  81      -2.743 -15.065  -5.907  1.00 91.78           C  
ATOM   1325  HG2 PRO A  81      -2.332 -15.911  -6.458  1.00 91.78           H  
ATOM   1326  HG3 PRO A  81      -2.356 -15.050  -4.888  1.00 91.78           H  
ATOM   1327  CD  PRO A  81      -2.439 -13.735  -6.593  1.00 91.78           C  
ATOM   1328  HD2 PRO A  81      -2.228 -13.908  -7.649  1.00 91.78           H  
ATOM   1329  HD3 PRO A  81      -1.588 -13.256  -6.108  1.00 91.78           H  
ATOM   1330  N   VAL A  82      -5.934 -12.963  -3.733  1.00 89.28           N  
ATOM   1331  H   VAL A  82      -6.741 -13.075  -4.330  1.00 89.28           H  
ATOM   1332  CA  VAL A  82      -6.166 -12.425  -2.375  1.00 89.28           C  
ATOM   1333  HA  VAL A  82      -5.682 -11.450  -2.314  1.00 89.28           H  
ATOM   1334  C   VAL A  82      -5.548 -13.263  -1.245  1.00 89.28           C  
ATOM   1335  CB  VAL A  82      -7.667 -12.200  -2.108  1.00 89.28           C  
ATOM   1336  HB  VAL A  82      -7.789 -11.850  -1.083  1.00 89.28           H  
ATOM   1337  O   VAL A  82      -5.292 -12.734  -0.171  1.00 89.28           O  
ATOM   1338  CG1 VAL A  82      -8.229 -11.112  -3.031  1.00 89.28           C  
ATOM   1339 HG11 VAL A  82      -9.266 -10.912  -2.761  1.00 89.28           H  
ATOM   1340 HG12 VAL A  82      -8.184 -11.423  -4.075  1.00 89.28           H  
ATOM   1341 HG13 VAL A  82      -7.655 -10.195  -2.899  1.00 89.28           H  
ATOM   1342  CG2 VAL A  82      -8.507 -13.474  -2.281  1.00 89.28           C  
ATOM   1343 HG21 VAL A  82      -9.548 -13.249  -2.051  1.00 89.28           H  
ATOM   1344 HG22 VAL A  82      -8.168 -14.240  -1.583  1.00 89.28           H  
ATOM   1345 HG23 VAL A  82      -8.445 -13.855  -3.300  1.00 89.28           H  
ATOM   1346  N   CYS A  83      -5.262 -14.547  -1.482  1.00 84.93           N  
ATOM   1347  H   CYS A  83      -5.546 -14.939  -2.369  1.00 84.93           H  
ATOM   1348  CA  CYS A  83      -4.631 -15.447  -0.507  1.00 84.93           C  
ATOM   1349  HA  CYS A  83      -4.932 -15.140   0.495  1.00 84.93           H  
ATOM   1350  C   CYS A  83      -3.092 -15.423  -0.529  1.00 84.93           C  
ATOM   1351  CB  CYS A  83      -5.121 -16.886  -0.729  1.00 84.93           C  
ATOM   1352  HB2 CYS A  83      -4.779 -17.501   0.103  1.00 84.93           H  
ATOM   1353  HB3 CYS A  83      -4.695 -17.286  -1.649  1.00 84.93           H  
ATOM   1354  O   CYS A  83      -2.464 -16.226   0.154  1.00 84.93           O  
ATOM   1355  SG  CYS A  83      -6.925 -16.958  -0.817  1.00 84.93           S  
ATOM   1356  HG  CYS A  83      -7.074 -18.282  -0.713  1.00 84.93           H  
ATOM   1357  N   SER A  84      -2.468 -14.588  -1.360  1.00 90.99           N  
ATOM   1358  H   SER A  84      -3.017 -13.914  -1.874  1.00 90.99           H  
ATOM   1359  CA  SER A  84      -1.010 -14.522  -1.498  1.00 90.99           C  
ATOM   1360  HA  SER A  84      -0.542 -14.901  -0.590  1.00 90.99           H  
ATOM   1361  C   SER A  84      -0.573 -13.062  -1.641  1.00 90.99           C  
ATOM   1362  CB  SER A  84      -0.582 -15.412  -2.671  1.00 90.99           C  
ATOM   1363  HB2 SER A  84      -0.784 -14.895  -3.609  1.00 90.99           H  
ATOM   1364  HB3 SER A  84      -1.143 -16.347  -2.645  1.00 90.99           H  
ATOM   1365  O   SER A  84      -1.084 -12.196  -0.934  1.00 90.99           O  
ATOM   1366  OG  SER A  84       0.796 -15.710  -2.611  1.00 90.99           O  
ATOM   1367  HG  SER A  84       0.979 -16.148  -1.776  1.00 90.99           H  
ATOM   1368  N   ASP A  85       0.362 -12.766  -2.539  1.00 94.77           N  
ATOM   1369  H   ASP A  85       0.830 -13.521  -3.019  1.00 94.77           H  
ATOM   1370  CA  ASP A  85       0.773 -11.400  -2.827  1.00 94.77           C  
ATOM   1371  HA  ASP A  85       0.829 -10.859  -1.882  1.00 94.77           H  
ATOM   1372  C   ASP A  85      -0.257 -10.718  -3.738  1.00 94.77           C  
ATOM   1373  CB  ASP A  85       2.167 -11.399  -3.465  1.00 94.77           C  
ATOM   1374  HB2 ASP A  85       2.185 -12.093  -4.305  1.00 94.77           H  
ATOM   1375  HB3 ASP A  85       2.357 -10.396  -3.848  1.00 94.77           H  
ATOM   1376  O   ASP A  85      -0.491 -11.173  -4.863  1.00 94.77           O  
ATOM   1377  CG  ASP A  85       3.312 -11.740  -2.513  1.00 94.77           C  
ATOM   1378  OD1 ASP A  85       3.086 -12.357  -1.452  1.00 94.77           O  
ATOM   1379  OD2 ASP A  85       4.456 -11.340  -2.829  1.00 94.77           O  
ATOM   1380  N   PHE A  86      -0.863  -9.615  -3.296  1.00 96.62           N  
ATOM   1381  H   PHE A  86      -0.622  -9.258  -2.383  1.00 96.62           H  
ATOM   1382  CA  PHE A  86      -1.872  -8.912  -4.093  1.00 96.62           C  
ATOM   1383  HA  PHE A  86      -1.599  -9.011  -5.143  1.00 96.62           H  
ATOM   1384  C   PHE A  86      -1.954  -7.413  -3.810  1.00 96.62           C  
ATOM   1385  CB  PHE A  86      -3.254  -9.568  -3.916  1.00 96.62           C  
ATOM   1386  HB2 PHE A  86      -3.139 -10.651  -3.964  1.00 96.62           H  
ATOM   1387  HB3 PHE A  86      -3.884  -9.289  -4.761  1.00 96.62           H  
ATOM   1388  O   PHE A  86      -1.460  -6.902  -2.803  1.00 96.62           O  
ATOM   1389  CG  PHE A  86      -3.987  -9.197  -2.643  1.00 96.62           C  
ATOM   1390  CD1 PHE A  86      -3.755  -9.921  -1.462  1.00 96.62           C  
ATOM   1391  HD1 PHE A  86      -3.065 -10.752  -1.462  1.00 96.62           H  
ATOM   1392  CD2 PHE A  86      -4.910  -8.131  -2.639  1.00 96.62           C  
ATOM   1393  HD2 PHE A  86      -5.106  -7.583  -3.548  1.00 96.62           H  
ATOM   1394  CE1 PHE A  86      -4.443  -9.587  -0.284  1.00 96.62           C  
ATOM   1395  HE1 PHE A  86      -4.279 -10.164   0.614  1.00 96.62           H  
ATOM   1396  CE2 PHE A  86      -5.584  -7.784  -1.455  1.00 96.62           C  
ATOM   1397  HE2 PHE A  86      -6.287  -6.965  -1.437  1.00 96.62           H  
ATOM   1398  CZ  PHE A  86      -5.354  -8.520  -0.281  1.00 96.62           C  
ATOM   1399  HZ  PHE A  86      -5.888  -8.274   0.625  1.00 96.62           H  
ATOM   1400  N   TRP A  87      -2.635  -6.726  -4.725  1.00 98.58           N  
ATOM   1401  H   TRP A  87      -2.974  -7.244  -5.524  1.00 98.58           H  
ATOM   1402  CA  TRP A  87      -3.055  -5.337  -4.619  1.00 98.58           C  
ATOM   1403  HA  TRP A  87      -2.888  -4.980  -3.602  1.00 98.58           H  
ATOM   1404  C   TRP A  87      -4.549  -5.220  -4.936  1.00 98.58           C  
ATOM   1405  CB  TRP A  87      -2.223  -4.499  -5.592  1.00 98.58           C  
ATOM   1406  HB2 TRP A  87      -2.285  -4.943  -6.586  1.00 98.58           H  
ATOM   1407  HB3 TRP A  87      -1.179  -4.530  -5.280  1.00 98.58           H  
ATOM   1408  O   TRP A  87      -4.998  -5.672  -5.991  1.00 98.58           O  
ATOM   1409  CG  TRP A  87      -2.648  -3.069  -5.679  1.00 98.58           C  
ATOM   1410  CD1 TRP A  87      -3.121  -2.446  -6.779  1.00 98.58           C  
ATOM   1411  HD1 TRP A  87      -3.225  -2.914  -7.747  1.00 98.58           H  
ATOM   1412  CD2 TRP A  87      -2.668  -2.077  -4.615  1.00 98.58           C  
ATOM   1413  CE2 TRP A  87      -3.164  -0.852  -5.148  1.00 98.58           C  
ATOM   1414  CE3 TRP A  87      -2.325  -2.099  -3.250  1.00 98.58           C  
ATOM   1415  HE3 TRP A  87      -1.972  -3.024  -2.818  1.00 98.58           H  
ATOM   1416  NE1 TRP A  87      -3.426  -1.134  -6.473  1.00 98.58           N  
ATOM   1417  HE1 TRP A  87      -3.755  -0.473  -7.162  1.00 98.58           H  
ATOM   1418  CH2 TRP A  87      -2.941   0.245  -3.006  1.00 98.58           C  
ATOM   1419  HH2 TRP A  87      -3.047   1.119  -2.379  1.00 98.58           H  
ATOM   1420  CZ2 TRP A  87      -3.300   0.299  -4.362  1.00 98.58           C  
ATOM   1421  HZ2 TRP A  87      -3.669   1.219  -4.791  1.00 98.58           H  
ATOM   1422  CZ3 TRP A  87      -2.454  -0.948  -2.451  1.00 98.58           C  
ATOM   1423  HZ3 TRP A  87      -2.191  -0.976  -1.404  1.00 98.58           H  
ATOM   1424  N   ILE A  88      -5.332  -4.592  -4.052  1.00 98.14           N  
ATOM   1425  H   ILE A  88      -4.918  -4.279  -3.185  1.00 98.14           H  
ATOM   1426  CA  ILE A  88      -6.800  -4.537  -4.181  1.00 98.14           C  
ATOM   1427  HA  ILE A  88      -7.144  -5.563  -4.312  1.00 98.14           H  
ATOM   1428  C   ILE A  88      -7.276  -3.745  -5.406  1.00 98.14           C  
ATOM   1429  CB  ILE A  88      -7.435  -3.993  -2.883  1.00 98.14           C  
ATOM   1430  HB  ILE A  88      -6.988  -4.550  -2.060  1.00 98.14           H  
ATOM   1431  O   ILE A  88      -8.333  -4.057  -5.963  1.00 98.14           O  
ATOM   1432  CG1 ILE A  88      -8.952  -4.285  -2.856  1.00 98.14           C  
ATOM   1433 HG12 ILE A  88      -9.462  -3.682  -3.608  1.00 98.14           H  
ATOM   1434 HG13 ILE A  88      -9.109  -5.336  -3.098  1.00 98.14           H  
ATOM   1435  CG2 ILE A  88      -7.145  -2.492  -2.679  1.00 98.14           C  
ATOM   1436 HG21 ILE A  88      -7.514  -2.173  -1.704  1.00 98.14           H  
ATOM   1437 HG22 ILE A  88      -7.648  -1.892  -3.438  1.00 98.14           H  
ATOM   1438 HG23 ILE A  88      -6.072  -2.304  -2.712  1.00 98.14           H  
ATOM   1439  CD1 ILE A  88      -9.613  -4.022  -1.499  1.00 98.14           C  
ATOM   1440 HD11 ILE A  88     -10.646  -4.370  -1.527  1.00 98.14           H  
ATOM   1441 HD12 ILE A  88      -9.617  -2.955  -1.274  1.00 98.14           H  
ATOM   1442 HD13 ILE A  88      -9.083  -4.562  -0.714  1.00 98.14           H  
ATOM   1443  N   GLY A  89      -6.485  -2.755  -5.834  1.00 98.73           N  
ATOM   1444  H   GLY A  89      -5.627  -2.611  -5.321  1.00 98.73           H  
ATOM   1445  CA  GLY A  89      -6.789  -1.838  -6.929  1.00 98.73           C  
ATOM   1446  HA2 GLY A  89      -5.903  -1.748  -7.557  1.00 98.73           H  
ATOM   1447  HA3 GLY A  89      -7.591  -2.247  -7.545  1.00 98.73           H  
ATOM   1448  C   GLY A  89      -7.228  -0.451  -6.460  1.00 98.73           C  
ATOM   1449  O   GLY A  89      -8.107  -0.313  -5.611  1.00 98.73           O  
ATOM   1450  N   LEU A  90      -6.670   0.597  -7.075  1.00 98.92           N  
ATOM   1451  H   LEU A  90      -5.956   0.412  -7.764  1.00 98.92           H  
ATOM   1452  CA  LEU A  90      -6.955   1.996  -6.719  1.00 98.92           C  
ATOM   1453  HA  LEU A  90      -6.707   2.153  -5.669  1.00 98.92           H  
ATOM   1454  C   LEU A  90      -8.434   2.365  -6.894  1.00 98.92           C  
ATOM   1455  CB  LEU A  90      -6.101   2.939  -7.582  1.00 98.92           C  
ATOM   1456  HB2 LEU A  90      -6.398   3.965  -7.367  1.00 98.92           H  
ATOM   1457  HB3 LEU A  90      -6.333   2.753  -8.631  1.00 98.92           H  
ATOM   1458  O   LEU A  90      -8.978   3.125  -6.101  1.00 98.92           O  
ATOM   1459  CG  LEU A  90      -4.585   2.827  -7.357  1.00 98.92           C  
ATOM   1460  HG  LEU A  90      -4.301   1.779  -7.253  1.00 98.92           H  
ATOM   1461  CD1 LEU A  90      -3.836   3.400  -8.558  1.00 98.92           C  
ATOM   1462 HD11 LEU A  90      -4.011   4.473  -8.639  1.00 98.92           H  
ATOM   1463 HD12 LEU A  90      -2.769   3.230  -8.413  1.00 98.92           H  
ATOM   1464 HD13 LEU A  90      -4.141   2.898  -9.476  1.00 98.92           H  
ATOM   1465  CD2 LEU A  90      -4.162   3.584  -6.099  1.00 98.92           C  
ATOM   1466 HD21 LEU A  90      -4.336   4.653  -6.221  1.00 98.92           H  
ATOM   1467 HD22 LEU A  90      -3.098   3.427  -5.920  1.00 98.92           H  
ATOM   1468 HD23 LEU A  90      -4.719   3.232  -5.231  1.00 98.92           H  
ATOM   1469  N   ARG A  91      -9.120   1.813  -7.905  1.00 98.63           N  
ATOM   1470  H   ARG A  91      -8.641   1.156  -8.505  1.00 98.63           H  
ATOM   1471  CA  ARG A  91     -10.553   2.075  -8.112  1.00 98.63           C  
ATOM   1472  HA  ARG A  91     -10.701   3.153  -8.176  1.00 98.63           H  
ATOM   1473  C   ARG A  91     -11.378   1.603  -6.916  1.00 98.63           C  
ATOM   1474  CB  ARG A  91     -11.039   1.406  -9.409  1.00 98.63           C  
ATOM   1475  HB2 ARG A  91     -11.022   0.323  -9.291  1.00 98.63           H  
ATOM   1476  HB3 ARG A  91     -10.365   1.676 -10.222  1.00 98.63           H  
ATOM   1477  O   ARG A  91     -12.263   2.323  -6.473  1.00 98.63           O  
ATOM   1478  CG  ARG A  91     -12.460   1.870  -9.771  1.00 98.63           C  
ATOM   1479  HG2 ARG A  91     -12.423   2.940  -9.973  1.00 98.63           H  
ATOM   1480  HG3 ARG A  91     -13.145   1.711  -8.939  1.00 98.63           H  
ATOM   1481  CD  ARG A  91     -13.017   1.163 -11.015  1.00 98.63           C  
ATOM   1482  HD2 ARG A  91     -12.206   0.933 -11.705  1.00 98.63           H  
ATOM   1483  HD3 ARG A  91     -13.703   1.857 -11.500  1.00 98.63           H  
ATOM   1484  NE  ARG A  91     -13.761  -0.066 -10.675  1.00 98.63           N  
ATOM   1485  HE  ARG A  91     -13.623  -0.449  -9.751  1.00 98.63           H  
ATOM   1486  NH1 ARG A  91     -14.931  -0.273 -12.648  1.00 98.63           N  
ATOM   1487 HH11 ARG A  91     -14.396   0.483 -13.049  1.00 98.63           H  
ATOM   1488 HH12 ARG A  91     -15.651  -0.740 -13.181  1.00 98.63           H  
ATOM   1489  NH2 ARG A  91     -15.376  -1.652 -10.958  1.00 98.63           N  
ATOM   1490 HH21 ARG A  91     -15.264  -1.946  -9.998  1.00 98.63           H  
ATOM   1491 HH22 ARG A  91     -16.102  -2.084 -11.510  1.00 98.63           H  
ATOM   1492  CZ  ARG A  91     -14.679  -0.656 -11.425  1.00 98.63           C  
ATOM   1493  N   HIS A  92     -11.082   0.408  -6.414  1.00 98.16           N  
ATOM   1494  H   HIS A  92     -10.274  -0.079  -6.776  1.00 98.16           H  
ATOM   1495  CA  HIS A  92     -11.777  -0.182  -5.273  1.00 98.16           C  
ATOM   1496  HA  HIS A  92     -12.854  -0.091  -5.412  1.00 98.16           H  
ATOM   1497  C   HIS A  92     -11.424   0.542  -3.975  1.00 98.16           C  
ATOM   1498  CB  HIS A  92     -11.413  -1.668  -5.192  1.00 98.16           C  
ATOM   1499  HB2 HIS A  92     -10.335  -1.778  -5.075  1.00 98.16           H  
ATOM   1500  HB3 HIS A  92     -11.885  -2.095  -4.307  1.00 98.16           H  
ATOM   1501  O   HIS A  92     -12.303   0.830  -3.173  1.00 98.16           O  
ATOM   1502  CG  HIS A  92     -11.865  -2.444  -6.402  1.00 98.16           C  
ATOM   1503  CD2 HIS A  92     -11.068  -3.025  -7.351  1.00 98.16           C  
ATOM   1504  HD2 HIS A  92      -9.989  -2.991  -7.387  1.00 98.16           H  
ATOM   1505  ND1 HIS A  92     -13.170  -2.710  -6.748  1.00 98.16           N  
ATOM   1506  HD1 HIS A  92     -13.983  -2.520  -6.180  1.00 98.16           H  
ATOM   1507  CE1 HIS A  92     -13.161  -3.463  -7.858  1.00 98.16           C  
ATOM   1508  HE1 HIS A  92     -14.036  -3.911  -8.305  1.00 98.16           H  
ATOM   1509  NE2 HIS A  92     -11.902  -3.674  -8.269  1.00 98.16           N  
ATOM   1510  N   LEU A  93     -10.153   0.906  -3.809  1.00 98.53           N  
ATOM   1511  H   LEU A  93      -9.463   0.598  -4.480  1.00 98.53           H  
ATOM   1512  CA  LEU A  93      -9.690   1.625  -2.631  1.00 98.53           C  
ATOM   1513  HA  LEU A  93     -10.029   1.068  -1.758  1.00 98.53           H  
ATOM   1514  C   LEU A  93     -10.294   3.035  -2.531  1.00 98.53           C  
ATOM   1515  CB  LEU A  93      -8.156   1.628  -2.680  1.00 98.53           C  
ATOM   1516  HB2 LEU A  93      -7.823   0.609  -2.880  1.00 98.53           H  
ATOM   1517  HB3 LEU A  93      -7.819   2.247  -3.512  1.00 98.53           H  
ATOM   1518  O   LEU A  93     -10.711   3.454  -1.453  1.00 98.53           O  
ATOM   1519  CG  LEU A  93      -7.479   2.099  -1.386  1.00 98.53           C  
ATOM   1520  HG  LEU A  93      -7.695   3.151  -1.199  1.00 98.53           H  
ATOM   1521  CD1 LEU A  93      -7.962   1.255  -0.209  1.00 98.53           C  
ATOM   1522 HD11 LEU A  93      -7.986   0.201  -0.486  1.00 98.53           H  
ATOM   1523 HD12 LEU A  93      -7.296   1.368   0.646  1.00 98.53           H  
ATOM   1524 HD13 LEU A  93      -8.959   1.577   0.092  1.00 98.53           H  
ATOM   1525  CD2 LEU A  93      -5.971   1.909  -1.540  1.00 98.53           C  
ATOM   1526 HD21 LEU A  93      -5.747   0.869  -1.778  1.00 98.53           H  
ATOM   1527 HD22 LEU A  93      -5.472   2.154  -0.602  1.00 98.53           H  
ATOM   1528 HD23 LEU A  93      -5.581   2.551  -2.330  1.00 98.53           H  
ATOM   1529  N   HIS A  94     -10.409   3.746  -3.656  1.00 98.73           N  
ATOM   1530  H   HIS A  94     -10.004   3.382  -4.507  1.00 98.73           H  
ATOM   1531  CA  HIS A  94     -11.104   5.031  -3.707  1.00 98.73           C  
ATOM   1532  HA  HIS A  94     -10.694   5.693  -2.944  1.00 98.73           H  
ATOM   1533  C   HIS A  94     -12.595   4.868  -3.414  1.00 98.73           C  
ATOM   1534  CB  HIS A  94     -10.910   5.685  -5.079  1.00 98.73           C  
ATOM   1535  HB2 HIS A  94      -9.853   5.902  -5.234  1.00 98.73           H  
ATOM   1536  HB3 HIS A  94     -11.238   4.998  -5.859  1.00 98.73           H  
ATOM   1537  O   HIS A  94     -13.151   5.636  -2.636  1.00 98.73           O  
ATOM   1538  CG  HIS A  94     -11.693   6.967  -5.191  1.00 98.73           C  
ATOM   1539  CD2 HIS A  94     -12.735   7.217  -6.041  1.00 98.73           C  
ATOM   1540  HD2 HIS A  94     -13.125   6.538  -6.784  1.00 98.73           H  
ATOM   1541  ND1 HIS A  94     -11.592   8.047  -4.345  1.00 98.73           N  
ATOM   1542  HD1 HIS A  94     -10.949   8.144  -3.573  1.00 98.73           H  
ATOM   1543  CE1 HIS A  94     -12.549   8.924  -4.677  1.00 98.73           C  
ATOM   1544  HE1 HIS A  94     -12.738   9.853  -4.159  1.00 98.73           H  
ATOM   1545  NE2 HIS A  94     -13.245   8.483  -5.738  1.00 98.73           N  
ATOM   1546  N   HIS A  95     -13.227   3.852  -4.012  1.00 98.16           N  
ATOM   1547  H   HIS A  95     -12.714   3.260  -4.650  1.00 98.16           H  
ATOM   1548  CA  HIS A  95     -14.632   3.541  -3.763  1.00 98.16           C  
ATOM   1549  HA  HIS A  95     -15.247   4.380  -4.089  1.00 98.16           H  
ATOM   1550  C   HIS A  95     -14.890   3.378  -2.262  1.00 98.16           C  
ATOM   1551  CB  HIS A  95     -15.045   2.313  -4.579  1.00 98.16           C  
ATOM   1552  HB2 HIS A  95     -14.500   1.432  -4.241  1.00 98.16           H  
ATOM   1553  HB3 HIS A  95     -14.811   2.487  -5.629  1.00 98.16           H  
ATOM   1554  O   HIS A  95     -15.642   4.172  -1.713  1.00 98.16           O  
ATOM   1555  CG  HIS A  95     -16.512   2.040  -4.471  1.00 98.16           C  
ATOM   1556  CD2 HIS A  95     -17.087   1.152  -3.618  1.00 98.16           C  
ATOM   1557  HD2 HIS A  95     -16.595   0.516  -2.898  1.00 98.16           H  
ATOM   1558  ND1 HIS A  95     -17.500   2.761  -5.140  1.00 98.16           N  
ATOM   1559  CE1 HIS A  95     -18.662   2.304  -4.646  1.00 98.16           C  
ATOM   1560  HE1 HIS A  95     -19.640   2.699  -4.879  1.00 98.16           H  
ATOM   1561  NE2 HIS A  95     -18.439   1.326  -3.761  1.00 98.16           N  
ATOM   1562  HE2 HIS A  95     -19.147   0.957  -3.143  1.00 98.16           H  
ATOM   1563  N   LEU A  96     -14.162   2.489  -1.576  1.00 96.49           N  
ATOM   1564  H   LEU A  96     -13.521   1.897  -2.085  1.00 96.49           H  
ATOM   1565  CA  LEU A  96     -14.287   2.292  -0.124  1.00 96.49           C  
ATOM   1566  HA  LEU A  96     -15.303   1.967   0.103  1.00 96.49           H  
ATOM   1567  C   LEU A  96     -14.060   3.588   0.668  1.00 96.49           C  
ATOM   1568  CB  LEU A  96     -13.290   1.216   0.347  1.00 96.49           C  
ATOM   1569  HB2 LEU A  96     -13.294   1.200   1.437  1.00 96.49           H  
ATOM   1570  HB3 LEU A  96     -12.288   1.505   0.027  1.00 96.49           H  
ATOM   1571  O   LEU A  96     -14.933   4.020   1.418  1.00 96.49           O  
ATOM   1572  CG  LEU A  96     -13.570  -0.211  -0.150  1.00 96.49           C  
ATOM   1573  HG  LEU A  96     -13.593  -0.216  -1.240  1.00 96.49           H  
ATOM   1574  CD1 LEU A  96     -12.435  -1.125   0.309  1.00 96.49           C  
ATOM   1575 HD11 LEU A  96     -11.494  -0.809  -0.140  1.00 96.49           H  
ATOM   1576 HD12 LEU A  96     -12.356  -1.082   1.395  1.00 96.49           H  
ATOM   1577 HD13 LEU A  96     -12.642  -2.161   0.038  1.00 96.49           H  
ATOM   1578  CD2 LEU A  96     -14.892  -0.771   0.372  1.00 96.49           C  
ATOM   1579 HD21 LEU A  96     -15.013  -1.807   0.055  1.00 96.49           H  
ATOM   1580 HD22 LEU A  96     -14.912  -0.735   1.461  1.00 96.49           H  
ATOM   1581 HD23 LEU A  96     -15.733  -0.198  -0.020  1.00 96.49           H  
ATOM   1582  N   THR A  97     -12.912   4.241   0.469  1.00 97.83           N  
ATOM   1583  H   THR A  97     -12.257   3.858  -0.198  1.00 97.83           H  
ATOM   1584  CA  THR A  97     -12.502   5.410   1.274  1.00 97.83           C  
ATOM   1585  HA  THR A  97     -12.716   5.183   2.318  1.00 97.83           H  
ATOM   1586  C   THR A  97     -13.285   6.692   0.976  1.00 97.83           C  
ATOM   1587  CB  THR A  97     -10.992   5.676   1.181  1.00 97.83           C  
ATOM   1588  HB  THR A  97     -10.763   6.557   1.780  1.00 97.83           H  
ATOM   1589  O   THR A  97     -13.101   7.696   1.659  1.00 97.83           O  
ATOM   1590  CG2 THR A  97     -10.169   4.505   1.718  1.00 97.83           C  
ATOM   1591 HG21 THR A  97      -9.115   4.783   1.740  1.00 97.83           H  
ATOM   1592 HG22 THR A  97     -10.296   3.616   1.100  1.00 97.83           H  
ATOM   1593 HG23 THR A  97     -10.486   4.275   2.735  1.00 97.83           H  
ATOM   1594  OG1 THR A  97     -10.566   5.899  -0.150  1.00 97.83           O  
ATOM   1595  HG1 THR A  97     -10.646   5.054  -0.599  1.00 97.83           H  
ATOM   1596  N   SER A  98     -14.172   6.673  -0.023  1.00 97.22           N  
ATOM   1597  H   SER A  98     -14.230   5.834  -0.583  1.00 97.22           H  
ATOM   1598  CA  SER A  98     -15.107   7.768  -0.311  1.00 97.22           C  
ATOM   1599  HA  SER A  98     -14.667   8.702   0.037  1.00 97.22           H  
ATOM   1600  C   SER A  98     -16.454   7.637   0.404  1.00 97.22           C  
ATOM   1601  CB  SER A  98     -15.329   7.902  -1.820  1.00 97.22           C  
ATOM   1602  HB2 SER A  98     -14.365   7.984  -2.321  1.00 97.22           H  
ATOM   1603  HB3 SER A  98     -15.889   8.819  -2.007  1.00 97.22           H  
ATOM   1604  O   SER A  98     -17.169   8.630   0.503  1.00 97.22           O  
ATOM   1605  OG  SER A  98     -16.059   6.813  -2.359  1.00 97.22           O  
ATOM   1606  HG  SER A  98     -15.584   5.996  -2.191  1.00 97.22           H  
ATOM   1607  N   GLN A  99     -16.808   6.442   0.893  1.00 93.47           N  
ATOM   1608  H   GLN A  99     -16.172   5.663   0.796  1.00 93.47           H  
ATOM   1609  CA  GLN A  99     -18.112   6.189   1.524  1.00 93.47           C  
ATOM   1610  HA  GLN A  99     -18.860   6.854   1.092  1.00 93.47           H  
ATOM   1611  C   GLN A  99     -18.111   6.456   3.030  1.00 93.47           C  
ATOM   1612  CB  GLN A  99     -18.552   4.734   1.278  1.00 93.47           C  
ATOM   1613  HB2 GLN A  99     -19.510   4.580   1.774  1.00 93.47           H  
ATOM   1614  HB3 GLN A  99     -17.829   4.058   1.734  1.00 93.47           H  
ATOM   1615  O   GLN A  99     -19.159   6.704   3.619  1.00 93.47           O  
ATOM   1616  CG  GLN A  99     -18.726   4.342  -0.194  1.00 93.47           C  
ATOM   1617  HG2 GLN A  99     -17.744   4.263  -0.662  1.00 93.47           H  
ATOM   1618  HG3 GLN A  99     -19.195   3.360  -0.251  1.00 93.47           H  
ATOM   1619  CD  GLN A  99     -19.582   5.327  -0.974  1.00 93.47           C  
ATOM   1620  NE2 GLN A  99     -19.004   6.129  -1.844  1.00 93.47           N  
ATOM   1621 HE21 GLN A  99     -19.609   6.815  -2.273  1.00 93.47           H  
ATOM   1622 HE22 GLN A  99     -18.005   6.106  -1.985  1.00 93.47           H  
ATOM   1623  OE1 GLN A  99     -20.780   5.443  -0.784  1.00 93.47           O  
ATOM   1624  N   ALA A 100     -16.949   6.363   3.670  1.00 94.27           N  
ATOM   1625  H   ALA A 100     -16.109   6.197   3.134  1.00 94.27           H  
ATOM   1626  CA  ALA A 100     -16.801   6.541   5.105  1.00 94.27           C  
ATOM   1627  HA  ALA A 100     -17.456   7.345   5.441  1.00 94.27           H  
ATOM   1628  C   ALA A 100     -15.362   6.916   5.453  1.00 94.27           C  
ATOM   1629  CB  ALA A 100     -17.211   5.238   5.806  1.00 94.27           C  
ATOM   1630  HB1 ALA A 100     -18.236   4.983   5.537  1.00 94.27           H  
ATOM   1631  HB2 ALA A 100     -17.153   5.368   6.887  1.00 94.27           H  
ATOM   1632  HB3 ALA A 100     -16.546   4.427   5.508  1.00 94.27           H  
ATOM   1633  O   ALA A 100     -14.468   6.900   4.604  1.00 94.27           O  
ATOM   1634  N   ARG A 101     -15.132   7.214   6.729  1.00 96.55           N  
ATOM   1635  H   ARG A 101     -15.897   7.143   7.385  1.00 96.55           H  
ATOM   1636  CA  ARG A 101     -13.784   7.354   7.265  1.00 96.55           C  
ATOM   1637  HA  ARG A 101     -13.159   7.876   6.539  1.00 96.55           H  
ATOM   1638  C   ARG A 101     -13.174   5.980   7.499  1.00 96.55           C  
ATOM   1639  CB  ARG A 101     -13.830   8.155   8.559  1.00 96.55           C  
ATOM   1640  HB2 ARG A 101     -14.520   7.684   9.259  1.00 96.55           H  
ATOM   1641  HB3 ARG A 101     -12.831   8.133   8.994  1.00 96.55           H  
ATOM   1642  O   ARG A 101     -13.817   5.107   8.077  1.00 96.55           O  
ATOM   1643  CG  ARG A 101     -14.266   9.605   8.294  1.00 96.55           C  
ATOM   1644  HG2 ARG A 101     -13.593  10.065   7.571  1.00 96.55           H  
ATOM   1645  HG3 ARG A 101     -15.280   9.623   7.896  1.00 96.55           H  
ATOM   1646  CD  ARG A 101     -14.242  10.406   9.592  1.00 96.55           C  
ATOM   1647  HD2 ARG A 101     -14.951   9.959  10.290  1.00 96.55           H  
ATOM   1648  HD3 ARG A 101     -14.560  11.426   9.379  1.00 96.55           H  
ATOM   1649  NE  ARG A 101     -12.890  10.401  10.178  1.00 96.55           N  
ATOM   1650  HE  ARG A 101     -12.234   9.736   9.793  1.00 96.55           H  
ATOM   1651  NH1 ARG A 101     -13.313  11.887  11.849  1.00 96.55           N  
ATOM   1652 HH11 ARG A 101     -13.058  12.371  12.698  1.00 96.55           H  
ATOM   1653 HH12 ARG A 101     -14.287  11.834  11.589  1.00 96.55           H  
ATOM   1654  NH2 ARG A 101     -11.272  10.934  11.662  1.00 96.55           N  
ATOM   1655 HH21 ARG A 101     -10.705  10.184  11.293  1.00 96.55           H  
ATOM   1656 HH22 ARG A 101     -10.931  11.478  12.441  1.00 96.55           H  
ATOM   1657  CZ  ARG A 101     -12.497  11.076  11.231  1.00 96.55           C  
ATOM   1658  N   TYR A 102     -11.929   5.816   7.073  1.00 98.07           N  
ATOM   1659  H   TYR A 102     -11.450   6.586   6.628  1.00 98.07           H  
ATOM   1660  CA  TYR A 102     -11.157   4.601   7.294  1.00 98.07           C  
ATOM   1661  HA  TYR A 102     -11.725   3.922   7.929  1.00 98.07           H  
ATOM   1662  C   TYR A 102      -9.864   4.934   8.023  1.00 98.07           C  
ATOM   1663  CB  TYR A 102     -10.877   3.888   5.966  1.00 98.07           C  
ATOM   1664  HB2 TYR A 102     -10.550   4.616   5.223  1.00 98.07           H  
ATOM   1665  HB3 TYR A 102     -10.051   3.194   6.121  1.00 98.07           H  
ATOM   1666  O   TYR A 102      -9.218   5.932   7.712  1.00 98.07           O  
ATOM   1667  CG  TYR A 102     -12.061   3.107   5.427  1.00 98.07           C  
ATOM   1668  CD1 TYR A 102     -12.120   1.711   5.597  1.00 98.07           C  
ATOM   1669  HD1 TYR A 102     -11.320   1.197   6.109  1.00 98.07           H  
ATOM   1670  CD2 TYR A 102     -13.114   3.775   4.777  1.00 98.07           C  
ATOM   1671  HD2 TYR A 102     -13.073   4.846   4.652  1.00 98.07           H  
ATOM   1672  CE1 TYR A 102     -13.223   0.981   5.117  1.00 98.07           C  
ATOM   1673  HE1 TYR A 102     -13.278  -0.089   5.247  1.00 98.07           H  
ATOM   1674  CE2 TYR A 102     -14.228   3.053   4.311  1.00 98.07           C  
ATOM   1675  HE2 TYR A 102     -15.043   3.575   3.831  1.00 98.07           H  
ATOM   1676  OH  TYR A 102     -15.340   0.951   3.998  1.00 98.07           O  
ATOM   1677  HH  TYR A 102     -15.980   1.514   3.555  1.00 98.07           H  
ATOM   1678  CZ  TYR A 102     -14.281   1.654   4.473  1.00 98.07           C  
ATOM   1679  N   GLU A 103      -9.477   4.078   8.957  1.00 98.17           N  
ATOM   1680  H   GLU A 103     -10.075   3.288   9.156  1.00 98.17           H  
ATOM   1681  CA  GLU A 103      -8.115   4.012   9.480  1.00 98.17           C  
ATOM   1682  HA  GLU A 103      -7.655   4.998   9.411  1.00 98.17           H  
ATOM   1683  C   GLU A 103      -7.283   3.057   8.620  1.00 98.17           C  
ATOM   1684  CB  GLU A 103      -8.095   3.618  10.967  1.00 98.17           C  
ATOM   1685  HB2 GLU A 103      -8.503   4.437  11.560  1.00 98.17           H  
ATOM   1686  HB3 GLU A 103      -7.055   3.480  11.265  1.00 98.17           H  
ATOM   1687  O   GLU A 103      -7.819   2.144   7.984  1.00 98.17           O  
ATOM   1688  CG  GLU A 103      -8.887   2.339  11.282  1.00 98.17           C  
ATOM   1689  HG2 GLU A 103      -9.933   2.504  11.026  1.00 98.17           H  
ATOM   1690  HG3 GLU A 103      -8.507   1.525  10.664  1.00 98.17           H  
ATOM   1691  CD  GLU A 103      -8.823   1.924  12.756  1.00 98.17           C  
ATOM   1692  OE1 GLU A 103      -9.723   1.171  13.197  1.00 98.17           O  
ATOM   1693  OE2 GLU A 103      -7.848   2.282  13.445  1.00 98.17           O  
ATOM   1694  N   LEU A 104      -5.969   3.273   8.598  1.00 98.77           N  
ATOM   1695  H   LEU A 104      -5.607   4.002   9.195  1.00 98.77           H  
ATOM   1696  CA  LEU A 104      -5.005   2.396   7.937  1.00 98.77           C  
ATOM   1697  HA  LEU A 104      -5.529   1.579   7.442  1.00 98.77           H  
ATOM   1698  C   LEU A 104      -4.073   1.797   8.979  1.00 98.77           C  
ATOM   1699  CB  LEU A 104      -4.227   3.187   6.871  1.00 98.77           C  
ATOM   1700  HB2 LEU A 104      -4.930   3.463   6.085  1.00 98.77           H  
ATOM   1701  HB3 LEU A 104      -3.845   4.095   7.339  1.00 98.77           H  
ATOM   1702  O   LEU A 104      -3.482   2.524   9.774  1.00 98.77           O  
ATOM   1703  CG  LEU A 104      -3.047   2.446   6.213  1.00 98.77           C  
ATOM   1704  HG  LEU A 104      -2.441   1.943   6.966  1.00 98.77           H  
ATOM   1705  CD1 LEU A 104      -3.518   1.422   5.182  1.00 98.77           C  
ATOM   1706 HD11 LEU A 104      -4.170   0.693   5.662  1.00 98.77           H  
ATOM   1707 HD12 LEU A 104      -4.068   1.919   4.383  1.00 98.77           H  
ATOM   1708 HD13 LEU A 104      -2.654   0.900   4.771  1.00 98.77           H  
ATOM   1709  CD2 LEU A 104      -2.136   3.424   5.477  1.00 98.77           C  
ATOM   1710 HD21 LEU A 104      -1.781   4.187   6.170  1.00 98.77           H  
ATOM   1711 HD22 LEU A 104      -1.277   2.887   5.074  1.00 98.77           H  
ATOM   1712 HD23 LEU A 104      -2.675   3.900   4.658  1.00 98.77           H  
ATOM   1713  N   LYS A 105      -3.853   0.488   8.884  1.00 98.46           N  
ATOM   1714  H   LYS A 105      -4.401  -0.039   8.220  1.00 98.46           H  
ATOM   1715  CA  LYS A 105      -2.768  -0.207   9.566  1.00 98.46           C  
ATOM   1716  HA  LYS A 105      -2.172   0.526  10.110  1.00 98.46           H  
ATOM   1717  C   LYS A 105      -1.862  -0.870   8.536  1.00 98.46           C  
ATOM   1718  CB  LYS A 105      -3.353  -1.186  10.590  1.00 98.46           C  
ATOM   1719  HB2 LYS A 105      -4.177  -0.697  11.110  1.00 98.46           H  
ATOM   1720  HB3 LYS A 105      -3.741  -2.069  10.081  1.00 98.46           H  
ATOM   1721  O   LYS A 105      -2.324  -1.538   7.612  1.00 98.46           O  
ATOM   1722  CG  LYS A 105      -2.312  -1.594  11.639  1.00 98.46           C  
ATOM   1723  HG2 LYS A 105      -1.463  -2.078  11.157  1.00 98.46           H  
ATOM   1724  HG3 LYS A 105      -1.961  -0.698  12.151  1.00 98.46           H  
ATOM   1725  CD  LYS A 105      -2.932  -2.547  12.667  1.00 98.46           C  
ATOM   1726  HD2 LYS A 105      -3.866  -2.132  13.047  1.00 98.46           H  
ATOM   1727  HD3 LYS A 105      -3.145  -3.502  12.185  1.00 98.46           H  
ATOM   1728  CE  LYS A 105      -1.977  -2.766  13.843  1.00 98.46           C  
ATOM   1729  HE2 LYS A 105      -1.891  -1.835  14.404  1.00 98.46           H  
ATOM   1730  HE3 LYS A 105      -0.996  -3.044  13.459  1.00 98.46           H  
ATOM   1731  NZ  LYS A 105      -2.477  -3.843  14.720  1.00 98.46           N  
ATOM   1732  HZ1 LYS A 105      -1.973  -3.898  15.594  1.00 98.46           H  
ATOM   1733  HZ2 LYS A 105      -2.367  -4.721  14.234  1.00 98.46           H  
ATOM   1734  HZ3 LYS A 105      -3.450  -3.701  14.949  1.00 98.46           H  
ATOM   1735  N   ILE A 106      -0.564  -0.666   8.692  1.00 98.62           N  
ATOM   1736  H   ILE A 106      -0.276  -0.070   9.455  1.00 98.62           H  
ATOM   1737  CA  ILE A 106       0.486  -1.357   7.957  1.00 98.62           C  
ATOM   1738  HA  ILE A 106       0.039  -1.996   7.196  1.00 98.62           H  
ATOM   1739  C   ILE A 106       1.218  -2.210   8.968  1.00 98.62           C  
ATOM   1740  CB  ILE A 106       1.455  -0.382   7.265  1.00 98.62           C  
ATOM   1741  HB  ILE A 106       1.980   0.183   8.035  1.00 98.62           H  
ATOM   1742  O   ILE A 106       1.791  -1.670   9.909  1.00 98.62           O  
ATOM   1743  CG1 ILE A 106       0.679   0.622   6.392  1.00 98.62           C  
ATOM   1744 HG12 ILE A 106       0.055   0.085   5.677  1.00 98.62           H  
ATOM   1745 HG13 ILE A 106       0.018   1.212   7.027  1.00 98.62           H  
ATOM   1746  CG2 ILE A 106       2.506  -1.175   6.461  1.00 98.62           C  
ATOM   1747 HG21 ILE A 106       2.990  -1.921   7.091  1.00 98.62           H  
ATOM   1748 HG22 ILE A 106       2.033  -1.686   5.623  1.00 98.62           H  
ATOM   1749 HG23 ILE A 106       3.291  -0.508   6.105  1.00 98.62           H  
ATOM   1750  CD1 ILE A 106       1.574   1.614   5.649  1.00 98.62           C  
ATOM   1751 HD11 ILE A 106       0.934   2.309   5.107  1.00 98.62           H  
ATOM   1752 HD12 ILE A 106       2.190   2.167   6.359  1.00 98.62           H  
ATOM   1753 HD13 ILE A 106       2.206   1.102   4.923  1.00 98.62           H  
ATOM   1754  N   GLU A 107       1.215  -3.516   8.774  1.00 97.78           N  
ATOM   1755  H   GLU A 107       0.784  -3.881   7.937  1.00 97.78           H  
ATOM   1756  CA  GLU A 107       1.961  -4.446   9.613  1.00 97.78           C  
ATOM   1757  HA  GLU A 107       2.397  -3.918  10.460  1.00 97.78           H  
ATOM   1758  C   GLU A 107       3.106  -5.027   8.813  1.00 97.78           C  
ATOM   1759  CB  GLU A 107       1.047  -5.525  10.178  1.00 97.78           C  
ATOM   1760  HB2 GLU A 107       0.502  -6.001   9.363  1.00 97.78           H  
ATOM   1761  HB3 GLU A 107       1.648  -6.271  10.699  1.00 97.78           H  
ATOM   1762  O   GLU A 107       2.999  -5.248   7.610  1.00 97.78           O  
ATOM   1763  CG  GLU A 107       0.081  -4.872  11.173  1.00 97.78           C  
ATOM   1764  HG2 GLU A 107       0.653  -4.365  11.950  1.00 97.78           H  
ATOM   1765  HG3 GLU A 107      -0.528  -4.129  10.658  1.00 97.78           H  
ATOM   1766  CD  GLU A 107      -0.854  -5.882  11.809  1.00 97.78           C  
ATOM   1767  OE1 GLU A 107      -1.332  -5.608  12.934  1.00 97.78           O  
ATOM   1768  OE2 GLU A 107      -1.198  -6.854  11.113  1.00 97.78           O  
ATOM   1769  N   MET A 108       4.232  -5.224   9.477  1.00 97.70           N  
ATOM   1770  H   MET A 108       4.246  -5.014  10.464  1.00 97.70           H  
ATOM   1771  CA  MET A 108       5.500  -5.565   8.863  1.00 97.70           C  
ATOM   1772  HA  MET A 108       5.340  -5.984   7.869  1.00 97.70           H  
ATOM   1773  C   MET A 108       6.206  -6.599   9.725  1.00 97.70           C  
ATOM   1774  CB  MET A 108       6.358  -4.299   8.746  1.00 97.70           C  
ATOM   1775  HB2 MET A 108       7.368  -4.576   8.442  1.00 97.70           H  
ATOM   1776  HB3 MET A 108       6.412  -3.825   9.726  1.00 97.70           H  
ATOM   1777  O   MET A 108       6.260  -6.473  10.948  1.00 97.70           O  
ATOM   1778  CG  MET A 108       5.801  -3.282   7.749  1.00 97.70           C  
ATOM   1779  HG2 MET A 108       4.770  -3.044   8.011  1.00 97.70           H  
ATOM   1780  HG3 MET A 108       5.795  -3.736   6.758  1.00 97.70           H  
ATOM   1781  SD  MET A 108       6.734  -1.730   7.681  1.00 97.70           S  
ATOM   1782  CE  MET A 108       6.053  -0.905   9.147  1.00 97.70           C  
ATOM   1783  HE1 MET A 108       6.455   0.107   9.208  1.00 97.70           H  
ATOM   1784  HE2 MET A 108       6.324  -1.459  10.045  1.00 97.70           H  
ATOM   1785  HE3 MET A 108       4.967  -0.852   9.069  1.00 97.70           H  
ATOM   1786  N   TYR A 109       6.804  -7.592   9.083  1.00 96.74           N  
ATOM   1787  H   TYR A 109       6.689  -7.655   8.081  1.00 96.74           H  
ATOM   1788  CA  TYR A 109       7.682  -8.548   9.739  1.00 96.74           C  
ATOM   1789  HA  TYR A 109       7.731  -8.331  10.806  1.00 96.74           H  
ATOM   1790  C   TYR A 109       9.086  -8.430   9.173  1.00 96.74           C  
ATOM   1791  CB  TYR A 109       7.120  -9.956   9.594  1.00 96.74           C  
ATOM   1792  HB2 TYR A 109       7.014 -10.194   8.536  1.00 96.74           H  
ATOM   1793  HB3 TYR A 109       6.132  -9.966  10.055  1.00 96.74           H  
ATOM   1794  O   TYR A 109       9.294  -8.481   7.958  1.00 96.74           O  
ATOM   1795  CG  TYR A 109       7.945 -11.020  10.280  1.00 96.74           C  
ATOM   1796  CD1 TYR A 109       8.596 -12.003   9.513  1.00 96.74           C  
ATOM   1797  HD1 TYR A 109       8.486 -12.003   8.439  1.00 96.74           H  
ATOM   1798  CD2 TYR A 109       8.024 -11.049  11.685  1.00 96.74           C  
ATOM   1799  HD2 TYR A 109       7.507 -10.305  12.273  1.00 96.74           H  
ATOM   1800  CE1 TYR A 109       9.321 -13.025  10.150  1.00 96.74           C  
ATOM   1801  HE1 TYR A 109       9.780 -13.805   9.560  1.00 96.74           H  
ATOM   1802  CE2 TYR A 109       8.748 -12.069  12.327  1.00 96.74           C  
ATOM   1803  HE2 TYR A 109       8.780 -12.119  13.406  1.00 96.74           H  
ATOM   1804  OH  TYR A 109      10.035 -14.089  12.166  1.00 96.74           O  
ATOM   1805  HH  TYR A 109      10.270 -14.780  11.542  1.00 96.74           H  
ATOM   1806  CZ  TYR A 109       9.383 -13.066  11.559  1.00 96.74           C  
ATOM   1807  N   TYR A 110      10.063  -8.269  10.057  1.00 96.04           N  
ATOM   1808  H   TYR A 110       9.826  -8.228  11.039  1.00 96.04           H  
ATOM   1809  CA  TYR A 110      11.456  -8.101   9.677  1.00 96.04           C  
ATOM   1810  HA  TYR A 110      11.645  -8.644   8.751  1.00 96.04           H  
ATOM   1811  C   TYR A 110      12.374  -8.664  10.758  1.00 96.04           C  
ATOM   1812  CB  TYR A 110      11.719  -6.615   9.421  1.00 96.04           C  
ATOM   1813  HB2 TYR A 110      11.410  -6.046  10.298  1.00 96.04           H  
ATOM   1814  HB3 TYR A 110      11.099  -6.288   8.587  1.00 96.04           H  
ATOM   1815  O   TYR A 110      12.266  -8.309  11.929  1.00 96.04           O  
ATOM   1816  CG  TYR A 110      13.161  -6.292   9.097  1.00 96.04           C  
ATOM   1817  CD1 TYR A 110      13.912  -5.518   9.999  1.00 96.04           C  
ATOM   1818  HD1 TYR A 110      13.468  -5.191  10.928  1.00 96.04           H  
ATOM   1819  CD2 TYR A 110      13.745  -6.743   7.896  1.00 96.04           C  
ATOM   1820  HD2 TYR A 110      13.174  -7.328   7.191  1.00 96.04           H  
ATOM   1821  CE1 TYR A 110      15.224  -5.136   9.678  1.00 96.04           C  
ATOM   1822  HE1 TYR A 110      15.770  -4.485  10.346  1.00 96.04           H  
ATOM   1823  CE2 TYR A 110      15.075  -6.395   7.588  1.00 96.04           C  
ATOM   1824  HE2 TYR A 110      15.520  -6.710   6.656  1.00 96.04           H  
ATOM   1825  OH  TYR A 110      17.052  -5.144   8.153  1.00 96.04           O  
ATOM   1826  HH  TYR A 110      17.285  -4.377   8.682  1.00 96.04           H  
ATOM   1827  CZ  TYR A 110      15.804  -5.567   8.469  1.00 96.04           C  
ATOM   1828  N   ARG A 111      13.284  -9.563  10.356  1.00 94.63           N  
ATOM   1829  H   ARG A 111      13.297  -9.791   9.372  1.00 94.63           H  
ATOM   1830  CA  ARG A 111      14.324 -10.158  11.219  1.00 94.63           C  
ATOM   1831  HA  ARG A 111      14.701 -11.050  10.719  1.00 94.63           H  
ATOM   1832  C   ARG A 111      13.815 -10.668  12.577  1.00 94.63           C  
ATOM   1833  CB  ARG A 111      15.504  -9.182  11.369  1.00 94.63           C  
ATOM   1834  HB2 ARG A 111      16.228  -9.604  12.066  1.00 94.63           H  
ATOM   1835  HB3 ARG A 111      15.150  -8.233  11.771  1.00 94.63           H  
ATOM   1836  O   ARG A 111      14.450 -10.450  13.604  1.00 94.63           O  
ATOM   1837  CG  ARG A 111      16.220  -8.951  10.038  1.00 94.63           C  
ATOM   1838  HG2 ARG A 111      15.551  -8.452   9.338  1.00 94.63           H  
ATOM   1839  HG3 ARG A 111      16.523  -9.910   9.617  1.00 94.63           H  
ATOM   1840  CD  ARG A 111      17.460  -8.091  10.268  1.00 94.63           C  
ATOM   1841  HD2 ARG A 111      18.115  -8.596  10.978  1.00 94.63           H  
ATOM   1842  HD3 ARG A 111      17.149  -7.133  10.685  1.00 94.63           H  
ATOM   1843  NE  ARG A 111      18.176  -7.870   9.004  1.00 94.63           N  
ATOM   1844  HE  ARG A 111      17.696  -8.106   8.147  1.00 94.63           H  
ATOM   1845  NH1 ARG A 111      19.941  -6.670   9.842  1.00 94.63           N  
ATOM   1846 HH11 ARG A 111      20.772  -6.119   9.678  1.00 94.63           H  
ATOM   1847 HH12 ARG A 111      19.554  -6.787  10.768  1.00 94.63           H  
ATOM   1848  NH2 ARG A 111      19.727  -7.000   7.628  1.00 94.63           N  
ATOM   1849 HH21 ARG A 111      20.500  -6.379   7.438  1.00 94.63           H  
ATOM   1850 HH22 ARG A 111      19.097  -7.216   6.869  1.00 94.63           H  
ATOM   1851  CZ  ARG A 111      19.284  -7.186   8.836  1.00 94.63           C  
ATOM   1852  N   GLY A 112      12.685 -11.375  12.577  1.00 92.57           N  
ATOM   1853  H   GLY A 112      12.169 -11.470  11.714  1.00 92.57           H  
ATOM   1854  CA  GLY A 112      12.133 -11.982  13.793  1.00 92.57           C  
ATOM   1855  HA2 GLY A 112      11.532 -12.854  13.535  1.00 92.57           H  
ATOM   1856  HA3 GLY A 112      12.950 -12.330  14.424  1.00 92.57           H  
ATOM   1857  C   GLY A 112      11.269 -11.054  14.645  1.00 92.57           C  
ATOM   1858  O   GLY A 112      10.731 -11.508  15.650  1.00 92.57           O  
ATOM   1859  N   ALA A 113      11.121  -9.785  14.259  1.00 95.81           N  
ATOM   1860  H   ALA A 113      11.581  -9.463  13.419  1.00 95.81           H  
ATOM   1861  CA  ALA A 113      10.331  -8.797  14.978  1.00 95.81           C  
ATOM   1862  HA  ALA A 113       9.893  -9.262  15.862  1.00 95.81           H  
ATOM   1863  C   ALA A 113       9.166  -8.273  14.132  1.00 95.81           C  
ATOM   1864  CB  ALA A 113      11.261  -7.682  15.466  1.00 95.81           C  
ATOM   1865  HB1 ALA A 113      11.988  -8.091  16.168  1.00 95.81           H  
ATOM   1866  HB2 ALA A 113      10.682  -6.904  15.964  1.00 95.81           H  
ATOM   1867  HB3 ALA A 113      11.793  -7.246  14.621  1.00 95.81           H  
ATOM   1868  O   ALA A 113       9.217  -8.235  12.898  1.00 95.81           O  
ATOM   1869  N   GLU A 114       8.113  -7.865  14.833  1.00 95.32           N  
ATOM   1870  H   GLU A 114       8.166  -7.882  15.841  1.00 95.32           H  
ATOM   1871  CA  GLU A 114       6.891  -7.313  14.264  1.00 95.32           C  
ATOM   1872  HA  GLU A 114       6.857  -7.512  13.193  1.00 95.32           H  
ATOM   1873  C   GLU A 114       6.850  -5.798  14.471  1.00 95.32           C  
ATOM   1874  CB  GLU A 114       5.668  -7.977  14.903  1.00 95.32           C  
ATOM   1875  HB2 GLU A 114       4.784  -7.439  14.559  1.00 95.32           H  
ATOM   1876  HB3 GLU A 114       5.742  -7.877  15.986  1.00 95.32           H  
ATOM   1877  O   GLU A 114       7.097  -5.282  15.566  1.00 95.32           O  
ATOM   1878  CG  GLU A 114       5.542  -9.462  14.518  1.00 95.32           C  
ATOM   1879  HG2 GLU A 114       5.352  -9.525  13.447  1.00 95.32           H  
ATOM   1880  HG3 GLU A 114       6.489  -9.965  14.714  1.00 95.32           H  
ATOM   1881  CD  GLU A 114       4.442 -10.219  15.281  1.00 95.32           C  
ATOM   1882  OE1 GLU A 114       4.105 -11.337  14.824  1.00 95.32           O  
ATOM   1883  OE2 GLU A 114       3.993  -9.748  16.349  1.00 95.32           O  
ATOM   1884  N   TYR A 115       6.507  -5.091  13.403  1.00 97.85           N  
ATOM   1885  H   TYR A 115       6.271  -5.585  12.555  1.00 97.85           H  
ATOM   1886  CA  TYR A 115       6.402  -3.643  13.367  1.00 97.85           C  
ATOM   1887  HA  TYR A 115       6.456  -3.254  14.384  1.00 97.85           H  
ATOM   1888  C   TYR A 115       5.061  -3.249  12.769  1.00 97.85           C  
ATOM   1889  CB  TYR A 115       7.557  -3.036  12.564  1.00 97.85           C  
ATOM   1890  HB2 TYR A 115       7.491  -3.368  11.528  1.00 97.85           H  
ATOM   1891  HB3 TYR A 115       7.455  -1.951  12.571  1.00 97.85           H  
ATOM   1892  O   TYR A 115       4.507  -3.963  11.935  1.00 97.85           O  
ATOM   1893  CG  TYR A 115       8.928  -3.395  13.086  1.00 97.85           C  
ATOM   1894  CD1 TYR A 115       9.573  -2.548  14.005  1.00 97.85           C  
ATOM   1895  HD1 TYR A 115       9.089  -1.642  14.339  1.00 97.85           H  
ATOM   1896  CD2 TYR A 115       9.544  -4.589  12.663  1.00 97.85           C  
ATOM   1897  HD2 TYR A 115       9.033  -5.248  11.977  1.00 97.85           H  
ATOM   1898  CE1 TYR A 115      10.843  -2.893  14.502  1.00 97.85           C  
ATOM   1899  HE1 TYR A 115      11.336  -2.241  15.207  1.00 97.85           H  
ATOM   1900  CE2 TYR A 115      10.811  -4.939  13.158  1.00 97.85           C  
ATOM   1901  HE2 TYR A 115      11.286  -5.857  12.844  1.00 97.85           H  
ATOM   1902  OH  TYR A 115      12.698  -4.413  14.539  1.00 97.85           O  
ATOM   1903  HH  TYR A 115      13.010  -3.758  15.167  1.00 97.85           H  
ATOM   1904  CZ  TYR A 115      11.461  -4.091  14.079  1.00 97.85           C  
ATOM   1905  N   TYR A 116       4.553  -2.091  13.158  1.00 98.21           N  
ATOM   1906  H   TYR A 116       5.020  -1.562  13.881  1.00 98.21           H  
ATOM   1907  CA  TYR A 116       3.364  -1.522  12.569  1.00 98.21           C  
ATOM   1908  HA  TYR A 116       3.335  -1.888  11.543  1.00 98.21           H  
ATOM   1909  C   TYR A 116       3.428   0.001  12.498  1.00 98.21           C  
ATOM   1910  CB  TYR A 116       2.101  -2.027  13.284  1.00 98.21           C  
ATOM   1911  HB2 TYR A 116       2.160  -3.109  13.400  1.00 98.21           H  
ATOM   1912  HB3 TYR A 116       1.241  -1.824  12.646  1.00 98.21           H  
ATOM   1913  O   TYR A 116       4.078   0.679  13.301  1.00 98.21           O  
ATOM   1914  CG  TYR A 116       1.854  -1.398  14.640  1.00 98.21           C  
ATOM   1915  CD1 TYR A 116       2.527  -1.883  15.777  1.00 98.21           C  
ATOM   1916  HD1 TYR A 116       3.211  -2.714  15.682  1.00 98.21           H  
ATOM   1917  CD2 TYR A 116       0.964  -0.313  14.755  1.00 98.21           C  
ATOM   1918  HD2 TYR A 116       0.452   0.070  13.884  1.00 98.21           H  
ATOM   1919  CE1 TYR A 116       2.321  -1.278  17.031  1.00 98.21           C  
ATOM   1920  HE1 TYR A 116       2.845  -1.648  17.900  1.00 98.21           H  
ATOM   1921  CE2 TYR A 116       0.745   0.286  16.008  1.00 98.21           C  
ATOM   1922  HE2 TYR A 116       0.068   1.121  16.108  1.00 98.21           H  
ATOM   1923  OH  TYR A 116       1.244   0.416  18.346  1.00 98.21           O  
ATOM   1924  HH  TYR A 116       1.711  -0.028  19.058  1.00 98.21           H  
ATOM   1925  CZ  TYR A 116       1.430  -0.189  17.145  1.00 98.21           C  
ATOM   1926  N   ALA A 117       2.722   0.518  11.503  1.00 98.52           N  
ATOM   1927  H   ALA A 117       2.240  -0.137  10.903  1.00 98.52           H  
ATOM   1928  CA  ALA A 117       2.416   1.919  11.296  1.00 98.52           C  
ATOM   1929  HA  ALA A 117       2.753   2.509  12.147  1.00 98.52           H  
ATOM   1930  C   ALA A 117       0.894   2.051  11.192  1.00 98.52           C  
ATOM   1931  CB  ALA A 117       3.141   2.388  10.025  1.00 98.52           C  
ATOM   1932  HB1 ALA A 117       4.207   2.494  10.226  1.00 98.52           H  
ATOM   1933  HB2 ALA A 117       3.009   1.662   9.223  1.00 98.52           H  
ATOM   1934  HB3 ALA A 117       2.731   3.339   9.686  1.00 98.52           H  
ATOM   1935  O   ALA A 117       0.254   1.301  10.458  1.00 98.52           O  
ATOM   1936  N   HIS A 118       0.314   2.984  11.928  1.00 98.63           N  
ATOM   1937  H   HIS A 118       0.881   3.578  12.516  1.00 98.63           H  
ATOM   1938  CA  HIS A 118      -1.122   3.213  12.005  1.00 98.63           C  
ATOM   1939  HA  HIS A 118      -1.632   2.627  11.241  1.00 98.63           H  
ATOM   1940  C   HIS A 118      -1.432   4.684  11.729  1.00 98.63           C  
ATOM   1941  CB  HIS A 118      -1.630   2.738  13.369  1.00 98.63           C  
ATOM   1942  HB2 HIS A 118      -1.031   3.195  14.157  1.00 98.63           H  
ATOM   1943  HB3 HIS A 118      -1.514   1.657  13.441  1.00 98.63           H  
ATOM   1944  O   HIS A 118      -0.646   5.563  12.077  1.00 98.63           O  
ATOM   1945  CG  HIS A 118      -3.069   3.091  13.607  1.00 98.63           C  
ATOM   1946  CD2 HIS A 118      -4.151   2.311  13.328  1.00 98.63           C  
ATOM   1947  HD2 HIS A 118      -4.146   1.311  12.919  1.00 98.63           H  
ATOM   1948  ND1 HIS A 118      -3.499   4.319  14.099  1.00 98.63           N  
ATOM   1949  CE1 HIS A 118      -4.838   4.252  14.127  1.00 98.63           C  
ATOM   1950  HE1 HIS A 118      -5.489   5.036  14.485  1.00 98.63           H  
ATOM   1951  NE2 HIS A 118      -5.253   3.059  13.672  1.00 98.63           N  
ATOM   1952  HE2 HIS A 118      -6.220   2.770  13.631  1.00 98.63           H  
ATOM   1953  N   PHE A 119      -2.554   4.936  11.060  1.00 98.65           N  
ATOM   1954  H   PHE A 119      -3.154   4.156  10.834  1.00 98.65           H  
ATOM   1955  CA  PHE A 119      -3.050   6.272  10.750  1.00 98.65           C  
ATOM   1956  HA  PHE A 119      -2.557   7.004  11.390  1.00 98.65           H  
ATOM   1957  C   PHE A 119      -4.555   6.337  11.019  1.00 98.65           C  
ATOM   1958  CB  PHE A 119      -2.748   6.618   9.281  1.00 98.65           C  
ATOM   1959  HB2 PHE A 119      -3.176   7.596   9.062  1.00 98.65           H  
ATOM   1960  HB3 PHE A 119      -3.254   5.898   8.638  1.00 98.65           H  
ATOM   1961  O   PHE A 119      -5.320   5.586  10.406  1.00 98.65           O  
ATOM   1962  CG  PHE A 119      -1.276   6.643   8.916  1.00 98.65           C  
ATOM   1963  CD1 PHE A 119      -0.556   7.849   8.983  1.00 98.65           C  
ATOM   1964  HD1 PHE A 119      -1.046   8.753   9.314  1.00 98.65           H  
ATOM   1965  CD2 PHE A 119      -0.621   5.458   8.526  1.00 98.65           C  
ATOM   1966  HD2 PHE A 119      -1.166   4.526   8.508  1.00 98.65           H  
ATOM   1967  CE1 PHE A 119       0.806   7.875   8.639  1.00 98.65           C  
ATOM   1968  HE1 PHE A 119       1.368   8.796   8.702  1.00 98.65           H  
ATOM   1969  CE2 PHE A 119       0.749   5.479   8.209  1.00 98.65           C  
ATOM   1970  HE2 PHE A 119       1.255   4.563   7.942  1.00 98.65           H  
ATOM   1971  CZ  PHE A 119       1.460   6.690   8.271  1.00 98.65           C  
ATOM   1972  HZ  PHE A 119       2.521   6.711   8.070  1.00 98.65           H  
ATOM   1973  N   ASP A 120      -4.990   7.287  11.853  1.00 97.11           N  
ATOM   1974  H   ASP A 120      -4.295   7.794  12.381  1.00 97.11           H  
ATOM   1975  CA  ASP A 120      -6.410   7.482  12.214  1.00 97.11           C  
ATOM   1976  HA  ASP A 120      -6.804   6.556  12.634  1.00 97.11           H  
ATOM   1977  C   ASP A 120      -7.297   7.905  11.032  1.00 97.11           C  
ATOM   1978  CB  ASP A 120      -6.583   8.616  13.235  1.00 97.11           C  
ATOM   1979  HB2 ASP A 120      -7.647   8.729  13.442  1.00 97.11           H  
ATOM   1980  HB3 ASP A 120      -6.262   9.549  12.771  1.00 97.11           H  
ATOM   1981  O   ASP A 120      -8.521   8.005  11.152  1.00 97.11           O  
ATOM   1982  CG  ASP A 120      -5.913   8.462  14.592  1.00 97.11           C  
ATOM   1983  OD1 ASP A 120      -5.578   7.327  14.974  1.00 97.11           O  
ATOM   1984  OD2 ASP A 120      -5.834   9.532  15.250  1.00 97.11           O  
ATOM   1985  N   ASN A 121      -6.704   8.296   9.907  1.00 97.87           N  
ATOM   1986  H   ASN A 121      -5.696   8.244   9.866  1.00 97.87           H  
ATOM   1987  CA  ASN A 121      -7.449   8.590   8.696  1.00 97.87           C  
ATOM   1988  HA  ASN A 121      -8.343   7.967   8.688  1.00 97.87           H  
ATOM   1989  C   ASN A 121      -6.614   8.249   7.473  1.00 97.87           C  
ATOM   1990  CB  ASN A 121      -7.884  10.064   8.692  1.00 97.87           C  
ATOM   1991  HB2 ASN A 121      -8.228  10.336   9.690  1.00 97.87           H  
ATOM   1992  HB3 ASN A 121      -7.028  10.685   8.432  1.00 97.87           H  
ATOM   1993  O   ASN A 121      -5.475   8.701   7.343  1.00 97.87           O  
ATOM   1994  CG  ASN A 121      -8.999  10.366   7.708  1.00 97.87           C  
ATOM   1995  ND2 ASN A 121      -9.590  11.533   7.810  1.00 97.87           N  
ATOM   1996 HD21 ASN A 121      -9.264  12.211   8.484  1.00 97.87           H  
ATOM   1997 HD22 ASN A 121     -10.315  11.714   7.130  1.00 97.87           H  
ATOM   1998  OD1 ASN A 121      -9.372   9.598   6.842  1.00 97.87           O  
ATOM   1999  N   PHE A 122      -7.219   7.504   6.563  1.00 98.62           N  
ATOM   2000  H   PHE A 122      -8.136   7.144   6.787  1.00 98.62           H  
ATOM   2001  CA  PHE A 122      -6.662   7.121   5.288  1.00 98.62           C  
ATOM   2002  HA  PHE A 122      -5.820   7.770   5.049  1.00 98.62           H  
ATOM   2003  C   PHE A 122      -7.719   7.259   4.198  1.00 98.62           C  
ATOM   2004  CB  PHE A 122      -6.138   5.695   5.389  1.00 98.62           C  
ATOM   2005  HB2 PHE A 122      -6.906   5.057   5.827  1.00 98.62           H  
ATOM   2006  HB3 PHE A 122      -5.280   5.702   6.061  1.00 98.62           H  
ATOM   2007  O   PHE A 122      -8.818   6.711   4.281  1.00 98.62           O  
ATOM   2008  CG  PHE A 122      -5.726   5.121   4.052  1.00 98.62           C  
ATOM   2009  CD1 PHE A 122      -6.636   4.350   3.312  1.00 98.62           C  
ATOM   2010  HD1 PHE A 122      -7.623   4.163   3.706  1.00 98.62           H  
ATOM   2011  CD2 PHE A 122      -4.455   5.397   3.523  1.00 98.62           C  
ATOM   2012  HD2 PHE A 122      -3.755   5.996   4.088  1.00 98.62           H  
ATOM   2013  CE1 PHE A 122      -6.272   3.859   2.048  1.00 98.62           C  
ATOM   2014  HE1 PHE A 122      -6.998   3.307   1.468  1.00 98.62           H  
ATOM   2015  CE2 PHE A 122      -4.076   4.869   2.280  1.00 98.62           C  
ATOM   2016  HE2 PHE A 122      -3.083   5.045   1.893  1.00 98.62           H  
ATOM   2017  CZ  PHE A 122      -4.988   4.110   1.536  1.00 98.62           C  
ATOM   2018  HZ  PHE A 122      -4.693   3.744   0.564  1.00 98.62           H  
ATOM   2019  N   SER A 123      -7.362   7.967   3.133  1.00 98.76           N  
ATOM   2020  H   SER A 123      -6.440   8.379   3.112  1.00 98.76           H  
ATOM   2021  CA  SER A 123      -8.171   8.012   1.921  1.00 98.76           C  
ATOM   2022  HA  SER A 123      -8.660   7.046   1.799  1.00 98.76           H  
ATOM   2023  C   SER A 123      -7.308   8.228   0.694  1.00 98.76           C  
ATOM   2024  CB  SER A 123      -9.261   9.088   2.017  1.00 98.76           C  
ATOM   2025  HB2 SER A 123      -9.918   8.860   2.856  1.00 98.76           H  
ATOM   2026  HB3 SER A 123      -9.858   9.089   1.105  1.00 98.76           H  
ATOM   2027  O   SER A 123      -6.170   8.698   0.776  1.00 98.76           O  
ATOM   2028  OG  SER A 123      -8.683  10.365   2.208  1.00 98.76           O  
ATOM   2029  HG  SER A 123      -8.231  10.313   3.053  1.00 98.76           H  
ATOM   2030  N   ILE A 124      -7.876   7.903  -0.464  1.00 98.87           N  
ATOM   2031  H   ILE A 124      -8.806   7.509  -0.463  1.00 98.87           H  
ATOM   2032  CA  ILE A 124      -7.268   8.247  -1.743  1.00 98.87           C  
ATOM   2033  HA  ILE A 124      -6.441   8.929  -1.545  1.00 98.87           H  
ATOM   2034  C   ILE A 124      -8.257   9.019  -2.610  1.00 98.87           C  
ATOM   2035  CB  ILE A 124      -6.645   7.026  -2.443  1.00 98.87           C  
ATOM   2036  HB  ILE A 124      -6.115   7.393  -3.322  1.00 98.87           H  
ATOM   2037  O   ILE A 124      -9.469   8.792  -2.576  1.00 98.87           O  
ATOM   2038  CG1 ILE A 124      -7.707   6.017  -2.913  1.00 98.87           C  
ATOM   2039 HG12 ILE A 124      -8.497   6.545  -3.447  1.00 98.87           H  
ATOM   2040 HG13 ILE A 124      -8.149   5.510  -2.056  1.00 98.87           H  
ATOM   2041  CG2 ILE A 124      -5.614   6.360  -1.513  1.00 98.87           C  
ATOM   2042 HG21 ILE A 124      -5.161   5.494  -1.995  1.00 98.87           H  
ATOM   2043 HG22 ILE A 124      -6.085   6.008  -0.595  1.00 98.87           H  
ATOM   2044 HG23 ILE A 124      -4.829   7.071  -1.256  1.00 98.87           H  
ATOM   2045  CD1 ILE A 124      -7.132   4.983  -3.882  1.00 98.87           C  
ATOM   2046 HD11 ILE A 124      -7.946   4.368  -4.266  1.00 98.87           H  
ATOM   2047 HD12 ILE A 124      -6.408   4.338  -3.383  1.00 98.87           H  
ATOM   2048 HD13 ILE A 124      -6.652   5.481  -4.724  1.00 98.87           H  
ATOM   2049  N   GLY A 125      -7.732   9.952  -3.397  1.00 98.82           N  
ATOM   2050  H   GLY A 125      -6.743  10.131  -3.303  1.00 98.82           H  
ATOM   2051  CA  GLY A 125      -8.519  10.730  -4.343  1.00 98.82           C  
ATOM   2052  HA2 GLY A 125      -7.885  11.513  -4.760  1.00 98.82           H  
ATOM   2053  HA3 GLY A 125      -9.346  11.203  -3.814  1.00 98.82           H  
ATOM   2054  C   GLY A 125      -9.100   9.884  -5.480  1.00 98.82           C  
ATOM   2055  O   GLY A 125      -8.817   8.697  -5.617  1.00 98.82           O  
ATOM   2056  N   ASN A 126      -9.908  10.512  -6.327  1.00 98.64           N  
ATOM   2057  H   ASN A 126      -9.999  11.514  -6.250  1.00 98.64           H  
ATOM   2058  CA  ASN A 126     -10.493   9.844  -7.485  1.00 98.64           C  
ATOM   2059  HA  ASN A 126     -10.745   8.825  -7.191  1.00 98.64           H  
ATOM   2060  C   ASN A 126      -9.485   9.730  -8.647  1.00 98.64           C  
ATOM   2061  CB  ASN A 126     -11.816  10.552  -7.841  1.00 98.64           C  
ATOM   2062  HB2 ASN A 126     -12.438  10.593  -6.947  1.00 98.64           H  
ATOM   2063  HB3 ASN A 126     -12.363   9.973  -8.586  1.00 98.64           H  
ATOM   2064  O   ASN A 126      -8.338  10.180  -8.576  1.00 98.64           O  
ATOM   2065  CG  ASN A 126     -11.664  11.969  -8.349  1.00 98.64           C  
ATOM   2066  ND2 ASN A 126     -12.676  12.785  -8.188  1.00 98.64           N  
ATOM   2067 HD21 ASN A 126     -13.506  12.479  -7.700  1.00 98.64           H  
ATOM   2068 HD22 ASN A 126     -12.564  13.736  -8.508  1.00 98.64           H  
ATOM   2069  OD1 ASN A 126     -10.659  12.351  -8.923  1.00 98.64           O  
ATOM   2070  N   ALA A 127      -9.930   9.147  -9.762  1.00 98.51           N  
ATOM   2071  H   ALA A 127     -10.866   8.769  -9.765  1.00 98.51           H  
ATOM   2072  CA  ALA A 127      -9.095   8.998 -10.952  1.00 98.51           C  
ATOM   2073  HA  ALA A 127      -8.196   8.451 -10.669  1.00 98.51           H  
ATOM   2074  C   ALA A 127      -8.638  10.343 -11.556  1.00 98.51           C  
ATOM   2075  CB  ALA A 127      -9.872   8.168 -11.981  1.00 98.51           C  
ATOM   2076  HB1 ALA A 127      -9.241   7.995 -12.853  1.00 98.51           H  
ATOM   2077  HB2 ALA A 127     -10.770   8.703 -12.289  1.00 98.51           H  
ATOM   2078  HB3 ALA A 127     -10.154   7.210 -11.543  1.00 98.51           H  
ATOM   2079  O   ALA A 127      -7.537  10.406 -12.099  1.00 98.51           O  
ATOM   2080  N   ALA A 128      -9.449  11.405 -11.463  1.00 98.59           N  
ATOM   2081  H   ALA A 128     -10.280  11.337 -10.893  1.00 98.59           H  
ATOM   2082  CA  ALA A 128      -9.105  12.730 -11.989  1.00 98.59           C  
ATOM   2083  HA  ALA A 128      -8.728  12.618 -13.005  1.00 98.59           H  
ATOM   2084  C   ALA A 128      -7.994  13.394 -11.163  1.00 98.59           C  
ATOM   2085  CB  ALA A 128     -10.369  13.598 -12.042  1.00 98.59           C  
ATOM   2086  HB1 ALA A 128     -11.137  13.104 -12.637  1.00 98.59           H  
ATOM   2087  HB2 ALA A 128     -10.130  14.555 -12.506  1.00 98.59           H  
ATOM   2088  HB3 ALA A 128     -10.752  13.785 -11.039  1.00 98.59           H  
ATOM   2089  O   ALA A 128      -7.077  13.983 -11.726  1.00 98.59           O  
ATOM   2090  N   SER A 129      -8.012  13.208  -9.841  1.00 98.62           N  
ATOM   2091  H   SER A 129      -8.806  12.741  -9.427  1.00 98.62           H  
ATOM   2092  CA  SER A 129      -6.912  13.595  -8.955  1.00 98.62           C  
ATOM   2093  HA  SER A 129      -6.474  14.517  -9.337  1.00 98.62           H  
ATOM   2094  C   SER A 129      -5.787  12.558  -8.916  1.00 98.62           C  
ATOM   2095  CB  SER A 129      -7.434  13.893  -7.545  1.00 98.62           C  
ATOM   2096  HB2 SER A 129      -8.285  14.572  -7.608  1.00 98.62           H  
ATOM   2097  HB3 SER A 129      -6.648  14.375  -6.965  1.00 98.62           H  
ATOM   2098  O   SER A 129      -5.007  12.567  -7.972  1.00 98.62           O  
ATOM   2099  OG  SER A 129      -7.824  12.701  -6.895  1.00 98.62           O  
ATOM   2100  HG  SER A 129      -7.068  12.110  -6.919  1.00 98.62           H  
ATOM   2101  N   LYS A 130      -5.731  11.609  -9.863  1.00 98.81           N  
ATOM   2102  H   LYS A 130      -6.411  11.650 -10.609  1.00 98.81           H  
ATOM   2103  CA  LYS A 130      -4.678  10.581  -9.947  1.00 98.81           C  
ATOM   2104  HA  LYS A 130      -4.979   9.848 -10.695  1.00 98.81           H  
ATOM   2105  C   LYS A 130      -4.479   9.798  -8.636  1.00 98.81           C  
ATOM   2106  CB  LYS A 130      -3.371  11.237 -10.423  1.00 98.81           C  
ATOM   2107  HB2 LYS A 130      -3.035  11.913  -9.636  1.00 98.81           H  
ATOM   2108  HB3 LYS A 130      -2.605  10.471 -10.544  1.00 98.81           H  
ATOM   2109  O   LYS A 130      -3.361   9.420  -8.302  1.00 98.81           O  
ATOM   2110  CG  LYS A 130      -3.473  12.026 -11.741  1.00 98.81           C  
ATOM   2111  HG2 LYS A 130      -3.494  11.328 -12.578  1.00 98.81           H  
ATOM   2112  HG3 LYS A 130      -4.366  12.651 -11.769  1.00 98.81           H  
ATOM   2113  CD  LYS A 130      -2.244  12.936 -11.837  1.00 98.81           C  
ATOM   2114  HD2 LYS A 130      -1.361  12.334 -11.622  1.00 98.81           H  
ATOM   2115  HD3 LYS A 130      -2.305  13.705 -11.067  1.00 98.81           H  
ATOM   2116  CE  LYS A 130      -2.092  13.611 -13.203  1.00 98.81           C  
ATOM   2117  HE2 LYS A 130      -2.349  12.889 -13.977  1.00 98.81           H  
ATOM   2118  HE3 LYS A 130      -2.781  14.454 -13.263  1.00 98.81           H  
ATOM   2119  NZ  LYS A 130      -0.687  14.052 -13.400  1.00 98.81           N  
ATOM   2120  HZ1 LYS A 130      -0.348  14.610 -12.630  1.00 98.81           H  
ATOM   2121  HZ2 LYS A 130      -0.094  13.235 -13.444  1.00 98.81           H  
ATOM   2122  HZ3 LYS A 130      -0.550  14.557 -14.264  1.00 98.81           H  
ATOM   2123  N   TYR A 131      -5.561   9.561  -7.892  1.00 98.88           N  
ATOM   2124  H   TYR A 131      -6.457   9.864  -8.246  1.00 98.88           H  
ATOM   2125  CA  TYR A 131      -5.548   8.821  -6.626  1.00 98.88           C  
ATOM   2126  HA  TYR A 131      -6.545   8.921  -6.198  1.00 98.88           H  
ATOM   2127  C   TYR A 131      -4.601   9.377  -5.546  1.00 98.88           C  
ATOM   2128  CB  TYR A 131      -5.341   7.323  -6.891  1.00 98.88           C  
ATOM   2129  HB2 TYR A 131      -4.323   7.160  -7.246  1.00 98.88           H  
ATOM   2130  HB3 TYR A 131      -5.431   6.791  -5.944  1.00 98.88           H  
ATOM   2131  O   TYR A 131      -3.953   8.601  -4.848  1.00 98.88           O  
ATOM   2132  CG  TYR A 131      -6.317   6.713  -7.875  1.00 98.88           C  
ATOM   2133  CD1 TYR A 131      -7.632   6.407  -7.477  1.00 98.88           C  
ATOM   2134  HD1 TYR A 131      -7.943   6.606  -6.462  1.00 98.88           H  
ATOM   2135  CD2 TYR A 131      -5.893   6.419  -9.182  1.00 98.88           C  
ATOM   2136  HD2 TYR A 131      -4.872   6.629  -9.465  1.00 98.88           H  
ATOM   2137  CE1 TYR A 131      -8.531   5.816  -8.383  1.00 98.88           C  
ATOM   2138  HE1 TYR A 131      -9.533   5.567  -8.066  1.00 98.88           H  
ATOM   2139  CE2 TYR A 131      -6.775   5.806 -10.087  1.00 98.88           C  
ATOM   2140  HE2 TYR A 131      -6.420   5.547 -11.074  1.00 98.88           H  
ATOM   2141  OH  TYR A 131      -8.921   4.907 -10.578  1.00 98.88           O  
ATOM   2142  HH  TYR A 131      -8.375   4.636 -11.320  1.00 98.88           H  
ATOM   2143  CZ  TYR A 131      -8.096   5.512  -9.687  1.00 98.88           C  
ATOM   2144  N   VAL A 132      -4.533  10.708  -5.392  1.00 98.84           N  
ATOM   2145  H   VAL A 132      -4.953  11.293  -6.100  1.00 98.84           H  
ATOM   2146  CA  VAL A 132      -3.765  11.381  -4.320  1.00 98.84           C  
ATOM   2147  HA  VAL A 132      -2.703  11.279  -4.546  1.00 98.84           H  
ATOM   2148  C   VAL A 132      -3.990  10.742  -2.951  1.00 98.84           C  
ATOM   2149  CB  VAL A 132      -4.091  12.889  -4.263  1.00 98.84           C  
ATOM   2150  HB  VAL A 132      -5.168  13.020  -4.367  1.00 98.84           H  
ATOM   2151  O   VAL A 132      -5.137  10.630  -2.516  1.00 98.84           O  
ATOM   2152  CG1 VAL A 132      -3.642  13.577  -2.968  1.00 98.84           C  
ATOM   2153 HG11 VAL A 132      -4.241  13.241  -2.121  1.00 98.84           H  
ATOM   2154 HG12 VAL A 132      -2.597  13.334  -2.778  1.00 98.84           H  
ATOM   2155 HG13 VAL A 132      -3.744  14.659  -3.055  1.00 98.84           H  
ATOM   2156  CG2 VAL A 132      -3.392  13.635  -5.405  1.00 98.84           C  
ATOM   2157 HG21 VAL A 132      -2.356  13.841  -5.139  1.00 98.84           H  
ATOM   2158 HG22 VAL A 132      -3.898  14.581  -5.598  1.00 98.84           H  
ATOM   2159 HG23 VAL A 132      -3.374  13.034  -6.314  1.00 98.84           H  
ATOM   2160  N   LEU A 133      -2.900  10.373  -2.279  1.00 98.85           N  
ATOM   2161  H   LEU A 133      -2.000  10.523  -2.713  1.00 98.85           H  
ATOM   2162  CA  LEU A 133      -2.894   9.823  -0.926  1.00 98.85           C  
ATOM   2163  HA  LEU A 133      -3.647   9.038  -0.858  1.00 98.85           H  
ATOM   2164  C   LEU A 133      -3.202  10.894   0.117  1.00 98.85           C  
ATOM   2165  CB  LEU A 133      -1.507   9.217  -0.667  1.00 98.85           C  
ATOM   2166  HB2 LEU A 133      -0.753   9.983  -0.850  1.00 98.85           H  
ATOM   2167  HB3 LEU A 133      -1.349   8.409  -1.382  1.00 98.85           H  
ATOM   2168  O   LEU A 133      -2.656  11.996   0.062  1.00 98.85           O  
ATOM   2169  CG  LEU A 133      -1.275   8.632   0.732  1.00 98.85           C  
ATOM   2170  HG  LEU A 133      -1.420   9.402   1.490  1.00 98.85           H  
ATOM   2171  CD1 LEU A 133      -2.201   7.452   1.020  1.00 98.85           C  
ATOM   2172 HD11 LEU A 133      -3.238   7.783   1.084  1.00 98.85           H  
ATOM   2173 HD12 LEU A 133      -2.104   6.702   0.236  1.00 98.85           H  
ATOM   2174 HD13 LEU A 133      -1.921   7.009   1.976  1.00 98.85           H  
ATOM   2175  CD2 LEU A 133       0.160   8.134   0.825  1.00 98.85           C  
ATOM   2176 HD21 LEU A 133       0.849   8.941   0.576  1.00 98.85           H  
ATOM   2177 HD22 LEU A 133       0.358   7.821   1.850  1.00 98.85           H  
ATOM   2178 HD23 LEU A 133       0.323   7.301   0.141  1.00 98.85           H  
ATOM   2179  N   ARG A 134      -4.023  10.546   1.109  1.00 98.83           N  
ATOM   2180  H   ARG A 134      -4.509   9.663   1.047  1.00 98.83           H  
ATOM   2181  CA  ARG A 134      -4.199  11.323   2.336  1.00 98.83           C  
ATOM   2182  HA  ARG A 134      -3.412  12.074   2.403  1.00 98.83           H  
ATOM   2183  C   ARG A 134      -4.084  10.424   3.554  1.00 98.83           C  
ATOM   2184  CB  ARG A 134      -5.539  12.056   2.325  1.00 98.83           C  
ATOM   2185  HB2 ARG A 134      -6.340  11.340   2.141  1.00 98.83           H  
ATOM   2186  HB3 ARG A 134      -5.693  12.517   3.301  1.00 98.83           H  
ATOM   2187  O   ARG A 134      -4.862   9.483   3.691  1.00 98.83           O  
ATOM   2188  CG  ARG A 134      -5.559  13.141   1.249  1.00 98.83           C  
ATOM   2189  HG2 ARG A 134      -4.699  13.798   1.381  1.00 98.83           H  
ATOM   2190  HG3 ARG A 134      -5.509  12.684   0.261  1.00 98.83           H  
ATOM   2191  CD  ARG A 134      -6.841  13.962   1.364  1.00 98.83           C  
ATOM   2192  HD2 ARG A 134      -7.707  13.314   1.227  1.00 98.83           H  
ATOM   2193  HD3 ARG A 134      -6.896  14.387   2.366  1.00 98.83           H  
ATOM   2194  NE  ARG A 134      -6.831  15.059   0.383  1.00 98.83           N  
ATOM   2195  HE  ARG A 134      -6.334  15.892   0.664  1.00 98.83           H  
ATOM   2196  NH1 ARG A 134      -7.838  13.937  -1.348  1.00 98.83           N  
ATOM   2197 HH11 ARG A 134      -7.887  13.120  -0.756  1.00 98.83           H  
ATOM   2198 HH12 ARG A 134      -8.162  13.903  -2.304  1.00 98.83           H  
ATOM   2199  NH2 ARG A 134      -7.161  16.051  -1.629  1.00 98.83           N  
ATOM   2200 HH21 ARG A 134      -6.680  16.867  -1.280  1.00 98.83           H  
ATOM   2201 HH22 ARG A 134      -7.482  16.018  -2.587  1.00 98.83           H  
ATOM   2202  CZ  ARG A 134      -7.279  15.009  -0.856  1.00 98.83           C  
ATOM   2203  N   VAL A 135      -3.149  10.761   4.434  1.00 98.64           N  
ATOM   2204  H   VAL A 135      -2.549  11.540   4.204  1.00 98.64           H  
ATOM   2205  CA  VAL A 135      -2.960  10.140   5.749  1.00 98.64           C  
ATOM   2206  HA  VAL A 135      -3.836   9.529   5.966  1.00 98.64           H  
ATOM   2207  C   VAL A 135      -2.872  11.199   6.842  1.00 98.64           C  
ATOM   2208  CB  VAL A 135      -1.742   9.204   5.799  1.00 98.64           C  
ATOM   2209  HB  VAL A 135      -1.572   8.937   6.841  1.00 98.64           H  
ATOM   2210  O   VAL A 135      -2.371  12.301   6.602  1.00 98.64           O  
ATOM   2211  CG1 VAL A 135      -2.046   7.914   5.043  1.00 98.64           C  
ATOM   2212 HG11 VAL A 135      -2.263   8.127   3.996  1.00 98.64           H  
ATOM   2213 HG12 VAL A 135      -2.902   7.431   5.514  1.00 98.64           H  
ATOM   2214 HG13 VAL A 135      -1.188   7.247   5.116  1.00 98.64           H  
ATOM   2215  CG2 VAL A 135      -0.451   9.830   5.254  1.00 98.64           C  
ATOM   2216 HG21 VAL A 135      -0.230  10.751   5.793  1.00 98.64           H  
ATOM   2217 HG22 VAL A 135      -0.541  10.038   4.188  1.00 98.64           H  
ATOM   2218 HG23 VAL A 135       0.378   9.140   5.411  1.00 98.64           H  
ATOM   2219  N   VAL A 136      -3.394  10.889   8.029  1.00 97.53           N  
ATOM   2220  H   VAL A 136      -3.809   9.976   8.150  1.00 97.53           H  
ATOM   2221  CA  VAL A 136      -3.433  11.805   9.182  1.00 97.53           C  
ATOM   2222  HA  VAL A 136      -2.625  12.530   9.084  1.00 97.53           H  
ATOM   2223  C   VAL A 136      -3.210  11.021  10.478  1.00 97.53           C  
ATOM   2224  CB  VAL A 136      -4.775  12.573   9.240  1.00 97.53           C  
ATOM   2225  HB  VAL A 136      -5.574  11.866   9.463  1.00 97.53           H  
ATOM   2226  O   VAL A 136      -3.642   9.876  10.570  1.00 97.53           O  
ATOM   2227  CG1 VAL A 136      -4.794  13.642  10.336  1.00 97.53           C  
ATOM   2228 HG11 VAL A 136      -4.801  13.161  11.314  1.00 97.53           H  
ATOM   2229 HG12 VAL A 136      -3.924  14.293  10.251  1.00 97.53           H  
ATOM   2230 HG13 VAL A 136      -5.701  14.243  10.269  1.00 97.53           H  
ATOM   2231  CG2 VAL A 136      -5.118  13.292   7.924  1.00 97.53           C  
ATOM   2232 HG21 VAL A 136      -4.309  13.970   7.651  1.00 97.53           H  
ATOM   2233 HG22 VAL A 136      -5.266  12.565   7.127  1.00 97.53           H  
ATOM   2234 HG23 VAL A 136      -6.043  13.859   8.034  1.00 97.53           H  
ATOM   2235  N   ASN A 137      -2.585  11.669  11.471  1.00 97.36           N  
ATOM   2236  H   ASN A 137      -2.320  12.629  11.306  1.00 97.36           H  
ATOM   2237  CA  ASN A 137      -2.347  11.162  12.829  1.00 97.36           C  
ATOM   2238  HA  ASN A 137      -1.684  11.857  13.343  1.00 97.36           H  
ATOM   2239  C   ASN A 137      -1.654   9.797  12.866  1.00 97.36           C  
ATOM   2240  CB  ASN A 137      -3.654  11.123  13.619  1.00 97.36           C  
ATOM   2241  HB2 ASN A 137      -3.468  10.649  14.582  1.00 97.36           H  
ATOM   2242  HB3 ASN A 137      -4.361  10.490  13.084  1.00 97.36           H  
ATOM   2243  O   ASN A 137      -2.274   8.768  13.119  1.00 97.36           O  
ATOM   2244  CG  ASN A 137      -4.303  12.451  13.895  1.00 97.36           C  
ATOM   2245  ND2 ASN A 137      -5.481  12.381  14.461  1.00 97.36           N  
ATOM   2246 HD21 ASN A 137      -5.861  13.239  14.834  1.00 97.36           H  
ATOM   2247 HD22 ASN A 137      -5.745  11.463  14.790  1.00 97.36           H  
ATOM   2248  OD1 ASN A 137      -3.787  13.529  13.631  1.00 97.36           O  
ATOM   2249  N   TYR A 138      -0.351   9.811  12.617  1.00 98.36           N  
ATOM   2250  H   TYR A 138       0.116  10.687  12.431  1.00 98.36           H  
ATOM   2251  CA  TYR A 138       0.470   8.618  12.726  1.00 98.36           C  
ATOM   2252  HA  TYR A 138       0.001   7.825  12.144  1.00 98.36           H  
ATOM   2253  C   TYR A 138       0.620   8.141  14.180  1.00 98.36           C  
ATOM   2254  CB  TYR A 138       1.840   8.906  12.116  1.00 98.36           C  
ATOM   2255  HB2 TYR A 138       1.730   9.076  11.045  1.00 98.36           H  
ATOM   2256  HB3 TYR A 138       2.251   9.814  12.556  1.00 98.36           H  
ATOM   2257  O   TYR A 138       0.942   8.935  15.068  1.00 98.36           O  
ATOM   2258  CG  TYR A 138       2.808   7.774  12.343  1.00 98.36           C  
ATOM   2259  CD1 TYR A 138       3.788   7.868  13.351  1.00 98.36           C  
ATOM   2260  HD1 TYR A 138       3.873   8.772  13.936  1.00 98.36           H  
ATOM   2261  CD2 TYR A 138       2.654   6.590  11.607  1.00 98.36           C  
ATOM   2262  HD2 TYR A 138       1.857   6.508  10.882  1.00 98.36           H  
ATOM   2263  CE1 TYR A 138       4.635   6.775  13.611  1.00 98.36           C  
ATOM   2264  HE1 TYR A 138       5.380   6.810  14.391  1.00 98.36           H  
ATOM   2265  CE2 TYR A 138       3.507   5.509  11.853  1.00 98.36           C  
ATOM   2266  HE2 TYR A 138       3.385   4.592  11.295  1.00 98.36           H  
ATOM   2267  OH  TYR A 138       5.246   4.514  13.111  1.00 98.36           O  
ATOM   2268  HH  TYR A 138       5.036   3.780  12.529  1.00 98.36           H  
ATOM   2269  CZ  TYR A 138       4.484   5.596  12.857  1.00 98.36           C  
ATOM   2270  N   THR A 139       0.498   6.831  14.390  1.00 98.38           N  
ATOM   2271  H   THR A 139       0.196   6.261  13.613  1.00 98.38           H  
ATOM   2272  CA  THR A 139       0.992   6.119  15.574  1.00 98.38           C  
ATOM   2273  HA  THR A 139       1.749   6.737  16.058  1.00 98.38           H  
ATOM   2274  C   THR A 139       1.669   4.810  15.155  1.00 98.38           C  
ATOM   2275  CB  THR A 139      -0.116   5.848  16.608  1.00 98.38           C  
ATOM   2276  HB  THR A 139       0.365   5.446  17.499  1.00 98.38           H  
ATOM   2277  O   THR A 139       1.455   4.307  14.054  1.00 98.38           O  
ATOM   2278  CG2 THR A 139      -0.893   7.094  17.029  1.00 98.38           C  
ATOM   2279 HG21 THR A 139      -1.462   7.488  16.187  1.00 98.38           H  
ATOM   2280 HG22 THR A 139      -0.203   7.857  17.388  1.00 98.38           H  
ATOM   2281 HG23 THR A 139      -1.588   6.832  17.827  1.00 98.38           H  
ATOM   2282  OG1 THR A 139      -1.033   4.886  16.157  1.00 98.38           O  
ATOM   2283  HG1 THR A 139      -1.670   5.293  15.565  1.00 98.38           H  
ATOM   2284  N   GLY A 140       2.520   4.234  16.001  1.00 97.59           N  
ATOM   2285  H   GLY A 140       2.760   4.690  16.869  1.00 97.59           H  
ATOM   2286  CA  GLY A 140       3.133   2.937  15.712  1.00 97.59           C  
ATOM   2287  HA2 GLY A 140       2.457   2.152  16.051  1.00 97.59           H  
ATOM   2288  HA3 GLY A 140       3.280   2.819  14.639  1.00 97.59           H  
ATOM   2289  C   GLY A 140       4.479   2.730  16.384  1.00 97.59           C  
ATOM   2290  O   GLY A 140       5.012   3.626  17.035  1.00 97.59           O  
ATOM   2291  N   ASN A 141       5.020   1.521  16.231  1.00 97.27           N  
ATOM   2292  H   ASN A 141       4.528   0.848  15.662  1.00 97.27           H  
ATOM   2293  CA  ASN A 141       6.377   1.178  16.670  1.00 97.27           C  
ATOM   2294  HA  ASN A 141       6.737   1.965  17.332  1.00 97.27           H  
ATOM   2295  C   ASN A 141       7.386   1.132  15.504  1.00 97.27           C  
ATOM   2296  CB  ASN A 141       6.341  -0.130  17.485  1.00 97.27           C  
ATOM   2297  HB2 ASN A 141       7.308  -0.257  17.973  1.00 97.27           H  
ATOM   2298  HB3 ASN A 141       5.573  -0.065  18.256  1.00 97.27           H  
ATOM   2299  O   ASN A 141       8.574   0.903  15.733  1.00 97.27           O  
ATOM   2300  CG  ASN A 141       6.080  -1.359  16.633  1.00 97.27           C  
ATOM   2301  ND2 ASN A 141       6.280  -2.546  17.158  1.00 97.27           N  
ATOM   2302 HD21 ASN A 141       6.630  -2.636  18.101  1.00 97.27           H  
ATOM   2303 HD22 ASN A 141       6.229  -3.348  16.547  1.00 97.27           H  
ATOM   2304  OD1 ASN A 141       5.704  -1.268  15.482  1.00 97.27           O  
ATOM   2305  N   ALA A 142       6.929   1.325  14.263  1.00 96.69           N  
ATOM   2306  H   ALA A 142       5.933   1.439  14.138  1.00 96.69           H  
ATOM   2307  CA  ALA A 142       7.790   1.635  13.130  1.00 96.69           C  
ATOM   2308  HA  ALA A 142       8.721   1.075  13.227  1.00 96.69           H  
ATOM   2309  C   ALA A 142       8.147   3.137  13.109  1.00 96.69           C  
ATOM   2310  CB  ALA A 142       7.084   1.166  11.850  1.00 96.69           C  
ATOM   2311  HB1 ALA A 142       6.203   1.781  11.670  1.00 96.69           H  
ATOM   2312  HB2 ALA A 142       7.759   1.250  10.998  1.00 96.69           H  
ATOM   2313  HB3 ALA A 142       6.772   0.127  11.957  1.00 96.69           H  
ATOM   2314  O   ALA A 142       7.742   3.910  13.969  1.00 96.69           O  
ATOM   2315  N   THR A 143       8.931   3.571  12.129  1.00 96.03           N  
ATOM   2316  H   THR A 143       9.314   2.902  11.476  1.00 96.03           H  
ATOM   2317  CA  THR A 143       9.058   4.994  11.759  1.00 96.03           C  
ATOM   2318  HA  THR A 143       9.026   5.616  12.654  1.00 96.03           H  
ATOM   2319  C   THR A 143       7.891   5.414  10.859  1.00 96.03           C  
ATOM   2320  CB  THR A 143      10.396   5.211  11.043  1.00 96.03           C  
ATOM   2321  HB  THR A 143      10.399   6.176  10.536  1.00 96.03           H  
ATOM   2322  O   THR A 143       7.285   4.544  10.252  1.00 96.03           O  
ATOM   2323  CG2 THR A 143      11.557   5.154  12.035  1.00 96.03           C  
ATOM   2324 HG21 THR A 143      11.596   4.178  12.518  1.00 96.03           H  
ATOM   2325 HG22 THR A 143      11.426   5.925  12.795  1.00 96.03           H  
ATOM   2326 HG23 THR A 143      12.499   5.331  11.517  1.00 96.03           H  
ATOM   2327  OG1 THR A 143      10.613   4.168  10.118  1.00 96.03           O  
ATOM   2328  HG1 THR A 143      10.851   4.563   9.276  1.00 96.03           H  
ATOM   2329  N   ASP A 144       7.584   6.705  10.701  1.00 96.16           N  
ATOM   2330  H   ASP A 144       8.074   7.408  11.236  1.00 96.16           H  
ATOM   2331  CA  ASP A 144       6.537   7.181   9.774  1.00 96.16           C  
ATOM   2332  HA  ASP A 144       5.769   6.414   9.670  1.00 96.16           H  
ATOM   2333  C   ASP A 144       7.101   7.490   8.379  1.00 96.16           C  
ATOM   2334  CB  ASP A 144       5.840   8.420  10.348  1.00 96.16           C  
ATOM   2335  HB2 ASP A 144       6.566   9.225  10.463  1.00 96.16           H  
ATOM   2336  HB3 ASP A 144       5.460   8.178  11.340  1.00 96.16           H  
ATOM   2337  O   ASP A 144       7.742   8.517   8.178  1.00 96.16           O  
ATOM   2338  CG  ASP A 144       4.678   8.916   9.473  1.00 96.16           C  
ATOM   2339  OD1 ASP A 144       4.401   8.330   8.393  1.00 96.16           O  
ATOM   2340  OD2 ASP A 144       4.061   9.930   9.865  1.00 96.16           O  
ATOM   2341  N   HIS A 145       6.864   6.603   7.410  1.00 94.96           N  
ATOM   2342  H   HIS A 145       6.372   5.756   7.654  1.00 94.96           H  
ATOM   2343  CA  HIS A 145       7.329   6.779   6.026  1.00 94.96           C  
ATOM   2344  HA  HIS A 145       8.082   7.565   5.973  1.00 94.96           H  
ATOM   2345  C   HIS A 145       6.209   7.168   5.064  1.00 94.96           C  
ATOM   2346  CB  HIS A 145       7.961   5.472   5.543  1.00 94.96           C  
ATOM   2347  HB2 HIS A 145       8.123   5.549   4.468  1.00 94.96           H  
ATOM   2348  HB3 HIS A 145       7.277   4.639   5.705  1.00 94.96           H  
ATOM   2349  O   HIS A 145       6.465   7.646   3.957  1.00 94.96           O  
ATOM   2350  CG  HIS A 145       9.289   5.173   6.176  1.00 94.96           C  
ATOM   2351  CD2 HIS A 145       9.671   5.293   7.482  1.00 94.96           C  
ATOM   2352  HD2 HIS A 145       9.032   5.575   8.305  1.00 94.96           H  
ATOM   2353  ND1 HIS A 145      10.413   4.863   5.482  1.00 94.96           N  
ATOM   2354  HD1 HIS A 145      10.484   4.798   4.477  1.00 94.96           H  
ATOM   2355  CE1 HIS A 145      11.456   4.866   6.306  1.00 94.96           C  
ATOM   2356  HE1 HIS A 145      12.486   4.796   5.991  1.00 94.96           H  
ATOM   2357  NE2 HIS A 145      11.053   5.061   7.561  1.00 94.96           N  
ATOM   2358  N   LEU A 146       4.955   6.918   5.443  1.00 96.63           N  
ATOM   2359  H   LEU A 146       4.777   6.694   6.412  1.00 96.63           H  
ATOM   2360  CA  LEU A 146       3.835   7.157   4.543  1.00 96.63           C  
ATOM   2361  HA  LEU A 146       4.177   6.931   3.532  1.00 96.63           H  
ATOM   2362  C   LEU A 146       3.442   8.638   4.548  1.00 96.63           C  
ATOM   2363  CB  LEU A 146       2.690   6.192   4.876  1.00 96.63           C  
ATOM   2364  HB2 LEU A 146       3.089   5.187   5.010  1.00 96.63           H  
ATOM   2365  HB3 LEU A 146       2.234   6.514   5.812  1.00 96.63           H  
ATOM   2366  O   LEU A 146       3.047   9.154   3.502  1.00 96.63           O  
ATOM   2367  CG  LEU A 146       1.600   6.150   3.796  1.00 96.63           C  
ATOM   2368  HG  LEU A 146       1.180   7.150   3.691  1.00 96.63           H  
ATOM   2369  CD1 LEU A 146       2.123   5.640   2.447  1.00 96.63           C  
ATOM   2370 HD11 LEU A 146       2.670   4.708   2.589  1.00 96.63           H  
ATOM   2371 HD12 LEU A 146       1.289   5.466   1.767  1.00 96.63           H  
ATOM   2372 HD13 LEU A 146       2.775   6.385   1.991  1.00 96.63           H  
ATOM   2373  CD2 LEU A 146       0.479   5.209   4.219  1.00 96.63           C  
ATOM   2374 HD21 LEU A 146       0.825   4.178   4.146  1.00 96.63           H  
ATOM   2375 HD22 LEU A 146      -0.382   5.345   3.564  1.00 96.63           H  
ATOM   2376 HD23 LEU A 146       0.183   5.420   5.247  1.00 96.63           H  
ATOM   2377  N   SER A 147       3.661   9.355   5.660  1.00 97.53           N  
ATOM   2378  H   SER A 147       3.934   8.890   6.514  1.00 97.53           H  
ATOM   2379  CA  SER A 147       3.470  10.809   5.718  1.00 97.53           C  
ATOM   2380  HA  SER A 147       2.434  11.029   5.463  1.00 97.53           H  
ATOM   2381  C   SER A 147       4.369  11.581   4.753  1.00 97.53           C  
ATOM   2382  CB  SER A 147       3.719  11.335   7.127  1.00 97.53           C  
ATOM   2383  HB2 SER A 147       4.674  10.963   7.500  1.00 97.53           H  
ATOM   2384  HB3 SER A 147       3.746  12.425   7.113  1.00 97.53           H  
ATOM   2385  O   SER A 147       3.956  12.626   4.250  1.00 97.53           O  
ATOM   2386  OG  SER A 147       2.667  10.925   7.965  1.00 97.53           O  
ATOM   2387  HG  SER A 147       3.093  10.514   8.721  1.00 97.53           H  
ATOM   2388  N   TYR A 148       5.557  11.064   4.417  1.00 97.62           N  
ATOM   2389  H   TYR A 148       5.874  10.223   4.877  1.00 97.62           H  
ATOM   2390  CA  TYR A 148       6.406  11.652   3.374  1.00 97.62           C  
ATOM   2391  HA  TYR A 148       6.684  12.664   3.667  1.00 97.62           H  
ATOM   2392  C   TYR A 148       5.679  11.742   2.022  1.00 97.62           C  
ATOM   2393  CB  TYR A 148       7.686  10.818   3.233  1.00 97.62           C  
ATOM   2394  HB2 TYR A 148       7.422   9.772   3.081  1.00 97.62           H  
ATOM   2395  HB3 TYR A 148       8.254  10.886   4.161  1.00 97.62           H  
ATOM   2396  O   TYR A 148       5.837  12.723   1.297  1.00 97.62           O  
ATOM   2397  CG  TYR A 148       8.561  11.256   2.078  1.00 97.62           C  
ATOM   2398  CD1 TYR A 148       8.448  10.618   0.826  1.00 97.62           C  
ATOM   2399  HD1 TYR A 148       7.743   9.812   0.687  1.00 97.62           H  
ATOM   2400  CD2 TYR A 148       9.465  12.320   2.252  1.00 97.62           C  
ATOM   2401  HD2 TYR A 148       9.595  12.756   3.232  1.00 97.62           H  
ATOM   2402  CE1 TYR A 148       9.235  11.053  -0.254  1.00 97.62           C  
ATOM   2403  HE1 TYR A 148       9.156  10.580  -1.221  1.00 97.62           H  
ATOM   2404  CE2 TYR A 148      10.243  12.769   1.170  1.00 97.62           C  
ATOM   2405  HE2 TYR A 148      10.957  13.567   1.313  1.00 97.62           H  
ATOM   2406  OH  TYR A 148      10.833  12.568  -1.149  1.00 97.62           O  
ATOM   2407  HH  TYR A 148      11.506  13.215  -0.925  1.00 97.62           H  
ATOM   2408  CZ  TYR A 148      10.118  12.136  -0.085  1.00 97.62           C  
ATOM   2409  N   SER A 149       4.843  10.744   1.719  1.00 97.19           N  
ATOM   2410  H   SER A 149       4.663  10.058   2.437  1.00 97.19           H  
ATOM   2411  CA  SER A 149       4.071  10.624   0.472  1.00 97.19           C  
ATOM   2412  HA  SER A 149       4.602  11.140  -0.328  1.00 97.19           H  
ATOM   2413  C   SER A 149       2.675  11.261   0.573  1.00 97.19           C  
ATOM   2414  CB  SER A 149       3.954   9.146   0.081  1.00 97.19           C  
ATOM   2415  HB2 SER A 149       3.551   9.074  -0.929  1.00 97.19           H  
ATOM   2416  HB3 SER A 149       3.265   8.649   0.764  1.00 97.19           H  
ATOM   2417  O   SER A 149       1.834  11.096  -0.312  1.00 97.19           O  
ATOM   2418  OG  SER A 149       5.214   8.494   0.153  1.00 97.19           O  
ATOM   2419  HG  SER A 149       5.530   8.580   1.055  1.00 97.19           H  
ATOM   2420  N   ASN A 150       2.377  11.947   1.679  1.00 98.33           N  
ATOM   2421  H   ASN A 150       3.094  12.085   2.377  1.00 98.33           H  
ATOM   2422  CA  ASN A 150       1.066  12.540   1.906  1.00 98.33           C  
ATOM   2423  HA  ASN A 150       0.320  11.762   1.746  1.00 98.33           H  
ATOM   2424  C   ASN A 150       0.798  13.679   0.911  1.00 98.33           C  
ATOM   2425  CB  ASN A 150       0.979  13.015   3.363  1.00 98.33           C  
ATOM   2426  HB2 ASN A 150       1.366  12.230   4.012  1.00 98.33           H  
ATOM   2427  HB3 ASN A 150       1.591  13.907   3.495  1.00 98.33           H  
ATOM   2428  O   ASN A 150       1.659  14.526   0.676  1.00 98.33           O  
ATOM   2429  CG  ASN A 150      -0.434  13.290   3.828  1.00 98.33           C  
ATOM   2430  ND2 ASN A 150      -0.588  13.965   4.940  1.00 98.33           N  
ATOM   2431 HD21 ASN A 150       0.235  14.188   5.481  1.00 98.33           H  
ATOM   2432 HD22 ASN A 150      -1.466  13.811   5.413  1.00 98.33           H  
ATOM   2433  OD1 ASN A 150      -1.411  12.849   3.249  1.00 98.33           O  
ATOM   2434  N   ASN A 151      -0.426  13.738   0.387  1.00 98.41           N  
ATOM   2435  H   ASN A 151      -1.090  13.032   0.672  1.00 98.41           H  
ATOM   2436  CA  ASN A 151      -0.870  14.643  -0.680  1.00 98.41           C  
ATOM   2437  HA  ASN A 151      -1.920  14.401  -0.839  1.00 98.41           H  
ATOM   2438  C   ASN A 151      -0.215  14.420  -2.053  1.00 98.41           C  
ATOM   2439  CB  ASN A 151      -0.840  16.113  -0.229  1.00 98.41           C  
ATOM   2440  HB2 ASN A 151      -1.275  16.737  -1.010  1.00 98.41           H  
ATOM   2441  HB3 ASN A 151       0.189  16.440  -0.084  1.00 98.41           H  
ATOM   2442  O   ASN A 151      -0.357  15.263  -2.938  1.00 98.41           O  
ATOM   2443  CG  ASN A 151      -1.647  16.332   1.028  1.00 98.41           C  
ATOM   2444  ND2 ASN A 151      -0.991  16.606   2.131  1.00 98.41           N  
ATOM   2445 HD21 ASN A 151       0.018  16.568   2.117  1.00 98.41           H  
ATOM   2446 HD22 ASN A 151      -1.527  16.644   2.986  1.00 98.41           H  
ATOM   2447  OD1 ASN A 151      -2.867  16.252   1.029  1.00 98.41           O  
ATOM   2448  N   THR A 152       0.426  13.275  -2.269  1.00 98.53           N  
ATOM   2449  H   THR A 152       0.580  12.645  -1.495  1.00 98.53           H  
ATOM   2450  CA  THR A 152       1.078  12.939  -3.538  1.00 98.53           C  
ATOM   2451  HA  THR A 152       1.274  13.862  -4.084  1.00 98.53           H  
ATOM   2452  C   THR A 152       0.189  12.020  -4.390  1.00 98.53           C  
ATOM   2453  CB  THR A 152       2.438  12.311  -3.235  1.00 98.53           C  
ATOM   2454  HB  THR A 152       2.290  11.392  -2.669  1.00 98.53           H  
ATOM   2455  O   THR A 152      -0.466  11.126  -3.841  1.00 98.53           O  
ATOM   2456  CG2 THR A 152       3.268  11.985  -4.452  1.00 98.53           C  
ATOM   2457 HG21 THR A 152       2.754  11.285  -5.110  1.00 98.53           H  
ATOM   2458 HG22 THR A 152       3.548  12.884  -5.000  1.00 98.53           H  
ATOM   2459 HG23 THR A 152       4.166  11.498  -4.072  1.00 98.53           H  
ATOM   2460  OG1 THR A 152       3.227  13.217  -2.493  1.00 98.53           O  
ATOM   2461  HG1 THR A 152       3.578  13.858  -3.115  1.00 98.53           H  
ATOM   2462  N   PRO A 153       0.100  12.223  -5.720  1.00 98.73           N  
ATOM   2463  CA  PRO A 153      -0.608  11.319  -6.632  1.00 98.73           C  
ATOM   2464  HA  PRO A 153      -1.634  11.161  -6.298  1.00 98.73           H  
ATOM   2465  C   PRO A 153       0.076   9.948  -6.747  1.00 98.73           C  
ATOM   2466  CB  PRO A 153      -0.643  12.048  -7.977  1.00 98.73           C  
ATOM   2467  HB2 PRO A 153      -0.674  11.362  -8.823  1.00 98.73           H  
ATOM   2468  HB3 PRO A 153      -1.484  12.741  -8.003  1.00 98.73           H  
ATOM   2469  O   PRO A 153       1.234   9.768  -6.386  1.00 98.73           O  
ATOM   2470  CG  PRO A 153       0.661  12.830  -7.931  1.00 98.73           C  
ATOM   2471  HG2 PRO A 153       0.675  13.665  -8.632  1.00 98.73           H  
ATOM   2472  HG3 PRO A 153       1.481  12.134  -8.107  1.00 98.73           H  
ATOM   2473  CD  PRO A 153       0.739  13.290  -6.484  1.00 98.73           C  
ATOM   2474  HD2 PRO A 153       0.184  14.220  -6.354  1.00 98.73           H  
ATOM   2475  HD3 PRO A 153       1.783  13.437  -6.208  1.00 98.73           H  
ATOM   2476  N   PHE A 154      -0.651   8.955  -7.260  1.00 98.89           N  
ATOM   2477  H   PHE A 154      -1.593   9.146  -7.573  1.00 98.89           H  
ATOM   2478  CA  PHE A 154      -0.080   7.639  -7.546  1.00 98.89           C  
ATOM   2479  HA  PHE A 154       0.654   7.399  -6.777  1.00 98.89           H  
ATOM   2480  C   PHE A 154       0.632   7.648  -8.903  1.00 98.89           C  
ATOM   2481  CB  PHE A 154      -1.183   6.576  -7.496  1.00 98.89           C  
ATOM   2482  HB2 PHE A 154      -1.768   6.610  -8.415  1.00 98.89           H  
ATOM   2483  HB3 PHE A 154      -1.861   6.816  -6.676  1.00 98.89           H  
ATOM   2484  O   PHE A 154       0.098   8.198  -9.870  1.00 98.89           O  
ATOM   2485  CG  PHE A 154      -0.668   5.167  -7.269  1.00 98.89           C  
ATOM   2486  CD1 PHE A 154      -0.349   4.315  -8.341  1.00 98.89           C  
ATOM   2487  HD1 PHE A 154      -0.431   4.668  -9.359  1.00 98.89           H  
ATOM   2488  CD2 PHE A 154      -0.506   4.703  -5.956  1.00 98.89           C  
ATOM   2489  HD2 PHE A 154      -0.693   5.376  -5.132  1.00 98.89           H  
ATOM   2490  CE1 PHE A 154       0.086   3.001  -8.085  1.00 98.89           C  
ATOM   2491  HE1 PHE A 154       0.339   2.349  -8.907  1.00 98.89           H  
ATOM   2492  CE2 PHE A 154      -0.084   3.392  -5.692  1.00 98.89           C  
ATOM   2493  HE2 PHE A 154       0.033   3.058  -4.672  1.00 98.89           H  
ATOM   2494  CZ  PHE A 154       0.210   2.536  -6.763  1.00 98.89           C  
ATOM   2495  HZ  PHE A 154       0.562   1.534  -6.567  1.00 98.89           H  
ATOM   2496  N   SER A 155       1.770   6.969  -9.008  1.00 98.88           N  
ATOM   2497  H   SER A 155       2.155   6.552  -8.172  1.00 98.88           H  
ATOM   2498  CA  SER A 155       2.534   6.793 -10.252  1.00 98.88           C  
ATOM   2499  HA  SER A 155       1.968   7.183 -11.098  1.00 98.88           H  
ATOM   2500  C   SER A 155       2.794   5.310 -10.512  1.00 98.88           C  
ATOM   2501  CB  SER A 155       3.850   7.574 -10.188  1.00 98.88           C  
ATOM   2502  HB2 SER A 155       4.433   7.415 -11.096  1.00 98.88           H  
ATOM   2503  HB3 SER A 155       4.420   7.235  -9.323  1.00 98.88           H  
ATOM   2504  O   SER A 155       2.789   4.507  -9.583  1.00 98.88           O  
ATOM   2505  OG  SER A 155       3.595   8.946 -10.019  1.00 98.88           O  
ATOM   2506  HG  SER A 155       4.411   9.402  -9.802  1.00 98.88           H  
ATOM   2507  N   THR A 156       3.009   4.935 -11.773  1.00 98.83           N  
ATOM   2508  H   THR A 156       3.026   5.658 -12.478  1.00 98.83           H  
ATOM   2509  CA  THR A 156       3.374   3.577 -12.233  1.00 98.83           C  
ATOM   2510  HA  THR A 156       3.791   3.020 -11.394  1.00 98.83           H  
ATOM   2511  C   THR A 156       4.467   3.666 -13.304  1.00 98.83           C  
ATOM   2512  CB  THR A 156       2.155   2.799 -12.779  1.00 98.83           C  
ATOM   2513  HB  THR A 156       2.472   1.824 -13.150  1.00 98.83           H  
ATOM   2514  O   THR A 156       4.711   4.760 -13.813  1.00 98.83           O  
ATOM   2515  CG2 THR A 156       1.112   2.548 -11.697  1.00 98.83           C  
ATOM   2516 HG21 THR A 156       0.332   1.895 -12.089  1.00 98.83           H  
ATOM   2517 HG22 THR A 156       0.678   3.488 -11.359  1.00 98.83           H  
ATOM   2518 HG23 THR A 156       1.592   2.045 -10.857  1.00 98.83           H  
ATOM   2519  OG1 THR A 156       1.505   3.474 -13.828  1.00 98.83           O  
ATOM   2520  HG1 THR A 156       1.700   3.017 -14.649  1.00 98.83           H  
ATOM   2521  N   PRO A 157       5.126   2.558 -13.705  1.00 98.58           N  
ATOM   2522  CA  PRO A 157       6.203   2.609 -14.702  1.00 98.58           C  
ATOM   2523  HA  PRO A 157       7.028   3.194 -14.295  1.00 98.58           H  
ATOM   2524  C   PRO A 157       5.798   3.226 -16.050  1.00 98.58           C  
ATOM   2525  CB  PRO A 157       6.659   1.156 -14.881  1.00 98.58           C  
ATOM   2526  HB2 PRO A 157       6.095   0.677 -15.682  1.00 98.58           H  
ATOM   2527  HB3 PRO A 157       7.729   1.092 -15.080  1.00 98.58           H  
ATOM   2528  O   PRO A 157       6.621   3.825 -16.732  1.00 98.58           O  
ATOM   2529  CG  PRO A 157       6.296   0.501 -13.552  1.00 98.58           C  
ATOM   2530  HG2 PRO A 157       7.064   0.736 -12.814  1.00 98.58           H  
ATOM   2531  HG3 PRO A 157       6.163  -0.577 -13.645  1.00 98.58           H  
ATOM   2532  CD  PRO A 157       5.001   1.207 -13.174  1.00 98.58           C  
ATOM   2533  HD2 PRO A 157       4.172   0.705 -13.672  1.00 98.58           H  
ATOM   2534  HD3 PRO A 157       4.861   1.199 -12.093  1.00 98.58           H  
ATOM   2535  N   ASP A 158       4.529   3.082 -16.436  1.00 98.56           N  
ATOM   2536  H   ASP A 158       3.900   2.575 -15.831  1.00 98.56           H  
ATOM   2537  CA  ASP A 158       3.936   3.604 -17.674  1.00 98.56           C  
ATOM   2538  HA  ASP A 158       4.730   3.772 -18.402  1.00 98.56           H  
ATOM   2539  C   ASP A 158       3.199   4.943 -17.495  1.00 98.56           C  
ATOM   2540  CB  ASP A 158       2.980   2.540 -18.241  1.00 98.56           C  
ATOM   2541  HB2 ASP A 158       3.518   1.599 -18.355  1.00 98.56           H  
ATOM   2542  HB3 ASP A 158       2.648   2.853 -19.231  1.00 98.56           H  
ATOM   2543  O   ASP A 158       2.661   5.487 -18.463  1.00 98.56           O  
ATOM   2544  CG  ASP A 158       1.753   2.307 -17.346  1.00 98.56           C  
ATOM   2545  OD1 ASP A 158       1.919   2.197 -16.106  1.00 98.56           O  
ATOM   2546  OD2 ASP A 158       0.625   2.160 -17.865  1.00 98.56           O  
ATOM   2547  N   ARG A 159       3.123   5.467 -16.266  1.00 98.52           N  
ATOM   2548  H   ARG A 159       3.637   5.015 -15.523  1.00 98.52           H  
ATOM   2549  CA  ARG A 159       2.432   6.721 -15.963  1.00 98.52           C  
ATOM   2550  HA  ARG A 159       2.506   7.367 -16.838  1.00 98.52           H  
ATOM   2551  C   ARG A 159       3.108   7.454 -14.813  1.00 98.52           C  
ATOM   2552  CB  ARG A 159       0.945   6.445 -15.714  1.00 98.52           C  
ATOM   2553  HB2 ARG A 159       0.507   6.065 -16.637  1.00 98.52           H  
ATOM   2554  HB3 ARG A 159       0.833   5.686 -14.940  1.00 98.52           H  
ATOM   2555  O   ARG A 159       2.848   7.189 -13.639  1.00 98.52           O  
ATOM   2556  CG  ARG A 159       0.204   7.710 -15.268  1.00 98.52           C  
ATOM   2557  HG2 ARG A 159       0.400   7.848 -14.205  1.00 98.52           H  
ATOM   2558  HG3 ARG A 159       0.570   8.585 -15.804  1.00 98.52           H  
ATOM   2559  CD  ARG A 159      -1.304   7.567 -15.466  1.00 98.52           C  
ATOM   2560  HD2 ARG A 159      -1.812   8.172 -14.715  1.00 98.52           H  
ATOM   2561  HD3 ARG A 159      -1.572   6.521 -15.320  1.00 98.52           H  
ATOM   2562  NE  ARG A 159      -1.709   8.020 -16.807  1.00 98.52           N  
ATOM   2563  HE  ARG A 159      -1.009   8.534 -17.323  1.00 98.52           H  
ATOM   2564  NH1 ARG A 159      -3.786   7.061 -16.836  1.00 98.52           N  
ATOM   2565 HH11 ARG A 159      -3.525   6.572 -15.991  1.00 98.52           H  
ATOM   2566 HH12 ARG A 159      -4.633   6.847 -17.343  1.00 98.52           H  
ATOM   2567  NH2 ARG A 159      -3.132   8.338 -18.549  1.00 98.52           N  
ATOM   2568 HH21 ARG A 159      -2.413   8.880 -19.006  1.00 98.52           H  
ATOM   2569 HH22 ARG A 159      -4.007   8.166 -19.023  1.00 98.52           H  
ATOM   2570  CZ  ARG A 159      -2.870   7.806 -17.388  1.00 98.52           C  
ATOM   2571  N   ASP A 160       3.904   8.434 -15.206  1.00 98.62           N  
ATOM   2572  H   ASP A 160       4.091   8.550 -16.191  1.00 98.62           H  
ATOM   2573  CA  ASP A 160       4.569   9.356 -14.306  1.00 98.62           C  
ATOM   2574  HA  ASP A 160       4.923   8.800 -13.438  1.00 98.62           H  
ATOM   2575  C   ASP A 160       3.613  10.459 -13.830  1.00 98.62           C  
ATOM   2576  CB  ASP A 160       5.792   9.932 -15.024  1.00 98.62           C  
ATOM   2577  HB2 ASP A 160       5.468  10.569 -15.847  1.00 98.62           H  
ATOM   2578  HB3 ASP A 160       6.378   9.112 -15.438  1.00 98.62           H  
ATOM   2579  O   ASP A 160       3.013  11.187 -14.627  1.00 98.62           O  
ATOM   2580  CG  ASP A 160       6.681  10.729 -14.078  1.00 98.62           C  
ATOM   2581  OD1 ASP A 160       6.356  10.716 -12.870  1.00 98.62           O  
ATOM   2582  OD2 ASP A 160       7.680  11.261 -14.600  1.00 98.62           O  
ATOM   2583  N   ASN A 161       3.436  10.542 -12.519  1.00 98.52           N  
ATOM   2584  H   ASN A 161       4.008   9.943 -11.941  1.00 98.52           H  
ATOM   2585  CA  ASN A 161       2.743  11.624 -11.836  1.00 98.52           C  
ATOM   2586  HA  ASN A 161       2.640  12.471 -12.514  1.00 98.52           H  
ATOM   2587  C   ASN A 161       3.548  12.126 -10.631  1.00 98.52           C  
ATOM   2588  CB  ASN A 161       1.357  11.135 -11.378  1.00 98.52           C  
ATOM   2589  HB2 ASN A 161       0.848  11.945 -10.856  1.00 98.52           H  
ATOM   2590  HB3 ASN A 161       1.499  10.331 -10.655  1.00 98.52           H  
ATOM   2591  O   ASN A 161       2.970  12.842  -9.820  1.00 98.52           O  
ATOM   2592  CG  ASN A 161       0.451  10.660 -12.488  1.00 98.52           C  
ATOM   2593  ND2 ASN A 161      -0.160   9.517 -12.310  1.00 98.52           N  
ATOM   2594 HD21 ASN A 161       0.084   8.981 -11.489  1.00 98.52           H  
ATOM   2595 HD22 ASN A 161      -0.702   9.132 -13.071  1.00 98.52           H  
ATOM   2596  OD1 ASN A 161       0.137  11.363 -13.443  1.00 98.52           O  
ATOM   2597  N   ASP A 162       4.799  11.693 -10.468  1.00 98.30           N  
ATOM   2598  H   ASP A 162       5.320  11.357 -11.266  1.00 98.30           H  
ATOM   2599  CA  ASP A 162       5.566  11.978  -9.260  1.00 98.30           C  
ATOM   2600  HA  ASP A 162       4.874  11.956  -8.418  1.00 98.30           H  
ATOM   2601  C   ASP A 162       6.134  13.406  -9.248  1.00 98.30           C  
ATOM   2602  CB  ASP A 162       6.559  10.836  -8.995  1.00 98.30           C  
ATOM   2603  HB2 ASP A 162       5.962   9.932  -8.869  1.00 98.30           H  
ATOM   2604  HB3 ASP A 162       7.079  11.024  -8.055  1.00 98.30           H  
ATOM   2605  O   ASP A 162       6.012  14.152 -10.223  1.00 98.30           O  
ATOM   2606  CG  ASP A 162       7.615  10.556 -10.059  1.00 98.30           C  
ATOM   2607  OD1 ASP A 162       8.432  11.463 -10.288  1.00 98.30           O  
ATOM   2608  OD2 ASP A 162       7.697   9.367 -10.480  1.00 98.30           O  
ATOM   2609  N   ASP A 163       6.669  13.824  -8.098  1.00 96.44           N  
ATOM   2610  H   ASP A 163       6.810  13.145  -7.363  1.00 96.44           H  
ATOM   2611  CA  ASP A 163       7.185  15.185  -7.900  1.00 96.44           C  
ATOM   2612  HA  ASP A 163       6.668  15.857  -8.585  1.00 96.44           H  
ATOM   2613  C   ASP A 163       8.685  15.286  -8.249  1.00 96.44           C  
ATOM   2614  CB  ASP A 163       6.894  15.681  -6.466  1.00 96.44           C  
ATOM   2615  HB2 ASP A 163       7.425  16.620  -6.307  1.00 96.44           H  
ATOM   2616  HB3 ASP A 163       7.299  14.960  -5.756  1.00 96.44           H  
ATOM   2617  O   ASP A 163       9.305  16.332  -8.023  1.00 96.44           O  
ATOM   2618  CG  ASP A 163       5.419  15.951  -6.127  1.00 96.44           C  
ATOM   2619  OD1 ASP A 163       4.592  16.168  -7.039  1.00 96.44           O  
ATOM   2620  OD2 ASP A 163       5.126  16.000  -4.906  1.00 96.44           O  
ATOM   2621  N   ASN A 164       9.301  14.216  -8.773  1.00 97.16           N  
ATOM   2622  H   ASN A 164       8.751  13.421  -9.063  1.00 97.16           H  
ATOM   2623  CA  ASN A 164      10.711  14.236  -9.141  1.00 97.16           C  
ATOM   2624  HA  ASN A 164      11.237  14.752  -8.338  1.00 97.16           H  
ATOM   2625  C   ASN A 164      10.908  14.995 -10.474  1.00 97.16           C  
ATOM   2626  CB  ASN A 164      11.274  12.812  -9.180  1.00 97.16           C  
ATOM   2627  HB2 ASN A 164      10.762  12.244  -9.956  1.00 97.16           H  
ATOM   2628  HB3 ASN A 164      11.093  12.323  -8.223  1.00 97.16           H  
ATOM   2629  O   ASN A 164      10.301  14.664 -11.490  1.00 97.16           O  
ATOM   2630  CG  ASN A 164      12.761  12.797  -9.487  1.00 97.16           C  
ATOM   2631  ND2 ASN A 164      13.606  12.443  -8.556  1.00 97.16           N  
ATOM   2632 HD21 ASN A 164      14.587  12.522  -8.781  1.00 97.16           H  
ATOM   2633 HD22 ASN A 164      13.300  12.420  -7.593  1.00 97.16           H  
ATOM   2634  OD1 ASN A 164      13.227  13.158 -10.557  1.00 97.16           O  
ATOM   2635  N   PRO A 165      11.788  16.013 -10.523  1.00 93.88           N  
ATOM   2636  CA  PRO A 165      11.912  16.871 -11.701  1.00 93.88           C  
ATOM   2637  HA  PRO A 165      10.922  17.082 -12.106  1.00 93.88           H  
ATOM   2638  C   PRO A 165      12.763  16.285 -12.839  1.00 93.88           C  
ATOM   2639  CB  PRO A 165      12.517  18.171 -11.160  1.00 93.88           C  
ATOM   2640  HB2 PRO A 165      11.714  18.821 -10.814  1.00 93.88           H  
ATOM   2641  HB3 PRO A 165      13.127  18.688 -11.901  1.00 93.88           H  
ATOM   2642  O   PRO A 165      12.797  16.866 -13.924  1.00 93.88           O  
ATOM   2643  CG  PRO A 165      13.348  17.716  -9.960  1.00 93.88           C  
ATOM   2644  HG2 PRO A 165      13.462  18.511  -9.224  1.00 93.88           H  
ATOM   2645  HG3 PRO A 165      14.324  17.361 -10.291  1.00 93.88           H  
ATOM   2646  CD  PRO A 165      12.547  16.546  -9.402  1.00 93.88           C  
ATOM   2647  HD2 PRO A 165      11.858  16.910  -8.639  1.00 93.88           H  
ATOM   2648  HD3 PRO A 165      13.214  15.794  -8.980  1.00 93.88           H  
ATOM   2649  N   THR A 166      13.517  15.208 -12.604  1.00 94.78           N  
ATOM   2650  H   THR A 166      13.413  14.724 -11.724  1.00 94.78           H  
ATOM   2651  CA  THR A 166      14.551  14.719 -13.538  1.00 94.78           C  
ATOM   2652  HA  THR A 166      14.537  15.323 -14.445  1.00 94.78           H  
ATOM   2653  C   THR A 166      14.346  13.285 -14.006  1.00 94.78           C  
ATOM   2654  CB  THR A 166      15.956  14.842 -12.930  1.00 94.78           C  
ATOM   2655  HB  THR A 166      16.683  14.428 -13.629  1.00 94.78           H  
ATOM   2656  O   THR A 166      14.988  12.866 -14.971  1.00 94.78           O  
ATOM   2657  CG2 THR A 166      16.349  16.291 -12.650  1.00 94.78           C  
ATOM   2658 HG21 THR A 166      16.225  16.881 -13.558  1.00 94.78           H  
ATOM   2659 HG22 THR A 166      15.715  16.708 -11.868  1.00 94.78           H  
ATOM   2660 HG23 THR A 166      17.392  16.335 -12.336  1.00 94.78           H  
ATOM   2661  OG1 THR A 166      16.051  14.142 -11.713  1.00 94.78           O  
ATOM   2662  HG1 THR A 166      16.698  14.582 -11.158  1.00 94.78           H  
ATOM   2663  N   SER A 167      13.476  12.520 -13.355  1.00 95.76           N  
ATOM   2664  H   SER A 167      12.971  12.908 -12.571  1.00 95.76           H  
ATOM   2665  CA  SER A 167      13.254  11.110 -13.655  1.00 95.76           C  
ATOM   2666  HA  SER A 167      13.272  10.963 -14.735  1.00 95.76           H  
ATOM   2667  C   SER A 167      11.909  10.648 -13.119  1.00 95.76           C  
ATOM   2668  CB  SER A 167      14.365  10.268 -13.015  1.00 95.76           C  
ATOM   2669  HB2 SER A 167      14.225   9.220 -13.280  1.00 95.76           H  
ATOM   2670  HB3 SER A 167      15.330  10.593 -13.405  1.00 95.76           H  
ATOM   2671  O   SER A 167      11.474  11.135 -12.088  1.00 95.76           O  
ATOM   2672  OG  SER A 167      14.376  10.388 -11.605  1.00 95.76           O  
ATOM   2673  HG  SER A 167      13.865  11.163 -11.362  1.00 95.76           H  
ATOM   2674  N   SER A 168      11.308   9.642 -13.754  1.00 98.08           N  
ATOM   2675  H   SER A 168      11.701   9.289 -14.615  1.00 98.08           H  
ATOM   2676  CA  SER A 168      10.145   8.974 -13.171  1.00 98.08           C  
ATOM   2677  HA  SER A 168       9.524   9.720 -12.675  1.00 98.08           H  
ATOM   2678  C   SER A 168      10.596   7.945 -12.136  1.00 98.08           C  
ATOM   2679  CB  SER A 168       9.290   8.323 -14.252  1.00 98.08           C  
ATOM   2680  HB2 SER A 168       9.890   7.614 -14.824  1.00 98.08           H  
ATOM   2681  HB3 SER A 168       8.912   9.087 -14.931  1.00 98.08           H  
ATOM   2682  O   SER A 168      11.308   6.982 -12.457  1.00 98.08           O  
ATOM   2683  OG  SER A 168       8.210   7.650 -13.634  1.00 98.08           O  
ATOM   2684  HG  SER A 168       7.740   8.328 -13.144  1.00 98.08           H  
ATOM   2685  N   CYS A 169      10.141   8.100 -10.897  1.00 98.42           N  
ATOM   2686  H   CYS A 169       9.536   8.887 -10.712  1.00 98.42           H  
ATOM   2687  CA  CYS A 169      10.383   7.142  -9.823  1.00 98.42           C  
ATOM   2688  HA  CYS A 169      11.454   6.954  -9.747  1.00 98.42           H  
ATOM   2689  C   CYS A 169       9.672   5.813 -10.106  1.00 98.42           C  
ATOM   2690  CB  CYS A 169       9.902   7.752  -8.508  1.00 98.42           C  
ATOM   2691  HB2 CYS A 169      10.026   7.031  -7.701  1.00 98.42           H  
ATOM   2692  HB3 CYS A 169       8.840   7.972  -8.612  1.00 98.42           H  
ATOM   2693  O   CYS A 169      10.257   4.746  -9.906  1.00 98.42           O  
ATOM   2694  SG  CYS A 169      10.732   9.298  -8.056  1.00 98.42           S  
ATOM   2695  N   GLY A 170       8.449   5.863 -10.647  1.00 98.34           N  
ATOM   2696  H   GLY A 170       8.048   6.776 -10.808  1.00 98.34           H  
ATOM   2697  CA  GLY A 170       7.709   4.666 -11.062  1.00 98.34           C  
ATOM   2698  HA2 GLY A 170       7.505   4.045 -10.190  1.00 98.34           H  
ATOM   2699  HA3 GLY A 170       6.764   4.969 -11.513  1.00 98.34           H  
ATOM   2700  C   GLY A 170       8.483   3.825 -12.080  1.00 98.34           C  
ATOM   2701  O   GLY A 170       8.569   2.603 -11.939  1.00 98.34           O  
ATOM   2702  N   LEU A 171       9.113   4.476 -13.064  1.00 97.99           N  
ATOM   2703  H   LEU A 171       8.986   5.475 -13.136  1.00 97.99           H  
ATOM   2704  CA  LEU A 171       9.969   3.805 -14.046  1.00 97.99           C  
ATOM   2705  HA  LEU A 171       9.431   2.935 -14.422  1.00 97.99           H  
ATOM   2706  C   LEU A 171      11.281   3.305 -13.424  1.00 97.99           C  
ATOM   2707  CB  LEU A 171      10.226   4.772 -15.214  1.00 97.99           C  
ATOM   2708  HB2 LEU A 171       9.269   5.137 -15.586  1.00 97.99           H  
ATOM   2709  HB3 LEU A 171      10.792   5.623 -14.833  1.00 97.99           H  
ATOM   2710  O   LEU A 171      11.675   2.164 -13.663  1.00 97.99           O  
ATOM   2711  CG  LEU A 171      11.014   4.162 -16.387  1.00 97.99           C  
ATOM   2712  HG  LEU A 171      11.982   3.806 -16.033  1.00 97.99           H  
ATOM   2713  CD1 LEU A 171      10.272   2.997 -17.046  1.00 97.99           C  
ATOM   2714 HD11 LEU A 171       9.269   3.314 -17.335  1.00 97.99           H  
ATOM   2715 HD12 LEU A 171      10.201   2.160 -16.352  1.00 97.99           H  
ATOM   2716 HD13 LEU A 171      10.815   2.665 -17.930  1.00 97.99           H  
ATOM   2717  CD2 LEU A 171      11.264   5.236 -17.445  1.00 97.99           C  
ATOM   2718 HD21 LEU A 171      11.816   6.065 -17.002  1.00 97.99           H  
ATOM   2719 HD22 LEU A 171      10.314   5.606 -17.830  1.00 97.99           H  
ATOM   2720 HD23 LEU A 171      11.851   4.821 -18.265  1.00 97.99           H  
ATOM   2721  N   THR A 172      11.932   4.130 -12.600  1.00 97.63           N  
ATOM   2722  H   THR A 172      11.549   5.055 -12.466  1.00 97.63           H  
ATOM   2723  CA  THR A 172      13.220   3.815 -11.957  1.00 97.63           C  
ATOM   2724  HA  THR A 172      13.957   3.605 -12.732  1.00 97.63           H  
ATOM   2725  C   THR A 172      13.119   2.572 -11.073  1.00 97.63           C  
ATOM   2726  CB  THR A 172      13.723   5.018 -11.141  1.00 97.63           C  
ATOM   2727  HB  THR A 172      12.977   5.301 -10.399  1.00 97.63           H  
ATOM   2728  O   THR A 172      13.874   1.615 -11.256  1.00 97.63           O  
ATOM   2729  CG2 THR A 172      15.050   4.747 -10.429  1.00 97.63           C  
ATOM   2730 HG21 THR A 172      14.913   4.001  -9.647  1.00 97.63           H  
ATOM   2731 HG22 THR A 172      15.792   4.397 -11.147  1.00 97.63           H  
ATOM   2732 HG23 THR A 172      15.402   5.670  -9.968  1.00 97.63           H  
ATOM   2733  OG1 THR A 172      13.938   6.100 -12.016  1.00 97.63           O  
ATOM   2734  HG1 THR A 172      13.096   6.539 -12.156  1.00 97.63           H  
ATOM   2735  N   TYR A 173      12.144   2.541 -10.161  1.00 97.35           N  
ATOM   2736  H   TYR A 173      11.543   3.347 -10.062  1.00 97.35           H  
ATOM   2737  CA  TYR A 173      11.930   1.407  -9.256  1.00 97.35           C  
ATOM   2738  HA  TYR A 173      12.902   0.961  -9.043  1.00 97.35           H  
ATOM   2739  C   TYR A 173      11.081   0.293  -9.874  1.00 97.35           C  
ATOM   2740  CB  TYR A 173      11.365   1.899  -7.922  1.00 97.35           C  
ATOM   2741  HB2 TYR A 173      11.257   1.048  -7.249  1.00 97.35           H  
ATOM   2742  HB3 TYR A 173      10.377   2.329  -8.084  1.00 97.35           H  
ATOM   2743  O   TYR A 173      10.992  -0.794  -9.305  1.00 97.35           O  
ATOM   2744  CG  TYR A 173      12.269   2.915  -7.261  1.00 97.35           C  
ATOM   2745  CD1 TYR A 173      13.537   2.528  -6.786  1.00 97.35           C  
ATOM   2746  HD1 TYR A 173      13.835   1.491  -6.836  1.00 97.35           H  
ATOM   2747  CD2 TYR A 173      11.883   4.262  -7.209  1.00 97.35           C  
ATOM   2748  HD2 TYR A 173      10.916   4.569  -7.580  1.00 97.35           H  
ATOM   2749  CE1 TYR A 173      14.417   3.485  -6.250  1.00 97.35           C  
ATOM   2750  HE1 TYR A 173      15.391   3.175  -5.901  1.00 97.35           H  
ATOM   2751  CE2 TYR A 173      12.772   5.217  -6.700  1.00 97.35           C  
ATOM   2752  HE2 TYR A 173      12.510   6.264  -6.747  1.00 97.35           H  
ATOM   2753  OH  TYR A 173      14.865   5.768  -5.662  1.00 97.35           O  
ATOM   2754  HH  TYR A 173      15.727   5.378  -5.504  1.00 97.35           H  
ATOM   2755  CZ  TYR A 173      14.025   4.837  -6.187  1.00 97.35           C  
ATOM   2756  N   ASN A 174      10.522   0.524 -11.066  1.00 97.18           N  
ATOM   2757  H   ASN A 174      10.636   1.445 -11.464  1.00 97.18           H  
ATOM   2758  CA  ASN A 174       9.731  -0.430 -11.841  1.00 97.18           C  
ATOM   2759  HA  ASN A 174       9.313   0.128 -12.679  1.00 97.18           H  
ATOM   2760  C   ASN A 174       8.531  -0.998 -11.060  1.00 97.18           C  
ATOM   2761  CB  ASN A 174      10.674  -1.495 -12.418  1.00 97.18           C  
ATOM   2762  HB2 ASN A 174      10.981  -2.161 -11.611  1.00 97.18           H  
ATOM   2763  HB3 ASN A 174      11.552  -1.007 -12.841  1.00 97.18           H  
ATOM   2764  O   ASN A 174       8.304  -2.206 -11.032  1.00 97.18           O  
ATOM   2765  CG  ASN A 174      10.038  -2.316 -13.522  1.00 97.18           C  
ATOM   2766  ND2 ASN A 174      10.481  -3.539 -13.701  1.00 97.18           N  
ATOM   2767 HD21 ASN A 174      11.130  -3.950 -13.046  1.00 97.18           H  
ATOM   2768 HD22 ASN A 174      10.120  -4.020 -14.513  1.00 97.18           H  
ATOM   2769  OD1 ASN A 174       9.186  -1.879 -14.275  1.00 97.18           O  
ATOM   2770  N   THR A 175       7.777  -0.123 -10.396  1.00 98.53           N  
ATOM   2771  H   THR A 175       7.996   0.857 -10.501  1.00 98.53           H  
ATOM   2772  CA  THR A 175       6.582  -0.461  -9.610  1.00 98.53           C  
ATOM   2773  HA  THR A 175       6.035  -1.260 -10.108  1.00 98.53           H  
ATOM   2774  C   THR A 175       5.663   0.757  -9.511  1.00 98.53           C  
ATOM   2775  CB  THR A 175       6.982  -0.972  -8.214  1.00 98.53           C  
ATOM   2776  HB  THR A 175       7.591  -1.870  -8.321  1.00 98.53           H  
ATOM   2777  O   THR A 175       6.064   1.872  -9.837  1.00 98.53           O  
ATOM   2778  CG2 THR A 175       7.731   0.039  -7.363  1.00 98.53           C  
ATOM   2779 HG21 THR A 175       7.099   0.908  -7.183  1.00 98.53           H  
ATOM   2780 HG22 THR A 175       7.985  -0.433  -6.414  1.00 98.53           H  
ATOM   2781 HG23 THR A 175       8.652   0.342  -7.862  1.00 98.53           H  
ATOM   2782  OG1 THR A 175       5.847  -1.281  -7.450  1.00 98.53           O  
ATOM   2783  HG1 THR A 175       5.325  -0.482  -7.348  1.00 98.53           H  
ATOM   2784  N   GLY A 176       4.425   0.565  -9.057  1.00 98.80           N  
ATOM   2785  H   GLY A 176       4.126  -0.379  -8.856  1.00 98.80           H  
ATOM   2786  CA  GLY A 176       3.523   1.659  -8.703  1.00 98.80           C  
ATOM   2787  HA2 GLY A 176       2.501   1.400  -8.980  1.00 98.80           H  
ATOM   2788  HA3 GLY A 176       3.830   2.537  -9.270  1.00 98.80           H  
ATOM   2789  C   GLY A 176       3.533   2.014  -7.219  1.00 98.80           C  
ATOM   2790  O   GLY A 176       3.531   1.105  -6.396  1.00 98.80           O  
ATOM   2791  N   TRP A 177       3.515   3.306  -6.886  1.00 98.71           N  
ATOM   2792  H   TRP A 177       3.462   3.984  -7.633  1.00 98.71           H  
ATOM   2793  CA  TRP A 177       3.415   3.835  -5.518  1.00 98.71           C  
ATOM   2794  HA  TRP A 177       2.648   3.276  -4.980  1.00 98.71           H  
ATOM   2795  C   TRP A 177       3.007   5.320  -5.530  1.00 98.71           C  
ATOM   2796  CB  TRP A 177       4.758   3.662  -4.786  1.00 98.71           C  
ATOM   2797  HB2 TRP A 177       5.453   4.418  -5.151  1.00 98.71           H  
ATOM   2798  HB3 TRP A 177       5.177   2.683  -5.020  1.00 98.71           H  
ATOM   2799  O   TRP A 177       2.965   5.951  -6.588  1.00 98.71           O  
ATOM   2800  CG  TRP A 177       4.695   3.766  -3.294  1.00 98.71           C  
ATOM   2801  CD1 TRP A 177       5.335   4.687  -2.539  1.00 98.71           C  
ATOM   2802  HD1 TRP A 177       5.970   5.472  -2.923  1.00 98.71           H  
ATOM   2803  CD2 TRP A 177       3.934   2.942  -2.359  1.00 98.71           C  
ATOM   2804  CE2 TRP A 177       4.172   3.425  -1.038  1.00 98.71           C  
ATOM   2805  CE3 TRP A 177       3.055   1.847  -2.499  1.00 98.71           C  
ATOM   2806  HE3 TRP A 177       2.869   1.450  -3.486  1.00 98.71           H  
ATOM   2807  NE1 TRP A 177       5.036   4.484  -1.208  1.00 98.71           N  
ATOM   2808  HE1 TRP A 177       5.412   5.059  -0.467  1.00 98.71           H  
ATOM   2809  CH2 TRP A 177       2.686   1.774  -0.086  1.00 98.71           C  
ATOM   2810  HH2 TRP A 177       2.202   1.337   0.774  1.00 98.71           H  
ATOM   2811  CZ2 TRP A 177       3.571   2.850   0.089  1.00 98.71           C  
ATOM   2812  HZ2 TRP A 177       3.777   3.242   1.074  1.00 98.71           H  
ATOM   2813  CZ3 TRP A 177       2.428   1.274  -1.375  1.00 98.71           C  
ATOM   2814  HZ3 TRP A 177       1.745   0.446  -1.498  1.00 98.71           H  
ATOM   2815  N   TRP A 178       2.742   5.898  -4.357  1.00 98.68           N  
ATOM   2816  H   TRP A 178       2.832   5.338  -3.521  1.00 98.68           H  
ATOM   2817  CA  TRP A 178       2.639   7.352  -4.179  1.00 98.68           C  
ATOM   2818  HA  TRP A 178       2.160   7.799  -5.050  1.00 98.68           H  
ATOM   2819  C   TRP A 178       4.039   7.955  -4.071  1.00 98.68           C  
ATOM   2820  CB  TRP A 178       1.773   7.674  -2.959  1.00 98.68           C  
ATOM   2821  HB2 TRP A 178       1.761   8.754  -2.815  1.00 98.68           H  
ATOM   2822  HB3 TRP A 178       2.218   7.227  -2.070  1.00 98.68           H  
ATOM   2823  O   TRP A 178       4.558   8.164  -2.980  1.00 98.68           O  
ATOM   2824  CG  TRP A 178       0.362   7.204  -3.078  1.00 98.68           C  
ATOM   2825  CD1 TRP A 178      -0.615   7.834  -3.764  1.00 98.68           C  
ATOM   2826  HD1 TRP A 178      -0.481   8.766  -4.292  1.00 98.68           H  
ATOM   2827  CD2 TRP A 178      -0.241   5.997  -2.530  1.00 98.68           C  
ATOM   2828  CE2 TRP A 178      -1.616   5.974  -2.914  1.00 98.68           C  
ATOM   2829  CE3 TRP A 178       0.244   4.905  -1.778  1.00 98.68           C  
ATOM   2830  HE3 TRP A 178       1.279   4.892  -1.470  1.00 98.68           H  
ATOM   2831  NE1 TRP A 178      -1.799   7.135  -3.640  1.00 98.68           N  
ATOM   2832  HE1 TRP A 178      -2.670   7.472  -4.024  1.00 98.68           H  
ATOM   2833  CH2 TRP A 178      -1.952   3.844  -1.819  1.00 98.68           C  
ATOM   2834  HH2 TRP A 178      -2.600   3.032  -1.523  1.00 98.68           H  
ATOM   2835  CZ2 TRP A 178      -2.453   4.897  -2.602  1.00 98.68           C  
ATOM   2836  HZ2 TRP A 178      -3.463   4.872  -2.983  1.00 98.68           H  
ATOM   2837  CZ3 TRP A 178      -0.605   3.843  -1.417  1.00 98.68           C  
ATOM   2838  HZ3 TRP A 178      -0.216   3.025  -0.831  1.00 98.68           H  
ATOM   2839  N   PHE A 179       4.693   8.150  -5.212  1.00 98.49           N  
ATOM   2840  H   PHE A 179       4.213   7.980  -6.084  1.00 98.49           H  
ATOM   2841  CA  PHE A 179       6.057   8.665  -5.259  1.00 98.49           C  
ATOM   2842  HA  PHE A 179       6.602   8.290  -4.392  1.00 98.49           H  
ATOM   2843  C   PHE A 179       6.064  10.193  -5.209  1.00 98.49           C  
ATOM   2844  CB  PHE A 179       6.753   8.157  -6.521  1.00 98.49           C  
ATOM   2845  HB2 PHE A 179       7.706   8.676  -6.627  1.00 98.49           H  
ATOM   2846  HB3 PHE A 179       6.139   8.424  -7.381  1.00 98.49           H  
ATOM   2847  O   PHE A 179       5.481  10.829  -6.083  1.00 98.49           O  
ATOM   2848  CG  PHE A 179       7.009   6.666  -6.564  1.00 98.49           C  
ATOM   2849  CD1 PHE A 179       7.956   6.079  -5.710  1.00 98.49           C  
ATOM   2850  HD1 PHE A 179       8.465   6.687  -4.977  1.00 98.49           H  
ATOM   2851  CD2 PHE A 179       6.335   5.862  -7.496  1.00 98.49           C  
ATOM   2852  HD2 PHE A 179       5.590   6.299  -8.145  1.00 98.49           H  
ATOM   2853  CE1 PHE A 179       8.251   4.710  -5.822  1.00 98.49           C  
ATOM   2854  HE1 PHE A 179       8.991   4.254  -5.181  1.00 98.49           H  
ATOM   2855  CE2 PHE A 179       6.624   4.497  -7.613  1.00 98.49           C  
ATOM   2856  HE2 PHE A 179       6.108   3.895  -8.348  1.00 98.49           H  
ATOM   2857  CZ  PHE A 179       7.601   3.926  -6.787  1.00 98.49           C  
ATOM   2858  HZ  PHE A 179       7.866   2.885  -6.895  1.00 98.49           H  
ATOM   2859  N   LYS A 180       6.722  10.776  -4.199  1.00 96.73           N  
ATOM   2860  H   LYS A 180       7.188  10.166  -3.543  1.00 96.73           H  
ATOM   2861  CA  LYS A 180       6.986  12.221  -4.123  1.00 96.73           C  
ATOM   2862  HA  LYS A 180       6.203  12.749  -4.667  1.00 96.73           H  
ATOM   2863  C   LYS A 180       8.277  12.518  -4.883  1.00 96.73           C  
ATOM   2864  CB  LYS A 180       6.937  12.688  -2.663  1.00 96.73           C  
ATOM   2865  HB2 LYS A 180       6.027  12.301  -2.204  1.00 96.73           H  
ATOM   2866  HB3 LYS A 180       7.790  12.289  -2.116  1.00 96.73           H  
ATOM   2867  O   LYS A 180       8.332  12.264  -6.079  1.00 96.73           O  
ATOM   2868  CG  LYS A 180       6.919  14.217  -2.569  1.00 96.73           C  
ATOM   2869  HG2 LYS A 180       6.027  14.584  -3.077  1.00 96.73           H  
ATOM   2870  HG3 LYS A 180       7.804  14.655  -3.031  1.00 96.73           H  
ATOM   2871  CD  LYS A 180       6.853  14.631  -1.107  1.00 96.73           C  
ATOM   2872  HD2 LYS A 180       7.725  14.254  -0.574  1.00 96.73           H  
ATOM   2873  HD3 LYS A 180       5.948  14.198  -0.682  1.00 96.73           H  
ATOM   2874  CE  LYS A 180       6.771  16.148  -0.996  1.00 96.73           C  
ATOM   2875  HE2 LYS A 180       5.943  16.489  -1.618  1.00 96.73           H  
ATOM   2876  HE3 LYS A 180       7.690  16.587  -1.385  1.00 96.73           H  
ATOM   2877  NZ  LYS A 180       6.549  16.515   0.419  1.00 96.73           N  
ATOM   2878  HZ1 LYS A 180       7.324  16.192   0.981  1.00 96.73           H  
ATOM   2879  HZ2 LYS A 180       6.428  17.512   0.517  1.00 96.73           H  
ATOM   2880  HZ3 LYS A 180       5.722  16.038   0.747  1.00 96.73           H  
ATOM   2881  N   ASP A 181       9.355  12.902  -4.199  1.00 96.37           N  
ATOM   2882  H   ASP A 181       9.271  13.051  -3.204  1.00 96.37           H  
ATOM   2883  CA  ASP A 181      10.705  12.718  -4.735  1.00 96.37           C  
ATOM   2884  HA  ASP A 181      10.664  12.830  -5.818  1.00 96.37           H  
ATOM   2885  C   ASP A 181      11.140  11.272  -4.451  1.00 96.37           C  
ATOM   2886  CB  ASP A 181      11.665  13.802  -4.235  1.00 96.37           C  
ATOM   2887  HB2 ASP A 181      11.242  14.780  -4.465  1.00 96.37           H  
ATOM   2888  HB3 ASP A 181      11.791  13.731  -3.155  1.00 96.37           H  
ATOM   2889  O   ASP A 181      11.969  10.947  -3.595  1.00 96.37           O  
ATOM   2890  CG  ASP A 181      13.032  13.691  -4.911  1.00 96.37           C  
ATOM   2891  OD1 ASP A 181      13.106  13.057  -5.987  1.00 96.37           O  
ATOM   2892  OD2 ASP A 181      14.002  14.244  -4.350  1.00 96.37           O  
ATOM   2893  N   CYS A 182      10.433  10.373  -5.130  1.00 96.27           N  
ATOM   2894  H   CYS A 182       9.797  10.739  -5.823  1.00 96.27           H  
ATOM   2895  CA  CYS A 182      10.448   8.939  -4.921  1.00 96.27           C  
ATOM   2896  HA  CYS A 182       9.760   8.518  -5.654  1.00 96.27           H  
ATOM   2897  C   CYS A 182       9.846   8.527  -3.571  1.00 96.27           C  
ATOM   2898  CB  CYS A 182      11.831   8.390  -5.281  1.00 96.27           C  
ATOM   2899  HB2 CYS A 182      12.570   8.768  -4.575  1.00 96.27           H  
ATOM   2900  HB3 CYS A 182      11.791   7.306  -5.172  1.00 96.27           H  
ATOM   2901  O   CYS A 182       8.676   8.811  -3.330  1.00 96.27           O  
ATOM   2902  SG  CYS A 182      12.403   8.816  -6.964  1.00 96.27           S  
ATOM   2903  N   HIS A 183      10.540   7.764  -2.725  1.00 96.26           N  
ATOM   2904  H   HIS A 183      11.509   7.556  -2.920  1.00 96.26           H  
ATOM   2905  CA  HIS A 183       9.894   7.149  -1.560  1.00 96.26           C  
ATOM   2906  HA  HIS A 183       9.057   7.769  -1.241  1.00 96.26           H  
ATOM   2907  C   HIS A 183      10.821   6.998  -0.356  1.00 96.26           C  
ATOM   2908  CB  HIS A 183       9.338   5.775  -1.963  1.00 96.26           C  
ATOM   2909  HB2 HIS A 183       8.708   5.411  -1.151  1.00 96.26           H  
ATOM   2910  HB3 HIS A 183       8.700   5.874  -2.841  1.00 96.26           H  
ATOM   2911  O   HIS A 183      12.005   6.685  -0.494  1.00 96.26           O  
ATOM   2912  CG  HIS A 183      10.421   4.760  -2.238  1.00 96.26           C  
ATOM   2913  CD2 HIS A 183      11.081   4.566  -3.420  1.00 96.26           C  
ATOM   2914  HD2 HIS A 183      10.903   5.090  -4.348  1.00 96.26           H  
ATOM   2915  ND1 HIS A 183      11.014   3.937  -1.305  1.00 96.26           N  
ATOM   2916  HD1 HIS A 183      10.690   3.788  -0.360  1.00 96.26           H  
ATOM   2917  CE1 HIS A 183      11.975   3.231  -1.921  1.00 96.26           C  
ATOM   2918  HE1 HIS A 183      12.552   2.434  -1.474  1.00 96.26           H  
ATOM   2919  NE2 HIS A 183      12.077   3.616  -3.199  1.00 96.26           N  
ATOM   2920  N   GLU A 184      10.264   7.087   0.846  1.00 96.44           N  
ATOM   2921  H   GLU A 184       9.333   7.467   0.937  1.00 96.44           H  
ATOM   2922  CA  GLU A 184      10.958   6.651   2.059  1.00 96.44           C  
ATOM   2923  HA  GLU A 184      12.035   6.723   1.906  1.00 96.44           H  
ATOM   2924  C   GLU A 184      10.682   5.175   2.375  1.00 96.44           C  
ATOM   2925  CB  GLU A 184      10.632   7.592   3.221  1.00 96.44           C  
ATOM   2926  HB2 GLU A 184       9.551   7.673   3.340  1.00 96.44           H  
ATOM   2927  HB3 GLU A 184      11.066   7.177   4.131  1.00 96.44           H  
ATOM   2928  O   GLU A 184      11.458   4.541   3.077  1.00 96.44           O  
ATOM   2929  CG  GLU A 184      11.256   8.975   2.969  1.00 96.44           C  
ATOM   2930  HG2 GLU A 184      12.313   8.837   2.740  1.00 96.44           H  
ATOM   2931  HG3 GLU A 184      10.785   9.430   2.098  1.00 96.44           H  
ATOM   2932  CD  GLU A 184      11.133   9.920   4.170  1.00 96.44           C  
ATOM   2933  OE1 GLU A 184      11.823  10.963   4.143  1.00 96.44           O  
ATOM   2934  OE2 GLU A 184      10.375   9.581   5.102  1.00 96.44           O  
ATOM   2935  N   GLY A 185       9.636   4.566   1.825  1.00 96.48           N  
ATOM   2936  H   GLY A 185       8.996   5.114   1.269  1.00 96.48           H  
ATOM   2937  CA  GLY A 185       9.348   3.131   1.937  1.00 96.48           C  
ATOM   2938  HA2 GLY A 185      10.274   2.562   2.019  1.00 96.48           H  
ATOM   2939  HA3 GLY A 185       8.739   2.937   2.820  1.00 96.48           H  
ATOM   2940  C   GLY A 185       8.588   2.658   0.704  1.00 96.48           C  
ATOM   2941  O   GLY A 185       7.870   3.452   0.101  1.00 96.48           O  
ATOM   2942  N   LEU A 186       8.792   1.410   0.288  1.00 97.77           N  
ATOM   2943  H   LEU A 186       9.347   0.793   0.864  1.00 97.77           H  
ATOM   2944  CA  LEU A 186       8.261   0.889  -0.972  1.00 97.77           C  
ATOM   2945  HA  LEU A 186       7.439   1.531  -1.292  1.00 97.77           H  
ATOM   2946  C   LEU A 186       7.693  -0.512  -0.792  1.00 97.77           C  
ATOM   2947  CB  LEU A 186       9.361   0.943  -2.043  1.00 97.77           C  
ATOM   2948  HB2 LEU A 186      10.177   0.276  -1.766  1.00 97.77           H  
ATOM   2949  HB3 LEU A 186       9.741   1.965  -2.069  1.00 97.77           H  
ATOM   2950  O   LEU A 186       8.345  -1.512  -1.071  1.00 97.77           O  
ATOM   2951  CG  LEU A 186       8.898   0.626  -3.470  1.00 97.77           C  
ATOM   2952  HG  LEU A 186       8.485  -0.382  -3.510  1.00 97.77           H  
ATOM   2953  CD1 LEU A 186       7.818   1.610  -3.926  1.00 97.77           C  
ATOM   2954 HD11 LEU A 186       6.881   1.416  -3.404  1.00 97.77           H  
ATOM   2955 HD12 LEU A 186       7.634   1.496  -4.994  1.00 97.77           H  
ATOM   2956 HD13 LEU A 186       8.134   2.633  -3.724  1.00 97.77           H  
ATOM   2957  CD2 LEU A 186      10.095   0.697  -4.416  1.00 97.77           C  
ATOM   2958 HD21 LEU A 186      10.867   0.006  -4.077  1.00 97.77           H  
ATOM   2959 HD22 LEU A 186      10.511   1.704  -4.427  1.00 97.77           H  
ATOM   2960 HD23 LEU A 186       9.801   0.419  -5.428  1.00 97.77           H  
ATOM   2961  N   LEU A 187       6.441  -0.598  -0.348  1.00 98.27           N  
ATOM   2962  H   LEU A 187       5.948   0.256  -0.128  1.00 98.27           H  
ATOM   2963  CA  LEU A 187       5.797  -1.886  -0.061  1.00 98.27           C  
ATOM   2964  HA  LEU A 187       6.491  -2.495   0.518  1.00 98.27           H  
ATOM   2965  C   LEU A 187       5.471  -2.686  -1.332  1.00 98.27           C  
ATOM   2966  CB  LEU A 187       4.546  -1.641   0.794  1.00 98.27           C  
ATOM   2967  HB2 LEU A 187       4.133  -2.610   1.073  1.00 98.27           H  
ATOM   2968  HB3 LEU A 187       3.799  -1.118   0.197  1.00 98.27           H  
ATOM   2969  O   LEU A 187       5.284  -3.900  -1.310  1.00 98.27           O  
ATOM   2970  CG  LEU A 187       4.817  -0.827   2.074  1.00 98.27           C  
ATOM   2971  HG  LEU A 187       5.062   0.200   1.804  1.00 98.27           H  
ATOM   2972  CD1 LEU A 187       3.552  -0.783   2.919  1.00 98.27           C  
ATOM   2973 HD11 LEU A 187       3.754  -0.241   3.843  1.00 98.27           H  
ATOM   2974 HD12 LEU A 187       2.770  -0.256   2.373  1.00 98.27           H  
ATOM   2975 HD13 LEU A 187       3.211  -1.791   3.159  1.00 98.27           H  
ATOM   2976  CD2 LEU A 187       5.977  -1.389   2.900  1.00 98.27           C  
ATOM   2977 HD21 LEU A 187       6.927  -1.092   2.453  1.00 98.27           H  
ATOM   2978 HD22 LEU A 187       5.935  -2.478   2.929  1.00 98.27           H  
ATOM   2979 HD23 LEU A 187       5.945  -1.002   3.918  1.00 98.27           H  
ATOM   2980  N   THR A 188       5.445  -2.018  -2.476  1.00 98.38           N  
ATOM   2981  H   THR A 188       5.557  -1.014  -2.450  1.00 98.38           H  
ATOM   2982  CA  THR A 188       5.243  -2.620  -3.796  1.00 98.38           C  
ATOM   2983  HA  THR A 188       4.664  -3.538  -3.698  1.00 98.38           H  
ATOM   2984  C   THR A 188       6.553  -2.983  -4.493  1.00 98.38           C  
ATOM   2985  CB  THR A 188       4.437  -1.665  -4.665  1.00 98.38           C  
ATOM   2986  HB  THR A 188       4.345  -2.070  -5.672  1.00 98.38           H  
ATOM   2987  O   THR A 188       6.518  -3.451  -5.622  1.00 98.38           O  
ATOM   2988  CG2 THR A 188       3.026  -1.437  -4.123  1.00 98.38           C  
ATOM   2989 HG21 THR A 188       3.068  -1.018  -3.118  1.00 98.38           H  
ATOM   2990 HG22 THR A 188       2.498  -0.738  -4.771  1.00 98.38           H  
ATOM   2991 HG23 THR A 188       2.481  -2.380  -4.096  1.00 98.38           H  
ATOM   2992  OG1 THR A 188       5.132  -0.444  -4.686  1.00 98.38           O  
ATOM   2993  HG1 THR A 188       5.766  -0.502  -5.404  1.00 98.38           H  
ATOM   2994  N   GLY A 189       7.705  -2.811  -3.837  1.00 97.47           N  
ATOM   2995  H   GLY A 189       7.692  -2.429  -2.902  1.00 97.47           H  
ATOM   2996  CA  GLY A 189       9.010  -3.084  -4.433  1.00 97.47           C  
ATOM   2997  HA2 GLY A 189       9.137  -2.462  -5.320  1.00 97.47           H  
ATOM   2998  HA3 GLY A 189       9.794  -2.810  -3.726  1.00 97.47           H  
ATOM   2999  C   GLY A 189       9.211  -4.543  -4.842  1.00 97.47           C  
ATOM   3000  O   GLY A 189       8.363  -5.417  -4.637  1.00 97.47           O  
ATOM   3001  N   ASP A 190      10.353  -4.830  -5.439  1.00 96.32           N  
ATOM   3002  H   ASP A 190      11.055  -4.108  -5.507  1.00 96.32           H  
ATOM   3003  CA  ASP A 190      10.677  -6.145  -5.969  1.00 96.32           C  
ATOM   3004  HA  ASP A 190       9.769  -6.742  -6.059  1.00 96.32           H  
ATOM   3005  C   ASP A 190      11.628  -6.882  -5.021  1.00 96.32           C  
ATOM   3006  CB  ASP A 190      11.213  -5.982  -7.392  1.00 96.32           C  
ATOM   3007  HB2 ASP A 190      12.130  -5.393  -7.368  1.00 96.32           H  
ATOM   3008  HB3 ASP A 190      10.479  -5.425  -7.974  1.00 96.32           H  
ATOM   3009  O   ASP A 190      12.786  -6.497  -4.834  1.00 96.32           O  
ATOM   3010  CG  ASP A 190      11.475  -7.311  -8.099  1.00 96.32           C  
ATOM   3011  OD1 ASP A 190      11.499  -8.358  -7.413  1.00 96.32           O  
ATOM   3012  OD2 ASP A 190      11.673  -7.249  -9.333  1.00 96.32           O  
ATOM   3013  N   PHE A 191      11.133  -7.979  -4.447  1.00 94.83           N  
ATOM   3014  H   PHE A 191      10.212  -8.288  -4.726  1.00 94.83           H  
ATOM   3015  CA  PHE A 191      11.892  -8.819  -3.532  1.00 94.83           C  
ATOM   3016  HA  PHE A 191      12.123  -8.242  -2.637  1.00 94.83           H  
ATOM   3017  C   PHE A 191      13.218  -9.319  -4.114  1.00 94.83           C  
ATOM   3018  CB  PHE A 191      11.051 -10.035  -3.157  1.00 94.83           C  
ATOM   3019  HB2 PHE A 191      11.730 -10.776  -2.735  1.00 94.83           H  
ATOM   3020  HB3 PHE A 191      10.617 -10.470  -4.057  1.00 94.83           H  
ATOM   3021  O   PHE A 191      14.143  -9.553  -3.338  1.00 94.83           O  
ATOM   3022  CG  PHE A 191       9.976  -9.792  -2.124  1.00 94.83           C  
ATOM   3023  CD1 PHE A 191      10.345  -9.483  -0.803  1.00 94.83           C  
ATOM   3024  HD1 PHE A 191      11.383  -9.347  -0.540  1.00 94.83           H  
ATOM   3025  CD2 PHE A 191       8.619  -9.981  -2.445  1.00 94.83           C  
ATOM   3026  HD2 PHE A 191       8.337 -10.264  -3.448  1.00 94.83           H  
ATOM   3027  CE1 PHE A 191       9.361  -9.386   0.190  1.00 94.83           C  
ATOM   3028  HE1 PHE A 191       9.636  -9.173   1.212  1.00 94.83           H  
ATOM   3029  CE2 PHE A 191       7.640  -9.916  -1.438  1.00 94.83           C  
ATOM   3030  HE2 PHE A 191       6.609 -10.143  -1.667  1.00 94.83           H  
ATOM   3031  CZ  PHE A 191       8.013  -9.617  -0.117  1.00 94.83           C  
ATOM   3032  HZ  PHE A 191       7.275  -9.596   0.671  1.00 94.83           H  
ATOM   3033  N   ASP A 192      13.329  -9.479  -5.433  1.00 93.82           N  
ATOM   3034  H   ASP A 192      12.543  -9.253  -6.026  1.00 93.82           H  
ATOM   3035  CA  ASP A 192      14.530 -10.004  -6.090  1.00 93.82           C  
ATOM   3036  HA  ASP A 192      15.060 -10.657  -5.396  1.00 93.82           H  
ATOM   3037  C   ASP A 192      15.515  -8.895  -6.484  1.00 93.82           C  
ATOM   3038  CB  ASP A 192      14.116 -10.858  -7.296  1.00 93.82           C  
ATOM   3039  HB2 ASP A 192      15.014 -11.182  -7.822  1.00 93.82           H  
ATOM   3040  HB3 ASP A 192      13.525 -10.251  -7.981  1.00 93.82           H  
ATOM   3041  O   ASP A 192      16.695  -9.156  -6.730  1.00 93.82           O  
ATOM   3042  CG  ASP A 192      13.324 -12.110  -6.890  1.00 93.82           C  
ATOM   3043  OD1 ASP A 192      13.540 -12.612  -5.756  1.00 93.82           O  
ATOM   3044  OD2 ASP A 192      12.532 -12.580  -7.734  1.00 93.82           O  
ATOM   3045  N   ARG A 193      15.070  -7.631  -6.480  1.00 92.43           N  
ATOM   3046  H   ARG A 193      14.102  -7.485  -6.233  1.00 92.43           H  
ATOM   3047  CA  ARG A 193      15.902  -6.463  -6.814  1.00 92.43           C  
ATOM   3048  HA  ARG A 193      16.808  -6.823  -7.302  1.00 92.43           H  
ATOM   3049  C   ARG A 193      16.403  -5.703  -5.592  1.00 92.43           C  
ATOM   3050  CB  ARG A 193      15.191  -5.547  -7.818  1.00 92.43           C  
ATOM   3051  HB2 ARG A 193      14.270  -5.172  -7.371  1.00 92.43           H  
ATOM   3052  HB3 ARG A 193      15.830  -4.690  -8.031  1.00 92.43           H  
ATOM   3053  O   ARG A 193      17.013  -4.659  -5.762  1.00 92.43           O  
ATOM   3054  CG  ARG A 193      14.887  -6.272  -9.140  1.00 92.43           C  
ATOM   3055  HG2 ARG A 193      14.203  -7.098  -8.948  1.00 92.43           H  
ATOM   3056  HG3 ARG A 193      15.807  -6.688  -9.550  1.00 92.43           H  
ATOM   3057  CD  ARG A 193      14.250  -5.335 -10.173  1.00 92.43           C  
ATOM   3058  HD2 ARG A 193      13.412  -4.823  -9.700  1.00 92.43           H  
ATOM   3059  HD3 ARG A 193      13.855  -5.944 -10.986  1.00 92.43           H  
ATOM   3060  NE  ARG A 193      15.232  -4.368 -10.718  1.00 92.43           N  
ATOM   3061  HE  ARG A 193      16.203  -4.640 -10.659  1.00 92.43           H  
ATOM   3062  NH1 ARG A 193      13.768  -2.730 -11.383  1.00 92.43           N  
ATOM   3063 HH11 ARG A 193      13.012  -3.258 -10.971  1.00 92.43           H  
ATOM   3064 HH12 ARG A 193      13.614  -1.776 -11.678  1.00 92.43           H  
ATOM   3065  NH2 ARG A 193      15.951  -2.379 -11.580  1.00 92.43           N  
ATOM   3066 HH21 ARG A 193      15.736  -1.411 -11.772  1.00 92.43           H  
ATOM   3067 HH22 ARG A 193      16.910  -2.630 -11.385  1.00 92.43           H  
ATOM   3068  CZ  ARG A 193      14.981  -3.176 -11.233  1.00 92.43           C  
ATOM   3069  N   PHE A 194      16.252  -6.237  -4.383  1.00 86.71           N  
ATOM   3070  H   PHE A 194      15.672  -7.061  -4.317  1.00 86.71           H  
ATOM   3071  CA  PHE A 194      16.686  -5.588  -3.137  1.00 86.71           C  
ATOM   3072  HA  PHE A 194      16.103  -4.676  -3.007  1.00 86.71           H  
ATOM   3073  C   PHE A 194      18.170  -5.186  -3.091  1.00 86.71           C  
ATOM   3074  CB  PHE A 194      16.366  -6.524  -1.974  1.00 86.71           C  
ATOM   3075  HB2 PHE A 194      15.354  -6.896  -2.130  1.00 86.71           H  
ATOM   3076  HB3 PHE A 194      16.361  -5.942  -1.053  1.00 86.71           H  
ATOM   3077  O   PHE A 194      18.529  -4.252  -2.388  1.00 86.71           O  
ATOM   3078  CG  PHE A 194      17.317  -7.702  -1.809  1.00 86.71           C  
ATOM   3079  CD1 PHE A 194      17.186  -8.864  -2.590  1.00 86.71           C  
ATOM   3080  HD1 PHE A 194      16.422  -8.923  -3.351  1.00 86.71           H  
ATOM   3081  CD2 PHE A 194      18.354  -7.631  -0.866  1.00 86.71           C  
ATOM   3082  HD2 PHE A 194      18.455  -6.738  -0.266  1.00 86.71           H  
ATOM   3083  CE1 PHE A 194      18.047  -9.957  -2.392  1.00 86.71           C  
ATOM   3084  HE1 PHE A 194      17.912 -10.852  -2.980  1.00 86.71           H  
ATOM   3085  CE2 PHE A 194      19.230  -8.711  -0.672  1.00 86.71           C  
ATOM   3086  HE2 PHE A 194      19.991  -8.643   0.092  1.00 86.71           H  
ATOM   3087  CZ  PHE A 194      19.066  -9.886  -1.426  1.00 86.71           C  
ATOM   3088  HZ  PHE A 194      19.706 -10.738  -1.248  1.00 86.71           H  
ATOM   3089  N   ARG A 195      19.046  -5.856  -3.855  1.00 89.49           N  
ATOM   3090  H   ARG A 195      18.687  -6.637  -4.387  1.00 89.49           H  
ATOM   3091  CA  ARG A 195      20.467  -5.472  -3.984  1.00 89.49           C  
ATOM   3092  HA  ARG A 195      20.860  -5.244  -2.993  1.00 89.49           H  
ATOM   3093  C   ARG A 195      20.677  -4.197  -4.803  1.00 89.49           C  
ATOM   3094  CB  ARG A 195      21.273  -6.617  -4.603  1.00 89.49           C  
ATOM   3095  HB2 ARG A 195      20.828  -6.901  -5.556  1.00 89.49           H  
ATOM   3096  HB3 ARG A 195      22.288  -6.266  -4.789  1.00 89.49           H  
ATOM   3097  O   ARG A 195      21.740  -3.587  -4.720  1.00 89.49           O  
ATOM   3098  CG  ARG A 195      21.346  -7.836  -3.679  1.00 89.49           C  
ATOM   3099  HG2 ARG A 195      21.775  -7.542  -2.721  1.00 89.49           H  
ATOM   3100  HG3 ARG A 195      20.347  -8.240  -3.518  1.00 89.49           H  
ATOM   3101  CD  ARG A 195      22.226  -8.903  -4.333  1.00 89.49           C  
ATOM   3102  HD2 ARG A 195      21.769  -9.181  -5.283  1.00 89.49           H  
ATOM   3103  HD3 ARG A 195      23.213  -8.482  -4.526  1.00 89.49           H  
ATOM   3104  NE  ARG A 195      22.364 -10.085  -3.466  1.00 89.49           N  
ATOM   3105  HE  ARG A 195      22.226  -9.932  -2.478  1.00 89.49           H  
ATOM   3106  NH1 ARG A 195      22.775 -11.630  -5.118  1.00 89.49           N  
ATOM   3107 HH11 ARG A 195      22.947 -12.584  -5.400  1.00 89.49           H  
ATOM   3108 HH12 ARG A 195      22.662 -10.904  -5.811  1.00 89.49           H  
ATOM   3109  NH2 ARG A 195      22.726 -12.278  -2.984  1.00 89.49           N  
ATOM   3110 HH21 ARG A 195      22.897 -13.227  -3.286  1.00 89.49           H  
ATOM   3111 HH22 ARG A 195      22.611 -12.080  -2.000  1.00 89.49           H  
ATOM   3112  CZ  ARG A 195      22.620 -11.319  -3.860  1.00 89.49           C  
ATOM   3113  N   LEU A 196      19.694  -3.813  -5.611  1.00 90.15           N  
ATOM   3114  H   LEU A 196      18.820  -4.317  -5.561  1.00 90.15           H  
ATOM   3115  CA  LEU A 196      19.638  -2.500  -6.231  1.00 90.15           C  
ATOM   3116  HA  LEU A 196      20.646  -2.150  -6.451  1.00 90.15           H  
ATOM   3117  C   LEU A 196      19.007  -1.562  -5.206  1.00 90.15           C  
ATOM   3118  CB  LEU A 196      18.837  -2.549  -7.543  1.00 90.15           C  
ATOM   3119  HB2 LEU A 196      18.868  -1.558  -7.996  1.00 90.15           H  
ATOM   3120  HB3 LEU A 196      17.795  -2.769  -7.312  1.00 90.15           H  
ATOM   3121  O   LEU A 196      17.807  -1.641  -4.947  1.00 90.15           O  
ATOM   3122  CG  LEU A 196      19.328  -3.581  -8.569  1.00 90.15           C  
ATOM   3123  HG  LEU A 196      19.245  -4.585  -8.154  1.00 90.15           H  
ATOM   3124  CD1 LEU A 196      18.436  -3.502  -9.805  1.00 90.15           C  
ATOM   3125 HD11 LEU A 196      17.404  -3.616  -9.472  1.00 90.15           H  
ATOM   3126 HD12 LEU A 196      18.702  -4.298 -10.499  1.00 90.15           H  
ATOM   3127 HD13 LEU A 196      18.568  -2.529 -10.278  1.00 90.15           H  
ATOM   3128  CD2 LEU A 196      20.773  -3.337  -9.005  1.00 90.15           C  
ATOM   3129 HD21 LEU A 196      21.049  -4.044  -9.787  1.00 90.15           H  
ATOM   3130 HD22 LEU A 196      20.886  -2.320  -9.381  1.00 90.15           H  
ATOM   3131 HD23 LEU A 196      21.445  -3.483  -8.159  1.00 90.15           H  
ATOM   3132  N   SER A 197      19.832  -0.696  -4.618  1.00 90.50           N  
ATOM   3133  H   SER A 197      20.819  -0.797  -4.805  1.00 90.50           H  
ATOM   3134  CA  SER A 197      19.432   0.238  -3.560  1.00 90.50           C  
ATOM   3135  HA  SER A 197      19.423  -0.302  -2.614  1.00 90.50           H  
ATOM   3136  C   SER A 197      18.030   0.809  -3.791  1.00 90.50           C  
ATOM   3137  CB  SER A 197      20.468   1.361  -3.467  1.00 90.50           C  
ATOM   3138  HB2 SER A 197      20.460   1.931  -4.396  1.00 90.50           H  
ATOM   3139  HB3 SER A 197      21.456   0.919  -3.336  1.00 90.50           H  
ATOM   3140  O   SER A 197      17.747   1.369  -4.854  1.00 90.50           O  
ATOM   3141  OG  SER A 197      20.214   2.233  -2.379  1.00 90.50           O  
ATOM   3142  HG  SER A 197      20.792   2.993  -2.476  1.00 90.50           H  
ATOM   3143  N   ARG A 198      17.156   0.630  -2.792  1.00 93.51           N  
ATOM   3144  H   ARG A 198      17.489   0.070  -2.020  1.00 93.51           H  
ATOM   3145  CA  ARG A 198      15.763   1.110  -2.718  1.00 93.51           C  
ATOM   3146  HA  ARG A 198      15.388   0.855  -1.727  1.00 93.51           H  
ATOM   3147  C   ARG A 198      14.753   0.437  -3.662  1.00 93.51           C  
ATOM   3148  CB  ARG A 198      15.724   2.649  -2.829  1.00 93.51           C  
ATOM   3149  HB2 ARG A 198      16.052   2.943  -3.826  1.00 93.51           H  
ATOM   3150  HB3 ARG A 198      14.696   2.992  -2.710  1.00 93.51           H  
ATOM   3151  O   ARG A 198      13.613   0.869  -3.700  1.00 93.51           O  
ATOM   3152  CG  ARG A 198      16.595   3.374  -1.795  1.00 93.51           C  
ATOM   3153  HG2 ARG A 198      16.173   3.231  -0.800  1.00 93.51           H  
ATOM   3154  HG3 ARG A 198      17.606   2.965  -1.813  1.00 93.51           H  
ATOM   3155  CD  ARG A 198      16.719   4.869  -2.101  1.00 93.51           C  
ATOM   3156  HD2 ARG A 198      17.080   4.987  -3.123  1.00 93.51           H  
ATOM   3157  HD3 ARG A 198      17.463   5.289  -1.425  1.00 93.51           H  
ATOM   3158  NE  ARG A 198      15.452   5.606  -1.932  1.00 93.51           N  
ATOM   3159  HE  ARG A 198      14.612   5.077  -1.749  1.00 93.51           H  
ATOM   3160  NH1 ARG A 198      16.245   7.677  -2.562  1.00 93.51           N  
ATOM   3161 HH11 ARG A 198      16.048   8.650  -2.746  1.00 93.51           H  
ATOM   3162 HH12 ARG A 198      17.130   7.274  -2.833  1.00 93.51           H  
ATOM   3163  NH2 ARG A 198      14.175   7.502  -1.848  1.00 93.51           N  
ATOM   3164 HH21 ARG A 198      13.419   7.005  -1.399  1.00 93.51           H  
ATOM   3165 HH22 ARG A 198      14.060   8.493  -2.007  1.00 93.51           H  
ATOM   3166  CZ  ARG A 198      15.294   6.909  -2.113  1.00 93.51           C  
ATOM   3167  N   HIS A 199      15.114  -0.629  -4.380  1.00 96.47           N  
ATOM   3168  H   HIS A 199      16.073  -0.944  -4.350  1.00 96.47           H  
ATOM   3169  CA  HIS A 199      14.163  -1.349  -5.247  1.00 96.47           C  
ATOM   3170  HA  HIS A 199      13.421  -0.649  -5.631  1.00 96.47           H  
ATOM   3171  C   HIS A 199      13.380  -2.456  -4.529  1.00 96.47           C  
ATOM   3172  CB  HIS A 199      14.902  -1.949  -6.443  1.00 96.47           C  
ATOM   3173  HB2 HIS A 199      14.211  -2.583  -6.998  1.00 96.47           H  
ATOM   3174  HB3 HIS A 199      15.709  -2.585  -6.079  1.00 96.47           H  
ATOM   3175  O   HIS A 199      12.418  -2.973  -5.093  1.00 96.47           O  
ATOM   3176  CG  HIS A 199      15.466  -0.937  -7.399  1.00 96.47           C  
ATOM   3177  CD2 HIS A 199      15.073  -0.768  -8.694  1.00 96.47           C  
ATOM   3178  HD2 HIS A 199      14.269  -1.301  -9.180  1.00 96.47           H  
ATOM   3179  ND1 HIS A 199      16.476  -0.034  -7.160  1.00 96.47           N  
ATOM   3180  HD1 HIS A 199      16.923   0.143  -6.271  1.00 96.47           H  
ATOM   3181  CE1 HIS A 199      16.695   0.650  -8.293  1.00 96.47           C  
ATOM   3182  HE1 HIS A 199      17.411   1.450  -8.406  1.00 96.47           H  
ATOM   3183  NE2 HIS A 199      15.891   0.204  -9.271  1.00 96.47           N  
ATOM   3184  N   GLY A 200      13.810  -2.850  -3.327  1.00 96.61           N  
ATOM   3185  H   GLY A 200      14.584  -2.349  -2.915  1.00 96.61           H  
ATOM   3186  CA  GLY A 200      13.182  -3.907  -2.535  1.00 96.61           C  
ATOM   3187  HA2 GLY A 200      13.850  -4.187  -1.721  1.00 96.61           H  
ATOM   3188  HA3 GLY A 200      13.031  -4.789  -3.158  1.00 96.61           H  
ATOM   3189  C   GLY A 200      11.836  -3.519  -1.923  1.00 96.61           C  
ATOM   3190  O   GLY A 200      11.397  -2.373  -2.004  1.00 96.61           O  
ATOM   3191  N   VAL A 201      11.201  -4.483  -1.259  1.00 97.41           N  
ATOM   3192  H   VAL A 201      11.674  -5.373  -1.185  1.00 97.41           H  
ATOM   3193  CA  VAL A 201      10.040  -4.254  -0.391  1.00 97.41           C  
ATOM   3194  HA  VAL A 201       9.380  -3.536  -0.878  1.00 97.41           H  
ATOM   3195  C   VAL A 201      10.537  -3.660   0.926  1.00 97.41           C  
ATOM   3196  CB  VAL A 201       9.231  -5.547  -0.170  1.00 97.41           C  
ATOM   3197  HB  VAL A 201       9.850  -6.294   0.327  1.00 97.41           H  
ATOM   3198  O   VAL A 201      10.939  -4.407   1.816  1.00 97.41           O  
ATOM   3199  CG1 VAL A 201       7.979  -5.286   0.676  1.00 97.41           C  
ATOM   3200 HG11 VAL A 201       7.427  -6.217   0.809  1.00 97.41           H  
ATOM   3201 HG12 VAL A 201       7.338  -4.557   0.181  1.00 97.41           H  
ATOM   3202 HG13 VAL A 201       8.256  -4.913   1.662  1.00 97.41           H  
ATOM   3203  CG2 VAL A 201       8.758  -6.120  -1.509  1.00 97.41           C  
ATOM   3204 HG21 VAL A 201       8.182  -5.359  -2.036  1.00 97.41           H  
ATOM   3205 HG22 VAL A 201       9.612  -6.420  -2.116  1.00 97.41           H  
ATOM   3206 HG23 VAL A 201       8.134  -6.996  -1.337  1.00 97.41           H  
ATOM   3207  N   THR A 202      10.586  -2.331   1.044  1.00 96.80           N  
ATOM   3208  H   THR A 202      10.286  -1.774   0.256  1.00 96.80           H  
ATOM   3209  CA  THR A 202      11.340  -1.663   2.124  1.00 96.80           C  
ATOM   3210  HA  THR A 202      11.747  -2.426   2.787  1.00 96.80           H  
ATOM   3211  C   THR A 202      10.520  -0.737   3.013  1.00 96.80           C  
ATOM   3212  CB  THR A 202      12.558  -0.880   1.602  1.00 96.80           C  
ATOM   3213  HB  THR A 202      13.128  -0.532   2.464  1.00 96.80           H  
ATOM   3214  O   THR A 202       9.516  -0.151   2.605  1.00 96.80           O  
ATOM   3215  CG2 THR A 202      13.492  -1.725   0.741  1.00 96.80           C  
ATOM   3216 HG21 THR A 202      13.480  -2.758   1.090  1.00 96.80           H  
ATOM   3217 HG22 THR A 202      14.507  -1.334   0.814  1.00 96.80           H  
ATOM   3218 HG23 THR A 202      13.171  -1.692  -0.300  1.00 96.80           H  
ATOM   3219  OG1 THR A 202      12.174   0.263   0.867  1.00 96.80           O  
ATOM   3220  HG1 THR A 202      12.771   0.969   1.127  1.00 96.80           H  
ATOM   3221  N   TRP A 203      11.048  -0.525   4.219  1.00 96.92           N  
ATOM   3222  H   TRP A 203      11.867  -1.062   4.467  1.00 96.92           H  
ATOM   3223  CA  TRP A 203      10.729   0.594   5.101  1.00 96.92           C  
ATOM   3224  HA  TRP A 203      10.159   1.352   4.564  1.00 96.92           H  
ATOM   3225  C   TRP A 203      12.068   1.188   5.547  1.00 96.92           C  
ATOM   3226  CB  TRP A 203       9.880   0.082   6.270  1.00 96.92           C  
ATOM   3227  HB2 TRP A 203       9.111  -0.575   5.863  1.00 96.92           H  
ATOM   3228  HB3 TRP A 203      10.481  -0.530   6.943  1.00 96.92           H  
ATOM   3229  O   TRP A 203      12.713   0.636   6.433  1.00 96.92           O  
ATOM   3230  CG  TRP A 203       9.165   1.141   7.043  1.00 96.92           C  
ATOM   3231  CD1 TRP A 203       9.583   1.773   8.162  1.00 96.92           C  
ATOM   3232  HD1 TRP A 203      10.527   1.614   8.662  1.00 96.92           H  
ATOM   3233  CD2 TRP A 203       7.844   1.682   6.748  1.00 96.92           C  
ATOM   3234  CE2 TRP A 203       7.488   2.613   7.762  1.00 96.92           C  
ATOM   3235  CE3 TRP A 203       6.904   1.456   5.722  1.00 96.92           C  
ATOM   3236  HE3 TRP A 203       7.144   0.745   4.945  1.00 96.92           H  
ATOM   3237  NE1 TRP A 203       8.588   2.635   8.590  1.00 96.92           N  
ATOM   3238  HE1 TRP A 203       8.668   3.240   9.395  1.00 96.92           H  
ATOM   3239  CH2 TRP A 203       5.328   3.020   6.732  1.00 96.92           C  
ATOM   3240  HH2 TRP A 203       4.365   3.508   6.734  1.00 96.92           H  
ATOM   3241  CZ2 TRP A 203       6.241   3.266   7.764  1.00 96.92           C  
ATOM   3242  HZ2 TRP A 203       5.941   3.933   8.558  1.00 96.92           H  
ATOM   3243  CZ3 TRP A 203       5.663   2.119   5.710  1.00 96.92           C  
ATOM   3244  HZ3 TRP A 203       4.953   1.919   4.921  1.00 96.92           H  
ATOM   3245  N   ASN A 204      12.574   2.221   4.861  1.00 94.24           N  
ATOM   3246  H   ASN A 204      11.997   2.654   4.153  1.00 94.24           H  
ATOM   3247  CA  ASN A 204      14.025   2.468   4.780  1.00 94.24           C  
ATOM   3248  HA  ASN A 204      14.480   1.599   4.303  1.00 94.24           H  
ATOM   3249  C   ASN A 204      14.749   2.632   6.131  1.00 94.24           C  
ATOM   3250  CB  ASN A 204      14.318   3.699   3.898  1.00 94.24           C  
ATOM   3251  HB2 ASN A 204      15.384   3.915   3.952  1.00 94.24           H  
ATOM   3252  HB3 ASN A 204      13.791   4.570   4.288  1.00 94.24           H  
ATOM   3253  O   ASN A 204      15.897   2.210   6.233  1.00 94.24           O  
ATOM   3254  CG  ASN A 204      13.981   3.543   2.422  1.00 94.24           C  
ATOM   3255  ND2 ASN A 204      14.036   4.629   1.683  1.00 94.24           N  
ATOM   3256 HD21 ASN A 204      13.627   4.560   0.762  1.00 94.24           H  
ATOM   3257 HD22 ASN A 204      14.194   5.520   2.132  1.00 94.24           H  
ATOM   3258  OD1 ASN A 204      13.668   2.478   1.909  1.00 94.24           O  
ATOM   3259  N   LEU A 205      14.121   3.215   7.160  1.00 94.94           N  
ATOM   3260  H   LEU A 205      13.153   3.483   7.063  1.00 94.94           H  
ATOM   3261  CA  LEU A 205      14.751   3.389   8.479  1.00 94.94           C  
ATOM   3262  HA  LEU A 205      15.808   3.618   8.340  1.00 94.94           H  
ATOM   3263  C   LEU A 205      14.725   2.107   9.328  1.00 94.94           C  
ATOM   3264  CB  LEU A 205      14.097   4.561   9.230  1.00 94.94           C  
ATOM   3265  HB2 LEU A 205      14.506   4.593  10.240  1.00 94.94           H  
ATOM   3266  HB3 LEU A 205      13.030   4.353   9.316  1.00 94.94           H  
ATOM   3267  O   LEU A 205      15.442   2.015  10.318  1.00 94.94           O  
ATOM   3268  CG  LEU A 205      14.286   5.950   8.594  1.00 94.94           C  
ATOM   3269  HG  LEU A 205      13.888   5.946   7.579  1.00 94.94           H  
ATOM   3270  CD1 LEU A 205      13.537   7.006   9.406  1.00 94.94           C  
ATOM   3271 HD11 LEU A 205      13.918   7.047  10.426  1.00 94.94           H  
ATOM   3272 HD12 LEU A 205      12.474   6.769   9.418  1.00 94.94           H  
ATOM   3273 HD13 LEU A 205      13.654   7.983   8.937  1.00 94.94           H  
ATOM   3274  CD2 LEU A 205      15.761   6.357   8.535  1.00 94.94           C  
ATOM   3275 HD21 LEU A 205      16.201   6.305   9.531  1.00 94.94           H  
ATOM   3276 HD22 LEU A 205      16.307   5.700   7.858  1.00 94.94           H  
ATOM   3277 HD23 LEU A 205      15.842   7.377   8.161  1.00 94.94           H  
ATOM   3278  N   LEU A 206      13.939   1.112   8.917  1.00 95.31           N  
ATOM   3279  H   LEU A 206      13.395   1.261   8.080  1.00 95.31           H  
ATOM   3280  CA  LEU A 206      13.891  -0.222   9.507  1.00 95.31           C  
ATOM   3281  HA  LEU A 206      14.275  -0.176  10.526  1.00 95.31           H  
ATOM   3282  C   LEU A 206      14.773  -1.214   8.729  1.00 95.31           C  
ATOM   3283  CB  LEU A 206      12.412  -0.653   9.560  1.00 95.31           C  
ATOM   3284  HB2 LEU A 206      11.981  -0.552   8.564  1.00 95.31           H  
ATOM   3285  HB3 LEU A 206      11.875   0.021  10.227  1.00 95.31           H  
ATOM   3286  O   LEU A 206      15.637  -1.875   9.302  1.00 95.31           O  
ATOM   3287  CG  LEU A 206      12.182  -2.100  10.019  1.00 95.31           C  
ATOM   3288  HG  LEU A 206      12.682  -2.786   9.335  1.00 95.31           H  
ATOM   3289  CD1 LEU A 206      12.718  -2.316  11.430  1.00 95.31           C  
ATOM   3290 HD11 LEU A 206      12.486  -3.334  11.742  1.00 95.31           H  
ATOM   3291 HD12 LEU A 206      12.250  -1.616  12.122  1.00 95.31           H  
ATOM   3292 HD13 LEU A 206      13.801  -2.193  11.453  1.00 95.31           H  
ATOM   3293  CD2 LEU A 206      10.688  -2.415   9.995  1.00 95.31           C  
ATOM   3294 HD21 LEU A 206      10.161  -1.790  10.716  1.00 95.31           H  
ATOM   3295 HD22 LEU A 206      10.281  -2.230   9.001  1.00 95.31           H  
ATOM   3296 HD23 LEU A 206      10.530  -3.462  10.250  1.00 95.31           H  
ATOM   3297  N   THR A 207      14.571  -1.317   7.414  1.00 94.80           N  
ATOM   3298  H   THR A 207      13.854  -0.743   6.995  1.00 94.80           H  
ATOM   3299  CA  THR A 207      15.241  -2.312   6.559  1.00 94.80           C  
ATOM   3300  HA  THR A 207      15.414  -3.219   7.138  1.00 94.80           H  
ATOM   3301  C   THR A 207      16.600  -1.854   6.037  1.00 94.80           C  
ATOM   3302  CB  THR A 207      14.355  -2.693   5.362  1.00 94.80           C  
ATOM   3303  HB  THR A 207      14.885  -3.409   4.733  1.00 94.80           H  
ATOM   3304  O   THR A 207      17.382  -2.661   5.538  1.00 94.80           O  
ATOM   3305  CG2 THR A 207      13.047  -3.328   5.820  1.00 94.80           C  
ATOM   3306 HG21 THR A 207      13.259  -4.180   6.466  1.00 94.80           H  
ATOM   3307 HG22 THR A 207      12.510  -3.680   4.939  1.00 94.80           H  
ATOM   3308 HG23 THR A 207      12.432  -2.606   6.358  1.00 94.80           H  
ATOM   3309  OG1 THR A 207      14.005  -1.562   4.588  1.00 94.80           O  
ATOM   3310  HG1 THR A 207      14.795  -1.256   4.137  1.00 94.80           H  
ATOM   3311  N   GLY A 208      16.885  -0.551   6.082  1.00 93.32           N  
ATOM   3312  H   GLY A 208      16.224   0.073   6.521  1.00 93.32           H  
ATOM   3313  CA  GLY A 208      17.879   0.045   5.196  1.00 93.32           C  
ATOM   3314  HA2 GLY A 208      18.817  -0.503   5.284  1.00 93.32           H  
ATOM   3315  HA3 GLY A 208      18.056   1.080   5.487  1.00 93.32           H  
ATOM   3316  C   GLY A 208      17.415   0.012   3.735  1.00 93.32           C  
ATOM   3317  O   GLY A 208      16.257  -0.283   3.429  1.00 93.32           O  
ATOM   3318  N   THR A 209      18.330   0.314   2.814  1.00 90.68           N  
ATOM   3319  H   THR A 209      19.256   0.590   3.109  1.00 90.68           H  
ATOM   3320  CA  THR A 209      18.029   0.404   1.374  1.00 90.68           C  
ATOM   3321  HA  THR A 209      16.961   0.576   1.246  1.00 90.68           H  
ATOM   3322  C   THR A 209      18.347  -0.864   0.581  1.00 90.68           C  
ATOM   3323  CB  THR A 209      18.758   1.594   0.740  1.00 90.68           C  
ATOM   3324  HB  THR A 209      18.529   1.617  -0.326  1.00 90.68           H  
ATOM   3325  O   THR A 209      18.029  -0.909  -0.603  1.00 90.68           O  
ATOM   3326  CG2 THR A 209      18.338   2.928   1.358  1.00 90.68           C  
ATOM   3327 HG21 THR A 209      17.252   3.018   1.339  1.00 90.68           H  
ATOM   3328 HG22 THR A 209      18.683   2.995   2.390  1.00 90.68           H  
ATOM   3329 HG23 THR A 209      18.774   3.746   0.784  1.00 90.68           H  
ATOM   3330  OG1 THR A 209      20.152   1.467   0.901  1.00 90.68           O  
ATOM   3331  HG1 THR A 209      20.532   1.566   0.025  1.00 90.68           H  
ATOM   3332  N   ASN A 210      18.968  -1.873   1.204  1.00 93.28           N  
ATOM   3333  H   ASN A 210      19.119  -1.789   2.199  1.00 93.28           H  
ATOM   3334  CA  ASN A 210      19.497  -3.067   0.531  1.00 93.28           C  
ATOM   3335  HA  ASN A 210      19.123  -3.074  -0.493  1.00 93.28           H  
ATOM   3336  C   ASN A 210      19.023  -4.388   1.171  1.00 93.28           C  
ATOM   3337  CB  ASN A 210      21.034  -2.996   0.468  1.00 93.28           C  
ATOM   3338  HB2 ASN A 210      21.415  -3.906   0.003  1.00 93.28           H  
ATOM   3339  HB3 ASN A 210      21.424  -2.952   1.485  1.00 93.28           H  
ATOM   3340  O   ASN A 210      19.749  -5.381   1.147  1.00 93.28           O  
ATOM   3341  CG  ASN A 210      21.591  -1.843  -0.341  1.00 93.28           C  
ATOM   3342  ND2 ASN A 210      22.712  -1.302   0.070  1.00 93.28           N  
ATOM   3343 HD21 ASN A 210      23.158  -1.627   0.916  1.00 93.28           H  
ATOM   3344 HD22 ASN A 210      23.072  -0.546  -0.496  1.00 93.28           H  
ATOM   3345  OD1 ASN A 210      21.079  -1.421  -1.360  1.00 93.28           O  
ATOM   3346  N   ASP A 211      17.848  -4.395   1.795  1.00 94.86           N  
ATOM   3347  H   ASP A 211      17.269  -3.569   1.750  1.00 94.86           H  
ATOM   3348  CA  ASP A 211      17.195  -5.585   2.357  1.00 94.86           C  
ATOM   3349  HA  ASP A 211      17.558  -6.472   1.839  1.00 94.86           H  
ATOM   3350  C   ASP A 211      15.684  -5.475   2.108  1.00 94.86           C  
ATOM   3351  CB  ASP A 211      17.527  -5.728   3.861  1.00 94.86           C  
ATOM   3352  HB2 ASP A 211      16.874  -5.071   4.435  1.00 94.86           H  
ATOM   3353  HB3 ASP A 211      18.555  -5.404   4.024  1.00 94.86           H  
ATOM   3354  O   ASP A 211      15.201  -4.410   1.721  1.00 94.86           O  
ATOM   3355  CG  ASP A 211      17.406  -7.164   4.409  1.00 94.86           C  
ATOM   3356  OD1 ASP A 211      16.925  -8.047   3.662  1.00 94.86           O  
ATOM   3357  OD2 ASP A 211      17.842  -7.390   5.570  1.00 94.86           O  
ATOM   3358  N   ASN A 212      14.938  -6.555   2.327  1.00 96.10           N  
ATOM   3359  H   ASN A 212      15.392  -7.352   2.750  1.00 96.10           H  
ATOM   3360  CA  ASN A 212      13.480  -6.531   2.276  1.00 96.10           C  
ATOM   3361  HA  ASN A 212      13.140  -5.564   1.906  1.00 96.10           H  
ATOM   3362  C   ASN A 212      12.880  -6.730   3.669  1.00 96.10           C  
ATOM   3363  CB  ASN A 212      12.949  -7.606   1.321  1.00 96.10           C  
ATOM   3364  HB2 ASN A 212      11.860  -7.551   1.311  1.00 96.10           H  
ATOM   3365  HB3 ASN A 212      13.226  -8.588   1.706  1.00 96.10           H  
ATOM   3366  O   ASN A 212      13.404  -7.481   4.493  1.00 96.10           O  
ATOM   3367  CG  ASN A 212      13.402  -7.462  -0.112  1.00 96.10           C  
ATOM   3368  ND2 ASN A 212      14.062  -8.474  -0.625  1.00 96.10           N  
ATOM   3369 HD21 ASN A 212      14.292  -8.454  -1.608  1.00 96.10           H  
ATOM   3370 HD22 ASN A 212      14.398  -9.201  -0.009  1.00 96.10           H  
ATOM   3371  OD1 ASN A 212      13.103  -6.505  -0.805  1.00 96.10           O  
ATOM   3372  N   LEU A 213      11.698  -6.155   3.877  1.00 96.38           N  
ATOM   3373  H   LEU A 213      11.341  -5.550   3.152  1.00 96.38           H  
ATOM   3374  CA  LEU A 213      10.725  -6.720   4.807  1.00 96.38           C  
ATOM   3375  HA  LEU A 213      11.117  -6.678   5.823  1.00 96.38           H  
ATOM   3376  C   LEU A 213      10.493  -8.189   4.433  1.00 96.38           C  
ATOM   3377  CB  LEU A 213       9.412  -5.925   4.714  1.00 96.38           C  
ATOM   3378  HB2 LEU A 213       8.659  -6.415   5.331  1.00 96.38           H  
ATOM   3379  HB3 LEU A 213       9.063  -5.961   3.682  1.00 96.38           H  
ATOM   3380  O   LEU A 213      10.468  -8.531   3.254  1.00 96.38           O  
ATOM   3381  CG  LEU A 213       9.531  -4.455   5.150  1.00 96.38           C  
ATOM   3382  HG  LEU A 213      10.326  -3.961   4.591  1.00 96.38           H  
ATOM   3383  CD1 LEU A 213       8.237  -3.713   4.840  1.00 96.38           C  
ATOM   3384 HD11 LEU A 213       8.326  -2.666   5.132  1.00 96.38           H  
ATOM   3385 HD12 LEU A 213       8.029  -3.759   3.771  1.00 96.38           H  
ATOM   3386 HD13 LEU A 213       7.416  -4.170   5.392  1.00 96.38           H  
ATOM   3387  CD2 LEU A 213       9.822  -4.348   6.647  1.00 96.38           C  
ATOM   3388 HD21 LEU A 213      10.837  -4.688   6.855  1.00 96.38           H  
ATOM   3389 HD22 LEU A 213       9.725  -3.311   6.969  1.00 96.38           H  
ATOM   3390 HD23 LEU A 213       9.121  -4.970   7.205  1.00 96.38           H  
ATOM   3391  N   TYR A 214      10.337  -9.073   5.413  1.00 95.54           N  
ATOM   3392  H   TYR A 214      10.285  -8.746   6.367  1.00 95.54           H  
ATOM   3393  CA  TYR A 214      10.056 -10.489   5.145  1.00 95.54           C  
ATOM   3394  HA  TYR A 214      10.580 -10.808   4.244  1.00 95.54           H  
ATOM   3395  C   TYR A 214       8.574 -10.716   4.862  1.00 95.54           C  
ATOM   3396  CB  TYR A 214      10.553 -11.346   6.313  1.00 95.54           C  
ATOM   3397  HB2 TYR A 214      10.192 -12.363   6.165  1.00 95.54           H  
ATOM   3398  HB3 TYR A 214      10.109 -10.967   7.234  1.00 95.54           H  
ATOM   3399  O   TYR A 214       8.228 -11.616   4.104  1.00 95.54           O  
ATOM   3400  CG  TYR A 214      12.060 -11.418   6.509  1.00 95.54           C  
ATOM   3401  CD1 TYR A 214      12.963 -10.776   5.632  1.00 95.54           C  
ATOM   3402  HD1 TYR A 214      12.618 -10.188   4.794  1.00 95.54           H  
ATOM   3403  CD2 TYR A 214      12.561 -12.161   7.596  1.00 95.54           C  
ATOM   3404  HD2 TYR A 214      11.874 -12.664   8.260  1.00 95.54           H  
ATOM   3405  CE1 TYR A 214      14.348 -10.866   5.841  1.00 95.54           C  
ATOM   3406  HE1 TYR A 214      15.022 -10.341   5.181  1.00 95.54           H  
ATOM   3407  CE2 TYR A 214      13.951 -12.266   7.802  1.00 95.54           C  
ATOM   3408  HE2 TYR A 214      14.345 -12.849   8.621  1.00 95.54           H  
ATOM   3409  OH  TYR A 214      16.183 -11.696   7.122  1.00 95.54           O  
ATOM   3410  HH  TYR A 214      16.650 -11.193   6.451  1.00 95.54           H  
ATOM   3411  CZ  TYR A 214      14.844 -11.618   6.922  1.00 95.54           C  
ATOM   3412  N   ALA A 215       7.718  -9.869   5.428  1.00 95.55           N  
ATOM   3413  H   ALA A 215       8.072  -9.171   6.067  1.00 95.55           H  
ATOM   3414  CA  ALA A 215       6.315  -9.779   5.071  1.00 95.55           C  
ATOM   3415  HA  ALA A 215       6.215  -9.997   4.008  1.00 95.55           H  
ATOM   3416  C   ALA A 215       5.781  -8.371   5.347  1.00 95.55           C  
ATOM   3417  CB  ALA A 215       5.533 -10.819   5.866  1.00 95.55           C  
ATOM   3418  HB1 ALA A 215       4.524 -10.884   5.458  1.00 95.55           H  
ATOM   3419  HB2 ALA A 215       6.021 -11.791   5.794  1.00 95.55           H  
ATOM   3420  HB3 ALA A 215       5.478 -10.527   6.915  1.00 95.55           H  
ATOM   3421  O   ALA A 215       6.290  -7.672   6.229  1.00 95.55           O  
ATOM   3422  N   VAL A 216       4.755  -7.962   4.606  1.00 97.42           N  
ATOM   3423  H   VAL A 216       4.407  -8.581   3.887  1.00 97.42           H  
ATOM   3424  CA  VAL A 216       4.001  -6.738   4.879  1.00 97.42           C  
ATOM   3425  HA  VAL A 216       3.984  -6.610   5.961  1.00 97.42           H  
ATOM   3426  C   VAL A 216       2.556  -6.865   4.421  1.00 97.42           C  
ATOM   3427  CB  VAL A 216       4.688  -5.489   4.288  1.00 97.42           C  
ATOM   3428  HB  VAL A 216       5.658  -5.396   4.777  1.00 97.42           H  
ATOM   3429  O   VAL A 216       2.269  -7.400   3.347  1.00 97.42           O  
ATOM   3430  CG1 VAL A 216       4.947  -5.577   2.781  1.00 97.42           C  
ATOM   3431 HG11 VAL A 216       4.013  -5.735   2.242  1.00 97.42           H  
ATOM   3432 HG12 VAL A 216       5.639  -6.398   2.593  1.00 97.42           H  
ATOM   3433 HG13 VAL A 216       5.413  -4.657   2.427  1.00 97.42           H  
ATOM   3434  CG2 VAL A 216       3.918  -4.193   4.561  1.00 97.42           C  
ATOM   3435 HG21 VAL A 216       3.009  -4.149   3.961  1.00 97.42           H  
ATOM   3436 HG22 VAL A 216       4.550  -3.333   4.338  1.00 97.42           H  
ATOM   3437 HG23 VAL A 216       3.652  -4.121   5.615  1.00 97.42           H  
ATOM   3438  N   GLU A 217       1.652  -6.320   5.224  1.00 97.41           N  
ATOM   3439  H   GLU A 217       1.969  -5.905   6.089  1.00 97.41           H  
ATOM   3440  CA  GLU A 217       0.254  -6.109   4.877  1.00 97.41           C  
ATOM   3441  HA  GLU A 217       0.108  -6.330   3.819  1.00 97.41           H  
ATOM   3442  C   GLU A 217      -0.123  -4.647   5.099  1.00 97.41           C  
ATOM   3443  CB  GLU A 217      -0.663  -7.039   5.683  1.00 97.41           C  
ATOM   3444  HB2 GLU A 217      -1.681  -6.653   5.627  1.00 97.41           H  
ATOM   3445  HB3 GLU A 217      -0.348  -7.053   6.726  1.00 97.41           H  
ATOM   3446  O   GLU A 217       0.253  -4.043   6.100  1.00 97.41           O  
ATOM   3447  CG  GLU A 217      -0.653  -8.460   5.103  1.00 97.41           C  
ATOM   3448  HG2 GLU A 217      -0.982  -8.397   4.065  1.00 97.41           H  
ATOM   3449  HG3 GLU A 217       0.364  -8.851   5.102  1.00 97.41           H  
ATOM   3450  CD  GLU A 217      -1.576  -9.436   5.842  1.00 97.41           C  
ATOM   3451  OE1 GLU A 217      -1.612 -10.609   5.397  1.00 97.41           O  
ATOM   3452  OE2 GLU A 217      -2.294  -9.003   6.768  1.00 97.41           O  
ATOM   3453  N   MET A 218      -0.890  -4.080   4.171  1.00 98.51           N  
ATOM   3454  H   MET A 218      -1.181  -4.663   3.399  1.00 98.51           H  
ATOM   3455  CA  MET A 218      -1.648  -2.854   4.404  1.00 98.51           C  
ATOM   3456  HA  MET A 218      -1.350  -2.397   5.347  1.00 98.51           H  
ATOM   3457  C   MET A 218      -3.119  -3.229   4.481  1.00 98.51           C  
ATOM   3458  CB  MET A 218      -1.461  -1.829   3.284  1.00 98.51           C  
ATOM   3459  HB2 MET A 218      -2.032  -0.939   3.545  1.00 98.51           H  
ATOM   3460  HB3 MET A 218      -1.888  -2.236   2.367  1.00 98.51           H  
ATOM   3461  O   MET A 218      -3.617  -3.940   3.604  1.00 98.51           O  
ATOM   3462  CG  MET A 218      -0.018  -1.422   2.997  1.00 98.51           C  
ATOM   3463  HG2 MET A 218       0.568  -2.319   2.798  1.00 98.51           H  
ATOM   3464  HG3 MET A 218       0.414  -0.932   3.870  1.00 98.51           H  
ATOM   3465  SD  MET A 218       0.121  -0.323   1.558  1.00 98.51           S  
ATOM   3466  CE  MET A 218      -0.713   1.170   2.166  1.00 98.51           C  
ATOM   3467  HE1 MET A 218      -0.263   1.484   3.108  1.00 98.51           H  
ATOM   3468  HE2 MET A 218      -0.605   1.970   1.434  1.00 98.51           H  
ATOM   3469  HE3 MET A 218      -1.774   0.971   2.319  1.00 98.51           H  
ATOM   3470  N   LYS A 219      -3.826  -2.712   5.479  1.00 98.19           N  
ATOM   3471  H   LYS A 219      -3.346  -2.174   6.186  1.00 98.19           H  
ATOM   3472  CA  LYS A 219      -5.248  -2.974   5.685  1.00 98.19           C  
ATOM   3473  HA  LYS A 219      -5.702  -3.199   4.719  1.00 98.19           H  
ATOM   3474  C   LYS A 219      -5.969  -1.754   6.222  1.00 98.19           C  
ATOM   3475  CB  LYS A 219      -5.431  -4.203   6.585  1.00 98.19           C  
ATOM   3476  HB2 LYS A 219      -4.995  -5.057   6.066  1.00 98.19           H  
ATOM   3477  HB3 LYS A 219      -6.497  -4.397   6.711  1.00 98.19           H  
ATOM   3478  O   LYS A 219      -5.387  -0.950   6.945  1.00 98.19           O  
ATOM   3479  CG  LYS A 219      -4.764  -4.096   7.965  1.00 98.19           C  
ATOM   3480  HG2 LYS A 219      -5.253  -3.334   8.570  1.00 98.19           H  
ATOM   3481  HG3 LYS A 219      -3.714  -3.831   7.840  1.00 98.19           H  
ATOM   3482  CD  LYS A 219      -4.829  -5.455   8.670  1.00 98.19           C  
ATOM   3483  HD2 LYS A 219      -4.510  -6.229   7.972  1.00 98.19           H  
ATOM   3484  HD3 LYS A 219      -5.847  -5.677   8.989  1.00 98.19           H  
ATOM   3485  CE  LYS A 219      -3.907  -5.493   9.884  1.00 98.19           C  
ATOM   3486  HE2 LYS A 219      -2.960  -5.019   9.626  1.00 98.19           H  
ATOM   3487  HE3 LYS A 219      -4.361  -4.950  10.712  1.00 98.19           H  
ATOM   3488  NZ  LYS A 219      -3.638  -6.892  10.267  1.00 98.19           N  
ATOM   3489  HZ1 LYS A 219      -3.263  -7.437   9.504  1.00 98.19           H  
ATOM   3490  HZ2 LYS A 219      -2.911  -6.962  10.964  1.00 98.19           H  
ATOM   3491  HZ3 LYS A 219      -4.443  -7.404  10.600  1.00 98.19           H  
ATOM   3492  N   ILE A 220      -7.232  -1.618   5.846  1.00 98.40           N  
ATOM   3493  H   ILE A 220      -7.653  -2.366   5.313  1.00 98.40           H  
ATOM   3494  CA  ILE A 220      -8.079  -0.503   6.258  1.00 98.40           C  
ATOM   3495  HA  ILE A 220      -7.509   0.112   6.954  1.00 98.40           H  
ATOM   3496  C   ILE A 220      -9.286  -1.007   7.024  1.00 98.40           C  
ATOM   3497  CB  ILE A 220      -8.485   0.396   5.073  1.00 98.40           C  
ATOM   3498  HB  ILE A 220      -9.099   1.204   5.470  1.00 98.40           H  
ATOM   3499  O   ILE A 220      -9.794  -2.091   6.740  1.00 98.40           O  
ATOM   3500  CG1 ILE A 220      -9.327  -0.369   4.025  1.00 98.40           C  
ATOM   3501 HG12 ILE A 220      -8.728  -1.167   3.588  1.00 98.40           H  
ATOM   3502 HG13 ILE A 220     -10.189  -0.824   4.513  1.00 98.40           H  
ATOM   3503  CG2 ILE A 220      -7.226   1.043   4.473  1.00 98.40           C  
ATOM   3504 HG21 ILE A 220      -6.568   0.281   4.057  1.00 98.40           H  
ATOM   3505 HG22 ILE A 220      -6.695   1.585   5.255  1.00 98.40           H  
ATOM   3506 HG23 ILE A 220      -7.499   1.755   3.695  1.00 98.40           H  
ATOM   3507  CD1 ILE A 220      -9.872   0.515   2.901  1.00 98.40           C  
ATOM   3508 HD11 ILE A 220      -9.052   0.958   2.336  1.00 98.40           H  
ATOM   3509 HD12 ILE A 220     -10.470  -0.095   2.224  1.00 98.40           H  
ATOM   3510 HD13 ILE A 220     -10.496   1.308   3.314  1.00 98.40           H  
ATOM   3511  N   ARG A 221      -9.764  -0.210   7.970  1.00 96.46           N  
ATOM   3512  H   ARG A 221      -9.273   0.648   8.175  1.00 96.46           H  
ATOM   3513  CA  ARG A 221     -10.984  -0.501   8.719  1.00 96.46           C  
ATOM   3514  HA  ARG A 221     -11.567  -1.259   8.194  1.00 96.46           H  
ATOM   3515  C   ARG A 221     -11.829   0.750   8.811  1.00 96.46           C  
ATOM   3516  CB  ARG A 221     -10.610  -1.079  10.083  1.00 96.46           C  
ATOM   3517  HB2 ARG A 221     -10.070  -2.008   9.904  1.00 96.46           H  
ATOM   3518  HB3 ARG A 221      -9.960  -0.385  10.616  1.00 96.46           H  
ATOM   3519  O   ARG A 221     -11.301   1.846   8.982  1.00 96.46           O  
ATOM   3520  CG  ARG A 221     -11.826  -1.409  10.950  1.00 96.46           C  
ATOM   3521  HG2 ARG A 221     -12.290  -0.490  11.307  1.00 96.46           H  
ATOM   3522  HG3 ARG A 221     -12.560  -1.970  10.371  1.00 96.46           H  
ATOM   3523  CD  ARG A 221     -11.388  -2.244  12.146  1.00 96.46           C  
ATOM   3524  HD2 ARG A 221     -10.770  -3.074  11.802  1.00 96.46           H  
ATOM   3525  HD3 ARG A 221     -12.274  -2.652  12.631  1.00 96.46           H  
ATOM   3526  NE  ARG A 221     -10.640  -1.424  13.105  1.00 96.46           N  
ATOM   3527  HE  ARG A 221     -10.450  -0.457  12.886  1.00 96.46           H  
ATOM   3528  NH1 ARG A 221     -10.289  -3.049  14.658  1.00 96.46           N  
ATOM   3529 HH11 ARG A 221     -10.698  -3.724  14.028  1.00 96.46           H  
ATOM   3530 HH12 ARG A 221      -9.998  -3.355  15.575  1.00 96.46           H  
ATOM   3531  NH2 ARG A 221      -9.575  -0.931  15.011  1.00 96.46           N  
ATOM   3532 HH21 ARG A 221      -9.136  -1.185  15.884  1.00 96.46           H  
ATOM   3533 HH22 ARG A 221      -9.471  -0.010  14.609  1.00 96.46           H  
ATOM   3534  CZ  ARG A 221     -10.165  -1.813  14.262  1.00 96.46           C  
ATOM   3535  N   LYS A 222     -13.136   0.587   8.629  1.00 95.14           N  
ATOM   3536  H   LYS A 222     -13.496  -0.353   8.547  1.00 95.14           H  
ATOM   3537  CA  LYS A 222     -14.084   1.685   8.783  1.00 95.14           C  
ATOM   3538  HA  LYS A 222     -13.756   2.523   8.168  1.00 95.14           H  
ATOM   3539  C   LYS A 222     -14.073   2.132  10.246  1.00 95.14           C  
ATOM   3540  CB  LYS A 222     -15.463   1.228   8.300  1.00 95.14           C  
ATOM   3541  HB2 LYS A 222     -15.823   0.427   8.945  1.00 95.14           H  
ATOM   3542  HB3 LYS A 222     -15.372   0.843   7.285  1.00 95.14           H  
ATOM   3543  O   LYS A 222     -14.078   1.296  11.146  1.00 95.14           O  
ATOM   3544  CG  LYS A 222     -16.476   2.376   8.303  1.00 95.14           C  
ATOM   3545  HG2 LYS A 222     -16.630   2.718   9.327  1.00 95.14           H  
ATOM   3546  HG3 LYS A 222     -16.097   3.203   7.703  1.00 95.14           H  
ATOM   3547  CD  LYS A 222     -17.811   1.893   7.732  1.00 95.14           C  
ATOM   3548  HD2 LYS A 222     -17.696   1.666   6.672  1.00 95.14           H  
ATOM   3549  HD3 LYS A 222     -18.115   0.991   8.264  1.00 95.14           H  
ATOM   3550  CE  LYS A 222     -18.873   2.973   7.936  1.00 95.14           C  
ATOM   3551  HE2 LYS A 222     -18.898   3.216   8.999  1.00 95.14           H  
ATOM   3552  HE3 LYS A 222     -18.585   3.877   7.398  1.00 95.14           H  
ATOM   3553  NZ  LYS A 222     -20.209   2.504   7.503  1.00 95.14           N  
ATOM   3554  HZ1 LYS A 222     -20.214   2.259   6.524  1.00 95.14           H  
ATOM   3555  HZ2 LYS A 222     -20.461   1.693   8.051  1.00 95.14           H  
ATOM   3556  HZ3 LYS A 222     -20.899   3.218   7.686  1.00 95.14           H  
ATOM   3557  N   ILE A 223     -14.020   3.438  10.462  1.00 92.67           N  
ATOM   3558  H   ILE A 223     -14.051   4.058   9.665  1.00 92.67           H  
ATOM   3559  CA  ILE A 223     -14.132   4.034  11.791  1.00 92.67           C  
ATOM   3560  HA  ILE A 223     -13.794   3.327  12.548  1.00 92.67           H  
ATOM   3561  C   ILE A 223     -15.613   4.312  12.003  1.00 92.67           C  
ATOM   3562  CB  ILE A 223     -13.271   5.309  11.903  1.00 92.67           C  
ATOM   3563  HB  ILE A 223     -13.658   6.045  11.199  1.00 92.67           H  
ATOM   3564  O   ILE A 223     -16.205   5.059  11.219  1.00 92.67           O  
ATOM   3565  CG1 ILE A 223     -11.802   5.008  11.533  1.00 92.67           C  
ATOM   3566 HG12 ILE A 223     -11.363   4.332  12.267  1.00 92.67           H  
ATOM   3567 HG13 ILE A 223     -11.759   4.521  10.559  1.00 92.67           H  
ATOM   3568  CG2 ILE A 223     -13.367   5.895  13.324  1.00 92.67           C  
ATOM   3569 HG21 ILE A 223     -12.984   5.180  14.052  1.00 92.67           H  
ATOM   3570 HG22 ILE A 223     -12.804   6.825  13.401  1.00 92.67           H  
ATOM   3571 HG23 ILE A 223     -14.404   6.115  13.574  1.00 92.67           H  
ATOM   3572  CD1 ILE A 223     -10.945   6.267  11.425  1.00 92.67           C  
ATOM   3573 HD11 ILE A 223     -11.446   7.014  10.808  1.00 92.67           H  
ATOM   3574 HD12 ILE A 223     -10.000   6.003  10.951  1.00 92.67           H  
ATOM   3575 HD13 ILE A 223     -10.742   6.677  12.415  1.00 92.67           H  
ATOM   3576  N   ASP A 224     -16.207   3.685  13.011  1.00 80.47           N  
ATOM   3577  H   ASP A 224     -15.675   3.092  13.632  1.00 80.47           H  
ATOM   3578  CA  ASP A 224     -17.581   3.981  13.395  1.00 80.47           C  
ATOM   3579  HA  ASP A 224     -18.193   4.047  12.496  1.00 80.47           H  
ATOM   3580  C   ASP A 224     -17.602   5.355  14.074  1.00 80.47           C  
ATOM   3581  CB  ASP A 224     -18.147   2.838  14.258  1.00 80.47           C  
ATOM   3582  HB2 ASP A 224     -19.140   3.121  14.606  1.00 80.47           H  
ATOM   3583  HB3 ASP A 224     -17.507   2.692  15.128  1.00 80.47           H  
ATOM   3584  O   ASP A 224     -16.747   5.657  14.908  1.00 80.47           O  
ATOM   3585  CG  ASP A 224     -18.260   1.526  13.459  1.00 80.47           C  
ATOM   3586  OD1 ASP A 224     -18.659   1.596  12.267  1.00 80.47           O  
ATOM   3587  OD2 ASP A 224     -17.922   0.455  14.013  1.00 80.47           O  
ATOM   3588  N   ASP A 225     -18.540   6.225  13.689  1.00 65.11           N  
ATOM   3589  H   ASP A 225     -19.212   5.958  12.985  1.00 65.11           H  
ATOM   3590  CA  ASP A 225     -18.610   7.584  14.249  1.00 65.11           C  
ATOM   3591  HA  ASP A 225     -17.634   8.055  14.135  1.00 65.11           H  
ATOM   3592  C   ASP A 225     -18.897   7.571  15.768  1.00 65.11           C  
ATOM   3593  CB  ASP A 225     -19.641   8.436  13.480  1.00 65.11           C  
ATOM   3594  HB2 ASP A 225     -19.861   9.326  14.068  1.00 65.11           H  
ATOM   3595  HB3 ASP A 225     -20.568   7.871  13.382  1.00 65.11           H  
ATOM   3596  O   ASP A 225     -18.592   8.551  16.442  1.00 65.11           O  
ATOM   3597  CG  ASP A 225     -19.174   8.916  12.092  1.00 65.11           C  
ATOM   3598  OD1 ASP A 225     -17.980   9.278  11.926  1.00 65.11           O  
ATOM   3599  OD2 ASP A 225     -20.033   8.982  11.181  1.00 65.11           O  
ATOM   3600  N   ASP A 226     -19.405   6.452  16.303  1.00 58.77           N  
ATOM   3601  H   ASP A 226     -19.622   5.690  15.676  1.00 58.77           H  
ATOM   3602  CA  ASP A 226     -19.654   6.230  17.734  1.00 58.77           C  
ATOM   3603  HA  ASP A 226     -20.073   7.143  18.158  1.00 58.77           H  
ATOM   3604  C   ASP A 226     -18.379   5.908  18.552  1.00 58.77           C  
ATOM   3605  CB  ASP A 226     -20.696   5.103  17.904  1.00 58.77           C  
ATOM   3606  HB2 ASP A 226     -20.781   4.864  18.964  1.00 58.77           H  
ATOM   3607  HB3 ASP A 226     -20.331   4.211  17.395  1.00 58.77           H  
ATOM   3608  O   ASP A 226     -18.425   5.938  19.780  1.00 58.77           O  
ATOM   3609  CG  ASP A 226     -22.108   5.439  17.397  1.00 58.77           C  
ATOM   3610  OD1 ASP A 226     -22.537   6.610  17.510  1.00 58.77           O  
ATOM   3611  OD2 ASP A 226     -22.790   4.498  16.924  1.00 58.77           O  
ATOM   3612  N   ASP A 227     -17.232   5.622  17.913  1.00 50.85           N  
ATOM   3613  H   ASP A 227     -17.236   5.635  16.903  1.00 50.85           H  
ATOM   3614  CA  ASP A 227     -15.957   5.299  18.594  1.00 50.85           C  
ATOM   3615  HA  ASP A 227     -16.204   4.767  19.514  1.00 50.85           H  
ATOM   3616  C   ASP A 227     -15.176   6.559  19.069  1.00 50.85           C  
ATOM   3617  CB  ASP A 227     -15.095   4.339  17.723  1.00 50.85           C  
ATOM   3618  HB2 ASP A 227     -15.262   4.559  16.669  1.00 50.85           H  
ATOM   3619  HB3 ASP A 227     -14.039   4.538  17.906  1.00 50.85           H  
ATOM   3620  O   ASP A 227     -13.991   6.477  19.414  1.00 50.85           O  
ATOM   3621  CG  ASP A 227     -15.282   2.825  17.956  1.00 50.85           C  
ATOM   3622  OD1 ASP A 227     -15.902   2.424  18.967  1.00 50.85           O  
ATOM   3623  OD2 ASP A 227     -14.687   2.047  17.161  1.00 50.85           O  
ATOM   3624  N   LYS A 228     -15.811   7.742  19.108  1.00 43.75           N  
ATOM   3625  H   LYS A 228     -16.800   7.744  18.904  1.00 43.75           H  
ATOM   3626  CA  LYS A 228     -15.254   8.983  19.689  1.00 43.75           C  
ATOM   3627  HA  LYS A 228     -14.389   8.737  20.305  1.00 43.75           H  
ATOM   3628  C   LYS A 228     -16.218   9.672  20.643  1.00 43.75           C  
ATOM   3629  CB  LYS A 228     -14.852   9.977  18.596  1.00 43.75           C  
ATOM   3630  HB2 LYS A 228     -14.651  10.935  19.078  1.00 43.75           H  
ATOM   3631  HB3 LYS A 228     -15.680  10.108  17.899  1.00 43.75           H  
ATOM   3632  O   LYS A 228     -15.714  10.161  21.680  1.00 43.75           O  
ATOM   3633  CG  LYS A 228     -13.601   9.517  17.854  1.00 43.75           C  
ATOM   3634  HG2 LYS A 228     -12.869   9.156  18.577  1.00 43.75           H  
ATOM   3635  HG3 LYS A 228     -13.858   8.705  17.173  1.00 43.75           H  
ATOM   3636  CD  LYS A 228     -12.995  10.687  17.080  1.00 43.75           C  
ATOM   3637  HD2 LYS A 228     -12.752  11.482  17.785  1.00 43.75           H  
ATOM   3638  HD3 LYS A 228     -13.710  11.048  16.341  1.00 43.75           H  
ATOM   3639  CE  LYS A 228     -11.730  10.166  16.403  1.00 43.75           C  
ATOM   3640  HE2 LYS A 228     -11.217   9.514  17.111  1.00 43.75           H  
ATOM   3641  HE3 LYS A 228     -12.017   9.547  15.553  1.00 43.75           H  
ATOM   3642  NZ  LYS A 228     -10.831  11.269  16.008  1.00 43.75           N  
ATOM   3643  HZ1 LYS A 228     -11.310  11.911  15.392  1.00 43.75           H  
ATOM   3644  HZ2 LYS A 228      -9.999  10.881  15.586  1.00 43.75           H  
ATOM   3645  HZ3 LYS A 228     -10.547  11.757  16.845  1.00 43.75           H  
ATOM   3646  OXT LYS A 228     -17.386   9.832  20.247  1.00 43.75           O  
TER    3647      LYS A 228                                                       
END   
