# Supplementary material for: Nuclear genome of Bulinus truncatus, an intermediate host of the carcinogenic human blood fluke Schistosoma haematobium
Source: Nat Commun. 2022 Feb 21;13:977. doi: 10.1038/s41467-022-28634-9 (PMC8861042; doi:10.1038/s41467-022-28634-9)
Supplement: Supplementary file 6 — Supplementary Data 3 [file 41467_2022_28634_MOESM6_ESM.zip › Supplementary_Data_3/btru_066611-t1.mature.pep.pdb]

ATOM      1  N   MET A   1     -13.006   7.191 -10.174  1.00 90.11           N  
ATOM      2  H   MET A   1     -13.808   7.612  -9.727  1.00 90.11           H  
ATOM      3  H2  MET A   1     -13.220   6.997 -11.142  1.00 90.11           H  
ATOM      4  H3  MET A   1     -12.255   7.863 -10.115  1.00 90.11           H  
ATOM      5  CA  MET A   1     -12.618   5.951  -9.460  1.00 90.11           C  
ATOM      6  HA  MET A   1     -13.484   5.297  -9.355  1.00 90.11           H  
ATOM      7  C   MET A   1     -12.140   6.346  -8.078  1.00 90.11           C  
ATOM      8  CB  MET A   1     -11.518   5.193 -10.217  1.00 90.11           C  
ATOM      9  HB2 MET A   1     -10.630   5.822 -10.274  1.00 90.11           H  
ATOM     10  HB3 MET A   1     -11.864   5.005 -11.233  1.00 90.11           H  
ATOM     11  O   MET A   1     -11.569   7.426  -7.951  1.00 90.11           O  
ATOM     12  CG  MET A   1     -11.124   3.846  -9.596  1.00 90.11           C  
ATOM     13  HG2 MET A   1     -10.774   3.988  -8.574  1.00 90.11           H  
ATOM     14  HG3 MET A   1     -11.992   3.187  -9.584  1.00 90.11           H  
ATOM     15  SD  MET A   1      -9.797   3.065 -10.546  1.00 90.11           S  
ATOM     16  CE  MET A   1      -9.797   1.390  -9.852  1.00 90.11           C  
ATOM     17  HE1 MET A   1     -10.770   0.925 -10.010  1.00 90.11           H  
ATOM     18  HE2 MET A   1      -9.035   0.792 -10.351  1.00 90.11           H  
ATOM     19  HE3 MET A   1      -9.569   1.431  -8.787  1.00 90.11           H  
ATOM     20  N   ARG A   2     -12.397   5.531  -7.060  1.00 92.88           N  
ATOM     21  H   ARG A   2     -12.896   4.669  -7.224  1.00 92.88           H  
ATOM     22  CA  ARG A   2     -11.831   5.721  -5.719  1.00 92.88           C  
ATOM     23  HA  ARG A   2     -10.862   6.212  -5.809  1.00 92.88           H  
ATOM     24  C   ARG A   2     -11.559   4.371  -5.068  1.00 92.88           C  
ATOM     25  CB  ARG A   2     -12.744   6.606  -4.844  1.00 92.88           C  
ATOM     26  HB2 ARG A   2     -12.286   6.725  -3.861  1.00 92.88           H  
ATOM     27  HB3 ARG A   2     -12.824   7.592  -5.301  1.00 92.88           H  
ATOM     28  O   ARG A   2     -12.300   3.424  -5.324  1.00 92.88           O  
ATOM     29  CG  ARG A   2     -14.149   6.015  -4.672  1.00 92.88           C  
ATOM     30  HG2 ARG A   2     -14.072   5.035  -4.201  1.00 92.88           H  
ATOM     31  HG3 ARG A   2     -14.605   5.909  -5.657  1.00 92.88           H  
ATOM     32  CD  ARG A   2     -15.072   6.885  -3.819  1.00 92.88           C  
ATOM     33  HD2 ARG A   2     -14.619   7.020  -2.837  1.00 92.88           H  
ATOM     34  HD3 ARG A   2     -15.197   7.858  -4.294  1.00 92.88           H  
ATOM     35  NE  ARG A   2     -16.380   6.228  -3.671  1.00 92.88           N  
ATOM     36  HE  ARG A   2     -16.467   5.273  -3.986  1.00 92.88           H  
ATOM     37  NH1 ARG A   2     -17.374   7.695  -2.220  1.00 92.88           N  
ATOM     38 HH11 ARG A   2     -17.849   7.672  -1.329  1.00 92.88           H  
ATOM     39 HH12 ARG A   2     -16.684   8.416  -2.381  1.00 92.88           H  
ATOM     40  NH2 ARG A   2     -18.341   5.772  -2.673  1.00 92.88           N  
ATOM     41 HH21 ARG A   2     -18.206   4.831  -3.012  1.00 92.88           H  
ATOM     42 HH22 ARG A   2     -18.973   5.912  -1.897  1.00 92.88           H  
ATOM     43  CZ  ARG A   2     -17.356   6.581  -2.867  1.00 92.88           C  
ATOM     44  N   ALA A   3     -10.540   4.325  -4.224  1.00 95.05           N  
ATOM     45  H   ALA A   3     -10.023   5.177  -4.061  1.00 95.05           H  
ATOM     46  CA  ALA A   3     -10.229   3.193  -3.364  1.00 95.05           C  
ATOM     47  HA  ALA A   3     -10.903   2.367  -3.593  1.00 95.05           H  
ATOM     48  C   ALA A   3     -10.447   3.591  -1.900  1.00 95.05           C  
ATOM     49  CB  ALA A   3      -8.808   2.707  -3.646  1.00 95.05           C  
ATOM     50  HB1 ALA A   3      -8.705   2.426  -4.695  1.00 95.05           H  
ATOM     51  HB2 ALA A   3      -8.090   3.490  -3.404  1.00 95.05           H  
ATOM     52  HB3 ALA A   3      -8.589   1.838  -3.026  1.00 95.05           H  
ATOM     53  O   ALA A   3     -10.093   4.696  -1.476  1.00 95.05           O  
ATOM     54  N   LEU A   4     -11.071   2.696  -1.151  1.00 93.53           N  
ATOM     55  H   LEU A   4     -11.303   1.811  -1.579  1.00 93.53           H  
ATOM     56  CA  LEU A   4     -11.620   2.904   0.180  1.00 93.53           C  
ATOM     57  HA  LEU A   4     -11.295   3.858   0.596  1.00 93.53           H  
ATOM     58  C   LEU A   4     -11.150   1.761   1.081  1.00 93.53           C  
ATOM     59  CB  LEU A   4     -13.149   2.871   0.057  1.00 93.53           C  
ATOM     60  HB2 LEU A   4     -13.387   1.940  -0.459  1.00 93.53           H  
ATOM     61  HB3 LEU A   4     -13.607   2.785   1.042  1.00 93.53           H  
ATOM     62  O   LEU A   4     -11.227   0.605   0.689  1.00 93.53           O  
ATOM     63  CG  LEU A   4     -13.792   4.030  -0.721  1.00 93.53           C  
ATOM     64  HG  LEU A   4     -13.068   4.508  -1.381  1.00 93.53           H  
ATOM     65  CD1 LEU A   4     -14.935   3.487  -1.572  1.00 93.53           C  
ATOM     66 HD11 LEU A   4     -14.543   2.793  -2.315  1.00 93.53           H  
ATOM     67 HD12 LEU A   4     -15.433   4.310  -2.085  1.00 93.53           H  
ATOM     68 HD13 LEU A   4     -15.659   2.969  -0.944  1.00 93.53           H  
ATOM     69  CD2 LEU A   4     -14.379   5.085   0.214  1.00 93.53           C  
ATOM     70 HD21 LEU A   4     -14.761   5.926  -0.365  1.00 93.53           H  
ATOM     71 HD22 LEU A   4     -15.200   4.651   0.785  1.00 93.53           H  
ATOM     72 HD23 LEU A   4     -13.608   5.427   0.904  1.00 93.53           H  
ATOM     73  N   LEU A   5     -10.714   2.081   2.290  1.00 93.18           N  
ATOM     74  H   LEU A   5     -10.664   3.061   2.528  1.00 93.18           H  
ATOM     75  CA  LEU A   5     -10.147   1.152   3.258  1.00 93.18           C  
ATOM     76  HA  LEU A   5     -10.191   0.140   2.855  1.00 93.18           H  
ATOM     77  C   LEU A   5     -10.945   1.201   4.570  1.00 93.18           C  
ATOM     78  CB  LEU A   5      -8.674   1.557   3.443  1.00 93.18           C  
ATOM     79  HB2 LEU A   5      -8.639   2.541   3.910  1.00 93.18           H  
ATOM     80  HB3 LEU A   5      -8.199   1.632   2.464  1.00 93.18           H  
ATOM     81  O   LEU A   5     -11.208   2.290   5.082  1.00 93.18           O  
ATOM     82  CG  LEU A   5      -7.869   0.575   4.295  1.00 93.18           C  
ATOM     83  HG  LEU A   5      -8.434   0.366   5.203  1.00 93.18           H  
ATOM     84  CD1 LEU A   5      -7.620  -0.718   3.535  1.00 93.18           C  
ATOM     85 HD11 LEU A   5      -7.167  -0.500   2.568  1.00 93.18           H  
ATOM     86 HD12 LEU A   5      -6.941  -1.344   4.113  1.00 93.18           H  
ATOM     87 HD13 LEU A   5      -8.550  -1.265   3.377  1.00 93.18           H  
ATOM     88  CD2 LEU A   5      -6.521   1.163   4.703  1.00 93.18           C  
ATOM     89 HD21 LEU A   5      -6.674   2.106   5.228  1.00 93.18           H  
ATOM     90 HD22 LEU A   5      -5.900   1.330   3.823  1.00 93.18           H  
ATOM     91 HD23 LEU A   5      -6.010   0.471   5.373  1.00 93.18           H  
ATOM     92  N   VAL A   6     -11.325   0.062   5.152  1.00 90.53           N  
ATOM     93  H   VAL A   6     -11.155  -0.807   4.667  1.00 90.53           H  
ATOM     94  CA  VAL A   6     -12.011   0.021   6.463  1.00 90.53           C  
ATOM     95  HA  VAL A   6     -11.773   0.940   6.999  1.00 90.53           H  
ATOM     96  C   VAL A   6     -11.516  -1.135   7.327  1.00 90.53           C  
ATOM     97  CB  VAL A   6     -13.546  -0.022   6.292  1.00 90.53           C  
ATOM     98  HB  VAL A   6     -13.825   0.765   5.591  1.00 90.53           H  
ATOM     99  O   VAL A   6     -11.383  -2.251   6.845  1.00 90.53           O  
ATOM    100  CG1 VAL A   6     -14.068  -1.358   5.763  1.00 90.53           C  
ATOM    101 HG11 VAL A   6     -13.999  -2.140   6.518  1.00 90.53           H  
ATOM    102 HG12 VAL A   6     -15.109  -1.257   5.455  1.00 90.53           H  
ATOM    103 HG13 VAL A   6     -13.470  -1.663   4.904  1.00 90.53           H  
ATOM    104  CG2 VAL A   6     -14.277   0.269   7.607  1.00 90.53           C  
ATOM    105 HG21 VAL A   6     -14.114  -0.539   8.320  1.00 90.53           H  
ATOM    106 HG22 VAL A   6     -15.345   0.357   7.410  1.00 90.53           H  
ATOM    107 HG23 VAL A   6     -13.910   1.206   8.024  1.00 90.53           H  
ATOM    108  N   GLY A   7     -11.244  -0.892   8.612  1.00 85.11           N  
ATOM    109  H   GLY A   7     -11.232   0.060   8.951  1.00 85.11           H  
ATOM    110  CA  GLY A   7     -10.860  -1.951   9.550  1.00 85.11           C  
ATOM    111  HA2 GLY A   7     -10.114  -2.593   9.082  1.00 85.11           H  
ATOM    112  HA3 GLY A   7     -10.399  -1.504  10.432  1.00 85.11           H  
ATOM    113  C   GLY A   7     -12.054  -2.805   9.999  1.00 85.11           C  
ATOM    114  O   GLY A   7     -13.083  -2.268  10.421  1.00 85.11           O  
ATOM    115  N   GLN A   8     -11.919  -4.134   9.984  1.00 76.55           N  
ATOM    116  H   GLN A   8     -11.049  -4.516   9.643  1.00 76.55           H  
ATOM    117  CA  GLN A   8     -13.021  -5.064  10.280  1.00 76.55           C  
ATOM    118  HA  GLN A   8     -13.871  -4.796   9.653  1.00 76.55           H  
ATOM    119  C   GLN A   8     -13.518  -5.028  11.732  1.00 76.55           C  
ATOM    120  CB  GLN A   8     -12.612  -6.504   9.947  1.00 76.55           C  
ATOM    121  HB2 GLN A   8     -11.625  -6.723  10.354  1.00 76.55           H  
ATOM    122  HB3 GLN A   8     -13.331  -7.171  10.421  1.00 76.55           H  
ATOM    123  O   GLN A   8     -14.715  -5.214  11.975  1.00 76.55           O  
ATOM    124  CG  GLN A   8     -12.634  -6.789   8.443  1.00 76.55           C  
ATOM    125  HG2 GLN A   8     -13.533  -6.346   8.014  1.00 76.55           H  
ATOM    126  HG3 GLN A   8     -11.766  -6.338   7.963  1.00 76.55           H  
ATOM    127  CD  GLN A   8     -12.653  -8.286   8.141  1.00 76.55           C  
ATOM    128  NE2 GLN A   8     -13.078  -8.667   6.966  1.00 76.55           N  
ATOM    129 HE21 GLN A   8     -12.675  -9.509   6.582  1.00 76.55           H  
ATOM    130 HE22 GLN A   8     -13.500  -7.979   6.360  1.00 76.55           H  
ATOM    131  OE1 GLN A   8     -12.390  -9.139   8.982  1.00 76.55           O  
ATOM    132  N   ALA A   9     -12.656  -4.759  12.720  1.00 63.71           N  
ATOM    133  H   ALA A   9     -11.670  -4.690  12.512  1.00 63.71           H  
ATOM    134  CA  ALA A   9     -13.094  -4.642  14.116  1.00 63.71           C  
ATOM    135  HA  ALA A   9     -13.613  -5.562  14.387  1.00 63.71           H  
ATOM    136  C   ALA A   9     -14.088  -3.490  14.319  1.00 63.71           C  
ATOM    137  CB  ALA A   9     -11.895  -4.481  15.056  1.00 63.71           C  
ATOM    138  HB1 ALA A   9     -11.260  -5.365  15.003  1.00 63.71           H  
ATOM    139  HB2 ALA A   9     -11.326  -3.592  14.779  1.00 63.71           H  
ATOM    140  HB3 ALA A   9     -12.247  -4.367  16.081  1.00 63.71           H  
ATOM    141  O   ALA A   9     -14.878  -3.535  15.261  1.00 63.71           O  
ATOM    142  N   ALA A  10     -14.090  -2.492  13.430  1.00 53.21           N  
ATOM    143  H   ALA A  10     -13.454  -2.532  12.647  1.00 53.21           H  
ATOM    144  CA  ALA A  10     -15.077  -1.421  13.454  1.00 53.21           C  
ATOM    145  HA  ALA A  10     -15.182  -1.047  14.473  1.00 53.21           H  
ATOM    146  C   ALA A  10     -16.466  -1.868  12.991  1.00 53.21           C  
ATOM    147  CB  ALA A  10     -14.587  -0.296  12.555  1.00 53.21           C  
ATOM    148  HB1 ALA A  10     -15.236   0.563  12.729  1.00 53.21           H  
ATOM    149  HB2 ALA A  10     -13.548  -0.051  12.776  1.00 53.21           H  
ATOM    150  HB3 ALA A  10     -14.668  -0.589  11.508  1.00 53.21           H  
ATOM    151  O   ALA A  10     -17.471  -1.339  13.457  1.00 53.21           O  
ATOM    152  N   LEU A  11     -16.533  -2.838  12.075  1.00 52.36           N  
ATOM    153  H   LEU A  11     -15.675  -3.247  11.736  1.00 52.36           H  
ATOM    154  CA  LEU A  11     -17.797  -3.319  11.523  1.00 52.36           C  
ATOM    155  HA  LEU A  11     -18.486  -2.481  11.422  1.00 52.36           H  
ATOM    156  C   LEU A  11     -18.479  -4.302  12.477  1.00 52.36           C  
ATOM    157  CB  LEU A  11     -17.554  -3.920  10.126  1.00 52.36           C  
ATOM    158  HB2 LEU A  11     -18.488  -4.353   9.769  1.00 52.36           H  
ATOM    159  HB3 LEU A  11     -16.826  -4.727  10.208  1.00 52.36           H  
ATOM    160  O   LEU A  11     -19.677  -4.182  12.717  1.00 52.36           O  
ATOM    161  CG  LEU A  11     -17.055  -2.908   9.073  1.00 52.36           C  
ATOM    162  HG  LEU A  11     -16.116  -2.467   9.408  1.00 52.36           H  
ATOM    163  CD1 LEU A  11     -16.799  -3.628   7.753  1.00 52.36           C  
ATOM    164 HD11 LEU A  11     -16.420  -2.931   7.006  1.00 52.36           H  
ATOM    165 HD12 LEU A  11     -17.716  -4.077   7.371  1.00 52.36           H  
ATOM    166 HD13 LEU A  11     -16.054  -4.412   7.882  1.00 52.36           H  
ATOM    167  CD2 LEU A  11     -18.066  -1.781   8.826  1.00 52.36           C  
ATOM    168 HD21 LEU A  11     -17.713  -1.160   8.003  1.00 52.36           H  
ATOM    169 HD22 LEU A  11     -19.032  -2.207   8.554  1.00 52.36           H  
ATOM    170 HD23 LEU A  11     -18.159  -1.156   9.714  1.00 52.36           H  
ATOM    171  N   ARG A  12     -17.715  -5.215  13.094  1.00 52.04           N  
ATOM    172  H   ARG A  12     -16.739  -5.249  12.839  1.00 52.04           H  
ATOM    173  CA  ARG A  12     -18.277  -6.260  13.972  1.00 52.04           C  
ATOM    174  HA  ARG A  12     -19.160  -6.679  13.490  1.00 52.04           H  
ATOM    175  C   ARG A  12     -18.782  -5.744  15.318  1.00 52.04           C  
ATOM    176  CB  ARG A  12     -17.261  -7.390  14.189  1.00 52.04           C  
ATOM    177  HB2 ARG A  12     -17.702  -8.125  14.863  1.00 52.04           H  
ATOM    178  HB3 ARG A  12     -16.362  -6.988  14.656  1.00 52.04           H  
ATOM    179  O   ARG A  12     -19.623  -6.385  15.933  1.00 52.04           O  
ATOM    180  CG  ARG A  12     -16.888  -8.094  12.878  1.00 52.04           C  
ATOM    181  HG2 ARG A  12     -16.324  -7.405  12.250  1.00 52.04           H  
ATOM    182  HG3 ARG A  12     -17.792  -8.395  12.347  1.00 52.04           H  
ATOM    183  CD  ARG A  12     -16.035  -9.335  13.157  1.00 52.04           C  
ATOM    184  HD2 ARG A  12     -15.270  -9.081  13.891  1.00 52.04           H  
ATOM    185  HD3 ARG A  12     -16.680 -10.109  13.574  1.00 52.04           H  
ATOM    186  NE  ARG A  12     -15.367  -9.814  11.932  1.00 52.04           N  
ATOM    187  HE  ARG A  12     -15.189  -9.133  11.208  1.00 52.04           H  
ATOM    188  NH1 ARG A  12     -15.057 -12.008  12.540  1.00 52.04           N  
ATOM    189 HH11 ARG A  12     -14.646 -12.909  12.344  1.00 52.04           H  
ATOM    190 HH12 ARG A  12     -15.626 -11.858  13.361  1.00 52.04           H  
ATOM    191  NH2 ARG A  12     -14.147 -11.237  10.645  1.00 52.04           N  
ATOM    192 HH21 ARG A  12     -13.817 -10.473  10.073  1.00 52.04           H  
ATOM    193 HH22 ARG A  12     -13.692 -12.126  10.494  1.00 52.04           H  
ATOM    194  CZ  ARG A  12     -14.868 -11.016  11.709  1.00 52.04           C  
ATOM    195  N   LYS A  13     -18.273  -4.608  15.801  1.00 51.00           N  
ATOM    196  H   LYS A  13     -17.567  -4.133  15.257  1.00 51.00           H  
ATOM    197  CA  LYS A  13     -18.601  -4.120  17.148  1.00 51.00           C  
ATOM    198  HA  LYS A  13     -19.014  -4.946  17.727  1.00 51.00           H  
ATOM    199  C   LYS A  13     -19.707  -3.055  17.187  1.00 51.00           C  
ATOM    200  CB  LYS A  13     -17.332  -3.691  17.888  1.00 51.00           C  
ATOM    201  HB2 LYS A  13     -16.907  -2.832  17.370  1.00 51.00           H  
ATOM    202  HB3 LYS A  13     -17.637  -3.431  18.902  1.00 51.00           H  
ATOM    203  O   LYS A  13     -20.091  -2.655  18.282  1.00 51.00           O  
ATOM    204  CG  LYS A  13     -16.226  -4.725  18.082  1.00 51.00           C  
ATOM    205  HG2 LYS A  13     -15.917  -5.142  17.124  1.00 51.00           H  
ATOM    206  HG3 LYS A  13     -16.586  -5.526  18.728  1.00 51.00           H  
ATOM    207  CD  LYS A  13     -15.041  -4.003  18.744  1.00 51.00           C  
ATOM    208  HD2 LYS A  13     -14.655  -3.258  18.048  1.00 51.00           H  
ATOM    209  HD3 LYS A  13     -15.374  -3.501  19.652  1.00 51.00           H  
ATOM    210  CE  LYS A  13     -13.942  -5.001  19.096  1.00 51.00           C  
ATOM    211  HE2 LYS A  13     -14.271  -5.584  19.956  1.00 51.00           H  
ATOM    212  HE3 LYS A  13     -13.815  -5.681  18.254  1.00 51.00           H  
ATOM    213  NZ  LYS A  13     -12.659  -4.313  19.382  1.00 51.00           N  
ATOM    214  HZ1 LYS A  13     -11.924  -4.976  19.585  1.00 51.00           H  
ATOM    215  HZ2 LYS A  13     -12.371  -3.736  18.604  1.00 51.00           H  
ATOM    216  HZ3 LYS A  13     -12.726  -3.688  20.173  1.00 51.00           H  
ATOM    217  N   LYS A  14     -20.283  -2.642  16.043  1.00 53.11           N  
ATOM    218  H   LYS A  14     -19.949  -3.033  15.174  1.00 53.11           H  
ATOM    219  CA  LYS A  14     -21.443  -1.715  16.006  1.00 53.11           C  
ATOM    220  HA  LYS A  14     -21.156  -0.790  16.505  1.00 53.11           H  
ATOM    221  C   LYS A  14     -22.659  -2.226  16.808  1.00 53.11           C  
ATOM    222  CB  LYS A  14     -21.843  -1.387  14.547  1.00 53.11           C  
ATOM    223  HB2 LYS A  14     -22.883  -1.060  14.538  1.00 53.11           H  
ATOM    224  HB3 LYS A  14     -21.777  -2.291  13.941  1.00 53.11           H  
ATOM    225  O   LYS A  14     -23.554  -1.440  17.101  1.00 53.11           O  
ATOM    226  CG  LYS A  14     -21.000  -0.264  13.909  1.00 53.11           C  
ATOM    227  HG2 LYS A  14     -21.078   0.633  14.522  1.00 53.11           H  
ATOM    228  HG3 LYS A  14     -19.956  -0.576  13.877  1.00 53.11           H  
ATOM    229  CD  LYS A  14     -21.480   0.059  12.479  1.00 53.11           C  
ATOM    230  HD2 LYS A  14     -21.386  -0.846  11.877  1.00 53.11           H  
ATOM    231  HD3 LYS A  14     -22.531   0.345  12.513  1.00 53.11           H  
ATOM    232  CE  LYS A  14     -20.661   1.189  11.825  1.00 53.11           C  
ATOM    233  HE2 LYS A  14     -19.608   0.915  11.883  1.00 53.11           H  
ATOM    234  HE3 LYS A  14     -20.803   2.101  12.404  1.00 53.11           H  
ATOM    235  NZ  LYS A  14     -21.046   1.412  10.400  1.00 53.11           N  
ATOM    236  HZ1 LYS A  14     -22.015   1.679  10.301  1.00 53.11           H  
ATOM    237  HZ2 LYS A  14     -20.497   2.128   9.947  1.00 53.11           H  
ATOM    238  HZ3 LYS A  14     -20.903   0.573   9.856  1.00 53.11           H  
ATOM    239  N   GLU A  15     -22.679  -3.502  17.195  1.00 54.42           N  
ATOM    240  H   GLU A  15     -21.934  -4.101  16.871  1.00 54.42           H  
ATOM    241  CA  GLU A  15     -23.798  -4.157  17.882  1.00 54.42           C  
ATOM    242  HA  GLU A  15     -24.695  -3.552  17.748  1.00 54.42           H  
ATOM    243  C   GLU A  15     -23.631  -4.309  19.413  1.00 54.42           C  
ATOM    244  CB  GLU A  15     -24.069  -5.506  17.191  1.00 54.42           C  
ATOM    245  HB2 GLU A  15     -24.879  -6.017  17.713  1.00 54.42           H  
ATOM    246  HB3 GLU A  15     -23.170  -6.120  17.252  1.00 54.42           H  
ATOM    247  O   GLU A  15     -24.553  -4.788  20.073  1.00 54.42           O  
ATOM    248  CG  GLU A  15     -24.479  -5.320  15.716  1.00 54.42           C  
ATOM    249  HG2 GLU A  15     -25.347  -4.662  15.683  1.00 54.42           H  
ATOM    250  HG3 GLU A  15     -23.669  -4.830  15.175  1.00 54.42           H  
ATOM    251  CD  GLU A  15     -24.810  -6.636  14.997  1.00 54.42           C  
ATOM    252  OE1 GLU A  15     -25.463  -6.544  13.933  1.00 54.42           O  
ATOM    253  OE2 GLU A  15     -24.398  -7.707  15.496  1.00 54.42           O  
ATOM    254  N   THR A  16     -22.512  -3.889  20.030  1.00 54.40           N  
ATOM    255  H   THR A  16     -21.779  -3.455  19.487  1.00 54.40           H  
ATOM    256  CA  THR A  16     -22.285  -4.074  21.484  1.00 54.40           C  
ATOM    257  HA  THR A  16     -23.078  -4.717  21.865  1.00 54.40           H  
ATOM    258  C   THR A  16     -22.379  -2.772  22.296  1.00 54.40           C  
ATOM    259  CB  THR A  16     -20.983  -4.843  21.788  1.00 54.40           C  
ATOM    260  HB  THR A  16     -20.927  -4.998  22.865  1.00 54.40           H  
ATOM    261  O   THR A  16     -21.851  -1.730  21.915  1.00 54.40           O  
ATOM    262  CG2 THR A  16     -20.946  -6.214  21.114  1.00 54.40           C  
ATOM    263 HG21 THR A  16     -20.063  -6.761  21.444  1.00 54.40           H  
ATOM    264 HG22 THR A  16     -21.835  -6.784  21.382  1.00 54.40           H  
ATOM    265 HG23 THR A  16     -20.910  -6.101  20.031  1.00 54.40           H  
ATOM    266  OG1 THR A  16     -19.836  -4.130  21.392  1.00 54.40           O  
ATOM    267  HG1 THR A  16     -19.070  -4.693  21.519  1.00 54.40           H  
ATOM    268  N   ARG A  17     -23.004  -2.816  23.491  1.00 57.03           N  
ATOM    269  H   ARG A  17     -23.455  -3.684  23.744  1.00 57.03           H  
ATOM    270  CA  ARG A  17     -23.099  -1.659  24.424  1.00 57.03           C  
ATOM    271  HA  ARG A  17     -23.575  -0.829  23.902  1.00 57.03           H  
ATOM    272  C   ARG A  17     -21.736  -1.102  24.867  1.00 57.03           C  
ATOM    273  CB  ARG A  17     -23.927  -2.012  25.679  1.00 57.03           C  
ATOM    274  HB2 ARG A  17     -23.662  -3.012  26.022  1.00 57.03           H  
ATOM    275  HB3 ARG A  17     -23.665  -1.312  26.473  1.00 57.03           H  
ATOM    276  O   ARG A  17     -21.663   0.056  25.262  1.00 57.03           O  
ATOM    277  CG  ARG A  17     -25.445  -1.912  25.471  1.00 57.03           C  
ATOM    278  HG2 ARG A  17     -25.751  -2.656  24.735  1.00 57.03           H  
ATOM    279  HG3 ARG A  17     -25.700  -0.919  25.099  1.00 57.03           H  
ATOM    280  CD  ARG A  17     -26.182  -2.164  26.796  1.00 57.03           C  
ATOM    281  HD2 ARG A  17     -25.962  -1.346  27.482  1.00 57.03           H  
ATOM    282  HD3 ARG A  17     -25.808  -3.093  27.226  1.00 57.03           H  
ATOM    283  NE  ARG A  17     -27.642  -2.272  26.599  1.00 57.03           N  
ATOM    284  HE  ARG A  17     -27.992  -2.031  25.682  1.00 57.03           H  
ATOM    285  NH1 ARG A  17     -28.188  -3.016  28.705  1.00 57.03           N  
ATOM    286 HH11 ARG A  17     -27.220  -2.925  28.979  1.00 57.03           H  
ATOM    287 HH12 ARG A  17     -28.877  -3.345  29.366  1.00 57.03           H  
ATOM    288  NH2 ARG A  17     -29.784  -2.811  27.160  1.00 57.03           N  
ATOM    289 HH21 ARG A  17     -30.087  -2.592  26.222  1.00 57.03           H  
ATOM    290 HH22 ARG A  17     -30.457  -3.146  27.834  1.00 57.03           H  
ATOM    291  CZ  ARG A  17     -28.527  -2.696  27.486  1.00 57.03           C  
ATOM    292  N   ASN A  18     -20.671  -1.901  24.774  1.00 59.62           N  
ATOM    293  H   ASN A  18     -20.815  -2.825  24.393  1.00 59.62           H  
ATOM    294  CA  ASN A  18     -19.302  -1.524  25.145  1.00 59.62           C  
ATOM    295  HA  ASN A  18     -19.340  -0.606  25.730  1.00 59.62           H  
ATOM    296  C   ASN A  18     -18.410  -1.195  23.936  1.00 59.62           C  
ATOM    297  CB  ASN A  18     -18.697  -2.617  26.044  1.00 59.62           C  
ATOM    298  HB2 ASN A  18     -18.797  -3.590  25.563  1.00 59.62           H  
ATOM    299  HB3 ASN A  18     -17.633  -2.428  26.187  1.00 59.62           H  
ATOM    300  O   ASN A  18     -17.191  -1.089  24.098  1.00 59.62           O  
ATOM    301  CG  ASN A  18     -19.314  -2.664  27.429  1.00 59.62           C  
ATOM    302  ND2 ASN A  18     -19.044  -3.712  28.168  1.00 59.62           N  
ATOM    303 HD21 ASN A  18     -19.413  -3.707  29.108  1.00 59.62           H  
ATOM    304 HD22 ASN A  18     -18.426  -4.431  27.819  1.00 59.62           H  
ATOM    305  OD1 ASN A  18     -20.035  -1.784  27.867  1.00 59.62           O  
ATOM    306  N   TYR A  19     -19.007  -0.996  22.752  1.00 53.77           N  
ATOM    307  H   TYR A  19     -20.001  -1.157  22.682  1.00 53.77           H  
ATOM    308  CA  TYR A  19     -18.323  -0.690  21.493  1.00 53.77           C  
ATOM    309  HA  TYR A  19     -17.942  -1.619  21.069  1.00 53.77           H  
ATOM    310  C   TYR A  19     -17.149   0.275  21.665  1.00 53.77           C  
ATOM    311  CB  TYR A  19     -19.343  -0.075  20.520  1.00 53.77           C  
ATOM    312  HB2 TYR A  19     -20.091  -0.829  20.278  1.00 53.77           H  
ATOM    313  HB3 TYR A  19     -19.855   0.751  21.013  1.00 53.77           H  
ATOM    314  O   TYR A  19     -16.043  -0.009  21.218  1.00 53.77           O  
ATOM    315  CG  TYR A  19     -18.750   0.422  19.214  1.00 53.77           C  
ATOM    316  CD1 TYR A  19     -18.915   1.747  18.785  1.00 53.77           C  
ATOM    317  HD1 TYR A  19     -19.471   2.447  19.391  1.00 53.77           H  
ATOM    318  CD2 TYR A  19     -18.034  -0.467  18.409  1.00 53.77           C  
ATOM    319  HD2 TYR A  19     -17.873  -1.457  18.808  1.00 53.77           H  
ATOM    320  CE1 TYR A  19     -18.406   2.132  17.530  1.00 53.77           C  
ATOM    321  HE1 TYR A  19     -18.593   3.130  17.161  1.00 53.77           H  
ATOM    322  CE2 TYR A  19     -17.535  -0.099  17.147  1.00 53.77           C  
ATOM    323  HE2 TYR A  19     -16.990  -0.789  16.519  1.00 53.77           H  
ATOM    324  OH  TYR A  19     -17.277   1.607  15.482  1.00 53.77           O  
ATOM    325  HH  TYR A  19     -17.460   2.535  15.320  1.00 53.77           H  
ATOM    326  CZ  TYR A  19     -17.727   1.216  16.702  1.00 53.77           C  
ATOM    327  N   HIS A  20     -17.363   1.375  22.392  1.00 50.12           N  
ATOM    328  H   HIS A  20     -18.303   1.541  22.720  1.00 50.12           H  
ATOM    329  CA  HIS A  20     -16.355   2.409  22.612  1.00 50.12           C  
ATOM    330  HA  HIS A  20     -16.061   2.811  21.642  1.00 50.12           H  
ATOM    331  C   HIS A  20     -15.080   1.883  23.283  1.00 50.12           C  
ATOM    332  CB  HIS A  20     -16.977   3.541  23.440  1.00 50.12           C  
ATOM    333  HB2 HIS A  20     -16.218   4.301  23.625  1.00 50.12           H  
ATOM    334  HB3 HIS A  20     -17.307   3.152  24.403  1.00 50.12           H  
ATOM    335  O   HIS A  20     -13.988   2.124  22.777  1.00 50.12           O  
ATOM    336  CG  HIS A  20     -18.140   4.196  22.745  1.00 50.12           C  
ATOM    337  CD2 HIS A  20     -19.455   4.163  23.127  1.00 50.12           C  
ATOM    338  HD2 HIS A  20     -19.857   3.667  23.998  1.00 50.12           H  
ATOM    339  ND1 HIS A  20     -18.072   4.924  21.579  1.00 50.12           N  
ATOM    340  HD1 HIS A  20     -17.234   5.147  21.062  1.00 50.12           H  
ATOM    341  CE1 HIS A  20     -19.316   5.324  21.268  1.00 50.12           C  
ATOM    342  HE1 HIS A  20     -19.584   5.926  20.412  1.00 50.12           H  
ATOM    343  NE2 HIS A  20     -20.191   4.878  22.179  1.00 50.12           N  
ATOM    344  N   GLN A  21     -15.195   1.146  24.392  1.00 51.45           N  
ATOM    345  H   GLN A  21     -16.115   0.833  24.668  1.00 51.45           H  
ATOM    346  CA  GLN A  21     -14.033   0.658  25.146  1.00 51.45           C  
ATOM    347  HA  GLN A  21     -13.344   1.484  25.324  1.00 51.45           H  
ATOM    348  C   GLN A  21     -13.262  -0.416  24.376  1.00 51.45           C  
ATOM    349  CB  GLN A  21     -14.489   0.084  26.493  1.00 51.45           C  
ATOM    350  HB2 GLN A  21     -15.305  -0.619  26.327  1.00 51.45           H  
ATOM    351  HB3 GLN A  21     -13.657  -0.459  26.942  1.00 51.45           H  
ATOM    352  O   GLN A  21     -12.034  -0.467  24.429  1.00 51.45           O  
ATOM    353  CG  GLN A  21     -14.931   1.172  27.482  1.00 51.45           C  
ATOM    354  HG2 GLN A  21     -14.101   1.858  27.651  1.00 51.45           H  
ATOM    355  HG3 GLN A  21     -15.766   1.735  27.065  1.00 51.45           H  
ATOM    356  CD  GLN A  21     -15.370   0.586  28.822  1.00 51.45           C  
ATOM    357  NE2 GLN A  21     -15.391   1.370  29.877  1.00 51.45           N  
ATOM    358 HE21 GLN A  21     -15.161   2.351  29.809  1.00 51.45           H  
ATOM    359 HE22 GLN A  21     -15.723   0.942  30.730  1.00 51.45           H  
ATOM    360  OE1 GLN A  21     -15.694  -0.580  28.954  1.00 51.45           O  
ATOM    361  N   GLU A  22     -13.976  -1.270  23.649  1.00 51.54           N  
ATOM    362  H   GLU A  22     -14.983  -1.195  23.654  1.00 51.54           H  
ATOM    363  CA  GLU A  22     -13.363  -2.332  22.858  1.00 51.54           C  
ATOM    364  HA  GLU A  22     -12.560  -2.795  23.431  1.00 51.54           H  
ATOM    365  C   GLU A  22     -12.750  -1.806  21.561  1.00 51.54           C  
ATOM    366  CB  GLU A  22     -14.408  -3.399  22.543  1.00 51.54           C  
ATOM    367  HB2 GLU A  22     -15.262  -2.927  22.057  1.00 51.54           H  
ATOM    368  HB3 GLU A  22     -13.964  -4.123  21.860  1.00 51.54           H  
ATOM    369  O   GLU A  22     -11.745  -2.351  21.109  1.00 51.54           O  
ATOM    370  CG  GLU A  22     -14.867  -4.144  23.801  1.00 51.54           C  
ATOM    371  HG2 GLU A  22     -13.992  -4.583  24.282  1.00 51.54           H  
ATOM    372  HG3 GLU A  22     -15.319  -3.438  24.497  1.00 51.54           H  
ATOM    373  CD  GLU A  22     -15.882  -5.247  23.480  1.00 51.54           C  
ATOM    374  OE1 GLU A  22     -16.189  -6.008  24.420  1.00 51.54           O  
ATOM    375  OE2 GLU A  22     -16.340  -5.313  22.314  1.00 51.54           O  
ATOM    376  N   ALA A  23     -13.335  -0.770  20.961  1.00 49.02           N  
ATOM    377  H   ALA A  23     -14.210  -0.426  21.331  1.00 49.02           H  
ATOM    378  CA  ALA A  23     -12.793  -0.068  19.805  1.00 49.02           C  
ATOM    379  HA  ALA A  23     -12.607  -0.774  18.995  1.00 49.02           H  
ATOM    380  C   ALA A  23     -11.469   0.628  20.138  1.00 49.02           C  
ATOM    381  CB  ALA A  23     -13.825   0.952  19.328  1.00 49.02           C  
ATOM    382  HB1 ALA A  23     -14.148   1.584  20.155  1.00 49.02           H  
ATOM    383  HB2 ALA A  23     -14.687   0.441  18.900  1.00 49.02           H  
ATOM    384  HB3 ALA A  23     -13.362   1.591  18.576  1.00 49.02           H  
ATOM    385  O   ALA A  23     -10.518   0.507  19.374  1.00 49.02           O  
ATOM    386  N   MET A  24     -11.365   1.276  21.308  1.00 48.81           N  
ATOM    387  H   MET A  24     -12.194   1.392  21.873  1.00 48.81           H  
ATOM    388  CA  MET A  24     -10.110   1.920  21.732  1.00 48.81           C  
ATOM    389  HA  MET A  24      -9.795   2.617  20.957  1.00 48.81           H  
ATOM    390  C   MET A  24      -8.965   0.923  21.955  1.00 48.81           C  
ATOM    391  CB  MET A  24     -10.269   2.688  23.048  1.00 48.81           C  
ATOM    392  HB2 MET A  24      -9.325   3.210  23.206  1.00 48.81           H  
ATOM    393  HB3 MET A  24     -10.394   1.978  23.865  1.00 48.81           H  
ATOM    394  O   MET A  24      -7.799   1.296  21.880  1.00 48.81           O  
ATOM    395  CG  MET A  24     -11.399   3.716  23.142  1.00 48.81           C  
ATOM    396  HG2 MET A  24     -12.206   3.253  23.710  1.00 48.81           H  
ATOM    397  HG3 MET A  24     -11.778   3.958  22.149  1.00 48.81           H  
ATOM    398  SD  MET A  24     -10.977   5.246  24.029  1.00 48.81           S  
ATOM    399  CE  MET A  24     -10.130   4.572  25.483  1.00 48.81           C  
ATOM    400  HE1 MET A  24      -9.164   4.152  25.203  1.00 48.81           H  
ATOM    401  HE2 MET A  24      -9.966   5.374  26.203  1.00 48.81           H  
ATOM    402  HE3 MET A  24     -10.748   3.800  25.943  1.00 48.81           H  
ATOM    403  N   LYS A  25      -9.290  -0.336  22.277  1.00 52.66           N  
ATOM    404  H   LYS A  25     -10.272  -0.559  22.357  1.00 52.66           H  
ATOM    405  CA  LYS A  25      -8.301  -1.410  22.443  1.00 52.66           C  
ATOM    406  HA  LYS A  25      -7.376  -0.992  22.839  1.00 52.66           H  
ATOM    407  C   LYS A  25      -7.907  -2.061  21.119  1.00 52.66           C  
ATOM    408  CB  LYS A  25      -8.828  -2.468  23.420  1.00 52.66           C  
ATOM    409  HB2 LYS A  25      -9.827  -2.779  23.113  1.00 52.66           H  
ATOM    410  HB3 LYS A  25      -8.173  -3.338  23.379  1.00 52.66           H  
ATOM    411  O   LYS A  25      -6.894  -2.751  21.075  1.00 52.66           O  
ATOM    412  CG  LYS A  25      -8.860  -1.962  24.867  1.00 52.66           C  
ATOM    413  HG2 LYS A  25      -7.853  -1.672  25.170  1.00 52.66           H  
ATOM    414  HG3 LYS A  25      -9.515  -1.094  24.944  1.00 52.66           H  
ATOM    415  CD  LYS A  25      -9.368  -3.075  25.789  1.00 52.66           C  
ATOM    416  HD2 LYS A  25     -10.369  -3.368  25.471  1.00 52.66           H  
ATOM    417  HD3 LYS A  25      -8.702  -3.934  25.710  1.00 52.66           H  
ATOM    418  CE  LYS A  25      -9.413  -2.588  27.239  1.00 52.66           C  
ATOM    419  HE2 LYS A  25     -10.080  -1.727  27.292  1.00 52.66           H  
ATOM    420  HE3 LYS A  25      -8.415  -2.258  27.524  1.00 52.66           H  
ATOM    421  NZ  LYS A  25      -9.881  -3.663  28.150  1.00 52.66           N  
ATOM    422  HZ1 LYS A  25      -9.262  -4.460  28.101  1.00 52.66           H  
ATOM    423  HZ2 LYS A  25      -9.907  -3.335  29.105  1.00 52.66           H  
ATOM    424  HZ3 LYS A  25     -10.809  -3.965  27.890  1.00 52.66           H  
ATOM    425  N   SER A  26      -8.697  -1.888  20.057  1.00 51.84           N  
ATOM    426  H   SER A  26      -9.469  -1.240  20.120  1.00 51.84           H  
ATOM    427  CA  SER A  26      -8.312  -2.371  18.734  1.00 51.84           C  
ATOM    428  HA  SER A  26      -7.686  -3.255  18.853  1.00 51.84           H  
ATOM    429  C   SER A  26      -7.483  -1.316  18.021  1.00 51.84           C  
ATOM    430  CB  SER A  26      -9.510  -2.815  17.887  1.00 51.84           C  
ATOM    431  HB2 SER A  26      -9.951  -3.702  18.343  1.00 51.84           H  
ATOM    432  HB3 SER A  26      -9.152  -3.092  16.896  1.00 51.84           H  
ATOM    433  O   SER A  26      -7.969  -0.224  17.756  1.00 51.84           O  
ATOM    434  OG  SER A  26     -10.513  -1.833  17.747  1.00 51.84           O  
ATOM    435  HG  SER A  26     -10.101  -0.966  17.769  1.00 51.84           H  
ATOM    436  N   TYR A  27      -6.266  -1.687  17.633  1.00 56.59           N  
ATOM    437  H   TYR A  27      -5.884  -2.557  17.976  1.00 56.59           H  
ATOM    438  CA  TYR A  27      -5.402  -0.882  16.764  1.00 56.59           C  
ATOM    439  HA  TYR A  27      -5.271   0.103  17.211  1.00 56.59           H  
ATOM    440  C   TYR A  27      -5.994  -0.655  15.358  1.00 56.59           C  
ATOM    441  CB  TYR A  27      -4.031  -1.565  16.686  1.00 56.59           C  
ATOM    442  HB2 TYR A  27      -3.421  -1.023  15.964  1.00 56.59           H  
ATOM    443  HB3 TYR A  27      -4.144  -2.587  16.323  1.00 56.59           H  
ATOM    444  O   TYR A  27      -5.476   0.144  14.589  1.00 56.59           O  
ATOM    445  CG  TYR A  27      -3.269  -1.564  17.996  1.00 56.59           C  
ATOM    446  CD1 TYR A  27      -2.456  -0.457  18.307  1.00 56.59           C  
ATOM    447  HD1 TYR A  27      -2.379   0.365  17.611  1.00 56.59           H  
ATOM    448  CD2 TYR A  27      -3.358  -2.647  18.894  1.00 56.59           C  
ATOM    449  HD2 TYR A  27      -3.956  -3.512  18.647  1.00 56.59           H  
ATOM    450  CE1 TYR A  27      -1.726  -0.429  19.509  1.00 56.59           C  
ATOM    451  HE1 TYR A  27      -1.091   0.416  19.733  1.00 56.59           H  
ATOM    452  CE2 TYR A  27      -2.641  -2.615  20.106  1.00 56.59           C  
ATOM    453  HE2 TYR A  27      -2.692  -3.441  20.799  1.00 56.59           H  
ATOM    454  OH  TYR A  27      -1.117  -1.486  21.573  1.00 56.59           O  
ATOM    455  HH  TYR A  27      -0.542  -0.719  21.620  1.00 56.59           H  
ATOM    456  CZ  TYR A  27      -1.821  -1.509  20.412  1.00 56.59           C  
ATOM    457  N   GLN A  28      -7.101  -1.329  15.035  1.00 61.42           N  
ATOM    458  H   GLN A  28      -7.500  -1.932  15.740  1.00 61.42           H  
ATOM    459  CA  GLN A  28      -7.795  -1.221  13.759  1.00 61.42           C  
ATOM    460  HA  GLN A  28      -7.050  -1.194  12.965  1.00 61.42           H  
ATOM    461  C   GLN A  28      -8.629   0.062  13.672  1.00 61.42           C  
ATOM    462  CB  GLN A  28      -8.669  -2.460  13.545  1.00 61.42           C  
ATOM    463  HB2 GLN A  28      -9.342  -2.573  14.395  1.00 61.42           H  
ATOM    464  HB3 GLN A  28      -9.262  -2.317  12.642  1.00 61.42           H  
ATOM    465  O   GLN A  28      -9.611   0.268  14.399  1.00 61.42           O  
ATOM    466  CG  GLN A  28      -7.822  -3.731  13.383  1.00 61.42           C  
ATOM    467  HG2 GLN A  28      -7.159  -3.595  12.529  1.00 61.42           H  
ATOM    468  HG3 GLN A  28      -7.211  -3.892  14.270  1.00 61.42           H  
ATOM    469  CD  GLN A  28      -8.666  -4.977  13.142  1.00 61.42           C  
ATOM    470  NE2 GLN A  28      -8.090  -6.159  13.177  1.00 61.42           N  
ATOM    471 HE21 GLN A  28      -7.113  -6.245  13.418  1.00 61.42           H  
ATOM    472 HE22 GLN A  28      -8.685  -6.956  13.005  1.00 61.42           H  
ATOM    473  OE1 GLN A  28      -9.868  -4.930  12.956  1.00 61.42           O  
ATOM    474  N   LEU A  29      -8.266   0.910  12.718  1.00 68.92           N  
ATOM    475  H   LEU A  29      -7.480   0.667  12.133  1.00 68.92           H  
ATOM    476  CA  LEU A  29      -8.940   2.163  12.443  1.00 68.92           C  
ATOM    477  HA  LEU A  29      -9.370   2.535  13.373  1.00 68.92           H  
ATOM    478  C   LEU A  29     -10.085   1.980  11.448  1.00 68.92           C  
ATOM    479  CB  LEU A  29      -7.920   3.191  11.940  1.00 68.92           C  
ATOM    480  HB2 LEU A  29      -7.362   2.748  11.115  1.00 68.92           H  
ATOM    481  HB3 LEU A  29      -8.459   4.051  11.543  1.00 68.92           H  
ATOM    482  O   LEU A  29     -10.013   1.268  10.453  1.00 68.92           O  
ATOM    483  CG  LEU A  29      -6.928   3.688  13.007  1.00 68.92           C  
ATOM    484  HG  LEU A  29      -6.427   2.850  13.492  1.00 68.92           H  
ATOM    485  CD1 LEU A  29      -5.886   4.546  12.293  1.00 68.92           C  
ATOM    486 HD11 LEU A  29      -5.535   5.347  12.944  1.00 68.92           H  
ATOM    487 HD12 LEU A  29      -6.301   5.012  11.399  1.00 68.92           H  
ATOM    488 HD13 LEU A  29      -5.045   3.916  12.006  1.00 68.92           H  
ATOM    489  CD2 LEU A  29      -7.623   4.542  14.075  1.00 68.92           C  
ATOM    490 HD21 LEU A  29      -6.874   4.946  14.757  1.00 68.92           H  
ATOM    491 HD22 LEU A  29      -8.300   3.922  14.663  1.00 68.92           H  
ATOM    492 HD23 LEU A  29      -8.173   5.355  13.602  1.00 68.92           H  
ATOM    493  N   SER A  30     -11.154   2.719  11.699  1.00 72.04           N  
ATOM    494  H   SER A  30     -11.134   3.305  12.521  1.00 72.04           H  
ATOM    495  CA  SER A  30     -12.116   3.096  10.674  1.00 72.04           C  
ATOM    496  HA  SER A  30     -11.689   2.940   9.683  1.00 72.04           H  
ATOM    497  C   SER A  30     -12.407   4.575  10.845  1.00 72.04           C  
ATOM    498  CB  SER A  30     -13.403   2.280  10.783  1.00 72.04           C  
ATOM    499  HB2 SER A  30     -13.164   1.216  10.774  1.00 72.04           H  
ATOM    500  HB3 SER A  30     -14.043   2.499   9.929  1.00 72.04           H  
ATOM    501  O   SER A  30     -12.258   5.130  11.941  1.00 72.04           O  
ATOM    502  OG  SER A  30     -14.093   2.638  11.968  1.00 72.04           O  
ATOM    503  HG  SER A  30     -13.874   1.980  12.632  1.00 72.04           H  
ATOM    504  N   CYS A  31     -12.907   5.217   9.796  1.00 77.18           N  
ATOM    505  H   CYS A  31     -13.008   4.732   8.916  1.00 77.18           H  
ATOM    506  CA  CYS A  31     -13.444   6.559   9.939  1.00 77.18           C  
ATOM    507  HA  CYS A  31     -12.653   7.222  10.289  1.00 77.18           H  
ATOM    508  C   CYS A  31     -14.579   6.616  10.962  1.00 77.18           C  
ATOM    509  CB  CYS A  31     -13.914   7.057   8.586  1.00 77.18           C  
ATOM    510  HB2 CYS A  31     -14.549   7.931   8.732  1.00 77.18           H  
ATOM    511  HB3 CYS A  31     -14.500   6.294   8.072  1.00 77.18           H  
ATOM    512  O   CYS A  31     -14.737   7.641  11.608  1.00 77.18           O  
ATOM    513  SG  CYS A  31     -12.532   7.511   7.543  1.00 77.18           S  
ATOM    514  N   ALA A  32     -15.335   5.532  11.169  1.00 67.71           N  
ATOM    515  H   ALA A  32     -15.103   4.675  10.688  1.00 67.71           H  
ATOM    516  CA  ALA A  32     -16.380   5.496  12.188  1.00 67.71           C  
ATOM    517  HA  ALA A  32     -17.024   6.365  12.058  1.00 67.71           H  
ATOM    518  C   ALA A  32     -15.794   5.576  13.608  1.00 67.71           C  
ATOM    519  CB  ALA A  32     -17.232   4.238  11.986  1.00 67.71           C  
ATOM    520  HB1 ALA A  32     -18.046   4.233  12.710  1.00 67.71           H  
ATOM    521  HB2 ALA A  32     -17.654   4.233  10.981  1.00 67.71           H  
ATOM    522  HB3 ALA A  32     -16.631   3.340  12.126  1.00 67.71           H  
ATOM    523  O   ALA A  32     -16.317   6.318  14.437  1.00 67.71           O  
ATOM    524  N   HIS A  33     -14.686   4.876  13.878  1.00 64.70           N  
ATOM    525  H   HIS A  33     -14.298   4.282  13.160  1.00 64.70           H  
ATOM    526  CA  HIS A  33     -13.964   5.007  15.146  1.00 64.70           C  
ATOM    527  HA  HIS A  33     -14.644   4.808  15.975  1.00 64.70           H  
ATOM    528  C   HIS A  33     -13.451   6.426  15.329  1.00 64.70           C  
ATOM    529  CB  HIS A  33     -12.781   4.028  15.212  1.00 64.70           C  
ATOM    530  HB2 HIS A  33     -12.162   4.128  14.321  1.00 64.70           H  
ATOM    531  HB3 HIS A  33     -12.164   4.287  16.073  1.00 64.70           H  
ATOM    532  O   HIS A  33     -13.711   7.051  16.354  1.00 64.70           O  
ATOM    533  CG  HIS A  33     -13.184   2.592  15.375  1.00 64.70           C  
ATOM    534  CD2 HIS A  33     -14.198   2.123  16.164  1.00 64.70           C  
ATOM    535  HD2 HIS A  33     -14.888   2.717  16.745  1.00 64.70           H  
ATOM    536  ND1 HIS A  33     -12.511   1.494  14.885  1.00 64.70           N  
ATOM    537  HD1 HIS A  33     -11.578   1.471  14.500  1.00 64.70           H  
ATOM    538  CE1 HIS A  33     -13.106   0.399  15.382  1.00 64.70           C  
ATOM    539  HE1 HIS A  33     -12.741  -0.609  15.252  1.00 64.70           H  
ATOM    540  NE2 HIS A  33     -14.151   0.731  16.146  1.00 64.70           N  
ATOM    541  N   LEU A  34     -12.779   6.949  14.305  1.00 61.34           N  
ATOM    542  H   LEU A  34     -12.617   6.374  13.491  1.00 61.34           H  
ATOM    543  CA  LEU A  34     -12.187   8.274  14.356  1.00 61.34           C  
ATOM    544  HA  LEU A  34     -11.519   8.324  15.215  1.00 61.34           H  
ATOM    545  C   LEU A  34     -13.260   9.331  14.584  1.00 61.34           C  
ATOM    546  CB  LEU A  34     -11.372   8.501  13.083  1.00 61.34           C  
ATOM    547  HB2 LEU A  34     -11.993   8.244  12.225  1.00 61.34           H  
ATOM    548  HB3 LEU A  34     -11.103   9.554  13.001  1.00 61.34           H  
ATOM    549  O   LEU A  34     -13.096  10.100  15.519  1.00 61.34           O  
ATOM    550  CG  LEU A  34     -10.090   7.644  13.086  1.00 61.34           C  
ATOM    551  HG  LEU A  34     -10.285   6.660  13.510  1.00 61.34           H  
ATOM    552  CD1 LEU A  34      -9.635   7.443  11.649  1.00 61.34           C  
ATOM    553 HD11 LEU A  34      -8.567   7.233  11.597  1.00 61.34           H  
ATOM    554 HD12 LEU A  34     -10.167   6.595  11.218  1.00 61.34           H  
ATOM    555 HD13 LEU A  34      -9.896   8.325  11.064  1.00 61.34           H  
ATOM    556  CD2 LEU A  34      -8.986   8.311  13.910  1.00 61.34           C  
ATOM    557 HD21 LEU A  34      -9.300   8.418  14.948  1.00 61.34           H  
ATOM    558 HD22 LEU A  34      -8.087   7.694  13.887  1.00 61.34           H  
ATOM    559 HD23 LEU A  34      -8.750   9.292  13.497  1.00 61.34           H  
ATOM    560  N   LEU A  35     -14.377   9.294  13.845  1.00 61.61           N  
ATOM    561  H   LEU A  35     -14.430   8.582  13.130  1.00 61.61           H  
ATOM    562  CA  LEU A  35     -15.529  10.198  13.968  1.00 61.61           C  
ATOM    563  HA  LEU A  35     -15.196  11.222  13.799  1.00 61.61           H  
ATOM    564  C   LEU A  35     -16.188  10.189  15.351  1.00 61.61           C  
ATOM    565  CB  LEU A  35     -16.570   9.885  12.882  1.00 61.61           C  
ATOM    566  HB2 LEU A  35     -17.513  10.367  13.141  1.00 61.61           H  
ATOM    567  HB3 LEU A  35     -16.747   8.809  12.870  1.00 61.61           H  
ATOM    568  O   LEU A  35     -16.761  11.199  15.739  1.00 61.61           O  
ATOM    569  CG  LEU A  35     -16.153  10.369  11.481  1.00 61.61           C  
ATOM    570  HG  LEU A  35     -15.136  10.047  11.258  1.00 61.61           H  
ATOM    571  CD1 LEU A  35     -17.093   9.776  10.437  1.00 61.61           C  
ATOM    572 HD11 LEU A  35     -16.735  10.078   9.453  1.00 61.61           H  
ATOM    573 HD12 LEU A  35     -18.112  10.128  10.595  1.00 61.61           H  
ATOM    574 HD13 LEU A  35     -17.069   8.688  10.498  1.00 61.61           H  
ATOM    575  CD2 LEU A  35     -16.200  11.892  11.331  1.00 61.61           C  
ATOM    576 HD21 LEU A  35     -15.464  12.357  11.987  1.00 61.61           H  
ATOM    577 HD22 LEU A  35     -15.954  12.166  10.305  1.00 61.61           H  
ATOM    578 HD23 LEU A  35     -17.194  12.262  11.585  1.00 61.61           H  
ATOM    579  N   LEU A  36     -16.099   9.112  16.129  1.00 54.20           N  
ATOM    580  H   LEU A  36     -15.619   8.292  15.787  1.00 54.20           H  
ATOM    581  CA  LEU A  36     -16.663   9.098  17.483  1.00 54.20           C  
ATOM    582  HA  LEU A  36     -17.603   9.650  17.472  1.00 54.20           H  
ATOM    583  C   LEU A  36     -15.787   9.839  18.501  1.00 54.20           C  
ATOM    584  CB  LEU A  36     -16.965   7.655  17.893  1.00 54.20           C  
ATOM    585  HB2 LEU A  36     -17.174   7.620  18.962  1.00 54.20           H  
ATOM    586  HB3 LEU A  36     -16.083   7.043  17.701  1.00 54.20           H  
ATOM    587  O   LEU A  36     -16.325  10.441  19.427  1.00 54.20           O  
ATOM    588  CG  LEU A  36     -18.174   7.088  17.130  1.00 54.20           C  
ATOM    589  HG  LEU A  36     -18.072   7.276  16.061  1.00 54.20           H  
ATOM    590  CD1 LEU A  36     -18.234   5.586  17.346  1.00 54.20           C  
ATOM    591 HD11 LEU A  36     -19.092   5.197  16.798  1.00 54.20           H  
ATOM    592 HD12 LEU A  36     -17.323   5.133  16.955  1.00 54.20           H  
ATOM    593 HD13 LEU A  36     -18.336   5.355  18.406  1.00 54.20           H  
ATOM    594  CD2 LEU A  36     -19.506   7.683  17.596  1.00 54.20           C  
ATOM    595 HD21 LEU A  36     -20.333   7.185  17.089  1.00 54.20           H  
ATOM    596 HD22 LEU A  36     -19.620   7.562  18.673  1.00 54.20           H  
ATOM    597 HD23 LEU A  36     -19.552   8.743  17.349  1.00 54.20           H  
ATOM    598  N   TYR A  37     -14.469   9.912  18.286  1.00 52.94           N  
ATOM    599  H   TYR A  37     -14.072   9.411  17.505  1.00 52.94           H  
ATOM    600  CA  TYR A  37     -13.594  10.794  19.074  1.00 52.94           C  
ATOM    601  HA  TYR A  37     -13.811  10.638  20.130  1.00 52.94           H  
ATOM    602  C   TYR A  37     -13.845  12.296  18.795  1.00 52.94           C  
ATOM    603  CB  TYR A  37     -12.118  10.424  18.843  1.00 52.94           C  
ATOM    604  HB2 TYR A  37     -11.498  11.211  19.270  1.00 52.94           H  
ATOM    605  HB3 TYR A  37     -11.907  10.409  17.774  1.00 52.94           H  
ATOM    606  O   TYR A  37     -13.404  13.149  19.571  1.00 52.94           O  
ATOM    607  CG  TYR A  37     -11.675   9.111  19.466  1.00 52.94           C  
ATOM    608  CD1 TYR A  37     -11.246   9.078  20.808  1.00 52.94           C  
ATOM    609  HD1 TYR A  37     -11.267   9.979  21.403  1.00 52.94           H  
ATOM    610  CD2 TYR A  37     -11.638   7.936  18.694  1.00 52.94           C  
ATOM    611  HD2 TYR A  37     -11.936   7.971  17.657  1.00 52.94           H  
ATOM    612  CE1 TYR A  37     -10.766   7.878  21.370  1.00 52.94           C  
ATOM    613  HE1 TYR A  37     -10.419   7.856  22.392  1.00 52.94           H  
ATOM    614  CE2 TYR A  37     -11.170   6.732  19.251  1.00 52.94           C  
ATOM    615  HE2 TYR A  37     -11.118   5.831  18.657  1.00 52.94           H  
ATOM    616  OH  TYR A  37     -10.196   5.561  21.080  1.00 52.94           O  
ATOM    617  HH  TYR A  37      -9.986   5.643  22.013  1.00 52.94           H  
ATOM    618  CZ  TYR A  37     -10.716   6.708  20.582  1.00 52.94           C  
ATOM    619  N   TRP A  38     -14.578  12.645  17.723  1.00 51.36           N  
ATOM    620  H   TRP A  38     -14.950  11.910  17.140  1.00 51.36           H  
ATOM    621  CA  TRP A  38     -14.834  14.041  17.322  1.00 51.36           C  
ATOM    622  HA  TRP A  38     -13.892  14.589  17.333  1.00 51.36           H  
ATOM    623  C   TRP A  38     -15.781  14.803  18.233  1.00 51.36           C  
ATOM    624  CB  TRP A  38     -15.421  14.142  15.913  1.00 51.36           C  
ATOM    625  HB2 TRP A  38     -16.244  13.441  15.772  1.00 51.36           H  
ATOM    626  HB3 TRP A  38     -15.876  15.126  15.807  1.00 51.36           H  
ATOM    627  O   TRP A  38     -15.684  16.025  18.294  1.00 51.36           O  
ATOM    628  CG  TRP A  38     -14.435  14.036  14.811  1.00 51.36           C  
ATOM    629  CD1 TRP A  38     -13.686  12.972  14.511  1.00 51.36           C  
ATOM    630  HD1 TRP A  38     -13.756  12.063  15.090  1.00 51.36           H  
ATOM    631  CD2 TRP A  38     -13.957  15.086  13.950  1.00 51.36           C  
ATOM    632  CE2 TRP A  38     -12.963  14.552  13.078  1.00 51.36           C  
ATOM    633  CE3 TRP A  38     -14.225  16.460  13.883  1.00 51.36           C  
ATOM    634  HE3 TRP A  38     -14.919  16.905  14.581  1.00 51.36           H  
ATOM    635  NE1 TRP A  38     -12.849  13.235  13.451  1.00 51.36           N  
ATOM    636  HE1 TRP A  38     -12.176  12.574  13.090  1.00 51.36           H  
ATOM    637  CH2 TRP A  38     -12.614  16.709  12.065  1.00 51.36           C  
ATOM    638  HH2 TRP A  38     -12.103  17.330  11.344  1.00 51.36           H  
ATOM    639  CZ2 TRP A  38     -12.303  15.345  12.138  1.00 51.36           C  
ATOM    640  HZ2 TRP A  38     -11.547  14.924  11.493  1.00 51.36           H  
ATOM    641  CZ3 TRP A  38     -13.549  17.261  12.957  1.00 51.36           C  
ATOM    642  HZ3 TRP A  38     -13.743  18.324  12.952  1.00 51.36           H  
ATOM    643  N   LEU A  39     -16.683  14.132  18.951  1.00 49.85           N  
ATOM    644  H   LEU A  39     -16.724  13.125  18.890  1.00 49.85           H  
ATOM    645  CA  LEU A  39     -17.600  14.848  19.842  1.00 49.85           C  
ATOM    646  HA  LEU A  39     -17.986  15.715  19.306  1.00 49.85           H  
ATOM    647  C   LEU A  39     -16.879  15.455  21.065  1.00 49.85           C  
ATOM    648  CB  LEU A  39     -18.796  13.946  20.203  1.00 49.85           C  
ATOM    649  HB2 LEU A  39     -18.414  13.006  20.601  1.00 49.85           H  
ATOM    650  HB3 LEU A  39     -19.374  14.429  20.991  1.00 49.85           H  
ATOM    651  O   LEU A  39     -17.483  16.252  21.775  1.00 49.85           O  
ATOM    652  CG  LEU A  39     -19.743  13.653  19.019  1.00 49.85           C  
ATOM    653  HG  LEU A  39     -19.172  13.230  18.192  1.00 49.85           H  
ATOM    654  CD1 LEU A  39     -20.798  12.629  19.438  1.00 49.85           C  
ATOM    655 HD11 LEU A  39     -21.445  12.393  18.593  1.00 49.85           H  
ATOM    656 HD12 LEU A  39     -21.400  13.025  20.256  1.00 49.85           H  
ATOM    657 HD13 LEU A  39     -20.307  11.713  19.766  1.00 49.85           H  
ATOM    658  CD2 LEU A  39     -20.480  14.903  18.522  1.00 49.85           C  
ATOM    659 HD21 LEU A  39     -19.772  15.612  18.092  1.00 49.85           H  
ATOM    660 HD22 LEU A  39     -21.008  15.377  19.349  1.00 49.85           H  
ATOM    661 HD23 LEU A  39     -21.197  14.626  17.749  1.00 49.85           H  
ATOM    662  N   GLY A  40     -15.592  15.137  21.285  1.00 50.17           N  
ATOM    663  H   GLY A  40     -15.158  14.478  20.654  1.00 50.17           H  
ATOM    664  CA  GLY A  40     -14.802  15.621  22.423  1.00 50.17           C  
ATOM    665  HA2 GLY A  40     -15.391  16.328  23.007  1.00 50.17           H  
ATOM    666  HA3 GLY A  40     -14.581  14.771  23.069  1.00 50.17           H  
ATOM    667  C   GLY A  40     -13.467  16.310  22.102  1.00 50.17           C  
ATOM    668  O   GLY A  40     -12.756  16.662  23.039  1.00 50.17           O  
ATOM    669  N   SER A  41     -13.076  16.510  20.834  1.00 49.67           N  
ATOM    670  H   SER A  41     -13.708  16.288  20.078  1.00 49.67           H  
ATOM    671  CA  SER A  41     -11.766  17.107  20.505  1.00 49.67           C  
ATOM    672  HA  SER A  41     -11.466  17.732  21.346  1.00 49.67           H  
ATOM    673  C   SER A  41     -11.791  18.038  19.284  1.00 49.67           C  
ATOM    674  CB  SER A  41     -10.693  16.015  20.383  1.00 49.67           C  
ATOM    675  HB2 SER A  41      -9.729  16.483  20.185  1.00 49.67           H  
ATOM    676  HB3 SER A  41     -10.624  15.475  21.327  1.00 49.67           H  
ATOM    677  O   SER A  41     -12.489  17.799  18.304  1.00 49.67           O  
ATOM    678  OG  SER A  41     -10.978  15.095  19.348  1.00 49.67           O  
ATOM    679  HG  SER A  41     -11.765  14.594  19.573  1.00 49.67           H  
ATOM    680  N   ALA A  42     -11.021  19.131  19.363  1.00 46.87           N  
ATOM    681  H   ALA A  42     -10.488  19.248  20.213  1.00 46.87           H  
ATOM    682  CA  ALA A  42     -10.981  20.254  18.419  1.00 46.87           C  
ATOM    683  HA  ALA A  42     -12.009  20.522  18.176  1.00 46.87           H  
ATOM    684  C   ALA A  42     -10.282  19.932  17.078  1.00 46.87           C  
ATOM    685  CB  ALA A  42     -10.339  21.447  19.147  1.00 46.87           C  
ATOM    686  HB1 ALA A  42     -10.899  21.673  20.054  1.00 46.87           H  
ATOM    687  HB2 ALA A  42     -10.360  22.325  18.500  1.00 46.87           H  
ATOM    688  HB3 ALA A  42      -9.305  21.220  19.405  1.00 46.87           H  
ATOM    689  O   ALA A  42      -9.303  20.580  16.696  1.00 46.87           O  
ATOM    690  N   LEU A  43     -10.761  18.923  16.352  1.00 49.30           N  
ATOM    691  H   LEU A  43     -11.551  18.411  16.717  1.00 49.30           H  
ATOM    692  CA  LEU A  43     -10.389  18.719  14.953  1.00 49.30           C  
ATOM    693  HA  LEU A  43      -9.355  19.034  14.812  1.00 49.30           H  
ATOM    694  C   LEU A  43     -11.245  19.631  14.058  1.00 49.30           C  
ATOM    695  CB  LEU A  43     -10.476  17.225  14.595  1.00 49.30           C  
ATOM    696  HB2 LEU A  43     -11.473  16.867  14.853  1.00 49.30           H  
ATOM    697  HB3 LEU A  43     -10.343  17.117  13.519  1.00 49.30           H  
ATOM    698  O   LEU A  43     -12.434  19.835  14.301  1.00 49.30           O  
ATOM    699  CG  LEU A  43      -9.434  16.335  15.299  1.00 49.30           C  
ATOM    700  HG  LEU A  43      -9.505  16.469  16.379  1.00 49.30           H  
ATOM    701  CD1 LEU A  43      -9.704  14.865  14.979  1.00 49.30           C  
ATOM    702 HD11 LEU A  43      -8.991  14.233  15.508  1.00 49.30           H  
ATOM    703 HD12 LEU A  43      -9.611  14.691  13.907  1.00 49.30           H  
ATOM    704 HD13 LEU A  43     -10.710  14.600  15.303  1.00 49.30           H  
ATOM    705  CD2 LEU A  43      -8.003  16.660  14.852  1.00 49.30           C  
ATOM    706 HD21 LEU A  43      -7.315  15.937  15.290  1.00 49.30           H  
ATOM    707 HD22 LEU A  43      -7.719  17.659  15.185  1.00 49.30           H  
ATOM    708 HD23 LEU A  43      -7.929  16.591  13.767  1.00 49.30           H  
ATOM    709  N   ARG A  44     -10.639  20.236  13.027  1.00 50.76           N  
ATOM    710  H   ARG A  44      -9.675  20.001  12.839  1.00 50.76           H  
ATOM    711  CA  ARG A  44     -11.363  21.081  12.063  1.00 50.76           C  
ATOM    712  HA  ARG A  44     -12.130  21.649  12.589  1.00 50.76           H  
ATOM    713  C   ARG A  44     -12.065  20.183  11.051  1.00 50.76           C  
ATOM    714  CB  ARG A  44     -10.425  22.071  11.349  1.00 50.76           C  
ATOM    715  HB2 ARG A  44     -10.983  22.544  10.540  1.00 50.76           H  
ATOM    716  HB3 ARG A  44      -9.589  21.527  10.909  1.00 50.76           H  
ATOM    717  O   ARG A  44     -11.405  19.572  10.219  1.00 50.76           O  
ATOM    718  CG  ARG A  44      -9.889  23.175  12.271  1.00 50.76           C  
ATOM    719  HG2 ARG A  44     -10.721  23.681  12.761  1.00 50.76           H  
ATOM    720  HG3 ARG A  44      -9.250  22.724  13.030  1.00 50.76           H  
ATOM    721  CD  ARG A  44      -9.080  24.197  11.460  1.00 50.76           C  
ATOM    722  HD2 ARG A  44      -9.764  24.741  10.809  1.00 50.76           H  
ATOM    723  HD3 ARG A  44      -8.358  23.664  10.840  1.00 50.76           H  
ATOM    724  NE  ARG A  44      -8.354  25.134  12.339  1.00 50.76           N  
ATOM    725  HE  ARG A  44      -8.253  24.859  13.306  1.00 50.76           H  
ATOM    726  NH1 ARG A  44      -7.880  26.751  10.772  1.00 50.76           N  
ATOM    727 HH11 ARG A  44      -8.380  26.221  10.073  1.00 50.76           H  
ATOM    728 HH12 ARG A  44      -7.438  27.624  10.520  1.00 50.76           H  
ATOM    729  NH2 ARG A  44      -7.127  26.983  12.856  1.00 50.76           N  
ATOM    730 HH21 ARG A  44      -6.702  27.856  12.579  1.00 50.76           H  
ATOM    731 HH22 ARG A  44      -7.034  26.666  13.811  1.00 50.76           H  
ATOM    732  CZ  ARG A  44      -7.795  26.280  11.985  1.00 50.76           C  
ATOM    733  N   LYS A  45     -13.396  20.121  11.100  1.00 55.49           N  
ATOM    734  H   LYS A  45     -13.869  20.612  11.846  1.00 55.49           H  
ATOM    735  CA  LYS A  45     -14.199  19.469  10.062  1.00 55.49           C  
ATOM    736  HA  LYS A  45     -13.656  18.602   9.685  1.00 55.49           H  
ATOM    737  C   LYS A  45     -14.397  20.457   8.922  1.00 55.49           C  
ATOM    738  CB  LYS A  45     -15.541  18.981  10.640  1.00 55.49           C  
ATOM    739  HB2 LYS A  45     -15.352  18.374  11.525  1.00 55.49           H  
ATOM    740  HB3 LYS A  45     -16.136  19.839  10.954  1.00 55.49           H  
ATOM    741  O   LYS A  45     -15.086  21.457   9.089  1.00 55.49           O  
ATOM    742  CG  LYS A  45     -16.363  18.127   9.662  1.00 55.49           C  
ATOM    743  HG2 LYS A  45     -16.751  18.763   8.867  1.00 55.49           H  
ATOM    744  HG3 LYS A  45     -15.733  17.350   9.228  1.00 55.49           H  
ATOM    745  CD  LYS A  45     -17.530  17.470  10.419  1.00 55.49           C  
ATOM    746  HD2 LYS A  45     -18.078  18.239  10.963  1.00 55.49           H  
ATOM    747  HD3 LYS A  45     -17.125  16.754  11.134  1.00 55.49           H  
ATOM    748  CE  LYS A  45     -18.486  16.759   9.460  1.00 55.49           C  
ATOM    749  HE2 LYS A  45     -17.918  16.060   8.847  1.00 55.49           H  
ATOM    750  HE3 LYS A  45     -18.921  17.519   8.811  1.00 55.49           H  
ATOM    751  NZ  LYS A  45     -19.580  16.056  10.170  1.00 55.49           N  
ATOM    752  HZ1 LYS A  45     -19.205  15.353  10.791  1.00 55.49           H  
ATOM    753  HZ2 LYS A  45     -20.121  16.712  10.715  1.00 55.49           H  
ATOM    754  HZ3 LYS A  45     -20.198  15.607   9.508  1.00 55.49           H  
ATOM    755  N   ALA A  46     -13.847  20.147   7.758  1.00 56.57           N  
ATOM    756  H   ALA A  46     -13.220  19.356   7.726  1.00 56.57           H  
ATOM    757  CA  ALA A  46     -14.477  20.543   6.509  1.00 56.57           C  
ATOM    758  HA  ALA A  46     -15.163  21.374   6.671  1.00 56.57           H  
ATOM    759  C   ALA A  46     -15.280  19.327   6.041  1.00 56.57           C  
ATOM    760  CB  ALA A  46     -13.413  21.008   5.512  1.00 56.57           C  
ATOM    761  HB1 ALA A  46     -12.881  21.870   5.914  1.00 56.57           H  
ATOM    762  HB2 ALA A  46     -13.890  21.292   4.574  1.00 56.57           H  
ATOM    763  HB3 ALA A  46     -12.703  20.204   5.318  1.00 56.57           H  
ATOM    764  O   ALA A  46     -14.712  18.251   5.835  1.00 56.57           O  
ATOM    765  N   SER A  47     -16.602  19.461   5.958  1.00 60.42           N  
ATOM    766  H   SER A  47     -17.024  20.356   6.157  1.00 60.42           H  
ATOM    767  CA  SER A  47     -17.458  18.416   5.400  1.00 60.42           C  
ATOM    768  HA  SER A  47     -16.867  17.519   5.219  1.00 60.42           H  
ATOM    769  C   SER A  47     -18.036  18.849   4.078  1.00 60.42           C  
ATOM    770  CB  SER A  47     -18.584  17.995   6.330  1.00 60.42           C  
ATOM    771  HB2 SER A  47     -18.118  17.421   7.131  1.00 60.42           H  
ATOM    772  HB3 SER A  47     -19.267  17.335   5.794  1.00 60.42           H  
ATOM    773  O   SER A  47     -18.693  19.882   3.991  1.00 60.42           O  
ATOM    774  OG  SER A  47     -19.301  19.096   6.857  1.00 60.42           O  
ATOM    775  HG  SER A  47     -19.568  19.649   6.119  1.00 60.42           H  
ATOM    776  N   VAL A  48     -17.840  17.990   3.091  1.00 63.68           N  
ATOM    777  H   VAL A  48     -17.321  17.152   3.311  1.00 63.68           H  
ATOM    778  CA  VAL A  48     -18.669  17.919   1.893  1.00 63.68           C  
ATOM    779  HA  VAL A  48     -19.200  18.861   1.752  1.00 63.68           H  
ATOM    780  C   VAL A  48     -19.694  16.816   2.151  1.00 63.68           C  
ATOM    781  CB  VAL A  48     -17.790  17.663   0.657  1.00 63.68           C  
ATOM    782  HB  VAL A  48     -17.305  16.692   0.754  1.00 63.68           H  
ATOM    783  O   VAL A  48     -19.441  15.920   2.955  1.00 63.68           O  
ATOM    784  CG1 VAL A  48     -18.614  17.671  -0.634  1.00 63.68           C  
ATOM    785 HG11 VAL A  48     -19.163  18.608  -0.729  1.00 63.68           H  
ATOM    786 HG12 VAL A  48     -19.309  16.832  -0.648  1.00 63.68           H  
ATOM    787 HG13 VAL A  48     -17.952  17.565  -1.494  1.00 63.68           H  
ATOM    788  CG2 VAL A  48     -16.701  18.741   0.530  1.00 63.68           C  
ATOM    789 HG21 VAL A  48     -16.127  18.583  -0.383  1.00 63.68           H  
ATOM    790 HG22 VAL A  48     -16.010  18.692   1.371  1.00 63.68           H  
ATOM    791 HG23 VAL A  48     -17.156  19.731   0.494  1.00 63.68           H  
ATOM    792  N   GLU A  49     -20.874  16.871   1.546  1.00 68.53           N  
ATOM    793  H   GLU A  49     -21.060  17.597   0.869  1.00 68.53           H  
ATOM    794  CA  GLU A  49     -21.931  15.905   1.842  1.00 68.53           C  
ATOM    795  HA  GLU A  49     -22.228  16.066   2.878  1.00 68.53           H  
ATOM    796  C   GLU A  49     -21.448  14.444   1.691  1.00 68.53           C  
ATOM    797  CB  GLU A  49     -23.147  16.187   0.954  1.00 68.53           C  
ATOM    798  HB2 GLU A  49     -23.263  17.261   0.812  1.00 68.53           H  
ATOM    799  HB3 GLU A  49     -23.011  15.713  -0.018  1.00 68.53           H  
ATOM    800  O   GLU A  49     -21.014  14.020   0.624  1.00 68.53           O  
ATOM    801  CG  GLU A  49     -24.397  15.646   1.647  1.00 68.53           C  
ATOM    802  HG2 GLU A  49     -24.652  16.300   2.481  1.00 68.53           H  
ATOM    803  HG3 GLU A  49     -24.170  14.665   2.064  1.00 68.53           H  
ATOM    804  CD  GLU A  49     -25.592  15.524   0.706  1.00 68.53           C  
ATOM    805  OE1 GLU A  49     -26.318  14.524   0.929  1.00 68.53           O  
ATOM    806  OE2 GLU A  49     -25.721  16.351  -0.214  1.00 68.53           O  
ATOM    807  N   GLY A  50     -21.502  13.669   2.782  1.00 72.51           N  
ATOM    808  H   GLY A  50     -21.774  14.106   3.651  1.00 72.51           H  
ATOM    809  CA  GLY A  50     -21.029  12.279   2.831  1.00 72.51           C  
ATOM    810  HA2 GLY A  50     -21.239  11.793   1.878  1.00 72.51           H  
ATOM    811  HA3 GLY A  50     -21.575  11.758   3.618  1.00 72.51           H  
ATOM    812  C   GLY A  50     -19.539  12.086   3.124  1.00 72.51           C  
ATOM    813  O   GLY A  50     -19.139  10.953   3.398  1.00 72.51           O  
ATOM    814  N   TYR A  51     -18.755  13.165   3.173  1.00 79.37           N  
ATOM    815  H   TYR A  51     -19.158  14.072   2.989  1.00 79.37           H  
ATOM    816  CA  TYR A  51     -17.323  13.121   3.444  1.00 79.37           C  
ATOM    817  HA  TYR A  51     -17.076  12.086   3.681  1.00 79.37           H  
ATOM    818  C   TYR A  51     -16.892  13.986   4.633  1.00 79.37           C  
ATOM    819  CB  TYR A  51     -16.524  13.482   2.192  1.00 79.37           C  
ATOM    820  HB2 TYR A  51     -15.462  13.448   2.434  1.00 79.37           H  
ATOM    821  HB3 TYR A  51     -16.760  14.507   1.908  1.00 79.37           H  
ATOM    822  O   TYR A  51     -17.469  15.038   4.920  1.00 79.37           O  
ATOM    823  CG  TYR A  51     -16.767  12.568   1.009  1.00 79.37           C  
ATOM    824  CD1 TYR A  51     -16.040  11.369   0.867  1.00 79.37           C  
ATOM    825  HD1 TYR A  51     -15.358  11.054   1.644  1.00 79.37           H  
ATOM    826  CD2 TYR A  51     -17.705  12.943   0.031  1.00 79.37           C  
ATOM    827  HD2 TYR A  51     -18.295  13.838   0.160  1.00 79.37           H  
ATOM    828  CE1 TYR A  51     -16.165  10.604  -0.307  1.00 79.37           C  
ATOM    829  HE1 TYR A  51     -15.568   9.714  -0.445  1.00 79.37           H  
ATOM    830  CE2 TYR A  51     -17.857  12.168  -1.129  1.00 79.37           C  
ATOM    831  HE2 TYR A  51     -18.558  12.481  -1.889  1.00 79.37           H  
ATOM    832  OH  TYR A  51     -17.108  10.382  -2.509  1.00 79.37           O  
ATOM    833  HH  TYR A  51     -17.796  10.758  -3.063  1.00 79.37           H  
ATOM    834  CZ  TYR A  51     -17.052  11.028  -1.319  1.00 79.37           C  
ATOM    835  N   ALA A  52     -15.822  13.572   5.305  1.00 78.04           N  
ATOM    836  H   ALA A  52     -15.423  12.677   5.061  1.00 78.04           H  
ATOM    837  CA  ALA A  52     -15.136  14.385   6.306  1.00 78.04           C  
ATOM    838  HA  ALA A  52     -15.432  15.429   6.198  1.00 78.04           H  
ATOM    839  C   ALA A  52     -13.622  14.314   6.100  1.00 78.04           C  
ATOM    840  CB  ALA A  52     -15.549  13.909   7.705  1.00 78.04           C  
ATOM    841  HB1 ALA A  52     -16.629  14.001   7.822  1.00 78.04           H  
ATOM    842  HB2 ALA A  52     -15.260  12.867   7.843  1.00 78.04           H  
ATOM    843  HB3 ALA A  52     -15.049  14.516   8.460  1.00 78.04           H  
ATOM    844  O   ALA A  52     -13.082  13.222   5.967  1.00 78.04           O  
ATOM    845  N   ASN A  53     -12.936  15.457   6.094  1.00 77.25           N  
ATOM    846  H   ASN A  53     -13.430  16.334   6.177  1.00 77.25           H  
ATOM    847  CA  ASN A  53     -11.477  15.479   6.187  1.00 77.25           C  
ATOM    848  HA  ASN A  53     -11.063  14.642   5.624  1.00 77.25           H  
ATOM    849  C   ASN A  53     -11.063  15.306   7.658  1.00 77.25           C  
ATOM    850  CB  ASN A  53     -10.953  16.778   5.553  1.00 77.25           C  
ATOM    851  HB2 ASN A  53     -11.296  17.633   6.135  1.00 77.25           H  
ATOM    852  HB3 ASN A  53     -11.343  16.865   4.539  1.00 77.25           H  
ATOM    853  O   ASN A  53     -11.568  16.025   8.525  1.00 77.25           O  
ATOM    854  CG  ASN A  53      -9.435  16.828   5.470  1.00 77.25           C  
ATOM    855  ND2 ASN A  53      -8.884  17.891   4.938  1.00 77.25           N  
ATOM    856 HD21 ASN A  53      -7.875  17.878   4.894  1.00 77.25           H  
ATOM    857 HD22 ASN A  53      -9.446  18.627   4.533  1.00 77.25           H  
ATOM    858  OD1 ASN A  53      -8.721  15.927   5.863  1.00 77.25           O  
ATOM    859  N   ILE A  54     -10.179  14.348   7.938  1.00 71.93           N  
ATOM    860  H   ILE A  54      -9.781  13.824   7.172  1.00 71.93           H  
ATOM    861  CA  ILE A  54      -9.693  14.036   9.282  1.00 71.93           C  
ATOM    862  HA  ILE A  54     -10.072  14.787   9.975  1.00 71.93           H  
ATOM    863  C   ILE A  54      -8.170  14.123   9.309  1.00 71.93           C  
ATOM    864  CB  ILE A  54     -10.192  12.649   9.757  1.00 71.93           C  
ATOM    865  HB  ILE A  54      -9.760  11.894   9.100  1.00 71.93           H  
ATOM    866  O   ILE A  54      -7.493  13.441   8.546  1.00 71.93           O  
ATOM    867  CG1 ILE A  54     -11.733  12.539   9.635  1.00 71.93           C  
ATOM    868 HG12 ILE A  54     -12.204  13.459   9.983  1.00 71.93           H  
ATOM    869 HG13 ILE A  54     -11.981  12.430   8.579  1.00 71.93           H  
ATOM    870  CG2 ILE A  54      -9.692  12.361  11.191  1.00 71.93           C  
ATOM    871 HG21 ILE A  54      -8.603  12.391  11.225  1.00 71.93           H  
ATOM    872 HG22 ILE A  54     -10.094  13.091  11.894  1.00 71.93           H  
ATOM    873 HG23 ILE A  54      -9.976  11.355  11.500  1.00 71.93           H  
ATOM    874  CD1 ILE A  54     -12.371  11.366  10.390  1.00 71.93           C  
ATOM    875 HD11 ILE A  54     -11.796  10.453  10.233  1.00 71.93           H  
ATOM    876 HD12 ILE A  54     -13.395  11.228  10.046  1.00 71.93           H  
ATOM    877 HD13 ILE A  54     -12.391  11.572  11.460  1.00 71.93           H  
ATOM    878  N   TYR A  55      -7.644  14.906  10.254  1.00 75.83           N  
ATOM    879  H   TYR A  55      -8.270  15.448  10.833  1.00 75.83           H  
ATOM    880  CA  TYR A  55      -6.238  14.851  10.645  1.00 75.83           C  
ATOM    881  HA  TYR A  55      -5.651  14.466   9.812  1.00 75.83           H  
ATOM    882  C   TYR A  55      -6.073  13.923  11.846  1.00 75.83           C  
ATOM    883  CB  TYR A  55      -5.705  16.247  10.985  1.00 75.83           C  
ATOM    884  HB2 TYR A  55      -5.870  16.914  10.139  1.00 75.83           H  
ATOM    885  HB3 TYR A  55      -6.275  16.651  11.821  1.00 75.83           H  
ATOM    886  O   TYR A  55      -6.596  14.199  12.930  1.00 75.83           O  
ATOM    887  CG  TYR A  55      -4.225  16.249  11.335  1.00 75.83           C  
ATOM    888  CD1 TYR A  55      -3.799  16.609  12.628  1.00 75.83           C  
ATOM    889  HD1 TYR A  55      -4.530  16.883  13.374  1.00 75.83           H  
ATOM    890  CD2 TYR A  55      -3.272  15.863  10.373  1.00 75.83           C  
ATOM    891  HD2 TYR A  55      -3.588  15.521   9.398  1.00 75.83           H  
ATOM    892  CE1 TYR A  55      -2.423  16.616  12.940  1.00 75.83           C  
ATOM    893  HE1 TYR A  55      -2.079  16.922  13.918  1.00 75.83           H  
ATOM    894  CE2 TYR A  55      -1.901  15.874  10.676  1.00 75.83           C  
ATOM    895  HE2 TYR A  55      -1.170  15.569   9.942  1.00 75.83           H  
ATOM    896  OH  TYR A  55      -0.146  16.248  12.246  1.00 75.83           O  
ATOM    897  HH  TYR A  55       0.065  16.430  13.165  1.00 75.83           H  
ATOM    898  CZ  TYR A  55      -1.473  16.250  11.962  1.00 75.83           C  
ATOM    899  N   SER A  56      -5.326  12.839  11.679  1.00 68.85           N  
ATOM    900  H   SER A  56      -4.892  12.695  10.778  1.00 68.85           H  
ATOM    901  CA  SER A  56      -4.937  11.981  12.791  1.00 68.85           C  
ATOM    902  HA  SER A  56      -5.705  12.013  13.563  1.00 68.85           H  
ATOM    903  C   SER A  56      -3.622  12.465  13.381  1.00 68.85           C  
ATOM    904  CB  SER A  56      -4.830  10.536  12.331  1.00 68.85           C  
ATOM    905  HB2 SER A  56      -4.057  10.434  11.569  1.00 68.85           H  
ATOM    906  HB3 SER A  56      -5.793  10.222  11.929  1.00 68.85           H  
ATOM    907  O   SER A  56      -2.589  12.402  12.724  1.00 68.85           O  
ATOM    908  OG  SER A  56      -4.522   9.745  13.454  1.00 68.85           O  
ATOM    909  HG  SER A  56      -4.701   8.836  13.202  1.00 68.85           H  
ATOM    910  N   ARG A  57      -3.639  12.918  14.641  1.00 69.36           N  
ATOM    911  H   ARG A  57      -4.531  12.961  15.113  1.00 69.36           H  
ATOM    912  CA  ARG A  57      -2.406  13.276  15.365  1.00 69.36           C  
ATOM    913  HA  ARG A  57      -1.794  13.923  14.735  1.00 69.36           H  
ATOM    914  C   ARG A  57      -1.527  12.062  15.652  1.00 69.36           C  
ATOM    915  CB  ARG A  57      -2.723  13.988  16.685  1.00 69.36           C  
ATOM    916  HB2 ARG A  57      -1.801  14.057  17.263  1.00 69.36           H  
ATOM    917  HB3 ARG A  57      -3.440  13.401  17.258  1.00 69.36           H  
ATOM    918  O   ARG A  57      -0.315  12.195  15.648  1.00 69.36           O  
ATOM    919  CG  ARG A  57      -3.260  15.405  16.469  1.00 69.36           C  
ATOM    920  HG2 ARG A  57      -4.234  15.365  15.982  1.00 69.36           H  
ATOM    921  HG3 ARG A  57      -2.560  15.957  15.842  1.00 69.36           H  
ATOM    922  CD  ARG A  57      -3.375  16.119  17.818  1.00 69.36           C  
ATOM    923  HD2 ARG A  57      -4.064  15.565  18.455  1.00 69.36           H  
ATOM    924  HD3 ARG A  57      -2.391  16.114  18.286  1.00 69.36           H  
ATOM    925  NE  ARG A  57      -3.862  17.502  17.657  1.00 69.36           N  
ATOM    926  HE  ARG A  57      -4.501  17.666  16.893  1.00 69.36           H  
ATOM    927  NH1 ARG A  57      -2.756  18.436  19.447  1.00 69.36           N  
ATOM    928 HH11 ARG A  57      -2.529  19.237  20.018  1.00 69.36           H  
ATOM    929 HH12 ARG A  57      -2.335  17.540  19.649  1.00 69.36           H  
ATOM    930  NH2 ARG A  57      -4.089  19.704  18.188  1.00 69.36           N  
ATOM    931 HH21 ARG A  57      -3.855  20.490  18.778  1.00 69.36           H  
ATOM    932 HH22 ARG A  57      -4.737  19.823  17.422  1.00 69.36           H  
ATOM    933  CZ  ARG A  57      -3.565  18.535  18.428  1.00 69.36           C  
ATOM    934  N   THR A  58      -2.138  10.904  15.896  1.00 64.63           N  
ATOM    935  H   THR A  58      -3.147  10.881  15.926  1.00 64.63           H  
ATOM    936  CA  THR A  58      -1.426   9.657  16.211  1.00 64.63           C  
ATOM    937  HA  THR A  58      -0.739   9.827  17.041  1.00 64.63           H  
ATOM    938  C   THR A  58      -0.605   9.163  15.028  1.00 64.63           C  
ATOM    939  CB  THR A  58      -2.431   8.570  16.615  1.00 64.63           C  
ATOM    940  HB  THR A  58      -3.062   8.327  15.760  1.00 64.63           H  
ATOM    941  O   THR A  58       0.508   8.692  15.210  1.00 64.63           O  
ATOM    942  CG2 THR A  58      -1.774   7.288  17.120  1.00 64.63           C  
ATOM    943 HG21 THR A  58      -2.535   6.581  17.449  1.00 64.63           H  
ATOM    944 HG22 THR A  58      -1.206   6.819  16.317  1.00 64.63           H  
ATOM    945 HG23 THR A  58      -1.099   7.513  17.946  1.00 64.63           H  
ATOM    946  OG1 THR A  58      -3.264   9.053  17.644  1.00 64.63           O  
ATOM    947  HG1 THR A  58      -3.634   8.281  18.079  1.00 64.63           H  
ATOM    948  N   TYR A  59      -1.150   9.303  13.820  1.00 66.09           N  
ATOM    949  H   TYR A  59      -2.066   9.722  13.746  1.00 66.09           H  
ATOM    950  CA  TYR A  59      -0.519   8.831  12.588  1.00 66.09           C  
ATOM    951  HA  TYR A  59       0.345   8.213  12.831  1.00 66.09           H  
ATOM    952  C   TYR A  59       0.014   9.980  11.720  1.00 66.09           C  
ATOM    953  CB  TYR A  59      -1.517   7.944  11.838  1.00 66.09           C  
ATOM    954  HB2 TYR A  59      -1.052   7.653  10.896  1.00 66.09           H  
ATOM    955  HB3 TYR A  59      -2.413   8.522  11.616  1.00 66.09           H  
ATOM    956  O   TYR A  59       0.432   9.751  10.594  1.00 66.09           O  
ATOM    957  CG  TYR A  59      -1.931   6.681  12.571  1.00 66.09           C  
ATOM    958  CD1 TYR A  59      -1.248   5.472  12.345  1.00 66.09           C  
ATOM    959  HD1 TYR A  59      -0.424   5.435  11.649  1.00 66.09           H  
ATOM    960  CD2 TYR A  59      -3.001   6.709  13.483  1.00 66.09           C  
ATOM    961  HD2 TYR A  59      -3.507   7.640  13.695  1.00 66.09           H  
ATOM    962  CE1 TYR A  59      -1.662   4.294  12.999  1.00 66.09           C  
ATOM    963  HE1 TYR A  59      -1.159   3.361  12.791  1.00 66.09           H  
ATOM    964  CE2 TYR A  59      -3.389   5.550  14.170  1.00 66.09           C  
ATOM    965  HE2 TYR A  59      -4.200   5.563  14.884  1.00 66.09           H  
ATOM    966  OH  TYR A  59      -3.190   3.208  14.518  1.00 66.09           O  
ATOM    967  HH  TYR A  59      -2.765   2.420  14.173  1.00 66.09           H  
ATOM    968  CZ  TYR A  59      -2.744   4.331  13.903  1.00 66.09           C  
ATOM    969  N   CYS A  60      -0.049  11.220  12.222  1.00 71.27           N  
ATOM    970  H   CYS A  60      -0.329  11.317  13.188  1.00 71.27           H  
ATOM    971  CA  CYS A  60       0.348  12.450  11.531  1.00 71.27           C  
ATOM    972  HA  CYS A  60      -0.156  13.279  12.026  1.00 71.27           H  
ATOM    973  C   CYS A  60      -0.110  12.532  10.058  1.00 71.27           C  
ATOM    974  CB  CYS A  60       1.855  12.658  11.725  1.00 71.27           C  
ATOM    975  HB2 CYS A  60       2.190  13.505  11.126  1.00 71.27           H  
ATOM    976  HB3 CYS A  60       2.385  11.767  11.389  1.00 71.27           H  
ATOM    977  O   CYS A  60       0.624  13.023   9.206  1.00 71.27           O  
ATOM    978  SG  CYS A  60       2.208  12.987  13.478  1.00 71.27           S  
ATOM    979  HG  CYS A  60       3.526  12.785  13.403  1.00 71.27           H  
ATOM    980  N   MET A  61      -1.331  12.074   9.757  1.00 76.36           N  
ATOM    981  H   MET A  61      -1.899  11.732  10.519  1.00 76.36           H  
ATOM    982  CA  MET A  61      -1.859  11.975   8.388  1.00 76.36           C  
ATOM    983  HA  MET A  61      -1.158  12.465   7.712  1.00 76.36           H  
ATOM    984  C   MET A  61      -3.201  12.696   8.231  1.00 76.36           C  
ATOM    985  CB  MET A  61      -1.939  10.507   7.926  1.00 76.36           C  
ATOM    986  HB2 MET A  61      -0.945  10.061   7.969  1.00 76.36           H  
ATOM    987  HB3 MET A  61      -2.267  10.492   6.887  1.00 76.36           H  
ATOM    988  O   MET A  61      -4.017  12.712   9.156  1.00 76.36           O  
ATOM    989  CG  MET A  61      -2.909   9.654   8.753  1.00 76.36           C  
ATOM    990  HG2 MET A  61      -3.829  10.218   8.906  1.00 76.36           H  
ATOM    991  HG3 MET A  61      -2.458   9.476   9.730  1.00 76.36           H  
ATOM    992  SD  MET A  61      -3.371   8.064   8.010  1.00 76.36           S  
ATOM    993  CE  MET A  61      -1.875   7.073   8.283  1.00 76.36           C  
ATOM    994  HE1 MET A  61      -0.979   7.684   8.168  1.00 76.36           H  
ATOM    995  HE2 MET A  61      -1.903   6.623   9.275  1.00 76.36           H  
ATOM    996  HE3 MET A  61      -1.843   6.265   7.553  1.00 76.36           H  
ATOM    997  N   ASN A  62      -3.442  13.262   7.045  1.00 82.05           N  
ATOM    998  H   ASN A  62      -2.753  13.131   6.319  1.00 82.05           H  
ATOM    999  CA  ASN A  62      -4.750  13.767   6.623  1.00 82.05           C  
ATOM   1000  HA  ASN A  62      -5.406  13.872   7.488  1.00 82.05           H  
ATOM   1001  C   ASN A  62      -5.391  12.772   5.652  1.00 82.05           C  
ATOM   1002  CB  ASN A  62      -4.616  15.142   5.948  1.00 82.05           C  
ATOM   1003  HB2 ASN A  62      -5.570  15.391   5.482  1.00 82.05           H  
ATOM   1004  HB3 ASN A  62      -3.859  15.095   5.165  1.00 82.05           H  
ATOM   1005  O   ASN A  62      -4.756  12.384   4.675  1.00 82.05           O  
ATOM   1006  CG  ASN A  62      -4.317  16.263   6.912  1.00 82.05           C  
ATOM   1007  ND2 ASN A  62      -3.225  16.968   6.741  1.00 82.05           N  
ATOM   1008 HD21 ASN A  62      -3.031  17.681   7.430  1.00 82.05           H  
ATOM   1009 HD22 ASN A  62      -2.572  16.726   6.009  1.00 82.05           H  
ATOM   1010  OD1 ASN A  62      -5.074  16.543   7.823  1.00 82.05           O  
ATOM   1011  N   PHE A  63      -6.650  12.407   5.874  1.00 85.04           N  
ATOM   1012  H   PHE A  63      -7.118  12.742   6.704  1.00 85.04           H  
ATOM   1013  CA  PHE A  63      -7.398  11.533   4.969  1.00 85.04           C  
ATOM   1014  HA  PHE A  63      -7.002  11.649   3.960  1.00 85.04           H  
ATOM   1015  C   PHE A  63      -8.873  11.912   4.914  1.00 85.04           C  
ATOM   1016  CB  PHE A  63      -7.229  10.058   5.363  1.00 85.04           C  
ATOM   1017  HB2 PHE A  63      -7.868   9.438   4.733  1.00 85.04           H  
ATOM   1018  HB3 PHE A  63      -6.200   9.763   5.158  1.00 85.04           H  
ATOM   1019  O   PHE A  63      -9.429  12.529   5.827  1.00 85.04           O  
ATOM   1020  CG  PHE A  63      -7.526   9.775   6.818  1.00 85.04           C  
ATOM   1021  CD1 PHE A  63      -6.472   9.849   7.740  1.00 85.04           C  
ATOM   1022  HD1 PHE A  63      -5.472  10.053   7.388  1.00 85.04           H  
ATOM   1023  CD2 PHE A  63      -8.832   9.496   7.261  1.00 85.04           C  
ATOM   1024  HD2 PHE A  63      -9.644   9.431   6.553  1.00 85.04           H  
ATOM   1025  CE1 PHE A  63      -6.716   9.690   9.108  1.00 85.04           C  
ATOM   1026  HE1 PHE A  63      -5.893   9.760   9.803  1.00 85.04           H  
ATOM   1027  CE2 PHE A  63      -9.075   9.329   8.636  1.00 85.04           C  
ATOM   1028  HE2 PHE A  63     -10.078   9.128   8.982  1.00 85.04           H  
ATOM   1029  CZ  PHE A  63      -8.020   9.461   9.558  1.00 85.04           C  
ATOM   1030  HZ  PHE A  63      -8.185   9.405  10.624  1.00 85.04           H  
ATOM   1031  N   MET A  64      -9.521  11.525   3.819  1.00 87.80           N  
ATOM   1032  H   MET A  64      -9.019  11.014   3.107  1.00 87.80           H  
ATOM   1033  CA  MET A  64     -10.951  11.704   3.640  1.00 87.80           C  
ATOM   1034  HA  MET A  64     -11.277  12.558   4.233  1.00 87.80           H  
ATOM   1035  C   MET A  64     -11.688  10.469   4.138  1.00 87.80           C  
ATOM   1036  CB  MET A  64     -11.260  12.026   2.175  1.00 87.80           C  
ATOM   1037  HB2 MET A  64     -10.844  11.258   1.522  1.00 87.80           H  
ATOM   1038  HB3 MET A  64     -10.801  12.979   1.913  1.00 87.80           H  
ATOM   1039  O   MET A  64     -11.309   9.338   3.859  1.00 87.80           O  
ATOM   1040  CG  MET A  64     -12.749  12.131   1.880  1.00 87.80           C  
ATOM   1041  HG2 MET A  64     -13.178  11.132   1.955  1.00 87.80           H  
ATOM   1042  HG3 MET A  64     -13.224  12.776   2.619  1.00 87.80           H  
ATOM   1043  SD  MET A  64     -13.080  12.772   0.222  1.00 87.80           S  
ATOM   1044  CE  MET A  64     -12.915  14.537   0.574  1.00 87.80           C  
ATOM   1045  HE1 MET A  64     -13.088  15.100  -0.343  1.00 87.80           H  
ATOM   1046  HE2 MET A  64     -11.929  14.757   0.982  1.00 87.80           H  
ATOM   1047  HE3 MET A  64     -13.667  14.830   1.307  1.00 87.80           H  
ATOM   1048  N   CYS A  65     -12.781  10.704   4.843  1.00 88.49           N  
ATOM   1049  H   CYS A  65     -12.964  11.657   5.121  1.00 88.49           H  
ATOM   1050  CA  CYS A  65     -13.669   9.675   5.336  1.00 88.49           C  
ATOM   1051  HA  CYS A  65     -13.191   8.700   5.242  1.00 88.49           H  
ATOM   1052  C   CYS A  65     -14.956   9.646   4.544  1.00 88.49           C  
ATOM   1053  CB  CYS A  65     -13.945   9.961   6.804  1.00 88.49           C  
ATOM   1054  HB2 CYS A  65     -14.160  11.021   6.940  1.00 88.49           H  
ATOM   1055  HB3 CYS A  65     -14.815   9.385   7.122  1.00 88.49           H  
ATOM   1056  O   CYS A  65     -15.686  10.633   4.569  1.00 88.49           O  
ATOM   1057  SG  CYS A  65     -12.536   9.502   7.808  1.00 88.49           S  
ATOM   1058  N   ASP A  66     -15.269   8.520   3.913  1.00 89.26           N  
ATOM   1059  H   ASP A  66     -14.636   7.736   3.997  1.00 89.26           H  
ATOM   1060  CA  ASP A  66     -16.605   8.257   3.396  1.00 89.26           C  
ATOM   1061  HA  ASP A  66     -17.040   9.203   3.072  1.00 89.26           H  
ATOM   1062  C   ASP A  66     -17.485   7.695   4.520  1.00 89.26           C  
ATOM   1063  CB  ASP A  66     -16.557   7.371   2.152  1.00 89.26           C  
ATOM   1064  HB2 ASP A  66     -16.148   6.395   2.409  1.00 89.26           H  
ATOM   1065  HB3 ASP A  66     -15.896   7.833   1.418  1.00 89.26           H  
ATOM   1066  O   ASP A  66     -17.228   6.652   5.133  1.00 89.26           O  
ATOM   1067  CG  ASP A  66     -17.934   7.163   1.522  1.00 89.26           C  
ATOM   1068  OD1 ASP A  66     -18.960   7.079   2.231  1.00 89.26           O  
ATOM   1069  OD2 ASP A  66     -18.010   7.064   0.282  1.00 89.26           O  
ATOM   1070  N   THR A  67     -18.544   8.442   4.805  1.00 84.72           N  
ATOM   1071  H   THR A  67     -18.707   9.241   4.209  1.00 84.72           H  
ATOM   1072  CA  THR A  67     -19.465   8.192   5.916  1.00 84.72           C  
ATOM   1073  HA  THR A  67     -19.004   7.486   6.607  1.00 84.72           H  
ATOM   1074  C   THR A  67     -20.781   7.553   5.487  1.00 84.72           C  
ATOM   1075  CB  THR A  67     -19.723   9.485   6.700  1.00 84.72           C  
ATOM   1076  HB  THR A  67     -20.389   9.273   7.537  1.00 84.72           H  
ATOM   1077  O   THR A  67     -21.615   7.275   6.344  1.00 84.72           O  
ATOM   1078  CG2 THR A  67     -18.421  10.061   7.249  1.00 84.72           C  
ATOM   1079 HG21 THR A  67     -17.820  10.487   6.445  1.00 84.72           H  
ATOM   1080 HG22 THR A  67     -17.856   9.262   7.727  1.00 84.72           H  
ATOM   1081 HG23 THR A  67     -18.650  10.839   7.977  1.00 84.72           H  
ATOM   1082  OG1 THR A  67     -20.300  10.479   5.881  1.00 84.72           O  
ATOM   1083  HG1 THR A  67     -19.732  10.584   5.114  1.00 84.72           H  
ATOM   1084  N   LYS A  68     -20.983   7.308   4.187  1.00 86.61           N  
ATOM   1085  H   LYS A  68     -20.209   7.450   3.555  1.00 86.61           H  
ATOM   1086  CA  LYS A  68     -22.264   6.855   3.626  1.00 86.61           C  
ATOM   1087  HA  LYS A  68     -22.992   6.717   4.425  1.00 86.61           H  
ATOM   1088  C   LYS A  68     -22.166   5.499   2.928  1.00 86.61           C  
ATOM   1089  CB  LYS A  68     -22.804   7.919   2.653  1.00 86.61           C  
ATOM   1090  HB2 LYS A  68     -23.663   7.492   2.135  1.00 86.61           H  
ATOM   1091  HB3 LYS A  68     -22.041   8.143   1.907  1.00 86.61           H  
ATOM   1092  O   LYS A  68     -23.066   4.675   3.072  1.00 86.61           O  
ATOM   1093  CG  LYS A  68     -23.253   9.227   3.333  1.00 86.61           C  
ATOM   1094  HG2 LYS A  68     -22.390   9.723   3.779  1.00 86.61           H  
ATOM   1095  HG3 LYS A  68     -23.970   8.993   4.120  1.00 86.61           H  
ATOM   1096  CD  LYS A  68     -23.923  10.156   2.301  1.00 86.61           C  
ATOM   1097  HD2 LYS A  68     -23.197  10.402   1.526  1.00 86.61           H  
ATOM   1098  HD3 LYS A  68     -24.741   9.607   1.834  1.00 86.61           H  
ATOM   1099  CE  LYS A  68     -24.492  11.459   2.894  1.00 86.61           C  
ATOM   1100  HE2 LYS A  68     -25.157  11.206   3.720  1.00 86.61           H  
ATOM   1101  HE3 LYS A  68     -23.672  12.058   3.291  1.00 86.61           H  
ATOM   1102  NZ  LYS A  68     -25.241  12.234   1.863  1.00 86.61           N  
ATOM   1103  HZ1 LYS A  68     -25.617  13.120   2.168  1.00 86.61           H  
ATOM   1104  HZ2 LYS A  68     -26.044  11.737   1.503  1.00 86.61           H  
ATOM   1105  HZ3 LYS A  68     -24.672  12.486   1.067  1.00 86.61           H  
ATOM   1106  N   THR A  69     -21.105   5.264   2.163  1.00 88.03           N  
ATOM   1107  H   THR A  69     -20.378   5.963   2.119  1.00 88.03           H  
ATOM   1108  CA  THR A  69     -20.970   4.076   1.311  1.00 88.03           C  
ATOM   1109  HA  THR A  69     -21.829   4.028   0.641  1.00 88.03           H  
ATOM   1110  C   THR A  69     -20.940   2.809   2.155  1.00 88.03           C  
ATOM   1111  CB  THR A  69     -19.709   4.177   0.448  1.00 88.03           C  
ATOM   1112  HB  THR A  69     -18.827   4.261   1.083  1.00 88.03           H  
ATOM   1113  O   THR A  69     -20.150   2.721   3.087  1.00 88.03           O  
ATOM   1114  CG2 THR A  69     -19.537   2.996  -0.505  1.00 88.03           C  
ATOM   1115 HG21 THR A  69     -18.668   3.171  -1.140  1.00 88.03           H  
ATOM   1116 HG22 THR A  69     -19.360   2.079   0.059  1.00 88.03           H  
ATOM   1117 HG23 THR A  69     -20.421   2.878  -1.131  1.00 88.03           H  
ATOM   1118  OG1 THR A  69     -19.838   5.338  -0.338  1.00 88.03           O  
ATOM   1119  HG1 THR A  69     -19.246   5.985   0.051  1.00 88.03           H  
ATOM   1120  N   ASN A  70     -21.809   1.842   1.845  1.00 86.35           N  
ATOM   1121  H   ASN A  70     -22.432   1.993   1.065  1.00 86.35           H  
ATOM   1122  CA  ASN A  70     -21.885   0.541   2.521  1.00 86.35           C  
ATOM   1123  HA  ASN A  70     -22.867   0.128   2.288  1.00 86.35           H  
ATOM   1124  C   ASN A  70     -21.841   0.638   4.069  1.00 86.35           C  
ATOM   1125  CB  ASN A  70     -20.836  -0.412   1.898  1.00 86.35           C  
ATOM   1126  HB2 ASN A  70     -19.846  -0.183   2.291  1.00 86.35           H  
ATOM   1127  HB3 ASN A  70     -20.811  -0.289   0.815  1.00 86.35           H  
ATOM   1128  O   ASN A  70     -21.042  -0.013   4.732  1.00 86.35           O  
ATOM   1129  CG  ASN A  70     -21.139  -1.878   2.173  1.00 86.35           C  
ATOM   1130  ND2 ASN A  70     -20.260  -2.781   1.800  1.00 86.35           N  
ATOM   1131 HD21 ASN A  70     -20.464  -3.752   1.989  1.00 86.35           H  
ATOM   1132 HD22 ASN A  70     -19.425  -2.585   1.267  1.00 86.35           H  
ATOM   1133  OD1 ASN A  70     -22.205  -2.218   2.666  1.00 86.35           O  
ATOM   1134  N   GLY A  71     -22.639   1.542   4.655  1.00 83.81           N  
ATOM   1135  H   GLY A  71     -23.225   2.115   4.065  1.00 83.81           H  
ATOM   1136  CA  GLY A  71     -22.682   1.759   6.112  1.00 83.81           C  
ATOM   1137  HA2 GLY A  71     -22.584   0.797   6.614  1.00 83.81           H  
ATOM   1138  HA3 GLY A  71     -23.654   2.178   6.371  1.00 83.81           H  
ATOM   1139  C   GLY A  71     -21.602   2.696   6.676  1.00 83.81           C  
ATOM   1140  O   GLY A  71     -21.571   2.923   7.892  1.00 83.81           O  
ATOM   1141  N   GLY A  72     -20.759   3.259   5.806  1.00 85.53           N  
ATOM   1142  H   GLY A  72     -20.780   2.920   4.855  1.00 85.53           H  
ATOM   1143  CA  GLY A  72     -19.754   4.269   6.119  1.00 85.53           C  
ATOM   1144  HA2 GLY A  72     -20.234   5.082   6.664  1.00 85.53           H  
ATOM   1145  HA3 GLY A  72     -19.354   4.668   5.188  1.00 85.53           H  
ATOM   1146  C   GLY A  72     -18.590   3.759   6.968  1.00 85.53           C  
ATOM   1147  O   GLY A  72     -18.560   2.621   7.430  1.00 85.53           O  
ATOM   1148  N   GLY A  73     -17.634   4.651   7.225  1.00 87.08           N  
ATOM   1149  H   GLY A  73     -17.656   5.526   6.720  1.00 87.08           H  
ATOM   1150  CA  GLY A  73     -16.444   4.338   8.017  1.00 87.08           C  
ATOM   1151  HA2 GLY A  73     -16.242   5.183   8.675  1.00 87.08           H  
ATOM   1152  HA3 GLY A  73     -16.620   3.458   8.637  1.00 87.08           H  
ATOM   1153  C   GLY A  73     -15.199   4.070   7.176  1.00 87.08           C  
ATOM   1154  O   GLY A  73     -14.159   3.734   7.737  1.00 87.08           O  
ATOM   1155  N   TRP A  74     -15.277   4.294   5.869  1.00 91.56           N  
ATOM   1156  H   TRP A  74     -16.143   4.636   5.479  1.00 91.56           H  
ATOM   1157  CA  TRP A  74     -14.174   4.081   4.948  1.00 91.56           C  
ATOM   1158  HA  TRP A  74     -13.636   3.175   5.228  1.00 91.56           H  
ATOM   1159  C   TRP A  74     -13.203   5.255   4.941  1.00 91.56           C  
ATOM   1160  CB  TRP A  74     -14.731   3.887   3.547  1.00 91.56           C  
ATOM   1161  HB2 TRP A  74     -15.236   4.805   3.249  1.00 91.56           H  
ATOM   1162  HB3 TRP A  74     -13.879   3.741   2.882  1.00 91.56           H  
ATOM   1163  O   TRP A  74     -13.609   6.404   4.770  1.00 91.56           O  
ATOM   1164  CG  TRP A  74     -15.684   2.753   3.383  1.00 91.56           C  
ATOM   1165  CD1 TRP A  74     -17.030   2.819   3.477  1.00 91.56           C  
ATOM   1166  HD1 TRP A  74     -17.601   3.715   3.667  1.00 91.56           H  
ATOM   1167  CD2 TRP A  74     -15.367   1.360   3.106  1.00 91.56           C  
ATOM   1168  CE2 TRP A  74     -16.581   0.613   3.093  1.00 91.56           C  
ATOM   1169  CE3 TRP A  74     -14.171   0.660   2.860  1.00 91.56           C  
ATOM   1170  HE3 TRP A  74     -13.228   1.187   2.868  1.00 91.56           H  
ATOM   1171  NE1 TRP A  74     -17.561   1.553   3.331  1.00 91.56           N  
ATOM   1172  HE1 TRP A  74     -18.548   1.359   3.415  1.00 91.56           H  
ATOM   1173  CH2 TRP A  74     -15.393  -1.441   2.633  1.00 91.56           C  
ATOM   1174  HH2 TRP A  74     -15.388  -2.509   2.477  1.00 91.56           H  
ATOM   1175  CZ2 TRP A  74     -16.604  -0.770   2.874  1.00 91.56           C  
ATOM   1176  HZ2 TRP A  74     -17.531  -1.325   2.895  1.00 91.56           H  
ATOM   1177  CZ3 TRP A  74     -14.185  -0.721   2.604  1.00 91.56           C  
ATOM   1178  HZ3 TRP A  74     -13.260  -1.246   2.413  1.00 91.56           H  
ATOM   1179  N   ILE A  75     -11.919   4.951   5.058  1.00 91.83           N  
ATOM   1180  H   ILE A  75     -11.682   3.975   5.171  1.00 91.83           H  
ATOM   1181  CA  ILE A  75     -10.806   5.846   4.765  1.00 91.83           C  
ATOM   1182  HA  ILE A  75     -11.051   6.864   5.069  1.00 91.83           H  
ATOM   1183  C   ILE A  75     -10.596   5.811   3.254  1.00 91.83           C  
ATOM   1184  CB  ILE A  75      -9.542   5.379   5.524  1.00 91.83           C  
ATOM   1185  HB  ILE A  75      -9.308   4.363   5.206  1.00 91.83           H  
ATOM   1186  O   ILE A  75     -10.324   4.763   2.683  1.00 91.83           O  
ATOM   1187  CG1 ILE A  75      -9.775   5.361   7.055  1.00 91.83           C  
ATOM   1188 HG12 ILE A  75     -10.712   4.854   7.285  1.00 91.83           H  
ATOM   1189 HG13 ILE A  75      -9.842   6.385   7.422  1.00 91.83           H  
ATOM   1190  CG2 ILE A  75      -8.348   6.283   5.168  1.00 91.83           C  
ATOM   1191 HG21 ILE A  75      -8.558   7.312   5.460  1.00 91.83           H  
ATOM   1192 HG22 ILE A  75      -7.446   5.945   5.678  1.00 91.83           H  
ATOM   1193 HG23 ILE A  75      -8.140   6.249   4.099  1.00 91.83           H  
ATOM   1194  CD1 ILE A  75      -8.681   4.632   7.844  1.00 91.83           C  
ATOM   1195 HD11 ILE A  75      -7.738   5.173   7.779  1.00 91.83           H  
ATOM   1196 HD12 ILE A  75      -8.973   4.572   8.893  1.00 91.83           H  
ATOM   1197 HD13 ILE A  75      -8.552   3.621   7.457  1.00 91.83           H  
ATOM   1198  N   VAL A  76     -10.724   6.939   2.573  1.00 93.54           N  
ATOM   1199  H   VAL A  76     -10.921   7.791   3.079  1.00 93.54           H  
ATOM   1200  CA  VAL A  76     -10.393   7.029   1.152  1.00 93.54           C  
ATOM   1201  HA  VAL A  76     -10.774   6.149   0.634  1.00 93.54           H  
ATOM   1202  C   VAL A  76      -8.863   7.034   1.037  1.00 93.54           C  
ATOM   1203  CB  VAL A  76     -11.063   8.263   0.528  1.00 93.54           C  
ATOM   1204  HB  VAL A  76     -10.741   9.144   1.084  1.00 93.54           H  
ATOM   1205  O   VAL A  76      -8.196   7.891   1.620  1.00 93.54           O  
ATOM   1206  CG1 VAL A  76     -10.710   8.419  -0.955  1.00 93.54           C  
ATOM   1207 HG11 VAL A  76      -9.634   8.547  -1.078  1.00 93.54           H  
ATOM   1208 HG12 VAL A  76     -11.024   7.536  -1.512  1.00 93.54           H  
ATOM   1209 HG13 VAL A  76     -11.204   9.304  -1.356  1.00 93.54           H  
ATOM   1210  CG2 VAL A  76     -12.593   8.242   0.631  1.00 93.54           C  
ATOM   1211 HG21 VAL A  76     -12.907   8.089   1.663  1.00 93.54           H  
ATOM   1212 HG22 VAL A  76     -12.991   9.197   0.287  1.00 93.54           H  
ATOM   1213 HG23 VAL A  76     -12.988   7.444   0.002  1.00 93.54           H  
ATOM   1214  N   ILE A  77      -8.298   6.071   0.310  1.00 95.43           N  
ATOM   1215  H   ILE A  77      -8.898   5.374  -0.108  1.00 95.43           H  
ATOM   1216  CA  ILE A  77      -6.841   5.953   0.110  1.00 95.43           C  
ATOM   1217  HA  ILE A  77      -6.341   6.593   0.836  1.00 95.43           H  
ATOM   1218  C   ILE A  77      -6.404   6.459  -1.269  1.00 95.43           C  
ATOM   1219  CB  ILE A  77      -6.336   4.522   0.395  1.00 95.43           C  
ATOM   1220  HB  ILE A  77      -5.249   4.542   0.316  1.00 95.43           H  
ATOM   1221  O   ILE A  77      -5.267   6.885  -1.448  1.00 95.43           O  
ATOM   1222  CG1 ILE A  77      -6.868   3.495  -0.627  1.00 95.43           C  
ATOM   1223 HG12 ILE A  77      -6.615   3.831  -1.632  1.00 95.43           H  
ATOM   1224 HG13 ILE A  77      -7.953   3.421  -0.542  1.00 95.43           H  
ATOM   1225  CG2 ILE A  77      -6.692   4.118   1.836  1.00 95.43           C  
ATOM   1226 HG21 ILE A  77      -6.400   4.903   2.534  1.00 95.43           H  
ATOM   1227 HG22 ILE A  77      -7.765   3.949   1.929  1.00 95.43           H  
ATOM   1228 HG23 ILE A  77      -6.159   3.208   2.111  1.00 95.43           H  
ATOM   1229  CD1 ILE A  77      -6.277   2.091  -0.467  1.00 95.43           C  
ATOM   1230 HD11 ILE A  77      -5.188   2.141  -0.471  1.00 95.43           H  
ATOM   1231 HD12 ILE A  77      -6.602   1.466  -1.298  1.00 95.43           H  
ATOM   1232 HD13 ILE A  77      -6.617   1.635   0.463  1.00 95.43           H  
ATOM   1233  N   GLN A  78      -7.327   6.464  -2.232  1.00 95.61           N  
ATOM   1234  H   GLN A  78      -8.242   6.094  -2.013  1.00 95.61           H  
ATOM   1235  CA  GLN A  78      -7.128   7.019  -3.564  1.00 95.61           C  
ATOM   1236  HA  GLN A  78      -6.387   7.816  -3.498  1.00 95.61           H  
ATOM   1237  C   GLN A  78      -8.437   7.599  -4.083  1.00 95.61           C  
ATOM   1238  CB  GLN A  78      -6.598   5.925  -4.500  1.00 95.61           C  
ATOM   1239  HB2 GLN A  78      -7.357   5.158  -4.651  1.00 95.61           H  
ATOM   1240  HB3 GLN A  78      -5.747   5.454  -4.007  1.00 95.61           H  
ATOM   1241  O   GLN A  78      -9.508   7.021  -3.866  1.00 95.61           O  
ATOM   1242  CG  GLN A  78      -6.124   6.444  -5.866  1.00 95.61           C  
ATOM   1243  HG2 GLN A  78      -5.713   7.449  -5.771  1.00 95.61           H  
ATOM   1244  HG3 GLN A  78      -5.317   5.790  -6.197  1.00 95.61           H  
ATOM   1245  CD  GLN A  78      -7.167   6.423  -6.978  1.00 95.61           C  
ATOM   1246  NE2 GLN A  78      -6.709   6.410  -8.209  1.00 95.61           N  
ATOM   1247 HE21 GLN A  78      -7.375   6.119  -8.910  1.00 95.61           H  
ATOM   1248 HE22 GLN A  78      -5.715   6.290  -8.343  1.00 95.61           H  
ATOM   1249  OE1 GLN A  78      -8.377   6.391  -6.802  1.00 95.61           O  
ATOM   1250  N   ARG A  79      -8.363   8.721  -4.803  1.00 93.08           N  
ATOM   1251  H   ARG A  79      -7.465   9.172  -4.894  1.00 93.08           H  
ATOM   1252  CA  ARG A  79      -9.537   9.326  -5.440  1.00 93.08           C  
ATOM   1253  HA  ARG A  79     -10.252   8.534  -5.660  1.00 93.08           H  
ATOM   1254  C   ARG A  79      -9.180  10.005  -6.756  1.00 93.08           C  
ATOM   1255  CB  ARG A  79     -10.157  10.298  -4.428  1.00 93.08           C  
ATOM   1256  HB2 ARG A  79     -10.331   9.758  -3.496  1.00 93.08           H  
ATOM   1257  HB3 ARG A  79      -9.455  11.106  -4.224  1.00 93.08           H  
ATOM   1258  O   ARG A  79      -8.191  10.724  -6.819  1.00 93.08           O  
ATOM   1259  CG  ARG A  79     -11.485  10.892  -4.900  1.00 93.08           C  
ATOM   1260  HG2 ARG A  79     -11.291  11.579  -5.723  1.00 93.08           H  
ATOM   1261  HG3 ARG A  79     -12.153  10.095  -5.227  1.00 93.08           H  
ATOM   1262  CD  ARG A  79     -12.131  11.661  -3.746  1.00 93.08           C  
ATOM   1263  HD2 ARG A  79     -11.410  12.404  -3.405  1.00 93.08           H  
ATOM   1264  HD3 ARG A  79     -12.330  10.977  -2.921  1.00 93.08           H  
ATOM   1265  NE  ARG A  79     -13.392  12.310  -4.159  1.00 93.08           N  
ATOM   1266  HE  ARG A  79     -13.937  11.848  -4.873  1.00 93.08           H  
ATOM   1267  NH1 ARG A  79     -13.149  14.196  -2.883  1.00 93.08           N  
ATOM   1268 HH11 ARG A  79     -12.314  13.783  -2.492  1.00 93.08           H  
ATOM   1269 HH12 ARG A  79     -13.157  15.205  -2.917  1.00 93.08           H  
ATOM   1270  NH2 ARG A  79     -14.842  14.074  -4.311  1.00 93.08           N  
ATOM   1271 HH21 ARG A  79     -15.326  13.645  -5.087  1.00 93.08           H  
ATOM   1272 HH22 ARG A  79     -15.053  15.022  -4.036  1.00 93.08           H  
ATOM   1273  CZ  ARG A  79     -13.793  13.511  -3.779  1.00 93.08           C  
ATOM   1274  N   ARG A  80     -10.016   9.797  -7.783  1.00 91.25           N  
ATOM   1275  H   ARG A  80     -10.721   9.089  -7.638  1.00 91.25           H  
ATOM   1276  CA  ARG A  80      -9.982  10.457  -9.104  1.00 91.25           C  
ATOM   1277  HA  ARG A  80      -9.297  11.304  -9.069  1.00 91.25           H  
ATOM   1278  C   ARG A  80     -11.368  10.993  -9.462  1.00 91.25           C  
ATOM   1279  CB  ARG A  80      -9.507   9.485 -10.202  1.00 91.25           C  
ATOM   1280  HB2 ARG A  80     -10.265   8.715 -10.350  1.00 91.25           H  
ATOM   1281  HB3 ARG A  80      -9.409  10.034 -11.139  1.00 91.25           H  
ATOM   1282  O   ARG A  80     -12.249  10.205  -9.829  1.00 91.25           O  
ATOM   1283  CG  ARG A  80      -8.195   8.758  -9.906  1.00 91.25           C  
ATOM   1284  HG2 ARG A  80      -7.981   8.073 -10.726  1.00 91.25           H  
ATOM   1285  HG3 ARG A  80      -8.344   8.163  -9.005  1.00 91.25           H  
ATOM   1286  CD  ARG A  80      -6.988   9.676  -9.696  1.00 91.25           C  
ATOM   1287  HD2 ARG A  80      -7.154  10.325  -8.836  1.00 91.25           H  
ATOM   1288  HD3 ARG A  80      -6.121   9.057  -9.466  1.00 91.25           H  
ATOM   1289  NE  ARG A  80      -6.710  10.533 -10.859  1.00 91.25           N  
ATOM   1290  HE  ARG A  80      -7.010  11.495 -10.783  1.00 91.25           H  
ATOM   1291  NH1 ARG A  80      -5.512   8.981 -12.065  1.00 91.25           N  
ATOM   1292 HH11 ARG A  80      -5.581   8.342 -11.286  1.00 91.25           H  
ATOM   1293 HH12 ARG A  80      -4.873   8.765 -12.816  1.00 91.25           H  
ATOM   1294  NH2 ARG A  80      -5.695  11.078 -12.813  1.00 91.25           N  
ATOM   1295 HH21 ARG A  80      -5.879  12.050 -12.606  1.00 91.25           H  
ATOM   1296 HH22 ARG A  80      -5.061  10.846 -13.564  1.00 91.25           H  
ATOM   1297  CZ  ARG A  80      -5.980  10.192 -11.904  1.00 91.25           C  
ATOM   1298  N   VAL A  81     -11.556  12.302  -9.341  1.00 85.01           N  
ATOM   1299  H   VAL A  81     -10.765  12.851  -9.033  1.00 85.01           H  
ATOM   1300  CA  VAL A  81     -12.794  13.043  -9.618  1.00 85.01           C  
ATOM   1301  HA  VAL A  81     -13.506  12.385 -10.116  1.00 85.01           H  
ATOM   1302  C   VAL A  81     -12.541  14.200 -10.580  1.00 85.01           C  
ATOM   1303  CB  VAL A  81     -13.445  13.544  -8.312  1.00 85.01           C  
ATOM   1304  HB  VAL A  81     -12.724  14.122  -7.734  1.00 85.01           H  
ATOM   1305  O   VAL A  81     -13.170  14.229 -11.635  1.00 85.01           O  
ATOM   1306  CG1 VAL A  81     -14.687  14.409  -8.562  1.00 85.01           C  
ATOM   1307 HG11 VAL A  81     -15.420  13.863  -9.155  1.00 85.01           H  
ATOM   1308 HG12 VAL A  81     -15.130  14.716  -7.615  1.00 85.01           H  
ATOM   1309 HG13 VAL A  81     -14.409  15.318  -9.096  1.00 85.01           H  
ATOM   1310  CG2 VAL A  81     -13.905  12.341  -7.477  1.00 85.01           C  
ATOM   1311 HG21 VAL A  81     -14.557  11.706  -8.076  1.00 85.01           H  
ATOM   1312 HG22 VAL A  81     -14.460  12.692  -6.606  1.00 85.01           H  
ATOM   1313 HG23 VAL A  81     -13.040  11.762  -7.155  1.00 85.01           H  
ATOM   1314  N   TYR A  82     -11.627  15.115 -10.253  1.00 81.23           N  
ATOM   1315  H   TYR A  82     -11.065  14.977  -9.426  1.00 81.23           H  
ATOM   1316  CA  TYR A  82     -11.434  16.354 -11.017  1.00 81.23           C  
ATOM   1317  HA  TYR A  82     -12.355  16.584 -11.553  1.00 81.23           H  
ATOM   1318  C   TYR A  82     -10.350  16.237 -12.089  1.00 81.23           C  
ATOM   1319  CB  TYR A  82     -11.178  17.524 -10.061  1.00 81.23           C  
ATOM   1320  HB2 TYR A  82     -10.214  17.379  -9.572  1.00 81.23           H  
ATOM   1321  HB3 TYR A  82     -11.113  18.442 -10.646  1.00 81.23           H  
ATOM   1322  O   TYR A  82     -10.360  16.999 -13.044  1.00 81.23           O  
ATOM   1323  CG  TYR A  82     -12.263  17.708  -9.016  1.00 81.23           C  
ATOM   1324  CD1 TYR A  82     -13.578  18.034  -9.404  1.00 81.23           C  
ATOM   1325  HD1 TYR A  82     -13.807  18.173 -10.450  1.00 81.23           H  
ATOM   1326  CD2 TYR A  82     -11.950  17.570  -7.652  1.00 81.23           C  
ATOM   1327  HD2 TYR A  82     -10.929  17.381  -7.354  1.00 81.23           H  
ATOM   1328  CE1 TYR A  82     -14.582  18.205  -8.429  1.00 81.23           C  
ATOM   1329  HE1 TYR A  82     -15.588  18.474  -8.717  1.00 81.23           H  
ATOM   1330  CE2 TYR A  82     -12.939  17.770  -6.673  1.00 81.23           C  
ATOM   1331  HE2 TYR A  82     -12.663  17.745  -5.629  1.00 81.23           H  
ATOM   1332  OH  TYR A  82     -15.198  18.291  -6.105  1.00 81.23           O  
ATOM   1333  HH  TYR A  82     -14.755  18.430  -5.265  1.00 81.23           H  
ATOM   1334  CZ  TYR A  82     -14.257  18.083  -7.062  1.00 81.23           C  
ATOM   1335  N   ARG A  83      -9.473  15.222 -11.996  1.00 80.09           N  
ATOM   1336  H   ARG A  83      -9.501  14.663 -11.156  1.00 80.09           H  
ATOM   1337  CA  ARG A  83      -8.361  14.963 -12.934  1.00 80.09           C  
ATOM   1338  HA  ARG A  83      -7.836  14.087 -12.553  1.00 80.09           H  
ATOM   1339  C   ARG A  83      -7.280  16.052 -12.959  1.00 80.09           C  
ATOM   1340  CB  ARG A  83      -8.871  14.625 -14.349  1.00 80.09           C  
ATOM   1341  HB2 ARG A  83      -8.020  14.342 -14.969  1.00 80.09           H  
ATOM   1342  HB3 ARG A  83      -9.313  15.517 -14.793  1.00 80.09           H  
ATOM   1343  O   ARG A  83      -6.419  16.009 -13.829  1.00 80.09           O  
ATOM   1344  CG  ARG A  83      -9.889  13.481 -14.386  1.00 80.09           C  
ATOM   1345  HG2 ARG A  83     -10.733  13.705 -13.734  1.00 80.09           H  
ATOM   1346  HG3 ARG A  83      -9.411  12.560 -14.052  1.00 80.09           H  
ATOM   1347  CD  ARG A  83     -10.409  13.314 -15.817  1.00 80.09           C  
ATOM   1348  HD2 ARG A  83      -9.569  13.180 -16.498  1.00 80.09           H  
ATOM   1349  HD3 ARG A  83     -10.918  14.235 -16.104  1.00 80.09           H  
ATOM   1350  NE  ARG A  83     -11.362  12.191 -15.913  1.00 80.09           N  
ATOM   1351  HE  ARG A  83     -12.307  12.402 -15.626  1.00 80.09           H  
ATOM   1352  NH1 ARG A  83      -9.914  10.592 -16.709  1.00 80.09           N  
ATOM   1353 HH11 ARG A  83      -9.737   9.663 -17.064  1.00 80.09           H  
ATOM   1354 HH12 ARG A  83      -9.178  11.284 -16.713  1.00 80.09           H  
ATOM   1355  NH2 ARG A  83     -12.056  10.073 -16.370  1.00 80.09           N  
ATOM   1356 HH21 ARG A  83     -12.998  10.339 -16.120  1.00 80.09           H  
ATOM   1357 HH22 ARG A  83     -11.864   9.147 -16.725  1.00 80.09           H  
ATOM   1358  CZ  ARG A  83     -11.105  10.963 -16.328  1.00 80.09           C  
ATOM   1359  N   ASP A  84      -7.265  16.936 -11.965  1.00 81.24           N  
ATOM   1360  H   ASP A  84      -8.091  16.992 -11.387  1.00 81.24           H  
ATOM   1361  CA  ASP A  84      -6.302  18.042 -11.858  1.00 81.24           C  
ATOM   1362  HA  ASP A  84      -6.078  18.419 -12.856  1.00 81.24           H  
ATOM   1363  C   ASP A  84      -4.965  17.637 -11.218  1.00 81.24           C  
ATOM   1364  CB  ASP A  84      -6.947  19.179 -11.056  1.00 81.24           C  
ATOM   1365  HB2 ASP A  84      -7.223  18.804 -10.070  1.00 81.24           H  
ATOM   1366  HB3 ASP A  84      -6.219  19.979 -10.922  1.00 81.24           H  
ATOM   1367  O   ASP A  84      -3.984  18.376 -11.265  1.00 81.24           O  
ATOM   1368  CG  ASP A  84      -8.177  19.765 -11.751  1.00 81.24           C  
ATOM   1369  OD1 ASP A  84      -8.172  19.818 -13.000  1.00 81.24           O  
ATOM   1370  OD2 ASP A  84      -9.117  20.130 -11.015  1.00 81.24           O  
ATOM   1371  N   THR A  85      -4.900  16.450 -10.608  1.00 88.52           N  
ATOM   1372  H   THR A  85      -5.720  15.862 -10.644  1.00 88.52           H  
ATOM   1373  CA  THR A  85      -3.663  15.924 -10.021  1.00 88.52           C  
ATOM   1374  HA  THR A  85      -2.966  16.748  -9.867  1.00 88.52           H  
ATOM   1375  C   THR A  85      -3.004  14.928 -10.964  1.00 88.52           C  
ATOM   1376  CB  THR A  85      -3.915  15.318  -8.639  1.00 88.52           C  
ATOM   1377  HB  THR A  85      -4.664  14.530  -8.717  1.00 88.52           H  
ATOM   1378  O   THR A  85      -3.615  13.939 -11.378  1.00 88.52           O  
ATOM   1379  CG2 THR A  85      -2.663  14.748  -7.974  1.00 88.52           C  
ATOM   1380 HG21 THR A  85      -1.893  15.516  -7.900  1.00 88.52           H  
ATOM   1381 HG22 THR A  85      -2.288  13.895  -8.539  1.00 88.52           H  
ATOM   1382 HG23 THR A  85      -2.925  14.404  -6.973  1.00 88.52           H  
ATOM   1383  OG1 THR A  85      -4.371  16.342  -7.792  1.00 88.52           O  
ATOM   1384  HG1 THR A  85      -5.115  16.780  -8.211  1.00 88.52           H  
ATOM   1385  N   TYR A  86      -1.727  15.165 -11.265  1.00 91.96           N  
ATOM   1386  H   TYR A  86      -1.331  16.055 -10.998  1.00 91.96           H  
ATOM   1387  CA  TYR A  86      -0.885  14.231 -12.007  1.00 91.96           C  
ATOM   1388  HA  TYR A  86      -1.452  13.873 -12.867  1.00 91.96           H  
ATOM   1389  C   TYR A  86      -0.501  13.029 -11.139  1.00 91.96           C  
ATOM   1390  CB  TYR A  86       0.364  14.950 -12.534  1.00 91.96           C  
ATOM   1391  HB2 TYR A  86       0.933  15.350 -11.695  1.00 91.96           H  
ATOM   1392  HB3 TYR A  86       1.003  14.225 -13.038  1.00 91.96           H  
ATOM   1393  O   TYR A  86      -0.009  13.204 -10.024  1.00 91.96           O  
ATOM   1394  CG  TYR A  86       0.044  16.067 -13.507  1.00 91.96           C  
ATOM   1395  CD1 TYR A  86      -0.273  15.758 -14.844  1.00 91.96           C  
ATOM   1396  HD1 TYR A  86      -0.258  14.733 -15.186  1.00 91.96           H  
ATOM   1397  CD2 TYR A  86       0.035  17.407 -13.072  1.00 91.96           C  
ATOM   1398  HD2 TYR A  86       0.280  17.652 -12.049  1.00 91.96           H  
ATOM   1399  CE1 TYR A  86      -0.600  16.787 -15.746  1.00 91.96           C  
ATOM   1400  HE1 TYR A  86      -0.839  16.567 -16.776  1.00 91.96           H  
ATOM   1401  CE2 TYR A  86      -0.299  18.438 -13.972  1.00 91.96           C  
ATOM   1402  HE2 TYR A  86      -0.316  19.465 -13.637  1.00 91.96           H  
ATOM   1403  OH  TYR A  86      -0.934  19.115 -16.188  1.00 91.96           O  
ATOM   1404  HH  TYR A  86      -0.963  19.976 -15.765  1.00 91.96           H  
ATOM   1405  CZ  TYR A  86      -0.616  18.128 -15.311  1.00 91.96           C  
ATOM   1406  N   PHE A  87      -0.703  11.827 -11.683  1.00 94.56           N  
ATOM   1407  H   PHE A  87      -1.125  11.795 -12.600  1.00 94.56           H  
ATOM   1408  CA  PHE A  87      -0.326  10.535 -11.084  1.00 94.56           C  
ATOM   1409  HA  PHE A  87      -0.085  10.677 -10.031  1.00 94.56           H  
ATOM   1410  C   PHE A  87       0.950   9.943 -11.716  1.00 94.56           C  
ATOM   1411  CB  PHE A  87      -1.519   9.563 -11.159  1.00 94.56           C  
ATOM   1412  HB2 PHE A  87      -1.142   8.541 -11.112  1.00 94.56           H  
ATOM   1413  HB3 PHE A  87      -2.021   9.669 -12.121  1.00 94.56           H  
ATOM   1414  O   PHE A  87       1.366   8.847 -11.360  1.00 94.56           O  
ATOM   1415  CG  PHE A  87      -2.529   9.724 -10.039  1.00 94.56           C  
ATOM   1416  CD1 PHE A  87      -2.654   8.728  -9.051  1.00 94.56           C  
ATOM   1417  HD1 PHE A  87      -2.036   7.843  -9.094  1.00 94.56           H  
ATOM   1418  CD2 PHE A  87      -3.314  10.886  -9.949  1.00 94.56           C  
ATOM   1419  HD2 PHE A  87      -3.215  11.660 -10.696  1.00 94.56           H  
ATOM   1420  CE1 PHE A  87      -3.544   8.904  -7.976  1.00 94.56           C  
ATOM   1421  HE1 PHE A  87      -3.598   8.157  -7.197  1.00 94.56           H  
ATOM   1422  CE2 PHE A  87      -4.189  11.071  -8.867  1.00 94.56           C  
ATOM   1423  HE2 PHE A  87      -4.751  11.990  -8.781  1.00 94.56           H  
ATOM   1424  CZ  PHE A  87      -4.306  10.080  -7.877  1.00 94.56           C  
ATOM   1425  HZ  PHE A  87      -4.962  10.232  -7.033  1.00 94.56           H  
ATOM   1426  N   ASN A  88       1.588  10.672 -12.635  1.00 95.25           N  
ATOM   1427  H   ASN A  88       1.225  11.586 -12.867  1.00 95.25           H  
ATOM   1428  CA  ASN A  88       2.962  10.392 -13.040  1.00 95.25           C  
ATOM   1429  HA  ASN A  88       3.129   9.315 -13.070  1.00 95.25           H  
ATOM   1430  C   ASN A  88       3.885  10.987 -11.971  1.00 95.25           C  
ATOM   1431  CB  ASN A  88       3.206  10.955 -14.450  1.00 95.25           C  
ATOM   1432  HB2 ASN A  88       2.439  10.574 -15.124  1.00 95.25           H  
ATOM   1433  HB3 ASN A  88       3.165  12.045 -14.438  1.00 95.25           H  
ATOM   1434  O   ASN A  88       4.094  12.201 -11.943  1.00 95.25           O  
ATOM   1435  CG  ASN A  88       4.558  10.527 -14.995  1.00 95.25           C  
ATOM   1436  ND2 ASN A  88       4.814  10.753 -16.260  1.00 95.25           N  
ATOM   1437 HD21 ASN A  88       5.619  10.264 -16.626  1.00 95.25           H  
ATOM   1438 HD22 ASN A  88       4.112  11.139 -16.875  1.00 95.25           H  
ATOM   1439  OD1 ASN A  88       5.392   9.972 -14.306  1.00 95.25           O  
ATOM   1440  N   ARG A  89       4.291  10.152 -11.013  1.00 96.63           N  
ATOM   1441  H   ARG A  89       4.116   9.165 -11.140  1.00 96.63           H  
ATOM   1442  CA  ARG A  89       4.948  10.546  -9.761  1.00 96.63           C  
ATOM   1443  HA  ARG A  89       5.439  11.511  -9.879  1.00 96.63           H  
ATOM   1444  C   ARG A  89       6.028   9.541  -9.399  1.00 96.63           C  
ATOM   1445  CB  ARG A  89       3.914  10.616  -8.624  1.00 96.63           C  
ATOM   1446  HB2 ARG A  89       4.426  10.784  -7.677  1.00 96.63           H  
ATOM   1447  HB3 ARG A  89       3.403   9.656  -8.549  1.00 96.63           H  
ATOM   1448  O   ARG A  89       5.891   8.364  -9.705  1.00 96.63           O  
ATOM   1449  CG  ARG A  89       2.842  11.690  -8.795  1.00 96.63           C  
ATOM   1450  HG2 ARG A  89       2.350  11.592  -9.763  1.00 96.63           H  
ATOM   1451  HG3 ARG A  89       2.091  11.556  -8.016  1.00 96.63           H  
ATOM   1452  CD  ARG A  89       3.442  13.079  -8.653  1.00 96.63           C  
ATOM   1453  HD2 ARG A  89       4.199  13.245  -9.420  1.00 96.63           H  
ATOM   1454  HD3 ARG A  89       3.908  13.135  -7.670  1.00 96.63           H  
ATOM   1455  NE  ARG A  89       2.394  14.096  -8.750  1.00 96.63           N  
ATOM   1456  HE  ARG A  89       1.505  13.784  -9.115  1.00 96.63           H  
ATOM   1457  NH1 ARG A  89       3.656  15.847  -7.963  1.00 96.63           N  
ATOM   1458 HH11 ARG A  89       3.780  16.817  -7.712  1.00 96.63           H  
ATOM   1459 HH12 ARG A  89       4.426  15.221  -7.773  1.00 96.63           H  
ATOM   1460  NH2 ARG A  89       1.525  16.167  -8.548  1.00 96.63           N  
ATOM   1461 HH21 ARG A  89       0.639  15.768  -8.825  1.00 96.63           H  
ATOM   1462 HH22 ARG A  89       1.645  17.150  -8.350  1.00 96.63           H  
ATOM   1463  CZ  ARG A  89       2.539  15.360  -8.421  1.00 96.63           C  
ATOM   1464  N   THR A  90       7.069  10.013  -8.731  1.00 97.57           N  
ATOM   1465  H   THR A  90       7.054  10.990  -8.478  1.00 97.57           H  
ATOM   1466  CA  THR A  90       8.213   9.201  -8.293  1.00 97.57           C  
ATOM   1467  HA  THR A  90       8.568   8.610  -9.138  1.00 97.57           H  
ATOM   1468  C   THR A  90       7.855   8.227  -7.167  1.00 97.57           C  
ATOM   1469  CB  THR A  90       9.360  10.108  -7.823  1.00 97.57           C  
ATOM   1470  HB  THR A  90      10.181   9.495  -7.451  1.00 97.57           H  
ATOM   1471  O   THR A  90       6.835   8.393  -6.490  1.00 97.57           O  
ATOM   1472  CG2 THR A  90       9.886  11.005  -8.944  1.00 97.57           C  
ATOM   1473 HG21 THR A  90       9.113  11.690  -9.290  1.00 97.57           H  
ATOM   1474 HG22 THR A  90      10.736  11.579  -8.576  1.00 97.57           H  
ATOM   1475 HG23 THR A  90      10.220  10.380  -9.773  1.00 97.57           H  
ATOM   1476  OG1 THR A  90       8.922  10.947  -6.775  1.00 97.57           O  
ATOM   1477  HG1 THR A  90       8.322  11.588  -7.164  1.00 97.57           H  
ATOM   1478  N   TRP A  91       8.734   7.257  -6.894  1.00 98.15           N  
ATOM   1479  H   TRP A  91       9.496   7.118  -7.543  1.00 98.15           H  
ATOM   1480  CA  TRP A  91       8.645   6.362  -5.734  1.00 98.15           C  
ATOM   1481  HA  TRP A  91       7.801   5.682  -5.844  1.00 98.15           H  
ATOM   1482  C   TRP A  91       8.453   7.142  -4.436  1.00 98.15           C  
ATOM   1483  CB  TRP A  91       9.927   5.529  -5.617  1.00 98.15           C  
ATOM   1484  HB2 TRP A  91      10.789   6.192  -5.537  1.00 98.15           H  
ATOM   1485  HB3 TRP A  91      10.050   4.943  -6.527  1.00 98.15           H  
ATOM   1486  O   TRP A  91       7.590   6.822  -3.621  1.00 98.15           O  
ATOM   1487  CG  TRP A  91       9.916   4.592  -4.445  1.00 98.15           C  
ATOM   1488  CD1 TRP A  91      10.447   4.807  -3.216  1.00 98.15           C  
ATOM   1489  HD1 TRP A  91      10.965   5.707  -2.918  1.00 98.15           H  
ATOM   1490  CD2 TRP A  91       9.266   3.295  -4.370  1.00 98.15           C  
ATOM   1491  CE2 TRP A  91       9.496   2.739  -3.075  1.00 98.15           C  
ATOM   1492  CE3 TRP A  91       8.524   2.530  -5.290  1.00 98.15           C  
ATOM   1493  HE3 TRP A  91       8.317   2.926  -6.273  1.00 98.15           H  
ATOM   1494  NE1 TRP A  91      10.187   3.723  -2.392  1.00 98.15           N  
ATOM   1495  HE1 TRP A  91      10.448   3.687  -1.417  1.00 98.15           H  
ATOM   1496  CH2 TRP A  91       8.362   0.692  -3.691  1.00 98.15           C  
ATOM   1497  HH2 TRP A  91       8.009  -0.302  -3.460  1.00 98.15           H  
ATOM   1498  CZ2 TRP A  91       9.080   1.441  -2.744  1.00 98.15           C  
ATOM   1499  HZ2 TRP A  91       9.289   1.016  -1.774  1.00 98.15           H  
ATOM   1500  CZ3 TRP A  91       8.069   1.248  -4.945  1.00 98.15           C  
ATOM   1501  HZ3 TRP A  91       7.489   0.683  -5.660  1.00 98.15           H  
ATOM   1502  N   GLN A  92       9.238   8.206  -4.265  1.00 98.24           N  
ATOM   1503  H   GLN A  92       9.893   8.427  -5.002  1.00 98.24           H  
ATOM   1504  CA  GLN A  92       9.227   9.023  -3.059  1.00 98.24           C  
ATOM   1505  HA  GLN A  92       9.355   8.357  -2.205  1.00 98.24           H  
ATOM   1506  C   GLN A  92       7.892   9.759  -2.870  1.00 98.24           C  
ATOM   1507  CB  GLN A  92      10.422   9.987  -3.144  1.00 98.24           C  
ATOM   1508  HB2 GLN A  92      10.252  10.689  -3.961  1.00 98.24           H  
ATOM   1509  HB3 GLN A  92      11.323   9.419  -3.373  1.00 98.24           H  
ATOM   1510  O   GLN A  92       7.396   9.873  -1.748  1.00 98.24           O  
ATOM   1511  CG  GLN A  92      10.670  10.783  -1.857  1.00 98.24           C  
ATOM   1512  HG2 GLN A  92      11.490  11.478  -2.037  1.00 98.24           H  
ATOM   1513  HG3 GLN A  92       9.785  11.374  -1.621  1.00 98.24           H  
ATOM   1514  CD  GLN A  92      11.034   9.927  -0.647  1.00 98.24           C  
ATOM   1515  NE2 GLN A  92      11.121  10.538   0.508  1.00 98.24           N  
ATOM   1516 HE21 GLN A  92      11.063   9.935   1.316  1.00 98.24           H  
ATOM   1517 HE22 GLN A  92      10.879  11.516   0.584  1.00 98.24           H  
ATOM   1518  OE1 GLN A  92      11.238   8.725  -0.694  1.00 98.24           O  
ATOM   1519  N   GLU A  93       7.280  10.227  -3.958  1.00 98.04           N  
ATOM   1520  H   GLU A  93       7.717  10.087  -4.858  1.00 98.04           H  
ATOM   1521  CA  GLU A  93       5.954  10.847  -3.922  1.00 98.04           C  
ATOM   1522  HA  GLU A  93       5.913  11.578  -3.114  1.00 98.04           H  
ATOM   1523  C   GLU A  93       4.857   9.812  -3.643  1.00 98.04           C  
ATOM   1524  CB  GLU A  93       5.694  11.574  -5.245  1.00 98.04           C  
ATOM   1525  HB2 GLU A  93       5.925  10.888  -6.060  1.00 98.04           H  
ATOM   1526  HB3 GLU A  93       4.640  11.845  -5.308  1.00 98.04           H  
ATOM   1527  O   GLU A  93       3.988  10.057  -2.809  1.00 98.04           O  
ATOM   1528  CG  GLU A  93       6.532  12.851  -5.398  1.00 98.04           C  
ATOM   1529  HG2 GLU A  93       6.171  13.595  -4.688  1.00 98.04           H  
ATOM   1530  HG3 GLU A  93       7.577  12.646  -5.165  1.00 98.04           H  
ATOM   1531  CD  GLU A  93       6.426  13.387  -6.828  1.00 98.04           C  
ATOM   1532  OE1 GLU A  93       5.805  14.462  -7.019  1.00 98.04           O  
ATOM   1533  OE2 GLU A  93       6.905  12.679  -7.745  1.00 98.04           O  
ATOM   1534  N   TYR A  94       4.906   8.632  -4.267  1.00 98.19           N  
ATOM   1535  H   TYR A  94       5.633   8.468  -4.948  1.00 98.19           H  
ATOM   1536  CA  TYR A  94       3.960   7.547  -3.977  1.00 98.19           C  
ATOM   1537  HA  TYR A  94       2.946   7.936  -4.069  1.00 98.19           H  
ATOM   1538  C   TYR A  94       4.085   7.011  -2.551  1.00 98.19           C  
ATOM   1539  CB  TYR A  94       4.129   6.412  -4.990  1.00 98.19           C  
ATOM   1540  HB2 TYR A  94       5.167   6.352  -5.320  1.00 98.19           H  
ATOM   1541  HB3 TYR A  94       3.892   5.463  -4.510  1.00 98.19           H  
ATOM   1542  O   TYR A  94       3.071   6.701  -1.928  1.00 98.19           O  
ATOM   1543  CG  TYR A  94       3.205   6.564  -6.175  1.00 98.19           C  
ATOM   1544  CD1 TYR A  94       1.858   6.185  -6.038  1.00 98.19           C  
ATOM   1545  HD1 TYR A  94       1.512   5.759  -5.108  1.00 98.19           H  
ATOM   1546  CD2 TYR A  94       3.675   7.070  -7.400  1.00 98.19           C  
ATOM   1547  HD2 TYR A  94       4.714   7.344  -7.513  1.00 98.19           H  
ATOM   1548  CE1 TYR A  94       0.979   6.284  -7.129  1.00 98.19           C  
ATOM   1549  HE1 TYR A  94      -0.038   5.933  -7.032  1.00 98.19           H  
ATOM   1550  CE2 TYR A  94       2.793   7.186  -8.492  1.00 98.19           C  
ATOM   1551  HE2 TYR A  94       3.156   7.536  -9.447  1.00 98.19           H  
ATOM   1552  OH  TYR A  94       0.612   6.804  -9.423  1.00 98.19           O  
ATOM   1553  HH  TYR A  94      -0.029   6.094  -9.347  1.00 98.19           H  
ATOM   1554  CZ  TYR A  94       1.447   6.788  -8.356  1.00 98.19           C  
ATOM   1555  N   LYS A  95       5.297   6.962  -1.994  1.00 97.97           N  
ATOM   1556  H   LYS A  95       6.089   7.143  -2.593  1.00 97.97           H  
ATOM   1557  CA  LYS A  95       5.554   6.589  -0.600  1.00 97.97           C  
ATOM   1558  HA  LYS A  95       5.171   5.585  -0.419  1.00 97.97           H  
ATOM   1559  C   LYS A  95       4.845   7.516   0.383  1.00 97.97           C  
ATOM   1560  CB  LYS A  95       7.073   6.572  -0.380  1.00 97.97           C  
ATOM   1561  HB2 LYS A  95       7.515   7.492  -0.761  1.00 97.97           H  
ATOM   1562  HB3 LYS A  95       7.491   5.736  -0.940  1.00 97.97           H  
ATOM   1563  O   LYS A  95       4.145   7.041   1.275  1.00 97.97           O  
ATOM   1564  CG  LYS A  95       7.441   6.438   1.101  1.00 97.97           C  
ATOM   1565  HG2 LYS A  95       7.161   7.342   1.641  1.00 97.97           H  
ATOM   1566  HG3 LYS A  95       6.903   5.594   1.533  1.00 97.97           H  
ATOM   1567  CD  LYS A  95       8.943   6.231   1.248  1.00 97.97           C  
ATOM   1568  HD2 LYS A  95       9.244   5.384   0.631  1.00 97.97           H  
ATOM   1569  HD3 LYS A  95       9.471   7.123   0.911  1.00 97.97           H  
ATOM   1570  CE  LYS A  95       9.275   5.940   2.710  1.00 97.97           C  
ATOM   1571  HE2 LYS A  95       9.008   6.804   3.320  1.00 97.97           H  
ATOM   1572  HE3 LYS A  95       8.681   5.089   3.041  1.00 97.97           H  
ATOM   1573  NZ  LYS A  95      10.708   5.619   2.846  1.00 97.97           N  
ATOM   1574  HZ1 LYS A  95      10.936   5.313   3.781  1.00 97.97           H  
ATOM   1575  HZ2 LYS A  95      11.318   6.347   2.503  1.00 97.97           H  
ATOM   1576  HZ3 LYS A  95      10.905   4.785   2.311  1.00 97.97           H  
ATOM   1577  N   HIS A  96       5.021   8.826   0.221  1.00 95.72           N  
ATOM   1578  H   HIS A  96       5.619   9.132  -0.534  1.00 95.72           H  
ATOM   1579  CA  HIS A  96       4.522   9.820   1.176  1.00 95.72           C  
ATOM   1580  HA  HIS A  96       4.453   9.354   2.158  1.00 95.72           H  
ATOM   1581  C   HIS A  96       3.111  10.333   0.876  1.00 95.72           C  
ATOM   1582  CB  HIS A  96       5.540  10.959   1.275  1.00 95.72           C  
ATOM   1583  HB2 HIS A  96       5.745  11.355   0.280  1.00 95.72           H  
ATOM   1584  HB3 HIS A  96       5.120  11.762   1.880  1.00 95.72           H  
ATOM   1585  O   HIS A  96       2.476  10.911   1.757  1.00 95.72           O  
ATOM   1586  CG  HIS A  96       6.820  10.503   1.923  1.00 95.72           C  
ATOM   1587  CD2 HIS A  96       8.072  10.514   1.377  1.00 95.72           C  
ATOM   1588  HD2 HIS A  96       8.323  10.867   0.388  1.00 95.72           H  
ATOM   1589  ND1 HIS A  96       6.930   9.944   3.176  1.00 95.72           N  
ATOM   1590  HD1 HIS A  96       6.167   9.754   3.810  1.00 95.72           H  
ATOM   1591  CE1 HIS A  96       8.218   9.637   3.387  1.00 95.72           C  
ATOM   1592  HE1 HIS A  96       8.604   9.178   4.285  1.00 95.72           H  
ATOM   1593  NE2 HIS A  96       8.956   9.969   2.320  1.00 95.72           N  
ATOM   1594  N   GLY A  97       2.609  10.089  -0.333  1.00 95.24           N  
ATOM   1595  H   GLY A  97       3.230   9.713  -1.036  1.00 95.24           H  
ATOM   1596  CA  GLY A  97       1.323  10.587  -0.795  1.00 95.24           C  
ATOM   1597  HA2 GLY A  97       0.631  10.689   0.041  1.00 95.24           H  
ATOM   1598  HA3 GLY A  97       0.900   9.867  -1.494  1.00 95.24           H  
ATOM   1599  C   GLY A  97       1.436  11.936  -1.501  1.00 95.24           C  
ATOM   1600  O   GLY A  97       2.404  12.684  -1.354  1.00 95.24           O  
ATOM   1601  N   PHE A  98       0.421  12.244  -2.301  1.00 94.95           N  
ATOM   1602  H   PHE A  98      -0.372  11.620  -2.321  1.00 94.95           H  
ATOM   1603  CA  PHE A  98       0.346  13.471  -3.091  1.00 94.95           C  
ATOM   1604  HA  PHE A  98       0.762  14.290  -2.504  1.00 94.95           H  
ATOM   1605  C   PHE A  98      -1.105  13.820  -3.424  1.00 94.95           C  
ATOM   1606  CB  PHE A  98       1.179  13.323  -4.377  1.00 94.95           C  
ATOM   1607  HB2 PHE A  98       2.227  13.205  -4.100  1.00 94.95           H  
ATOM   1608  HB3 PHE A  98       1.113  14.242  -4.959  1.00 94.95           H  
ATOM   1609  O   PHE A  98      -2.002  12.983  -3.331  1.00 94.95           O  
ATOM   1610  CG  PHE A  98       0.777  12.158  -5.262  1.00 94.95           C  
ATOM   1611  CD1 PHE A  98       1.481  10.944  -5.176  1.00 94.95           C  
ATOM   1612  HD1 PHE A  98       2.305  10.846  -4.486  1.00 94.95           H  
ATOM   1613  CD2 PHE A  98      -0.302  12.275  -6.161  1.00 94.95           C  
ATOM   1614  HD2 PHE A  98      -0.853  13.201  -6.229  1.00 94.95           H  
ATOM   1615  CE1 PHE A  98       1.116   9.856  -5.984  1.00 94.95           C  
ATOM   1616  HE1 PHE A  98       1.667   8.929  -5.921  1.00 94.95           H  
ATOM   1617  CE2 PHE A  98      -0.673  11.182  -6.964  1.00 94.95           C  
ATOM   1618  HE2 PHE A  98      -1.502  11.271  -7.650  1.00 94.95           H  
ATOM   1619  CZ  PHE A  98       0.039   9.973  -6.878  1.00 94.95           C  
ATOM   1620  HZ  PHE A  98      -0.233   9.131  -7.498  1.00 94.95           H  
ATOM   1621  N   GLY A  99      -1.324  15.056  -3.872  1.00 92.30           N  
ATOM   1622  H   GLY A  99      -0.546  15.700  -3.877  1.00 92.30           H  
ATOM   1623  CA  GLY A  99      -2.653  15.595  -4.158  1.00 92.30           C  
ATOM   1624  HA2 GLY A  99      -3.302  14.799  -4.522  1.00 92.30           H  
ATOM   1625  HA3 GLY A  99      -2.586  16.350  -4.941  1.00 92.30           H  
ATOM   1626  C   GLY A  99      -3.303  16.229  -2.929  1.00 92.30           C  
ATOM   1627  O   GLY A  99      -2.653  16.456  -1.907  1.00 92.30           O  
ATOM   1628  N   ALA A 100      -4.591  16.541  -3.041  1.00 86.05           N  
ATOM   1629  H   ALA A 100      -5.081  16.271  -3.881  1.00 86.05           H  
ATOM   1630  CA  ALA A 100      -5.358  17.165  -1.970  1.00 86.05           C  
ATOM   1631  HA  ALA A 100      -4.721  17.295  -1.095  1.00 86.05           H  
ATOM   1632  C   ALA A 100      -6.522  16.264  -1.560  1.00 86.05           C  
ATOM   1633  CB  ALA A 100      -5.810  18.561  -2.408  1.00 86.05           C  
ATOM   1634  HB1 ALA A 100      -6.394  19.035  -1.618  1.00 86.05           H  
ATOM   1635  HB2 ALA A 100      -4.940  19.180  -2.628  1.00 86.05           H  
ATOM   1636  HB3 ALA A 100      -6.424  18.491  -3.306  1.00 86.05           H  
ATOM   1637  O   ALA A 100      -7.271  15.770  -2.395  1.00 86.05           O  
ATOM   1638  N   VAL A 101      -6.708  16.087  -0.252  1.00 79.12           N  
ATOM   1639  H   VAL A 101      -6.020  16.488   0.369  1.00 79.12           H  
ATOM   1640  CA  VAL A 101      -7.696  15.158   0.326  1.00 79.12           C  
ATOM   1641  HA  VAL A 101      -7.443  14.145   0.015  1.00 79.12           H  
ATOM   1642  C   VAL A 101      -9.129  15.424  -0.166  1.00 79.12           C  
ATOM   1643  CB  VAL A 101      -7.592  15.231   1.863  1.00 79.12           C  
ATOM   1644  HB  VAL A 101      -7.671  16.270   2.182  1.00 79.12           H  
ATOM   1645  O   VAL A 101      -9.927  14.496  -0.287  1.00 79.12           O  
ATOM   1646  CG1 VAL A 101      -8.673  14.434   2.580  1.00 79.12           C  
ATOM   1647 HG11 VAL A 101      -8.486  14.431   3.654  1.00 79.12           H  
ATOM   1648 HG12 VAL A 101      -9.651  14.884   2.406  1.00 79.12           H  
ATOM   1649 HG13 VAL A 101      -8.648  13.413   2.198  1.00 79.12           H  
ATOM   1650  CG2 VAL A 101      -6.242  14.671   2.329  1.00 79.12           C  
ATOM   1651 HG21 VAL A 101      -6.125  13.642   1.989  1.00 79.12           H  
ATOM   1652 HG22 VAL A 101      -5.416  15.265   1.937  1.00 79.12           H  
ATOM   1653 HG23 VAL A 101      -6.188  14.684   3.418  1.00 79.12           H  
ATOM   1654  N   CYS A 102      -9.465  16.678  -0.482  1.00 77.84           N  
ATOM   1655  H   CYS A 102      -8.751  17.390  -0.436  1.00 77.84           H  
ATOM   1656  CA  CYS A 102     -10.779  17.054  -1.012  1.00 77.84           C  
ATOM   1657  HA  CYS A 102     -11.526  16.405  -0.556  1.00 77.84           H  
ATOM   1658  C   CYS A 102     -10.938  16.851  -2.530  1.00 77.84           C  
ATOM   1659  CB  CYS A 102     -11.113  18.482  -0.574  1.00 77.84           C  
ATOM   1660  HB2 CYS A 102     -12.033  18.797  -1.065  1.00 77.84           H  
ATOM   1661  HB3 CYS A 102     -10.317  19.157  -0.888  1.00 77.84           H  
ATOM   1662  O   CYS A 102     -12.078  16.844  -3.011  1.00 77.84           O  
ATOM   1663  SG  CYS A 102     -11.337  18.530   1.235  1.00 77.84           S  
ATOM   1664  HG  CYS A 102     -11.573  19.844   1.295  1.00 77.84           H  
ATOM   1665  N   ASP A 103      -9.839  16.592  -3.236  1.00 85.20           N  
ATOM   1666  H   ASP A 103      -8.964  16.480  -2.743  1.00 85.20           H  
ATOM   1667  CA  ASP A 103      -9.739  16.507  -4.690  1.00 85.20           C  
ATOM   1668  HA  ASP A 103     -10.721  16.670  -5.134  1.00 85.20           H  
ATOM   1669  C   ASP A 103      -9.276  15.102  -5.121  1.00 85.20           C  
ATOM   1670  CB  ASP A 103      -8.806  17.632  -5.198  1.00 85.20           C  
ATOM   1671  HB2 ASP A 103      -8.772  17.612  -6.288  1.00 85.20           H  
ATOM   1672  HB3 ASP A 103      -7.798  17.453  -4.824  1.00 85.20           H  
ATOM   1673  O   ASP A 103      -9.753  14.083  -4.604  1.00 85.20           O  
ATOM   1674  CG  ASP A 103      -9.263  19.030  -4.785  1.00 85.20           C  
ATOM   1675  OD1 ASP A 103     -10.496  19.244  -4.737  1.00 85.20           O  
ATOM   1676  OD2 ASP A 103      -8.377  19.850  -4.463  1.00 85.20           O  
ATOM   1677  N   ASP A 104      -8.364  15.056  -6.090  1.00 91.51           N  
ATOM   1678  H   ASP A 104      -8.006  15.938  -6.427  1.00 91.51           H  
ATOM   1679  CA  ASP A 104      -7.646  13.865  -6.508  1.00 91.51           C  
ATOM   1680  HA  ASP A 104      -8.301  13.004  -6.378  1.00 91.51           H  
ATOM   1681  C   ASP A 104      -6.402  13.690  -5.632  1.00 91.51           C  
ATOM   1682  CB  ASP A 104      -7.246  13.982  -7.986  1.00 91.51           C  
ATOM   1683  HB2 ASP A 104      -6.791  14.957  -8.159  1.00 91.51           H  
ATOM   1684  HB3 ASP A 104      -6.503  13.212  -8.194  1.00 91.51           H  
ATOM   1685  O   ASP A 104      -5.617  14.627  -5.466  1.00 91.51           O  
ATOM   1686  CG  ASP A 104      -8.388  13.800  -8.982  1.00 91.51           C  
ATOM   1687  OD1 ASP A 104      -9.570  13.996  -8.634  1.00 91.51           O  
ATOM   1688  OD2 ASP A 104      -8.104  13.398 -10.135  1.00 91.51           O  
ATOM   1689  N   TYR A 105      -6.201  12.495  -5.079  1.00 93.92           N  
ATOM   1690  H   TYR A 105      -6.851  11.744  -5.261  1.00 93.92           H  
ATOM   1691  CA  TYR A 105      -5.035  12.227  -4.239  1.00 93.92           C  
ATOM   1692  HA  TYR A 105      -4.173  12.715  -4.696  1.00 93.92           H  
ATOM   1693  C   TYR A 105      -4.696  10.742  -4.132  1.00 93.92           C  
ATOM   1694  CB  TYR A 105      -5.234  12.842  -2.842  1.00 93.92           C  
ATOM   1695  HB2 TYR A 105      -4.268  12.910  -2.342  1.00 93.92           H  
ATOM   1696  HB3 TYR A 105      -5.590  13.867  -2.945  1.00 93.92           H  
ATOM   1697  O   TYR A 105      -5.512   9.865  -4.443  1.00 93.92           O  
ATOM   1698  CG  TYR A 105      -6.170  12.089  -1.928  1.00 93.92           C  
ATOM   1699  CD1 TYR A 105      -7.556  12.322  -1.993  1.00 93.92           C  
ATOM   1700  HD1 TYR A 105      -7.951  13.029  -2.708  1.00 93.92           H  
ATOM   1701  CD2 TYR A 105      -5.636  11.196  -0.980  1.00 93.92           C  
ATOM   1702  HD2 TYR A 105      -4.569  11.040  -0.924  1.00 93.92           H  
ATOM   1703  CE1 TYR A 105      -8.406  11.692  -1.068  1.00 93.92           C  
ATOM   1704  HE1 TYR A 105      -9.463  11.914  -1.057  1.00 93.92           H  
ATOM   1705  CE2 TYR A 105      -6.485  10.536  -0.079  1.00 93.92           C  
ATOM   1706  HE2 TYR A 105      -6.078   9.866   0.664  1.00 93.92           H  
ATOM   1707  OH  TYR A 105      -8.663  10.298   0.841  1.00 93.92           O  
ATOM   1708  HH  TYR A 105      -8.271   9.520   1.246  1.00 93.92           H  
ATOM   1709  CZ  TYR A 105      -7.862  10.818  -0.107  1.00 93.92           C  
ATOM   1710  N   TRP A 106      -3.480  10.500  -3.653  1.00 95.87           N  
ATOM   1711  H   TRP A 106      -2.897  11.302  -3.460  1.00 95.87           H  
ATOM   1712  CA  TRP A 106      -2.968   9.225  -3.176  1.00 95.87           C  
ATOM   1713  HA  TRP A 106      -3.740   8.458  -3.227  1.00 95.87           H  
ATOM   1714  C   TRP A 106      -2.528   9.394  -1.723  1.00 95.87           C  
ATOM   1715  CB  TRP A 106      -1.782   8.803  -4.043  1.00 95.87           C  
ATOM   1716  HB2 TRP A 106      -1.004   9.565  -3.985  1.00 95.87           H  
ATOM   1717  HB3 TRP A 106      -2.106   8.735  -5.081  1.00 95.87           H  
ATOM   1718  O   TRP A 106      -1.775  10.318  -1.415  1.00 95.87           O  
ATOM   1719  CG  TRP A 106      -1.202   7.486  -3.647  1.00 95.87           C  
ATOM   1720  CD1 TRP A 106      -0.018   7.276  -3.028  1.00 95.87           C  
ATOM   1721  HD1 TRP A 106       0.696   8.040  -2.759  1.00 95.87           H  
ATOM   1722  CD2 TRP A 106      -1.773   6.164  -3.867  1.00 95.87           C  
ATOM   1723  CE2 TRP A 106      -0.890   5.188  -3.332  1.00 95.87           C  
ATOM   1724  CE3 TRP A 106      -2.941   5.701  -4.501  1.00 95.87           C  
ATOM   1725  HE3 TRP A 106      -3.611   6.435  -4.923  1.00 95.87           H  
ATOM   1726  NE1 TRP A 106       0.154   5.921  -2.821  1.00 95.87           N  
ATOM   1727  HE1 TRP A 106       1.002   5.489  -2.483  1.00 95.87           H  
ATOM   1728  CH2 TRP A 106      -2.316   3.379  -4.073  1.00 95.87           C  
ATOM   1729  HH2 TRP A 106      -2.506   2.321  -4.175  1.00 95.87           H  
ATOM   1730  CZ2 TRP A 106      -1.151   3.815  -3.427  1.00 95.87           C  
ATOM   1731  HZ2 TRP A 106      -0.449   3.093  -3.037  1.00 95.87           H  
ATOM   1732  CZ3 TRP A 106      -3.212   4.321  -4.609  1.00 95.87           C  
ATOM   1733  HZ3 TRP A 106      -4.095   3.967  -5.119  1.00 95.87           H  
ATOM   1734  N   LEU A 107      -3.009   8.533  -0.825  1.00 95.07           N  
ATOM   1735  H   LEU A 107      -3.638   7.806  -1.133  1.00 95.07           H  
ATOM   1736  CA  LEU A 107      -2.739   8.658   0.610  1.00 95.07           C  
ATOM   1737  HA  LEU A 107      -2.997   9.673   0.912  1.00 95.07           H  
ATOM   1738  C   LEU A 107      -1.257   8.457   0.955  1.00 95.07           C  
ATOM   1739  CB  LEU A 107      -3.642   7.666   1.364  1.00 95.07           C  
ATOM   1740  HB2 LEU A 107      -4.675   7.887   1.099  1.00 95.07           H  
ATOM   1741  HB3 LEU A 107      -3.406   6.656   1.028  1.00 95.07           H  
ATOM   1742  O   LEU A 107      -0.790   9.020   1.941  1.00 95.07           O  
ATOM   1743  CG  LEU A 107      -3.518   7.715   2.899  1.00 95.07           C  
ATOM   1744  HG  LEU A 107      -2.491   7.501   3.194  1.00 95.07           H  
ATOM   1745  CD1 LEU A 107      -3.933   9.074   3.467  1.00 95.07           C  
ATOM   1746 HD11 LEU A 107      -3.899   9.040   4.556  1.00 95.07           H  
ATOM   1747 HD12 LEU A 107      -4.939   9.332   3.137  1.00 95.07           H  
ATOM   1748 HD13 LEU A 107      -3.233   9.843   3.140  1.00 95.07           H  
ATOM   1749  CD2 LEU A 107      -4.410   6.651   3.534  1.00 95.07           C  
ATOM   1750 HD21 LEU A 107      -4.262   6.654   4.614  1.00 95.07           H  
ATOM   1751 HD22 LEU A 107      -4.133   5.668   3.152  1.00 95.07           H  
ATOM   1752 HD23 LEU A 107      -5.456   6.860   3.311  1.00 95.07           H  
ATOM   1753  N   GLY A 108      -0.528   7.688   0.149  1.00 96.58           N  
ATOM   1754  H   GLY A 108      -0.983   7.266  -0.648  1.00 96.58           H  
ATOM   1755  CA  GLY A 108       0.864   7.325   0.392  1.00 96.58           C  
ATOM   1756  HA2 GLY A 108       1.433   7.514  -0.518  1.00 96.58           H  
ATOM   1757  HA3 GLY A 108       1.298   7.938   1.183  1.00 96.58           H  
ATOM   1758  C   GLY A 108       1.002   5.864   0.801  1.00 96.58           C  
ATOM   1759  O   GLY A 108       0.280   5.404   1.685  1.00 96.58           O  
ATOM   1760  N   ASN A 109       1.928   5.139   0.176  1.00 97.99           N  
ATOM   1761  H   ASN A 109       2.467   5.573  -0.560  1.00 97.99           H  
ATOM   1762  CA  ASN A 109       2.136   3.714   0.437  1.00 97.99           C  
ATOM   1763  HA  ASN A 109       1.201   3.181   0.266  1.00 97.99           H  
ATOM   1764  C   ASN A 109       2.531   3.477   1.896  1.00 97.99           C  
ATOM   1765  CB  ASN A 109       3.197   3.135  -0.513  1.00 97.99           C  
ATOM   1766  HB2 ASN A 109       3.319   2.080  -0.269  1.00 97.99           H  
ATOM   1767  HB3 ASN A 109       4.156   3.629  -0.357  1.00 97.99           H  
ATOM   1768  O   ASN A 109       1.972   2.600   2.540  1.00 97.99           O  
ATOM   1769  CG  ASN A 109       2.837   3.207  -1.983  1.00 97.99           C  
ATOM   1770  ND2 ASN A 109       3.691   2.726  -2.848  1.00 97.99           N  
ATOM   1771 HD21 ASN A 109       3.368   2.629  -3.800  1.00 97.99           H  
ATOM   1772 HD22 ASN A 109       4.479   2.187  -2.520  1.00 97.99           H  
ATOM   1773  OD1 ASN A 109       1.807   3.724  -2.370  1.00 97.99           O  
ATOM   1774  N   GLU A 110       3.387   4.327   2.468  1.00 96.20           N  
ATOM   1775  H   GLU A 110       3.796   5.067   1.916  1.00 96.20           H  
ATOM   1776  CA  GLU A 110       3.773   4.204   3.877  1.00 96.20           C  
ATOM   1777  HA  GLU A 110       4.199   3.214   4.040  1.00 96.20           H  
ATOM   1778  C   GLU A 110       2.557   4.359   4.802  1.00 96.20           C  
ATOM   1779  CB  GLU A 110       4.838   5.264   4.193  1.00 96.20           C  
ATOM   1780  HB2 GLU A 110       5.627   5.220   3.442  1.00 96.20           H  
ATOM   1781  HB3 GLU A 110       4.385   6.254   4.132  1.00 96.20           H  
ATOM   1782  O   GLU A 110       2.370   3.596   5.744  1.00 96.20           O  
ATOM   1783  CG  GLU A 110       5.467   5.097   5.585  1.00 96.20           C  
ATOM   1784  HG2 GLU A 110       6.168   5.918   5.735  1.00 96.20           H  
ATOM   1785  HG3 GLU A 110       4.688   5.195   6.341  1.00 96.20           H  
ATOM   1786  CD  GLU A 110       6.217   3.769   5.767  1.00 96.20           C  
ATOM   1787  OE1 GLU A 110       6.369   3.353   6.936  1.00 96.20           O  
ATOM   1788  OE2 GLU A 110       6.677   3.215   4.746  1.00 96.20           O  
ATOM   1789  N   ASN A 111       1.660   5.301   4.496  1.00 93.35           N  
ATOM   1790  H   ASN A 111       1.809   5.841   3.655  1.00 93.35           H  
ATOM   1791  CA  ASN A 111       0.438   5.497   5.273  1.00 93.35           C  
ATOM   1792  HA  ASN A 111       0.704   5.582   6.327  1.00 93.35           H  
ATOM   1793  C   ASN A 111      -0.512   4.296   5.153  1.00 93.35           C  
ATOM   1794  CB  ASN A 111      -0.242   6.799   4.820  1.00 93.35           C  
ATOM   1795  HB2 ASN A 111      -0.356   6.790   3.736  1.00 93.35           H  
ATOM   1796  HB3 ASN A 111      -1.235   6.863   5.266  1.00 93.35           H  
ATOM   1797  O   ASN A 111      -1.123   3.898   6.143  1.00 93.35           O  
ATOM   1798  CG  ASN A 111       0.518   8.045   5.231  1.00 93.35           C  
ATOM   1799  ND2 ASN A 111       0.447   9.100   4.457  1.00 93.35           N  
ATOM   1800 HD21 ASN A 111       1.052   9.874   4.691  1.00 93.35           H  
ATOM   1801 HD22 ASN A 111      -0.008   9.050   3.556  1.00 93.35           H  
ATOM   1802  OD1 ASN A 111       1.159   8.109   6.264  1.00 93.35           O  
ATOM   1803  N   ILE A 112      -0.638   3.707   3.961  1.00 95.44           N  
ATOM   1804  H   ILE A 112      -0.089   4.064   3.193  1.00 95.44           H  
ATOM   1805  CA  ILE A 112      -1.473   2.519   3.732  1.00 95.44           C  
ATOM   1806  HA  ILE A 112      -2.456   2.695   4.171  1.00 95.44           H  
ATOM   1807  C   ILE A 112      -0.881   1.297   4.452  1.00 95.44           C  
ATOM   1808  CB  ILE A 112      -1.667   2.280   2.217  1.00 95.44           C  
ATOM   1809  HB  ILE A 112      -0.684   2.203   1.752  1.00 95.44           H  
ATOM   1810  O   ILE A 112      -1.626   0.562   5.102  1.00 95.44           O  
ATOM   1811  CG1 ILE A 112      -2.436   3.454   1.561  1.00 95.44           C  
ATOM   1812 HG12 ILE A 112      -3.492   3.388   1.822  1.00 95.44           H  
ATOM   1813 HG13 ILE A 112      -2.068   4.406   1.942  1.00 95.44           H  
ATOM   1814  CG2 ILE A 112      -2.441   0.971   1.967  1.00 95.44           C  
ATOM   1815 HG21 ILE A 112      -1.887   0.115   2.351  1.00 95.44           H  
ATOM   1816 HG22 ILE A 112      -2.572   0.804   0.897  1.00 95.44           H  
ATOM   1817 HG23 ILE A 112      -3.416   1.007   2.452  1.00 95.44           H  
ATOM   1818  CD1 ILE A 112      -2.295   3.495   0.033  1.00 95.44           C  
ATOM   1819 HD11 ILE A 112      -2.798   4.382  -0.353  1.00 95.44           H  
ATOM   1820 HD12 ILE A 112      -2.744   2.613  -0.424  1.00 95.44           H  
ATOM   1821 HD13 ILE A 112      -1.242   3.546  -0.241  1.00 95.44           H  
ATOM   1822  N   TYR A 113       0.439   1.113   4.413  1.00 95.43           N  
ATOM   1823  H   TYR A 113       0.996   1.726   3.836  1.00 95.43           H  
ATOM   1824  CA  TYR A 113       1.153   0.068   5.149  1.00 95.43           C  
ATOM   1825  HA  TYR A 113       0.781  -0.913   4.854  1.00 95.43           H  
ATOM   1826  C   TYR A 113       0.941   0.213   6.662  1.00 95.43           C  
ATOM   1827  CB  TYR A 113       2.648   0.138   4.799  1.00 95.43           C  
ATOM   1828  HB2 TYR A 113       2.975   1.178   4.808  1.00 95.43           H  
ATOM   1829  HB3 TYR A 113       2.804  -0.243   3.790  1.00 95.43           H  
ATOM   1830  O   TYR A 113       0.512  -0.724   7.336  1.00 95.43           O  
ATOM   1831  CG  TYR A 113       3.514  -0.648   5.761  1.00 95.43           C  
ATOM   1832  CD1 TYR A 113       4.386   0.022   6.642  1.00 95.43           C  
ATOM   1833  HD1 TYR A 113       4.499   1.095   6.589  1.00 95.43           H  
ATOM   1834  CD2 TYR A 113       3.397  -2.047   5.818  1.00 95.43           C  
ATOM   1835  HD2 TYR A 113       2.741  -2.558   5.129  1.00 95.43           H  
ATOM   1836  CE1 TYR A 113       5.138  -0.713   7.576  1.00 95.43           C  
ATOM   1837  HE1 TYR A 113       5.818  -0.192   8.234  1.00 95.43           H  
ATOM   1838  CE2 TYR A 113       4.143  -2.787   6.751  1.00 95.43           C  
ATOM   1839  HE2 TYR A 113       4.065  -3.864   6.779  1.00 95.43           H  
ATOM   1840  OH  TYR A 113       5.752  -2.828   8.526  1.00 95.43           O  
ATOM   1841  HH  TYR A 113       6.356  -2.258   9.007  1.00 95.43           H  
ATOM   1842  CZ  TYR A 113       5.015  -2.119   7.633  1.00 95.43           C  
ATOM   1843  N   LEU A 114       1.144   1.413   7.213  1.00 92.16           N  
ATOM   1844  H   LEU A 114       1.539   2.140   6.634  1.00 92.16           H  
ATOM   1845  CA  LEU A 114       0.938   1.680   8.640  1.00 92.16           C  
ATOM   1846  HA  LEU A 114       1.546   0.986   9.221  1.00 92.16           H  
ATOM   1847  C   LEU A 114      -0.515   1.463   9.081  1.00 92.16           C  
ATOM   1848  CB  LEU A 114       1.367   3.120   8.956  1.00 92.16           C  
ATOM   1849  HB2 LEU A 114       0.875   3.788   8.248  1.00 92.16           H  
ATOM   1850  HB3 LEU A 114       1.016   3.379   9.955  1.00 92.16           H  
ATOM   1851  O   LEU A 114      -0.759   1.050  10.213  1.00 92.16           O  
ATOM   1852  CG  LEU A 114       2.886   3.363   8.905  1.00 92.16           C  
ATOM   1853  HG  LEU A 114       3.295   3.038   7.948  1.00 92.16           H  
ATOM   1854  CD1 LEU A 114       3.139   4.863   9.074  1.00 92.16           C  
ATOM   1855 HD11 LEU A 114       2.649   5.405   8.266  1.00 92.16           H  
ATOM   1856 HD12 LEU A 114       2.767   5.209  10.038  1.00 92.16           H  
ATOM   1857 HD13 LEU A 114       4.211   5.049   9.001  1.00 92.16           H  
ATOM   1858  CD2 LEU A 114       3.632   2.618  10.012  1.00 92.16           C  
ATOM   1859 HD21 LEU A 114       3.235   2.885  10.991  1.00 92.16           H  
ATOM   1860 HD22 LEU A 114       3.549   1.542   9.856  1.00 92.16           H  
ATOM   1861 HD23 LEU A 114       4.691   2.874   9.959  1.00 92.16           H  
ATOM   1862  N   LEU A 115      -1.491   1.725   8.208  1.00 90.21           N  
ATOM   1863  H   LEU A 115      -1.239   2.106   7.307  1.00 90.21           H  
ATOM   1864  CA  LEU A 115      -2.886   1.391   8.485  1.00 90.21           C  
ATOM   1865  HA  LEU A 115      -3.133   1.723   9.493  1.00 90.21           H  
ATOM   1866  C   LEU A 115      -3.076  -0.126   8.479  1.00 90.21           C  
ATOM   1867  CB  LEU A 115      -3.816   2.098   7.480  1.00 90.21           C  
ATOM   1868  HB2 LEU A 115      -3.439   1.921   6.473  1.00 90.21           H  
ATOM   1869  HB3 LEU A 115      -4.809   1.653   7.544  1.00 90.21           H  
ATOM   1870  O   LEU A 115      -3.505  -0.688   9.483  1.00 90.21           O  
ATOM   1871  CG  LEU A 115      -3.942   3.615   7.711  1.00 90.21           C  
ATOM   1872  HG  LEU A 115      -2.955   4.065   7.821  1.00 90.21           H  
ATOM   1873  CD1 LEU A 115      -4.651   4.269   6.525  1.00 90.21           C  
ATOM   1874 HD11 LEU A 115      -4.080   4.076   5.617  1.00 90.21           H  
ATOM   1875 HD12 LEU A 115      -4.702   5.346   6.681  1.00 90.21           H  
ATOM   1876 HD13 LEU A 115      -5.657   3.864   6.417  1.00 90.21           H  
ATOM   1877  CD2 LEU A 115      -4.745   3.940   8.972  1.00 90.21           C  
ATOM   1878 HD21 LEU A 115      -5.724   3.463   8.926  1.00 90.21           H  
ATOM   1879 HD22 LEU A 115      -4.204   3.580   9.848  1.00 90.21           H  
ATOM   1880 HD23 LEU A 115      -4.862   5.020   9.060  1.00 90.21           H  
ATOM   1881  N   THR A 116      -2.727  -0.794   7.385  1.00 93.63           N  
ATOM   1882  H   THR A 116      -2.284  -0.283   6.635  1.00 93.63           H  
ATOM   1883  CA  THR A 116      -3.042  -2.213   7.161  1.00 93.63           C  
ATOM   1884  HA  THR A 116      -4.081  -2.376   7.448  1.00 93.63           H  
ATOM   1885  C   THR A 116      -2.228  -3.183   8.023  1.00 93.63           C  
ATOM   1886  CB  THR A 116      -2.944  -2.577   5.678  1.00 93.63           C  
ATOM   1887  HB  THR A 116      -3.123  -3.648   5.578  1.00 93.63           H  
ATOM   1888  O   THR A 116      -2.735  -4.236   8.386  1.00 93.63           O  
ATOM   1889  CG2 THR A 116      -3.983  -1.833   4.840  1.00 93.63           C  
ATOM   1890 HG21 THR A 116      -3.858  -2.106   3.792  1.00 93.63           H  
ATOM   1891 HG22 THR A 116      -4.980  -2.133   5.163  1.00 93.63           H  
ATOM   1892 HG23 THR A 116      -3.873  -0.753   4.942  1.00 93.63           H  
ATOM   1893  OG1 THR A 116      -1.681  -2.267   5.144  1.00 93.63           O  
ATOM   1894  HG1 THR A 116      -1.600  -1.313   5.074  1.00 93.63           H  
ATOM   1895  N   SER A 117      -1.041  -2.797   8.493  1.00 91.11           N  
ATOM   1896  H   SER A 117      -0.627  -1.964   8.100  1.00 91.11           H  
ATOM   1897  CA  SER A 117      -0.229  -3.590   9.436  1.00 91.11           C  
ATOM   1898  HA  SER A 117      -0.143  -4.604   9.044  1.00 91.11           H  
ATOM   1899  C   SER A 117      -0.831  -3.704  10.846  1.00 91.11           C  
ATOM   1900  CB  SER A 117       1.185  -3.009   9.532  1.00 91.11           C  
ATOM   1901  HB2 SER A 117       1.679  -3.098   8.564  1.00 91.11           H  
ATOM   1902  HB3 SER A 117       1.761  -3.570  10.268  1.00 91.11           H  
ATOM   1903  O   SER A 117      -0.423  -4.550  11.640  1.00 91.11           O  
ATOM   1904  OG  SER A 117       1.134  -1.646   9.905  1.00 91.11           O  
ATOM   1905  HG  SER A 117       1.041  -1.163   9.081  1.00 91.11           H  
ATOM   1906  N   THR A 118      -1.828  -2.877  11.183  1.00 85.75           N  
ATOM   1907  H   THR A 118      -2.112  -2.199  10.491  1.00 85.75           H  
ATOM   1908  CA  THR A 118      -2.452  -2.860  12.522  1.00 85.75           C  
ATOM   1909  HA  THR A 118      -1.707  -3.194  13.244  1.00 85.75           H  
ATOM   1910  C   THR A 118      -3.634  -3.820  12.676  1.00 85.75           C  
ATOM   1911  CB  THR A 118      -2.867  -1.448  12.941  1.00 85.75           C  
ATOM   1912  HB  THR A 118      -3.323  -1.512  13.928  1.00 85.75           H  
ATOM   1913  O   THR A 118      -4.220  -3.927  13.760  1.00 85.75           O  
ATOM   1914  CG2 THR A 118      -1.669  -0.507  13.050  1.00 85.75           C  
ATOM   1915 HG21 THR A 118      -1.022  -0.833  13.864  1.00 85.75           H  
ATOM   1916 HG22 THR A 118      -2.016   0.508  13.248  1.00 85.75           H  
ATOM   1917 HG23 THR A 118      -1.091  -0.515  12.126  1.00 85.75           H  
ATOM   1918  OG1 THR A 118      -3.835  -0.899  12.074  1.00 85.75           O  
ATOM   1919  HG1 THR A 118      -3.435  -0.796  11.207  1.00 85.75           H  
ATOM   1920  N   GLY A 119      -4.008  -4.530  11.610  1.00 86.40           N  
ATOM   1921  H   GLY A 119      -3.503  -4.418  10.742  1.00 86.40           H  
ATOM   1922  CA  GLY A 119      -5.015  -5.580  11.664  1.00 86.40           C  
ATOM   1923  HA2 GLY A 119      -5.775  -5.309  12.397  1.00 86.40           H  
ATOM   1924  HA3 GLY A 119      -4.538  -6.505  11.990  1.00 86.40           H  
ATOM   1925  C   GLY A 119      -5.686  -5.849  10.324  1.00 86.40           C  
ATOM   1926  O   GLY A 119      -5.130  -5.586   9.273  1.00 86.40           O  
ATOM   1927  N   GLN A 120      -6.900  -6.394  10.359  1.00 91.38           N  
ATOM   1928  H   GLN A 120      -7.360  -6.535  11.246  1.00 91.38           H  
ATOM   1929  CA  GLN A 120      -7.618  -6.775   9.145  1.00 91.38           C  
ATOM   1930  HA  GLN A 120      -6.900  -7.091   8.388  1.00 91.38           H  
ATOM   1931  C   GLN A 120      -8.393  -5.591   8.582  1.00 91.38           C  
ATOM   1932  CB  GLN A 120      -8.543  -7.962   9.430  1.00 91.38           C  
ATOM   1933  HB2 GLN A 120      -9.204  -8.113   8.576  1.00 91.38           H  
ATOM   1934  HB3 GLN A 120      -9.151  -7.754  10.311  1.00 91.38           H  
ATOM   1935  O   GLN A 120      -9.264  -5.033   9.260  1.00 91.38           O  
ATOM   1936  CG  GLN A 120      -7.719  -9.239   9.641  1.00 91.38           C  
ATOM   1937  HG2 GLN A 120      -7.142  -9.435   8.737  1.00 91.38           H  
ATOM   1938  HG3 GLN A 120      -7.020  -9.107  10.466  1.00 91.38           H  
ATOM   1939  CD  GLN A 120      -8.579 -10.458   9.944  1.00 91.38           C  
ATOM   1940  NE2 GLN A 120      -8.103 -11.636   9.612  1.00 91.38           N  
ATOM   1941 HE21 GLN A 120      -8.715 -12.430   9.733  1.00 91.38           H  
ATOM   1942 HE22 GLN A 120      -7.307 -11.693   8.993  1.00 91.38           H  
ATOM   1943  OE1 GLN A 120      -9.655 -10.385  10.522  1.00 91.38           O  
ATOM   1944  N   TYR A 121      -8.093  -5.247   7.335  1.00 93.96           N  
ATOM   1945  H   TYR A 121      -7.367  -5.748   6.843  1.00 93.96           H  
ATOM   1946  CA  TYR A 121      -8.789  -4.212   6.590  1.00 93.96           C  
ATOM   1947  HA  TYR A 121      -9.594  -3.810   7.205  1.00 93.96           H  
ATOM   1948  C   TYR A 121      -9.429  -4.780   5.331  1.00 93.96           C  
ATOM   1949  CB  TYR A 121      -7.846  -3.059   6.249  1.00 93.96           C  
ATOM   1950  HB2 TYR A 121      -8.357  -2.429   5.521  1.00 93.96           H  
ATOM   1951  HB3 TYR A 121      -6.945  -3.452   5.778  1.00 93.96           H  
ATOM   1952  O   TYR A 121      -8.920  -5.717   4.722  1.00 93.96           O  
ATOM   1953  CG  TYR A 121      -7.468  -2.190   7.431  1.00 93.96           C  
ATOM   1954  CD1 TYR A 121      -8.079  -0.937   7.616  1.00 93.96           C  
ATOM   1955  HD1 TYR A 121      -8.859  -0.621   6.939  1.00 93.96           H  
ATOM   1956  CD2 TYR A 121      -6.510  -2.635   8.354  1.00 93.96           C  
ATOM   1957  HD2 TYR A 121      -6.022  -3.587   8.200  1.00 93.96           H  
ATOM   1958  CE1 TYR A 121      -7.692  -0.103   8.681  1.00 93.96           C  
ATOM   1959  HE1 TYR A 121      -8.130   0.877   8.804  1.00 93.96           H  
ATOM   1960  CE2 TYR A 121      -6.160  -1.834   9.452  1.00 93.96           C  
ATOM   1961  HE2 TYR A 121      -5.411  -2.187  10.147  1.00 93.96           H  
ATOM   1962  OH  TYR A 121      -6.312   0.248  10.623  1.00 93.96           O  
ATOM   1963  HH  TYR A 121      -5.518  -0.113  11.025  1.00 93.96           H  
ATOM   1964  CZ  TYR A 121      -6.719  -0.549   9.599  1.00 93.96           C  
ATOM   1965  N   GLU A 122     -10.545  -4.175   4.946  1.00 95.29           N  
ATOM   1966  H   GLU A 122     -10.907  -3.425   5.517  1.00 95.29           H  
ATOM   1967  CA  GLU A 122     -11.220  -4.434   3.683  1.00 95.29           C  
ATOM   1968  HA  GLU A 122     -10.827  -5.361   3.265  1.00 95.29           H  
ATOM   1969  C   GLU A 122     -10.923  -3.298   2.709  1.00 95.29           C  
ATOM   1970  CB  GLU A 122     -12.736  -4.608   3.866  1.00 95.29           C  
ATOM   1971  HB2 GLU A 122     -13.198  -3.631   4.014  1.00 95.29           H  
ATOM   1972  HB3 GLU A 122     -13.144  -5.036   2.950  1.00 95.29           H  
ATOM   1973  O   GLU A 122     -10.938  -2.122   3.093  1.00 95.29           O  
ATOM   1974  CG  GLU A 122     -13.099  -5.509   5.052  1.00 95.29           C  
ATOM   1975  HG2 GLU A 122     -12.509  -6.424   4.994  1.00 95.29           H  
ATOM   1976  HG3 GLU A 122     -12.834  -5.000   5.979  1.00 95.29           H  
ATOM   1977  CD  GLU A 122     -14.583  -5.879   5.123  1.00 95.29           C  
ATOM   1978  OE1 GLU A 122     -14.872  -6.861   5.849  1.00 95.29           O  
ATOM   1979  OE2 GLU A 122     -15.424  -5.197   4.502  1.00 95.29           O  
ATOM   1980  N   LEU A 123     -10.690  -3.652   1.448  1.00 97.03           N  
ATOM   1981  H   LEU A 123     -10.743  -4.635   1.224  1.00 97.03           H  
ATOM   1982  CA  LEU A 123     -10.553  -2.711   0.345  1.00 97.03           C  
ATOM   1983  HA  LEU A 123     -10.377  -1.712   0.744  1.00 97.03           H  
ATOM   1984  C   LEU A 123     -11.842  -2.704  -0.470  1.00 97.03           C  
ATOM   1985  CB  LEU A 123      -9.340  -3.101  -0.514  1.00 97.03           C  
ATOM   1986  HB2 LEU A 123      -9.445  -4.146  -0.808  1.00 97.03           H  
ATOM   1987  HB3 LEU A 123      -8.443  -3.008   0.098  1.00 97.03           H  
ATOM   1988  O   LEU A 123     -12.276  -3.748  -0.945  1.00 97.03           O  
ATOM   1989  CG  LEU A 123      -9.150  -2.257  -1.787  1.00 97.03           C  
ATOM   1990  HG  LEU A 123     -10.079  -2.228  -2.357  1.00 97.03           H  
ATOM   1991  CD1 LEU A 123      -8.725  -0.826  -1.461  1.00 97.03           C  
ATOM   1992 HD11 LEU A 123      -9.522  -0.307  -0.928  1.00 97.03           H  
ATOM   1993 HD12 LEU A 123      -8.509  -0.299  -2.391  1.00 97.03           H  
ATOM   1994 HD13 LEU A 123      -7.826  -0.843  -0.846  1.00 97.03           H  
ATOM   1995  CD2 LEU A 123      -8.083  -2.874  -2.684  1.00 97.03           C  
ATOM   1996 HD21 LEU A 123      -7.982  -2.296  -3.603  1.00 97.03           H  
ATOM   1997 HD22 LEU A 123      -8.354  -3.898  -2.940  1.00 97.03           H  
ATOM   1998 HD23 LEU A 123      -7.122  -2.882  -2.169  1.00 97.03           H  
ATOM   1999  N   ARG A 124     -12.401  -1.520  -0.710  1.00 96.96           N  
ATOM   2000  H   ARG A 124     -11.991  -0.721  -0.248  1.00 96.96           H  
ATOM   2001  CA  ARG A 124     -13.472  -1.287  -1.678  1.00 96.96           C  
ATOM   2002  HA  ARG A 124     -13.745  -2.239  -2.133  1.00 96.96           H  
ATOM   2003  C   ARG A 124     -12.978  -0.373  -2.791  1.00 96.96           C  
ATOM   2004  CB  ARG A 124     -14.719  -0.754  -0.957  1.00 96.96           C  
ATOM   2005  HB2 ARG A 124     -14.469   0.140  -0.386  1.00 96.96           H  
ATOM   2006  HB3 ARG A 124     -15.066  -1.502  -0.245  1.00 96.96           H  
ATOM   2007  O   ARG A 124     -12.450   0.707  -2.539  1.00 96.96           O  
ATOM   2008  CG  ARG A 124     -15.845  -0.432  -1.943  1.00 96.96           C  
ATOM   2009  HG2 ARG A 124     -15.515   0.334  -2.645  1.00 96.96           H  
ATOM   2010  HG3 ARG A 124     -16.106  -1.331  -2.501  1.00 96.96           H  
ATOM   2011  CD  ARG A 124     -17.083   0.095  -1.220  1.00 96.96           C  
ATOM   2012  HD2 ARG A 124     -16.813   0.988  -0.656  1.00 96.96           H  
ATOM   2013  HD3 ARG A 124     -17.442  -0.650  -0.510  1.00 96.96           H  
ATOM   2014  NE  ARG A 124     -18.114   0.436  -2.209  1.00 96.96           N  
ATOM   2015  HE  ARG A 124     -17.958   1.268  -2.761  1.00 96.96           H  
ATOM   2016  NH1 ARG A 124     -19.238  -1.584  -2.294  1.00 96.96           N  
ATOM   2017 HH11 ARG A 124     -19.850  -2.231  -2.770  1.00 96.96           H  
ATOM   2018 HH12 ARG A 124     -18.719  -1.945  -1.506  1.00 96.96           H  
ATOM   2019  NH2 ARG A 124     -19.732   0.036  -3.712  1.00 96.96           N  
ATOM   2020 HH21 ARG A 124     -20.292  -0.647  -4.203  1.00 96.96           H  
ATOM   2021 HH22 ARG A 124     -19.289   0.785  -4.224  1.00 96.96           H  
ATOM   2022  CZ  ARG A 124     -19.022  -0.376  -2.712  1.00 96.96           C  
ATOM   2023  N   ILE A 125     -13.211  -0.771  -4.032  1.00 97.09           N  
ATOM   2024  H   ILE A 125     -13.632  -1.680  -4.158  1.00 97.09           H  
ATOM   2025  CA  ILE A 125     -12.929   0.024  -5.223  1.00 97.09           C  
ATOM   2026  HA  ILE A 125     -12.400   0.936  -4.945  1.00 97.09           H  
ATOM   2027  C   ILE A 125     -14.262   0.406  -5.850  1.00 97.09           C  
ATOM   2028  CB  ILE A 125     -12.029  -0.759  -6.199  1.00 97.09           C  
ATOM   2029  HB  ILE A 125     -12.548  -1.671  -6.492  1.00 97.09           H  
ATOM   2030  O   ILE A 125     -15.010  -0.470  -6.271  1.00 97.09           O  
ATOM   2031  CG1 ILE A 125     -10.693  -1.152  -5.527  1.00 97.09           C  
ATOM   2032 HG12 ILE A 125     -10.137  -0.254  -5.258  1.00 97.09           H  
ATOM   2033 HG13 ILE A 125     -10.897  -1.708  -4.612  1.00 97.09           H  
ATOM   2034  CG2 ILE A 125     -11.783   0.087  -7.461  1.00 97.09           C  
ATOM   2035 HG21 ILE A 125     -11.194  -0.488  -8.176  1.00 97.09           H  
ATOM   2036 HG22 ILE A 125     -11.254   1.002  -7.196  1.00 97.09           H  
ATOM   2037 HG23 ILE A 125     -12.726   0.334  -7.948  1.00 97.09           H  
ATOM   2038  CD1 ILE A 125      -9.805  -2.053  -6.392  1.00 97.09           C  
ATOM   2039 HD11 ILE A 125      -9.416  -1.504  -7.250  1.00 97.09           H  
ATOM   2040 HD12 ILE A 125     -10.370  -2.920  -6.735  1.00 97.09           H  
ATOM   2041 HD13 ILE A 125      -8.958  -2.399  -5.799  1.00 97.09           H  
ATOM   2042  N   ASP A 126     -14.540   1.705  -5.949  1.00 95.87           N  
ATOM   2043  H   ASP A 126     -13.844   2.358  -5.617  1.00 95.87           H  
ATOM   2044  CA  ASP A 126     -15.704   2.218  -6.670  1.00 95.87           C  
ATOM   2045  HA  ASP A 126     -16.410   1.405  -6.843  1.00 95.87           H  
ATOM   2046  C   ASP A 126     -15.301   2.785  -8.032  1.00 95.87           C  
ATOM   2047  CB  ASP A 126     -16.446   3.289  -5.873  1.00 95.87           C  
ATOM   2048  HB2 ASP A 126     -17.152   3.792  -6.534  1.00 95.87           H  
ATOM   2049  HB3 ASP A 126     -15.722   4.031  -5.536  1.00 95.87           H  
ATOM   2050  O   ASP A 126     -14.400   3.629  -8.164  1.00 95.87           O  
ATOM   2051  CG  ASP A 126     -17.228   2.770  -4.674  1.00 95.87           C  
ATOM   2052  OD1 ASP A 126     -17.865   1.702  -4.744  1.00 95.87           O  
ATOM   2053  OD2 ASP A 126     -17.306   3.526  -3.686  1.00 95.87           O  
ATOM   2054  N   MET A 127     -16.040   2.364  -9.052  1.00 94.36           N  
ATOM   2055  H   MET A 127     -16.781   1.707  -8.854  1.00 94.36           H  
ATOM   2056  CA  MET A 127     -15.873   2.771 -10.440  1.00 94.36           C  
ATOM   2057  HA  MET A 127     -15.164   3.597 -10.502  1.00 94.36           H  
ATOM   2058  C   MET A 127     -17.211   3.252 -10.999  1.00 94.36           C  
ATOM   2059  CB  MET A 127     -15.317   1.597 -11.254  1.00 94.36           C  
ATOM   2060  HB2 MET A 127     -15.992   0.750 -11.131  1.00 94.36           H  
ATOM   2061  HB3 MET A 127     -15.282   1.861 -12.311  1.00 94.36           H  
ATOM   2062  O   MET A 127     -18.279   2.793 -10.601  1.00 94.36           O  
ATOM   2063  CG  MET A 127     -13.919   1.159 -10.808  1.00 94.36           C  
ATOM   2064  HG2 MET A 127     -13.878   1.098  -9.720  1.00 94.36           H  
ATOM   2065  HG3 MET A 127     -13.196   1.907 -11.135  1.00 94.36           H  
ATOM   2066  SD  MET A 127     -13.420  -0.450 -11.466  1.00 94.36           S  
ATOM   2067  CE  MET A 127     -14.444  -1.566 -10.459  1.00 94.36           C  
ATOM   2068  HE1 MET A 127     -15.500  -1.427 -10.691  1.00 94.36           H  
ATOM   2069  HE2 MET A 127     -14.274  -1.372  -9.400  1.00 94.36           H  
ATOM   2070  HE3 MET A 127     -14.165  -2.596 -10.678  1.00 94.36           H  
ATOM   2071  N   GLU A 128     -17.160   4.181 -11.945  1.00 92.19           N  
ATOM   2072  H   GLU A 128     -16.268   4.484 -12.308  1.00 92.19           H  
ATOM   2073  CA  GLU A 128     -18.348   4.667 -12.641  1.00 92.19           C  
ATOM   2074  HA  GLU A 128     -19.144   3.930 -12.537  1.00 92.19           H  
ATOM   2075  C   GLU A 128     -18.026   4.807 -14.126  1.00 92.19           C  
ATOM   2076  CB  GLU A 128     -18.845   5.980 -12.010  1.00 92.19           C  
ATOM   2077  HB2 GLU A 128     -18.125   6.777 -12.195  1.00 92.19           H  
ATOM   2078  HB3 GLU A 128     -18.933   5.832 -10.933  1.00 92.19           H  
ATOM   2079  O   GLU A 128     -16.998   5.380 -14.492  1.00 92.19           O  
ATOM   2080  CG  GLU A 128     -20.219   6.381 -12.569  1.00 92.19           C  
ATOM   2081  HG2 GLU A 128     -20.907   5.546 -12.438  1.00 92.19           H  
ATOM   2082  HG3 GLU A 128     -20.124   6.567 -13.639  1.00 92.19           H  
ATOM   2083  CD  GLU A 128     -20.824   7.615 -11.882  1.00 92.19           C  
ATOM   2084  OE1 GLU A 128     -21.398   8.444 -12.619  1.00 92.19           O  
ATOM   2085  OE2 GLU A 128     -20.794   7.684 -10.627  1.00 92.19           O  
ATOM   2086  N   SER A 129     -18.892   4.263 -14.979  1.00 90.50           N  
ATOM   2087  H   SER A 129     -19.708   3.803 -14.602  1.00 90.50           H  
ATOM   2088  CA  SER A 129     -18.790   4.379 -16.432  1.00 90.50           C  
ATOM   2089  HA  SER A 129     -18.202   5.261 -16.686  1.00 90.50           H  
ATOM   2090  C   SER A 129     -20.183   4.529 -17.022  1.00 90.50           C  
ATOM   2091  CB  SER A 129     -18.090   3.156 -17.025  1.00 90.50           C  
ATOM   2092  HB2 SER A 129     -17.095   3.067 -16.591  1.00 90.50           H  
ATOM   2093  HB3 SER A 129     -18.660   2.256 -16.795  1.00 90.50           H  
ATOM   2094  O   SER A 129     -21.071   3.739 -16.710  1.00 90.50           O  
ATOM   2095  OG  SER A 129     -17.980   3.299 -18.430  1.00 90.50           O  
ATOM   2096  HG  SER A 129     -17.464   2.556 -18.752  1.00 90.50           H  
ATOM   2097  N   ARG A 130     -20.384   5.552 -17.865  1.00 91.55           N  
ATOM   2098  H   ARG A 130     -19.586   6.134 -18.079  1.00 91.55           H  
ATOM   2099  CA  ARG A 130     -21.680   5.864 -18.503  1.00 91.55           C  
ATOM   2100  HA  ARG A 130     -21.639   6.877 -18.905  1.00 91.55           H  
ATOM   2101  C   ARG A 130     -22.847   5.885 -17.496  1.00 91.55           C  
ATOM   2102  CB  ARG A 130     -21.937   4.899 -19.679  1.00 91.55           C  
ATOM   2103  HB2 ARG A 130     -22.030   3.884 -19.293  1.00 91.55           H  
ATOM   2104  HB3 ARG A 130     -22.883   5.169 -20.148  1.00 91.55           H  
ATOM   2105  O   ARG A 130     -23.892   5.296 -17.748  1.00 91.55           O  
ATOM   2106  CG  ARG A 130     -20.843   4.928 -20.755  1.00 91.55           C  
ATOM   2107  HG2 ARG A 130     -19.886   4.632 -20.324  1.00 91.55           H  
ATOM   2108  HG3 ARG A 130     -20.759   5.938 -21.158  1.00 91.55           H  
ATOM   2109  CD  ARG A 130     -21.201   3.954 -21.882  1.00 91.55           C  
ATOM   2110  HD2 ARG A 130     -22.173   4.231 -22.290  1.00 91.55           H  
ATOM   2111  HD3 ARG A 130     -21.271   2.951 -21.461  1.00 91.55           H  
ATOM   2112  NE  ARG A 130     -20.193   3.971 -22.959  1.00 91.55           N  
ATOM   2113  HE  ARG A 130     -19.430   4.625 -22.860  1.00 91.55           H  
ATOM   2114  NH1 ARG A 130     -21.123   2.314 -24.250  1.00 91.55           N  
ATOM   2115 HH11 ARG A 130     -21.857   2.201 -23.566  1.00 91.55           H  
ATOM   2116 HH12 ARG A 130     -21.099   1.723 -25.069  1.00 91.55           H  
ATOM   2117  NH2 ARG A 130     -19.246   3.311 -24.925  1.00 91.55           N  
ATOM   2118 HH21 ARG A 130     -19.241   2.708 -25.735  1.00 91.55           H  
ATOM   2119 HH22 ARG A 130     -18.497   3.977 -24.799  1.00 91.55           H  
ATOM   2120  CZ  ARG A 130     -20.192   3.202 -24.035  1.00 91.55           C  
ATOM   2121  N   SER A 131     -22.631   6.518 -16.338  1.00 90.85           N  
ATOM   2122  H   SER A 131     -21.744   6.988 -16.220  1.00 90.85           H  
ATOM   2123  CA  SER A 131     -23.582   6.608 -15.213  1.00 90.85           C  
ATOM   2124  HA  SER A 131     -23.090   7.191 -14.434  1.00 90.85           H  
ATOM   2125  C   SER A 131     -23.951   5.278 -14.538  1.00 90.85           C  
ATOM   2126  CB  SER A 131     -24.839   7.390 -15.619  1.00 90.85           C  
ATOM   2127  HB2 SER A 131     -25.466   7.555 -14.744  1.00 90.85           H  
ATOM   2128  HB3 SER A 131     -25.410   6.820 -16.352  1.00 90.85           H  
ATOM   2129  O   SER A 131     -24.788   5.260 -13.637  1.00 90.85           O  
ATOM   2130  OG  SER A 131     -24.475   8.641 -16.176  1.00 90.85           O  
ATOM   2131  HG  SER A 131     -24.112   9.185 -15.473  1.00 90.85           H  
ATOM   2132  N   VAL A 132     -23.312   4.169 -14.918  1.00 95.30           N  
ATOM   2133  H   VAL A 132     -22.647   4.223 -15.676  1.00 95.30           H  
ATOM   2134  CA  VAL A 132     -23.425   2.882 -14.227  1.00 95.30           C  
ATOM   2135  HA  VAL A 132     -24.384   2.848 -13.709  1.00 95.30           H  
ATOM   2136  C   VAL A 132     -22.314   2.778 -13.191  1.00 95.30           C  
ATOM   2137  CB  VAL A 132     -23.396   1.692 -15.201  1.00 95.30           C  
ATOM   2138  HB  VAL A 132     -22.420   1.634 -15.684  1.00 95.30           H  
ATOM   2139  O   VAL A 132     -21.144   3.031 -13.490  1.00 95.30           O  
ATOM   2140  CG1 VAL A 132     -23.655   0.377 -14.453  1.00 95.30           C  
ATOM   2141 HG11 VAL A 132     -23.681  -0.451 -15.160  1.00 95.30           H  
ATOM   2142 HG12 VAL A 132     -22.857   0.176 -13.739  1.00 95.30           H  
ATOM   2143 HG13 VAL A 132     -24.610   0.419 -13.929  1.00 95.30           H  
ATOM   2144  CG2 VAL A 132     -24.470   1.833 -16.288  1.00 95.30           C  
ATOM   2145 HG21 VAL A 132     -24.468   0.950 -16.926  1.00 95.30           H  
ATOM   2146 HG22 VAL A 132     -24.263   2.703 -16.911  1.00 95.30           H  
ATOM   2147 HG23 VAL A 132     -25.453   1.945 -15.832  1.00 95.30           H  
ATOM   2148  N   ARG A 133     -22.690   2.406 -11.965  1.00 94.57           N  
ATOM   2149  H   ARG A 133     -23.659   2.158 -11.826  1.00 94.57           H  
ATOM   2150  CA  ARG A 133     -21.773   2.254 -10.833  1.00 94.57           C  
ATOM   2151  HA  ARG A 133     -20.857   2.806 -11.045  1.00 94.57           H  
ATOM   2152  C   ARG A 133     -21.376   0.799 -10.642  1.00 94.57           C  
ATOM   2153  CB  ARG A 133     -22.381   2.829  -9.553  1.00 94.57           C  
ATOM   2154  HB2 ARG A 133     -23.360   2.383  -9.380  1.00 94.57           H  
ATOM   2155  HB3 ARG A 133     -21.731   2.580  -8.715  1.00 94.57           H  
ATOM   2156  O   ARG A 133     -22.221  -0.093 -10.584  1.00 94.57           O  
ATOM   2157  CG  ARG A 133     -22.507   4.353  -9.641  1.00 94.57           C  
ATOM   2158  HG2 ARG A 133     -21.522   4.787  -9.815  1.00 94.57           H  
ATOM   2159  HG3 ARG A 133     -23.168   4.631 -10.462  1.00 94.57           H  
ATOM   2160  CD  ARG A 133     -23.074   4.891  -8.331  1.00 94.57           C  
ATOM   2161  HD2 ARG A 133     -22.438   4.562  -7.509  1.00 94.57           H  
ATOM   2162  HD3 ARG A 133     -24.077   4.487  -8.195  1.00 94.57           H  
ATOM   2163  NE  ARG A 133     -23.118   6.359  -8.353  1.00 94.57           N  
ATOM   2164  HE  ARG A 133     -22.585   6.815  -9.080  1.00 94.57           H  
ATOM   2165  NH1 ARG A 133     -24.413   6.636  -6.476  1.00 94.57           N  
ATOM   2166 HH11 ARG A 133     -24.416   5.634  -6.351  1.00 94.57           H  
ATOM   2167 HH12 ARG A 133     -24.918   7.244  -5.847  1.00 94.57           H  
ATOM   2168  NH2 ARG A 133     -23.755   8.416  -7.666  1.00 94.57           N  
ATOM   2169 HH21 ARG A 133     -24.261   9.035  -7.049  1.00 94.57           H  
ATOM   2170 HH22 ARG A 133     -23.250   8.786  -8.459  1.00 94.57           H  
ATOM   2171  CZ  ARG A 133     -23.762   7.127  -7.498  1.00 94.57           C  
ATOM   2172  N   TYR A 134     -20.083   0.602 -10.467  1.00 96.60           N  
ATOM   2173  H   TYR A 134     -19.473   1.408 -10.457  1.00 96.60           H  
ATOM   2174  CA  TYR A 134     -19.450  -0.687 -10.276  1.00 96.60           C  
ATOM   2175  HA  TYR A 134     -20.208  -1.467 -10.201  1.00 96.60           H  
ATOM   2176  C   TYR A 134     -18.626  -0.673  -8.997  1.00 96.60           C  
ATOM   2177  CB  TYR A 134     -18.567  -0.997 -11.478  1.00 96.60           C  
ATOM   2178  HB2 TYR A 134     -17.784  -0.241 -11.538  1.00 96.60           H  
ATOM   2179  HB3 TYR A 134     -18.076  -1.955 -11.307  1.00 96.60           H  
ATOM   2180  O   TYR A 134     -18.116   0.375  -8.592  1.00 96.60           O  
ATOM   2181  CG  TYR A 134     -19.290  -1.027 -12.804  1.00 96.60           C  
ATOM   2182  CD1 TYR A 134     -19.969  -2.186 -13.223  1.00 96.60           C  
ATOM   2183  HD1 TYR A 134     -19.980  -3.069 -12.601  1.00 96.60           H  
ATOM   2184  CD2 TYR A 134     -19.289   0.128 -13.609  1.00 96.60           C  
ATOM   2185  HD2 TYR A 134     -18.791   1.024 -13.268  1.00 96.60           H  
ATOM   2186  CE1 TYR A 134     -20.628  -2.196 -14.467  1.00 96.60           C  
ATOM   2187  HE1 TYR A 134     -21.141  -3.084 -14.806  1.00 96.60           H  
ATOM   2188  CE2 TYR A 134     -19.957   0.125 -14.845  1.00 96.60           C  
ATOM   2189  HE2 TYR A 134     -19.983   1.020 -15.448  1.00 96.60           H  
ATOM   2190  OH  TYR A 134     -21.260  -1.043 -16.477  1.00 96.60           O  
ATOM   2191  HH  TYR A 134     -21.198  -0.190 -16.912  1.00 96.60           H  
ATOM   2192  CZ  TYR A 134     -20.617  -1.044 -15.281  1.00 96.60           C  
ATOM   2193  N   PHE A 135     -18.475  -1.838  -8.381  1.00 96.92           N  
ATOM   2194  H   PHE A 135     -18.910  -2.665  -8.765  1.00 96.92           H  
ATOM   2195  CA  PHE A 135     -17.628  -2.012  -7.224  1.00 96.92           C  
ATOM   2196  HA  PHE A 135     -16.824  -1.283  -7.320  1.00 96.92           H  
ATOM   2197  C   PHE A 135     -16.987  -3.394  -7.162  1.00 96.92           C  
ATOM   2198  CB  PHE A 135     -18.402  -1.701  -5.944  1.00 96.92           C  
ATOM   2199  HB2 PHE A 135     -17.677  -1.540  -5.147  1.00 96.92           H  
ATOM   2200  HB3 PHE A 135     -18.937  -0.762  -6.088  1.00 96.92           H  
ATOM   2201  O   PHE A 135     -17.581  -4.398  -7.560  1.00 96.92           O  
ATOM   2202  CG  PHE A 135     -19.377  -2.778  -5.501  1.00 96.92           C  
ATOM   2203  CD1 PHE A 135     -20.690  -2.811  -6.008  1.00 96.92           C  
ATOM   2204  HD1 PHE A 135     -21.005  -2.085  -6.742  1.00 96.92           H  
ATOM   2205  CD2 PHE A 135     -18.961  -3.758  -4.581  1.00 96.92           C  
ATOM   2206  HD2 PHE A 135     -17.946  -3.760  -4.213  1.00 96.92           H  
ATOM   2207  CE1 PHE A 135     -21.581  -3.817  -5.588  1.00 96.92           C  
ATOM   2208  HE1 PHE A 135     -22.582  -3.856  -5.991  1.00 96.92           H  
ATOM   2209  CE2 PHE A 135     -19.855  -4.750  -4.146  1.00 96.92           C  
ATOM   2210  HE2 PHE A 135     -19.527  -5.493  -3.434  1.00 96.92           H  
ATOM   2211  CZ  PHE A 135     -21.164  -4.784  -4.656  1.00 96.92           C  
ATOM   2212  HZ  PHE A 135     -21.843  -5.560  -4.335  1.00 96.92           H  
ATOM   2213  N   ALA A 136     -15.790  -3.406  -6.593  1.00 97.39           N  
ATOM   2214  H   ALA A 136     -15.405  -2.519  -6.300  1.00 97.39           H  
ATOM   2215  CA  ALA A 136     -15.056  -4.585  -6.166  1.00 97.39           C  
ATOM   2216  HA  ALA A 136     -15.666  -5.481  -6.280  1.00 97.39           H  
ATOM   2217  C   ALA A 136     -14.707  -4.418  -4.684  1.00 97.39           C  
ATOM   2218  CB  ALA A 136     -13.803  -4.717  -7.038  1.00 97.39           C  
ATOM   2219  HB1 ALA A 136     -13.132  -5.458  -6.605  1.00 97.39           H  
ATOM   2220  HB2 ALA A 136     -13.270  -3.767  -7.078  1.00 97.39           H  
ATOM   2221  HB3 ALA A 136     -14.081  -5.017  -8.048  1.00 97.39           H  
ATOM   2222  O   ALA A 136     -14.316  -3.329  -4.265  1.00 97.39           O  
ATOM   2223  N   GLU A 137     -14.857  -5.472  -3.896  1.00 97.31           N  
ATOM   2224  H   GLU A 137     -15.187  -6.337  -4.300  1.00 97.31           H  
ATOM   2225  CA  GLU A 137     -14.528  -5.518  -2.474  1.00 97.31           C  
ATOM   2226  HA  GLU A 137     -13.960  -4.625  -2.213  1.00 97.31           H  
ATOM   2227  C   GLU A 137     -13.652  -6.734  -2.172  1.00 97.31           C  
ATOM   2228  CB  GLU A 137     -15.800  -5.537  -1.605  1.00 97.31           C  
ATOM   2229  HB2 GLU A 137     -15.540  -5.913  -0.615  1.00 97.31           H  
ATOM   2230  HB3 GLU A 137     -16.533  -6.207  -2.054  1.00 97.31           H  
ATOM   2231  O   GLU A 137     -13.952  -7.841  -2.612  1.00 97.31           O  
ATOM   2232  CG  GLU A 137     -16.413  -4.139  -1.439  1.00 97.31           C  
ATOM   2233  HG2 GLU A 137     -16.680  -3.745  -2.419  1.00 97.31           H  
ATOM   2234  HG3 GLU A 137     -15.644  -3.491  -1.020  1.00 97.31           H  
ATOM   2235  CD  GLU A 137     -17.650  -4.082  -0.521  1.00 97.31           C  
ATOM   2236  OE1 GLU A 137     -18.141  -2.947  -0.281  1.00 97.31           O  
ATOM   2237  OE2 GLU A 137     -18.182  -5.133  -0.116  1.00 97.31           O  
ATOM   2238  N   TYR A 138     -12.603  -6.529  -1.381  1.00 97.22           N  
ATOM   2239  H   TYR A 138     -12.430  -5.586  -1.064  1.00 97.22           H  
ATOM   2240  CA  TYR A 138     -11.717  -7.563  -0.850  1.00 97.22           C  
ATOM   2241  HA  TYR A 138     -12.034  -8.550  -1.188  1.00 97.22           H  
ATOM   2242  C   TYR A 138     -11.803  -7.504   0.668  1.00 97.22           C  
ATOM   2243  CB  TYR A 138     -10.276  -7.325  -1.321  1.00 97.22           C  
ATOM   2244  HB2 TYR A 138      -9.631  -8.089  -0.888  1.00 97.22           H  
ATOM   2245  HB3 TYR A 138      -9.926  -6.361  -0.951  1.00 97.22           H  
ATOM   2246  O   TYR A 138     -11.499  -6.464   1.253  1.00 97.22           O  
ATOM   2247  CG  TYR A 138     -10.132  -7.354  -2.825  1.00 97.22           C  
ATOM   2248  CD1 TYR A 138      -9.822  -8.565  -3.469  1.00 97.22           C  
ATOM   2249  HD1 TYR A 138      -9.637  -9.453  -2.883  1.00 97.22           H  
ATOM   2250  CD2 TYR A 138     -10.356  -6.182  -3.574  1.00 97.22           C  
ATOM   2251  HD2 TYR A 138     -10.596  -5.258  -3.069  1.00 97.22           H  
ATOM   2252  CE1 TYR A 138      -9.753  -8.613  -4.873  1.00 97.22           C  
ATOM   2253  HE1 TYR A 138      -9.519  -9.538  -5.379  1.00 97.22           H  
ATOM   2254  CE2 TYR A 138     -10.298  -6.229  -4.977  1.00 97.22           C  
ATOM   2255  HE2 TYR A 138     -10.494  -5.347  -5.568  1.00 97.22           H  
ATOM   2256  OH  TYR A 138     -10.061  -7.511  -6.971  1.00 97.22           O  
ATOM   2257  HH  TYR A 138     -10.093  -8.419  -7.283  1.00 97.22           H  
ATOM   2258  CZ  TYR A 138     -10.009  -7.448  -5.622  1.00 97.22           C  
ATOM   2259  N   ARG A 139     -12.238  -8.592   1.317  1.00 95.20           N  
ATOM   2260  H   ARG A 139     -12.426  -9.426   0.779  1.00 95.20           H  
ATOM   2261  CA  ARG A 139     -12.410  -8.597   2.785  1.00 95.20           C  
ATOM   2262  HA  ARG A 139     -12.843  -7.640   3.076  1.00 95.20           H  
ATOM   2263  C   ARG A 139     -11.096  -8.688   3.550  1.00 95.20           C  
ATOM   2264  CB  ARG A 139     -13.353  -9.699   3.264  1.00 95.20           C  
ATOM   2265  HB2 ARG A 139     -12.900 -10.677   3.102  1.00 95.20           H  
ATOM   2266  HB3 ARG A 139     -13.485  -9.584   4.340  1.00 95.20           H  
ATOM   2267  O   ARG A 139     -11.092  -8.564   4.770  1.00 95.20           O  
ATOM   2268  CG  ARG A 139     -14.733  -9.629   2.618  1.00 95.20           C  
ATOM   2269  HG2 ARG A 139     -15.194  -8.671   2.857  1.00 95.20           H  
ATOM   2270  HG3 ARG A 139     -14.658  -9.738   1.536  1.00 95.20           H  
ATOM   2271  CD  ARG A 139     -15.572 -10.767   3.189  1.00 95.20           C  
ATOM   2272  HD2 ARG A 139     -15.138 -11.714   2.868  1.00 95.20           H  
ATOM   2273  HD3 ARG A 139     -15.545 -10.707   4.277  1.00 95.20           H  
ATOM   2274  NE  ARG A 139     -16.963 -10.668   2.735  1.00 95.20           N  
ATOM   2275  HE  ARG A 139     -17.190  -9.851   2.185  1.00 95.20           H  
ATOM   2276  NH1 ARG A 139     -17.712 -12.598   3.714  1.00 95.20           N  
ATOM   2277 HH11 ARG A 139     -16.766 -12.769   4.024  1.00 95.20           H  
ATOM   2278 HH12 ARG A 139     -18.454 -13.259   3.898  1.00 95.20           H  
ATOM   2279  NH2 ARG A 139     -19.137 -11.289   2.586  1.00 95.20           N  
ATOM   2280 HH21 ARG A 139     -19.308 -10.452   2.048  1.00 95.20           H  
ATOM   2281 HH22 ARG A 139     -19.890 -11.932   2.789  1.00 95.20           H  
ATOM   2282  CZ  ARG A 139     -17.929 -11.517   3.014  1.00 95.20           C  
ATOM   2283  N   GLU A 140     -10.005  -8.937   2.850  1.00 95.64           N  
ATOM   2284  H   GLU A 140     -10.080  -9.067   1.851  1.00 95.64           H  
ATOM   2285  CA  GLU A 140      -8.666  -8.835   3.398  1.00 95.64           C  
ATOM   2286  HA  GLU A 140      -8.680  -8.226   4.302  1.00 95.64           H  
ATOM   2287  C   GLU A 140      -7.788  -8.145   2.364  1.00 95.64           C  
ATOM   2288  CB  GLU A 140      -8.185 -10.227   3.789  1.00 95.64           C  
ATOM   2289  HB2 GLU A 140      -8.266 -10.867   2.910  1.00 95.64           H  
ATOM   2290  HB3 GLU A 140      -8.859 -10.620   4.550  1.00 95.64           H  
ATOM   2291  O   GLU A 140      -7.677  -8.588   1.219  1.00 95.64           O  
ATOM   2292  CG  GLU A 140      -6.757 -10.278   4.335  1.00 95.64           C  
ATOM   2293  HG2 GLU A 140      -6.681  -9.624   5.204  1.00 95.64           H  
ATOM   2294  HG3 GLU A 140      -6.056  -9.933   3.575  1.00 95.64           H  
ATOM   2295  CD  GLU A 140      -6.441 -11.724   4.723  1.00 95.64           C  
ATOM   2296  OE1 GLU A 140      -6.128 -12.506   3.799  1.00 95.64           O  
ATOM   2297  OE2 GLU A 140      -6.645 -12.070   5.912  1.00 95.64           O  
ATOM   2298  N   PHE A 141      -7.234  -7.019   2.790  1.00 97.54           N  
ATOM   2299  H   PHE A 141      -7.488  -6.674   3.704  1.00 97.54           H  
ATOM   2300  CA  PHE A 141      -6.297  -6.212   2.043  1.00 97.54           C  
ATOM   2301  HA  PHE A 141      -5.834  -6.822   1.267  1.00 97.54           H  
ATOM   2302  C   PHE A 141      -5.213  -5.707   2.983  1.00 97.54           C  
ATOM   2303  CB  PHE A 141      -7.027  -5.047   1.375  1.00 97.54           C  
ATOM   2304  HB2 PHE A 141      -7.714  -4.600   2.094  1.00 97.54           H  
ATOM   2305  HB3 PHE A 141      -7.621  -5.437   0.549  1.00 97.54           H  
ATOM   2306  O   PHE A 141      -5.505  -5.129   4.037  1.00 97.54           O  
ATOM   2307  CG  PHE A 141      -6.100  -3.962   0.856  1.00 97.54           C  
ATOM   2308  CD1 PHE A 141      -5.837  -2.831   1.645  1.00 97.54           C  
ATOM   2309  HD1 PHE A 141      -6.254  -2.787   2.640  1.00 97.54           H  
ATOM   2310  CD2 PHE A 141      -5.465  -4.089  -0.388  1.00 97.54           C  
ATOM   2311  HD2 PHE A 141      -5.576  -5.000  -0.959  1.00 97.54           H  
ATOM   2312  CE1 PHE A 141      -5.004  -1.802   1.172  1.00 97.54           C  
ATOM   2313  HE1 PHE A 141      -4.790  -0.946   1.795  1.00 97.54           H  
ATOM   2314  CE2 PHE A 141      -4.641  -3.059  -0.870  1.00 97.54           C  
ATOM   2315  HE2 PHE A 141      -4.140  -3.164  -1.821  1.00 97.54           H  
ATOM   2316  CZ  PHE A 141      -4.415  -1.910  -0.098  1.00 97.54           C  
ATOM   2317  HZ  PHE A 141      -3.749  -1.141  -0.460  1.00 97.54           H  
ATOM   2318  N   TYR A 142      -3.973  -5.885   2.563  1.00 97.67           N  
ATOM   2319  H   TYR A 142      -3.810  -6.381   1.698  1.00 97.67           H  
ATOM   2320  CA  TYR A 142      -2.821  -5.231   3.151  1.00 97.67           C  
ATOM   2321  HA  TYR A 142      -3.111  -4.223   3.449  1.00 97.67           H  
ATOM   2322  C   TYR A 142      -1.731  -5.079   2.097  1.00 97.67           C  
ATOM   2323  CB  TYR A 142      -2.341  -5.986   4.403  1.00 97.67           C  
ATOM   2324  HB2 TYR A 142      -3.149  -6.011   5.134  1.00 97.67           H  
ATOM   2325  HB3 TYR A 142      -1.527  -5.422   4.858  1.00 97.67           H  
ATOM   2326  O   TYR A 142      -1.790  -5.689   1.028  1.00 97.67           O  
ATOM   2327  CG  TYR A 142      -1.870  -7.405   4.164  1.00 97.67           C  
ATOM   2328  CD1 TYR A 142      -2.799  -8.465   4.138  1.00 97.67           C  
ATOM   2329  HD1 TYR A 142      -3.852  -8.267   4.276  1.00 97.67           H  
ATOM   2330  CD2 TYR A 142      -0.499  -7.662   3.979  1.00 97.67           C  
ATOM   2331  HD2 TYR A 142       0.225  -6.860   3.989  1.00 97.67           H  
ATOM   2332  CE1 TYR A 142      -2.356  -9.783   3.913  1.00 97.67           C  
ATOM   2333  HE1 TYR A 142      -3.056 -10.604   3.860  1.00 97.67           H  
ATOM   2334  CE2 TYR A 142      -0.055  -8.975   3.750  1.00 97.67           C  
ATOM   2335  HE2 TYR A 142       0.995  -9.156   3.571  1.00 97.67           H  
ATOM   2336  OH  TYR A 142      -0.569 -11.291   3.395  1.00 97.67           O  
ATOM   2337  HH  TYR A 142       0.278 -11.244   2.947  1.00 97.67           H  
ATOM   2338  CZ  TYR A 142      -0.983 -10.036   3.702  1.00 97.67           C  
ATOM   2339  N   ILE A 143      -0.765  -4.224   2.402  1.00 98.32           N  
ATOM   2340  H   ILE A 143      -0.754  -3.809   3.322  1.00 98.32           H  
ATOM   2341  CA  ILE A 143       0.483  -4.144   1.651  1.00 98.32           C  
ATOM   2342  HA  ILE A 143       0.499  -4.953   0.921  1.00 98.32           H  
ATOM   2343  C   ILE A 143       1.637  -4.391   2.609  1.00 98.32           C  
ATOM   2344  CB  ILE A 143       0.628  -2.816   0.883  1.00 98.32           C  
ATOM   2345  HB  ILE A 143       1.564  -2.861   0.326  1.00 98.32           H  
ATOM   2346  O   ILE A 143       1.514  -4.089   3.801  1.00 98.32           O  
ATOM   2347  CG1 ILE A 143       0.698  -1.611   1.844  1.00 98.32           C  
ATOM   2348 HG12 ILE A 143       1.544  -1.745   2.518  1.00 98.32           H  
ATOM   2349 HG13 ILE A 143      -0.211  -1.562   2.444  1.00 98.32           H  
ATOM   2350  CG2 ILE A 143      -0.515  -2.660  -0.136  1.00 98.32           C  
ATOM   2351 HG21 ILE A 143      -1.460  -2.466   0.371  1.00 98.32           H  
ATOM   2352 HG22 ILE A 143      -0.288  -1.857  -0.837  1.00 98.32           H  
ATOM   2353 HG23 ILE A 143      -0.605  -3.580  -0.714  1.00 98.32           H  
ATOM   2354  CD1 ILE A 143       0.893  -0.273   1.132  1.00 98.32           C  
ATOM   2355 HD11 ILE A 143       1.806  -0.293   0.537  1.00 98.32           H  
ATOM   2356 HD12 ILE A 143       0.040  -0.039   0.496  1.00 98.32           H  
ATOM   2357 HD13 ILE A 143       0.984   0.506   1.889  1.00 98.32           H  
ATOM   2358  N   ASP A 144       2.742  -4.912   2.096  1.00 98.38           N  
ATOM   2359  H   ASP A 144       2.733  -5.238   1.140  1.00 98.38           H  
ATOM   2360  CA  ASP A 144       3.947  -5.096   2.894  1.00 98.38           C  
ATOM   2361  HA  ASP A 144       3.650  -5.409   3.895  1.00 98.38           H  
ATOM   2362  C   ASP A 144       4.722  -3.786   3.081  1.00 98.38           C  
ATOM   2363  CB  ASP A 144       4.802  -6.230   2.314  1.00 98.38           C  
ATOM   2364  HB2 ASP A 144       5.745  -6.274   2.859  1.00 98.38           H  
ATOM   2365  HB3 ASP A 144       5.008  -6.035   1.262  1.00 98.38           H  
ATOM   2366  O   ASP A 144       4.333  -2.704   2.629  1.00 98.38           O  
ATOM   2367  CG  ASP A 144       4.146  -7.598   2.495  1.00 98.38           C  
ATOM   2368  OD1 ASP A 144       3.514  -7.813   3.557  1.00 98.38           O  
ATOM   2369  OD2 ASP A 144       4.298  -8.436   1.586  1.00 98.38           O  
ATOM   2370  N   SER A 145       5.820  -3.878   3.822  1.00 98.15           N  
ATOM   2371  H   SER A 145       6.125  -4.804   4.086  1.00 98.15           H  
ATOM   2372  CA  SER A 145       6.684  -2.745   4.120  1.00 98.15           C  
ATOM   2373  HA  SER A 145       6.061  -1.921   4.469  1.00 98.15           H  
ATOM   2374  C   SER A 145       7.458  -2.261   2.884  1.00 98.15           C  
ATOM   2375  CB  SER A 145       7.622  -3.149   5.256  1.00 98.15           C  
ATOM   2376  HB2 SER A 145       7.070  -3.691   6.024  1.00 98.15           H  
ATOM   2377  HB3 SER A 145       8.035  -2.245   5.704  1.00 98.15           H  
ATOM   2378  O   SER A 145       7.507  -2.918   1.841  1.00 98.15           O  
ATOM   2379  OG  SER A 145       8.689  -3.940   4.779  1.00 98.15           O  
ATOM   2380  HG  SER A 145       8.423  -4.822   4.508  1.00 98.15           H  
ATOM   2381  N   GLU A 146       8.147  -1.122   2.997  1.00 98.32           N  
ATOM   2382  H   GLU A 146       8.041  -0.564   3.833  1.00 98.32           H  
ATOM   2383  CA  GLU A 146       9.010  -0.633   1.916  1.00 98.32           C  
ATOM   2384  HA  GLU A 146       8.393  -0.501   1.027  1.00 98.32           H  
ATOM   2385  C   GLU A 146      10.144  -1.613   1.552  1.00 98.32           C  
ATOM   2386  CB  GLU A 146       9.603   0.728   2.312  1.00 98.32           C  
ATOM   2387  HB2 GLU A 146      10.292   0.591   3.146  1.00 98.32           H  
ATOM   2388  HB3 GLU A 146       8.800   1.392   2.631  1.00 98.32           H  
ATOM   2389  O   GLU A 146      10.536  -1.681   0.382  1.00 98.32           O  
ATOM   2390  CG  GLU A 146      10.345   1.369   1.128  1.00 98.32           C  
ATOM   2391  HG2 GLU A 146       9.647   1.442   0.294  1.00 98.32           H  
ATOM   2392  HG3 GLU A 146      11.186   0.745   0.826  1.00 98.32           H  
ATOM   2393  CD  GLU A 146      10.892   2.762   1.423  1.00 98.32           C  
ATOM   2394  OE1 GLU A 146      10.971   3.586   0.479  1.00 98.32           O  
ATOM   2395  OE2 GLU A 146      11.236   3.076   2.582  1.00 98.32           O  
ATOM   2396  N   SER A 147      10.675  -2.387   2.514  1.00 97.95           N  
ATOM   2397  H   SER A 147      10.248  -2.408   3.428  1.00 97.95           H  
ATOM   2398  CA  SER A 147      11.729  -3.378   2.225  1.00 97.95           C  
ATOM   2399  HA  SER A 147      12.525  -2.872   1.680  1.00 97.95           H  
ATOM   2400  C   SER A 147      11.249  -4.510   1.323  1.00 97.95           C  
ATOM   2401  CB  SER A 147      12.354  -3.967   3.494  1.00 97.95           C  
ATOM   2402  HB2 SER A 147      12.935  -3.186   3.983  1.00 97.95           H  
ATOM   2403  HB3 SER A 147      13.037  -4.770   3.215  1.00 97.95           H  
ATOM   2404  O   SER A 147      12.066  -5.102   0.620  1.00 97.95           O  
ATOM   2405  OG  SER A 147      11.421  -4.464   4.427  1.00 97.95           O  
ATOM   2406  HG  SER A 147      10.837  -5.119   4.038  1.00 97.95           H  
ATOM   2407  N   ASP A 148       9.937  -4.725   1.283  1.00 98.09           N  
ATOM   2408  H   ASP A 148       9.346  -4.197   1.910  1.00 98.09           H  
ATOM   2409  CA  ASP A 148       9.242  -5.699   0.441  1.00 98.09           C  
ATOM   2410  HA  ASP A 148       9.971  -6.380   0.001  1.00 98.09           H  
ATOM   2411  C   ASP A 148       8.508  -5.000  -0.719  1.00 98.09           C  
ATOM   2412  CB  ASP A 148       8.317  -6.533   1.329  1.00 98.09           C  
ATOM   2413  HB2 ASP A 148       7.508  -5.883   1.662  1.00 98.09           H  
ATOM   2414  HB3 ASP A 148       7.897  -7.360   0.756  1.00 98.09           H  
ATOM   2415  O   ASP A 148       7.609  -5.550  -1.344  1.00 98.09           O  
ATOM   2416  CG  ASP A 148       9.071  -7.074   2.546  1.00 98.09           C  
ATOM   2417  OD1 ASP A 148       9.980  -7.914   2.351  1.00 98.09           O  
ATOM   2418  OD2 ASP A 148       8.850  -6.518   3.654  1.00 98.09           O  
ATOM   2419  N   GLN A 149       8.901  -3.755  -1.019  1.00 98.27           N  
ATOM   2420  H   GLN A 149       9.585  -3.336  -0.406  1.00 98.27           H  
ATOM   2421  CA  GLN A 149       8.400  -2.955  -2.138  1.00 98.27           C  
ATOM   2422  HA  GLN A 149       8.810  -1.954  -2.006  1.00 98.27           H  
ATOM   2423  C   GLN A 149       6.871  -2.767  -2.143  1.00 98.27           C  
ATOM   2424  CB  GLN A 149       8.933  -3.493  -3.483  1.00 98.27           C  
ATOM   2425  HB2 GLN A 149       8.552  -4.503  -3.639  1.00 98.27           H  
ATOM   2426  HB3 GLN A 149       8.537  -2.866  -4.282  1.00 98.27           H  
ATOM   2427  O   GLN A 149       6.278  -2.619  -3.211  1.00 98.27           O  
ATOM   2428  CG  GLN A 149      10.459  -3.495  -3.649  1.00 98.27           C  
ATOM   2429  HG2 GLN A 149      10.686  -3.635  -4.706  1.00 98.27           H  
ATOM   2430  HG3 GLN A 149      10.850  -2.521  -3.353  1.00 98.27           H  
ATOM   2431  CD  GLN A 149      11.177  -4.607  -2.890  1.00 98.27           C  
ATOM   2432  NE2 GLN A 149      12.120  -4.258  -2.047  1.00 98.27           N  
ATOM   2433 HE21 GLN A 149      12.339  -4.967  -1.362  1.00 98.27           H  
ATOM   2434 HE22 GLN A 149      12.180  -3.289  -1.770  1.00 98.27           H  
ATOM   2435  OE1 GLN A 149      10.942  -5.796  -3.058  1.00 98.27           O  
ATOM   2436  N   TYR A 150       6.243  -2.712  -0.964  1.00 98.54           N  
ATOM   2437  H   TYR A 150       6.775  -2.891  -0.124  1.00 98.54           H  
ATOM   2438  CA  TYR A 150       4.791  -2.557  -0.818  1.00 98.54           C  
ATOM   2439  HA  TYR A 150       4.558  -2.734   0.232  1.00 98.54           H  
ATOM   2440  C   TYR A 150       3.977  -3.605  -1.597  1.00 98.54           C  
ATOM   2441  CB  TYR A 150       4.352  -1.121  -1.152  1.00 98.54           C  
ATOM   2442  HB2 TYR A 150       4.459  -0.965  -2.225  1.00 98.54           H  
ATOM   2443  HB3 TYR A 150       3.289  -1.026  -0.929  1.00 98.54           H  
ATOM   2444  O   TYR A 150       2.952  -3.265  -2.190  1.00 98.54           O  
ATOM   2445  CG  TYR A 150       5.083  -0.014  -0.426  1.00 98.54           C  
ATOM   2446  CD1 TYR A 150       4.884   0.186   0.953  1.00 98.54           C  
ATOM   2447  HD1 TYR A 150       4.241  -0.483   1.506  1.00 98.54           H  
ATOM   2448  CD2 TYR A 150       5.932   0.843  -1.151  1.00 98.54           C  
ATOM   2449  HD2 TYR A 150       6.086   0.668  -2.206  1.00 98.54           H  
ATOM   2450  CE1 TYR A 150       5.536   1.245   1.613  1.00 98.54           C  
ATOM   2451  HE1 TYR A 150       5.415   1.396   2.676  1.00 98.54           H  
ATOM   2452  CE2 TYR A 150       6.587   1.900  -0.498  1.00 98.54           C  
ATOM   2453  HE2 TYR A 150       7.241   2.555  -1.054  1.00 98.54           H  
ATOM   2454  OH  TYR A 150       7.050   3.106   1.497  1.00 98.54           O  
ATOM   2455  HH  TYR A 150       7.727   3.469   0.921  1.00 98.54           H  
ATOM   2456  CZ  TYR A 150       6.392   2.094   0.885  1.00 98.54           C  
ATOM   2457  N   GLU A 151       4.442  -4.858  -1.622  1.00 98.25           N  
ATOM   2458  H   GLU A 151       5.317  -5.075  -1.167  1.00 98.25           H  
ATOM   2459  CA  GLU A 151       3.718  -5.977  -2.236  1.00 98.25           C  
ATOM   2460  HA  GLU A 151       3.701  -5.828  -3.316  1.00 98.25           H  
ATOM   2461  C   GLU A 151       2.265  -6.035  -1.750  1.00 98.25           C  
ATOM   2462  CB  GLU A 151       4.462  -7.290  -1.949  1.00 98.25           C  
ATOM   2463  HB2 GLU A 151       5.498  -7.174  -2.265  1.00 98.25           H  
ATOM   2464  HB3 GLU A 151       4.447  -7.486  -0.877  1.00 98.25           H  
ATOM   2465  O   GLU A 151       1.992  -5.905  -0.554  1.00 98.25           O  
ATOM   2466  CG  GLU A 151       3.852  -8.484  -2.695  1.00 98.25           C  
ATOM   2467  HG2 GLU A 151       3.839  -8.257  -3.761  1.00 98.25           H  
ATOM   2468  HG3 GLU A 151       2.822  -8.627  -2.370  1.00 98.25           H  
ATOM   2469  CD  GLU A 151       4.657  -9.770  -2.456  1.00 98.25           C  
ATOM   2470  OE1 GLU A 151       4.102 -10.694  -1.811  1.00 98.25           O  
ATOM   2471  OE2 GLU A 151       5.817  -9.823  -2.934  1.00 98.25           O  
ATOM   2472  N   ILE A 152       1.326  -6.169  -2.689  1.00 98.20           N  
ATOM   2473  H   ILE A 152       1.624  -6.284  -3.647  1.00 98.20           H  
ATOM   2474  CA  ILE A 152      -0.111  -6.114  -2.410  1.00 98.20           C  
ATOM   2475  HA  ILE A 152      -0.241  -5.551  -1.486  1.00 98.20           H  
ATOM   2476  C   ILE A 152      -0.698  -7.503  -2.159  1.00 98.20           C  
ATOM   2477  CB  ILE A 152      -0.852  -5.337  -3.520  1.00 98.20           C  
ATOM   2478  HB  ILE A 152      -0.358  -4.372  -3.631  1.00 98.20           H  
ATOM   2479  O   ILE A 152      -0.480  -8.436  -2.927  1.00 98.20           O  
ATOM   2480  CG1 ILE A 152      -2.324  -5.084  -3.132  1.00 98.20           C  
ATOM   2481 HG12 ILE A 152      -2.342  -4.548  -2.183  1.00 98.20           H  
ATOM   2482 HG13 ILE A 152      -2.834  -6.036  -2.990  1.00 98.20           H  
ATOM   2483  CG2 ILE A 152      -0.789  -6.060  -4.869  1.00 98.20           C  
ATOM   2484 HG21 ILE A 152       0.215  -6.441  -5.056  1.00 98.20           H  
ATOM   2485 HG22 ILE A 152      -1.031  -5.377  -5.683  1.00 98.20           H  
ATOM   2486 HG23 ILE A 152      -1.481  -6.902  -4.873  1.00 98.20           H  
ATOM   2487  CD1 ILE A 152      -3.112  -4.275  -4.172  1.00 98.20           C  
ATOM   2488 HD11 ILE A 152      -4.127  -4.107  -3.813  1.00 98.20           H  
ATOM   2489 HD12 ILE A 152      -2.624  -3.315  -4.341  1.00 98.20           H  
ATOM   2490 HD13 ILE A 152      -3.179  -4.821  -5.114  1.00 98.20           H  
ATOM   2491  N   HIS A 153      -1.539  -7.607  -1.130  1.00 98.29           N  
ATOM   2492  H   HIS A 153      -1.630  -6.821  -0.503  1.00 98.29           H  
ATOM   2493  CA  HIS A 153      -2.239  -8.837  -0.765  1.00 98.29           C  
ATOM   2494  HA  HIS A 153      -1.988  -9.619  -1.482  1.00 98.29           H  
ATOM   2495  C   HIS A 153      -3.752  -8.623  -0.780  1.00 98.29           C  
ATOM   2496  CB  HIS A 153      -1.733  -9.323   0.591  1.00 98.29           C  
ATOM   2497  HB2 HIS A 153      -2.285 -10.218   0.878  1.00 98.29           H  
ATOM   2498  HB3 HIS A 153      -1.917  -8.548   1.336  1.00 98.29           H  
ATOM   2499  O   HIS A 153      -4.267  -7.671  -0.189  1.00 98.29           O  
ATOM   2500  CG  HIS A 153      -0.261  -9.651   0.579  1.00 98.29           C  
ATOM   2501  CD2 HIS A 153       0.754  -8.755   0.749  1.00 98.29           C  
ATOM   2502  HD2 HIS A 153       0.663  -7.692   0.915  1.00 98.29           H  
ATOM   2503  ND1 HIS A 153       0.282 -10.923   0.380  1.00 98.29           N  
ATOM   2504  CE1 HIS A 153       1.618 -10.745   0.387  1.00 98.29           C  
ATOM   2505  HE1 HIS A 153       2.358 -11.509   0.199  1.00 98.29           H  
ATOM   2506  NE2 HIS A 153       1.923  -9.467   0.641  1.00 98.29           N  
ATOM   2507  HE2 HIS A 153       2.861  -9.107   0.743  1.00 98.29           H  
ATOM   2508  N   LEU A 154      -4.475  -9.505  -1.472  1.00 97.69           N  
ATOM   2509  H   LEU A 154      -3.957 -10.220  -1.963  1.00 97.69           H  
ATOM   2510  CA  LEU A 154      -5.907  -9.397  -1.759  1.00 97.69           C  
ATOM   2511  HA  LEU A 154      -6.370  -8.674  -1.087  1.00 97.69           H  
ATOM   2512  C   LEU A 154      -6.601 -10.746  -1.575  1.00 97.69           C  
ATOM   2513  CB  LEU A 154      -6.092  -8.955  -3.226  1.00 97.69           C  
ATOM   2514  HB2 LEU A 154      -7.149  -9.009  -3.485  1.00 97.69           H  
ATOM   2515  HB3 LEU A 154      -5.567  -9.673  -3.856  1.00 97.69           H  
ATOM   2516  O   LEU A 154      -6.343 -11.678  -2.332  1.00 97.69           O  
ATOM   2517  CG  LEU A 154      -5.574  -7.556  -3.574  1.00 97.69           C  
ATOM   2518  HG  LEU A 154      -4.559  -7.431  -3.197  1.00 97.69           H  
ATOM   2519  CD1 LEU A 154      -5.547  -7.392  -5.094  1.00 97.69           C  
ATOM   2520 HD11 LEU A 154      -6.547  -7.502  -5.514  1.00 97.69           H  
ATOM   2521 HD12 LEU A 154      -5.144  -6.412  -5.349  1.00 97.69           H  
ATOM   2522 HD13 LEU A 154      -4.886  -8.140  -5.531  1.00 97.69           H  
ATOM   2523  CD2 LEU A 154      -6.476  -6.472  -2.986  1.00 97.69           C  
ATOM   2524 HD21 LEU A 154      -7.448  -6.487  -3.479  1.00 97.69           H  
ATOM   2525 HD22 LEU A 154      -6.613  -6.649  -1.919  1.00 97.69           H  
ATOM   2526 HD23 LEU A 154      -6.001  -5.503  -3.132  1.00 97.69           H  
ATOM   2527  N   ASN A 155      -7.568 -10.839  -0.659  1.00 97.06           N  
ATOM   2528  H   ASN A 155      -7.711 -10.058  -0.034  1.00 97.06           H  
ATOM   2529  CA  ASN A 155      -8.361 -12.058  -0.479  1.00 97.06           C  
ATOM   2530  HA  ASN A 155      -8.255 -12.672  -1.373  1.00 97.06           H  
ATOM   2531  C   ASN A 155      -9.868 -11.786  -0.344  1.00 97.06           C  
ATOM   2532  CB  ASN A 155      -7.793 -12.891   0.689  1.00 97.06           C  
ATOM   2533  HB2 ASN A 155      -8.440 -13.742   0.903  1.00 97.06           H  
ATOM   2534  HB3 ASN A 155      -7.725 -12.282   1.590  1.00 97.06           H  
ATOM   2535  O   ASN A 155     -10.324 -10.677  -0.051  1.00 97.06           O  
ATOM   2536  CG  ASN A 155      -6.414 -13.446   0.394  1.00 97.06           C  
ATOM   2537  ND2 ASN A 155      -5.434 -13.161   1.213  1.00 97.06           N  
ATOM   2538 HD21 ASN A 155      -4.511 -13.497   0.976  1.00 97.06           H  
ATOM   2539 HD22 ASN A 155      -5.621 -12.749   2.116  1.00 97.06           H  
ATOM   2540  OD1 ASN A 155      -6.234 -14.177  -0.563  1.00 97.06           O  
ATOM   2541  N   TYR A 156     -10.654 -12.849  -0.549  1.00 96.88           N  
ATOM   2542  H   TYR A 156     -10.183 -13.725  -0.727  1.00 96.88           H  
ATOM   2543  CA  TYR A 156     -12.108 -12.880  -0.342  1.00 96.88           C  
ATOM   2544  HA  TYR A 156     -12.457 -13.857  -0.679  1.00 96.88           H  
ATOM   2545  C   TYR A 156     -12.881 -11.836  -1.169  1.00 96.88           C  
ATOM   2546  CB  TYR A 156     -12.416 -12.782   1.157  1.00 96.88           C  
ATOM   2547  HB2 TYR A 156     -12.242 -11.746   1.446  1.00 96.88           H  
ATOM   2548  HB3 TYR A 156     -13.470 -13.008   1.324  1.00 96.88           H  
ATOM   2549  O   TYR A 156     -13.627 -11.018  -0.626  1.00 96.88           O  
ATOM   2550  CG  TYR A 156     -11.573 -13.667   2.051  1.00 96.88           C  
ATOM   2551  CD1 TYR A 156     -11.739 -15.064   2.022  1.00 96.88           C  
ATOM   2552  HD1 TYR A 156     -12.478 -15.512   1.375  1.00 96.88           H  
ATOM   2553  CD2 TYR A 156     -10.589 -13.087   2.877  1.00 96.88           C  
ATOM   2554  HD2 TYR A 156     -10.434 -12.018   2.875  1.00 96.88           H  
ATOM   2555  CE1 TYR A 156     -10.922 -15.881   2.827  1.00 96.88           C  
ATOM   2556  HE1 TYR A 156     -11.020 -16.957   2.809  1.00 96.88           H  
ATOM   2557  CE2 TYR A 156      -9.760 -13.902   3.668  1.00 96.88           C  
ATOM   2558  HE2 TYR A 156      -8.975 -13.460   4.265  1.00 96.88           H  
ATOM   2559  OH  TYR A 156      -9.128 -16.093   4.403  1.00 96.88           O  
ATOM   2560  HH  TYR A 156      -8.403 -15.585   4.773  1.00 96.88           H  
ATOM   2561  CZ  TYR A 156      -9.928 -15.302   3.646  1.00 96.88           C  
ATOM   2562  N   PHE A 157     -12.693 -11.878  -2.489  1.00 97.96           N  
ATOM   2563  H   PHE A 157     -12.043 -12.556  -2.860  1.00 97.96           H  
ATOM   2564  CA  PHE A 157     -13.349 -10.976  -3.435  1.00 97.96           C  
ATOM   2565  HA  PHE A 157     -13.084  -9.955  -3.160  1.00 97.96           H  
ATOM   2566  C   PHE A 157     -14.881 -11.100  -3.431  1.00 97.96           C  
ATOM   2567  CB  PHE A 157     -12.809 -11.227  -4.847  1.00 97.96           C  
ATOM   2568  HB2 PHE A 157     -12.873 -12.293  -5.067  1.00 97.96           H  
ATOM   2569  HB3 PHE A 157     -11.756 -10.947  -4.875  1.00 97.96           H  
ATOM   2570  O   PHE A 157     -15.439 -12.199  -3.451  1.00 97.96           O  
ATOM   2571  CG  PHE A 157     -13.550 -10.466  -5.931  1.00 97.96           C  
ATOM   2572  CD1 PHE A 157     -14.565 -11.098  -6.679  1.00 97.96           C  
ATOM   2573  HD1 PHE A 157     -14.820 -12.128  -6.478  1.00 97.96           H  
ATOM   2574  CD2 PHE A 157     -13.245  -9.116  -6.176  1.00 97.96           C  
ATOM   2575  HD2 PHE A 157     -12.485  -8.618  -5.593  1.00 97.96           H  
ATOM   2576  CE1 PHE A 157     -15.255 -10.388  -7.679  1.00 97.96           C  
ATOM   2577  HE1 PHE A 157     -16.033 -10.867  -8.255  1.00 97.96           H  
ATOM   2578  CE2 PHE A 157     -13.914  -8.420  -7.195  1.00 97.96           C  
ATOM   2579  HE2 PHE A 157     -13.642  -7.399  -7.419  1.00 97.96           H  
ATOM   2580  CZ  PHE A 157     -14.920  -9.049  -7.941  1.00 97.96           C  
ATOM   2581  HZ  PHE A 157     -15.430  -8.501  -8.718  1.00 97.96           H  
ATOM   2582  N   THR A 158     -15.555  -9.955  -3.511  1.00 97.34           N  
ATOM   2583  H   THR A 158     -15.010  -9.106  -3.474  1.00 97.34           H  
ATOM   2584  CA  THR A 158     -16.968  -9.810  -3.875  1.00 97.34           C  
ATOM   2585  HA  THR A 158     -17.271 -10.674  -4.467  1.00 97.34           H  
ATOM   2586  C   THR A 158     -17.142  -8.562  -4.745  1.00 97.34           C  
ATOM   2587  CB  THR A 158     -17.875  -9.730  -2.636  1.00 97.34           C  
ATOM   2588  HB  THR A 158     -18.909  -9.648  -2.972  1.00 97.34           H  
ATOM   2589  O   THR A 158     -16.308  -7.663  -4.719  1.00 97.34           O  
ATOM   2590  CG2 THR A 158     -17.778 -10.943  -1.712  1.00 97.34           C  
ATOM   2591 HG21 THR A 158     -16.788 -10.996  -1.259  1.00 97.34           H  
ATOM   2592 HG22 THR A 158     -18.527 -10.859  -0.925  1.00 97.34           H  
ATOM   2593 HG23 THR A 158     -17.959 -11.854  -2.284  1.00 97.34           H  
ATOM   2594  OG1 THR A 158     -17.577  -8.610  -1.848  1.00 97.34           O  
ATOM   2595  HG1 THR A 158     -16.627  -8.474  -1.865  1.00 97.34           H  
ATOM   2596  N   GLY A 159     -18.207  -8.468  -5.536  1.00 96.38           N  
ATOM   2597  H   GLY A 159     -18.861  -9.233  -5.615  1.00 96.38           H  
ATOM   2598  CA  GLY A 159     -18.417  -7.298  -6.389  1.00 96.38           C  
ATOM   2599  HA2 GLY A 159     -17.493  -7.067  -6.920  1.00 96.38           H  
ATOM   2600  HA3 GLY A 159     -18.671  -6.436  -5.772  1.00 96.38           H  
ATOM   2601  C   GLY A 159     -19.508  -7.503  -7.425  1.00 96.38           C  
ATOM   2602  O   GLY A 159     -20.073  -8.589  -7.540  1.00 96.38           O  
ATOM   2603  N   ASN A 160     -19.787  -6.455  -8.197  1.00 96.98           N  
ATOM   2604  H   ASN A 160     -19.262  -5.605  -8.044  1.00 96.98           H  
ATOM   2605  CA  ASN A 160     -20.648  -6.517  -9.384  1.00 96.98           C  
ATOM   2606  HA  ASN A 160     -21.104  -7.507  -9.423  1.00 96.98           H  
ATOM   2607  C   ASN A 160     -19.839  -6.405 -10.695  1.00 96.98           C  
ATOM   2608  CB  ASN A 160     -21.800  -5.504  -9.254  1.00 96.98           C  
ATOM   2609  HB2 ASN A 160     -22.522  -5.706 -10.045  1.00 96.98           H  
ATOM   2610  HB3 ASN A 160     -22.297  -5.641  -8.293  1.00 96.98           H  
ATOM   2611  O   ASN A 160     -20.365  -5.975 -11.721  1.00 96.98           O  
ATOM   2612  CG  ASN A 160     -21.361  -4.058  -9.376  1.00 96.98           C  
ATOM   2613  ND2 ASN A 160     -22.299  -3.142  -9.481  1.00 96.98           N  
ATOM   2614 HD21 ASN A 160     -23.263  -3.435  -9.557  1.00 96.98           H  
ATOM   2615 HD22 ASN A 160     -22.022  -2.200  -9.719  1.00 96.98           H  
ATOM   2616  OD1 ASN A 160     -20.192  -3.724  -9.372  1.00 96.98           O  
ATOM   2617  N   VAL A 161     -18.558  -6.777 -10.634  1.00 96.66           N  
ATOM   2618  H   VAL A 161     -18.232  -7.164  -9.761  1.00 96.66           H  
ATOM   2619  CA  VAL A 161     -17.599  -6.845 -11.745  1.00 96.66           C  
ATOM   2620  HA  VAL A 161     -18.140  -6.836 -12.691  1.00 96.66           H  
ATOM   2621  C   VAL A 161     -16.819  -8.153 -11.676  1.00 96.66           C  
ATOM   2622  CB  VAL A 161     -16.610  -5.660 -11.737  1.00 96.66           C  
ATOM   2623  HB  VAL A 161     -15.907  -5.789 -12.560  1.00 96.66           H  
ATOM   2624  O   VAL A 161     -16.855  -8.855 -10.667  1.00 96.66           O  
ATOM   2625  CG1 VAL A 161     -17.347  -4.349 -11.987  1.00 96.66           C  
ATOM   2626 HG11 VAL A 161     -16.621  -3.542 -12.083  1.00 96.66           H  
ATOM   2627 HG12 VAL A 161     -18.025  -4.150 -11.156  1.00 96.66           H  
ATOM   2628 HG13 VAL A 161     -17.920  -4.423 -12.911  1.00 96.66           H  
ATOM   2629  CG2 VAL A 161     -15.802  -5.537 -10.439  1.00 96.66           C  
ATOM   2630 HG21 VAL A 161     -16.466  -5.379  -9.589  1.00 96.66           H  
ATOM   2631 HG22 VAL A 161     -15.105  -4.702 -10.515  1.00 96.66           H  
ATOM   2632 HG23 VAL A 161     -15.223  -6.445 -10.271  1.00 96.66           H  
ATOM   2633  N   GLU A 162     -16.083  -8.470 -12.735  1.00 97.00           N  
ATOM   2634  H   GLU A 162     -16.086  -7.866 -13.544  1.00 97.00           H  
ATOM   2635  CA  GLU A 162     -15.083  -9.533 -12.694  1.00 97.00           C  
ATOM   2636  HA  GLU A 162     -15.537 -10.435 -12.283  1.00 97.00           H  
ATOM   2637  C   GLU A 162     -13.894  -9.148 -11.803  1.00 97.00           C  
ATOM   2638  CB  GLU A 162     -14.592  -9.840 -14.107  1.00 97.00           C  
ATOM   2639  HB2 GLU A 162     -13.766 -10.548 -14.041  1.00 97.00           H  
ATOM   2640  HB3 GLU A 162     -14.231  -8.917 -14.560  1.00 97.00           H  
ATOM   2641  O   GLU A 162     -13.532  -7.974 -11.691  1.00 97.00           O  
ATOM   2642  CG  GLU A 162     -15.694 -10.447 -14.987  1.00 97.00           C  
ATOM   2643  HG2 GLU A 162     -16.532  -9.753 -15.046  1.00 97.00           H  
ATOM   2644  HG3 GLU A 162     -16.044 -11.369 -14.522  1.00 97.00           H  
ATOM   2645  CD  GLU A 162     -15.195 -10.745 -16.405  1.00 97.00           C  
ATOM   2646  OE1 GLU A 162     -16.016 -11.258 -17.195  1.00 97.00           O  
ATOM   2647  OE2 GLU A 162     -14.012 -10.432 -16.687  1.00 97.00           O  
ATOM   2648  N   ASN A 163     -13.250 -10.150 -11.200  1.00 96.57           N  
ATOM   2649  H   ASN A 163     -13.565 -11.094 -11.372  1.00 96.57           H  
ATOM   2650  CA  ASN A 163     -12.122  -9.971 -10.285  1.00 96.57           C  
ATOM   2651  HA  ASN A 163     -12.333  -9.097  -9.670  1.00 96.57           H  
ATOM   2652  C   ASN A 163     -10.795  -9.683 -11.021  1.00 96.57           C  
ATOM   2653  CB  ASN A 163     -12.045 -11.191  -9.352  1.00 96.57           C  
ATOM   2654  HB2 ASN A 163     -11.705 -12.059  -9.917  1.00 96.57           H  
ATOM   2655  HB3 ASN A 163     -13.031 -11.407  -8.941  1.00 96.57           H  
ATOM   2656  O   ASN A 163      -9.799 -10.375 -10.832  1.00 96.57           O  
ATOM   2657  CG  ASN A 163     -11.095 -10.962  -8.192  1.00 96.57           C  
ATOM   2658  ND2 ASN A 163     -10.773 -11.997  -7.453  1.00 96.57           N  
ATOM   2659 HD21 ASN A 163     -11.078 -12.922  -7.719  1.00 96.57           H  
ATOM   2660 HD22 ASN A 163     -10.047 -11.856  -6.764  1.00 96.57           H  
ATOM   2661  OD1 ASN A 163     -10.636  -9.862  -7.927  1.00 96.57           O  
ATOM   2662  N   GLN A 164     -10.787  -8.665 -11.882  1.00 94.34           N  
ATOM   2663  H   GLN A 164     -11.650  -8.156 -12.004  1.00 94.34           H  
ATOM   2664  CA  GLN A 164      -9.631  -8.295 -12.707  1.00 94.34           C  
ATOM   2665  HA  GLN A 164      -9.259  -9.179 -13.224  1.00 94.34           H  
ATOM   2666  C   GLN A 164      -8.464  -7.746 -11.870  1.00 94.34           C  
ATOM   2667  CB  GLN A 164     -10.086  -7.261 -13.755  1.00 94.34           C  
ATOM   2668  HB2 GLN A 164     -10.544  -6.418 -13.238  1.00 94.34           H  
ATOM   2669  HB3 GLN A 164      -9.215  -6.883 -14.290  1.00 94.34           H  
ATOM   2670  O   GLN A 164      -7.309  -7.858 -12.258  1.00 94.34           O  
ATOM   2671  CG  GLN A 164     -11.099  -7.825 -14.776  1.00 94.34           C  
ATOM   2672  HG2 GLN A 164     -11.481  -7.003 -15.382  1.00 94.34           H  
ATOM   2673  HG3 GLN A 164     -11.944  -8.271 -14.253  1.00 94.34           H  
ATOM   2674  CD  GLN A 164     -10.496  -8.857 -15.728  1.00 94.34           C  
ATOM   2675  NE2 GLN A 164     -11.260  -9.776 -16.278  1.00 94.34           N  
ATOM   2676 HE21 GLN A 164     -10.794 -10.423 -16.898  1.00 94.34           H  
ATOM   2677 HE22 GLN A 164     -12.267  -9.817 -16.209  1.00 94.34           H  
ATOM   2678  OE1 GLN A 164      -9.313  -8.845 -16.014  1.00 94.34           O  
ATOM   2679  N   PHE A 165      -8.733  -7.178 -10.692  1.00 94.38           N  
ATOM   2680  H   PHE A 165      -9.691  -7.127 -10.375  1.00 94.38           H  
ATOM   2681  CA  PHE A 165      -7.675  -6.613  -9.850  1.00 94.38           C  
ATOM   2682  HA  PHE A 165      -6.955  -6.129 -10.510  1.00 94.38           H  
ATOM   2683  C   PHE A 165      -6.868  -7.688  -9.093  1.00 94.38           C  
ATOM   2684  CB  PHE A 165      -8.285  -5.502  -8.984  1.00 94.38           C  
ATOM   2685  HB2 PHE A 165      -8.749  -4.778  -9.653  1.00 94.38           H  
ATOM   2686  HB3 PHE A 165      -9.093  -5.899  -8.368  1.00 94.38           H  
ATOM   2687  O   PHE A 165      -5.745  -7.428  -8.676  1.00 94.38           O  
ATOM   2688  CG  PHE A 165      -7.316  -4.737  -8.112  1.00 94.38           C  
ATOM   2689  CD1 PHE A 165      -7.373  -4.825  -6.709  1.00 94.38           C  
ATOM   2690  HD1 PHE A 165      -8.083  -5.485  -6.233  1.00 94.38           H  
ATOM   2691  CD2 PHE A 165      -6.355  -3.911  -8.718  1.00 94.38           C  
ATOM   2692  HD2 PHE A 165      -6.284  -3.858  -9.795  1.00 94.38           H  
ATOM   2693  CE1 PHE A 165      -6.495  -4.065  -5.918  1.00 94.38           C  
ATOM   2694  HE1 PHE A 165      -6.533  -4.138  -4.841  1.00 94.38           H  
ATOM   2695  CE2 PHE A 165      -5.443  -3.199  -7.922  1.00 94.38           C  
ATOM   2696  HE2 PHE A 165      -4.631  -2.640  -8.363  1.00 94.38           H  
ATOM   2697  CZ  PHE A 165      -5.527  -3.254  -6.526  1.00 94.38           C  
ATOM   2698  HZ  PHE A 165      -4.811  -2.713  -5.925  1.00 94.38           H  
ATOM   2699  N   TYR A 166      -7.364  -8.929  -9.011  1.00 95.20           N  
ATOM   2700  H   TYR A 166      -8.260  -9.130  -9.432  1.00 95.20           H  
ATOM   2701  CA  TYR A 166      -6.625 -10.042  -8.401  1.00 95.20           C  
ATOM   2702  HA  TYR A 166      -6.288  -9.729  -7.413  1.00 95.20           H  
ATOM   2703  C   TYR A 166      -5.369 -10.456  -9.181  1.00 95.20           C  
ATOM   2704  CB  TYR A 166      -7.577 -11.224  -8.226  1.00 95.20           C  
ATOM   2705  HB2 TYR A 166      -8.430 -10.847  -7.660  1.00 95.20           H  
ATOM   2706  HB3 TYR A 166      -7.924 -11.566  -9.200  1.00 95.20           H  
ATOM   2707  O   TYR A 166      -4.480 -11.060  -8.594  1.00 95.20           O  
ATOM   2708  CG  TYR A 166      -7.027 -12.394  -7.440  1.00 95.20           C  
ATOM   2709  CD1 TYR A 166      -6.482 -13.509  -8.108  1.00 95.20           C  
ATOM   2710  HD1 TYR A 166      -6.430 -13.517  -9.186  1.00 95.20           H  
ATOM   2711  CD2 TYR A 166      -7.048 -12.356  -6.032  1.00 95.20           C  
ATOM   2712  HD2 TYR A 166      -7.414 -11.485  -5.510  1.00 95.20           H  
ATOM   2713  CE1 TYR A 166      -5.940 -14.578  -7.369  1.00 95.20           C  
ATOM   2714  HE1 TYR A 166      -5.480 -15.409  -7.881  1.00 95.20           H  
ATOM   2715  CE2 TYR A 166      -6.532 -13.434  -5.293  1.00 95.20           C  
ATOM   2716  HE2 TYR A 166      -6.511 -13.401  -4.213  1.00 95.20           H  
ATOM   2717  OH  TYR A 166      -5.414 -15.545  -5.233  1.00 95.20           O  
ATOM   2718  HH  TYR A 166      -4.949 -16.182  -5.780  1.00 95.20           H  
ATOM   2719  CZ  TYR A 166      -5.964 -14.538  -5.958  1.00 95.20           C  
ATOM   2720  N   TYR A 167      -5.241 -10.091 -10.463  1.00 93.92           N  
ATOM   2721  H   TYR A 167      -5.990  -9.587 -10.916  1.00 93.92           H  
ATOM   2722  CA  TYR A 167      -3.993 -10.293 -11.215  1.00 93.92           C  
ATOM   2723  HA  TYR A 167      -3.726 -11.349 -11.173  1.00 93.92           H  
ATOM   2724  C   TYR A 167      -2.797  -9.530 -10.627  1.00 93.92           C  
ATOM   2725  CB  TYR A 167      -4.190  -9.890 -12.683  1.00 93.92           C  
ATOM   2726  HB2 TYR A 167      -3.219  -9.890 -13.178  1.00 93.92           H  
ATOM   2727  HB3 TYR A 167      -4.572  -8.870 -12.725  1.00 93.92           H  
ATOM   2728  O   TYR A 167      -1.662  -9.852 -10.956  1.00 93.92           O  
ATOM   2729  CG  TYR A 167      -5.095 -10.817 -13.469  1.00 93.92           C  
ATOM   2730  CD1 TYR A 167      -4.718 -12.159 -13.666  1.00 93.92           C  
ATOM   2731  HD1 TYR A 167      -3.783 -12.516 -13.259  1.00 93.92           H  
ATOM   2732  CD2 TYR A 167      -6.292 -10.339 -14.032  1.00 93.92           C  
ATOM   2733  HD2 TYR A 167      -6.550  -9.293 -13.953  1.00 93.92           H  
ATOM   2734  CE1 TYR A 167      -5.549 -13.027 -14.399  1.00 93.92           C  
ATOM   2735  HE1 TYR A 167      -5.251 -14.054 -14.549  1.00 93.92           H  
ATOM   2736  CE2 TYR A 167      -7.138 -11.206 -14.746  1.00 93.92           C  
ATOM   2737  HE2 TYR A 167      -8.055 -10.842 -15.184  1.00 93.92           H  
ATOM   2738  OH  TYR A 167      -7.575 -13.384 -15.638  1.00 93.92           O  
ATOM   2739  HH  TYR A 167      -7.188 -14.260 -15.708  1.00 93.92           H  
ATOM   2740  CZ  TYR A 167      -6.767 -12.551 -14.931  1.00 93.92           C  
ATOM   2741  N   HIS A 168      -3.044  -8.539  -9.766  1.00 94.58           N  
ATOM   2742  H   HIS A 168      -4.001  -8.307  -9.544  1.00 94.58           H  
ATOM   2743  CA  HIS A 168      -1.998  -7.812  -9.053  1.00 94.58           C  
ATOM   2744  HA  HIS A 168      -1.080  -7.837  -9.639  1.00 94.58           H  
ATOM   2745  C   HIS A 168      -1.657  -8.426  -7.694  1.00 94.58           C  
ATOM   2746  CB  HIS A 168      -2.420  -6.347  -8.902  1.00 94.58           C  
ATOM   2747  HB2 HIS A 168      -3.317  -6.284  -8.286  1.00 94.58           H  
ATOM   2748  HB3 HIS A 168      -1.627  -5.799  -8.393  1.00 94.58           H  
ATOM   2749  O   HIS A 168      -0.730  -7.952  -7.055  1.00 94.58           O  
ATOM   2750  CG  HIS A 168      -2.671  -5.686 -10.229  1.00 94.58           C  
ATOM   2751  CD2 HIS A 168      -3.886  -5.387 -10.774  1.00 94.58           C  
ATOM   2752  HD2 HIS A 168      -4.842  -5.578 -10.308  1.00 94.58           H  
ATOM   2753  ND1 HIS A 168      -1.714  -5.336 -11.149  1.00 94.58           N  
ATOM   2754  HD1 HIS A 168      -0.718  -5.458 -11.033  1.00 94.58           H  
ATOM   2755  CE1 HIS A 168      -2.337  -4.837 -12.229  1.00 94.58           C  
ATOM   2756  HE1 HIS A 168      -1.839  -4.475 -13.116  1.00 94.58           H  
ATOM   2757  NE2 HIS A 168      -3.668  -4.813 -12.032  1.00 94.58           N  
ATOM   2758  N   ASN A 169      -2.386  -9.445  -7.227  1.00 96.87           N  
ATOM   2759  H   ASN A 169      -3.055  -9.894  -7.835  1.00 96.87           H  
ATOM   2760  CA  ASN A 169      -2.096 -10.074  -5.941  1.00 96.87           C  
ATOM   2761  HA  ASN A 169      -2.153  -9.311  -5.165  1.00 96.87           H  
ATOM   2762  C   ASN A 169      -0.666 -10.642  -5.942  1.00 96.87           C  
ATOM   2763  CB  ASN A 169      -3.153 -11.160  -5.671  1.00 96.87           C  
ATOM   2764  HB2 ASN A 169      -2.949 -12.024  -6.303  1.00 96.87           H  
ATOM   2765  HB3 ASN A 169      -4.144 -10.778  -5.916  1.00 96.87           H  
ATOM   2766  O   ASN A 169      -0.287 -11.312  -6.903  1.00 96.87           O  
ATOM   2767  CG  ASN A 169      -3.191 -11.591  -4.220  1.00 96.87           C  
ATOM   2768  ND2 ASN A 169      -3.720 -12.752  -3.928  1.00 96.87           N  
ATOM   2769 HD21 ASN A 169      -4.051 -13.371  -4.655  1.00 96.87           H  
ATOM   2770 HD22 ASN A 169      -3.744 -13.000  -2.949  1.00 96.87           H  
ATOM   2771  OD1 ASN A 169      -2.844 -10.856  -3.317  1.00 96.87           O  
ATOM   2772  N   TYR A 170       0.093 -10.381  -4.878  1.00 96.71           N  
ATOM   2773  H   TYR A 170      -0.304  -9.835  -4.127  1.00 96.71           H  
ATOM   2774  CA  TYR A 170       1.519 -10.709  -4.730  1.00 96.71           C  
ATOM   2775  HA  TYR A 170       1.802 -10.381  -3.730  1.00 96.71           H  
ATOM   2776  C   TYR A 170       2.469  -9.960  -5.675  1.00 96.71           C  
ATOM   2777  CB  TYR A 170       1.739 -12.228  -4.766  1.00 96.71           C  
ATOM   2778  HB2 TYR A 170       2.746 -12.440  -4.406  1.00 96.71           H  
ATOM   2779  HB3 TYR A 170       1.688 -12.578  -5.797  1.00 96.71           H  
ATOM   2780  O   TYR A 170       3.622 -10.350  -5.826  1.00 96.71           O  
ATOM   2781  CG  TYR A 170       0.760 -13.006  -3.916  1.00 96.71           C  
ATOM   2782  CD1 TYR A 170       0.827 -12.880  -2.519  1.00 96.71           C  
ATOM   2783  HD1 TYR A 170       1.574 -12.236  -2.080  1.00 96.71           H  
ATOM   2784  CD2 TYR A 170      -0.227 -13.816  -4.512  1.00 96.71           C  
ATOM   2785  HD2 TYR A 170      -0.275 -13.880  -5.589  1.00 96.71           H  
ATOM   2786  CE1 TYR A 170      -0.093 -13.563  -1.706  1.00 96.71           C  
ATOM   2787  HE1 TYR A 170      -0.048 -13.429  -0.636  1.00 96.71           H  
ATOM   2788  CE2 TYR A 170      -1.137 -14.520  -3.701  1.00 96.71           C  
ATOM   2789  HE2 TYR A 170      -1.900 -15.146  -4.141  1.00 96.71           H  
ATOM   2790  OH  TYR A 170      -1.966 -15.035  -1.507  1.00 96.71           O  
ATOM   2791  HH  TYR A 170      -1.807 -14.792  -0.592  1.00 96.71           H  
ATOM   2792  CZ  TYR A 170      -1.074 -14.383  -2.298  1.00 96.71           C  
ATOM   2793  N   ILE A 171       2.011  -8.886  -6.325  1.00 96.24           N  
ATOM   2794  H   ILE A 171       1.053  -8.600  -6.182  1.00 96.24           H  
ATOM   2795  CA  ILE A 171       2.868  -8.045  -7.165  1.00 96.24           C  
ATOM   2796  HA  ILE A 171       3.750  -8.623  -7.442  1.00 96.24           H  
ATOM   2797  C   ILE A 171       3.373  -6.847  -6.360  1.00 96.24           C  
ATOM   2798  CB  ILE A 171       2.167  -7.655  -8.483  1.00 96.24           C  
ATOM   2799  HB  ILE A 171       1.309  -7.027  -8.242  1.00 96.24           H  
ATOM   2800  O   ILE A 171       2.640  -6.222  -5.589  1.00 96.24           O  
ATOM   2801  CG1 ILE A 171       1.650  -8.887  -9.268  1.00 96.24           C  
ATOM   2802 HG12 ILE A 171       1.165  -8.541 -10.181  1.00 96.24           H  
ATOM   2803 HG13 ILE A 171       0.889  -9.397  -8.679  1.00 96.24           H  
ATOM   2804  CG2 ILE A 171       3.093  -6.819  -9.386  1.00 96.24           C  
ATOM   2805 HG21 ILE A 171       4.051  -7.321  -9.523  1.00 96.24           H  
ATOM   2806 HG22 ILE A 171       2.628  -6.661 -10.359  1.00 96.24           H  
ATOM   2807 HG23 ILE A 171       3.267  -5.841  -8.937  1.00 96.24           H  
ATOM   2808  CD1 ILE A 171       2.715  -9.925  -9.654  1.00 96.24           C  
ATOM   2809 HD11 ILE A 171       2.241 -10.726 -10.222  1.00 96.24           H  
ATOM   2810 HD12 ILE A 171       3.489  -9.471 -10.273  1.00 96.24           H  
ATOM   2811 HD13 ILE A 171       3.168 -10.359  -8.763  1.00 96.24           H  
ATOM   2812  N   LYS A 172       4.648  -6.517  -6.559  1.00 97.75           N  
ATOM   2813  H   LYS A 172       5.183  -7.092  -7.194  1.00 97.75           H  
ATOM   2814  CA  LYS A 172       5.318  -5.373  -5.939  1.00 97.75           C  
ATOM   2815  HA  LYS A 172       5.031  -5.314  -4.889  1.00 97.75           H  
ATOM   2816  C   LYS A 172       4.919  -4.067  -6.605  1.00 97.75           C  
ATOM   2817  CB  LYS A 172       6.828  -5.561  -6.024  1.00 97.75           C  
ATOM   2818  HB2 LYS A 172       7.327  -4.670  -5.645  1.00 97.75           H  
ATOM   2819  HB3 LYS A 172       7.101  -5.699  -7.071  1.00 97.75           H  
ATOM   2820  O   LYS A 172       4.748  -4.002  -7.823  1.00 97.75           O  
ATOM   2821  CG  LYS A 172       7.266  -6.780  -5.214  1.00 97.75           C  
ATOM   2822  HG2 LYS A 172       7.072  -6.598  -4.157  1.00 97.75           H  
ATOM   2823  HG3 LYS A 172       6.714  -7.667  -5.527  1.00 97.75           H  
ATOM   2824  CD  LYS A 172       8.749  -7.034  -5.433  1.00 97.75           C  
ATOM   2825  HD2 LYS A 172       8.946  -7.222  -6.488  1.00 97.75           H  
ATOM   2826  HD3 LYS A 172       9.316  -6.164  -5.101  1.00 97.75           H  
ATOM   2827  CE  LYS A 172       9.103  -8.263  -4.606  1.00 97.75           C  
ATOM   2828  HE2 LYS A 172       8.605  -8.186  -3.639  1.00 97.75           H  
ATOM   2829  HE3 LYS A 172       8.709  -9.151  -5.100  1.00 97.75           H  
ATOM   2830  NZ  LYS A 172      10.561  -8.340  -4.419  1.00 97.75           N  
ATOM   2831  HZ1 LYS A 172      10.846  -7.506  -3.925  1.00 97.75           H  
ATOM   2832  HZ2 LYS A 172      10.773  -9.147  -3.850  1.00 97.75           H  
ATOM   2833  HZ3 LYS A 172      11.016  -8.394  -5.318  1.00 97.75           H  
ATOM   2834  N   PHE A 173       4.862  -3.007  -5.807  1.00 98.11           N  
ATOM   2835  H   PHE A 173       5.081  -3.114  -4.827  1.00 98.11           H  
ATOM   2836  CA  PHE A 173       4.542  -1.679  -6.309  1.00 98.11           C  
ATOM   2837  HA  PHE A 173       3.620  -1.747  -6.886  1.00 98.11           H  
ATOM   2838  C   PHE A 173       5.662  -1.170  -7.215  1.00 98.11           C  
ATOM   2839  CB  PHE A 173       4.310  -0.739  -5.124  1.00 98.11           C  
ATOM   2840  HB2 PHE A 173       3.736  -1.278  -4.370  1.00 98.11           H  
ATOM   2841  HB3 PHE A 173       5.264  -0.462  -4.677  1.00 98.11           H  
ATOM   2842  O   PHE A 173       6.834  -1.241  -6.846  1.00 98.11           O  
ATOM   2843  CG  PHE A 173       3.528   0.502  -5.487  1.00 98.11           C  
ATOM   2844  CD1 PHE A 173       4.176   1.700  -5.845  1.00 98.11           C  
ATOM   2845  HD1 PHE A 173       5.254   1.743  -5.874  1.00 98.11           H  
ATOM   2846  CD2 PHE A 173       2.126   0.437  -5.495  1.00 98.11           C  
ATOM   2847  HD2 PHE A 173       1.630  -0.499  -5.285  1.00 98.11           H  
ATOM   2848  CE1 PHE A 173       3.412   2.827  -6.200  1.00 98.11           C  
ATOM   2849  HE1 PHE A 173       3.904   3.741  -6.500  1.00 98.11           H  
ATOM   2850  CE2 PHE A 173       1.366   1.557  -5.861  1.00 98.11           C  
ATOM   2851  HE2 PHE A 173       0.292   1.467  -5.927  1.00 98.11           H  
ATOM   2852  CZ  PHE A 173       2.008   2.751  -6.216  1.00 98.11           C  
ATOM   2853  HZ  PHE A 173       1.415   3.593  -6.543  1.00 98.11           H  
ATOM   2854  N   SER A 174       5.324  -0.602  -8.365  1.00 97.80           N  
ATOM   2855  H   SER A 174       4.342  -0.581  -8.601  1.00 97.80           H  
ATOM   2856  CA  SER A 174       6.281   0.020  -9.290  1.00 97.80           C  
ATOM   2857  HA  SER A 174       7.281   0.009  -8.858  1.00 97.80           H  
ATOM   2858  C   SER A 174       5.918   1.475  -9.545  1.00 97.80           C  
ATOM   2859  CB  SER A 174       6.349  -0.770 -10.594  1.00 97.80           C  
ATOM   2860  HB2 SER A 174       7.000  -0.255 -11.301  1.00 97.80           H  
ATOM   2861  HB3 SER A 174       5.353  -0.878 -11.026  1.00 97.80           H  
ATOM   2862  O   SER A 174       4.760   1.857  -9.424  1.00 97.80           O  
ATOM   2863  OG  SER A 174       6.897  -2.033 -10.312  1.00 97.80           O  
ATOM   2864  HG  SER A 174       6.225  -2.572  -9.888  1.00 97.80           H  
ATOM   2865  N   THR A 175       6.893   2.313  -9.896  1.00 97.68           N  
ATOM   2866  H   THR A 175       7.823   1.934 -10.002  1.00 97.68           H  
ATOM   2867  CA  THR A 175       6.702   3.731 -10.261  1.00 97.68           C  
ATOM   2868  HA  THR A 175       5.651   3.888 -10.502  1.00 97.68           H  
ATOM   2869  C   THR A 175       7.513   4.077 -11.508  1.00 97.68           C  
ATOM   2870  CB  THR A 175       7.082   4.689  -9.116  1.00 97.68           C  
ATOM   2871  HB  THR A 175       7.007   5.721  -9.460  1.00 97.68           H  
ATOM   2872  O   THR A 175       8.431   3.342 -11.836  1.00 97.68           O  
ATOM   2873  CG2 THR A 175       6.126   4.531  -7.940  1.00 97.68           C  
ATOM   2874 HG21 THR A 175       6.265   5.357  -7.243  1.00 97.68           H  
ATOM   2875 HG22 THR A 175       5.100   4.561  -8.306  1.00 97.68           H  
ATOM   2876 HG23 THR A 175       6.301   3.580  -7.437  1.00 97.68           H  
ATOM   2877  OG1 THR A 175       8.392   4.483  -8.646  1.00 97.68           O  
ATOM   2878  HG1 THR A 175       8.931   5.231  -8.912  1.00 97.68           H  
ATOM   2879  N   PRO A 176       7.247   5.193 -12.208  1.00 96.07           N  
ATOM   2880  CA  PRO A 176       8.013   5.621 -13.386  1.00 96.07           C  
ATOM   2881  HA  PRO A 176       7.777   4.945 -14.208  1.00 96.07           H  
ATOM   2882  C   PRO A 176       9.543   5.657 -13.229  1.00 96.07           C  
ATOM   2883  CB  PRO A 176       7.477   7.017 -13.709  1.00 96.07           C  
ATOM   2884  HB2 PRO A 176       7.547   7.239 -14.773  1.00 96.07           H  
ATOM   2885  HB3 PRO A 176       8.006   7.769 -13.123  1.00 96.07           H  
ATOM   2886  O   PRO A 176      10.263   5.541 -14.217  1.00 96.07           O  
ATOM   2887  CG  PRO A 176       6.026   6.948 -13.243  1.00 96.07           C  
ATOM   2888  HG2 PRO A 176       5.632   7.926 -12.964  1.00 96.07           H  
ATOM   2889  HG3 PRO A 176       5.419   6.489 -14.023  1.00 96.07           H  
ATOM   2890  CD  PRO A 176       6.079   6.033 -12.031  1.00 96.07           C  
ATOM   2891  HD2 PRO A 176       5.166   5.441 -11.970  1.00 96.07           H  
ATOM   2892  HD3 PRO A 176       6.211   6.630 -11.129  1.00 96.07           H  
ATOM   2893  N   ASP A 177      10.044   5.831 -12.007  1.00 96.43           N  
ATOM   2894  H   ASP A 177       9.402   5.952 -11.236  1.00 96.43           H  
ATOM   2895  CA  ASP A 177      11.464   5.862 -11.641  1.00 96.43           C  
ATOM   2896  HA  ASP A 177      12.060   5.958 -12.549  1.00 96.43           H  
ATOM   2897  C   ASP A 177      11.956   4.586 -10.930  1.00 96.43           C  
ATOM   2898  CB  ASP A 177      11.722   7.109 -10.775  1.00 96.43           C  
ATOM   2899  HB2 ASP A 177      11.397   7.993 -11.323  1.00 96.43           H  
ATOM   2900  HB3 ASP A 177      12.795   7.204 -10.604  1.00 96.43           H  
ATOM   2901  O   ASP A 177      13.145   4.492 -10.617  1.00 96.43           O  
ATOM   2902  CG  ASP A 177      10.997   7.074  -9.422  1.00 96.43           C  
ATOM   2903  OD1 ASP A 177       9.856   6.556  -9.357  1.00 96.43           O  
ATOM   2904  OD2 ASP A 177      11.511   7.645  -8.438  1.00 96.43           O  
ATOM   2905  N   ARG A 178      11.076   3.609 -10.666  1.00 96.38           N  
ATOM   2906  H   ARG A 178      10.123   3.719 -10.983  1.00 96.38           H  
ATOM   2907  CA  ARG A 178      11.417   2.362  -9.975  1.00 96.38           C  
ATOM   2908  HA  ARG A 178      12.478   2.167 -10.130  1.00 96.38           H  
ATOM   2909  C   ARG A 178      10.642   1.159 -10.512  1.00 96.38           C  
ATOM   2910  CB  ARG A 178      11.172   2.549  -8.473  1.00 96.38           C  
ATOM   2911  HB2 ARG A 178      10.105   2.533  -8.255  1.00 96.38           H  
ATOM   2912  HB3 ARG A 178      11.579   3.511  -8.162  1.00 96.38           H  
ATOM   2913  O   ARG A 178       9.446   1.023 -10.267  1.00 96.38           O  
ATOM   2914  CG  ARG A 178      11.876   1.440  -7.691  1.00 96.38           C  
ATOM   2915  HG2 ARG A 178      11.469   0.465  -7.960  1.00 96.38           H  
ATOM   2916  HG3 ARG A 178      12.937   1.461  -7.941  1.00 96.38           H  
ATOM   2917  CD  ARG A 178      11.709   1.673  -6.193  1.00 96.38           C  
ATOM   2918  HD2 ARG A 178      10.705   1.362  -5.902  1.00 96.38           H  
ATOM   2919  HD3 ARG A 178      11.833   2.735  -5.982  1.00 96.38           H  
ATOM   2920  NE  ARG A 178      12.705   0.903  -5.438  1.00 96.38           N  
ATOM   2921  HE  ARG A 178      13.124   0.128  -5.931  1.00 96.38           H  
ATOM   2922  NH1 ARG A 178      12.448   1.962  -3.416  1.00 96.38           N  
ATOM   2923 HH11 ARG A 178      11.648   2.456  -3.784  1.00 96.38           H  
ATOM   2924 HH12 ARG A 178      12.663   2.041  -2.432  1.00 96.38           H  
ATOM   2925  NH2 ARG A 178      14.019   0.409  -3.653  1.00 96.38           N  
ATOM   2926 HH21 ARG A 178      14.456  -0.316  -4.205  1.00 96.38           H  
ATOM   2927 HH22 ARG A 178      14.232   0.512  -2.671  1.00 96.38           H  
ATOM   2928  CZ  ARG A 178      13.050   1.098  -4.180  1.00 96.38           C  
ATOM   2929  N   ASP A 179      11.364   0.273 -11.186  1.00 96.61           N  
ATOM   2930  H   ASP A 179      12.347   0.449 -11.338  1.00 96.61           H  
ATOM   2931  CA  ASP A 179      10.839  -0.985 -11.708  1.00 96.61           C  
ATOM   2932  HA  ASP A 179       9.785  -0.864 -11.955  1.00 96.61           H  
ATOM   2933  C   ASP A 179      10.965  -2.097 -10.662  1.00 96.61           C  
ATOM   2934  CB  ASP A 179      11.594  -1.337 -12.999  1.00 96.61           C  
ATOM   2935  HB2 ASP A 179      11.664  -0.449 -13.626  1.00 96.61           H  
ATOM   2936  HB3 ASP A 179      12.612  -1.645 -12.759  1.00 96.61           H  
ATOM   2937  O   ASP A 179      12.078  -2.481 -10.295  1.00 96.61           O  
ATOM   2938  CG  ASP A 179      10.904  -2.439 -13.802  1.00 96.61           C  
ATOM   2939  OD1 ASP A 179       9.833  -2.894 -13.340  1.00 96.61           O  
ATOM   2940  OD2 ASP A 179      11.444  -2.733 -14.892  1.00 96.61           O  
ATOM   2941  N   ASN A 180       9.832  -2.568 -10.146  1.00 95.78           N  
ATOM   2942  H   ASN A 180       8.956  -2.223 -10.512  1.00 95.78           H  
ATOM   2943  CA  ASN A 180       9.761  -3.739  -9.274  1.00 95.78           C  
ATOM   2944  HA  ASN A 180      10.738  -4.220  -9.232  1.00 95.78           H  
ATOM   2945  C   ASN A 180       8.781  -4.786  -9.828  1.00 95.78           C  
ATOM   2946  CB  ASN A 180       9.347  -3.320  -7.852  1.00 95.78           C  
ATOM   2947  HB2 ASN A 180       8.315  -2.970  -7.899  1.00 95.78           H  
ATOM   2948  HB3 ASN A 180       9.360  -4.199  -7.207  1.00 95.78           H  
ATOM   2949  O   ASN A 180       8.468  -5.741  -9.117  1.00 95.78           O  
ATOM   2950  CG  ASN A 180      10.212  -2.264  -7.187  1.00 95.78           C  
ATOM   2951  ND2 ASN A 180       9.592  -1.248  -6.642  1.00 95.78           N  
ATOM   2952 HD21 ASN A 180      10.129  -0.554  -6.142  1.00 95.78           H  
ATOM   2953 HD22 ASN A 180       8.587  -1.210  -6.733  1.00 95.78           H  
ATOM   2954  OD1 ASN A 180      11.423  -2.351  -7.039  1.00 95.78           O  
ATOM   2955  N   ASP A 181       8.251  -4.587 -11.040  1.00 88.16           N  
ATOM   2956  H   ASP A 181       8.668  -3.910 -11.662  1.00 88.16           H  
ATOM   2957  CA  ASP A 181       7.255  -5.486 -11.600  1.00 88.16           C  
ATOM   2958  HA  ASP A 181       6.626  -5.808 -10.770  1.00 88.16           H  
ATOM   2959  C   ASP A 181       7.921  -6.767 -12.129  1.00 88.16           C  
ATOM   2960  CB  ASP A 181       6.296  -4.747 -12.560  1.00 88.16           C  
ATOM   2961  HB2 ASP A 181       5.928  -3.849 -12.064  1.00 88.16           H  
ATOM   2962  HB3 ASP A 181       5.429  -5.390 -12.711  1.00 88.16           H  
ATOM   2963  O   ASP A 181       9.115  -6.811 -12.421  1.00 88.16           O  
ATOM   2964  CG  ASP A 181       6.827  -4.368 -13.949  1.00 88.16           C  
ATOM   2965  OD1 ASP A 181       7.212  -5.318 -14.659  1.00 88.16           O  
ATOM   2966  OD2 ASP A 181       6.555  -3.228 -14.413  1.00 88.16           O  
ATOM   2967  N   GLU A 182       7.163  -7.863 -12.179  1.00 86.45           N  
ATOM   2968  H   GLU A 182       6.209  -7.811 -11.852  1.00 86.45           H  
ATOM   2969  CA  GLU A 182       7.668  -9.157 -12.663  1.00 86.45           C  
ATOM   2970  HA  GLU A 182       8.748  -9.186 -12.521  1.00 86.45           H  
ATOM   2971  C   GLU A 182       7.439  -9.339 -14.171  1.00 86.45           C  
ATOM   2972  CB  GLU A 182       7.075 -10.313 -11.846  1.00 86.45           C  
ATOM   2973  HB2 GLU A 182       7.497 -11.245 -12.224  1.00 86.45           H  
ATOM   2974  HB3 GLU A 182       5.994 -10.336 -11.985  1.00 86.45           H  
ATOM   2975  O   GLU A 182       7.463 -10.457 -14.696  1.00 86.45           O  
ATOM   2976  CG  GLU A 182       7.397 -10.214 -10.347  1.00 86.45           C  
ATOM   2977  HG2 GLU A 182       8.458  -9.990 -10.235  1.00 86.45           H  
ATOM   2978  HG3 GLU A 182       6.827  -9.392  -9.912  1.00 86.45           H  
ATOM   2979  CD  GLU A 182       7.077 -11.511  -9.588  1.00 86.45           C  
ATOM   2980  OE1 GLU A 182       7.626 -11.657  -8.472  1.00 86.45           O  
ATOM   2981  OE2 GLU A 182       6.345 -12.368 -10.138  1.00 86.45           O  
ATOM   2982  N   SER A 183       7.156  -8.249 -14.889  1.00 86.55           N  
ATOM   2983  H   SER A 183       7.298  -7.340 -14.472  1.00 86.55           H  
ATOM   2984  CA  SER A 183       6.911  -8.304 -16.321  1.00 86.55           C  
ATOM   2985  HA  SER A 183       6.429  -9.258 -16.533  1.00 86.55           H  
ATOM   2986  C   SER A 183       8.229  -8.294 -17.105  1.00 86.55           C  
ATOM   2987  CB  SER A 183       5.906  -7.223 -16.739  1.00 86.55           C  
ATOM   2988  HB2 SER A 183       5.376  -7.570 -17.626  1.00 86.55           H  
ATOM   2989  HB3 SER A 183       5.174  -7.078 -15.944  1.00 86.55           H  
ATOM   2990  O   SER A 183       9.302  -7.980 -16.601  1.00 86.55           O  
ATOM   2991  OG  SER A 183       6.506  -5.989 -17.050  1.00 86.55           O  
ATOM   2992  HG  SER A 183       6.927  -5.667 -16.250  1.00 86.55           H  
ATOM   2993  N   GLY A 184       8.171  -8.655 -18.389  1.00 86.62           N  
ATOM   2994  H   GLY A 184       7.275  -8.917 -18.773  1.00 86.62           H  
ATOM   2995  CA  GLY A 184       9.338  -8.546 -19.275  1.00 86.62           C  
ATOM   2996  HA2 GLY A 184      10.201  -8.992 -18.781  1.00 86.62           H  
ATOM   2997  HA3 GLY A 184       9.143  -9.096 -20.196  1.00 86.62           H  
ATOM   2998  C   GLY A 184       9.709  -7.101 -19.647  1.00 86.62           C  
ATOM   2999  O   GLY A 184      10.616  -6.903 -20.453  1.00 86.62           O  
ATOM   3000  N   GLY A 185       8.983  -6.104 -19.138  1.00 88.30           N  
ATOM   3001  H   GLY A 185       8.389  -6.309 -18.347  1.00 88.30           H  
ATOM   3002  CA  GLY A 185       9.205  -4.686 -19.392  1.00 88.30           C  
ATOM   3003  HA2 GLY A 185      10.228  -4.518 -19.729  1.00 88.30           H  
ATOM   3004  HA3 GLY A 185       8.512  -4.344 -20.161  1.00 88.30           H  
ATOM   3005  C   GLY A 185       8.987  -3.867 -18.126  1.00 88.30           C  
ATOM   3006  O   GLY A 185       8.841  -4.421 -17.055  1.00 88.30           O  
ATOM   3007  N   PHE A 186       8.944  -2.545 -18.270  1.00 90.61           N  
ATOM   3008  H   PHE A 186       9.073  -2.148 -19.189  1.00 90.61           H  
ATOM   3009  CA  PHE A 186       8.753  -1.632 -17.146  1.00 90.61           C  
ATOM   3010  HA  PHE A 186       8.786  -2.190 -16.211  1.00 90.61           H  
ATOM   3011  C   PHE A 186       7.379  -0.975 -17.273  1.00 90.61           C  
ATOM   3012  CB  PHE A 186       9.915  -0.636 -17.144  1.00 90.61           C  
ATOM   3013  HB2 PHE A 186       9.902  -0.076 -18.079  1.00 90.61           H  
ATOM   3014  HB3 PHE A 186      10.843  -1.206 -17.114  1.00 90.61           H  
ATOM   3015  O   PHE A 186       7.237   0.082 -17.899  1.00 90.61           O  
ATOM   3016  CG  PHE A 186       9.962   0.350 -15.996  1.00 90.61           C  
ATOM   3017  CD1 PHE A 186      10.919   1.379 -16.061  1.00 90.61           C  
ATOM   3018  HD1 PHE A 186      11.574   1.448 -16.917  1.00 90.61           H  
ATOM   3019  CD2 PHE A 186       9.139   0.226 -14.856  1.00 90.61           C  
ATOM   3020  HD2 PHE A 186       8.461  -0.605 -14.733  1.00 90.61           H  
ATOM   3021  CE1 PHE A 186      11.060   2.283 -14.999  1.00 90.61           C  
ATOM   3022  HE1 PHE A 186      11.807   3.062 -15.033  1.00 90.61           H  
ATOM   3023  CE2 PHE A 186       9.274   1.139 -13.802  1.00 90.61           C  
ATOM   3024  HE2 PHE A 186       8.687   1.017 -12.904  1.00 90.61           H  
ATOM   3025  CZ  PHE A 186      10.242   2.154 -13.873  1.00 90.61           C  
ATOM   3026  HZ  PHE A 186      10.392   2.832 -13.046  1.00 90.61           H  
ATOM   3027  N   CYS A 187       6.347  -1.629 -16.738  1.00 93.43           N  
ATOM   3028  H   CYS A 187       6.542  -2.413 -16.132  1.00 93.43           H  
ATOM   3029  CA  CYS A 187       4.953  -1.246 -16.960  1.00 93.43           C  
ATOM   3030  HA  CYS A 187       4.763  -1.208 -18.033  1.00 93.43           H  
ATOM   3031  C   CYS A 187       4.655   0.158 -16.410  1.00 93.43           C  
ATOM   3032  CB  CYS A 187       4.035  -2.308 -16.332  1.00 93.43           C  
ATOM   3033  HB2 CYS A 187       3.038  -1.892 -16.189  1.00 93.43           H  
ATOM   3034  HB3 CYS A 187       4.419  -2.608 -15.357  1.00 93.43           H  
ATOM   3035  O   CYS A 187       3.990   0.958 -17.074  1.00 93.43           O  
ATOM   3036  SG  CYS A 187       3.911  -3.773 -17.403  1.00 93.43           S  
ATOM   3037  HG  CYS A 187       5.101  -4.315 -17.130  1.00 93.43           H  
ATOM   3038  N   ALA A 188       5.186   0.493 -15.233  1.00 93.53           N  
ATOM   3039  H   ALA A 188       5.704  -0.211 -14.727  1.00 93.53           H  
ATOM   3040  CA  ALA A 188       5.056   1.829 -14.642  1.00 93.53           C  
ATOM   3041  HA  ALA A 188       4.016   2.148 -14.704  1.00 93.53           H  
ATOM   3042  C   ALA A 188       5.909   2.899 -15.353  1.00 93.53           C  
ATOM   3043  CB  ALA A 188       5.424   1.717 -13.161  1.00 93.53           C  
ATOM   3044  HB1 ALA A 188       4.741   1.033 -12.658  1.00 93.53           H  
ATOM   3045  HB2 ALA A 188       6.446   1.354 -13.051  1.00 93.53           H  
ATOM   3046  HB3 ALA A 188       5.346   2.696 -12.688  1.00 93.53           H  
ATOM   3047  O   ALA A 188       5.666   4.098 -15.191  1.00 93.53           O  
ATOM   3048  N   GLY A 189       6.890   2.467 -16.148  1.00 89.78           N  
ATOM   3049  H   GLY A 189       6.978   1.470 -16.281  1.00 89.78           H  
ATOM   3050  CA  GLY A 189       7.935   3.297 -16.725  1.00 89.78           C  
ATOM   3051  HA2 GLY A 189       8.478   3.776 -15.911  1.00 89.78           H  
ATOM   3052  HA3 GLY A 189       8.637   2.645 -17.247  1.00 89.78           H  
ATOM   3053  C   GLY A 189       7.453   4.370 -17.710  1.00 89.78           C  
ATOM   3054  O   GLY A 189       6.305   4.370 -18.176  1.00 89.78           O  
ATOM   3055  N   PRO A 190       8.365   5.279 -18.104  1.00 86.89           N  
ATOM   3056  CA  PRO A 190       8.039   6.443 -18.922  1.00 86.89           C  
ATOM   3057  HA  PRO A 190       7.232   6.969 -18.413  1.00 86.89           H  
ATOM   3058  C   PRO A 190       7.573   6.120 -20.347  1.00 86.89           C  
ATOM   3059  CB  PRO A 190       9.287   7.329 -18.905  1.00 86.89           C  
ATOM   3060  HB2 PRO A 190       9.441   7.845 -19.852  1.00 86.89           H  
ATOM   3061  HB3 PRO A 190       9.203   8.050 -18.092  1.00 86.89           H  
ATOM   3062  O   PRO A 190       6.937   6.948 -20.997  1.00 86.89           O  
ATOM   3063  CG  PRO A 190      10.419   6.350 -18.602  1.00 86.89           C  
ATOM   3064  HG2 PRO A 190      11.261   6.844 -18.117  1.00 86.89           H  
ATOM   3065  HG3 PRO A 190      10.738   5.860 -19.522  1.00 86.89           H  
ATOM   3066  CD  PRO A 190       9.755   5.332 -17.681  1.00 86.89           C  
ATOM   3067  HD2 PRO A 190       9.805   5.686 -16.651  1.00 86.89           H  
ATOM   3068  HD3 PRO A 190      10.246   4.363 -17.771  1.00 86.89           H  
ATOM   3069  N   ASN A 191       7.853   4.907 -20.827  1.00 89.31           N  
ATOM   3070  H   ASN A 191       8.341   4.268 -20.216  1.00 89.31           H  
ATOM   3071  CA  ASN A 191       7.457   4.431 -22.154  1.00 89.31           C  
ATOM   3072  HA  ASN A 191       7.220   5.289 -22.782  1.00 89.31           H  
ATOM   3073  C   ASN A 191       6.184   3.563 -22.130  1.00 89.31           C  
ATOM   3074  CB  ASN A 191       8.657   3.709 -22.787  1.00 89.31           C  
ATOM   3075  HB2 ASN A 191       8.377   3.338 -23.772  1.00 89.31           H  
ATOM   3076  HB3 ASN A 191       8.926   2.853 -22.168  1.00 89.31           H  
ATOM   3077  O   ASN A 191       5.830   2.976 -23.151  1.00 89.31           O  
ATOM   3078  CG  ASN A 191       9.859   4.619 -22.965  1.00 89.31           C  
ATOM   3079  ND2 ASN A 191      11.047   4.123 -22.713  1.00 89.31           N  
ATOM   3080 HD21 ASN A 191      11.825   4.756 -22.834  1.00 89.31           H  
ATOM   3081 HD22 ASN A 191      11.152   3.166 -22.410  1.00 89.31           H  
ATOM   3082  OD1 ASN A 191       9.762   5.777 -23.330  1.00 89.31           O  
ATOM   3083  N   ALA A 192       5.518   3.461 -20.976  1.00 91.10           N  
ATOM   3084  H   ALA A 192       5.871   3.958 -20.170  1.00 91.10           H  
ATOM   3085  CA  ALA A 192       4.324   2.649 -20.767  1.00 91.10           C  
ATOM   3086  HA  ALA A 192       3.890   2.388 -21.732  1.00 91.10           H  
ATOM   3087  C   ALA A 192       3.246   3.459 -20.019  1.00 91.10           C  
ATOM   3088  CB  ALA A 192       4.758   1.340 -20.090  1.00 91.10           C  
ATOM   3089  HB1 ALA A 192       3.892   0.712 -19.882  1.00 91.10           H  
ATOM   3090  HB2 ALA A 192       5.431   0.793 -20.750  1.00 91.10           H  
ATOM   3091  HB3 ALA A 192       5.290   1.559 -19.165  1.00 91.10           H  
ATOM   3092  O   ALA A 192       2.820   4.510 -20.509  1.00 91.10           O  
ATOM   3093  N   TYR A 193       2.780   2.997 -18.855  1.00 92.50           N  
ATOM   3094  H   TYR A 193       3.192   2.166 -18.455  1.00 92.50           H  
ATOM   3095  CA  TYR A 193       1.633   3.596 -18.165  1.00 92.50           C  
ATOM   3096  HA  TYR A 193       0.885   3.841 -18.920  1.00 92.50           H  
ATOM   3097  C   TYR A 193       1.943   4.915 -17.448  1.00 92.50           C  
ATOM   3098  CB  TYR A 193       0.999   2.582 -17.205  1.00 92.50           C  
ATOM   3099  HB2 TYR A 193       0.172   3.065 -16.686  1.00 92.50           H  
ATOM   3100  HB3 TYR A 193       1.732   2.294 -16.451  1.00 92.50           H  
ATOM   3101  O   TYR A 193       1.000   5.645 -17.132  1.00 92.50           O  
ATOM   3102  CG  TYR A 193       0.442   1.346 -17.886  1.00 92.50           C  
ATOM   3103  CD1 TYR A 193      -0.643   1.462 -18.776  1.00 92.50           C  
ATOM   3104  HD1 TYR A 193      -1.077   2.432 -18.973  1.00 92.50           H  
ATOM   3105  CD2 TYR A 193       0.993   0.079 -17.620  1.00 92.50           C  
ATOM   3106  HD2 TYR A 193       1.794  -0.021 -16.902  1.00 92.50           H  
ATOM   3107  CE1 TYR A 193      -1.163   0.315 -19.408  1.00 92.50           C  
ATOM   3108  HE1 TYR A 193      -1.995   0.388 -20.092  1.00 92.50           H  
ATOM   3109  CE2 TYR A 193       0.492  -1.068 -18.260  1.00 92.50           C  
ATOM   3110  HE2 TYR A 193       0.928  -2.033 -18.050  1.00 92.50           H  
ATOM   3111  OH  TYR A 193      -1.095  -2.053 -19.764  1.00 92.50           O  
ATOM   3112  HH  TYR A 193      -0.624  -2.841 -19.486  1.00 92.50           H  
ATOM   3113  CZ  TYR A 193      -0.592  -0.949 -19.154  1.00 92.50           C  
ATOM   3114  N   ASN A 194       3.220   5.264 -17.226  1.00 93.66           N  
ATOM   3115  H   ASN A 194       3.952   4.618 -17.486  1.00 93.66           H  
ATOM   3116  CA  ASN A 194       3.618   6.532 -16.599  1.00 93.66           C  
ATOM   3117  HA  ASN A 194       4.682   6.467 -16.368  1.00 93.66           H  
ATOM   3118  C   ASN A 194       2.920   6.787 -15.247  1.00 93.66           C  
ATOM   3119  CB  ASN A 194       3.409   7.684 -17.605  1.00 93.66           C  
ATOM   3120  HB2 ASN A 194       3.286   8.630 -17.078  1.00 93.66           H  
ATOM   3121  HB3 ASN A 194       2.505   7.526 -18.192  1.00 93.66           H  
ATOM   3122  O   ASN A 194       2.458   7.895 -14.961  1.00 93.66           O  
ATOM   3123  CG  ASN A 194       4.590   7.882 -18.510  1.00 93.66           C  
ATOM   3124  ND2 ASN A 194       4.483   7.531 -19.764  1.00 93.66           N  
ATOM   3125 HD21 ASN A 194       3.712   6.945 -20.052  1.00 93.66           H  
ATOM   3126 HD22 ASN A 194       5.332   7.563 -20.310  1.00 93.66           H  
ATOM   3127  OD1 ASN A 194       5.598   8.416 -18.095  1.00 93.66           O  
ATOM   3128  N   THR A 195       2.774   5.755 -14.420  1.00 95.14           N  
ATOM   3129  H   THR A 195       3.212   4.873 -14.644  1.00 95.14           H  
ATOM   3130  CA  THR A 195       2.068   5.863 -13.142  1.00 95.14           C  
ATOM   3131  HA  THR A 195       2.324   6.822 -12.691  1.00 95.14           H  
ATOM   3132  C   THR A 195       2.523   4.776 -12.188  1.00 95.14           C  
ATOM   3133  CB  THR A 195       0.547   5.821 -13.361  1.00 95.14           C  
ATOM   3134  HB  THR A 195       0.310   6.475 -14.201  1.00 95.14           H  
ATOM   3135  O   THR A 195       3.013   3.740 -12.626  1.00 95.14           O  
ATOM   3136  CG2 THR A 195      -0.008   4.431 -13.679  1.00 95.14           C  
ATOM   3137 HG21 THR A 195       0.084   3.777 -12.812  1.00 95.14           H  
ATOM   3138 HG22 THR A 195      -1.061   4.513 -13.950  1.00 95.14           H  
ATOM   3139 HG23 THR A 195       0.543   3.997 -14.513  1.00 95.14           H  
ATOM   3140  OG1 THR A 195      -0.135   6.336 -12.237  1.00 95.14           O  
ATOM   3141  HG1 THR A 195       0.413   7.020 -11.847  1.00 95.14           H  
ATOM   3142  N   GLY A 196       2.375   5.033 -10.893  1.00 96.26           N  
ATOM   3143  H   GLY A 196       1.911   5.883 -10.605  1.00 96.26           H  
ATOM   3144  CA  GLY A 196       2.620   4.034  -9.870  1.00 96.26           C  
ATOM   3145  HA2 GLY A 196       3.471   3.447 -10.217  1.00 96.26           H  
ATOM   3146  HA3 GLY A 196       2.873   4.488  -8.912  1.00 96.26           H  
ATOM   3147  C   GLY A 196       1.428   3.109  -9.681  1.00 96.26           C  
ATOM   3148  O   GLY A 196       0.283   3.584  -9.630  1.00 96.26           O  
ATOM   3149  N   TRP A 197       1.719   1.817  -9.584  1.00 95.07           N  
ATOM   3150  H   TRP A 197       2.687   1.528  -9.562  1.00 95.07           H  
ATOM   3151  CA  TRP A 197       0.746   0.750  -9.395  1.00 95.07           C  
ATOM   3152  HA  TRP A 197      -0.090   1.122  -8.802  1.00 95.07           H  
ATOM   3153  C   TRP A 197       1.343  -0.403  -8.603  1.00 95.07           C  
ATOM   3154  CB  TRP A 197       0.231   0.267 -10.750  1.00 95.07           C  
ATOM   3155  HB2 TRP A 197       0.998  -0.340 -11.230  1.00 95.07           H  
ATOM   3156  HB3 TRP A 197       0.037   1.130 -11.388  1.00 95.07           H  
ATOM   3157  O   TRP A 197       2.539  -0.697  -8.830  1.00 95.07           O  
ATOM   3158  CG  TRP A 197      -1.038  -0.510 -10.645  1.00 95.07           C  
ATOM   3159  CD1 TRP A 197      -1.171  -1.846 -10.782  1.00 95.07           C  
ATOM   3160  HD1 TRP A 197      -0.345  -2.519 -10.961  1.00 95.07           H  
ATOM   3161  CD2 TRP A 197      -2.362  -0.009 -10.306  1.00 95.07           C  
ATOM   3162  CE2 TRP A 197      -3.283  -1.093 -10.368  1.00 95.07           C  
ATOM   3163  CE3 TRP A 197      -2.876   1.259  -9.961  1.00 95.07           C  
ATOM   3164  HE3 TRP A 197      -2.183   2.084  -9.880  1.00 95.07           H  
ATOM   3165  NE1 TRP A 197      -2.501  -2.195 -10.642  1.00 95.07           N  
ATOM   3166  HE1 TRP A 197      -2.828  -3.147 -10.736  1.00 95.07           H  
ATOM   3167  CH2 TRP A 197      -5.141   0.359  -9.808  1.00 95.07           C  
ATOM   3168  HH2 TRP A 197      -6.195   0.497  -9.615  1.00 95.07           H  
ATOM   3169  CZ2 TRP A 197      -4.660  -0.908 -10.174  1.00 95.07           C  
ATOM   3170  HZ2 TRP A 197      -5.333  -1.744 -10.291  1.00 95.07           H  
ATOM   3171  CZ3 TRP A 197      -4.248   1.440  -9.695  1.00 95.07           C  
ATOM   3172  HZ3 TRP A 197      -4.610   2.415  -9.404  1.00 95.07           H  
ATOM   3173  OXT TRP A 197       0.572  -0.932  -7.779  1.00 95.07           O  
TER    3174      TRP A 197                                                       
END   
