# Supplementary material for: Nuclear genome of Bulinus truncatus, an intermediate host of the carcinogenic human blood fluke Schistosoma haematobium
Source: Nat Commun. 2022 Feb 21;13:977. doi: 10.1038/s41467-022-28634-9 (PMC8861042; doi:10.1038/s41467-022-28634-9)
Supplement: Supplementary file 6 — Supplementary Data 3 [file 41467_2022_28634_MOESM6_ESM.zip › Supplementary_Data_3/btru_054121-t1.mature.pep.pdb]

ATOM      1  N   MET A   1      53.716  -4.111 -17.775  1.00 49.05           N  
ATOM      2  H   MET A   1      54.567  -4.526 -18.127  1.00 49.05           H  
ATOM      3  H2  MET A   1      53.066  -3.981 -18.536  1.00 49.05           H  
ATOM      4  H3  MET A   1      53.311  -4.748 -17.104  1.00 49.05           H  
ATOM      5  CA  MET A   1      54.016  -2.816 -17.118  1.00 49.05           C  
ATOM      6  HA  MET A   1      53.081  -2.399 -16.743  1.00 49.05           H  
ATOM      7  C   MET A   1      54.542  -1.766 -18.099  1.00 49.05           C  
ATOM      8  CB  MET A   1      54.931  -2.988 -15.902  1.00 49.05           C  
ATOM      9  HB2 MET A   1      55.717  -3.712 -16.118  1.00 49.05           H  
ATOM     10  HB3 MET A   1      55.397  -2.031 -15.665  1.00 49.05           H  
ATOM     11  O   MET A   1      54.016  -0.661 -18.076  1.00 49.05           O  
ATOM     12  CG  MET A   1      54.117  -3.432 -14.681  1.00 49.05           C  
ATOM     13  HG2 MET A   1      53.626  -4.381 -14.898  1.00 49.05           H  
ATOM     14  HG3 MET A   1      53.353  -2.684 -14.469  1.00 49.05           H  
ATOM     15  SD  MET A   1      55.133  -3.644 -13.204  1.00 49.05           S  
ATOM     16  CE  MET A   1      53.884  -4.185 -12.005  1.00 49.05           C  
ATOM     17  HE1 MET A   1      53.124  -3.413 -11.887  1.00 49.05           H  
ATOM     18  HE2 MET A   1      54.363  -4.362 -11.042  1.00 49.05           H  
ATOM     19  HE3 MET A   1      53.418  -5.110 -12.345  1.00 49.05           H  
ATOM     20  N   ASP A   2      55.466  -2.092 -19.012  1.00 55.83           N  
ATOM     21  H   ASP A   2      56.014  -2.933 -18.897  1.00 55.83           H  
ATOM     22  CA  ASP A   2      56.076  -1.113 -19.943  1.00 55.83           C  
ATOM     23  HA  ASP A   2      56.666  -0.400 -19.367  1.00 55.83           H  
ATOM     24  C   ASP A   2      55.103  -0.268 -20.778  1.00 55.83           C  
ATOM     25  CB  ASP A   2      57.000  -1.859 -20.922  1.00 55.83           C  
ATOM     26  HB2 ASP A   2      57.181  -1.226 -21.791  1.00 55.83           H  
ATOM     27  HB3 ASP A   2      56.505  -2.765 -21.271  1.00 55.83           H  
ATOM     28  O   ASP A   2      55.353   0.910 -21.034  1.00 55.83           O  
ATOM     29  CG  ASP A   2      58.362  -2.199 -20.326  1.00 55.83           C  
ATOM     30  OD1 ASP A   2      58.715  -1.559 -19.316  1.00 55.83           O  
ATOM     31  OD2 ASP A   2      59.002  -3.096 -20.903  1.00 55.83           O  
ATOM     32  N   PHE A   3      53.975  -0.837 -21.204  1.00 47.66           N  
ATOM     33  H   PHE A   3      53.841  -1.824 -21.037  1.00 47.66           H  
ATOM     34  CA  PHE A   3      53.001  -0.112 -22.023  1.00 47.66           C  
ATOM     35  HA  PHE A   3      53.535   0.394 -22.827  1.00 47.66           H  
ATOM     36  C   PHE A   3      52.248   0.978 -21.237  1.00 47.66           C  
ATOM     37  CB  PHE A   3      52.049  -1.131 -22.654  1.00 47.66           C  
ATOM     38  HB2 PHE A   3      51.445  -1.594 -21.873  1.00 47.66           H  
ATOM     39  HB3 PHE A   3      52.635  -1.919 -23.128  1.00 47.66           H  
ATOM     40  O   PHE A   3      52.021   2.070 -21.755  1.00 47.66           O  
ATOM     41  CG  PHE A   3      51.144  -0.531 -23.706  1.00 47.66           C  
ATOM     42  CD1 PHE A   3      49.777  -0.334 -23.439  1.00 47.66           C  
ATOM     43  HD1 PHE A   3      49.360  -0.624 -22.485  1.00 47.66           H  
ATOM     44  CD2 PHE A   3      51.671  -0.173 -24.961  1.00 47.66           C  
ATOM     45  HD2 PHE A   3      52.717  -0.335 -25.177  1.00 47.66           H  
ATOM     46  CE1 PHE A   3      48.941   0.214 -24.425  1.00 47.66           C  
ATOM     47  HE1 PHE A   3      47.887   0.342 -24.228  1.00 47.66           H  
ATOM     48  CE2 PHE A   3      50.837   0.391 -25.942  1.00 47.66           C  
ATOM     49  HE2 PHE A   3      51.239   0.663 -26.907  1.00 47.66           H  
ATOM     50  CZ  PHE A   3      49.472   0.588 -25.672  1.00 47.66           C  
ATOM     51  HZ  PHE A   3      48.826   1.010 -26.428  1.00 47.66           H  
ATOM     52  N   ILE A   4      51.923   0.714 -19.966  1.00 52.71           N  
ATOM     53  H   ILE A   4      52.245  -0.156 -19.567  1.00 52.71           H  
ATOM     54  CA  ILE A   4      51.241   1.667 -19.072  1.00 52.71           C  
ATOM     55  HA  ILE A   4      50.352   2.055 -19.571  1.00 52.71           H  
ATOM     56  C   ILE A   4      52.154   2.859 -18.790  1.00 52.71           C  
ATOM     57  CB  ILE A   4      50.804   0.964 -17.763  1.00 52.71           C  
ATOM     58  HB  ILE A   4      51.667   0.459 -17.329  1.00 52.71           H  
ATOM     59  O   ILE A   4      51.730   4.007 -18.897  1.00 52.71           O  
ATOM     60  CG1 ILE A   4      49.722  -0.088 -18.083  1.00 52.71           C  
ATOM     61 HG12 ILE A   4      50.082  -0.756 -18.866  1.00 52.71           H  
ATOM     62 HG13 ILE A   4      48.837   0.429 -18.455  1.00 52.71           H  
ATOM     63  CG2 ILE A   4      50.278   1.976 -16.730  1.00 52.71           C  
ATOM     64 HG21 ILE A   4      51.061   2.676 -16.440  1.00 52.71           H  
ATOM     65 HG22 ILE A   4      49.958   1.470 -15.818  1.00 52.71           H  
ATOM     66 HG23 ILE A   4      49.434   2.533 -17.138  1.00 52.71           H  
ATOM     67  CD1 ILE A   4      49.307  -0.969 -16.898  1.00 52.71           C  
ATOM     68 HD11 ILE A   4      50.189  -1.414 -16.436  1.00 52.71           H  
ATOM     69 HD12 ILE A   4      48.653  -1.765 -17.255  1.00 52.71           H  
ATOM     70 HD13 ILE A   4      48.759  -0.386 -16.158  1.00 52.71           H  
ATOM     71  N   VAL A   5      53.430   2.588 -18.514  1.00 64.89           N  
ATOM     72  H   VAL A   5      53.714   1.622 -18.439  1.00 64.89           H  
ATOM     73  CA  VAL A   5      54.434   3.630 -18.269  1.00 64.89           C  
ATOM     74  HA  VAL A   5      54.083   4.270 -17.459  1.00 64.89           H  
ATOM     75  C   VAL A   5      54.603   4.522 -19.503  1.00 64.89           C  
ATOM     76  CB  VAL A   5      55.764   2.992 -17.828  1.00 64.89           C  
ATOM     77  HB  VAL A   5      56.105   2.303 -18.600  1.00 64.89           H  
ATOM     78  O   VAL A   5      54.622   5.745 -19.373  1.00 64.89           O  
ATOM     79  CG1 VAL A   5      56.851   4.047 -17.602  1.00 64.89           C  
ATOM     80 HG11 VAL A   5      57.752   3.572 -17.213  1.00 64.89           H  
ATOM     81 HG12 VAL A   5      57.111   4.532 -18.543  1.00 64.89           H  
ATOM     82 HG13 VAL A   5      56.511   4.796 -16.887  1.00 64.89           H  
ATOM     83  CG2 VAL A   5      55.585   2.211 -16.518  1.00 64.89           C  
ATOM     84 HG21 VAL A   5      55.242   2.878 -15.727  1.00 64.89           H  
ATOM     85 HG22 VAL A   5      54.866   1.401 -16.641  1.00 64.89           H  
ATOM     86 HG23 VAL A   5      56.538   1.773 -16.220  1.00 64.89           H  
ATOM     87  N   LYS A   6      54.632   3.942 -20.714  1.00 65.01           N  
ATOM     88  H   LYS A   6      54.635   2.933 -20.756  1.00 65.01           H  
ATOM     89  CA  LYS A   6      54.691   4.709 -21.974  1.00 65.01           C  
ATOM     90  HA  LYS A   6      55.543   5.387 -21.927  1.00 65.01           H  
ATOM     91  C   LYS A   6      53.466   5.608 -22.183  1.00 65.01           C  
ATOM     92  CB  LYS A   6      54.883   3.758 -23.169  1.00 65.01           C  
ATOM     93  HB2 LYS A   6      54.192   2.919 -23.085  1.00 65.01           H  
ATOM     94  HB3 LYS A   6      54.654   4.296 -24.088  1.00 65.01           H  
ATOM     95  O   LYS A   6      53.631   6.754 -22.599  1.00 65.01           O  
ATOM     96  CG  LYS A   6      56.327   3.240 -23.264  1.00 65.01           C  
ATOM     97  HG2 LYS A   6      56.997   4.087 -23.416  1.00 65.01           H  
ATOM     98  HG3 LYS A   6      56.604   2.748 -22.332  1.00 65.01           H  
ATOM     99  CD  LYS A   6      56.496   2.252 -24.428  1.00 65.01           C  
ATOM    100  HD2 LYS A   6      56.260   2.754 -25.367  1.00 65.01           H  
ATOM    101  HD3 LYS A   6      55.813   1.415 -24.283  1.00 65.01           H  
ATOM    102  CE  LYS A   6      57.942   1.737 -24.456  1.00 65.01           C  
ATOM    103  HE2 LYS A   6      58.157   1.274 -23.493  1.00 65.01           H  
ATOM    104  HE3 LYS A   6      58.615   2.588 -24.564  1.00 65.01           H  
ATOM    105  NZ  LYS A   6      58.180   0.757 -25.547  1.00 65.01           N  
ATOM    106  HZ1 LYS A   6      59.135   0.430 -25.513  1.00 65.01           H  
ATOM    107  HZ2 LYS A   6      57.587  -0.052 -25.432  1.00 65.01           H  
ATOM    108  HZ3 LYS A   6      58.016   1.168 -26.455  1.00 65.01           H  
ATOM    109  N   LEU A   7      52.263   5.126 -21.869  1.00 54.33           N  
ATOM    110  H   LEU A   7      52.207   4.170 -21.549  1.00 54.33           H  
ATOM    111  CA  LEU A   7      51.015   5.897 -21.971  1.00 54.33           C  
ATOM    112  HA  LEU A   7      50.951   6.338 -22.966  1.00 54.33           H  
ATOM    113  C   LEU A   7      50.963   7.063 -20.978  1.00 54.33           C  
ATOM    114  CB  LEU A   7      49.825   4.945 -21.761  1.00 54.33           C  
ATOM    115  HB2 LEU A   7      50.134   4.122 -21.117  1.00 54.33           H  
ATOM    116  HB3 LEU A   7      49.020   5.466 -21.243  1.00 54.33           H  
ATOM    117  O   LEU A   7      50.642   8.186 -21.370  1.00 54.33           O  
ATOM    118  CG  LEU A   7      49.280   4.395 -23.088  1.00 54.33           C  
ATOM    119  HG  LEU A   7      50.101   4.214 -23.783  1.00 54.33           H  
ATOM    120  CD1 LEU A   7      48.558   3.076 -22.844  1.00 54.33           C  
ATOM    121 HD11 LEU A   7      48.124   2.725 -23.780  1.00 54.33           H  
ATOM    122 HD12 LEU A   7      47.765   3.213 -22.109  1.00 54.33           H  
ATOM    123 HD13 LEU A   7      49.272   2.338 -22.478  1.00 54.33           H  
ATOM    124  CD2 LEU A   7      48.283   5.373 -23.716  1.00 54.33           C  
ATOM    125 HD21 LEU A   7      48.772   6.330 -23.900  1.00 54.33           H  
ATOM    126 HD22 LEU A   7      47.435   5.527 -23.049  1.00 54.33           H  
ATOM    127 HD23 LEU A   7      47.929   4.975 -24.667  1.00 54.33           H  
ATOM    128  N   ILE A   8      51.344   6.824 -19.719  1.00 63.13           N  
ATOM    129  H   ILE A   8      51.568   5.875 -19.455  1.00 63.13           H  
ATOM    130  CA  ILE A   8      51.438   7.876 -18.698  1.00 63.13           C  
ATOM    131  HA  ILE A   8      50.474   8.381 -18.628  1.00 63.13           H  
ATOM    132  C   ILE A   8      52.465   8.933 -19.128  1.00 63.13           C  
ATOM    133  CB  ILE A   8      51.757   7.262 -17.313  1.00 63.13           C  
ATOM    134  HB  ILE A   8      52.641   6.632 -17.408  1.00 63.13           H  
ATOM    135  O   ILE A   8      52.192  10.130 -19.028  1.00 63.13           O  
ATOM    136  CG1 ILE A   8      50.570   6.394 -16.829  1.00 63.13           C  
ATOM    137 HG12 ILE A   8      50.262   5.711 -17.622  1.00 63.13           H  
ATOM    138 HG13 ILE A   8      49.719   7.036 -16.604  1.00 63.13           H  
ATOM    139  CG2 ILE A   8      52.054   8.364 -16.276  1.00 63.13           C  
ATOM    140 HG21 ILE A   8      51.199   9.033 -16.182  1.00 63.13           H  
ATOM    141 HG22 ILE A   8      52.933   8.941 -16.561  1.00 63.13           H  
ATOM    142 HG23 ILE A   8      52.268   7.926 -15.302  1.00 63.13           H  
ATOM    143  CD1 ILE A   8      50.885   5.540 -15.594  1.00 63.13           C  
ATOM    144 HD11 ILE A   8      51.024   6.170 -14.715  1.00 63.13           H  
ATOM    145 HD12 ILE A   8      50.049   4.867 -15.402  1.00 63.13           H  
ATOM    146 HD13 ILE A   8      51.785   4.951 -15.769  1.00 63.13           H  
ATOM    147  N   HIS A   9      53.606   8.519 -19.692  1.00 67.05           N  
ATOM    148  H   HIS A   9      53.805   7.529 -19.701  1.00 67.05           H  
ATOM    149  CA  HIS A   9      54.625   9.438 -20.208  1.00 67.05           C  
ATOM    150  HA  HIS A   9      54.868  10.146 -19.415  1.00 67.05           H  
ATOM    151  C   HIS A   9      54.159  10.271 -21.410  1.00 67.05           C  
ATOM    152  CB  HIS A   9      55.907   8.673 -20.566  1.00 67.05           C  
ATOM    153  HB2 HIS A   9      56.291   9.030 -21.522  1.00 67.05           H  
ATOM    154  HB3 HIS A   9      55.704   7.608 -20.687  1.00 67.05           H  
ATOM    155  O   HIS A   9      54.478  11.457 -21.496  1.00 67.05           O  
ATOM    156  CG  HIS A   9      56.994   8.879 -19.550  1.00 67.05           C  
ATOM    157  CD2 HIS A   9      57.605   7.919 -18.792  1.00 67.05           C  
ATOM    158  HD2 HIS A   9      57.390   6.861 -18.807  1.00 67.05           H  
ATOM    159  ND1 HIS A   9      57.552  10.091 -19.208  1.00 67.05           N  
ATOM    160  HD1 HIS A   9      57.193  11.001 -19.461  1.00 67.05           H  
ATOM    161  CE1 HIS A   9      58.489   9.864 -18.272  1.00 67.05           C  
ATOM    162  HE1 HIS A   9      59.063  10.622 -17.760  1.00 67.05           H  
ATOM    163  NE2 HIS A   9      58.562   8.555 -17.999  1.00 67.05           N  
ATOM    164  N   GLN A  10      53.416   9.680 -22.348  1.00 67.46           N  
ATOM    165  H   GLN A  10      53.217   8.693 -22.263  1.00 67.46           H  
ATOM    166  CA  GLN A  10      52.868  10.418 -23.490  1.00 67.46           C  
ATOM    167  HA  GLN A  10      53.665  10.993 -23.962  1.00 67.46           H  
ATOM    168  C   GLN A  10      51.801  11.426 -23.052  1.00 67.46           C  
ATOM    169  CB  GLN A  10      52.289   9.442 -24.522  1.00 67.46           C  
ATOM    170  HB2 GLN A  10      51.628   9.993 -25.191  1.00 67.46           H  
ATOM    171  HB3 GLN A  10      51.703   8.675 -24.016  1.00 67.46           H  
ATOM    172  O   GLN A  10      51.814  12.569 -23.506  1.00 67.46           O  
ATOM    173  CG  GLN A  10      53.386   8.791 -25.375  1.00 67.46           C  
ATOM    174  HG2 GLN A  10      54.066   8.225 -24.737  1.00 67.46           H  
ATOM    175  HG3 GLN A  10      53.957   9.573 -25.874  1.00 67.46           H  
ATOM    176  CD  GLN A  10      52.822   7.852 -26.438  1.00 67.46           C  
ATOM    177  NE2 GLN A  10      53.625   7.429 -27.389  1.00 67.46           N  
ATOM    178 HE21 GLN A  10      54.586   7.735 -27.437  1.00 67.46           H  
ATOM    179 HE22 GLN A  10      53.196   6.838 -28.086  1.00 67.46           H  
ATOM    180  OE1 GLN A  10      51.661   7.481 -26.451  1.00 67.46           O  
ATOM    181  N   CYS A  11      50.916  11.023 -22.139  1.00 61.12           N  
ATOM    182  H   CYS A  11      50.951  10.064 -21.824  1.00 61.12           H  
ATOM    183  CA  CYS A  11      49.859  11.876 -21.607  1.00 61.12           C  
ATOM    184  HA  CYS A  11      49.296  12.299 -22.439  1.00 61.12           H  
ATOM    185  C   CYS A  11      50.428  13.054 -20.796  1.00 61.12           C  
ATOM    186  CB  CYS A  11      48.909  10.978 -20.805  1.00 61.12           C  
ATOM    187  HB2 CYS A  11      49.460  10.483 -20.005  1.00 61.12           H  
ATOM    188  HB3 CYS A  11      48.529  10.203 -21.471  1.00 61.12           H  
ATOM    189  O   CYS A  11      50.060  14.204 -21.034  1.00 61.12           O  
ATOM    190  SG  CYS A  11      47.486  11.821 -20.085  1.00 61.12           S  
ATOM    191  N   THR A  12      51.408  12.798 -19.922  1.00 66.45           N  
ATOM    192  H   THR A  12      51.669  11.837 -19.755  1.00 66.45           H  
ATOM    193  CA  THR A  12      52.089  13.859 -19.159  1.00 66.45           C  
ATOM    194  HA  THR A  12      51.328  14.445 -18.644  1.00 66.45           H  
ATOM    195  C   THR A  12      52.831  14.837 -20.071  1.00 66.45           C  
ATOM    196  CB  THR A  12      53.048  13.307 -18.092  1.00 66.45           C  
ATOM    197  HB  THR A  12      53.723  14.103 -17.777  1.00 66.45           H  
ATOM    198  O   THR A  12      52.683  16.043 -19.891  1.00 66.45           O  
ATOM    199  CG2 THR A  12      52.308  12.800 -16.858  1.00 66.45           C  
ATOM    200 HG21 THR A  12      53.023  12.402 -16.138  1.00 66.45           H  
ATOM    201 HG22 THR A  12      51.766  13.623 -16.391  1.00 66.45           H  
ATOM    202 HG23 THR A  12      51.597  12.020 -17.131  1.00 66.45           H  
ATOM    203  OG1 THR A  12      53.808  12.238 -18.596  1.00 66.45           O  
ATOM    204  HG1 THR A  12      53.232  11.470 -18.605  1.00 66.45           H  
ATOM    205  N   ARG A  13      53.551  14.369 -21.104  1.00 68.35           N  
ATOM    206  H   ARG A  13      53.660  13.368 -21.192  1.00 68.35           H  
ATOM    207  CA  ARG A  13      54.191  15.261 -22.097  1.00 68.35           C  
ATOM    208  HA  ARG A  13      54.839  15.964 -21.574  1.00 68.35           H  
ATOM    209  C   ARG A  13      53.179  16.133 -22.847  1.00 68.35           C  
ATOM    210  CB  ARG A  13      55.028  14.455 -23.102  1.00 68.35           C  
ATOM    211  HB2 ARG A  13      54.460  13.588 -23.440  1.00 68.35           H  
ATOM    212  HB3 ARG A  13      55.228  15.086 -23.968  1.00 68.35           H  
ATOM    213  O   ARG A  13      53.444  17.314 -23.061  1.00 68.35           O  
ATOM    214  CG  ARG A  13      56.379  14.004 -22.529  1.00 68.35           C  
ATOM    215  HG2 ARG A  13      56.939  14.875 -22.189  1.00 68.35           H  
ATOM    216  HG3 ARG A  13      56.216  13.338 -21.682  1.00 68.35           H  
ATOM    217  CD  ARG A  13      57.184  13.281 -23.617  1.00 68.35           C  
ATOM    218  HD2 ARG A  13      56.573  12.478 -24.028  1.00 68.35           H  
ATOM    219  HD3 ARG A  13      57.405  13.996 -24.409  1.00 68.35           H  
ATOM    220  NE  ARG A  13      58.435  12.706 -23.084  1.00 68.35           N  
ATOM    221  HE  ARG A  13      58.480  12.575 -22.084  1.00 68.35           H  
ATOM    222  NH1 ARG A  13      59.569  12.489 -25.074  1.00 68.35           N  
ATOM    223 HH11 ARG A  13      60.409  12.237 -25.577  1.00 68.35           H  
ATOM    224 HH12 ARG A  13      58.811  12.954 -25.553  1.00 68.35           H  
ATOM    225  NH2 ARG A  13      60.518  11.784 -23.184  1.00 68.35           N  
ATOM    226 HH21 ARG A  13      61.340  11.530 -23.712  1.00 68.35           H  
ATOM    227 HH22 ARG A  13      60.520  11.655 -22.183  1.00 68.35           H  
ATOM    228  CZ  ARG A  13      59.496  12.331 -23.781  1.00 68.35           C  
ATOM    229  N   ALA A  14      52.031  15.574 -23.229  1.00 65.14           N  
ATOM    230  H   ALA A  14      51.880  14.594 -23.036  1.00 65.14           H  
ATOM    231  CA  ALA A  14      50.989  16.309 -23.944  1.00 65.14           C  
ATOM    232  HA  ALA A  14      51.448  16.827 -24.787  1.00 65.14           H  
ATOM    233  C   ALA A  14      50.314  17.382 -23.069  1.00 65.14           C  
ATOM    234  CB  ALA A  14      49.975  15.302 -24.498  1.00 65.14           C  
ATOM    235  HB1 ALA A  14      49.494  14.767 -23.680  1.00 65.14           H  
ATOM    236  HB2 ALA A  14      49.215  15.831 -25.074  1.00 65.14           H  
ATOM    237  HB3 ALA A  14      50.480  14.586 -25.146  1.00 65.14           H  
ATOM    238  O   ALA A  14      50.098  18.499 -23.538  1.00 65.14           O  
ATOM    239  N   GLU A  15      50.014  17.079 -21.802  1.00 64.69           N  
ATOM    240  H   GLU A  15      50.160  16.134 -21.476  1.00 64.69           H  
ATOM    241  CA  GLU A  15      49.437  18.057 -20.864  1.00 64.69           C  
ATOM    242  HA  GLU A  15      48.593  18.559 -21.337  1.00 64.69           H  
ATOM    243  C   GLU A  15      50.433  19.166 -20.494  1.00 64.69           C  
ATOM    244  CB  GLU A  15      48.926  17.355 -19.595  1.00 64.69           C  
ATOM    245  HB2 GLU A  15      49.674  16.638 -19.256  1.00 64.69           H  
ATOM    246  HB3 GLU A  15      48.801  18.097 -18.806  1.00 64.69           H  
ATOM    247  O   GLU A  15      50.055  20.338 -20.457  1.00 64.69           O  
ATOM    248  CG  GLU A  15      47.582  16.635 -19.790  1.00 64.69           C  
ATOM    249  HG2 GLU A  15      47.362  16.080 -18.878  1.00 64.69           H  
ATOM    250  HG3 GLU A  15      47.688  15.909 -20.596  1.00 64.69           H  
ATOM    251  CD  GLU A  15      46.389  17.566 -20.091  1.00 64.69           C  
ATOM    252  OE1 GLU A  15      45.390  17.046 -20.645  1.00 64.69           O  
ATOM    253  OE2 GLU A  15      46.430  18.785 -19.791  1.00 64.69           O  
ATOM    254  N   ILE A  16      51.716  18.831 -20.308  1.00 64.17           N  
ATOM    255  H   ILE A  16      51.966  17.852 -20.327  1.00 64.17           H  
ATOM    256  CA  ILE A  16      52.780  19.820 -20.063  1.00 64.17           C  
ATOM    257  HA  ILE A  16      52.499  20.431 -19.204  1.00 64.17           H  
ATOM    258  C   ILE A  16      52.907  20.778 -21.257  1.00 64.17           C  
ATOM    259  CB  ILE A  16      54.114  19.107 -19.731  1.00 64.17           C  
ATOM    260  HB  ILE A  16      54.300  18.352 -20.496  1.00 64.17           H  
ATOM    261  O   ILE A  16      52.954  21.993 -21.068  1.00 64.17           O  
ATOM    262  CG1 ILE A  16      54.024  18.415 -18.349  1.00 64.17           C  
ATOM    263 HG12 ILE A  16      54.058  19.171 -17.564  1.00 64.17           H  
ATOM    264 HG13 ILE A  16      53.068  17.901 -18.249  1.00 64.17           H  
ATOM    265  CG2 ILE A  16      55.300  20.091 -19.728  1.00 64.17           C  
ATOM    266 HG21 ILE A  16      56.226  19.582 -19.462  1.00 64.17           H  
ATOM    267 HG22 ILE A  16      55.122  20.895 -19.014  1.00 64.17           H  
ATOM    268 HG23 ILE A  16      55.446  20.526 -20.717  1.00 64.17           H  
ATOM    269  CD1 ILE A  16      55.136  17.386 -18.097  1.00 64.17           C  
ATOM    270 HD11 ILE A  16      54.932  16.859 -17.165  1.00 64.17           H  
ATOM    271 HD12 ILE A  16      55.171  16.663 -18.912  1.00 64.17           H  
ATOM    272 HD13 ILE A  16      56.104  17.881 -18.008  1.00 64.17           H  
ATOM    273  N   SER A  17      52.885  20.248 -22.487  1.00 65.64           N  
ATOM    274  H   SER A  17      52.867  19.242 -22.574  1.00 65.64           H  
ATOM    275  CA  SER A  17      52.957  21.057 -23.710  1.00 65.64           C  
ATOM    276  HA  SER A  17      53.826  21.711 -23.643  1.00 65.64           H  
ATOM    277  C   SER A  17      51.726  21.941 -23.926  1.00 65.64           C  
ATOM    278  CB  SER A  17      53.133  20.145 -24.925  1.00 65.64           C  
ATOM    279  HB2 SER A  17      54.039  19.551 -24.806  1.00 65.64           H  
ATOM    280  HB3 SER A  17      52.280  19.470 -24.997  1.00 65.64           H  
ATOM    281  O   SER A  17      51.864  23.021 -24.493  1.00 65.64           O  
ATOM    282  OG  SER A  17      53.226  20.902 -26.117  1.00 65.64           O  
ATOM    283  HG  SER A  17      52.963  21.809 -25.942  1.00 65.64           H  
ATOM    284  N   LYS A  18      50.529  21.500 -23.519  1.00 62.68           N  
ATOM    285  H   LYS A  18      50.475  20.580 -23.107  1.00 62.68           H  
ATOM    286  CA  LYS A  18      49.284  22.263 -23.716  1.00 62.68           C  
ATOM    287  HA  LYS A  18      49.316  22.757 -24.687  1.00 62.68           H  
ATOM    288  C   LYS A  18      49.089  23.392 -22.713  1.00 62.68           C  
ATOM    289  CB  LYS A  18      48.069  21.326 -23.660  1.00 62.68           C  
ATOM    290  HB2 LYS A  18      47.204  21.893 -23.318  1.00 62.68           H  
ATOM    291  HB3 LYS A  18      48.244  20.521 -22.946  1.00 62.68           H  
ATOM    292  O   LYS A  18      48.434  24.374 -23.042  1.00 62.68           O  
ATOM    293  CG  LYS A  18      47.737  20.757 -25.042  1.00 62.68           C  
ATOM    294  HG2 LYS A  18      47.601  21.579 -25.745  1.00 62.68           H  
ATOM    295  HG3 LYS A  18      48.554  20.123 -25.387  1.00 62.68           H  
ATOM    296  CD  LYS A  18      46.442  19.944 -24.964  1.00 62.68           C  
ATOM    297  HD2 LYS A  18      45.657  20.566 -24.534  1.00 62.68           H  
ATOM    298  HD3 LYS A  18      46.602  19.078 -24.321  1.00 62.68           H  
ATOM    299  CE  LYS A  18      46.021  19.491 -26.364  1.00 62.68           C  
ATOM    300  HE2 LYS A  18      45.952  20.370 -27.004  1.00 62.68           H  
ATOM    301  HE3 LYS A  18      46.798  18.842 -26.767  1.00 62.68           H  
ATOM    302  NZ  LYS A  18      44.717  18.786 -26.322  1.00 62.68           N  
ATOM    303  HZ1 LYS A  18      44.441  18.487 -27.247  1.00 62.68           H  
ATOM    304  HZ2 LYS A  18      44.772  17.984 -25.711  1.00 62.68           H  
ATOM    305  HZ3 LYS A  18      44.002  19.404 -25.966  1.00 62.68           H  
ATOM    306  N   ARG A  19      49.586  23.236 -21.486  1.00 63.86           N  
ATOM    307  H   ARG A  19      50.060  22.368 -21.279  1.00 63.86           H  
ATOM    308  CA  ARG A  19      49.242  24.135 -20.375  1.00 63.86           C  
ATOM    309  HA  ARG A  19      48.485  24.847 -20.703  1.00 63.86           H  
ATOM    310  C   ARG A  19      50.392  25.028 -19.902  1.00 63.86           C  
ATOM    311  CB  ARG A  19      48.622  23.309 -19.248  1.00 63.86           C  
ATOM    312  HB2 ARG A  19      49.323  22.515 -18.990  1.00 63.86           H  
ATOM    313  HB3 ARG A  19      48.475  23.969 -18.393  1.00 63.86           H  
ATOM    314  O   ARG A  19      50.193  25.793 -18.968  1.00 63.86           O  
ATOM    315  CG  ARG A  19      47.269  22.664 -19.570  1.00 63.86           C  
ATOM    316  HG2 ARG A  19      46.545  23.434 -19.836  1.00 63.86           H  
ATOM    317  HG3 ARG A  19      47.377  21.962 -20.398  1.00 63.86           H  
ATOM    318  CD  ARG A  19      46.795  21.908 -18.323  1.00 63.86           C  
ATOM    319  HD2 ARG A  19      47.546  21.158 -18.074  1.00 63.86           H  
ATOM    320  HD3 ARG A  19      46.723  22.605 -17.489  1.00 63.86           H  
ATOM    321  NE  ARG A  19      45.523  21.208 -18.542  1.00 63.86           N  
ATOM    322  HE  ARG A  19      45.605  20.373 -19.105  1.00 63.86           H  
ATOM    323  NH1 ARG A  19      44.208  22.367 -17.040  1.00 63.86           N  
ATOM    324 HH11 ARG A  19      44.999  22.950 -16.805  1.00 63.86           H  
ATOM    325 HH12 ARG A  19      43.312  22.514 -16.598  1.00 63.86           H  
ATOM    326  NH2 ARG A  19      43.336  20.699 -18.235  1.00 63.86           N  
ATOM    327 HH21 ARG A  19      43.476  19.929 -18.873  1.00 63.86           H  
ATOM    328 HH22 ARG A  19      42.452  20.830 -17.765  1.00 63.86           H  
ATOM    329  CZ  ARG A  19      44.368  21.434 -17.941  1.00 63.86           C  
ATOM    330  N   ASN A  20      51.559  24.958 -20.550  1.00 58.98           N  
ATOM    331  H   ASN A  20      51.646  24.275 -21.289  1.00 58.98           H  
ATOM    332  CA  ASN A  20      52.705  25.842 -20.304  1.00 58.98           C  
ATOM    333  HA  ASN A  20      53.546  25.393 -20.833  1.00 58.98           H  
ATOM    334  C   ASN A  20      53.125  25.894 -18.818  1.00 58.98           C  
ATOM    335  CB  ASN A  20      52.404  27.221 -20.941  1.00 58.98           C  
ATOM    336  HB2 ASN A  20      51.993  27.896 -20.191  1.00 58.98           H  
ATOM    337  HB3 ASN A  20      51.654  27.109 -21.724  1.00 58.98           H  
ATOM    338  O   ASN A  20      53.370  26.964 -18.261  1.00 58.98           O  
ATOM    339  CG  ASN A  20      53.604  27.870 -21.603  1.00 58.98           C  
ATOM    340  ND2 ASN A  20      53.472  29.107 -22.019  1.00 58.98           N  
ATOM    341 HD21 ASN A  20      52.626  29.625 -21.831  1.00 58.98           H  
ATOM    342 HD22 ASN A  20      54.283  29.515 -22.461  1.00 58.98           H  
ATOM    343  OD1 ASN A  20      54.642  27.269 -21.822  1.00 58.98           O  
ATOM    344  N   ILE A  21      53.121  24.739 -18.140  1.00 54.99           N  
ATOM    345  H   ILE A  21      52.962  23.878 -18.643  1.00 54.99           H  
ATOM    346  CA  ILE A  21      53.146  24.718 -16.675  1.00 54.99           C  
ATOM    347  HA  ILE A  21      52.777  25.694 -16.362  1.00 54.99           H  
ATOM    348  C   ILE A  21      54.562  24.568 -16.111  1.00 54.99           C  
ATOM    349  CB  ILE A  21      52.192  23.679 -16.051  1.00 54.99           C  
ATOM    350  HB  ILE A  21      52.648  22.691 -16.110  1.00 54.99           H  
ATOM    351  O   ILE A  21      55.256  23.592 -16.393  1.00 54.99           O  
ATOM    352  CG1 ILE A  21      50.809  23.605 -16.736  1.00 54.99           C  
ATOM    353 HG12 ILE A  21      50.980  23.410 -17.795  1.00 54.99           H  
ATOM    354 HG13 ILE A  21      50.304  24.565 -16.629  1.00 54.99           H  
ATOM    355  CG2 ILE A  21      52.067  24.105 -14.575  1.00 54.99           C  
ATOM    356 HG21 ILE A  21      52.781  23.557 -13.961  1.00 54.99           H  
ATOM    357 HG22 ILE A  21      51.046  23.960 -14.222  1.00 54.99           H  
ATOM    358 HG23 ILE A  21      52.245  25.171 -14.429  1.00 54.99           H  
ATOM    359  CD1 ILE A  21      49.877  22.488 -16.239  1.00 54.99           C  
ATOM    360 HD11 ILE A  21      48.932  22.499 -16.782  1.00 54.99           H  
ATOM    361 HD12 ILE A  21      50.350  21.516 -16.379  1.00 54.99           H  
ATOM    362 HD13 ILE A  21      49.608  22.648 -15.195  1.00 54.99           H  
ATOM    363  N   GLN A  22      54.958  25.506 -15.245  1.00 51.93           N  
ATOM    364  H   GLN A  22      54.343  26.288 -15.078  1.00 51.93           H  
ATOM    365  CA  GLN A  22      56.158  25.405 -14.417  1.00 51.93           C  
ATOM    366  HA  GLN A  22      56.940  24.909 -14.993  1.00 51.93           H  
ATOM    367  C   GLN A  22      55.889  24.566 -13.157  1.00 51.93           C  
ATOM    368  CB  GLN A  22      56.671  26.805 -14.039  1.00 51.93           C  
ATOM    369  HB2 GLN A  22      55.883  27.379 -13.550  1.00 51.93           H  
ATOM    370  HB3 GLN A  22      57.487  26.673 -13.329  1.00 51.93           H  
ATOM    371  O   GLN A  22      55.024  24.922 -12.366  1.00 51.93           O  
ATOM    372  CG  GLN A  22      57.205  27.586 -15.252  1.00 51.93           C  
ATOM    373  HG2 GLN A  22      56.374  28.004 -15.820  1.00 51.93           H  
ATOM    374  HG3 GLN A  22      57.751  26.902 -15.902  1.00 51.93           H  
ATOM    375  CD  GLN A  22      58.157  28.711 -14.851  1.00 51.93           C  
ATOM    376  NE2 GLN A  22      59.033  29.136 -15.733  1.00 51.93           N  
ATOM    377 HE21 GLN A  22      59.054  28.769 -16.674  1.00 51.93           H  
ATOM    378 HE22 GLN A  22      59.633  29.886 -15.419  1.00 51.93           H  
ATOM    379  OE1 GLN A  22      58.155  29.214 -13.742  1.00 51.93           O  
ATOM    380  N   LEU A  23      56.643  23.464 -13.015  1.00 53.16           N  
ATOM    381  H   LEU A  23      57.194  23.258 -13.836  1.00 53.16           H  
ATOM    382  CA  LEU A  23      56.994  22.617 -11.848  1.00 53.16           C  
ATOM    383  HA  LEU A  23      57.249  21.645 -12.270  1.00 53.16           H  
ATOM    384  C   LEU A  23      55.944  22.228 -10.773  1.00 53.16           C  
ATOM    385  CB  LEU A  23      58.303  23.170 -11.238  1.00 53.16           C  
ATOM    386  HB2 LEU A  23      58.372  22.881 -10.189  1.00 53.16           H  
ATOM    387  HB3 LEU A  23      58.272  24.260 -11.263  1.00 53.16           H  
ATOM    388  O   LEU A  23      56.060  21.140 -10.218  1.00 53.16           O  
ATOM    389  CG  LEU A  23      59.556  22.654 -11.986  1.00 53.16           C  
ATOM    390  HG  LEU A  23      59.287  22.391 -13.009  1.00 53.16           H  
ATOM    391  CD1 LEU A  23      60.653  23.713 -12.067  1.00 53.16           C  
ATOM    392 HD11 LEU A  23      60.962  24.007 -11.064  1.00 53.16           H  
ATOM    393 HD12 LEU A  23      60.282  24.590 -12.597  1.00 53.16           H  
ATOM    394 HD13 LEU A  23      61.514  23.316 -12.604  1.00 53.16           H  
ATOM    395  CD2 LEU A  23      60.132  21.413 -11.299  1.00 53.16           C  
ATOM    396 HD21 LEU A  23      60.976  21.030 -11.873  1.00 53.16           H  
ATOM    397 HD22 LEU A  23      59.368  20.639 -11.232  1.00 53.16           H  
ATOM    398 HD23 LEU A  23      60.472  21.665 -10.294  1.00 53.16           H  
ATOM    399  N   VAL A  24      54.896  23.007 -10.504  1.00 49.73           N  
ATOM    400  H   VAL A  24      54.847  23.892 -10.989  1.00 49.73           H  
ATOM    401  CA  VAL A  24      53.921  22.780  -9.415  1.00 49.73           C  
ATOM    402  HA  VAL A  24      54.402  22.158  -8.660  1.00 49.73           H  
ATOM    403  C   VAL A  24      52.678  21.985  -9.865  1.00 49.73           C  
ATOM    404  CB  VAL A  24      53.592  24.125  -8.719  1.00 49.73           C  
ATOM    405  HB  VAL A  24      53.122  24.792  -9.442  1.00 49.73           H  
ATOM    406  O   VAL A  24      51.902  21.523  -9.037  1.00 49.73           O  
ATOM    407  CG1 VAL A  24      52.660  23.987  -7.508  1.00 49.73           C  
ATOM    408 HG11 VAL A  24      51.660  23.694  -7.829  1.00 49.73           H  
ATOM    409 HG12 VAL A  24      52.569  24.944  -6.993  1.00 49.73           H  
ATOM    410 HG13 VAL A  24      53.051  23.244  -6.813  1.00 49.73           H  
ATOM    411  CG2 VAL A  24      54.880  24.792  -8.202  1.00 49.73           C  
ATOM    412 HG21 VAL A  24      55.543  25.044  -9.029  1.00 49.73           H  
ATOM    413 HG22 VAL A  24      55.399  24.126  -7.513  1.00 49.73           H  
ATOM    414 HG23 VAL A  24      54.637  25.720  -7.684  1.00 49.73           H  
ATOM    415  N   SER A  25      52.495  21.708 -11.162  1.00 58.14           N  
ATOM    416  H   SER A  25      53.138  22.109 -11.830  1.00 58.14           H  
ATOM    417  CA  SER A  25      51.316  20.969 -11.663  1.00 58.14           C  
ATOM    418  HA  SER A  25      50.560  20.925 -10.879  1.00 58.14           H  
ATOM    419  C   SER A  25      51.568  19.532 -12.111  1.00 58.14           C  
ATOM    420  CB  SER A  25      50.687  21.709 -12.824  1.00 58.14           C  
ATOM    421  HB2 SER A  25      50.712  22.778 -12.611  1.00 58.14           H  
ATOM    422  HB3 SER A  25      49.649  21.397 -12.940  1.00 58.14           H  
ATOM    423  O   SER A  25      50.655  18.902 -12.651  1.00 58.14           O  
ATOM    424  OG  SER A  25      51.411  21.360 -13.990  1.00 58.14           O  
ATOM    425  HG  SER A  25      51.042  20.541 -14.329  1.00 58.14           H  
ATOM    426  N   VAL A  26      52.788  19.010 -11.972  1.00 61.28           N  
ATOM    427  H   VAL A  26      53.512  19.573 -11.551  1.00 61.28           H  
ATOM    428  CA  VAL A  26      53.117  17.671 -12.492  1.00 61.28           C  
ATOM    429  HA  VAL A  26      52.864  17.642 -13.552  1.00 61.28           H  
ATOM    430  C   VAL A  26      52.263  16.603 -11.802  1.00 61.28           C  
ATOM    431  CB  VAL A  26      54.622  17.375 -12.361  1.00 61.28           C  
ATOM    432  HB  VAL A  26      54.904  17.407 -11.308  1.00 61.28           H  
ATOM    433  O   VAL A  26      51.777  15.686 -12.460  1.00 61.28           O  
ATOM    434  CG1 VAL A  26      54.977  15.994 -12.925  1.00 61.28           C  
ATOM    435 HG11 VAL A  26      54.498  15.209 -12.340  1.00 61.28           H  
ATOM    436 HG12 VAL A  26      56.055  15.839 -12.869  1.00 61.28           H  
ATOM    437 HG13 VAL A  26      54.656  15.916 -13.964  1.00 61.28           H  
ATOM    438  CG2 VAL A  26      55.450  18.419 -13.126  1.00 61.28           C  
ATOM    439 HG21 VAL A  26      55.155  18.442 -14.176  1.00 61.28           H  
ATOM    440 HG22 VAL A  26      56.509  18.172 -13.057  1.00 61.28           H  
ATOM    441 HG23 VAL A  26      55.313  19.409 -12.690  1.00 61.28           H  
ATOM    442  N   ALA A  27      51.982  16.783 -10.507  1.00 63.51           N  
ATOM    443  H   ALA A  27      52.415  17.559 -10.026  1.00 63.51           H  
ATOM    444  CA  ALA A  27      51.066  15.937  -9.748  1.00 63.51           C  
ATOM    445  HA  ALA A  27      51.396  14.901  -9.825  1.00 63.51           H  
ATOM    446  C   ALA A  27      49.624  16.005 -10.282  1.00 63.51           C  
ATOM    447  CB  ALA A  27      51.141  16.354  -8.275  1.00 63.51           C  
ATOM    448  HB1 ALA A  27      50.828  17.392  -8.155  1.00 63.51           H  
ATOM    449  HB2 ALA A  27      50.484  15.717  -7.682  1.00 63.51           H  
ATOM    450  HB3 ALA A  27      52.160  16.241  -7.906  1.00 63.51           H  
ATOM    451  O   ALA A  27      48.985  14.971 -10.446  1.00 63.51           O  
ATOM    452  N   LEU A  28      49.131  17.198 -10.636  1.00 63.48           N  
ATOM    453  H   LEU A  28      49.716  18.014 -10.531  1.00 63.48           H  
ATOM    454  CA  LEU A  28      47.793  17.366 -11.212  1.00 63.48           C  
ATOM    455  HA  LEU A  28      47.080  16.873 -10.551  1.00 63.48           H  
ATOM    456  C   LEU A  28      47.692  16.688 -12.589  1.00 63.48           C  
ATOM    457  CB  LEU A  28      47.453  18.868 -11.296  1.00 63.48           C  
ATOM    458  HB2 LEU A  28      48.017  19.426 -10.548  1.00 63.48           H  
ATOM    459  HB3 LEU A  28      47.757  19.241 -12.274  1.00 63.48           H  
ATOM    460  O   LEU A  28      46.719  15.994 -12.870  1.00 63.48           O  
ATOM    461  CG  LEU A  28      45.952  19.135 -11.079  1.00 63.48           C  
ATOM    462  HG  LEU A  28      45.368  18.320 -11.507  1.00 63.48           H  
ATOM    463  CD1 LEU A  28      45.639  19.256  -9.586  1.00 63.48           C  
ATOM    464 HD11 LEU A  28      45.926  18.340  -9.069  1.00 63.48           H  
ATOM    465 HD12 LEU A  28      46.177  20.097  -9.149  1.00 63.48           H  
ATOM    466 HD13 LEU A  28      44.569  19.408  -9.446  1.00 63.48           H  
ATOM    467  CD2 LEU A  28      45.527  20.432 -11.766  1.00 63.48           C  
ATOM    468 HD21 LEU A  28      46.097  21.271 -11.366  1.00 63.48           H  
ATOM    469 HD22 LEU A  28      45.699  20.351 -12.839  1.00 63.48           H  
ATOM    470 HD23 LEU A  28      44.465  20.606 -11.592  1.00 63.48           H  
ATOM    471  N   CYS A  29      48.730  16.819 -13.423  1.00 63.02           N  
ATOM    472  H   CYS A  29      49.485  17.434 -13.154  1.00 63.02           H  
ATOM    473  CA  CYS A  29      48.817  16.131 -14.713  1.00 63.02           C  
ATOM    474  HA  CYS A  29      47.923  16.352 -15.297  1.00 63.02           H  
ATOM    475  C   CYS A  29      48.877  14.606 -14.549  1.00 63.02           C  
ATOM    476  CB  CYS A  29      50.046  16.630 -15.486  1.00 63.02           C  
ATOM    477  HB2 CYS A  29      50.180  16.004 -16.368  1.00 63.02           H  
ATOM    478  HB3 CYS A  29      50.935  16.554 -14.859  1.00 63.02           H  
ATOM    479  O   CYS A  29      48.244  13.888 -15.318  1.00 63.02           O  
ATOM    480  SG  CYS A  29      49.804  18.345 -16.028  1.00 63.02           S  
ATOM    481  HG  CYS A  29      50.900  18.442 -16.787  1.00 63.02           H  
ATOM    482  N   LEU A  30      49.601  14.103 -13.544  1.00 67.07           N  
ATOM    483  H   LEU A  30      50.132  14.738 -12.966  1.00 67.07           H  
ATOM    484  CA  LEU A  30      49.642  12.676 -13.221  1.00 67.07           C  
ATOM    485  HA  LEU A  30      49.890  12.120 -14.125  1.00 67.07           H  
ATOM    486  C   LEU A  30      48.279  12.159 -12.762  1.00 67.07           C  
ATOM    487  CB  LEU A  30      50.717  12.410 -12.153  1.00 67.07           C  
ATOM    488  HB2 LEU A  30      50.735  13.245 -11.453  1.00 67.07           H  
ATOM    489  HB3 LEU A  30      50.454  11.519 -11.583  1.00 67.07           H  
ATOM    490  O   LEU A  30      47.875  11.104 -13.231  1.00 67.07           O  
ATOM    491  CG  LEU A  30      52.117  12.206 -12.755  1.00 67.07           C  
ATOM    492  HG  LEU A  30      52.281  12.924 -13.558  1.00 67.07           H  
ATOM    493  CD1 LEU A  30      53.186  12.429 -11.687  1.00 67.07           C  
ATOM    494 HD11 LEU A  30      53.053  11.720 -10.870  1.00 67.07           H  
ATOM    495 HD12 LEU A  30      53.107  13.443 -11.296  1.00 67.07           H  
ATOM    496 HD13 LEU A  30      54.177  12.297 -12.122  1.00 67.07           H  
ATOM    497  CD2 LEU A  30      52.277  10.784 -13.304  1.00 67.07           C  
ATOM    498 HD21 LEU A  30      53.273  10.668 -13.732  1.00 67.07           H  
ATOM    499 HD22 LEU A  30      51.538  10.597 -14.082  1.00 67.07           H  
ATOM    500 HD23 LEU A  30      52.145  10.056 -12.504  1.00 67.07           H  
ATOM    501  N   VAL A  31      47.550  12.896 -11.918  1.00 70.41           N  
ATOM    502  H   VAL A  31      47.963  13.734 -11.537  1.00 70.41           H  
ATOM    503  CA  VAL A  31      46.198  12.515 -11.468  1.00 70.41           C  
ATOM    504  HA  VAL A  31      46.235  11.498 -11.076  1.00 70.41           H  
ATOM    505  C   VAL A  31      45.207  12.498 -12.633  1.00 70.41           C  
ATOM    506  CB  VAL A  31      45.714  13.438 -10.331  1.00 70.41           C  
ATOM    507  HB  VAL A  31      45.832  14.477 -10.637  1.00 70.41           H  
ATOM    508  O   VAL A  31      44.444  11.545 -12.756  1.00 70.41           O  
ATOM    509  CG1 VAL A  31      44.244  13.203  -9.960  1.00 70.41           C  
ATOM    510 HG11 VAL A  31      43.591  13.492 -10.784  1.00 70.41           H  
ATOM    511 HG12 VAL A  31      43.978  13.809  -9.094  1.00 70.41           H  
ATOM    512 HG13 VAL A  31      44.078  12.152  -9.723  1.00 70.41           H  
ATOM    513  CG2 VAL A  31      46.535  13.198  -9.057  1.00 70.41           C  
ATOM    514 HG21 VAL A  31      46.347  12.195  -8.674  1.00 70.41           H  
ATOM    515 HG22 VAL A  31      47.603  13.295  -9.255  1.00 70.41           H  
ATOM    516 HG23 VAL A  31      46.257  13.928  -8.297  1.00 70.41           H  
ATOM    517  N   ILE A  32      45.251  13.495 -13.525  1.00 66.78           N  
ATOM    518  H   ILE A  32      45.879  14.266 -13.348  1.00 66.78           H  
ATOM    519  CA  ILE A  32      44.410  13.536 -14.735  1.00 66.78           C  
ATOM    520  HA  ILE A  32      43.367  13.407 -14.445  1.00 66.78           H  
ATOM    521  C   ILE A  32      44.754  12.372 -15.674  1.00 66.78           C  
ATOM    522  CB  ILE A  32      44.554  14.902 -15.447  1.00 66.78           C  
ATOM    523  HB  ILE A  32      45.615  15.090 -15.611  1.00 66.78           H  
ATOM    524  O   ILE A  32      43.868  11.689 -16.178  1.00 66.78           O  
ATOM    525  CG1 ILE A  32      43.975  16.041 -14.574  1.00 66.78           C  
ATOM    526 HG12 ILE A  32      42.886  15.997 -14.597  1.00 66.78           H  
ATOM    527 HG13 ILE A  32      44.277  15.909 -13.535  1.00 66.78           H  
ATOM    528  CG2 ILE A  32      43.847  14.901 -16.818  1.00 66.78           C  
ATOM    529 HG21 ILE A  32      43.928  15.876 -17.298  1.00 66.78           H  
ATOM    530 HG22 ILE A  32      42.795  14.642 -16.700  1.00 66.78           H  
ATOM    531 HG23 ILE A  32      44.307  14.176 -17.491  1.00 66.78           H  
ATOM    532  CD1 ILE A  32      44.430  17.441 -15.012  1.00 66.78           C  
ATOM    533 HD11 ILE A  32      44.066  18.176 -14.294  1.00 66.78           H  
ATOM    534 HD12 ILE A  32      44.029  17.688 -15.995  1.00 66.78           H  
ATOM    535 HD13 ILE A  32      45.519  17.486 -15.040  1.00 66.78           H  
ATOM    536  N   CYS A  33      46.039  12.100 -15.898  1.00 65.33           N  
ATOM    537  H   CYS A  33      46.750  12.704 -15.510  1.00 65.33           H  
ATOM    538  CA  CYS A  33      46.442  10.983 -16.747  1.00 65.33           C  
ATOM    539  HA  CYS A  33      45.862  11.022 -17.669  1.00 65.33           H  
ATOM    540  C   CYS A  33      46.140   9.628 -16.097  1.00 65.33           C  
ATOM    541  CB  CYS A  33      47.920  11.126 -17.117  1.00 65.33           C  
ATOM    542  HB2 CYS A  33      48.495  11.302 -16.208  1.00 65.33           H  
ATOM    543  HB3 CYS A  33      48.260  10.192 -17.564  1.00 65.33           H  
ATOM    544  O   CYS A  33      45.779   8.694 -16.801  1.00 65.33           O  
ATOM    545  SG  CYS A  33      48.244  12.469 -18.296  1.00 65.33           S  
ATOM    546  N   LEU A  34      46.242   9.502 -14.772  1.00 68.53           N  
ATOM    547  H   LEU A  34      46.573  10.290 -14.235  1.00 68.53           H  
ATOM    548  CA  LEU A  34      45.850   8.297 -14.044  1.00 68.53           C  
ATOM    549  HA  LEU A  34      46.298   7.431 -14.531  1.00 68.53           H  
ATOM    550  C   LEU A  34      44.339   8.087 -14.103  1.00 68.53           C  
ATOM    551  CB  LEU A  34      46.342   8.360 -12.587  1.00 68.53           C  
ATOM    552  HB2 LEU A  34      46.188   9.370 -12.207  1.00 68.53           H  
ATOM    553  HB3 LEU A  34      45.737   7.693 -11.973  1.00 68.53           H  
ATOM    554  O   LEU A  34      43.927   6.962 -14.343  1.00 68.53           O  
ATOM    555  CG  LEU A  34      47.819   7.955 -12.430  1.00 68.53           C  
ATOM    556  HG  LEU A  34      48.409   8.381 -13.242  1.00 68.53           H  
ATOM    557  CD1 LEU A  34      48.380   8.472 -11.105  1.00 68.53           C  
ATOM    558 HD11 LEU A  34      47.815   8.054 -10.272  1.00 68.53           H  
ATOM    559 HD12 LEU A  34      48.307   9.559 -11.074  1.00 68.53           H  
ATOM    560 HD13 LEU A  34      49.428   8.189 -11.010  1.00 68.53           H  
ATOM    561  CD2 LEU A  34      47.979   6.431 -12.445  1.00 68.53           C  
ATOM    562 HD21 LEU A  34      47.616   6.024 -13.389  1.00 68.53           H  
ATOM    563 HD22 LEU A  34      49.032   6.171 -12.334  1.00 68.53           H  
ATOM    564 HD23 LEU A  34      47.414   5.987 -11.625  1.00 68.53           H  
ATOM    565  N   SER A  35      43.512   9.126 -13.962  1.00 65.94           N  
ATOM    566  H   SER A  35      43.886  10.044 -13.770  1.00 65.94           H  
ATOM    567  CA  SER A  35      42.057   8.984 -14.099  1.00 65.94           C  
ATOM    568  HA  SER A  35      41.741   8.161 -13.458  1.00 65.94           H  
ATOM    569  C   SER A  35      41.650   8.611 -15.528  1.00 65.94           C  
ATOM    570  CB  SER A  35      41.325  10.237 -13.610  1.00 65.94           C  
ATOM    571  HB2 SER A  35      41.672  10.486 -12.607  1.00 65.94           H  
ATOM    572  HB3 SER A  35      40.257  10.022 -13.565  1.00 65.94           H  
ATOM    573  O   SER A  35      40.804   7.736 -15.701  1.00 65.94           O  
ATOM    574  OG  SER A  35      41.532  11.339 -14.465  1.00 65.94           O  
ATOM    575  HG  SER A  35      41.065  12.098 -14.109  1.00 65.94           H  
ATOM    576  N   GLU A  36      42.306   9.174 -16.551  1.00 59.24           N  
ATOM    577  H   GLU A  36      42.901   9.964 -16.345  1.00 59.24           H  
ATOM    578  CA  GLU A  36      42.115   8.781 -17.955  1.00 59.24           C  
ATOM    579  HA  GLU A  36      41.050   8.808 -18.183  1.00 59.24           H  
ATOM    580  C   GLU A  36      42.579   7.333 -18.212  1.00 59.24           C  
ATOM    581  CB  GLU A  36      42.838   9.762 -18.910  1.00 59.24           C  
ATOM    582  HB2 GLU A  36      42.886   9.295 -19.894  1.00 59.24           H  
ATOM    583  HB3 GLU A  36      43.859   9.920 -18.564  1.00 59.24           H  
ATOM    584  O   GLU A  36      41.873   6.564 -18.863  1.00 59.24           O  
ATOM    585  CG  GLU A  36      42.129  11.125 -19.074  1.00 59.24           C  
ATOM    586  HG2 GLU A  36      42.080  11.622 -18.105  1.00 59.24           H  
ATOM    587  HG3 GLU A  36      41.104  10.933 -19.393  1.00 59.24           H  
ATOM    588  CD  GLU A  36      42.783  12.084 -20.104  1.00 59.24           C  
ATOM    589  OE1 GLU A  36      42.299  13.233 -20.268  1.00 59.24           O  
ATOM    590  OE2 GLU A  36      43.752  11.715 -20.817  1.00 59.24           O  
ATOM    591  N   VAL A  37      43.737   6.923 -17.679  1.00 60.03           N  
ATOM    592  H   VAL A  37      44.286   7.599 -17.167  1.00 60.03           H  
ATOM    593  CA  VAL A  37      44.262   5.552 -17.821  1.00 60.03           C  
ATOM    594  HA  VAL A  37      44.209   5.273 -18.873  1.00 60.03           H  
ATOM    595  C   VAL A  37      43.390   4.551 -17.064  1.00 60.03           C  
ATOM    596  CB  VAL A  37      45.741   5.474 -17.385  1.00 60.03           C  
ATOM    597  HB  VAL A  37      45.853   5.945 -16.409  1.00 60.03           H  
ATOM    598  O   VAL A  37      43.103   3.485 -17.597  1.00 60.03           O  
ATOM    599  CG1 VAL A  37      46.283   4.039 -17.295  1.00 60.03           C  
ATOM    600 HG11 VAL A  37      45.761   3.490 -16.511  1.00 60.03           H  
ATOM    601 HG12 VAL A  37      46.146   3.525 -18.246  1.00 60.03           H  
ATOM    602 HG13 VAL A  37      47.342   4.061 -17.040  1.00 60.03           H  
ATOM    603  CG2 VAL A  37      46.646   6.192 -18.401  1.00 60.03           C  
ATOM    604 HG21 VAL A  37      46.253   7.179 -18.643  1.00 60.03           H  
ATOM    605 HG22 VAL A  37      46.697   5.620 -19.328  1.00 60.03           H  
ATOM    606 HG23 VAL A  37      47.647   6.305 -17.986  1.00 60.03           H  
ATOM    607  N   ILE A  38      42.910   4.886 -15.866  1.00 59.55           N  
ATOM    608  H   ILE A  38      43.181   5.777 -15.475  1.00 59.55           H  
ATOM    609  CA  ILE A  38      41.993   4.047 -15.086  1.00 59.55           C  
ATOM    610  HA  ILE A  38      42.405   3.039 -15.034  1.00 59.55           H  
ATOM    611  C   ILE A  38      40.647   3.931 -15.809  1.00 59.55           C  
ATOM    612  CB  ILE A  38      41.862   4.577 -13.638  1.00 59.55           C  
ATOM    613  HB  ILE A  38      41.631   5.641 -13.681  1.00 59.55           H  
ATOM    614  O   ILE A  38      40.167   2.819 -15.980  1.00 59.55           O  
ATOM    615  CG1 ILE A  38      43.187   4.366 -12.864  1.00 59.55           C  
ATOM    616 HG12 ILE A  38      44.038   4.627 -13.493  1.00 59.55           H  
ATOM    617 HG13 ILE A  38      43.296   3.311 -12.613  1.00 59.55           H  
ATOM    618  CG2 ILE A  38      40.726   3.869 -12.875  1.00 59.55           C  
ATOM    619 HG21 ILE A  38      40.643   4.263 -11.862  1.00 59.55           H  
ATOM    620 HG22 ILE A  38      39.766   4.037 -13.363  1.00 59.55           H  
ATOM    621 HG23 ILE A  38      40.920   2.797 -12.824  1.00 59.55           H  
ATOM    622  CD1 ILE A  38      43.285   5.196 -11.576  1.00 59.55           C  
ATOM    623 HD11 ILE A  38      44.283   5.083 -11.152  1.00 59.55           H  
ATOM    624 HD12 ILE A  38      43.113   6.250 -11.795  1.00 59.55           H  
ATOM    625 HD13 ILE A  38      42.556   4.854 -10.841  1.00 59.55           H  
ATOM    626  N   ALA A  39      40.070   5.017 -16.334  1.00 52.54           N  
ATOM    627  H   ALA A  39      40.480   5.925 -16.168  1.00 52.54           H  
ATOM    628  CA  ALA A  39      38.837   4.948 -17.128  1.00 52.54           C  
ATOM    629  HA  ALA A  39      38.046   4.519 -16.512  1.00 52.54           H  
ATOM    630  C   ALA A  39      38.989   4.050 -18.374  1.00 52.54           C  
ATOM    631  CB  ALA A  39      38.434   6.375 -17.517  1.00 52.54           C  
ATOM    632  HB1 ALA A  39      38.279   6.973 -16.619  1.00 52.54           H  
ATOM    633  HB2 ALA A  39      37.505   6.349 -18.088  1.00 52.54           H  
ATOM    634  HB3 ALA A  39      39.215   6.835 -18.123  1.00 52.54           H  
ATOM    635  O   ALA A  39      38.064   3.335 -18.763  1.00 52.54           O  
ATOM    636  N   VAL A  40      40.181   4.042 -18.974  1.00 50.81           N  
ATOM    637  H   VAL A  40      40.873   4.698 -18.639  1.00 50.81           H  
ATOM    638  CA  VAL A  40      40.539   3.183 -20.109  1.00 50.81           C  
ATOM    639  HA  VAL A  40      39.713   3.172 -20.820  1.00 50.81           H  
ATOM    640  C   VAL A  40      40.770   1.719 -19.708  1.00 50.81           C  
ATOM    641  CB  VAL A  40      41.769   3.789 -20.812  1.00 50.81           C  
ATOM    642  HB  VAL A  40      42.507   4.091 -20.069  1.00 50.81           H  
ATOM    643  O   VAL A  40      40.445   0.828 -20.484  1.00 50.81           O  
ATOM    644  CG1 VAL A  40      42.448   2.815 -21.768  1.00 50.81           C  
ATOM    645 HG11 VAL A  40      41.678   2.342 -22.378  1.00 50.81           H  
ATOM    646 HG12 VAL A  40      43.177   3.338 -22.387  1.00 50.81           H  
ATOM    647 HG13 VAL A  40      42.967   2.043 -21.201  1.00 50.81           H  
ATOM    648  CG2 VAL A  40      41.364   5.026 -21.627  1.00 50.81           C  
ATOM    649 HG21 VAL A  40      40.718   4.731 -22.453  1.00 50.81           H  
ATOM    650 HG22 VAL A  40      40.819   5.730 -20.998  1.00 50.81           H  
ATOM    651 HG23 VAL A  40      42.255   5.525 -22.009  1.00 50.81           H  
ATOM    652  N   TYR A  41      41.326   1.449 -18.525  1.00 47.82           N  
ATOM    653  H   TYR A  41      41.620   2.223 -17.946  1.00 47.82           H  
ATOM    654  CA  TYR A  41      41.600   0.083 -18.055  1.00 47.82           C  
ATOM    655  HA  TYR A  41      41.809  -0.551 -18.916  1.00 47.82           H  
ATOM    656  C   TYR A  41      40.411  -0.572 -17.346  1.00 47.82           C  
ATOM    657  CB  TYR A  41      42.847   0.074 -17.157  1.00 47.82           C  
ATOM    658  HB2 TYR A  41      42.949   1.027 -16.638  1.00 47.82           H  
ATOM    659  HB3 TYR A  41      42.723  -0.686 -16.386  1.00 47.82           H  
ATOM    660  O   TYR A  41      40.318  -1.796 -17.320  1.00 47.82           O  
ATOM    661  CG  TYR A  41      44.120  -0.246 -17.916  1.00 47.82           C  
ATOM    662  CD1 TYR A  41      44.561  -1.581 -18.002  1.00 47.82           C  
ATOM    663  HD1 TYR A  41      43.995  -2.363 -17.518  1.00 47.82           H  
ATOM    664  CD2 TYR A  41      44.838   0.771 -18.571  1.00 47.82           C  
ATOM    665  HD2 TYR A  41      44.480   1.789 -18.525  1.00 47.82           H  
ATOM    666  CE1 TYR A  41      45.720  -1.898 -18.736  1.00 47.82           C  
ATOM    667  HE1 TYR A  41      46.051  -2.922 -18.818  1.00 47.82           H  
ATOM    668  CE2 TYR A  41      45.995   0.463 -19.308  1.00 47.82           C  
ATOM    669  HE2 TYR A  41      46.530   1.251 -19.817  1.00 47.82           H  
ATOM    670  OH  TYR A  41      47.532  -1.173 -20.138  1.00 47.82           O  
ATOM    671  HH  TYR A  41      47.842  -0.383 -20.586  1.00 47.82           H  
ATOM    672  CZ  TYR A  41      46.432  -0.876 -19.395  1.00 47.82           C  
ATOM    673  N   VAL A  42      39.505   0.224 -16.778  1.00 50.27           N  
ATOM    674  H   VAL A  42      39.692   1.216 -16.759  1.00 50.27           H  
ATOM    675  CA  VAL A  42      38.296  -0.257 -16.092  1.00 50.27           C  
ATOM    676  HA  VAL A  42      38.502  -1.242 -15.674  1.00 50.27           H  
ATOM    677  C   VAL A  42      37.138  -0.448 -17.073  1.00 50.27           C  
ATOM    678  CB  VAL A  42      37.936   0.673 -14.913  1.00 50.27           C  
ATOM    679  HB  VAL A  42      37.756   1.680 -15.291  1.00 50.27           H  
ATOM    680  O   VAL A  42      36.173  -1.131 -16.748  1.00 50.27           O  
ATOM    681  CG1 VAL A  42      36.701   0.214 -14.126  1.00 50.27           C  
ATOM    682 HG11 VAL A  42      35.803   0.332 -14.733  1.00 50.27           H  
ATOM    683 HG12 VAL A  42      36.803  -0.832 -13.837  1.00 50.27           H  
ATOM    684 HG13 VAL A  42      36.574   0.824 -13.232  1.00 50.27           H  
ATOM    685  CG2 VAL A  42      39.077   0.722 -13.884  1.00 50.27           C  
ATOM    686 HG21 VAL A  42      39.198  -0.258 -13.422  1.00 50.27           H  
ATOM    687 HG22 VAL A  42      40.025   0.997 -14.346  1.00 50.27           H  
ATOM    688 HG23 VAL A  42      38.842   1.453 -13.110  1.00 50.27           H  
ATOM    689  N   THR A  43      37.230   0.081 -18.298  1.00 48.51           N  
ATOM    690  H   THR A  43      38.078   0.563 -18.560  1.00 48.51           H  
ATOM    691  CA  THR A  43      36.278  -0.261 -19.360  1.00 48.51           C  
ATOM    692  HA  THR A  43      35.285  -0.333 -18.915  1.00 48.51           H  
ATOM    693  C   THR A  43      36.645  -1.626 -19.941  1.00 48.51           C  
ATOM    694  CB  THR A  43      36.170   0.822 -20.445  1.00 48.51           C  
ATOM    695  HB  THR A  43      35.752   0.385 -21.352  1.00 48.51           H  
ATOM    696  O   THR A  43      37.688  -1.758 -20.585  1.00 48.51           O  
ATOM    697  CG2 THR A  43      35.238   1.932 -19.966  1.00 48.51           C  
ATOM    698 HG21 THR A  43      35.215   2.741 -20.697  1.00 48.51           H  
ATOM    699 HG22 THR A  43      35.578   2.326 -19.009  1.00 48.51           H  
ATOM    700 HG23 THR A  43      34.230   1.535 -19.849  1.00 48.51           H  
ATOM    701  OG1 THR A  43      37.390   1.453 -20.754  1.00 48.51           O  
ATOM    702  HG1 THR A  43      37.596   2.044 -20.026  1.00 48.51           H  
ATOM    703  N   PRO A  44      35.824  -2.673 -19.742  1.00 50.56           N  
ATOM    704  CA  PRO A  44      36.094  -3.951 -20.366  1.00 50.56           C  
ATOM    705  HA  PRO A  44      37.110  -4.271 -20.136  1.00 50.56           H  
ATOM    706  C   PRO A  44      35.919  -3.738 -21.869  1.00 50.56           C  
ATOM    707  CB  PRO A  44      35.085  -4.941 -19.765  1.00 50.56           C  
ATOM    708  HB2 PRO A  44      35.572  -5.857 -19.431  1.00 50.56           H  
ATOM    709  HB3 PRO A  44      34.301  -5.169 -20.489  1.00 50.56           H  
ATOM    710  O   PRO A  44      34.809  -3.511 -22.348  1.00 50.56           O  
ATOM    711  CG  PRO A  44      34.444  -4.197 -18.598  1.00 50.56           C  
ATOM    712  HG2 PRO A  44      35.030  -4.357 -17.693  1.00 50.56           H  
ATOM    713  HG3 PRO A  44      33.406  -4.494 -18.444  1.00 50.56           H  
ATOM    714  CD  PRO A  44      34.560  -2.742 -19.026  1.00 50.56           C  
ATOM    715  HD2 PRO A  44      34.519  -2.101 -18.146  1.00 50.56           H  
ATOM    716  HD3 PRO A  44      33.746  -2.491 -19.706  1.00 50.56           H  
ATOM    717  N   THR A  45      36.997  -3.819 -22.647  1.00 49.50           N  
ATOM    718  H   THR A  45      37.906  -3.915 -22.218  1.00 49.50           H  
ATOM    719  CA  THR A  45      36.915  -3.850 -24.119  1.00 49.50           C  
ATOM    720  HA  THR A  45      36.432  -2.935 -24.461  1.00 49.50           H  
ATOM    721  C   THR A  45      36.054  -5.014 -24.626  1.00 49.50           C  
ATOM    722  CB  THR A  45      38.314  -3.928 -24.745  1.00 49.50           C  
ATOM    723  HB  THR A  45      38.232  -4.218 -25.792  1.00 49.50           H  
ATOM    724  O   THR A  45      35.657  -5.020 -25.787  1.00 49.50           O  
ATOM    725  CG2 THR A  45      39.044  -2.587 -24.670  1.00 49.50           C  
ATOM    726 HG21 THR A  45      38.463  -1.826 -25.191  1.00 49.50           H  
ATOM    727 HG22 THR A  45      39.167  -2.285 -23.630  1.00 49.50           H  
ATOM    728 HG23 THR A  45      40.023  -2.671 -25.141  1.00 49.50           H  
ATOM    729  OG1 THR A  45      39.101  -4.874 -24.054  1.00 49.50           O  
ATOM    730  HG1 THR A  45      39.976  -4.883 -24.449  1.00 49.50           H  
ATOM    731  N   THR A  46      35.695  -5.955 -23.747  1.00 50.19           N  
ATOM    732  H   THR A  46      36.056  -5.876 -22.807  1.00 50.19           H  
ATOM    733  CA  THR A  46      34.703  -7.013 -23.965  1.00 50.19           C  
ATOM    734  HA  THR A  46      34.950  -7.539 -24.887  1.00 50.19           H  
ATOM    735  C   THR A  46      33.270  -6.498 -24.128  1.00 50.19           C  
ATOM    736  CB  THR A  46      34.740  -8.027 -22.811  1.00 50.19           C  
ATOM    737  HB  THR A  46      33.995  -8.801 -22.991  1.00 50.19           H  
ATOM    738  O   THR A  46      32.431  -7.232 -24.633  1.00 50.19           O  
ATOM    739  CG2 THR A  46      36.112  -8.683 -22.654  1.00 50.19           C  
ATOM    740 HG21 THR A  46      36.408  -9.139 -23.599  1.00 50.19           H  
ATOM    741 HG22 THR A  46      36.862  -7.949 -22.358  1.00 50.19           H  
ATOM    742 HG23 THR A  46      36.058  -9.463 -21.894  1.00 50.19           H  
ATOM    743  OG1 THR A  46      34.472  -7.399 -21.581  1.00 50.19           O  
ATOM    744  HG1 THR A  46      34.241  -8.092 -20.957  1.00 50.19           H  
ATOM    745  N   GLN A  47      32.974  -5.243 -23.771  1.00 65.42           N  
ATOM    746  H   GLN A  47      33.689  -4.687 -23.324  1.00 65.42           H  
ATOM    747  CA  GLN A  47      31.651  -4.637 -23.951  1.00 65.42           C  
ATOM    748  HA  GLN A  47      30.901  -5.423 -23.862  1.00 65.42           H  
ATOM    749  C   GLN A  47      31.446  -4.003 -25.332  1.00 65.42           C  
ATOM    750  CB  GLN A  47      31.367  -3.607 -22.847  1.00 65.42           C  
ATOM    751  HB2 GLN A  47      32.156  -2.855 -22.833  1.00 65.42           H  
ATOM    752  HB3 GLN A  47      30.423  -3.107 -23.061  1.00 65.42           H  
ATOM    753  O   GLN A  47      30.486  -3.261 -25.509  1.00 65.42           O  
ATOM    754  CG  GLN A  47      31.231  -4.245 -21.464  1.00 65.42           C  
ATOM    755  HG2 GLN A  47      30.503  -5.054 -21.515  1.00 65.42           H  
ATOM    756  HG3 GLN A  47      32.189  -4.660 -21.153  1.00 65.42           H  
ATOM    757  CD  GLN A  47      30.762  -3.244 -20.412  1.00 65.42           C  
ATOM    758  NE2 GLN A  47      30.508  -3.692 -19.203  1.00 65.42           N  
ATOM    759 HE21 GLN A  47      30.599  -4.673 -18.982  1.00 65.42           H  
ATOM    760 HE22 GLN A  47      30.177  -3.006 -18.540  1.00 65.42           H  
ATOM    761  OE1 GLN A  47      30.609  -2.054 -20.636  1.00 65.42           O  
ATOM    762  N   PHE A  48      32.322  -4.231 -26.316  1.00 76.44           N  
ATOM    763  H   PHE A  48      33.102  -4.851 -26.152  1.00 76.44           H  
ATOM    764  CA  PHE A  48      32.150  -3.666 -27.655  1.00 76.44           C  
ATOM    765  HA  PHE A  48      31.103  -3.383 -27.765  1.00 76.44           H  
ATOM    766  C   PHE A  48      32.440  -4.681 -28.761  1.00 76.44           C  
ATOM    767  CB  PHE A  48      32.993  -2.390 -27.816  1.00 76.44           C  
ATOM    768  HB2 PHE A  48      33.039  -2.141 -28.876  1.00 76.44           H  
ATOM    769  HB3 PHE A  48      34.012  -2.590 -27.486  1.00 76.44           H  
ATOM    770  O   PHE A  48      33.482  -5.333 -28.764  1.00 76.44           O  
ATOM    771  CG  PHE A  48      32.452  -1.180 -27.069  1.00 76.44           C  
ATOM    772  CD1 PHE A  48      31.659  -0.238 -27.746  1.00 76.44           C  
ATOM    773  HD1 PHE A  48      31.435  -0.396 -28.791  1.00 76.44           H  
ATOM    774  CD2 PHE A  48      32.715  -0.997 -25.699  1.00 76.44           C  
ATOM    775  HD2 PHE A  48      33.310  -1.720 -25.160  1.00 76.44           H  
ATOM    776  CE1 PHE A  48      31.136   0.881 -27.075  1.00 76.44           C  
ATOM    777  HE1 PHE A  48      30.521   1.593 -27.606  1.00 76.44           H  
ATOM    778  CE2 PHE A  48      32.174   0.107 -25.016  1.00 76.44           C  
ATOM    779  HE2 PHE A  48      32.354   0.218 -23.956  1.00 76.44           H  
ATOM    780  CZ  PHE A  48      31.393   1.052 -25.704  1.00 76.44           C  
ATOM    781  HZ  PHE A  48      30.980   1.901 -25.178  1.00 76.44           H  
ATOM    782  N   THR A  49      31.555  -4.759 -29.756  1.00 76.09           N  
ATOM    783  H   THR A  49      30.716  -4.200 -29.700  1.00 76.09           H  
ATOM    784  CA  THR A  49      31.786  -5.491 -31.006  1.00 76.09           C  
ATOM    785  HA  THR A  49      32.659  -6.130 -30.869  1.00 76.09           H  
ATOM    786  C   THR A  49      32.118  -4.544 -32.140  1.00 76.09           C  
ATOM    787  CB  THR A  49      30.621  -6.403 -31.420  1.00 76.09           C  
ATOM    788  HB  THR A  49      30.635  -6.537 -32.502  1.00 76.09           H  
ATOM    789  O   THR A  49      31.488  -3.506 -32.332  1.00 76.09           O  
ATOM    790  CG2 THR A  49      30.838  -7.770 -30.784  1.00 76.09           C  
ATOM    791 HG21 THR A  49      29.976  -8.407 -30.980  1.00 76.09           H  
ATOM    792 HG22 THR A  49      31.712  -8.244 -31.230  1.00 76.09           H  
ATOM    793 HG23 THR A  49      31.017  -7.664 -29.714  1.00 76.09           H  
ATOM    794  OG1 THR A  49      29.355  -5.899 -31.051  1.00 76.09           O  
ATOM    795  HG1 THR A  49      28.789  -5.896 -31.827  1.00 76.09           H  
ATOM    796  N   ARG A  50      33.124  -4.909 -32.933  1.00 84.20           N  
ATOM    797  H   ARG A  50      33.584  -5.789 -32.745  1.00 84.20           H  
ATOM    798  CA  ARG A  50      33.458  -4.188 -34.159  1.00 84.20           C  
ATOM    799  HA  ARG A  50      33.277  -3.124 -34.006  1.00 84.20           H  
ATOM    800  C   ARG A  50      32.537  -4.654 -35.282  1.00 84.20           C  
ATOM    801  CB  ARG A  50      34.942  -4.394 -34.476  1.00 84.20           C  
ATOM    802  HB2 ARG A  50      35.139  -5.454 -34.635  1.00 84.20           H  
ATOM    803  HB3 ARG A  50      35.538  -4.048 -33.631  1.00 84.20           H  
ATOM    804  O   ARG A  50      32.667  -5.779 -35.752  1.00 84.20           O  
ATOM    805  CG  ARG A  50      35.337  -3.604 -35.725  1.00 84.20           C  
ATOM    806  HG2 ARG A  50      34.746  -3.943 -36.576  1.00 84.20           H  
ATOM    807  HG3 ARG A  50      35.138  -2.546 -35.555  1.00 84.20           H  
ATOM    808  CD  ARG A  50      36.820  -3.793 -36.045  1.00 84.20           C  
ATOM    809  HD2 ARG A  50      37.055  -4.857 -36.079  1.00 84.20           H  
ATOM    810  HD3 ARG A  50      37.412  -3.345 -35.247  1.00 84.20           H  
ATOM    811  NE  ARG A  50      37.155  -3.149 -37.327  1.00 84.20           N  
ATOM    812  HE  ARG A  50      37.446  -2.183 -37.286  1.00 84.20           H  
ATOM    813  NH1 ARG A  50      36.649  -4.914 -38.716  1.00 84.20           N  
ATOM    814 HH11 ARG A  50      36.540  -5.298 -39.644  1.00 84.20           H  
ATOM    815 HH12 ARG A  50      36.439  -5.486 -37.911  1.00 84.20           H  
ATOM    816  NH2 ARG A  50      37.225  -2.943 -39.590  1.00 84.20           N  
ATOM    817 HH21 ARG A  50      37.333  -1.943 -39.496  1.00 84.20           H  
ATOM    818 HH22 ARG A  50      37.112  -3.345 -40.509  1.00 84.20           H  
ATOM    819  CZ  ARG A  50      37.015  -3.674 -38.533  1.00 84.20           C  
ATOM    820  N   GLU A  51      31.679  -3.765 -35.758  1.00 83.15           N  
ATOM    821  H   GLU A  51      31.605  -2.868 -35.300  1.00 83.15           H  
ATOM    822  CA  GLU A  51      30.768  -4.007 -36.874  1.00 83.15           C  
ATOM    823  HA  GLU A  51      30.900  -5.027 -37.236  1.00 83.15           H  
ATOM    824  C   GLU A  51      31.090  -3.072 -38.043  1.00 83.15           C  
ATOM    825  CB  GLU A  51      29.309  -3.881 -36.410  1.00 83.15           C  
ATOM    826  HB2 GLU A  51      28.661  -3.881 -37.287  1.00 83.15           H  
ATOM    827  HB3 GLU A  51      29.174  -2.942 -35.874  1.00 83.15           H  
ATOM    828  O   GLU A  51      31.515  -1.927 -37.867  1.00 83.15           O  
ATOM    829  CG  GLU A  51      28.924  -5.065 -35.507  1.00 83.15           C  
ATOM    830  HG2 GLU A  51      29.626  -5.120 -34.674  1.00 83.15           H  
ATOM    831  HG3 GLU A  51      29.017  -5.987 -36.082  1.00 83.15           H  
ATOM    832  CD  GLU A  51      27.501  -4.970 -34.941  1.00 83.15           C  
ATOM    833  OE1 GLU A  51      27.271  -5.547 -33.858  1.00 83.15           O  
ATOM    834  OE2 GLU A  51      26.638  -4.284 -35.534  1.00 83.15           O  
ATOM    835  N   ILE A  52      30.912  -3.575 -39.263  1.00 84.50           N  
ATOM    836  H   ILE A  52      30.486  -4.486 -39.348  1.00 84.50           H  
ATOM    837  CA  ILE A  52      30.988  -2.760 -40.476  1.00 84.50           C  
ATOM    838  HA  ILE A  52      31.560  -1.855 -40.273  1.00 84.50           H  
ATOM    839  C   ILE A  52      29.561  -2.348 -40.820  1.00 84.50           C  
ATOM    840  CB  ILE A  52      31.701  -3.509 -41.624  1.00 84.50           C  
ATOM    841  HB  ILE A  52      31.149  -4.424 -41.839  1.00 84.50           H  
ATOM    842  O   ILE A  52      28.681  -3.197 -40.918  1.00 84.50           O  
ATOM    843  CG1 ILE A  52      33.142  -3.883 -41.196  1.00 84.50           C  
ATOM    844 HG12 ILE A  52      33.101  -4.485 -40.288  1.00 84.50           H  
ATOM    845 HG13 ILE A  52      33.699  -2.974 -40.970  1.00 84.50           H  
ATOM    846  CG2 ILE A  52      31.717  -2.637 -42.896  1.00 84.50           C  
ATOM    847 HG21 ILE A  52      32.170  -3.182 -43.724  1.00 84.50           H  
ATOM    848 HG22 ILE A  52      30.699  -2.391 -43.197  1.00 84.50           H  
ATOM    849 HG23 ILE A  52      32.263  -1.712 -42.713  1.00 84.50           H  
ATOM    850  CD1 ILE A  52      33.924  -4.699 -42.233  1.00 84.50           C  
ATOM    851 HD11 ILE A  52      34.863  -5.035 -41.793  1.00 84.50           H  
ATOM    852 HD12 ILE A  52      33.342  -5.571 -42.534  1.00 84.50           H  
ATOM    853 HD13 ILE A  52      34.151  -4.090 -43.108  1.00 84.50           H  
ATOM    854  N   GLY A  53      29.341  -1.048 -40.977  1.00 82.14           N  
ATOM    855  H   GLY A  53      30.124  -0.420 -40.870  1.00 82.14           H  
ATOM    856  CA  GLY A  53      28.097  -0.473 -41.453  1.00 82.14           C  
ATOM    857  HA2 GLY A  53      27.757   0.310 -40.775  1.00 82.14           H  
ATOM    858  HA3 GLY A  53      27.344  -1.260 -41.493  1.00 82.14           H  
ATOM    859  C   GLY A  53      28.227   0.127 -42.844  1.00 82.14           C  
ATOM    860  O   GLY A  53      29.324   0.463 -43.295  1.00 82.14           O  
ATOM    861  N   CYS A  54      27.085   0.299 -43.492  1.00 84.27           N  
ATOM    862  H   CYS A  54      26.241  -0.034 -43.050  1.00 84.27           H  
ATOM    863  CA  CYS A  54      26.947   0.919 -44.796  1.00 84.27           C  
ATOM    864  HA  CYS A  54      27.915   1.304 -45.116  1.00 84.27           H  
ATOM    865  C   CYS A  54      25.999   2.106 -44.753  1.00 84.27           C  
ATOM    866  CB  CYS A  54      26.497  -0.125 -45.813  1.00 84.27           C  
ATOM    867  HB2 CYS A  54      25.872  -0.887 -45.347  1.00 84.27           H  
ATOM    868  HB3 CYS A  54      25.921   0.364 -46.598  1.00 84.27           H  
ATOM    869  O   CYS A  54      24.985   2.085 -44.060  1.00 84.27           O  
ATOM    870  SG  CYS A  54      27.945  -0.860 -46.568  1.00 84.27           S  
ATOM    871  N   TYR A  55      26.345   3.145 -45.505  1.00 85.48           N  
ATOM    872  H   TYR A  55      27.184   3.080 -46.063  1.00 85.48           H  
ATOM    873  CA  TYR A  55      25.548   4.360 -45.604  1.00 85.48           C  
ATOM    874  HA  TYR A  55      25.214   4.667 -44.613  1.00 85.48           H  
ATOM    875  C   TYR A  55      24.320   4.084 -46.479  1.00 85.48           C  
ATOM    876  CB  TYR A  55      26.397   5.490 -46.214  1.00 85.48           C  
ATOM    877  HB2 TYR A  55      26.862   5.133 -47.133  1.00 85.48           H  
ATOM    878  HB3 TYR A  55      25.707   6.285 -46.494  1.00 85.48           H  
ATOM    879  O   TYR A  55      24.464   3.815 -47.661  1.00 85.48           O  
ATOM    880  CG  TYR A  55      27.475   6.108 -45.334  1.00 85.48           C  
ATOM    881  CD1 TYR A  55      27.566   7.511 -45.228  1.00 85.48           C  
ATOM    882  HD1 TYR A  55      26.860   8.130 -45.762  1.00 85.48           H  
ATOM    883  CD2 TYR A  55      28.431   5.315 -44.672  1.00 85.48           C  
ATOM    884  HD2 TYR A  55      28.412   4.237 -44.737  1.00 85.48           H  
ATOM    885  CE1 TYR A  55      28.522   8.107 -44.382  1.00 85.48           C  
ATOM    886  HE1 TYR A  55      28.540   9.180 -44.254  1.00 85.48           H  
ATOM    887  CE2 TYR A  55      29.455   5.912 -43.928  1.00 85.48           C  
ATOM    888  HE2 TYR A  55      30.262   5.308 -43.540  1.00 85.48           H  
ATOM    889  OH  TYR A  55      30.392   7.846 -42.889  1.00 85.48           O  
ATOM    890  HH  TYR A  55      30.280   8.797 -42.823  1.00 85.48           H  
ATOM    891  CZ  TYR A  55      29.463   7.298 -43.714  1.00 85.48           C  
ATOM    892  N   ALA A  56      23.099   4.218 -45.971  1.00 73.99           N  
ATOM    893  H   ALA A  56      22.988   4.428 -44.989  1.00 73.99           H  
ATOM    894  CA  ALA A  56      21.904   4.027 -46.805  1.00 73.99           C  
ATOM    895  HA  ALA A  56      22.000   3.074 -47.325  1.00 73.99           H  
ATOM    896  C   ALA A  56      21.737   5.119 -47.888  1.00 73.99           C  
ATOM    897  CB  ALA A  56      20.675   3.936 -45.899  1.00 73.99           C  
ATOM    898  HB1 ALA A  56      19.824   3.578 -46.478  1.00 73.99           H  
ATOM    899  HB2 ALA A  56      20.427   4.922 -45.506  1.00 73.99           H  
ATOM    900  HB3 ALA A  56      20.852   3.241 -45.078  1.00 73.99           H  
ATOM    901  O   ALA A  56      20.900   5.003 -48.777  1.00 73.99           O  
ATOM    902  N   SER A  57      22.534   6.193 -47.823  1.00 68.22           N  
ATOM    903  H   SER A  57      23.249   6.194 -47.110  1.00 68.22           H  
ATOM    904  CA  SER A  57      22.508   7.312 -48.762  1.00 68.22           C  
ATOM    905  HA  SER A  57      21.913   7.035 -49.633  1.00 68.22           H  
ATOM    906  C   SER A  57      23.913   7.679 -49.238  1.00 68.22           C  
ATOM    907  CB  SER A  57      21.845   8.519 -48.094  1.00 68.22           C  
ATOM    908  HB2 SER A  57      20.865   8.233 -47.713  1.00 68.22           H  
ATOM    909  HB3 SER A  57      22.463   8.857 -47.262  1.00 68.22           H  
ATOM    910  O   SER A  57      24.865   7.701 -48.456  1.00 68.22           O  
ATOM    911  OG  SER A  57      21.697   9.573 -49.027  1.00 68.22           O  
ATOM    912  HG  SER A  57      20.791   9.549 -49.344  1.00 68.22           H  
ATOM    913  N   ALA A  58      24.032   8.071 -50.510  1.00 69.46           N  
ATOM    914  H   ALA A  58      23.225   8.004 -51.114  1.00 69.46           H  
ATOM    915  CA  ALA A  58      25.236   8.720 -51.031  1.00 69.46           C  
ATOM    916  HA  ALA A  58      26.095   8.081 -50.827  1.00 69.46           H  
ATOM    917  C   ALA A  58      25.502  10.083 -50.356  1.00 69.46           C  
ATOM    918  CB  ALA A  58      25.085   8.861 -52.550  1.00 69.46           C  
ATOM    919  HB1 ALA A  58      24.232   9.496 -52.789  1.00 69.46           H  
ATOM    920  HB2 ALA A  58      24.944   7.880 -53.003  1.00 69.46           H  
ATOM    921  HB3 ALA A  58      25.987   9.310 -52.966  1.00 69.46           H  
ATOM    922  O   ALA A  58      26.635  10.567 -50.353  1.00 69.46           O  
ATOM    923  N   ASN A  59      24.478  10.696 -49.746  1.00 74.35           N  
ATOM    924  H   ASN A  59      23.583  10.231 -49.713  1.00 74.35           H  
ATOM    925  CA  ASN A  59      24.602  11.973 -49.059  1.00 74.35           C  
ATOM    926  HA  ASN A  59      25.305  12.588 -49.621  1.00 74.35           H  
ATOM    927  C   ASN A  59      25.179  11.798 -47.641  1.00 74.35           C  
ATOM    928  CB  ASN A  59      23.246  12.697 -49.093  1.00 74.35           C  
ATOM    929  HB2 ASN A  59      22.531  12.181 -48.453  1.00 74.35           H  
ATOM    930  HB3 ASN A  59      22.863  12.700 -50.113  1.00 74.35           H  
ATOM    931  O   ASN A  59      24.453  11.626 -46.659  1.00 74.35           O  
ATOM    932  CG  ASN A  59      23.374  14.136 -48.633  1.00 74.35           C  
ATOM    933  ND2 ASN A  59      22.334  14.923 -48.764  1.00 74.35           N  
ATOM    934 HD21 ASN A  59      22.430  15.880 -48.454  1.00 74.35           H  
ATOM    935 HD22 ASN A  59      21.475  14.579 -49.168  1.00 74.35           H  
ATOM    936  OD1 ASN A  59      24.412  14.572 -48.151  1.00 74.35           O  
ATOM    937  N   GLN A  60      26.506  11.895 -47.531  1.00 75.06           N  
ATOM    938  H   GLN A  60      27.036  11.970 -48.387  1.00 75.06           H  
ATOM    939  CA  GLN A  60      27.237  11.765 -46.263  1.00 75.06           C  
ATOM    940  HA  GLN A  60      27.041  10.777 -45.847  1.00 75.06           H  
ATOM    941  C   GLN A  60      26.817  12.793 -45.195  1.00 75.06           C  
ATOM    942  CB  GLN A  60      28.745  11.899 -46.526  1.00 75.06           C  
ATOM    943  HB2 GLN A  60      29.262  11.907 -45.566  1.00 75.06           H  
ATOM    944  HB3 GLN A  60      28.939  12.850 -47.024  1.00 75.06           H  
ATOM    945  O   GLN A  60      26.968  12.522 -44.002  1.00 75.06           O  
ATOM    946  CG  GLN A  60      29.330  10.755 -47.372  1.00 75.06           C  
ATOM    947  HG2 GLN A  60      29.122   9.804 -46.883  1.00 75.06           H  
ATOM    948  HG3 GLN A  60      28.860  10.745 -48.355  1.00 75.06           H  
ATOM    949  CD  GLN A  60      30.841  10.883 -47.565  1.00 75.06           C  
ATOM    950  NE2 GLN A  60      31.479   9.915 -48.182  1.00 75.06           N  
ATOM    951 HE21 GLN A  60      32.470  10.051 -48.321  1.00 75.06           H  
ATOM    952 HE22 GLN A  60      30.994   9.105 -48.540  1.00 75.06           H  
ATOM    953  OE1 GLN A  60      31.480  11.838 -47.157  1.00 75.06           O  
ATOM    954  N   SER A  61      26.269  13.950 -45.592  1.00 78.67           N  
ATOM    955  H   SER A  61      26.106  14.099 -46.578  1.00 78.67           H  
ATOM    956  CA  SER A  61      25.849  14.994 -44.646  1.00 78.67           C  
ATOM    957  HA  SER A  61      26.688  15.209 -43.985  1.00 78.67           H  
ATOM    958  C   SER A  61      24.680  14.552 -43.756  1.00 78.67           C  
ATOM    959  CB  SER A  61      25.502  16.293 -45.383  1.00 78.67           C  
ATOM    960  HB2 SER A  61      25.380  17.087 -44.647  1.00 78.67           H  
ATOM    961  HB3 SER A  61      26.318  16.567 -46.052  1.00 78.67           H  
ATOM    962  O   SER A  61      24.652  14.883 -42.570  1.00 78.67           O  
ATOM    963  OG  SER A  61      24.301  16.175 -46.117  1.00 78.67           O  
ATOM    964  HG  SER A  61      24.447  15.648 -46.905  1.00 78.67           H  
ATOM    965  N   LEU A  62      23.758  13.737 -44.283  1.00 77.59           N  
ATOM    966  H   LEU A  62      23.847  13.479 -45.255  1.00 77.59           H  
ATOM    967  CA  LEU A  62      22.622  13.207 -43.522  1.00 77.59           C  
ATOM    968  HA  LEU A  62      22.137  14.020 -42.983  1.00 77.59           H  
ATOM    969  C   LEU A  62      23.083  12.203 -42.464  1.00 77.59           C  
ATOM    970  CB  LEU A  62      21.607  12.566 -44.484  1.00 77.59           C  
ATOM    971  HB2 LEU A  62      22.124  11.835 -45.105  1.00 77.59           H  
ATOM    972  HB3 LEU A  62      20.860  12.029 -43.898  1.00 77.59           H  
ATOM    973  O   LEU A  62      22.624  12.246 -41.326  1.00 77.59           O  
ATOM    974  CG  LEU A  62      20.879  13.576 -45.389  1.00 77.59           C  
ATOM    975  HG  LEU A  62      21.612  14.168 -45.938  1.00 77.59           H  
ATOM    976  CD1 LEU A  62      20.017  12.826 -46.402  1.00 77.59           C  
ATOM    977 HD11 LEU A  62      19.553  13.534 -47.089  1.00 77.59           H  
ATOM    978 HD12 LEU A  62      19.234  12.272 -45.884  1.00 77.59           H  
ATOM    979 HD13 LEU A  62      20.630  12.127 -46.971  1.00 77.59           H  
ATOM    980  CD2 LEU A  62      19.969  14.515 -44.593  1.00 77.59           C  
ATOM    981 HD21 LEU A  62      19.410  15.152 -45.280  1.00 77.59           H  
ATOM    982 HD22 LEU A  62      19.267  13.935 -43.995  1.00 77.59           H  
ATOM    983 HD23 LEU A  62      20.562  15.159 -43.944  1.00 77.59           H  
ATOM    984  N   VAL A  63      24.061  11.361 -42.803  1.00 80.43           N  
ATOM    985  H   VAL A  63      24.401  11.385 -43.754  1.00 80.43           H  
ATOM    986  CA  VAL A  63      24.654  10.410 -41.853  1.00 80.43           C  
ATOM    987  HA  VAL A  63      23.853   9.822 -41.404  1.00 80.43           H  
ATOM    988  C   VAL A  63      25.354  11.141 -40.709  1.00 80.43           C  
ATOM    989  CB  VAL A  63      25.612   9.449 -42.577  1.00 80.43           C  
ATOM    990  HB  VAL A  63      26.348  10.007 -43.157  1.00 80.43           H  
ATOM    991  O   VAL A  63      25.132  10.824 -39.541  1.00 80.43           O  
ATOM    992  CG1 VAL A  63      26.341   8.540 -41.586  1.00 80.43           C  
ATOM    993 HG11 VAL A  63      27.064   9.110 -41.002  1.00 80.43           H  
ATOM    994 HG12 VAL A  63      25.603   8.098 -40.917  1.00 80.43           H  
ATOM    995 HG13 VAL A  63      26.868   7.744 -42.112  1.00 80.43           H  
ATOM    996  CG2 VAL A  63      24.798   8.555 -43.514  1.00 80.43           C  
ATOM    997 HG21 VAL A  63      25.424   7.790 -43.974  1.00 80.43           H  
ATOM    998 HG22 VAL A  63      24.308   9.138 -44.293  1.00 80.43           H  
ATOM    999 HG23 VAL A  63      24.056   8.022 -42.919  1.00 80.43           H  
ATOM   1000  N   LEU A  64      26.159  12.155 -41.034  1.00 80.58           N  
ATOM   1001  H   LEU A  64      26.285  12.375 -42.012  1.00 80.58           H  
ATOM   1002  CA  LEU A  64      26.890  12.941 -40.038  1.00 80.58           C  
ATOM   1003  HA  LEU A  64      27.448  12.261 -39.394  1.00 80.58           H  
ATOM   1004  C   LEU A  64      25.974  13.746 -39.114  1.00 80.58           C  
ATOM   1005  CB  LEU A  64      27.868  13.882 -40.758  1.00 80.58           C  
ATOM   1006  HB2 LEU A  64      27.343  14.356 -41.588  1.00 80.58           H  
ATOM   1007  HB3 LEU A  64      28.177  14.672 -40.073  1.00 80.58           H  
ATOM   1008  O   LEU A  64      26.346  13.985 -37.976  1.00 80.58           O  
ATOM   1009  CG  LEU A  64      29.127  13.171 -41.278  1.00 80.58           C  
ATOM   1010  HG  LEU A  64      28.852  12.237 -41.767  1.00 80.58           H  
ATOM   1011  CD1 LEU A  64      29.832  14.064 -42.297  1.00 80.58           C  
ATOM   1012 HD11 LEU A  64      30.102  15.018 -41.843  1.00 80.58           H  
ATOM   1013 HD12 LEU A  64      29.168  14.245 -43.142  1.00 80.58           H  
ATOM   1014 HD13 LEU A  64      30.730  13.569 -42.667  1.00 80.58           H  
ATOM   1015  CD2 LEU A  64      30.119  12.874 -40.148  1.00 80.58           C  
ATOM   1016 HD21 LEU A  64      29.650  12.260 -39.379  1.00 80.58           H  
ATOM   1017 HD22 LEU A  64      30.980  12.337 -40.547  1.00 80.58           H  
ATOM   1018 HD23 LEU A  64      30.452  13.805 -39.690  1.00 80.58           H  
ATOM   1019  N   THR A  65      24.803  14.176 -39.582  1.00 83.90           N  
ATOM   1020  H   THR A  65      24.558  13.970 -40.540  1.00 83.90           H  
ATOM   1021  CA  THR A  65      23.885  15.003 -38.782  1.00 83.90           C  
ATOM   1022  HA  THR A  65      24.458  15.557 -38.038  1.00 83.90           H  
ATOM   1023  C   THR A  65      22.864  14.189 -37.996  1.00 83.90           C  
ATOM   1024  CB  THR A  65      23.156  16.033 -39.653  1.00 83.90           C  
ATOM   1025  HB  THR A  65      22.354  16.486 -39.071  1.00 83.90           H  
ATOM   1026  O   THR A  65      22.431  14.635 -36.936  1.00 83.90           O  
ATOM   1027  CG2 THR A  65      24.092  17.142 -40.127  1.00 83.90           C  
ATOM   1028 HG21 THR A  65      24.471  17.689 -39.263  1.00 83.90           H  
ATOM   1029 HG22 THR A  65      23.544  17.834 -40.767  1.00 83.90           H  
ATOM   1030 HG23 THR A  65      24.934  16.727 -40.681  1.00 83.90           H  
ATOM   1031  OG1 THR A  65      22.602  15.430 -40.799  1.00 83.90           O  
ATOM   1032  HG1 THR A  65      23.312  15.332 -41.438  1.00 83.90           H  
ATOM   1033  N   LYS A  66      22.462  13.012 -38.490  1.00 85.46           N  
ATOM   1034  H   LYS A  66      22.789  12.749 -39.409  1.00 85.46           H  
ATOM   1035  CA  LYS A  66      21.404  12.197 -37.870  1.00 85.46           C  
ATOM   1036  HA  LYS A  66      20.845  12.805 -37.158  1.00 85.46           H  
ATOM   1037  C   LYS A  66      21.919  11.035 -37.031  1.00 85.46           C  
ATOM   1038  CB  LYS A  66      20.440  11.689 -38.956  1.00 85.46           C  
ATOM   1039  HB2 LYS A  66      19.714  11.019 -38.497  1.00 85.46           H  
ATOM   1040  HB3 LYS A  66      20.998  11.104 -39.687  1.00 85.46           H  
ATOM   1041  O   LYS A  66      21.244  10.646 -36.088  1.00 85.46           O  
ATOM   1042  CG  LYS A  66      19.674  12.807 -39.686  1.00 85.46           C  
ATOM   1043  HG2 LYS A  66      20.372  13.508 -40.143  1.00 85.46           H  
ATOM   1044  HG3 LYS A  66      19.085  12.349 -40.481  1.00 85.46           H  
ATOM   1045  CD  LYS A  66      18.728  13.560 -38.739  1.00 85.46           C  
ATOM   1046  HD2 LYS A  66      18.095  12.838 -38.224  1.00 85.46           H  
ATOM   1047  HD3 LYS A  66      19.314  14.110 -38.003  1.00 85.46           H  
ATOM   1048  CE  LYS A  66      17.855  14.545 -39.519  1.00 85.46           C  
ATOM   1049  HE2 LYS A  66      17.327  13.998 -40.301  1.00 85.46           H  
ATOM   1050  HE3 LYS A  66      18.503  15.277 -40.000  1.00 85.46           H  
ATOM   1051  NZ  LYS A  66      16.882  15.220 -38.622  1.00 85.46           N  
ATOM   1052  HZ1 LYS A  66      17.366  15.727 -37.895  1.00 85.46           H  
ATOM   1053  HZ2 LYS A  66      16.278  14.540 -38.183  1.00 85.46           H  
ATOM   1054  HZ3 LYS A  66      16.306  15.868 -39.140  1.00 85.46           H  
ATOM   1055  N   CYS A  67      23.078  10.480 -37.370  1.00 88.26           N  
ATOM   1056  H   CYS A  67      23.563  10.835 -38.182  1.00 88.26           H  
ATOM   1057  CA  CYS A  67      23.539   9.212 -36.797  1.00 88.26           C  
ATOM   1058  HA  CYS A  67      22.758   8.761 -36.185  1.00 88.26           H  
ATOM   1059  C   CYS A  67      24.786   9.354 -35.929  1.00 88.26           C  
ATOM   1060  CB  CYS A  67      23.846   8.266 -37.951  1.00 88.26           C  
ATOM   1061  HB2 CYS A  67      24.768   8.587 -38.435  1.00 88.26           H  
ATOM   1062  HB3 CYS A  67      24.007   7.266 -37.547  1.00 88.26           H  
ATOM   1063  O   CYS A  67      25.117   8.444 -35.172  1.00 88.26           O  
ATOM   1064  SG  CYS A  67      22.558   8.198 -39.203  1.00 88.26           S  
ATOM   1065  N   LEU A  68      25.523  10.454 -36.091  1.00 91.25           N  
ATOM   1066  H   LEU A  68      25.175  11.181 -36.700  1.00 91.25           H  
ATOM   1067  CA  LEU A  68      26.856  10.627 -35.534  1.00 91.25           C  
ATOM   1068  HA  LEU A  68      27.073   9.823 -34.832  1.00 91.25           H  
ATOM   1069  C   LEU A  68      26.932  11.940 -34.758  1.00 91.25           C  
ATOM   1070  CB  LEU A  68      27.884  10.567 -36.679  1.00 91.25           C  
ATOM   1071  HB2 LEU A  68      28.873  10.781 -36.274  1.00 91.25           H  
ATOM   1072  HB3 LEU A  68      27.646  11.360 -37.389  1.00 91.25           H  
ATOM   1073  O   LEU A  68      26.897  13.020 -35.332  1.00 91.25           O  
ATOM   1074  CG  LEU A  68      27.950   9.230 -37.438  1.00 91.25           C  
ATOM   1075  HG  LEU A  68      26.991   9.027 -37.914  1.00 91.25           H  
ATOM   1076  CD1 LEU A  68      29.012   9.326 -38.535  1.00 91.25           C  
ATOM   1077 HD11 LEU A  68      29.045   8.390 -39.091  1.00 91.25           H  
ATOM   1078 HD12 LEU A  68      28.739  10.124 -39.226  1.00 91.25           H  
ATOM   1079 HD13 LEU A  68      29.989   9.534 -38.099  1.00 91.25           H  
ATOM   1080  CD2 LEU A  68      28.317   8.043 -36.544  1.00 91.25           C  
ATOM   1081 HD21 LEU A  68      27.560   7.905 -35.773  1.00 91.25           H  
ATOM   1082 HD22 LEU A  68      29.284   8.211 -36.070  1.00 91.25           H  
ATOM   1083 HD23 LEU A  68      28.347   7.133 -37.144  1.00 91.25           H  
ATOM   1084  N   VAL A  69      27.097  11.857 -33.442  1.00 91.21           N  
ATOM   1085  H   VAL A  69      27.087  10.941 -33.018  1.00 91.21           H  
ATOM   1086  CA  VAL A  69      27.258  13.035 -32.584  1.00 91.21           C  
ATOM   1087  HA  VAL A  69      26.838  13.898 -33.101  1.00 91.21           H  
ATOM   1088  C   VAL A  69      28.749  13.256 -32.325  1.00 91.21           C  
ATOM   1089  CB  VAL A  69      26.468  12.890 -31.276  1.00 91.21           C  
ATOM   1090  HB  VAL A  69      26.847  12.038 -30.711  1.00 91.21           H  
ATOM   1091  O   VAL A  69      29.370  12.394 -31.700  1.00 91.21           O  
ATOM   1092  CG1 VAL A  69      26.609  14.149 -30.410  1.00 91.21           C  
ATOM   1093 HG11 VAL A  69      27.652  14.312 -30.138  1.00 91.21           H  
ATOM   1094 HG12 VAL A  69      26.021  14.031 -29.500  1.00 91.21           H  
ATOM   1095 HG13 VAL A  69      26.240  15.017 -30.956  1.00 91.21           H  
ATOM   1096  CG2 VAL A  69      24.978  12.661 -31.556  1.00 91.21           C  
ATOM   1097 HG21 VAL A  69      24.577  13.468 -32.169  1.00 91.21           H  
ATOM   1098 HG22 VAL A  69      24.830  11.714 -32.075  1.00 91.21           H  
ATOM   1099 HG23 VAL A  69      24.423  12.612 -30.619  1.00 91.21           H  
ATOM   1100  N   PRO A  70      29.356  14.369 -32.771  1.00 92.00           N  
ATOM   1101  CA  PRO A  70      30.786  14.606 -32.595  1.00 92.00           C  
ATOM   1102  HA  PRO A  70      31.350  13.794 -33.055  1.00 92.00           H  
ATOM   1103  C   PRO A  70      31.163  14.688 -31.112  1.00 92.00           C  
ATOM   1104  CB  PRO A  70      31.087  15.909 -33.342  1.00 92.00           C  
ATOM   1105  HB2 PRO A  70      31.371  15.680 -34.369  1.00 92.00           H  
ATOM   1106  HB3 PRO A  70      31.868  16.494 -32.856  1.00 92.00           H  
ATOM   1107  O   PRO A  70      30.442  15.276 -30.301  1.00 92.00           O  
ATOM   1108  CG  PRO A  70      29.746  16.641 -33.338  1.00 92.00           C  
ATOM   1109  HG2 PRO A  70      29.655  17.329 -34.179  1.00 92.00           H  
ATOM   1110  HG3 PRO A  70      29.622  17.173 -32.394  1.00 92.00           H  
ATOM   1111  CD  PRO A  70      28.727  15.508 -33.423  1.00 92.00           C  
ATOM   1112  HD2 PRO A  70      28.524  15.263 -34.465  1.00 92.00           H  
ATOM   1113  HD3 PRO A  70      27.808  15.805 -32.919  1.00 92.00           H  
ATOM   1114  N   LYS A  71      32.311  14.105 -30.760  1.00 92.22           N  
ATOM   1115  H   LYS A  71      32.834  13.616 -31.473  1.00 92.22           H  
ATOM   1116  CA  LYS A  71      32.874  14.129 -29.408  1.00 92.22           C  
ATOM   1117  HA  LYS A  71      32.440  14.969 -28.865  1.00 92.22           H  
ATOM   1118  C   LYS A  71      34.375  14.373 -29.441  1.00 92.22           C  
ATOM   1119  CB  LYS A  71      32.556  12.820 -28.663  1.00 92.22           C  
ATOM   1120  HB2 LYS A  71      33.097  12.805 -27.717  1.00 92.22           H  
ATOM   1121  HB3 LYS A  71      32.915  11.984 -29.264  1.00 92.22           H  
ATOM   1122  O   LYS A  71      35.104  13.816 -30.262  1.00 92.22           O  
ATOM   1123  CG  LYS A  71      31.065  12.595 -28.374  1.00 92.22           C  
ATOM   1124  HG2 LYS A  71      30.506  12.587 -29.310  1.00 92.22           H  
ATOM   1125  HG3 LYS A  71      30.961  11.613 -27.914  1.00 92.22           H  
ATOM   1126  CD  LYS A  71      30.460  13.630 -27.416  1.00 92.22           C  
ATOM   1127  HD2 LYS A  71      30.587  14.634 -27.821  1.00 92.22           H  
ATOM   1128  HD3 LYS A  71      30.963  13.566 -26.451  1.00 92.22           H  
ATOM   1129  CE  LYS A  71      28.966  13.350 -27.250  1.00 92.22           C  
ATOM   1130  HE2 LYS A  71      28.517  13.294 -28.241  1.00 92.22           H  
ATOM   1131  HE3 LYS A  71      28.845  12.376 -26.774  1.00 92.22           H  
ATOM   1132  NZ  LYS A  71      28.302  14.408 -26.451  1.00 92.22           N  
ATOM   1133  HZ1 LYS A  71      27.315  14.213 -26.359  1.00 92.22           H  
ATOM   1134  HZ2 LYS A  71      28.708  14.468 -25.528  1.00 92.22           H  
ATOM   1135  HZ3 LYS A  71      28.405  15.301 -26.911  1.00 92.22           H  
ATOM   1136  N   GLU A  72      34.834  15.175 -28.490  1.00 89.22           N  
ATOM   1137  H   GLU A  72      34.183  15.602 -27.846  1.00 89.22           H  
ATOM   1138  CA  GLU A  72      36.256  15.381 -28.248  1.00 89.22           C  
ATOM   1139  HA  GLU A  72      36.759  15.560 -29.198  1.00 89.22           H  
ATOM   1140  C   GLU A  72      36.857  14.117 -27.631  1.00 89.22           C  
ATOM   1141  CB  GLU A  72      36.465  16.606 -27.346  1.00 89.22           C  
ATOM   1142  HB2 GLU A  72      37.497  16.623 -26.997  1.00 89.22           H  
ATOM   1143  HB3 GLU A  72      35.822  16.523 -26.469  1.00 89.22           H  
ATOM   1144  O   GLU A  72      36.408  13.638 -26.592  1.00 89.22           O  
ATOM   1145  CG  GLU A  72      36.158  17.930 -28.069  1.00 89.22           C  
ATOM   1146  HG2 GLU A  72      36.313  18.748 -27.367  1.00 89.22           H  
ATOM   1147  HG3 GLU A  72      35.108  17.937 -28.360  1.00 89.22           H  
ATOM   1148  CD  GLU A  72      37.048  18.152 -29.304  1.00 89.22           C  
ATOM   1149  OE1 GLU A  72      36.566  18.788 -30.265  1.00 89.22           O  
ATOM   1150  OE2 GLU A  72      38.190  17.631 -29.305  1.00 89.22           O  
ATOM   1151  N   SER A  73      37.871  13.549 -28.284  1.00 85.40           N  
ATOM   1152  H   SER A  73      38.236  14.019 -29.100  1.00 85.40           H  
ATOM   1153  CA  SER A  73      38.582  12.374 -27.777  1.00 85.40           C  
ATOM   1154  HA  SER A  73      38.576  12.414 -26.688  1.00 85.40           H  
ATOM   1155  C   SER A  73      40.032  12.377 -28.251  1.00 85.40           C  
ATOM   1156  CB  SER A  73      37.881  11.077 -28.198  1.00 85.40           C  
ATOM   1157  HB2 SER A  73      36.800  11.196 -28.129  1.00 85.40           H  
ATOM   1158  HB3 SER A  73      38.186  10.270 -27.532  1.00 85.40           H  
ATOM   1159  O   SER A  73      40.354  12.897 -29.319  1.00 85.40           O  
ATOM   1160  OG  SER A  73      38.257  10.745 -29.520  1.00 85.40           O  
ATOM   1161  HG  SER A  73      38.159  11.546 -30.039  1.00 85.40           H  
ATOM   1162  N   ARG A  74      40.913  11.747 -27.472  1.00 83.59           N  
ATOM   1163  H   ARG A  74      40.547  11.334 -26.625  1.00 83.59           H  
ATOM   1164  CA  ARG A  74      42.362  11.691 -27.749  1.00 83.59           C  
ATOM   1165  HA  ARG A  74      42.634  12.530 -28.390  1.00 83.59           H  
ATOM   1166  C   ARG A  74      42.779  10.435 -28.521  1.00 83.59           C  
ATOM   1167  CB  ARG A  74      43.148  11.826 -26.432  1.00 83.59           C  
ATOM   1168  HB2 ARG A  74      42.927  10.966 -25.799  1.00 83.59           H  
ATOM   1169  HB3 ARG A  74      44.214  11.811 -26.657  1.00 83.59           H  
ATOM   1170  O   ARG A  74      43.818  10.408 -29.169  1.00 83.59           O  
ATOM   1171  CG  ARG A  74      42.830  13.119 -25.657  1.00 83.59           C  
ATOM   1172  HG2 ARG A  74      41.761  13.181 -25.455  1.00 83.59           H  
ATOM   1173  HG3 ARG A  74      43.125  13.983 -26.252  1.00 83.59           H  
ATOM   1174  CD  ARG A  74      43.574  13.143 -24.315  1.00 83.59           C  
ATOM   1175  HD2 ARG A  74      44.648  13.191 -24.497  1.00 83.59           H  
ATOM   1176  HD3 ARG A  74      43.364  12.227 -23.763  1.00 83.59           H  
ATOM   1177  NE  ARG A  74      43.164  14.285 -23.481  1.00 83.59           N  
ATOM   1178  HE  ARG A  74      42.299  14.767 -23.681  1.00 83.59           H  
ATOM   1179  NH1 ARG A  74      44.805  14.111 -21.866  1.00 83.59           N  
ATOM   1180 HH11 ARG A  74      44.623  13.134 -21.685  1.00 83.59           H  
ATOM   1181 HH12 ARG A  74      45.209  14.576 -21.067  1.00 83.59           H  
ATOM   1182  NH2 ARG A  74      43.289  15.713 -21.750  1.00 83.59           N  
ATOM   1183 HH21 ARG A  74      42.583  15.373 -21.114  1.00 83.59           H  
ATOM   1184 HH22 ARG A  74      43.980  16.245 -21.240  1.00 83.59           H  
ATOM   1185  CZ  ARG A  74      43.771  14.697 -22.383  1.00 83.59           C  
ATOM   1186  N   SER A  75      41.977   9.374 -28.462  1.00 82.95           N  
ATOM   1187  H   SER A  75      41.097   9.468 -27.976  1.00 82.95           H  
ATOM   1188  CA  SER A  75      42.259   8.078 -29.086  1.00 82.95           C  
ATOM   1189  HA  SER A  75      42.775   8.253 -30.030  1.00 82.95           H  
ATOM   1190  C   SER A  75      40.954   7.327 -29.372  1.00 82.95           C  
ATOM   1191  CB  SER A  75      43.201   7.255 -28.193  1.00 82.95           C  
ATOM   1192  HB2 SER A  75      43.599   6.415 -28.762  1.00 82.95           H  
ATOM   1193  HB3 SER A  75      44.035   7.878 -27.871  1.00 82.95           H  
ATOM   1194  O   SER A  75      39.892   7.716 -28.893  1.00 82.95           O  
ATOM   1195  OG  SER A  75      42.514   6.756 -27.065  1.00 82.95           O  
ATOM   1196  HG  SER A  75      43.150   6.588 -26.365  1.00 82.95           H  
ATOM   1197  N   LEU A  76      41.013   6.255 -30.172  1.00 83.87           N  
ATOM   1198  H   LEU A  76      41.916   5.895 -30.449  1.00 83.87           H  
ATOM   1199  CA  LEU A  76      39.838   5.395 -30.390  1.00 83.87           C  
ATOM   1200  HA  LEU A  76      39.017   5.996 -30.780  1.00 83.87           H  
ATOM   1201  C   LEU A  76      39.355   4.782 -29.068  1.00 83.87           C  
ATOM   1202  CB  LEU A  76      40.199   4.297 -31.408  1.00 83.87           C  
ATOM   1203  HB2 LEU A  76      40.407   4.754 -32.375  1.00 83.87           H  
ATOM   1204  HB3 LEU A  76      41.106   3.797 -31.068  1.00 83.87           H  
ATOM   1205  O   LEU A  76      38.163   4.756 -28.799  1.00 83.87           O  
ATOM   1206  CG  LEU A  76      39.107   3.224 -31.586  1.00 83.87           C  
ATOM   1207  HG  LEU A  76      38.903   2.750 -30.626  1.00 83.87           H  
ATOM   1208  CD1 LEU A  76      37.807   3.799 -32.148  1.00 83.87           C  
ATOM   1209 HD11 LEU A  76      37.069   3.000 -32.215  1.00 83.87           H  
ATOM   1210 HD12 LEU A  76      37.971   4.215 -33.143  1.00 83.87           H  
ATOM   1211 HD13 LEU A  76      37.399   4.559 -31.482  1.00 83.87           H  
ATOM   1212  CD2 LEU A  76      39.623   2.141 -32.526  1.00 83.87           C  
ATOM   1213 HD21 LEU A  76      38.914   1.314 -32.516  1.00 83.87           H  
ATOM   1214 HD22 LEU A  76      40.583   1.761 -32.176  1.00 83.87           H  
ATOM   1215 HD23 LEU A  76      39.724   2.522 -33.542  1.00 83.87           H  
ATOM   1216  N   LEU A  77      40.292   4.347 -28.229  1.00 80.90           N  
ATOM   1217  H   LEU A  77      41.263   4.399 -28.502  1.00 80.90           H  
ATOM   1218  CA  LEU A  77      39.983   3.754 -26.936  1.00 80.90           C  
ATOM   1219  HA  LEU A  77      39.257   2.957 -27.095  1.00 80.90           H  
ATOM   1220  C   LEU A  77      39.344   4.773 -25.982  1.00 80.90           C  
ATOM   1221  CB  LEU A  77      41.288   3.154 -26.396  1.00 80.90           C  
ATOM   1222  HB2 LEU A  77      41.754   2.576 -27.193  1.00 80.90           H  
ATOM   1223  HB3 LEU A  77      41.965   3.965 -26.125  1.00 80.90           H  
ATOM   1224  O   LEU A  77      38.382   4.447 -25.303  1.00 80.90           O  
ATOM   1225  CG  LEU A  77      41.121   2.227 -25.183  1.00 80.90           C  
ATOM   1226  HG  LEU A  77      40.724   2.798 -24.344  1.00 80.90           H  
ATOM   1227  CD1 LEU A  77      40.209   1.034 -25.468  1.00 80.90           C  
ATOM   1228 HD11 LEU A  77      40.542   0.490 -26.352  1.00 80.90           H  
ATOM   1229 HD12 LEU A  77      39.179   1.368 -25.597  1.00 80.90           H  
ATOM   1230 HD13 LEU A  77      40.218   0.363 -24.609  1.00 80.90           H  
ATOM   1231  CD2 LEU A  77      42.510   1.683 -24.842  1.00 80.90           C  
ATOM   1232 HD21 LEU A  77      42.440   0.997 -23.997  1.00 80.90           H  
ATOM   1233 HD22 LEU A  77      42.919   1.130 -25.687  1.00 80.90           H  
ATOM   1234 HD23 LEU A  77      43.183   2.501 -24.583  1.00 80.90           H  
ATOM   1235  N   HIS A  78      39.798   6.031 -26.011  1.00 83.47           N  
ATOM   1236  H   HIS A  78      40.606   6.245 -26.577  1.00 83.47           H  
ATOM   1237  CA  HIS A  78      39.156   7.119 -25.271  1.00 83.47           C  
ATOM   1238  HA  HIS A  78      39.065   6.814 -24.228  1.00 83.47           H  
ATOM   1239  C   HIS A  78      37.732   7.390 -25.795  1.00 83.47           C  
ATOM   1240  CB  HIS A  78      40.058   8.364 -25.334  1.00 83.47           C  
ATOM   1241  HB2 HIS A  78      41.053   8.086 -24.985  1.00 83.47           H  
ATOM   1242  HB3 HIS A  78      40.138   8.687 -26.372  1.00 83.47           H  
ATOM   1243  O   HIS A  78      36.809   7.544 -25.007  1.00 83.47           O  
ATOM   1244  CG  HIS A  78      39.601   9.543 -24.507  1.00 83.47           C  
ATOM   1245  CD2 HIS A  78      38.623   9.557 -23.546  1.00 83.47           C  
ATOM   1246  HD2 HIS A  78      38.019   8.723 -23.220  1.00 83.47           H  
ATOM   1247  ND1 HIS A  78      40.166  10.803 -24.518  1.00 83.47           N  
ATOM   1248  HD1 HIS A  78      41.107  11.017 -24.816  1.00 83.47           H  
ATOM   1249  CE1 HIS A  78      39.505  11.562 -23.625  1.00 83.47           C  
ATOM   1250  HE1 HIS A  78      39.771  12.565 -23.328  1.00 83.47           H  
ATOM   1251  NE2 HIS A  78      38.556  10.844 -23.021  1.00 83.47           N  
ATOM   1252  N   CYS A  79      37.521   7.372 -27.115  1.00 88.57           N  
ATOM   1253  H   CYS A  79      38.311   7.245 -27.731  1.00 88.57           H  
ATOM   1254  CA  CYS A  79      36.185   7.496 -27.711  1.00 88.57           C  
ATOM   1255  HA  CYS A  79      35.749   8.449 -27.411  1.00 88.57           H  
ATOM   1256  C   CYS A  79      35.234   6.376 -27.243  1.00 88.57           C  
ATOM   1257  CB  CYS A  79      36.351   7.486 -29.236  1.00 88.57           C  
ATOM   1258  HB2 CYS A  79      36.743   6.514 -29.538  1.00 88.57           H  
ATOM   1259  HB3 CYS A  79      37.086   8.243 -29.511  1.00 88.57           H  
ATOM   1260  O   CYS A  79      34.103   6.645 -26.841  1.00 88.57           O  
ATOM   1261  SG  CYS A  79      34.857   7.773 -30.212  1.00 88.57           S  
ATOM   1262  N   ILE A  80      35.716   5.128 -27.239  1.00 87.37           N  
ATOM   1263  H   ILE A  80      36.650   4.976 -27.593  1.00 87.37           H  
ATOM   1264  CA  ILE A  80      34.975   3.958 -26.745  1.00 87.37           C  
ATOM   1265  HA  ILE A  80      34.009   3.913 -27.247  1.00 87.37           H  
ATOM   1266  C   ILE A  80      34.683   4.094 -25.246  1.00 87.37           C  
ATOM   1267  CB  ILE A  80      35.750   2.661 -27.079  1.00 87.37           C  
ATOM   1268  HB  ILE A  80      36.780   2.774 -26.740  1.00 87.37           H  
ATOM   1269  O   ILE A  80      33.551   3.867 -24.832  1.00 87.37           O  
ATOM   1270  CG1 ILE A  80      35.745   2.417 -28.608  1.00 87.37           C  
ATOM   1271 HG12 ILE A  80      34.743   2.122 -28.919  1.00 87.37           H  
ATOM   1272 HG13 ILE A  80      35.995   3.339 -29.133  1.00 87.37           H  
ATOM   1273  CG2 ILE A  80      35.142   1.441 -26.367  1.00 87.37           C  
ATOM   1274 HG21 ILE A  80      35.192   1.552 -25.284  1.00 87.37           H  
ATOM   1275 HG22 ILE A  80      34.100   1.325 -26.664  1.00 87.37           H  
ATOM   1276 HG23 ILE A  80      35.685   0.530 -26.617  1.00 87.37           H  
ATOM   1277  CD1 ILE A  80      36.735   1.342 -29.071  1.00 87.37           C  
ATOM   1278 HD11 ILE A  80      37.734   1.572 -28.701  1.00 87.37           H  
ATOM   1279 HD12 ILE A  80      36.430   0.358 -28.713  1.00 87.37           H  
ATOM   1280 HD13 ILE A  80      36.755   1.319 -30.160  1.00 87.37           H  
ATOM   1281  N   ALA A  81      35.653   4.530 -24.440  1.00 80.59           N  
ATOM   1282  H   ALA A  81      36.583   4.652 -24.814  1.00 80.59           H  
ATOM   1283  CA  ALA A  81      35.464   4.729 -23.005  1.00 80.59           C  
ATOM   1284  HA  ALA A  81      35.101   3.792 -22.581  1.00 80.59           H  
ATOM   1285  C   ALA A  81      34.409   5.807 -22.701  1.00 80.59           C  
ATOM   1286  CB  ALA A  81      36.821   5.053 -22.368  1.00 80.59           C  
ATOM   1287  HB1 ALA A  81      36.700   5.152 -21.289  1.00 80.59           H  
ATOM   1288  HB2 ALA A  81      37.219   5.984 -22.770  1.00 80.59           H  
ATOM   1289  HB3 ALA A  81      37.523   4.242 -22.562  1.00 80.59           H  
ATOM   1290  O   ALA A  81      33.515   5.584 -21.884  1.00 80.59           O  
ATOM   1291  N   LEU A  82      34.445   6.938 -23.417  1.00 84.68           N  
ATOM   1292  H   LEU A  82      35.213   7.070 -24.061  1.00 84.68           H  
ATOM   1293  CA  LEU A  82      33.424   7.987 -23.319  1.00 84.68           C  
ATOM   1294  HA  LEU A  82      33.360   8.326 -22.285  1.00 84.68           H  
ATOM   1295  C   LEU A  82      32.033   7.456 -23.696  1.00 84.68           C  
ATOM   1296  CB  LEU A  82      33.810   9.169 -24.230  1.00 84.68           C  
ATOM   1297  HB2 LEU A  82      32.960   9.847 -24.304  1.00 84.68           H  
ATOM   1298  HB3 LEU A  82      34.020   8.783 -25.228  1.00 84.68           H  
ATOM   1299  O   LEU A  82      31.054   7.767 -23.021  1.00 84.68           O  
ATOM   1300  CG  LEU A  82      35.000  10.015 -23.757  1.00 84.68           C  
ATOM   1301  HG  LEU A  82      35.849   9.367 -23.541  1.00 84.68           H  
ATOM   1302  CD1 LEU A  82      35.382  10.989 -24.874  1.00 84.68           C  
ATOM   1303 HD11 LEU A  82      34.549  11.651 -25.105  1.00 84.68           H  
ATOM   1304 HD12 LEU A  82      36.232  11.592 -24.554  1.00 84.68           H  
ATOM   1305 HD13 LEU A  82      35.668  10.433 -25.767  1.00 84.68           H  
ATOM   1306  CD2 LEU A  82      34.671  10.817 -22.499  1.00 84.68           C  
ATOM   1307 HD21 LEU A  82      34.459  10.145 -21.668  1.00 84.68           H  
ATOM   1308 HD22 LEU A  82      33.813  11.466 -22.673  1.00 84.68           H  
ATOM   1309 HD23 LEU A  82      35.533  11.426 -22.227  1.00 84.68           H  
ATOM   1310  N   CYS A  83      31.940   6.639 -24.749  1.00 86.89           N  
ATOM   1311  H   CYS A  83      32.774   6.442 -25.284  1.00 86.89           H  
ATOM   1312  CA  CYS A  83      30.686   5.997 -25.144  1.00 86.89           C  
ATOM   1313  HA  CYS A  83      29.920   6.761 -25.271  1.00 86.89           H  
ATOM   1314  C   CYS A  83      30.194   5.004 -24.080  1.00 86.89           C  
ATOM   1315  CB  CYS A  83      30.898   5.283 -26.479  1.00 86.89           C  
ATOM   1316  HB2 CYS A  83      31.258   6.004 -27.213  1.00 86.89           H  
ATOM   1317  HB3 CYS A  83      31.660   4.513 -26.356  1.00 86.89           H  
ATOM   1318  O   CYS A  83      29.010   4.966 -23.754  1.00 86.89           O  
ATOM   1319  SG  CYS A  83      29.408   4.497 -27.131  1.00 86.89           S  
ATOM   1320  N   SER A  84      31.105   4.229 -23.487  1.00 82.68           N  
ATOM   1321  H   SER A  84      32.060   4.285 -23.811  1.00 82.68           H  
ATOM   1322  CA  SER A  84      30.795   3.278 -22.419  1.00 82.68           C  
ATOM   1323  HA  SER A  84      30.097   2.535 -22.806  1.00 82.68           H  
ATOM   1324  C   SER A  84      30.157   3.965 -21.211  1.00 82.68           C  
ATOM   1325  CB  SER A  84      32.071   2.555 -21.984  1.00 82.68           C  
ATOM   1326  HB2 SER A  84      32.703   3.218 -21.393  1.00 82.68           H  
ATOM   1327  HB3 SER A  84      32.625   2.237 -22.866  1.00 82.68           H  
ATOM   1328  O   SER A  84      29.191   3.441 -20.658  1.00 82.68           O  
ATOM   1329  OG  SER A  84      31.735   1.415 -21.227  1.00 82.68           O  
ATOM   1330  HG  SER A  84      31.379   1.661 -20.370  1.00 82.68           H  
ATOM   1331  N   ALA A  85      30.656   5.153 -20.855  1.00 76.25           N  
ATOM   1332  H   ALA A  85      31.471   5.490 -21.347  1.00 76.25           H  
ATOM   1333  CA  ALA A  85      30.164   5.973 -19.750  1.00 76.25           C  
ATOM   1334  HA  ALA A  85      29.919   5.321 -18.912  1.00 76.25           H  
ATOM   1335  C   ALA A  85      28.890   6.780 -20.077  1.00 76.25           C  
ATOM   1336  CB  ALA A  85      31.313   6.894 -19.319  1.00 76.25           C  
ATOM   1337  HB1 ALA A  85      31.574   7.571 -20.133  1.00 76.25           H  
ATOM   1338  HB2 ALA A  85      31.006   7.480 -18.453  1.00 76.25           H  
ATOM   1339  HB3 ALA A  85      32.186   6.300 -19.051  1.00 76.25           H  
ATOM   1340  O   ALA A  85      28.314   7.403 -19.189  1.00 76.25           O  
ATOM   1341  N   SER A  86      28.438   6.794 -21.335  1.00 78.86           N  
ATOM   1342  H   SER A  86      28.916   6.236 -22.028  1.00 78.86           H  
ATOM   1343  CA  SER A  86      27.261   7.551 -21.760  1.00 78.86           C  
ATOM   1344  HA  SER A  86      27.015   8.287 -20.995  1.00 78.86           H  
ATOM   1345  C   SER A  86      26.051   6.637 -21.951  1.00 78.86           C  
ATOM   1346  CB  SER A  86      27.578   8.319 -23.043  1.00 78.86           C  
ATOM   1347  HB2 SER A  86      28.483   8.909 -22.896  1.00 78.86           H  
ATOM   1348  HB3 SER A  86      27.750   7.613 -23.855  1.00 78.86           H  
ATOM   1349  O   SER A  86      26.089   5.698 -22.745  1.00 78.86           O  
ATOM   1350  OG  SER A  86      26.503   9.183 -23.371  1.00 78.86           O  
ATOM   1351  HG  SER A  86      26.455   9.868 -22.700  1.00 78.86           H  
ATOM   1352  N   GLY A  87      24.943   6.943 -21.268  1.00 75.88           N  
ATOM   1353  H   GLY A  87      24.989   7.667 -20.564  1.00 75.88           H  
ATOM   1354  CA  GLY A  87      23.662   6.250 -21.466  1.00 75.88           C  
ATOM   1355  HA2 GLY A  87      22.961   6.570 -20.695  1.00 75.88           H  
ATOM   1356  HA3 GLY A  87      23.812   5.175 -21.367  1.00 75.88           H  
ATOM   1357  C   GLY A  87      23.011   6.514 -22.830  1.00 75.88           C  
ATOM   1358  O   GLY A  87      22.169   5.740 -23.258  1.00 75.88           O  
ATOM   1359  N   ALA A  88      23.429   7.570 -23.534  1.00 75.34           N  
ATOM   1360  H   ALA A  88      24.162   8.143 -23.143  1.00 75.34           H  
ATOM   1361  CA  ALA A  88      22.896   7.956 -24.843  1.00 75.34           C  
ATOM   1362  HA  ALA A  88      21.891   7.549 -24.950  1.00 75.34           H  
ATOM   1363  C   ALA A  88      23.719   7.411 -26.031  1.00 75.34           C  
ATOM   1364  CB  ALA A  88      22.791   9.487 -24.868  1.00 75.34           C  
ATOM   1365  HB1 ALA A  88      23.784   9.932 -24.791  1.00 75.34           H  
ATOM   1366  HB2 ALA A  88      22.329   9.805 -25.803  1.00 75.34           H  
ATOM   1367  HB3 ALA A  88      22.170   9.829 -24.041  1.00 75.34           H  
ATOM   1368  O   ALA A  88      23.460   7.780 -27.176  1.00 75.34           O  
ATOM   1369  N   CYS A  89      24.755   6.603 -25.774  1.00 82.79           N  
ATOM   1370  H   CYS A  89      24.884   6.267 -24.831  1.00 82.79           H  
ATOM   1371  CA  CYS A  89      25.674   6.120 -26.802  1.00 82.79           C  
ATOM   1372  HA  CYS A  89      25.505   6.674 -27.726  1.00 82.79           H  
ATOM   1373  C   CYS A  89      25.467   4.632 -27.108  1.00 82.79           C  
ATOM   1374  CB  CYS A  89      27.112   6.404 -26.365  1.00 82.79           C  
ATOM   1375  HB2 CYS A  89      27.189   7.452 -26.075  1.00 82.79           H  
ATOM   1376  HB3 CYS A  89      27.355   5.783 -25.502  1.00 82.79           H  
ATOM   1377  O   CYS A  89      25.681   3.780 -26.244  1.00 82.79           O  
ATOM   1378  SG  CYS A  89      28.292   6.093 -27.696  1.00 82.79           S  
ATOM   1379  N   ASN A  90      25.137   4.307 -28.362  1.00 86.24           N  
ATOM   1380  H   ASN A  90      24.907   5.050 -29.007  1.00 86.24           H  
ATOM   1381  CA  ASN A  90      24.951   2.924 -28.821  1.00 86.24           C  
ATOM   1382  HA  ASN A  90      24.688   2.300 -27.967  1.00 86.24           H  
ATOM   1383  C   ASN A  90      26.243   2.337 -29.421  1.00 86.24           C  
ATOM   1384  CB  ASN A  90      23.781   2.866 -29.824  1.00 86.24           C  
ATOM   1385  HB2 ASN A  90      23.680   1.840 -30.179  1.00 86.24           H  
ATOM   1386  HB3 ASN A  90      23.999   3.500 -30.684  1.00 86.24           H  
ATOM   1387  O   ASN A  90      26.378   1.122 -29.585  1.00 86.24           O  
ATOM   1388  CG  ASN A  90      22.449   3.313 -29.236  1.00 86.24           C  
ATOM   1389  ND2 ASN A  90      21.416   2.507 -29.316  1.00 86.24           N  
ATOM   1390 HD21 ASN A  90      21.482   1.574 -29.696  1.00 86.24           H  
ATOM   1391 HD22 ASN A  90      20.554   2.851 -28.916  1.00 86.24           H  
ATOM   1392  OD1 ASN A  90      22.307   4.414 -28.742  1.00 86.24           O  
ATOM   1393  N   GLY A  91      27.214   3.183 -29.760  1.00 90.21           N  
ATOM   1394  H   GLY A  91      27.049   4.172 -29.639  1.00 90.21           H  
ATOM   1395  CA  GLY A  91      28.520   2.766 -30.256  1.00 90.21           C  
ATOM   1396  HA2 GLY A  91      28.980   2.103 -29.524  1.00 90.21           H  
ATOM   1397  HA3 GLY A  91      28.401   2.219 -31.191  1.00 90.21           H  
ATOM   1398  C   GLY A  91      29.457   3.943 -30.500  1.00 90.21           C  
ATOM   1399  O   GLY A  91      29.045   5.097 -30.498  1.00 90.21           O  
ATOM   1400  N   ALA A  92      30.730   3.659 -30.731  1.00 91.80           N  
ATOM   1401  H   ALA A  92      31.002   2.686 -30.731  1.00 91.80           H  
ATOM   1402  CA  ALA A  92      31.743   4.659 -31.030  1.00 91.80           C  
ATOM   1403  HA  ALA A  92      31.325   5.659 -30.910  1.00 91.80           H  
ATOM   1404  C   ALA A  92      32.222   4.527 -32.478  1.00 91.80           C  
ATOM   1405  CB  ALA A  92      32.879   4.519 -30.016  1.00 91.80           C  
ATOM   1406  HB1 ALA A  92      33.278   3.505 -30.051  1.00 91.80           H  
ATOM   1407  HB2 ALA A  92      32.504   4.724 -29.013  1.00 91.80           H  
ATOM   1408  HB3 ALA A  92      33.677   5.223 -30.251  1.00 91.80           H  
ATOM   1409  O   ALA A  92      32.460   3.427 -32.980  1.00 91.80           O  
ATOM   1410  N   VAL A  93      32.403   5.664 -33.143  1.00 92.43           N  
ATOM   1411  H   VAL A  93      32.141   6.526 -32.688  1.00 92.43           H  
ATOM   1412  CA  VAL A  93      32.922   5.755 -34.509  1.00 92.43           C  
ATOM   1413  HA  VAL A  93      33.262   4.776 -34.846  1.00 92.43           H  
ATOM   1414  C   VAL A  93      34.105   6.702 -34.513  1.00 92.43           C  
ATOM   1415  CB  VAL A  93      31.832   6.235 -35.479  1.00 92.43           C  
ATOM   1416  HB  VAL A  93      31.393   7.155 -35.093  1.00 92.43           H  
ATOM   1417  O   VAL A  93      34.046   7.792 -33.949  1.00 92.43           O  
ATOM   1418  CG1 VAL A  93      32.381   6.505 -36.888  1.00 92.43           C  
ATOM   1419 HG11 VAL A  93      33.183   7.243 -36.863  1.00 92.43           H  
ATOM   1420 HG12 VAL A  93      32.738   5.581 -37.343  1.00 92.43           H  
ATOM   1421 HG13 VAL A  93      31.589   6.945 -37.494  1.00 92.43           H  
ATOM   1422  CG2 VAL A  93      30.733   5.177 -35.576  1.00 92.43           C  
ATOM   1423 HG21 VAL A  93      29.928   5.523 -36.224  1.00 92.43           H  
ATOM   1424 HG22 VAL A  93      31.165   4.259 -35.974  1.00 92.43           H  
ATOM   1425 HG23 VAL A  93      30.312   4.975 -34.591  1.00 92.43           H  
ATOM   1426  N   LYS A  94      35.176   6.313 -35.202  1.00 88.64           N  
ATOM   1427  H   LYS A  94      35.143   5.420 -35.673  1.00 88.64           H  
ATOM   1428  CA  LYS A  94      36.288   7.211 -35.507  1.00 88.64           C  
ATOM   1429  HA  LYS A  94      36.042   8.203 -35.130  1.00 88.64           H  
ATOM   1430  C   LYS A  94      36.427   7.318 -37.019  1.00 88.64           C  
ATOM   1431  CB  LYS A  94      37.549   6.733 -34.780  1.00 88.64           C  
ATOM   1432  HB2 LYS A  94      37.263   6.399 -33.783  1.00 88.64           H  
ATOM   1433  HB3 LYS A  94      37.996   5.896 -35.317  1.00 88.64           H  
ATOM   1434  O   LYS A  94      36.562   6.300 -37.692  1.00 88.64           O  
ATOM   1435  CG  LYS A  94      38.562   7.871 -34.623  1.00 88.64           C  
ATOM   1436  HG2 LYS A  94      38.081   8.705 -34.112  1.00 88.64           H  
ATOM   1437  HG3 LYS A  94      38.892   8.199 -35.609  1.00 88.64           H  
ATOM   1438  CD  LYS A  94      39.770   7.411 -33.796  1.00 88.64           C  
ATOM   1439  HD2 LYS A  94      40.333   6.670 -34.364  1.00 88.64           H  
ATOM   1440  HD3 LYS A  94      39.415   6.970 -32.865  1.00 88.64           H  
ATOM   1441  CE  LYS A  94      40.646   8.622 -33.476  1.00 88.64           C  
ATOM   1442  HE2 LYS A  94      40.919   9.115 -34.409  1.00 88.64           H  
ATOM   1443  HE3 LYS A  94      40.052   9.332 -32.900  1.00 88.64           H  
ATOM   1444  NZ  LYS A  94      41.878   8.281 -32.737  1.00 88.64           N  
ATOM   1445  HZ1 LYS A  94      41.630   7.811 -31.878  1.00 88.64           H  
ATOM   1446  HZ2 LYS A  94      42.375   9.133 -32.521  1.00 88.64           H  
ATOM   1447  HZ3 LYS A  94      42.474   7.696 -33.305  1.00 88.64           H  
ATOM   1448  N   ASN A  95      36.344   8.533 -37.552  1.00 83.72           N  
ATOM   1449  H   ASN A  95      36.265   9.327 -36.933  1.00 83.72           H  
ATOM   1450  CA  ASN A  95      36.474   8.752 -38.992  1.00 83.72           C  
ATOM   1451  HA  ASN A  95      35.977   7.928 -39.503  1.00 83.72           H  
ATOM   1452  C   ASN A  95      37.952   8.714 -39.440  1.00 83.72           C  
ATOM   1453  CB  ASN A  95      35.721  10.040 -39.382  1.00 83.72           C  
ATOM   1454  HB2 ASN A  95      35.567  10.043 -40.461  1.00 83.72           H  
ATOM   1455  HB3 ASN A  95      34.737  10.044 -38.913  1.00 83.72           H  
ATOM   1456  O   ASN A  95      38.865   8.616 -38.616  1.00 83.72           O  
ATOM   1457  CG  ASN A  95      36.441  11.326 -39.017  1.00 83.72           C  
ATOM   1458  ND2 ASN A  95      35.924  12.454 -39.431  1.00 83.72           N  
ATOM   1459 HD21 ASN A  95      35.038  12.476 -39.916  1.00 83.72           H  
ATOM   1460 HD22 ASN A  95      36.517  13.268 -39.358  1.00 83.72           H  
ATOM   1461  OD1 ASN A  95      37.492  11.351 -38.398  1.00 83.72           O  
ATOM   1462  N   SER A  96      38.196   8.847 -40.747  1.00 79.94           N  
ATOM   1463  H   SER A  96      37.426   8.962 -41.390  1.00 79.94           H  
ATOM   1464  CA  SER A  96      39.549   8.874 -41.326  1.00 79.94           C  
ATOM   1465  HA  SER A  96      40.060   7.946 -41.069  1.00 79.94           H  
ATOM   1466  C   SER A  96      40.423  10.026 -40.810  1.00 79.94           C  
ATOM   1467  CB  SER A  96      39.455   8.958 -42.852  1.00 79.94           C  
ATOM   1468  HB2 SER A  96      39.018   8.036 -43.238  1.00 79.94           H  
ATOM   1469  HB3 SER A  96      40.453   9.078 -43.274  1.00 79.94           H  
ATOM   1470  O   SER A  96      41.637   9.876 -40.739  1.00 79.94           O  
ATOM   1471  OG  SER A  96      38.637  10.054 -43.224  1.00 79.94           O  
ATOM   1472  HG  SER A  96      38.682  10.160 -44.177  1.00 79.94           H  
ATOM   1473  N   THR A  97      39.828  11.148 -40.385  1.00 82.00           N  
ATOM   1474  H   THR A  97      38.824  11.219 -40.479  1.00 82.00           H  
ATOM   1475  CA  THR A  97      40.551  12.286 -39.783  1.00 82.00           C  
ATOM   1476  HA  THR A  97      41.531  12.345 -40.257  1.00 82.00           H  
ATOM   1477  C   THR A  97      40.824  12.105 -38.287  1.00 82.00           C  
ATOM   1478  CB  THR A  97      39.853  13.637 -40.044  1.00 82.00           C  
ATOM   1479  HB  THR A  97      40.512  14.433 -39.699  1.00 82.00           H  
ATOM   1480  O   THR A  97      41.335  13.010 -37.637  1.00 82.00           O  
ATOM   1481  CG2 THR A  97      39.570  13.866 -41.528  1.00 82.00           C  
ATOM   1482 HG21 THR A  97      39.186  14.875 -41.675  1.00 82.00           H  
ATOM   1483 HG22 THR A  97      38.834  13.150 -41.894  1.00 82.00           H  
ATOM   1484 HG23 THR A  97      40.492  13.755 -42.099  1.00 82.00           H  
ATOM   1485  OG1 THR A  97      38.616  13.763 -39.364  1.00 82.00           O  
ATOM   1486  HG1 THR A  97      38.738  13.349 -38.507  1.00 82.00           H  
ATOM   1487  N   GLY A  98      40.431  10.972 -37.700  1.00 83.31           N  
ATOM   1488  H   GLY A  98      39.987  10.267 -38.271  1.00 83.31           H  
ATOM   1489  CA  GLY A  98      40.622  10.681 -36.286  1.00 83.31           C  
ATOM   1490  HA2 GLY A  98      40.535   9.599 -36.179  1.00 83.31           H  
ATOM   1491  HA3 GLY A  98      41.627  10.984 -35.993  1.00 83.31           H  
ATOM   1492  C   GLY A  98      39.623  11.351 -35.333  1.00 83.31           C  
ATOM   1493  O   GLY A  98      39.815  11.272 -34.119  1.00 83.31           O  
ATOM   1494  N   ARG A  99      38.555  11.972 -35.841  1.00 90.64           N  
ATOM   1495  H   ARG A  99      38.380  11.854 -36.829  1.00 90.64           H  
ATOM   1496  CA  ARG A  99      37.486  12.555 -35.017  1.00 90.64           C  
ATOM   1497  HA  ARG A  99      37.937  13.034 -34.148  1.00 90.64           H  
ATOM   1498  C   ARG A  99      36.562  11.461 -34.499  1.00 90.64           C  
ATOM   1499  CB  ARG A  99      36.690  13.611 -35.793  1.00 90.64           C  
ATOM   1500  HB2 ARG A  99      36.351  13.199 -36.743  1.00 90.64           H  
ATOM   1501  HB3 ARG A  99      35.810  13.878 -35.208  1.00 90.64           H  
ATOM   1502  O   ARG A  99      36.224  10.537 -35.240  1.00 90.64           O  
ATOM   1503  CG  ARG A  99      37.511  14.882 -36.040  1.00 90.64           C  
ATOM   1504  HG2 ARG A  99      37.874  15.262 -35.084  1.00 90.64           H  
ATOM   1505  HG3 ARG A  99      38.366  14.661 -36.680  1.00 90.64           H  
ATOM   1506  CD  ARG A  99      36.633  15.948 -36.700  1.00 90.64           C  
ATOM   1507  HD2 ARG A  99      36.321  15.604 -37.686  1.00 90.64           H  
ATOM   1508  HD3 ARG A  99      35.733  16.079 -36.098  1.00 90.64           H  
ATOM   1509  NE  ARG A  99      37.330  17.246 -36.775  1.00 90.64           N  
ATOM   1510  HE  ARG A  99      37.401  17.759 -35.908  1.00 90.64           H  
ATOM   1511  NH1 ARG A  99      37.790  17.290 -39.033  1.00 90.64           N  
ATOM   1512 HH11 ARG A  99      38.148  17.784 -39.838  1.00 90.64           H  
ATOM   1513 HH12 ARG A  99      37.465  16.338 -39.124  1.00 90.64           H  
ATOM   1514  NH2 ARG A  99      38.335  19.034 -37.754  1.00 90.64           N  
ATOM   1515 HH21 ARG A  99      38.690  19.507 -38.572  1.00 90.64           H  
ATOM   1516 HH22 ARG A  99      38.355  19.508 -36.862  1.00 90.64           H  
ATOM   1517  CZ  ARG A  99      37.811  17.844 -37.851  1.00 90.64           C  
ATOM   1518  N   CYS A 100      36.177  11.581 -33.233  1.00 92.62           N  
ATOM   1519  H   CYS A 100      36.408  12.431 -32.739  1.00 92.62           H  
ATOM   1520  CA  CYS A 100      35.268  10.662 -32.564  1.00 92.62           C  
ATOM   1521  HA  CYS A 100      35.363   9.671 -33.008  1.00 92.62           H  
ATOM   1522  C   CYS A 100      33.824  11.123 -32.725  1.00 92.62           C  
ATOM   1523  CB  CYS A 100      35.665  10.553 -31.094  1.00 92.62           C  
ATOM   1524  HB2 CYS A 100      35.832  11.558 -30.708  1.00 92.62           H  
ATOM   1525  HB3 CYS A 100      36.606  10.003 -31.059  1.00 92.62           H  
ATOM   1526  O   CYS A 100      33.521  12.313 -32.642  1.00 92.62           O  
ATOM   1527  SG  CYS A 100      34.509   9.742 -29.959  1.00 92.62           S  
ATOM   1528  N   TYR A 101      32.946  10.152 -32.921  1.00 93.89           N  
ATOM   1529  H   TYR A 101      33.282   9.204 -33.009  1.00 93.89           H  
ATOM   1530  CA  TYR A 101      31.512  10.334 -32.941  1.00 93.89           C  
ATOM   1531  HA  TYR A 101      31.276  11.311 -32.519  1.00 93.89           H  
ATOM   1532  C   TYR A 101      30.869   9.257 -32.078  1.00 93.89           C  
ATOM   1533  CB  TYR A 101      30.978  10.285 -34.375  1.00 93.89           C  
ATOM   1534  HB2 TYR A 101      31.174   9.298 -34.796  1.00 93.89           H  
ATOM   1535  HB3 TYR A 101      29.896  10.413 -34.328  1.00 93.89           H  
ATOM   1536  O   TYR A 101      31.246   8.084 -32.149  1.00 93.89           O  
ATOM   1537  CG  TYR A 101      31.566  11.325 -35.310  1.00 93.89           C  
ATOM   1538  CD1 TYR A 101      30.872  12.524 -35.561  1.00 93.89           C  
ATOM   1539  HD1 TYR A 101      29.907  12.697 -35.108  1.00 93.89           H  
ATOM   1540  CD2 TYR A 101      32.814  11.095 -35.922  1.00 93.89           C  
ATOM   1541  HD2 TYR A 101      33.348  10.177 -35.723  1.00 93.89           H  
ATOM   1542  CE1 TYR A 101      31.424  13.497 -36.414  1.00 93.89           C  
ATOM   1543  HE1 TYR A 101      30.874  14.406 -36.609  1.00 93.89           H  
ATOM   1544  CE2 TYR A 101      33.380  12.075 -36.758  1.00 93.89           C  
ATOM   1545  HE2 TYR A 101      34.351  11.915 -37.203  1.00 93.89           H  
ATOM   1546  OH  TYR A 101      33.233  14.220 -37.819  1.00 93.89           O  
ATOM   1547  HH  TYR A 101      32.627  14.956 -37.928  1.00 93.89           H  
ATOM   1548  CZ  TYR A 101      32.686  13.276 -37.007  1.00 93.89           C  
ATOM   1549  N   PHE A 102      29.880   9.648 -31.286  1.00 92.36           N  
ATOM   1550  H   PHE A 102      29.614  10.622 -31.296  1.00 92.36           H  
ATOM   1551  CA  PHE A 102      28.929   8.696 -30.737  1.00 92.36           C  
ATOM   1552  HA  PHE A 102      29.439   7.784 -30.427  1.00 92.36           H  
ATOM   1553  C   PHE A 102      27.946   8.320 -31.833  1.00 92.36           C  
ATOM   1554  CB  PHE A 102      28.220   9.282 -29.519  1.00 92.36           C  
ATOM   1555  HB2 PHE A 102      27.367   8.643 -29.288  1.00 92.36           H  
ATOM   1556  HB3 PHE A 102      27.827  10.266 -29.777  1.00 92.36           H  
ATOM   1557  O   PHE A 102      27.381   9.187 -32.496  1.00 92.36           O  
ATOM   1558  CG  PHE A 102      29.047   9.408 -28.255  1.00 92.36           C  
ATOM   1559  CD1 PHE A 102      30.401   9.004 -28.182  1.00 92.36           C  
ATOM   1560  HD1 PHE A 102      30.917   8.597 -29.039  1.00 92.36           H  
ATOM   1561  CD2 PHE A 102      28.405   9.895 -27.104  1.00 92.36           C  
ATOM   1562  HD2 PHE A 102      27.356  10.151 -27.143  1.00 92.36           H  
ATOM   1563  CE1 PHE A 102      31.102   9.107 -26.970  1.00 92.36           C  
ATOM   1564  HE1 PHE A 102      32.130   8.782 -26.911  1.00 92.36           H  
ATOM   1565  CE2 PHE A 102      29.105   9.998 -25.894  1.00 92.36           C  
ATOM   1566  HE2 PHE A 102      28.598  10.335 -25.002  1.00 92.36           H  
ATOM   1567  CZ  PHE A 102      30.450   9.611 -25.831  1.00 92.36           C  
ATOM   1568  HZ  PHE A 102      30.958   9.672 -24.880  1.00 92.36           H  
ATOM   1569  N   TYR A 103      27.784   7.023 -32.030  1.00 89.96           N  
ATOM   1570  H   TYR A 103      28.266   6.386 -31.412  1.00 89.96           H  
ATOM   1571  CA  TYR A 103      26.792   6.450 -32.912  1.00 89.96           C  
ATOM   1572  HA  TYR A 103      26.652   7.105 -33.771  1.00 89.96           H  
ATOM   1573  C   TYR A 103      25.460   6.329 -32.176  1.00 89.96           C  
ATOM   1574  CB  TYR A 103      27.297   5.099 -33.426  1.00 89.96           C  
ATOM   1575  HB2 TYR A 103      28.117   5.276 -34.121  1.00 89.96           H  
ATOM   1576  HB3 TYR A 103      27.684   4.515 -32.590  1.00 89.96           H  
ATOM   1577  O   TYR A 103      25.385   5.746 -31.089  1.00 89.96           O  
ATOM   1578  CG  TYR A 103      26.241   4.274 -34.123  1.00 89.96           C  
ATOM   1579  CD1 TYR A 103      25.720   3.124 -33.498  1.00 89.96           C  
ATOM   1580  HD1 TYR A 103      26.078   2.828 -32.523  1.00 89.96           H  
ATOM   1581  CD2 TYR A 103      25.749   4.687 -35.374  1.00 89.96           C  
ATOM   1582  HD2 TYR A 103      26.109   5.597 -35.831  1.00 89.96           H  
ATOM   1583  CE1 TYR A 103      24.719   2.369 -34.136  1.00 89.96           C  
ATOM   1584  HE1 TYR A 103      24.315   1.488 -33.658  1.00 89.96           H  
ATOM   1585  CE2 TYR A 103      24.745   3.935 -36.010  1.00 89.96           C  
ATOM   1586  HE2 TYR A 103      24.324   4.255 -36.952  1.00 89.96           H  
ATOM   1587  OH  TYR A 103      23.274   2.057 -36.033  1.00 89.96           O  
ATOM   1588  HH  TYR A 103      22.975   1.292 -35.535  1.00 89.96           H  
ATOM   1589  CZ  TYR A 103      24.234   2.775 -35.398  1.00 89.96           C  
ATOM   1590  N   THR A 104      24.420   6.844 -32.816  1.00 85.28           N  
ATOM   1591  H   THR A 104      24.592   7.322 -33.689  1.00 85.28           H  
ATOM   1592  CA  THR A 104      23.019   6.649 -32.454  1.00 85.28           C  
ATOM   1593  HA  THR A 104      22.951   6.063 -31.538  1.00 85.28           H  
ATOM   1594  C   THR A 104      22.353   5.871 -33.583  1.00 85.28           C  
ATOM   1595  CB  THR A 104      22.325   7.998 -32.217  1.00 85.28           C  
ATOM   1596  HB  THR A 104      22.315   8.568 -33.145  1.00 85.28           H  
ATOM   1597  O   THR A 104      22.633   6.116 -34.758  1.00 85.28           O  
ATOM   1598  CG2 THR A 104      20.896   7.840 -31.703  1.00 85.28           C  
ATOM   1599 HG21 THR A 104      20.267   7.399 -32.477  1.00 85.28           H  
ATOM   1600 HG22 THR A 104      20.489   8.820 -31.455  1.00 85.28           H  
ATOM   1601 HG23 THR A 104      20.876   7.207 -30.816  1.00 85.28           H  
ATOM   1602  OG1 THR A 104      23.029   8.735 -31.238  1.00 85.28           O  
ATOM   1603  HG1 THR A 104      22.870   8.318 -30.388  1.00 85.28           H  
ATOM   1604  N   VAL A 105      21.493   4.914 -33.233  1.00 82.30           N  
ATOM   1605  H   VAL A 105      21.239   4.809 -32.261  1.00 82.30           H  
ATOM   1606  CA  VAL A 105      20.771   4.113 -34.229  1.00 82.30           C  
ATOM   1607  HA  VAL A 105      21.504   3.648 -34.888  1.00 82.30           H  
ATOM   1608  C   VAL A 105      19.895   5.030 -35.084  1.00 82.30           C  
ATOM   1609  CB  VAL A 105      19.944   2.995 -33.569  1.00 82.30           C  
ATOM   1610  HB  VAL A 105      19.221   3.432 -32.880  1.00 82.30           H  
ATOM   1611  O   VAL A 105      19.162   5.864 -34.559  1.00 82.30           O  
ATOM   1612  CG1 VAL A 105      19.201   2.173 -34.625  1.00 82.30           C  
ATOM   1613 HG11 VAL A 105      18.692   1.335 -34.149  1.00 82.30           H  
ATOM   1614 HG12 VAL A 105      18.438   2.781 -35.112  1.00 82.30           H  
ATOM   1615 HG13 VAL A 105      19.892   1.791 -35.377  1.00 82.30           H  
ATOM   1616  CG2 VAL A 105      20.855   2.035 -32.787  1.00 82.30           C  
ATOM   1617 HG21 VAL A 105      21.398   2.580 -32.015  1.00 82.30           H  
ATOM   1618 HG22 VAL A 105      20.240   1.273 -32.307  1.00 82.30           H  
ATOM   1619 HG23 VAL A 105      21.563   1.559 -33.465  1.00 82.30           H  
ATOM   1620  N   CYS A 106      20.007   4.892 -36.402  1.00 81.61           N  
ATOM   1621  H   CYS A 106      20.607   4.169 -36.772  1.00 81.61           H  
ATOM   1622  CA  CYS A 106      19.311   5.711 -37.387  1.00 81.61           C  
ATOM   1623  HA  CYS A 106      18.340   6.015 -36.995  1.00 81.61           H  
ATOM   1624  C   CYS A 106      19.107   4.911 -38.684  1.00 81.61           C  
ATOM   1625  CB  CYS A 106      20.170   6.952 -37.683  1.00 81.61           C  
ATOM   1626  HB2 CYS A 106      19.564   7.680 -38.222  1.00 81.61           H  
ATOM   1627  HB3 CYS A 106      20.502   7.401 -36.746  1.00 81.61           H  
ATOM   1628  O   CYS A 106      19.855   3.973 -38.964  1.00 81.61           O  
ATOM   1629  SG  CYS A 106      21.607   6.512 -38.701  1.00 81.61           S  
ATOM   1630  N   ASP A 107      18.196   5.363 -39.543  1.00 80.98           N  
ATOM   1631  H   ASP A 107      17.510   6.029 -39.217  1.00 80.98           H  
ATOM   1632  CA  ASP A 107      17.901   4.682 -40.815  1.00 80.98           C  
ATOM   1633  HA  ASP A 107      17.836   3.611 -40.625  1.00 80.98           H  
ATOM   1634  C   ASP A 107      18.978   4.884 -41.898  1.00 80.98           C  
ATOM   1635  CB  ASP A 107      16.527   5.143 -41.321  1.00 80.98           C  
ATOM   1636  HB2 ASP A 107      16.583   6.202 -41.574  1.00 80.98           H  
ATOM   1637  HB3 ASP A 107      16.274   4.589 -42.224  1.00 80.98           H  
ATOM   1638  O   ASP A 107      18.950   4.236 -42.942  1.00 80.98           O  
ATOM   1639  CG  ASP A 107      15.425   4.919 -40.284  1.00 80.98           C  
ATOM   1640  OD1 ASP A 107      15.463   3.866 -39.612  1.00 80.98           O  
ATOM   1641  OD2 ASP A 107      14.611   5.853 -40.124  1.00 80.98           O  
ATOM   1642  N   TYR A 108      19.953   5.774 -41.672  1.00 82.86           N  
ATOM   1643  H   TYR A 108      19.944   6.257 -40.785  1.00 82.86           H  
ATOM   1644  CA  TYR A 108      20.997   6.082 -42.656  1.00 82.86           C  
ATOM   1645  HA  TYR A 108      20.594   5.847 -43.641  1.00 82.86           H  
ATOM   1646  C   TYR A 108      22.277   5.243 -42.510  1.00 82.86           C  
ATOM   1647  CB  TYR A 108      21.319   7.579 -42.687  1.00 82.86           C  
ATOM   1648  HB2 TYR A 108      22.028   7.742 -43.498  1.00 82.86           H  
ATOM   1649  HB3 TYR A 108      21.804   7.871 -41.755  1.00 82.86           H  
ATOM   1650  O   TYR A 108      23.161   5.354 -43.362  1.00 82.86           O  
ATOM   1651  CG  TYR A 108      20.152   8.498 -42.955  1.00 82.86           C  
ATOM   1652  CD1 TYR A 108      19.817   8.809 -44.286  1.00 82.86           C  
ATOM   1653  HD1 TYR A 108      20.370   8.367 -45.102  1.00 82.86           H  
ATOM   1654  CD2 TYR A 108      19.415   9.047 -41.889  1.00 82.86           C  
ATOM   1655  HD2 TYR A 108      19.669   8.795 -40.870  1.00 82.86           H  
ATOM   1656  CE1 TYR A 108      18.742   9.672 -44.556  1.00 82.86           C  
ATOM   1657  HE1 TYR A 108      18.455   9.901 -45.571  1.00 82.86           H  
ATOM   1658  CE2 TYR A 108      18.322   9.892 -42.156  1.00 82.86           C  
ATOM   1659  HE2 TYR A 108      17.728  10.281 -41.342  1.00 82.86           H  
ATOM   1660  OH  TYR A 108      16.936  11.020 -43.764  1.00 82.86           O  
ATOM   1661  HH  TYR A 108      16.366  11.132 -43.000  1.00 82.86           H  
ATOM   1662  CZ  TYR A 108      17.989  10.208 -43.492  1.00 82.86           C  
ATOM   1663  N   ILE A 109      22.400   4.416 -41.465  1.00 81.77           N  
ATOM   1664  H   ILE A 109      21.622   4.338 -40.826  1.00 81.77           H  
ATOM   1665  CA  ILE A 109      23.501   3.457 -41.298  1.00 81.77           C  
ATOM   1666  HA  ILE A 109      24.087   3.420 -42.217  1.00 81.77           H  
ATOM   1667  C   ILE A 109      22.910   2.069 -41.066  1.00 81.77           C  
ATOM   1668  CB  ILE A 109      24.466   3.848 -40.151  1.00 81.77           C  
ATOM   1669  HB  ILE A 109      23.882   3.948 -39.236  1.00 81.77           H  
ATOM   1670  O   ILE A 109      22.296   1.807 -40.037  1.00 81.77           O  
ATOM   1671  CG1 ILE A 109      25.166   5.199 -40.435  1.00 81.77           C  
ATOM   1672 HG12 ILE A 109      24.405   5.965 -40.586  1.00 81.77           H  
ATOM   1673 HG13 ILE A 109      25.752   5.120 -41.351  1.00 81.77           H  
ATOM   1674  CG2 ILE A 109      25.521   2.736 -39.934  1.00 81.77           C  
ATOM   1675 HG21 ILE A 109      26.112   2.599 -40.840  1.00 81.77           H  
ATOM   1676 HG22 ILE A 109      26.173   2.977 -39.095  1.00 81.77           H  
ATOM   1677 HG23 ILE A 109      25.037   1.794 -39.674  1.00 81.77           H  
ATOM   1678  CD1 ILE A 109      26.081   5.674 -39.293  1.00 81.77           C  
ATOM   1679 HD11 ILE A 109      26.459   6.676 -39.497  1.00 81.77           H  
ATOM   1680 HD12 ILE A 109      26.943   5.015 -39.183  1.00 81.77           H  
ATOM   1681 HD13 ILE A 109      25.523   5.698 -38.357  1.00 81.77           H  
ATOM   1682  N   THR A 110      23.175   1.143 -41.981  1.00 80.89           N  
ATOM   1683  H   THR A 110      23.656   1.420 -42.825  1.00 80.89           H  
ATOM   1684  CA  THR A 110      22.853  -0.275 -41.795  1.00 80.89           C  
ATOM   1685  HA  THR A 110      22.069  -0.379 -41.045  1.00 80.89           H  
ATOM   1686  C   THR A 110      24.095  -1.007 -41.313  1.00 80.89           C  
ATOM   1687  CB  THR A 110      22.339  -0.900 -43.096  1.00 80.89           C  
ATOM   1688  HB  THR A 110      23.154  -0.959 -43.817  1.00 80.89           H  
ATOM   1689  O   THR A 110      25.100  -1.027 -42.018  1.00 80.89           O  
ATOM   1690  CG2 THR A 110      21.774  -2.300 -42.867  1.00 80.89           C  
ATOM   1691 HG21 THR A 110      22.559  -2.972 -42.522  1.00 80.89           H  
ATOM   1692 HG22 THR A 110      21.377  -2.685 -43.806  1.00 80.89           H  
ATOM   1693 HG23 THR A 110      20.973  -2.269 -42.129  1.00 80.89           H  
ATOM   1694  OG1 THR A 110      21.317  -0.107 -43.653  1.00 80.89           O  
ATOM   1695  HG1 THR A 110      20.639   0.047 -42.991  1.00 80.89           H  
ATOM   1696  N   LEU A 111      24.051  -1.606 -40.124  1.00 78.50           N  
ATOM   1697  H   LEU A 111      23.187  -1.574 -39.602  1.00 78.50           H  
ATOM   1698  CA  LEU A 111      25.138  -2.440 -39.601  1.00 78.50           C  
ATOM   1699  HA  LEU A 111      26.094  -2.057 -39.958  1.00 78.50           H  
ATOM   1700  C   LEU A 111      25.010  -3.871 -40.134  1.00 78.50           C  
ATOM   1701  CB  LEU A 111      25.145  -2.392 -38.062  1.00 78.50           C  
ATOM   1702  HB2 LEU A 111      25.921  -3.067 -37.701  1.00 78.50           H  
ATOM   1703  HB3 LEU A 111      24.187  -2.761 -37.697  1.00 78.50           H  
ATOM   1704  O   LEU A 111      23.922  -4.441 -40.105  1.00 78.50           O  
ATOM   1705  CG  LEU A 111      25.399  -0.991 -37.476  1.00 78.50           C  
ATOM   1706  HG  LEU A 111      24.655  -0.292 -37.860  1.00 78.50           H  
ATOM   1707  CD1 LEU A 111      25.287  -1.003 -35.955  1.00 78.50           C  
ATOM   1708 HD11 LEU A 111      24.257  -1.238 -35.688  1.00 78.50           H  
ATOM   1709 HD12 LEU A 111      25.539  -0.021 -35.554  1.00 78.50           H  
ATOM   1710 HD13 LEU A 111      25.964  -1.750 -35.541  1.00 78.50           H  
ATOM   1711  CD2 LEU A 111      26.786  -0.467 -37.829  1.00 78.50           C  
ATOM   1712 HD21 LEU A 111      26.912   0.505 -37.352  1.00 78.50           H  
ATOM   1713 HD22 LEU A 111      26.866  -0.329 -38.907  1.00 78.50           H  
ATOM   1714 HD23 LEU A 111      27.550  -1.161 -37.480  1.00 78.50           H  
ATOM   1715  N   GLY A 112      26.110  -4.453 -40.614  1.00 73.53           N  
ATOM   1716  H   GLY A 112      26.960  -3.911 -40.681  1.00 73.53           H  
ATOM   1717  CA  GLY A 112      26.141  -5.811 -41.154  1.00 73.53           C  
ATOM   1718  HA2 GLY A 112      26.880  -6.393 -40.603  1.00 73.53           H  
ATOM   1719  HA3 GLY A 112      25.174  -6.293 -41.012  1.00 73.53           H  
ATOM   1720  C   GLY A 112      26.502  -5.872 -42.638  1.00 73.53           C  
ATOM   1721  O   GLY A 112      27.251  -5.041 -43.147  1.00 73.53           O  
ATOM   1722  N   ASN A 113      26.026  -6.921 -43.314  1.00 64.53           N  
ATOM   1723  H   ASN A 113      25.355  -7.513 -42.847  1.00 64.53           H  
ATOM   1724  CA  ASN A 113      26.486  -7.342 -44.637  1.00 64.53           C  
ATOM   1725  HA  ASN A 113      27.571  -7.431 -44.577  1.00 64.53           H  
ATOM   1726  C   ASN A 113      26.176  -6.294 -45.725  1.00 64.53           C  
ATOM   1727  CB  ASN A 113      25.906  -8.746 -44.927  1.00 64.53           C  
ATOM   1728  HB2 ASN A 113      24.941  -8.661 -45.426  1.00 64.53           H  
ATOM   1729  HB3 ASN A 113      25.745  -9.277 -43.988  1.00 64.53           H  
ATOM   1730  O   ASN A 113      25.135  -6.310 -46.375  1.00 64.53           O  
ATOM   1731  CG  ASN A 113      26.821  -9.633 -45.756  1.00 64.53           C  
ATOM   1732  ND2 ASN A 113      26.374 -10.822 -46.086  1.00 64.53           N  
ATOM   1733 HD21 ASN A 113      27.000 -11.401 -46.627  1.00 64.53           H  
ATOM   1734 HD22 ASN A 113      25.438 -11.111 -45.840  1.00 64.53           H  
ATOM   1735  OD1 ASN A 113      27.953  -9.306 -46.067  1.00 64.53           O  
ATOM   1736  N   CYS A 114      27.107  -5.362 -45.900  1.00 68.50           N  
ATOM   1737  H   CYS A 114      27.805  -5.283 -45.174  1.00 68.50           H  
ATOM   1738  CA  CYS A 114      27.166  -4.415 -46.997  1.00 68.50           C  
ATOM   1739  HA  CYS A 114      26.303  -3.749 -46.984  1.00 68.50           H  
ATOM   1740  C   CYS A 114      27.232  -5.171 -48.327  1.00 68.50           C  
ATOM   1741  CB  CYS A 114      28.456  -3.623 -46.801  1.00 68.50           C  
ATOM   1742  HB2 CYS A 114      28.675  -3.094 -47.728  1.00 68.50           H  
ATOM   1743  HB3 CYS A 114      29.268  -4.332 -46.636  1.00 68.50           H  
ATOM   1744  O   CYS A 114      28.301  -5.668 -48.687  1.00 68.50           O  
ATOM   1745  SG  CYS A 114      28.455  -2.440 -45.446  1.00 68.50           S  
ATOM   1746  N   GLY A 115      26.110  -5.275 -49.043  1.00 64.23           N  
ATOM   1747  H   GLY A 115      25.246  -4.954 -48.631  1.00 64.23           H  
ATOM   1748  CA  GLY A 115      26.083  -5.864 -50.383  1.00 64.23           C  
ATOM   1749  HA2 GLY A 115      25.086  -5.754 -50.810  1.00 64.23           H  
ATOM   1750  HA3 GLY A 115      26.308  -6.928 -50.304  1.00 64.23           H  
ATOM   1751  C   GLY A 115      27.103  -5.222 -51.337  1.00 64.23           C  
ATOM   1752  O   GLY A 115      27.687  -4.178 -51.054  1.00 64.23           O  
ATOM   1753  N   SER A 116      27.310  -5.835 -52.501  1.00 58.88           N  
ATOM   1754  H   SER A 116      26.857  -6.724 -52.656  1.00 58.88           H  
ATOM   1755  CA  SER A 116      28.385  -5.507 -53.458  1.00 58.88           C  
ATOM   1756  HA  SER A 116      29.326  -5.503 -52.909  1.00 58.88           H  
ATOM   1757  C   SER A 116      28.276  -4.142 -54.162  1.00 58.88           C  
ATOM   1758  CB  SER A 116      28.468  -6.612 -54.523  1.00 58.88           C  
ATOM   1759  HB2 SER A 116      27.704  -6.437 -55.280  1.00 58.88           H  
ATOM   1760  HB3 SER A 116      29.448  -6.581 -54.999  1.00 58.88           H  
ATOM   1761  O   SER A 116      29.054  -3.861 -55.069  1.00 58.88           O  
ATOM   1762  OG  SER A 116      28.249  -7.890 -53.947  1.00 58.88           O  
ATOM   1763  HG  SER A 116      28.397  -8.561 -54.618  1.00 58.88           H  
ATOM   1764  N   GLN A 117      27.311  -3.300 -53.796  1.00 54.30           N  
ATOM   1765  H   GLN A 117      26.833  -3.501 -52.929  1.00 54.30           H  
ATOM   1766  CA  GLN A 117      27.105  -1.979 -54.395  1.00 54.30           C  
ATOM   1767  HA  GLN A 117      27.414  -2.011 -55.439  1.00 54.30           H  
ATOM   1768  C   GLN A 117      27.996  -0.941 -53.693  1.00 54.30           C  
ATOM   1769  CB  GLN A 117      25.605  -1.642 -54.360  1.00 54.30           C  
ATOM   1770  HB2 GLN A 117      25.238  -1.772 -53.342  1.00 54.30           H  
ATOM   1771  HB3 GLN A 117      25.460  -0.596 -54.632  1.00 54.30           H  
ATOM   1772  O   GLN A 117      28.273  -1.071 -52.503  1.00 54.30           O  
ATOM   1773  CG  GLN A 117      24.780  -2.538 -55.311  1.00 54.30           C  
ATOM   1774  HG2 GLN A 117      23.722  -2.393 -55.094  1.00 54.30           H  
ATOM   1775  HG3 GLN A 117      25.012  -3.588 -55.131  1.00 54.30           H  
ATOM   1776  CD  GLN A 117      24.993  -2.208 -56.788  1.00 54.30           C  
ATOM   1777  NE2 GLN A 117      24.988  -3.178 -57.677  1.00 54.30           N  
ATOM   1778 HE21 GLN A 117      24.807  -4.135 -57.411  1.00 54.30           H  
ATOM   1779 HE22 GLN A 117      25.107  -2.889 -58.637  1.00 54.30           H  
ATOM   1780  OE1 GLN A 117      25.172  -1.067 -57.173  1.00 54.30           O  
ATOM   1781  N   GLY A 118      28.483   0.062 -54.436  1.00 55.09           N  
ATOM   1782  H   GLY A 118      28.172   0.102 -55.397  1.00 55.09           H  
ATOM   1783  CA  GLY A 118      29.497   1.054 -54.035  1.00 55.09           C  
ATOM   1784  HA2 GLY A 118      30.382   0.524 -53.683  1.00 55.09           H  
ATOM   1785  HA3 GLY A 118      29.781   1.641 -54.908  1.00 55.09           H  
ATOM   1786  C   GLY A 118      29.063   2.027 -52.936  1.00 55.09           C  
ATOM   1787  O   GLY A 118      29.019   3.238 -53.136  1.00 55.09           O  
ATOM   1788  N   VAL A 119      28.742   1.493 -51.766  1.00 67.95           N  
ATOM   1789  H   VAL A 119      28.763   0.485 -51.699  1.00 67.95           H  
ATOM   1790  CA  VAL A 119      28.252   2.234 -50.615  1.00 67.95           C  
ATOM   1791  HA  VAL A 119      27.821   3.171 -50.966  1.00 67.95           H  
ATOM   1792  C   VAL A 119      29.420   2.551 -49.679  1.00 67.95           C  
ATOM   1793  CB  VAL A 119      27.140   1.434 -49.917  1.00 67.95           C  
ATOM   1794  HB  VAL A 119      27.568   0.584 -49.387  1.00 67.95           H  
ATOM   1795  O   VAL A 119      30.233   1.678 -49.366  1.00 67.95           O  
ATOM   1796  CG1 VAL A 119      26.451   2.350 -48.931  1.00 67.95           C  
ATOM   1797 HG11 VAL A 119      26.029   3.205 -49.459  1.00 67.95           H  
ATOM   1798 HG12 VAL A 119      27.152   2.696 -48.171  1.00 67.95           H  
ATOM   1799 HG13 VAL A 119      25.654   1.798 -48.433  1.00 67.95           H  
ATOM   1800  CG2 VAL A 119      26.039   0.929 -50.863  1.00 67.95           C  
ATOM   1801 HG21 VAL A 119      26.421   0.151 -51.524  1.00 67.95           H  
ATOM   1802 HG22 VAL A 119      25.652   1.752 -51.464  1.00 67.95           H  
ATOM   1803 HG23 VAL A 119      25.222   0.494 -50.288  1.00 67.95           H  
ATOM   1804  N   ASN A 120      29.517   3.804 -49.219  1.00 79.94           N  
ATOM   1805  H   ASN A 120      28.827   4.477 -49.521  1.00 79.94           H  
ATOM   1806  CA  ASN A 120      30.501   4.191 -48.206  1.00 79.94           C  
ATOM   1807  HA  ASN A 120      31.498   4.046 -48.623  1.00 79.94           H  
ATOM   1808  C   ASN A 120      30.363   3.279 -46.975  1.00 79.94           C  
ATOM   1809  CB  ASN A 120      30.330   5.675 -47.831  1.00 79.94           C  
ATOM   1810  HB2 ASN A 120      29.288   5.869 -47.577  1.00 79.94           H  
ATOM   1811  HB3 ASN A 120      30.934   5.898 -46.952  1.00 79.94           H  
ATOM   1812  O   ASN A 120      29.248   2.995 -46.531  1.00 79.94           O  
ATOM   1813  CG  ASN A 120      30.783   6.606 -48.938  1.00 79.94           C  
ATOM   1814  ND2 ASN A 120      29.945   7.517 -49.383  1.00 79.94           N  
ATOM   1815 HD21 ASN A 120      28.987   7.524 -49.062  1.00 79.94           H  
ATOM   1816 HD22 ASN A 120      30.217   7.975 -50.241  1.00 79.94           H  
ATOM   1817  OD1 ASN A 120      31.901   6.543 -49.407  1.00 79.94           O  
ATOM   1818  N   LYS A 121      31.493   2.820 -46.430  1.00 83.38           N  
ATOM   1819  H   LYS A 121      32.369   3.124 -46.832  1.00 83.38           H  
ATOM   1820  CA  LYS A 121      31.539   1.951 -45.248  1.00 83.38           C  
ATOM   1821  HA  LYS A 121      30.538   1.563 -45.064  1.00 83.38           H  
ATOM   1822  C   LYS A 121      31.942   2.749 -44.015  1.00 83.38           C  
ATOM   1823  CB  LYS A 121      32.467   0.745 -45.475  1.00 83.38           C  
ATOM   1824  HB2 LYS A 121      32.561   0.194 -44.540  1.00 83.38           H  
ATOM   1825  HB3 LYS A 121      33.454   1.098 -45.772  1.00 83.38           H  
ATOM   1826  O   LYS A 121      32.789   3.636 -44.086  1.00 83.38           O  
ATOM   1827  CG  LYS A 121      31.912  -0.207 -46.545  1.00 83.38           C  
ATOM   1828  HG2 LYS A 121      31.800   0.331 -47.486  1.00 83.38           H  
ATOM   1829  HG3 LYS A 121      30.930  -0.558 -46.227  1.00 83.38           H  
ATOM   1830  CD  LYS A 121      32.824  -1.420 -46.777  1.00 83.38           C  
ATOM   1831  HD2 LYS A 121      32.923  -1.981 -45.848  1.00 83.38           H  
ATOM   1832  HD3 LYS A 121      33.804  -1.076 -47.106  1.00 83.38           H  
ATOM   1833  CE  LYS A 121      32.187  -2.302 -47.859  1.00 83.38           C  
ATOM   1834  HE2 LYS A 121      31.197  -2.602 -47.516  1.00 83.38           H  
ATOM   1835  HE3 LYS A 121      32.043  -1.700 -48.756  1.00 83.38           H  
ATOM   1836  NZ  LYS A 121      32.999  -3.505 -48.177  1.00 83.38           N  
ATOM   1837  HZ1 LYS A 121      33.896  -3.242 -48.560  1.00 83.38           H  
ATOM   1838  HZ2 LYS A 121      32.514  -4.059 -48.868  1.00 83.38           H  
ATOM   1839  HZ3 LYS A 121      33.128  -4.080 -47.357  1.00 83.38           H  
ATOM   1840  N   ILE A 122      31.381   2.385 -42.873  1.00 86.26           N  
ATOM   1841  H   ILE A 122      30.692   1.648 -42.909  1.00 86.26           H  
ATOM   1842  CA  ILE A 122      31.732   2.912 -41.554  1.00 86.26           C  
ATOM   1843  HA  ILE A 122      32.619   3.539 -41.649  1.00 86.26           H  
ATOM   1844  C   ILE A 122      32.084   1.747 -40.640  1.00 86.26           C  
ATOM   1845  CB  ILE A 122      30.597   3.801 -41.008  1.00 86.26           C  
ATOM   1846  HB  ILE A 122      30.487   4.626 -41.713  1.00 86.26           H  
ATOM   1847  O   ILE A 122      31.449   0.704 -40.688  1.00 86.26           O  
ATOM   1848  CG1 ILE A 122      30.946   4.472 -39.672  1.00 86.26           C  
ATOM   1849 HG12 ILE A 122      30.727   3.786 -38.854  1.00 86.26           H  
ATOM   1850 HG13 ILE A 122      32.007   4.720 -39.641  1.00 86.26           H  
ATOM   1851  CG2 ILE A 122      29.241   3.073 -40.933  1.00 86.26           C  
ATOM   1852 HG21 ILE A 122      28.463   3.733 -40.550  1.00 86.26           H  
ATOM   1853 HG22 ILE A 122      29.305   2.204 -40.278  1.00 86.26           H  
ATOM   1854 HG23 ILE A 122      28.929   2.756 -41.928  1.00 86.26           H  
ATOM   1855  CD1 ILE A 122      30.143   5.770 -39.495  1.00 86.26           C  
ATOM   1856 HD11 ILE A 122      29.175   5.722 -39.994  1.00 86.26           H  
ATOM   1857 HD12 ILE A 122      30.702   6.607 -39.914  1.00 86.26           H  
ATOM   1858 HD13 ILE A 122      29.952   5.942 -38.436  1.00 86.26           H  
ATOM   1859  N   THR A 123      33.117   1.890 -39.816  1.00 89.12           N  
ATOM   1860  H   THR A 123      33.575   2.789 -39.763  1.00 89.12           H  
ATOM   1861  CA  THR A 123      33.364   0.926 -38.736  1.00 89.12           C  
ATOM   1862  HA  THR A 123      32.891  -0.030 -38.958  1.00 89.12           H  
ATOM   1863  C   THR A 123      32.735   1.480 -37.468  1.00 89.12           C  
ATOM   1864  CB  THR A 123      34.859   0.653 -38.549  1.00 89.12           C  
ATOM   1865  HB  THR A 123      35.375   1.584 -38.314  1.00 89.12           H  
ATOM   1866  O   THR A 123      33.132   2.551 -37.008  1.00 89.12           O  
ATOM   1867  CG2 THR A 123      35.127  -0.370 -37.449  1.00 89.12           C  
ATOM   1868 HG21 THR A 123      36.203  -0.517 -37.352  1.00 89.12           H  
ATOM   1869 HG22 THR A 123      34.635  -1.312 -37.692  1.00 89.12           H  
ATOM   1870 HG23 THR A 123      34.748  -0.006 -36.494  1.00 89.12           H  
ATOM   1871  OG1 THR A 123      35.396   0.106 -39.736  1.00 89.12           O  
ATOM   1872  HG1 THR A 123      34.989   0.587 -40.460  1.00 89.12           H  
ATOM   1873  N   VAL A 124      31.768   0.753 -36.918  1.00 89.18           N  
ATOM   1874  H   VAL A 124      31.533  -0.137 -37.333  1.00 89.18           H  
ATOM   1875  CA  VAL A 124      31.103   1.088 -35.660  1.00 89.18           C  
ATOM   1876  HA  VAL A 124      31.407   2.084 -35.340  1.00 89.18           H  
ATOM   1877  C   VAL A 124      31.565   0.097 -34.602  1.00 89.18           C  
ATOM   1878  CB  VAL A 124      29.569   1.102 -35.814  1.00 89.18           C  
ATOM   1879  HB  VAL A 124      29.217   0.096 -36.042  1.00 89.18           H  
ATOM   1880  O   VAL A 124      31.426  -1.112 -34.761  1.00 89.18           O  
ATOM   1881  CG1 VAL A 124      28.896   1.571 -34.519  1.00 89.18           C  
ATOM   1882 HG11 VAL A 124      27.814   1.582 -34.657  1.00 89.18           H  
ATOM   1883 HG12 VAL A 124      29.121   0.884 -33.703  1.00 89.18           H  
ATOM   1884 HG13 VAL A 124      29.232   2.575 -34.257  1.00 89.18           H  
ATOM   1885  CG2 VAL A 124      29.139   2.043 -36.952  1.00 89.18           C  
ATOM   1886 HG21 VAL A 124      28.072   2.256 -36.894  1.00 89.18           H  
ATOM   1887 HG22 VAL A 124      29.666   2.994 -36.884  1.00 89.18           H  
ATOM   1888 HG23 VAL A 124      29.355   1.578 -37.914  1.00 89.18           H  
ATOM   1889  N   TYR A 125      32.132   0.607 -33.514  1.00 90.03           N  
ATOM   1890  H   TYR A 125      32.227   1.610 -33.440  1.00 90.03           H  
ATOM   1891  CA  TYR A 125      32.383  -0.177 -32.310  1.00 90.03           C  
ATOM   1892  HA  TYR A 125      32.585  -1.215 -32.571  1.00 90.03           H  
ATOM   1893  C   TYR A 125      31.101  -0.125 -31.493  1.00 90.03           C  
ATOM   1894  CB  TYR A 125      33.609   0.367 -31.568  1.00 90.03           C  
ATOM   1895  HB2 TYR A 125      33.724  -0.178 -30.632  1.00 90.03           H  
ATOM   1896  HB3 TYR A 125      33.451   1.417 -31.320  1.00 90.03           H  
ATOM   1897  O   TYR A 125      30.861   0.836 -30.764  1.00 90.03           O  
ATOM   1898  CG  TYR A 125      34.882   0.235 -32.380  1.00 90.03           C  
ATOM   1899  CD1 TYR A 125      35.701  -0.899 -32.226  1.00 90.03           C  
ATOM   1900  HD1 TYR A 125      35.435  -1.657 -31.503  1.00 90.03           H  
ATOM   1901  CD2 TYR A 125      35.220   1.225 -33.323  1.00 90.03           C  
ATOM   1902  HD2 TYR A 125      34.584   2.089 -33.446  1.00 90.03           H  
ATOM   1903  CE1 TYR A 125      36.864  -1.041 -33.007  1.00 90.03           C  
ATOM   1904  HE1 TYR A 125      37.495  -1.907 -32.869  1.00 90.03           H  
ATOM   1905  CE2 TYR A 125      36.369   1.078 -34.121  1.00 90.03           C  
ATOM   1906  HE2 TYR A 125      36.628   1.829 -34.853  1.00 90.03           H  
ATOM   1907  OH  TYR A 125      38.315  -0.186 -34.716  1.00 90.03           O  
ATOM   1908  HH  TYR A 125      38.848  -0.928 -34.422  1.00 90.03           H  
ATOM   1909  CZ  TYR A 125      37.192  -0.055 -33.962  1.00 90.03           C  
ATOM   1910  N   ARG A 126      30.227  -1.101 -31.713  1.00 85.99           N  
ATOM   1911  H   ARG A 126      30.530  -1.889 -32.267  1.00 85.99           H  
ATOM   1912  CA  ARG A 126      28.901  -1.174 -31.110  1.00 85.99           C  
ATOM   1913  HA  ARG A 126      28.440  -0.187 -31.121  1.00 85.99           H  
ATOM   1914  C   ARG A 126      29.027  -1.634 -29.671  1.00 85.99           C  
ATOM   1915  CB  ARG A 126      28.048  -2.142 -31.933  1.00 85.99           C  
ATOM   1916  HB2 ARG A 126      28.190  -1.915 -32.989  1.00 85.99           H  
ATOM   1917  HB3 ARG A 126      28.375  -3.167 -31.758  1.00 85.99           H  
ATOM   1918  O   ARG A 126      29.745  -2.593 -29.407  1.00 85.99           O  
ATOM   1919  CG  ARG A 126      26.557  -2.007 -31.606  1.00 85.99           C  
ATOM   1920  HG2 ARG A 126      26.246  -0.981 -31.805  1.00 85.99           H  
ATOM   1921  HG3 ARG A 126      26.361  -2.252 -30.562  1.00 85.99           H  
ATOM   1922  CD  ARG A 126      25.789  -2.965 -32.514  1.00 85.99           C  
ATOM   1923  HD2 ARG A 126      25.791  -3.965 -32.080  1.00 85.99           H  
ATOM   1924  HD3 ARG A 126      26.310  -3.014 -33.471  1.00 85.99           H  
ATOM   1925  NE  ARG A 126      24.414  -2.515 -32.773  1.00 85.99           N  
ATOM   1926  HE  ARG A 126      24.007  -1.854 -32.127  1.00 85.99           H  
ATOM   1927  NH1 ARG A 126      24.053  -3.914 -34.566  1.00 85.99           N  
ATOM   1928 HH11 ARG A 126      25.030  -4.168 -34.599  1.00 85.99           H  
ATOM   1929 HH12 ARG A 126      23.459  -4.288 -35.293  1.00 85.99           H  
ATOM   1930  NH2 ARG A 126      22.442  -2.524 -33.910  1.00 85.99           N  
ATOM   1931 HH21 ARG A 126      21.844  -2.947 -34.605  1.00 85.99           H  
ATOM   1932 HH22 ARG A 126      22.027  -1.910 -33.223  1.00 85.99           H  
ATOM   1933  CZ  ARG A 126      23.649  -2.989 -33.741  1.00 85.99           C  
ATOM   1934  N   LYS A 127      28.342  -0.963 -28.751  1.00 81.04           N  
ATOM   1935  H   LYS A 127      27.712  -0.233 -29.051  1.00 81.04           H  
ATOM   1936  CA  LYS A 127      28.284  -1.392 -27.354  1.00 81.04           C  
ATOM   1937  HA  LYS A 127      29.296  -1.550 -26.982  1.00 81.04           H  
ATOM   1938  C   LYS A 127      27.535  -2.729 -27.305  1.00 81.04           C  
ATOM   1939  CB  LYS A 127      27.628  -0.270 -26.534  1.00 81.04           C  
ATOM   1940  HB2 LYS A 127      28.057   0.680 -26.853  1.00 81.04           H  
ATOM   1941  HB3 LYS A 127      26.559  -0.242 -26.745  1.00 81.04           H  
ATOM   1942  O   LYS A 127      26.384  -2.804 -27.730  1.00 81.04           O  
ATOM   1943  CG  LYS A 127      27.851  -0.402 -25.020  1.00 81.04           C  
ATOM   1944  HG2 LYS A 127      28.920  -0.467 -24.818  1.00 81.04           H  
ATOM   1945  HG3 LYS A 127      27.362  -1.304 -24.649  1.00 81.04           H  
ATOM   1946  CD  LYS A 127      27.272   0.835 -24.314  1.00 81.04           C  
ATOM   1947  HD2 LYS A 127      26.191   0.851 -24.452  1.00 81.04           H  
ATOM   1948  HD3 LYS A 127      27.689   1.731 -24.774  1.00 81.04           H  
ATOM   1949  CE  LYS A 127      27.598   0.856 -22.816  1.00 81.04           C  
ATOM   1950  HE2 LYS A 127      28.677   0.764 -22.699  1.00 81.04           H  
ATOM   1951  HE3 LYS A 127      27.139  -0.007 -22.333  1.00 81.04           H  
ATOM   1952  NZ  LYS A 127      27.127   2.121 -22.188  1.00 81.04           N  
ATOM   1953  HZ1 LYS A 127      27.366   2.922 -22.756  1.00 81.04           H  
ATOM   1954  HZ2 LYS A 127      26.123   2.121 -22.075  1.00 81.04           H  
ATOM   1955  HZ3 LYS A 127      27.568   2.271 -21.292  1.00 81.04           H  
ATOM   1956  N   GLN A 128      28.207  -3.790 -26.866  1.00 69.55           N  
ATOM   1957  H   GLN A 128      29.137  -3.628 -26.508  1.00 69.55           H  
ATOM   1958  CA  GLN A 128      27.599  -5.083 -26.582  1.00 69.55           C  
ATOM   1959  HA  GLN A 128      27.109  -5.461 -27.480  1.00 69.55           H  
ATOM   1960  C   GLN A 128      26.558  -4.874 -25.490  1.00 69.55           C  
ATOM   1961  CB  GLN A 128      28.636  -6.113 -26.103  1.00 69.55           C  
ATOM   1962  HB2 GLN A 128      28.103  -6.967 -25.684  1.00 69.55           H  
ATOM   1963  HB3 GLN A 128      29.208  -5.678 -25.284  1.00 69.55           H  
ATOM   1964  O   GLN A 128      26.860  -4.432 -24.381  1.00 69.55           O  
ATOM   1965  CG  GLN A 128      29.607  -6.613 -27.186  1.00 69.55           C  
ATOM   1966  HG2 GLN A 128      29.529  -5.994 -28.080  1.00 69.55           H  
ATOM   1967  HG3 GLN A 128      30.627  -6.543 -26.810  1.00 69.55           H  
ATOM   1968  CD  GLN A 128      29.344  -8.073 -27.536  1.00 69.55           C  
ATOM   1969  NE2 GLN A 128      28.750  -8.359 -28.670  1.00 69.55           N  
ATOM   1970 HE21 GLN A 128      28.559  -9.339 -28.825  1.00 69.55           H  
ATOM   1971 HE22 GLN A 128      28.541  -7.632 -29.338  1.00 69.55           H  
ATOM   1972  OE1 GLN A 128      29.636  -8.990 -26.793  1.00 69.55           O  
ATOM   1973  N   VAL A 129      25.320  -5.208 -25.819  1.00 62.08           N  
ATOM   1974  H   VAL A 129      25.135  -5.527 -26.759  1.00 62.08           H  
ATOM   1975  CA  VAL A 129      24.266  -5.368 -24.833  1.00 62.08           C  
ATOM   1976  HA  VAL A 129      24.381  -4.636 -24.033  1.00 62.08           H  
ATOM   1977  C   VAL A 129      24.467  -6.772 -24.271  1.00 62.08           C  
ATOM   1978  CB  VAL A 129      22.891  -5.162 -25.495  1.00 62.08           C  
ATOM   1979  HB  VAL A 129      22.694  -5.969 -26.200  1.00 62.08           H  
ATOM   1980  O   VAL A 129      24.116  -7.746 -24.932  1.00 62.08           O  
ATOM   1981  CG1 VAL A 129      21.797  -5.147 -24.436  1.00 62.08           C  
ATOM   1982 HG11 VAL A 129      20.832  -5.029 -24.928  1.00 62.08           H  
ATOM   1983 HG12 VAL A 129      21.951  -4.324 -23.739  1.00 62.08           H  
ATOM   1984 HG13 VAL A 129      21.789  -6.091 -23.891  1.00 62.08           H  
ATOM   1985  CG2 VAL A 129      22.808  -3.834 -26.264  1.00 62.08           C  
ATOM   1986 HG21 VAL A 129      23.035  -3.002 -25.597  1.00 62.08           H  
ATOM   1987 HG22 VAL A 129      21.802  -3.705 -26.665  1.00 62.08           H  
ATOM   1988 HG23 VAL A 129      23.509  -3.827 -27.098  1.00 62.08           H  
ATOM   1989  N   ASN A 130      25.142  -6.903 -23.125  1.00 53.50           N  
ATOM   1990  H   ASN A 130      25.509  -6.075 -22.677  1.00 53.50           H  
ATOM   1991  CA  ASN A 130      25.315  -8.206 -22.480  1.00 53.50           C  
ATOM   1992  HA  ASN A 130      25.874  -8.863 -23.146  1.00 53.50           H  
ATOM   1993  C   ASN A 130      23.926  -8.818 -22.251  1.00 53.50           C  
ATOM   1994  CB  ASN A 130      26.091  -8.061 -21.157  1.00 53.50           C  
ATOM   1995  HB2 ASN A 130      25.954  -8.970 -20.571  1.00 53.50           H  
ATOM   1996  HB3 ASN A 130      25.681  -7.231 -20.582  1.00 53.50           H  
ATOM   1997  O   ASN A 130      23.154  -8.332 -21.430  1.00 53.50           O  
ATOM   1998  CG  ASN A 130      27.587  -7.871 -21.332  1.00 53.50           C  
ATOM   1999  ND2 ASN A 130      28.280  -7.503 -20.280  1.00 53.50           N  
ATOM   2000 HD21 ASN A 130      27.820  -7.382 -19.389  1.00 53.50           H  
ATOM   2001 HD22 ASN A 130      29.280  -7.461 -20.417  1.00 53.50           H  
ATOM   2002  OD1 ASN A 130      28.167  -8.068 -22.383  1.00 53.50           O  
ATOM   2003  N   ASN A 131      23.610  -9.873 -23.000  1.00 44.28           N  
ATOM   2004  H   ASN A 131      24.288 -10.159 -23.693  1.00 44.28           H  
ATOM   2005  CA  ASN A 131      22.295 -10.513 -23.070  1.00 44.28           C  
ATOM   2006  HA  ASN A 131      21.546  -9.722 -23.103  1.00 44.28           H  
ATOM   2007  C   ASN A 131      21.977 -11.377 -21.824  1.00 44.28           C  
ATOM   2008  CB  ASN A 131      22.246 -11.292 -24.405  1.00 44.28           C  
ATOM   2009  HB2 ASN A 131      22.790 -12.230 -24.293  1.00 44.28           H  
ATOM   2010  HB3 ASN A 131      22.724 -10.704 -25.188  1.00 44.28           H  
ATOM   2011  O   ASN A 131      21.388 -12.446 -21.947  1.00 44.28           O  
ATOM   2012  CG  ASN A 131      20.838 -11.589 -24.893  1.00 44.28           C  
ATOM   2013  ND2 ASN A 131      20.683 -12.541 -25.784  1.00 44.28           N  
ATOM   2014 HD21 ASN A 131      21.461 -13.127 -26.053  1.00 44.28           H  
ATOM   2015 HD22 ASN A 131      19.727 -12.725 -26.054  1.00 44.28           H  
ATOM   2016  OD1 ASN A 131      19.871 -10.936 -24.546  1.00 44.28           O  
ATOM   2017  N   THR A 132      22.429 -10.971 -20.630  1.00 41.98           N  
ATOM   2018  H   THR A 132      22.901 -10.078 -20.596  1.00 41.98           H  
ATOM   2019  CA  THR A 132      22.392 -11.793 -19.399  1.00 41.98           C  
ATOM   2020  HA  THR A 132      21.584 -12.516 -19.507  1.00 41.98           H  
ATOM   2021  C   THR A 132      22.040 -11.034 -18.112  1.00 41.98           C  
ATOM   2022  CB  THR A 132      23.685 -12.608 -19.215  1.00 41.98           C  
ATOM   2023  HB  THR A 132      23.695 -13.069 -18.227  1.00 41.98           H  
ATOM   2024  O   THR A 132      22.192 -11.570 -17.021  1.00 41.98           O  
ATOM   2025  CG2 THR A 132      23.803 -13.738 -20.235  1.00 41.98           C  
ATOM   2026 HG21 THR A 132      24.670 -14.351 -19.993  1.00 41.98           H  
ATOM   2027 HG22 THR A 132      22.908 -14.360 -20.204  1.00 41.98           H  
ATOM   2028 HG23 THR A 132      23.926 -13.331 -21.239  1.00 41.98           H  
ATOM   2029  OG1 THR A 132      24.823 -11.780 -19.344  1.00 41.98           O  
ATOM   2030  HG1 THR A 132      24.947 -11.359 -18.490  1.00 41.98           H  
ATOM   2031  N   THR A 133      21.506  -9.823 -18.218  1.00 47.28           N  
ATOM   2032  H   THR A 133      21.459  -9.406 -19.138  1.00 47.28           H  
ATOM   2033  CA  THR A 133      20.759  -9.120 -17.159  1.00 47.28           C  
ATOM   2034  HA  THR A 133      20.236  -9.837 -16.527  1.00 47.28           H  
ATOM   2035  C   THR A 133      19.738  -8.262 -17.889  1.00 47.28           C  
ATOM   2036  CB  THR A 133      21.650  -8.220 -16.279  1.00 47.28           C  
ATOM   2037  HB  THR A 133      21.015  -7.488 -15.779  1.00 47.28           H  
ATOM   2038  O   THR A 133      20.134  -7.563 -18.820  1.00 47.28           O  
ATOM   2039  CG2 THR A 133      22.405  -8.999 -15.203  1.00 47.28           C  
ATOM   2040 HG21 THR A 133      22.885  -8.295 -14.524  1.00 47.28           H  
ATOM   2041 HG22 THR A 133      23.170  -9.627 -15.658  1.00 47.28           H  
ATOM   2042 HG23 THR A 133      21.712  -9.620 -14.636  1.00 47.28           H  
ATOM   2043  OG1 THR A 133      22.606  -7.539 -17.065  1.00 47.28           O  
ATOM   2044  HG1 THR A 133      22.119  -7.098 -17.764  1.00 47.28           H  
ATOM   2045  N   SER A 134      18.450  -8.358 -17.554  1.00 56.45           N  
ATOM   2046  H   SER A 134      18.185  -8.875 -16.728  1.00 56.45           H  
ATOM   2047  CA  SER A 134      17.379  -7.610 -18.225  1.00 56.45           C  
ATOM   2048  HA  SER A 134      17.203  -8.043 -19.210  1.00 56.45           H  
ATOM   2049  C   SER A 134      17.789  -6.142 -18.395  1.00 56.45           C  
ATOM   2050  CB  SER A 134      16.085  -7.736 -17.407  1.00 56.45           C  
ATOM   2051  HB2 SER A 134      15.762  -8.777 -17.414  1.00 56.45           H  
ATOM   2052  HB3 SER A 134      15.299  -7.129 -17.856  1.00 56.45           H  
ATOM   2053  O   SER A 134      17.970  -5.429 -17.412  1.00 56.45           O  
ATOM   2054  OG  SER A 134      16.308  -7.337 -16.070  1.00 56.45           O  
ATOM   2055  HG  SER A 134      16.355  -6.378 -16.072  1.00 56.45           H  
ATOM   2056  N   VAL A 135      18.006  -5.708 -19.644  1.00 74.43           N  
ATOM   2057  H   VAL A 135      17.958  -6.378 -20.397  1.00 74.43           H  
ATOM   2058  CA  VAL A 135      18.467  -4.337 -19.956  1.00 74.43           C  
ATOM   2059  HA  VAL A 135      19.445  -4.174 -19.502  1.00 74.43           H  
ATOM   2060  C   VAL A 135      17.504  -3.310 -19.375  1.00 74.43           C  
ATOM   2061  CB  VAL A 135      18.561  -4.125 -21.477  1.00 74.43           C  
ATOM   2062  HB  VAL A 135      17.570  -4.254 -21.911  1.00 74.43           H  
ATOM   2063  O   VAL A 135      17.902  -2.226 -18.969  1.00 74.43           O  
ATOM   2064  CG1 VAL A 135      19.077  -2.726 -21.840  1.00 74.43           C  
ATOM   2065 HG11 VAL A 135      19.958  -2.487 -21.244  1.00 74.43           H  
ATOM   2066 HG12 VAL A 135      18.303  -1.983 -21.647  1.00 74.43           H  
ATOM   2067 HG13 VAL A 135      19.343  -2.681 -22.896  1.00 74.43           H  
ATOM   2068  CG2 VAL A 135      19.492  -5.152 -22.124  1.00 74.43           C  
ATOM   2069 HG21 VAL A 135      20.514  -5.005 -21.775  1.00 74.43           H  
ATOM   2070 HG22 VAL A 135      19.429  -5.029 -23.205  1.00 74.43           H  
ATOM   2071 HG23 VAL A 135      19.179  -6.171 -21.895  1.00 74.43           H  
ATOM   2072  N   CYS A 136      16.237  -3.692 -19.313  1.00 79.00           N  
ATOM   2073  H   CYS A 136      16.008  -4.627 -19.617  1.00 79.00           H  
ATOM   2074  CA  CYS A 136      15.179  -2.946 -18.679  1.00 79.00           C  
ATOM   2075  HA  CYS A 136      15.473  -1.902 -18.571  1.00 79.00           H  
ATOM   2076  C   CYS A 136      14.907  -3.542 -17.300  1.00 79.00           C  
ATOM   2077  CB  CYS A 136      13.959  -3.023 -19.584  1.00 79.00           C  
ATOM   2078  HB2 CYS A 136      13.532  -4.020 -19.467  1.00 79.00           H  
ATOM   2079  HB3 CYS A 136      13.228  -2.287 -19.251  1.00 79.00           H  
ATOM   2080  O   CYS A 136      14.768  -4.758 -17.150  1.00 79.00           O  
ATOM   2081  SG  CYS A 136      14.336  -2.766 -21.332  1.00 79.00           S  
ATOM   2082  N   ALA A 137      14.828  -2.680 -16.300  1.00 84.67           N  
ATOM   2083  H   ALA A 137      14.948  -1.698 -16.500  1.00 84.67           H  
ATOM   2084  CA  ALA A 137      14.340  -3.016 -14.980  1.00 84.67           C  
ATOM   2085  HA  ALA A 137      14.736  -3.989 -14.690  1.00 84.67           H  
ATOM   2086  C   ALA A 137      12.803  -3.106 -14.977  1.00 84.67           C  
ATOM   2087  CB  ALA A 137      14.888  -1.963 -14.010  1.00 84.67           C  
ATOM   2088  HB1 ALA A 137      14.476  -0.984 -14.253  1.00 84.67           H  
ATOM   2089  HB2 ALA A 137      14.618  -2.222 -12.986  1.00 84.67           H  
ATOM   2090  HB3 ALA A 137      15.975  -1.919 -14.084  1.00 84.67           H  
ATOM   2091  O   ALA A 137      12.140  -2.715 -15.940  1.00 84.67           O  
ATOM   2092  N   ASN A 138      12.248  -3.619 -13.875  1.00 85.28           N  
ATOM   2093  H   ASN A 138      12.868  -3.891 -13.125  1.00 85.28           H  
ATOM   2094  CA  ASN A 138      10.824  -3.515 -13.529  1.00 85.28           C  
ATOM   2095  HA  ASN A 138      10.644  -4.200 -12.701  1.00 85.28           H  
ATOM   2096  C   ASN A 138       9.875  -3.977 -14.645  1.00 85.28           C  
ATOM   2097  CB  ASN A 138      10.547  -2.104 -12.994  1.00 85.28           C  
ATOM   2098  HB2 ASN A 138       9.549  -2.070 -12.557  1.00 85.28           H  
ATOM   2099  HB3 ASN A 138      10.589  -1.384 -13.811  1.00 85.28           H  
ATOM   2100  O   ASN A 138       8.917  -3.294 -15.003  1.00 85.28           O  
ATOM   2101  CG  ASN A 138      11.557  -1.733 -11.928  1.00 85.28           C  
ATOM   2102  ND2 ASN A 138      12.394  -0.761 -12.174  1.00 85.28           N  
ATOM   2103 HD21 ASN A 138      12.983  -0.475 -11.404  1.00 85.28           H  
ATOM   2104 HD22 ASN A 138      12.248  -0.176 -12.984  1.00 85.28           H  
ATOM   2105  OD1 ASN A 138      11.709  -2.391 -10.913  1.00 85.28           O  
ATOM   2106  N   GLU A 139      10.190  -5.147 -15.211  1.00 82.81           N  
ATOM   2107  H   GLU A 139      10.993  -5.639 -14.846  1.00 82.81           H  
ATOM   2108  CA  GLU A 139       9.408  -5.806 -16.267  1.00 82.81           C  
ATOM   2109  HA  GLU A 139       9.923  -6.734 -16.515  1.00 82.81           H  
ATOM   2110  C   GLU A 139       9.350  -5.027 -17.594  1.00 82.81           C  
ATOM   2111  CB  GLU A 139       8.021  -6.218 -15.740  1.00 82.81           C  
ATOM   2112  HB2 GLU A 139       7.427  -5.325 -15.547  1.00 82.81           H  
ATOM   2113  HB3 GLU A 139       7.517  -6.804 -16.509  1.00 82.81           H  
ATOM   2114  O   GLU A 139       8.565  -5.351 -18.484  1.00 82.81           O  
ATOM   2115  CG  GLU A 139       8.092  -7.063 -14.454  1.00 82.81           C  
ATOM   2116  HG2 GLU A 139       8.666  -6.532 -13.694  1.00 82.81           H  
ATOM   2117  HG3 GLU A 139       8.616  -7.992 -14.678  1.00 82.81           H  
ATOM   2118  CD  GLU A 139       6.711  -7.381 -13.862  1.00 82.81           C  
ATOM   2119  OE1 GLU A 139       6.696  -7.929 -12.736  1.00 82.81           O  
ATOM   2120  OE2 GLU A 139       5.690  -7.089 -14.523  1.00 82.81           O  
ATOM   2121  N   GLY A 140      10.226  -4.034 -17.778  1.00 83.94           N  
ATOM   2122  H   GLY A 140      10.813  -3.752 -17.005  1.00 83.94           H  
ATOM   2123  CA  GLY A 140      10.370  -3.355 -19.056  1.00 83.94           C  
ATOM   2124  HA2 GLY A 140      11.100  -2.550 -18.971  1.00 83.94           H  
ATOM   2125  HA3 GLY A 140       9.405  -2.916 -19.313  1.00 83.94           H  
ATOM   2126  C   GLY A 140      10.793  -4.317 -20.172  1.00 83.94           C  
ATOM   2127  O   GLY A 140      11.606  -5.225 -19.984  1.00 83.94           O  
ATOM   2128  N   THR A 141      10.263  -4.101 -21.372  1.00 84.75           N  
ATOM   2129  H   THR A 141       9.617  -3.331 -21.465  1.00 84.75           H  
ATOM   2130  CA  THR A 141      10.604  -4.896 -22.557  1.00 84.75           C  
ATOM   2131  HA  THR A 141      10.995  -5.862 -22.240  1.00 84.75           H  
ATOM   2132  C   THR A 141      11.676  -4.185 -23.370  1.00 84.75           C  
ATOM   2133  CB  THR A 141       9.361  -5.183 -23.402  1.00 84.75           C  
ATOM   2134  HB  THR A 141       8.902  -4.247 -23.720  1.00 84.75           H  
ATOM   2135  O   THR A 141      11.470  -3.071 -23.848  1.00 84.75           O  
ATOM   2136  CG2 THR A 141       9.677  -6.044 -24.626  1.00 84.75           C  
ATOM   2137 HG21 THR A 141       8.747  -6.292 -25.137  1.00 84.75           H  
ATOM   2138 HG22 THR A 141      10.169  -6.966 -24.316  1.00 84.75           H  
ATOM   2139 HG23 THR A 141      10.319  -5.499 -25.318  1.00 84.75           H  
ATOM   2140  OG1 THR A 141       8.441  -5.916 -22.632  1.00 84.75           O  
ATOM   2141  HG1 THR A 141       8.365  -5.514 -21.764  1.00 84.75           H  
ATOM   2142  N   PHE A 142      12.830  -4.826 -23.549  1.00 80.14           N  
ATOM   2143  H   PHE A 142      12.952  -5.737 -23.131  1.00 80.14           H  
ATOM   2144  CA  PHE A 142      13.913  -4.265 -24.353  1.00 80.14           C  
ATOM   2145  HA  PHE A 142      13.987  -3.198 -24.143  1.00 80.14           H  
ATOM   2146  C   PHE A 142      13.628  -4.429 -25.846  1.00 80.14           C  
ATOM   2147  CB  PHE A 142      15.247  -4.918 -23.972  1.00 80.14           C  
ATOM   2148  HB2 PHE A 142      15.411  -4.820 -22.899  1.00 80.14           H  
ATOM   2149  HB3 PHE A 142      15.193  -5.984 -24.193  1.00 80.14           H  
ATOM   2150  O   PHE A 142      13.420  -5.543 -26.324  1.00 80.14           O  
ATOM   2151  CG  PHE A 142      16.431  -4.311 -24.698  1.00 80.14           C  
ATOM   2152  CD1 PHE A 142      17.148  -5.073 -25.639  1.00 80.14           C  
ATOM   2153  HD1 PHE A 142      16.856  -6.093 -25.843  1.00 80.14           H  
ATOM   2154  CD2 PHE A 142      16.807  -2.978 -24.446  1.00 80.14           C  
ATOM   2155  HD2 PHE A 142      16.260  -2.384 -23.729  1.00 80.14           H  
ATOM   2156  CE1 PHE A 142      18.250  -4.512 -26.307  1.00 80.14           C  
ATOM   2157  HE1 PHE A 142      18.808  -5.106 -27.016  1.00 80.14           H  
ATOM   2158  CE2 PHE A 142      17.903  -2.415 -25.122  1.00 80.14           C  
ATOM   2159  HE2 PHE A 142      18.193  -1.396 -24.913  1.00 80.14           H  
ATOM   2160  CZ  PHE A 142      18.629  -3.184 -26.047  1.00 80.14           C  
ATOM   2161  HZ  PHE A 142      19.479  -2.753 -26.554  1.00 80.14           H  
ATOM   2162  N   ASN A 143      13.677  -3.332 -26.600  1.00 77.22           N  
ATOM   2163  H   ASN A 143      13.822  -2.438 -26.152  1.00 77.22           H  
ATOM   2164  CA  ASN A 143      13.618  -3.361 -28.053  1.00 77.22           C  
ATOM   2165  HA  ASN A 143      13.086  -4.261 -28.359  1.00 77.22           H  
ATOM   2166  C   ASN A 143      15.050  -3.381 -28.630  1.00 77.22           C  
ATOM   2167  CB  ASN A 143      12.769  -2.179 -28.536  1.00 77.22           C  
ATOM   2168  HB2 ASN A 143      11.790  -2.239 -28.062  1.00 77.22           H  
ATOM   2169  HB3 ASN A 143      13.234  -1.244 -28.223  1.00 77.22           H  
ATOM   2170  O   ASN A 143      15.740  -2.359 -28.587  1.00 77.22           O  
ATOM   2171  CG  ASN A 143      12.588  -2.164 -30.045  1.00 77.22           C  
ATOM   2172  ND2 ASN A 143      11.458  -1.700 -30.520  1.00 77.22           N  
ATOM   2173 HD21 ASN A 143      11.333  -1.725 -31.522  1.00 77.22           H  
ATOM   2174 HD22 ASN A 143      10.735  -1.390 -29.887  1.00 77.22           H  
ATOM   2175  OD1 ASN A 143      13.439  -2.577 -30.820  1.00 77.22           O  
ATOM   2176  N   PRO A 144      15.509  -4.503 -29.219  1.00 65.62           N  
ATOM   2177  CA  PRO A 144      16.876  -4.624 -29.726  1.00 65.62           C  
ATOM   2178  HA  PRO A 144      17.581  -4.295 -28.963  1.00 65.62           H  
ATOM   2179  C   PRO A 144      17.143  -3.793 -30.991  1.00 65.62           C  
ATOM   2180  CB  PRO A 144      17.068  -6.123 -29.980  1.00 65.62           C  
ATOM   2181  HB2 PRO A 144      17.407  -6.603 -29.061  1.00 65.62           H  
ATOM   2182  HB3 PRO A 144      17.769  -6.322 -30.790  1.00 65.62           H  
ATOM   2183  O   PRO A 144      18.303  -3.557 -31.327  1.00 65.62           O  
ATOM   2184  CG  PRO A 144      15.659  -6.610 -30.315  1.00 65.62           C  
ATOM   2185  HG2 PRO A 144      15.431  -6.391 -31.358  1.00 65.62           H  
ATOM   2186  HG3 PRO A 144      15.537  -7.673 -30.108  1.00 65.62           H  
ATOM   2187  CD  PRO A 144      14.783  -5.754 -29.405  1.00 65.62           C  
ATOM   2188  HD2 PRO A 144      14.662  -6.251 -28.443  1.00 65.62           H  
ATOM   2189  HD3 PRO A 144      13.813  -5.591 -29.874  1.00 65.62           H  
ATOM   2190  N   VAL A 145      16.096  -3.345 -31.696  1.00 68.14           N  
ATOM   2191  H   VAL A 145      15.168  -3.504 -31.330  1.00 68.14           H  
ATOM   2192  CA  VAL A 145      16.219  -2.502 -32.894  1.00 68.14           C  
ATOM   2193  HA  VAL A 145      17.065  -2.850 -33.486  1.00 68.14           H  
ATOM   2194  C   VAL A 145      16.509  -1.062 -32.491  1.00 68.14           C  
ATOM   2195  CB  VAL A 145      14.956  -2.575 -33.778  1.00 68.14           C  
ATOM   2196  HB  VAL A 145      14.098  -2.185 -33.230  1.00 68.14           H  
ATOM   2197  O   VAL A 145      17.458  -0.466 -32.993  1.00 68.14           O  
ATOM   2198  CG1 VAL A 145      15.109  -1.740 -35.055  1.00 68.14           C  
ATOM   2199 HG11 VAL A 145      15.977  -2.076 -35.623  1.00 68.14           H  
ATOM   2200 HG12 VAL A 145      15.230  -0.685 -34.809  1.00 68.14           H  
ATOM   2201 HG13 VAL A 145      14.217  -1.840 -35.673  1.00 68.14           H  
ATOM   2202  CG2 VAL A 145      14.650  -4.022 -34.190  1.00 68.14           C  
ATOM   2203 HG21 VAL A 145      15.505  -4.452 -34.711  1.00 68.14           H  
ATOM   2204 HG22 VAL A 145      14.421  -4.623 -33.310  1.00 68.14           H  
ATOM   2205 HG23 VAL A 145      13.781  -4.042 -34.847  1.00 68.14           H  
ATOM   2206  N   THR A 146      15.728  -0.511 -31.562  1.00 75.97           N  
ATOM   2207  H   THR A 146      14.979  -1.060 -31.163  1.00 75.97           H  
ATOM   2208  CA  THR A 146      15.887   0.881 -31.109  1.00 75.97           C  
ATOM   2209  HA  THR A 146      16.242   1.486 -31.943  1.00 75.97           H  
ATOM   2210  C   THR A 146      16.924   1.026 -29.995  1.00 75.97           C  
ATOM   2211  CB  THR A 146      14.548   1.474 -30.653  1.00 75.97           C  
ATOM   2212  HB  THR A 146      14.701   2.512 -30.359  1.00 75.97           H  
ATOM   2213  O   THR A 146      17.469   2.109 -29.796  1.00 75.97           O  
ATOM   2214  CG2 THR A 146      13.482   1.420 -31.750  1.00 75.97           C  
ATOM   2215 HG21 THR A 146      12.585   1.940 -31.412  1.00 75.97           H  
ATOM   2216 HG22 THR A 146      13.227   0.388 -31.989  1.00 75.97           H  
ATOM   2217 HG23 THR A 146      13.856   1.915 -32.646  1.00 75.97           H  
ATOM   2218  OG1 THR A 146      14.046   0.754 -29.555  1.00 75.97           O  
ATOM   2219  HG1 THR A 146      13.264   1.217 -29.246  1.00 75.97           H  
ATOM   2220  N   GLY A 147      17.225  -0.057 -29.273  1.00 68.91           N  
ATOM   2221  H   GLY A 147      16.700  -0.902 -29.446  1.00 68.91           H  
ATOM   2222  CA  GLY A 147      18.052  -0.029 -28.068  1.00 68.91           C  
ATOM   2223  HA2 GLY A 147      18.973   0.519 -28.265  1.00 68.91           H  
ATOM   2224  HA3 GLY A 147      18.299  -1.056 -27.799  1.00 68.91           H  
ATOM   2225  C   GLY A 147      17.353   0.616 -26.868  1.00 68.91           C  
ATOM   2226  O   GLY A 147      18.034   1.034 -25.937  1.00 68.91           O  
ATOM   2227  N   MET A 148      16.022   0.733 -26.900  1.00 79.38           N  
ATOM   2228  H   MET A 148      15.527   0.310 -27.672  1.00 79.38           H  
ATOM   2229  CA  MET A 148      15.225   1.372 -25.851  1.00 79.38           C  
ATOM   2230  HA  MET A 148      15.888   1.836 -25.121  1.00 79.38           H  
ATOM   2231  C   MET A 148      14.362   0.361 -25.103  1.00 79.38           C  
ATOM   2232  CB  MET A 148      14.328   2.470 -26.435  1.00 79.38           C  
ATOM   2233  HB2 MET A 148      13.675   2.043 -27.196  1.00 79.38           H  
ATOM   2234  HB3 MET A 148      13.702   2.860 -25.632  1.00 79.38           H  
ATOM   2235  O   MET A 148      13.937  -0.649 -25.664  1.00 79.38           O  
ATOM   2236  CG  MET A 148      15.123   3.630 -27.040  1.00 79.38           C  
ATOM   2237  HG2 MET A 148      15.745   3.247 -27.849  1.00 79.38           H  
ATOM   2238  HG3 MET A 148      15.781   4.045 -26.277  1.00 79.38           H  
ATOM   2239  SD  MET A 148      14.091   4.966 -27.710  1.00 79.38           S  
ATOM   2240  CE  MET A 148      13.290   5.575 -26.197  1.00 79.38           C  
ATOM   2241  HE1 MET A 148      12.616   4.818 -25.797  1.00 79.38           H  
ATOM   2242  HE2 MET A 148      12.714   6.470 -26.430  1.00 79.38           H  
ATOM   2243  HE3 MET A 148      14.047   5.819 -25.452  1.00 79.38           H  
ATOM   2244  N   CYS A 149      14.055   0.680 -23.851  1.00 83.89           N  
ATOM   2245  H   CYS A 149      14.456   1.508 -23.433  1.00 83.89           H  
ATOM   2246  CA  CYS A 149      13.092  -0.055 -23.052  1.00 83.89           C  
ATOM   2247  HA  CYS A 149      13.083  -1.100 -23.364  1.00 83.89           H  
ATOM   2248  C   CYS A 149      11.675   0.500 -23.221  1.00 83.89           C  
ATOM   2249  CB  CYS A 149      13.553  -0.002 -21.601  1.00 83.89           C  
ATOM   2250  HB2 CYS A 149      13.671   1.035 -21.287  1.00 83.89           H  
ATOM   2251  HB3 CYS A 149      12.785  -0.469 -20.984  1.00 83.89           H  
ATOM   2252  O   CYS A 149      11.456   1.708 -23.160  1.00 83.89           O  
ATOM   2253  SG  CYS A 149      15.089  -0.902 -21.345  1.00 83.89           S  
ATOM   2254  N   SER A 150      10.706  -0.393 -23.400  1.00 89.42           N  
ATOM   2255  H   SER A 150      10.967  -1.361 -23.518  1.00 89.42           H  
ATOM   2256  CA  SER A 150       9.283  -0.109 -23.227  1.00 89.42           C  
ATOM   2257  HA  SER A 150       9.085   0.947 -23.407  1.00 89.42           H  
ATOM   2258  C   SER A 150       8.902  -0.442 -21.790  1.00 89.42           C  
ATOM   2259  CB  SER A 150       8.452  -0.935 -24.213  1.00 89.42           C  
ATOM   2260  HB2 SER A 150       7.392  -0.787 -24.005  1.00 89.42           H  
ATOM   2261  HB3 SER A 150       8.689  -1.992 -24.100  1.00 89.42           H  
ATOM   2262  O   SER A 150       8.918  -1.610 -21.408  1.00 89.42           O  
ATOM   2263  OG  SER A 150       8.731  -0.527 -25.541  1.00 89.42           O  
ATOM   2264  HG  SER A 150       8.526   0.409 -25.612  1.00 89.42           H  
ATOM   2265  N   CYS A 151       8.619   0.579 -20.989  1.00 88.53           N  
ATOM   2266  H   CYS A 151       8.642   1.520 -21.353  1.00 88.53           H  
ATOM   2267  CA  CYS A 151       8.395   0.423 -19.556  1.00 88.53           C  
ATOM   2268  HA  CYS A 151       9.038  -0.377 -19.190  1.00 88.53           H  
ATOM   2269  C   CYS A 151       6.962   0.010 -19.217  1.00 88.53           C  
ATOM   2270  CB  CYS A 151       8.803   1.718 -18.845  1.00 88.53           C  
ATOM   2271  HB2 CYS A 151       8.119   2.519 -19.126  1.00 88.53           H  
ATOM   2272  HB3 CYS A 151       8.702   1.567 -17.770  1.00 88.53           H  
ATOM   2273  O   CYS A 151       6.015   0.398 -19.903  1.00 88.53           O  
ATOM   2274  SG  CYS A 151      10.503   2.240 -19.187  1.00 88.53           S  
ATOM   2275  N   SER A 152       6.822  -0.749 -18.129  1.00 88.04           N  
ATOM   2276  H   SER A 152       7.643  -1.115 -17.668  1.00 88.04           H  
ATOM   2277  CA  SER A 152       5.538  -1.021 -17.481  1.00 88.04           C  
ATOM   2278  HA  SER A 152       4.895  -1.531 -18.198  1.00 88.04           H  
ATOM   2279  C   SER A 152       4.859   0.283 -17.027  1.00 88.04           C  
ATOM   2280  CB  SER A 152       5.771  -1.953 -16.286  1.00 88.04           C  
ATOM   2281  HB2 SER A 152       4.832  -2.160 -15.773  1.00 88.04           H  
ATOM   2282  HB3 SER A 152       6.469  -1.490 -15.589  1.00 88.04           H  
ATOM   2283  O   SER A 152       5.553   1.289 -16.837  1.00 88.04           O  
ATOM   2284  OG  SER A 152       6.317  -3.159 -16.770  1.00 88.04           O  
ATOM   2285  HG  SER A 152       6.722  -3.641 -16.045  1.00 88.04           H  
ATOM   2286  N   PRO A 153       3.525   0.299 -16.829  1.00 87.55           N  
ATOM   2287  CA  PRO A 153       2.783   1.504 -16.455  1.00 87.55           C  
ATOM   2288  HA  PRO A 153       2.699   2.138 -17.337  1.00 87.55           H  
ATOM   2289  C   PRO A 153       3.436   2.299 -15.314  1.00 87.55           C  
ATOM   2290  CB  PRO A 153       1.384   1.005 -16.075  1.00 87.55           C  
ATOM   2291  HB2 PRO A 153       1.365   0.678 -15.035  1.00 87.55           H  
ATOM   2292  HB3 PRO A 153       0.617   1.760 -16.248  1.00 87.55           H  
ATOM   2293  O   PRO A 153       3.677   1.774 -14.229  1.00 87.55           O  
ATOM   2294  CG  PRO A 153       1.201  -0.205 -16.986  1.00 87.55           C  
ATOM   2295  HG2 PRO A 153       0.924   0.126 -17.987  1.00 87.55           H  
ATOM   2296  HG3 PRO A 153       0.461  -0.901 -16.591  1.00 87.55           H  
ATOM   2297  CD  PRO A 153       2.601  -0.816 -17.011  1.00 87.55           C  
ATOM   2298  HD2 PRO A 153       2.763  -1.327 -17.961  1.00 87.55           H  
ATOM   2299  HD3 PRO A 153       2.706  -1.516 -16.182  1.00 87.55           H  
ATOM   2300  N   GLY A 154       3.736   3.574 -15.578  1.00 88.82           N  
ATOM   2301  H   GLY A 154       3.599   3.901 -16.523  1.00 88.82           H  
ATOM   2302  CA  GLY A 154       4.299   4.528 -14.614  1.00 88.82           C  
ATOM   2303  HA2 GLY A 154       4.027   5.540 -14.913  1.00 88.82           H  
ATOM   2304  HA3 GLY A 154       3.866   4.334 -13.633  1.00 88.82           H  
ATOM   2305  C   GLY A 154       5.821   4.502 -14.469  1.00 88.82           C  
ATOM   2306  O   GLY A 154       6.411   5.502 -14.065  1.00 88.82           O  
ATOM   2307  N   TRP A 155       6.480   3.407 -14.842  1.00 91.34           N  
ATOM   2308  H   TRP A 155       5.968   2.632 -15.239  1.00 91.34           H  
ATOM   2309  CA  TRP A 155       7.937   3.355 -14.842  1.00 91.34           C  
ATOM   2310  HA  TRP A 155       8.295   3.775 -13.901  1.00 91.34           H  
ATOM   2311  C   TRP A 155       8.511   4.209 -15.968  1.00 91.34           C  
ATOM   2312  CB  TRP A 155       8.422   1.910 -14.908  1.00 91.34           C  
ATOM   2313  HB2 TRP A 155       9.497   1.909 -15.086  1.00 91.34           H  
ATOM   2314  HB3 TRP A 155       7.941   1.398 -15.741  1.00 91.34           H  
ATOM   2315  O   TRP A 155       7.998   4.243 -17.088  1.00 91.34           O  
ATOM   2316  CG  TRP A 155       8.164   1.140 -13.658  1.00 91.34           C  
ATOM   2317  CD1 TRP A 155       7.046   0.434 -13.377  1.00 91.34           C  
ATOM   2318  HD1 TRP A 155       6.191   0.343 -14.031  1.00 91.34           H  
ATOM   2319  CD2 TRP A 155       9.008   1.045 -12.474  1.00 91.34           C  
ATOM   2320  CE2 TRP A 155       8.350   0.215 -11.520  1.00 91.34           C  
ATOM   2321  CE3 TRP A 155      10.256   1.591 -12.107  1.00 91.34           C  
ATOM   2322  HE3 TRP A 155      10.773   2.233 -12.804  1.00 91.34           H  
ATOM   2323  NE1 TRP A 155       7.163  -0.134 -12.124  1.00 91.34           N  
ATOM   2324  HE1 TRP A 155       6.450  -0.712 -11.703  1.00 91.34           H  
ATOM   2325  CH2 TRP A 155      10.168   0.455  -9.946  1.00 91.34           C  
ATOM   2326  HH2 TRP A 155      10.625   0.213  -8.998  1.00 91.34           H  
ATOM   2327  CZ2 TRP A 155       8.920  -0.097 -10.279  1.00 91.34           C  
ATOM   2328  HZ2 TRP A 155       8.405  -0.754  -9.595  1.00 91.34           H  
ATOM   2329  CZ3 TRP A 155      10.822   1.317 -10.847  1.00 91.34           C  
ATOM   2330  HZ3 TRP A 155      11.777   1.748 -10.585  1.00 91.34           H  
ATOM   2331  N   SER A 156       9.606   4.897 -15.671  1.00 90.28           N  
ATOM   2332  H   SER A 156       9.986   4.816 -14.738  1.00 90.28           H  
ATOM   2333  CA  SER A 156      10.284   5.785 -16.611  1.00 90.28           C  
ATOM   2334  HA  SER A 156      10.012   5.499 -17.627  1.00 90.28           H  
ATOM   2335  C   SER A 156      11.804   5.641 -16.517  1.00 90.28           C  
ATOM   2336  CB  SER A 156       9.791   7.223 -16.396  1.00 90.28           C  
ATOM   2337  HB2 SER A 156       8.706   7.250 -16.494  1.00 90.28           H  
ATOM   2338  HB3 SER A 156      10.218   7.871 -17.161  1.00 90.28           H  
ATOM   2339  O   SER A 156      12.328   4.812 -15.770  1.00 90.28           O  
ATOM   2340  OG  SER A 156      10.154   7.713 -15.125  1.00 90.28           O  
ATOM   2341  HG  SER A 156       9.598   7.283 -14.471  1.00 90.28           H  
ATOM   2342  N   GLY A 157      12.528   6.420 -17.319  1.00 85.94           N  
ATOM   2343  H   GLY A 157      12.036   7.078 -17.906  1.00 85.94           H  
ATOM   2344  CA  GLY A 157      13.973   6.281 -17.487  1.00 85.94           C  
ATOM   2345  HA2 GLY A 157      14.425   5.887 -16.577  1.00 85.94           H  
ATOM   2346  HA3 GLY A 157      14.402   7.267 -17.668  1.00 85.94           H  
ATOM   2347  C   GLY A 157      14.338   5.359 -18.649  1.00 85.94           C  
ATOM   2348  O   GLY A 157      13.530   4.568 -19.132  1.00 85.94           O  
ATOM   2349  N   VAL A 158      15.581   5.477 -19.124  1.00 82.40           N  
ATOM   2350  H   VAL A 158      16.210   6.103 -18.641  1.00 82.40           H  
ATOM   2351  CA  VAL A 158      16.084   4.735 -20.299  1.00 82.40           C  
ATOM   2352  HA  VAL A 158      15.461   4.971 -21.161  1.00 82.40           H  
ATOM   2353  C   VAL A 158      15.995   3.222 -20.089  1.00 82.40           C  
ATOM   2354  CB  VAL A 158      17.539   5.147 -20.609  1.00 82.40           C  
ATOM   2355  HB  VAL A 158      18.155   4.969 -19.727  1.00 82.40           H  
ATOM   2356  O   VAL A 158      15.763   2.480 -21.043  1.00 82.40           O  
ATOM   2357  CG1 VAL A 158      18.151   4.376 -21.785  1.00 82.40           C  
ATOM   2358 HG11 VAL A 158      17.518   4.470 -22.668  1.00 82.40           H  
ATOM   2359 HG12 VAL A 158      19.146   4.758 -22.012  1.00 82.40           H  
ATOM   2360 HG13 VAL A 158      18.252   3.321 -21.532  1.00 82.40           H  
ATOM   2361  CG2 VAL A 158      17.613   6.643 -20.953  1.00 82.40           C  
ATOM   2362 HG21 VAL A 158      18.642   6.916 -21.189  1.00 82.40           H  
ATOM   2363 HG22 VAL A 158      17.286   7.248 -20.107  1.00 82.40           H  
ATOM   2364 HG23 VAL A 158      16.980   6.857 -21.814  1.00 82.40           H  
ATOM   2365  N   TYR A 159      16.139   2.790 -18.837  1.00 85.40           N  
ATOM   2366  H   TYR A 159      16.299   3.475 -18.112  1.00 85.40           H  
ATOM   2367  CA  TYR A 159      16.126   1.392 -18.424  1.00 85.40           C  
ATOM   2368  HA  TYR A 159      16.031   0.761 -19.307  1.00 85.40           H  
ATOM   2369  C   TYR A 159      14.929   1.056 -17.528  1.00 85.40           C  
ATOM   2370  CB  TYR A 159      17.469   1.060 -17.763  1.00 85.40           C  
ATOM   2371  HB2 TYR A 159      17.496  -0.004 -17.523  1.00 85.40           H  
ATOM   2372  HB3 TYR A 159      17.542   1.606 -16.822  1.00 85.40           H  
ATOM   2373  O   TYR A 159      14.963   0.035 -16.851  1.00 85.40           O  
ATOM   2374  CG  TYR A 159      18.674   1.378 -18.629  1.00 85.40           C  
ATOM   2375  CD1 TYR A 159      18.886   0.671 -19.828  1.00 85.40           C  
ATOM   2376  HD1 TYR A 159      18.179  -0.087 -20.130  1.00 85.40           H  
ATOM   2377  CD2 TYR A 159      19.569   2.394 -18.246  1.00 85.40           C  
ATOM   2378  HD2 TYR A 159      19.399   2.937 -17.328  1.00 85.40           H  
ATOM   2379  CE1 TYR A 159      20.008   0.947 -20.629  1.00 85.40           C  
ATOM   2380  HE1 TYR A 159      20.173   0.401 -21.547  1.00 85.40           H  
ATOM   2381  CE2 TYR A 159      20.685   2.689 -19.053  1.00 85.40           C  
ATOM   2382  HE2 TYR A 159      21.371   3.465 -18.745  1.00 85.40           H  
ATOM   2383  OH  TYR A 159      21.998   2.238 -21.006  1.00 85.40           O  
ATOM   2384  HH  TYR A 159      22.437   3.021 -20.666  1.00 85.40           H  
ATOM   2385  CZ  TYR A 159      20.911   1.956 -20.239  1.00 85.40           C  
ATOM   2386  N   CYS A 160      13.879   1.886 -17.507  1.00 88.50           N  
ATOM   2387  H   CYS A 160      13.873   2.684 -18.125  1.00 88.50           H  
ATOM   2388  CA  CYS A 160      12.708   1.701 -16.638  1.00 88.50           C  
ATOM   2389  HA  CYS A 160      12.079   2.583 -16.758  1.00 88.50           H  
ATOM   2390  C   CYS A 160      13.056   1.625 -15.142  1.00 88.50           C  
ATOM   2391  CB  CYS A 160      11.882   0.502 -17.119  1.00 88.50           C  
ATOM   2392  HB2 CYS A 160      10.938   0.478 -16.574  1.00 88.50           H  
ATOM   2393  HB3 CYS A 160      12.422  -0.414 -16.878  1.00 88.50           H  
ATOM   2394  O   CYS A 160      12.436   0.881 -14.391  1.00 88.50           O  
ATOM   2395  SG  CYS A 160      11.545   0.518 -18.890  1.00 88.50           S  
ATOM   2396  N   ASP A 161      14.079   2.360 -14.714  1.00 88.36           N  
ATOM   2397  H   ASP A 161      14.516   2.999 -15.362  1.00 88.36           H  
ATOM   2398  CA  ASP A 161      14.645   2.371 -13.362  1.00 88.36           C  
ATOM   2399  HA  ASP A 161      14.407   1.428 -12.871  1.00 88.36           H  
ATOM   2400  C   ASP A 161      14.082   3.490 -12.474  1.00 88.36           C  
ATOM   2401  CB  ASP A 161      16.177   2.466 -13.478  1.00 88.36           C  
ATOM   2402  HB2 ASP A 161      16.533   1.587 -14.016  1.00 88.36           H  
ATOM   2403  HB3 ASP A 161      16.603   2.427 -12.476  1.00 88.36           H  
ATOM   2404  O   ASP A 161      14.306   3.495 -11.263  1.00 88.36           O  
ATOM   2405  CG  ASP A 161      16.708   3.720 -14.201  1.00 88.36           C  
ATOM   2406  OD1 ASP A 161      15.965   4.331 -15.012  1.00 88.36           O  
ATOM   2407  OD2 ASP A 161      17.903   4.027 -14.002  1.00 88.36           O  
ATOM   2408  N   THR A 162      13.330   4.422 -13.058  1.00 91.61           N  
ATOM   2409  H   THR A 162      13.159   4.344 -14.051  1.00 91.61           H  
ATOM   2410  CA  THR A 162      12.683   5.514 -12.331  1.00 91.61           C  
ATOM   2411  HA  THR A 162      13.255   5.716 -11.426  1.00 91.61           H  
ATOM   2412  C   THR A 162      11.250   5.112 -11.975  1.00 91.61           C  
ATOM   2413  CB  THR A 162      12.710   6.804 -13.151  1.00 91.61           C  
ATOM   2414  HB  THR A 162      12.117   6.669 -14.055  1.00 91.61           H  
ATOM   2415  O   THR A 162      10.425   4.962 -12.883  1.00 91.61           O  
ATOM   2416  CG2 THR A 162      12.176   7.998 -12.360  1.00 91.61           C  
ATOM   2417 HG21 THR A 162      11.128   7.846 -12.105  1.00 91.61           H  
ATOM   2418 HG22 THR A 162      12.255   8.895 -12.975  1.00 91.61           H  
ATOM   2419 HG23 THR A 162      12.757   8.135 -11.448  1.00 91.61           H  
ATOM   2420  OG1 THR A 162      14.040   7.095 -13.521  1.00 91.61           O  
ATOM   2421  HG1 THR A 162      14.426   6.283 -13.857  1.00 91.61           H  
ATOM   2422  N   PRO A 163      10.933   4.918 -10.683  1.00 92.27           N  
ATOM   2423  CA  PRO A 163       9.606   4.489 -10.271  1.00 92.27           C  
ATOM   2424  HA  PRO A 163       9.285   3.656 -10.896  1.00 92.27           H  
ATOM   2425  C   PRO A 163       8.581   5.624 -10.369  1.00 92.27           C  
ATOM   2426  CB  PRO A 163       9.767   4.013  -8.833  1.00 92.27           C  
ATOM   2427  HB2 PRO A 163       8.842   4.123  -8.267  1.00 92.27           H  
ATOM   2428  HB3 PRO A 163      10.090   2.972  -8.837  1.00 92.27           H  
ATOM   2429  O   PRO A 163       8.936   6.783 -10.133  1.00 92.27           O  
ATOM   2430  CG  PRO A 163      10.900   4.892  -8.302  1.00 92.27           C  
ATOM   2431  HG2 PRO A 163      11.423   4.422  -7.470  1.00 92.27           H  
ATOM   2432  HG3 PRO A 163      10.506   5.866  -8.012  1.00 92.27           H  
ATOM   2433  CD  PRO A 163      11.804   5.053  -9.522  1.00 92.27           C  
ATOM   2434  HD2 PRO A 163      12.287   6.030  -9.498  1.00 92.27           H  
ATOM   2435  HD3 PRO A 163      12.551   4.258  -9.532  1.00 92.27           H  
ATOM   2436  N   PRO A 164       7.305   5.304 -10.634  1.00 93.96           N  
ATOM   2437  CA  PRO A 164       6.225   6.270 -10.493  1.00 93.96           C  
ATOM   2438  HA  PRO A 164       6.440   7.166 -11.075  1.00 93.96           H  
ATOM   2439  C   PRO A 164       6.052   6.652  -9.022  1.00 93.96           C  
ATOM   2440  CB  PRO A 164       4.978   5.590 -11.050  1.00 93.96           C  
ATOM   2441  HB2 PRO A 164       4.070   5.911 -10.539  1.00 93.96           H  
ATOM   2442  HB3 PRO A 164       4.893   5.795 -12.118  1.00 93.96           H  
ATOM   2443  O   PRO A 164       6.300   5.860  -8.116  1.00 93.96           O  
ATOM   2444  CG  PRO A 164       5.265   4.111 -10.814  1.00 93.96           C  
ATOM   2445  HG2 PRO A 164       4.926   3.880  -9.804  1.00 93.96           H  
ATOM   2446  HG3 PRO A 164       4.790   3.466 -11.553  1.00 93.96           H  
ATOM   2447  CD  PRO A 164       6.778   3.973 -10.897  1.00 93.96           C  
ATOM   2448  HD2 PRO A 164       7.121   3.249 -10.158  1.00 93.96           H  
ATOM   2449  HD3 PRO A 164       7.065   3.654 -11.899  1.00 93.96           H  
ATOM   2450  N   THR A 165       5.595   7.870  -8.783  1.00 93.05           N  
ATOM   2451  H   THR A 165       5.391   8.441  -9.591  1.00 93.05           H  
ATOM   2452  CA  THR A 165       5.306   8.439  -7.459  1.00 93.05           C  
ATOM   2453  HA  THR A 165       5.747   7.813  -6.683  1.00 93.05           H  
ATOM   2454  C   THR A 165       3.814   8.505  -7.162  1.00 93.05           C  
ATOM   2455  CB  THR A 165       5.916   9.836  -7.322  1.00 93.05           C  
ATOM   2456  HB  THR A 165       5.604  10.251  -6.364  1.00 93.05           H  
ATOM   2457  O   THR A 165       3.425   8.544  -5.994  1.00 93.05           O  
ATOM   2458  CG2 THR A 165       7.445   9.774  -7.319  1.00 93.05           C  
ATOM   2459 HG21 THR A 165       7.842  10.763  -7.090  1.00 93.05           H  
ATOM   2460 HG22 THR A 165       7.815   9.452  -8.292  1.00 93.05           H  
ATOM   2461 HG23 THR A 165       7.778   9.076  -6.551  1.00 93.05           H  
ATOM   2462  OG1 THR A 165       5.501  10.726  -8.341  1.00 93.05           O  
ATOM   2463  HG1 THR A 165       5.338  10.267  -9.168  1.00 93.05           H  
ATOM   2464  N   ILE A 166       2.986   8.446  -8.208  1.00 93.25           N  
ATOM   2465  H   ILE A 166       3.393   8.479  -9.131  1.00 93.25           H  
ATOM   2466  CA  ILE A 166       1.528   8.495  -8.128  1.00 93.25           C  
ATOM   2467  HA  ILE A 166       1.221   7.951  -7.235  1.00 93.25           H  
ATOM   2468  C   ILE A 166       0.886   7.811  -9.352  1.00 93.25           C  
ATOM   2469  CB  ILE A 166       1.125   9.978  -7.973  1.00 93.25           C  
ATOM   2470  HB  ILE A 166       1.754  10.404  -7.192  1.00 93.25           H  
ATOM   2471  O   ILE A 166       1.530   7.657 -10.388  1.00 93.25           O  
ATOM   2472  CG1 ILE A 166      -0.322  10.100  -7.473  1.00 93.25           C  
ATOM   2473 HG12 ILE A 166      -0.444   9.398  -6.648  1.00 93.25           H  
ATOM   2474 HG13 ILE A 166      -1.027   9.854  -8.267  1.00 93.25           H  
ATOM   2475  CG2 ILE A 166       1.406  10.786  -9.249  1.00 93.25           C  
ATOM   2476 HG21 ILE A 166       0.915  10.330 -10.109  1.00 93.25           H  
ATOM   2477 HG22 ILE A 166       2.479  10.806  -9.443  1.00 93.25           H  
ATOM   2478 HG23 ILE A 166       1.073  11.817  -9.136  1.00 93.25           H  
ATOM   2479  CD1 ILE A 166      -0.645  11.492  -6.926  1.00 93.25           C  
ATOM   2480 HD11 ILE A 166      -0.700  12.219  -7.736  1.00 93.25           H  
ATOM   2481 HD12 ILE A 166      -1.604  11.449  -6.411  1.00 93.25           H  
ATOM   2482 HD13 ILE A 166       0.113  11.805  -6.208  1.00 93.25           H  
ATOM   2483  N   CYS A 167      -0.396   7.430  -9.281  1.00 93.29           N  
ATOM   2484  H   CYS A 167      -0.886   7.533  -8.404  1.00 93.29           H  
ATOM   2485  CA  CYS A 167      -1.089   6.756 -10.394  1.00 93.29           C  
ATOM   2486  HA  CYS A 167      -0.593   5.806 -10.596  1.00 93.29           H  
ATOM   2487  C   CYS A 167      -1.100   7.557 -11.707  1.00 93.29           C  
ATOM   2488  CB  CYS A 167      -2.546   6.477 -10.014  1.00 93.29           C  
ATOM   2489  HB2 CYS A 167      -3.019   7.420  -9.743  1.00 93.29           H  
ATOM   2490  HB3 CYS A 167      -3.059   6.089 -10.895  1.00 93.29           H  
ATOM   2491  O   CYS A 167      -1.117   6.959 -12.780  1.00 93.29           O  
ATOM   2492  SG  CYS A 167      -2.820   5.302  -8.678  1.00 93.29           S  
ATOM   2493  N   SER A 168      -1.089   8.896 -11.655  1.00 90.46           N  
ATOM   2494  H   SER A 168      -1.042   9.364 -10.761  1.00 90.46           H  
ATOM   2495  CA  SER A 168      -1.059   9.721 -12.872  1.00 90.46           C  
ATOM   2496  HA  SER A 168      -1.846   9.367 -13.538  1.00 90.46           H  
ATOM   2497  C   SER A 168       0.247   9.609 -13.661  1.00 90.46           C  
ATOM   2498  CB  SER A 168      -1.348  11.194 -12.572  1.00 90.46           C  
ATOM   2499  HB2 SER A 168      -1.269  11.772 -13.492  1.00 90.46           H  
ATOM   2500  HB3 SER A 168      -2.372  11.284 -12.208  1.00 90.46           H  
ATOM   2501  O   SER A 168       0.266   9.991 -14.829  1.00 90.46           O  
ATOM   2502  OG  SER A 168      -0.470  11.733 -11.605  1.00 90.46           O  
ATOM   2503  HG  SER A 168       0.436  11.659 -11.912  1.00 90.46           H  
ATOM   2504  N   ASP A 169       1.316   9.070 -13.065  1.00 90.33           N  
ATOM   2505  H   ASP A 169       1.261   8.773 -12.102  1.00 90.33           H  
ATOM   2506  CA  ASP A 169       2.591   8.862 -13.762  1.00 90.33           C  
ATOM   2507  HA  ASP A 169       2.857   9.778 -14.289  1.00 90.33           H  
ATOM   2508  C   ASP A 169       2.486   7.748 -14.815  1.00 90.33           C  
ATOM   2509  CB  ASP A 169       3.708   8.557 -12.750  1.00 90.33           C  
ATOM   2510  HB2 ASP A 169       3.421   7.682 -12.166  1.00 90.33           H  
ATOM   2511  HB3 ASP A 169       4.616   8.306 -13.298  1.00 90.33           H  
ATOM   2512  O   ASP A 169       3.263   7.714 -15.768  1.00 90.33           O  
ATOM   2513  CG  ASP A 169       4.023   9.724 -11.805  1.00 90.33           C  
ATOM   2514  OD1 ASP A 169       3.611  10.867 -12.100  1.00 90.33           O  
ATOM   2515  OD2 ASP A 169       4.670   9.468 -10.761  1.00 90.33           O  
ATOM   2516  N   ALA A 170       1.482   6.869 -14.708  1.00 87.83           N  
ATOM   2517  H   ALA A 170       0.851   6.971 -13.927  1.00 87.83           H  
ATOM   2518  CA  ALA A 170       1.155   5.855 -15.708  1.00 87.83           C  
ATOM   2519  HA  ALA A 170       2.092   5.443 -16.084  1.00 87.83           H  
ATOM   2520  C   ALA A 170       0.448   6.443 -16.944  1.00 87.83           C  
ATOM   2521  CB  ALA A 170       0.386   4.720 -15.026  1.00 87.83           C  
ATOM   2522  HB1 ALA A 170       0.983   4.293 -14.220  1.00 87.83           H  
ATOM   2523  HB2 ALA A 170      -0.548   5.104 -14.616  1.00 87.83           H  
ATOM   2524  HB3 ALA A 170       0.158   3.940 -15.753  1.00 87.83           H  
ATOM   2525  O   ALA A 170      -0.596   5.952 -17.384  1.00 87.83           O  
ATOM   2526  N   ALA A 171       1.031   7.496 -17.525  1.00 70.44           N  
ATOM   2527  H   ALA A 171       1.886   7.838 -17.111  1.00 70.44           H  
ATOM   2528  CA  ALA A 171       0.525   8.146 -18.725  1.00 70.44           C  
ATOM   2529  HA  ALA A 171      -0.427   8.611 -18.473  1.00 70.44           H  
ATOM   2530  C   ALA A 171       0.284   7.112 -19.844  1.00 70.44           C  
ATOM   2531  CB  ALA A 171       1.504   9.250 -19.144  1.00 70.44           C  
ATOM   2532  HB1 ALA A 171       1.122   9.767 -20.024  1.00 70.44           H  
ATOM   2533  HB2 ALA A 171       1.619   9.966 -18.330  1.00 70.44           H  
ATOM   2534  HB3 ALA A 171       2.476   8.814 -19.376  1.00 70.44           H  
ATOM   2535  O   ALA A 171       1.135   6.269 -20.126  1.00 70.44           O  
ATOM   2536  N   ASN A 172      -0.885   7.192 -20.489  1.00 76.97           N  
ATOM   2537  H   ASN A 172      -1.510   7.930 -20.196  1.00 76.97           H  
ATOM   2538  CA  ASN A 172      -1.399   6.266 -21.516  1.00 76.97           C  
ATOM   2539  HA  ASN A 172      -2.270   6.760 -21.945  1.00 76.97           H  
ATOM   2540  C   ASN A 172      -1.934   4.912 -21.020  1.00 76.97           C  
ATOM   2541  CB  ASN A 172      -0.405   6.088 -22.677  1.00 76.97           C  
ATOM   2542  HB2 ASN A 172       0.389   5.405 -22.376  1.00 76.97           H  
ATOM   2543  HB3 ASN A 172      -0.919   5.633 -23.524  1.00 76.97           H  
ATOM   2544  O   ASN A 172      -2.374   4.110 -21.842  1.00 76.97           O  
ATOM   2545  CG  ASN A 172       0.191   7.394 -23.146  1.00 76.97           C  
ATOM   2546  ND2 ASN A 172       1.498   7.495 -23.179  1.00 76.97           N  
ATOM   2547 HD21 ASN A 172       2.051   6.759 -22.762  1.00 76.97           H  
ATOM   2548 HD22 ASN A 172       1.876   8.395 -23.437  1.00 76.97           H  
ATOM   2549  OD1 ASN A 172      -0.504   8.345 -23.460  1.00 76.97           O  
ATOM   2550  N   THR A 173      -1.972   4.662 -19.711  1.00 84.62           N  
ATOM   2551  H   THR A 173      -1.606   5.341 -19.059  1.00 84.62           H  
ATOM   2552  CA  THR A 173      -2.699   3.510 -19.156  1.00 84.62           C  
ATOM   2553  HA  THR A 173      -2.838   2.763 -19.937  1.00 84.62           H  
ATOM   2554  C   THR A 173      -4.077   3.973 -18.690  1.00 84.62           C  
ATOM   2555  CB  THR A 173      -1.911   2.821 -18.037  1.00 84.62           C  
ATOM   2556  HB  THR A 173      -1.920   3.437 -17.138  1.00 84.62           H  
ATOM   2557  O   THR A 173      -4.194   4.987 -18.009  1.00 84.62           O  
ATOM   2558  CG2 THR A 173      -2.476   1.435 -17.730  1.00 84.62           C  
ATOM   2559 HG21 THR A 173      -1.913   0.992 -16.908  1.00 84.62           H  
ATOM   2560 HG22 THR A 173      -2.389   0.792 -18.606  1.00 84.62           H  
ATOM   2561 HG23 THR A 173      -3.523   1.506 -17.436  1.00 84.62           H  
ATOM   2562  OG1 THR A 173      -0.582   2.630 -18.468  1.00 84.62           O  
ATOM   2563  HG1 THR A 173      -0.216   3.505 -18.616  1.00 84.62           H  
ATOM   2564  N   THR A 174      -5.134   3.271 -19.105  1.00 91.43           N  
ATOM   2565  H   THR A 174      -4.979   2.400 -19.592  1.00 91.43           H  
ATOM   2566  CA  THR A 174      -6.525   3.599 -18.742  1.00 91.43           C  
ATOM   2567  HA  THR A 174      -6.530   4.417 -18.022  1.00 91.43           H  
ATOM   2568  C   THR A 174      -7.192   2.401 -18.094  1.00 91.43           C  
ATOM   2569  CB  THR A 174      -7.345   4.040 -19.961  1.00 91.43           C  
ATOM   2570  HB  THR A 174      -7.416   3.213 -20.669  1.00 91.43           H  
ATOM   2571  O   THR A 174      -6.992   1.271 -18.536  1.00 91.43           O  
ATOM   2572  CG2 THR A 174      -8.752   4.539 -19.628  1.00 91.43           C  
ATOM   2573 HG21 THR A 174      -9.210   4.959 -20.524  1.00 91.43           H  
ATOM   2574 HG22 THR A 174      -9.372   3.713 -19.278  1.00 91.43           H  
ATOM   2575 HG23 THR A 174      -8.700   5.308 -18.857  1.00 91.43           H  
ATOM   2576  OG1 THR A 174      -6.673   5.104 -20.580  1.00 91.43           O  
ATOM   2577  HG1 THR A 174      -5.766   4.811 -20.693  1.00 91.43           H  
ATOM   2578  N   GLY A 175      -8.025   2.663 -17.093  1.00 93.80           N  
ATOM   2579  H   GLY A 175      -8.081   3.613 -16.753  1.00 93.80           H  
ATOM   2580  CA  GLY A 175      -8.759   1.653 -16.346  1.00 93.80           C  
ATOM   2581  HA2 GLY A 175      -9.760   2.028 -16.130  1.00 93.80           H  
ATOM   2582  HA3 GLY A 175      -8.855   0.744 -16.939  1.00 93.80           H  
ATOM   2583  C   GLY A 175      -8.096   1.308 -15.019  1.00 93.80           C  
ATOM   2584  O   GLY A 175      -7.250   2.050 -14.516  1.00 93.80           O  
ATOM   2585  N   VAL A 176      -8.520   0.174 -14.461  1.00 94.24           N  
ATOM   2586  H   VAL A 176      -9.169  -0.401 -14.979  1.00 94.24           H  
ATOM   2587  CA  VAL A 176      -8.135  -0.289 -13.127  1.00 94.24           C  
ATOM   2588  HA  VAL A 176      -7.801   0.580 -12.560  1.00 94.24           H  
ATOM   2589  C   VAL A 176      -6.991  -1.294 -13.225  1.00 94.24           C  
ATOM   2590  CB  VAL A 176      -9.338  -0.885 -12.373  1.00 94.24           C  
ATOM   2591  HB  VAL A 176      -9.686  -1.777 -12.896  1.00 94.24           H  
ATOM   2592  O   VAL A 176      -7.133  -2.316 -13.895  1.00 94.24           O  
ATOM   2593  CG1 VAL A 176      -8.951  -1.278 -10.945  1.00 94.24           C  
ATOM   2594 HG11 VAL A 176      -8.509  -0.427 -10.427  1.00 94.24           H  
ATOM   2595 HG12 VAL A 176      -8.231  -2.095 -10.990  1.00 94.24           H  
ATOM   2596 HG13 VAL A 176      -9.828  -1.622 -10.397  1.00 94.24           H  
ATOM   2597  CG2 VAL A 176     -10.511   0.099 -12.289  1.00 94.24           C  
ATOM   2598 HG21 VAL A 176     -11.332  -0.342 -11.724  1.00 94.24           H  
ATOM   2599 HG22 VAL A 176     -10.875   0.352 -13.285  1.00 94.24           H  
ATOM   2600 HG23 VAL A 176     -10.186   1.013 -11.792  1.00 94.24           H  
ATOM   2601  N   PHE A 177      -5.870  -1.026 -12.559  1.00 92.93           N  
ATOM   2602  H   PHE A 177      -5.813  -0.164 -12.035  1.00 92.93           H  
ATOM   2603  CA  PHE A 177      -4.695  -1.898 -12.566  1.00 92.93           C  
ATOM   2604  HA  PHE A 177      -5.034  -2.933 -12.576  1.00 92.93           H  
ATOM   2605  C   PHE A 177      -3.839  -1.708 -11.311  1.00 92.93           C  
ATOM   2606  CB  PHE A 177      -3.860  -1.661 -13.838  1.00 92.93           C  
ATOM   2607  HB2 PHE A 177      -4.458  -1.941 -14.705  1.00 92.93           H  
ATOM   2608  HB3 PHE A 177      -2.997  -2.326 -13.822  1.00 92.93           H  
ATOM   2609  O   PHE A 177      -3.814  -0.642 -10.696  1.00 92.93           O  
ATOM   2610  CG  PHE A 177      -3.379  -0.234 -14.027  1.00 92.93           C  
ATOM   2611  CD1 PHE A 177      -4.232   0.721 -14.610  1.00 92.93           C  
ATOM   2612  HD1 PHE A 177      -5.221   0.434 -14.936  1.00 92.93           H  
ATOM   2613  CD2 PHE A 177      -2.092   0.147 -13.606  1.00 92.93           C  
ATOM   2614  HD2 PHE A 177      -1.429  -0.579 -13.159  1.00 92.93           H  
ATOM   2615  CE1 PHE A 177      -3.820   2.058 -14.739  1.00 92.93           C  
ATOM   2616  HE1 PHE A 177      -4.495   2.790 -15.156  1.00 92.93           H  
ATOM   2617  CE2 PHE A 177      -1.668   1.478 -13.764  1.00 92.93           C  
ATOM   2618  HE2 PHE A 177      -0.676   1.766 -13.449  1.00 92.93           H  
ATOM   2619  CZ  PHE A 177      -2.535   2.436 -14.317  1.00 92.93           C  
ATOM   2620  HZ  PHE A 177      -2.216   3.464 -14.413  1.00 92.93           H  
ATOM   2621  N   TRP A 178      -3.118  -2.761 -10.939  1.00 92.97           N  
ATOM   2622  H   TRP A 178      -3.163  -3.604 -11.493  1.00 92.97           H  
ATOM   2623  CA  TRP A 178      -2.099  -2.698  -9.899  1.00 92.97           C  
ATOM   2624  HA  TRP A 178      -2.438  -2.037  -9.102  1.00 92.97           H  
ATOM   2625  C   TRP A 178      -0.793  -2.140 -10.466  1.00 92.97           C  
ATOM   2626  CB  TRP A 178      -1.894  -4.092  -9.306  1.00 92.97           C  
ATOM   2627  HB2 TRP A 178      -1.017  -4.064  -8.660  1.00 92.97           H  
ATOM   2628  HB3 TRP A 178      -1.684  -4.800 -10.108  1.00 92.97           H  
ATOM   2629  O   TRP A 178      -0.384  -2.514 -11.565  1.00 92.97           O  
ATOM   2630  CG  TRP A 178      -3.041  -4.595  -8.487  1.00 92.97           C  
ATOM   2631  CD1 TRP A 178      -3.947  -5.531  -8.851  1.00 92.97           C  
ATOM   2632  HD1 TRP A 178      -3.951  -6.063  -9.790  1.00 92.97           H  
ATOM   2633  CD2 TRP A 178      -3.355  -4.262  -7.104  1.00 92.97           C  
ATOM   2634  CE2 TRP A 178      -4.488  -5.022  -6.696  1.00 92.97           C  
ATOM   2635  CE3 TRP A 178      -2.755  -3.423  -6.143  1.00 92.97           C  
ATOM   2636  HE3 TRP A 178      -1.890  -2.843  -6.431  1.00 92.97           H  
ATOM   2637  NE1 TRP A 178      -4.772  -5.822  -7.780  1.00 92.97           N  
ATOM   2638  HE1 TRP A 178      -5.232  -6.716  -7.688  1.00 92.97           H  
ATOM   2639  CH2 TRP A 178      -4.389  -4.091  -4.466  1.00 92.97           C  
ATOM   2640  HH2 TRP A 178      -4.757  -4.048  -3.452  1.00 92.97           H  
ATOM   2641  CZ2 TRP A 178      -5.019  -4.925  -5.404  1.00 92.97           C  
ATOM   2642  HZ2 TRP A 178      -5.859  -5.537  -5.109  1.00 92.97           H  
ATOM   2643  CZ3 TRP A 178      -3.253  -3.349  -4.829  1.00 92.97           C  
ATOM   2644  HZ3 TRP A 178      -2.764  -2.724  -4.097  1.00 92.97           H  
ATOM   2645  N   MET A 179      -0.115  -1.281  -9.709  1.00 92.04           N  
ATOM   2646  H   MET A 179      -0.523  -0.971  -8.839  1.00 92.04           H  
ATOM   2647  CA  MET A 179       1.233  -0.809 -10.033  1.00 92.04           C  
ATOM   2648  HA  MET A 179       1.750  -1.595 -10.584  1.00 92.04           H  
ATOM   2649  C   MET A 179       2.043  -0.544  -8.765  1.00 92.04           C  
ATOM   2650  CB  MET A 179       1.179   0.433 -10.939  1.00 92.04           C  
ATOM   2651  HB2 MET A 179       0.643   0.182 -11.855  1.00 92.04           H  
ATOM   2652  HB3 MET A 179       2.199   0.702 -11.214  1.00 92.04           H  
ATOM   2653  O   MET A 179       1.480  -0.282  -7.704  1.00 92.04           O  
ATOM   2654  CG  MET A 179       0.500   1.641 -10.284  1.00 92.04           C  
ATOM   2655  HG2 MET A 179      -0.521   1.358 -10.028  1.00 92.04           H  
ATOM   2656  HG3 MET A 179       1.020   1.890  -9.359  1.00 92.04           H  
ATOM   2657  SD  MET A 179       0.424   3.133 -11.318  1.00 92.04           S  
ATOM   2658  CE  MET A 179       2.171   3.539 -11.445  1.00 92.04           C  
ATOM   2659  HE1 MET A 179       2.280   4.515 -11.918  1.00 92.04           H  
ATOM   2660  HE2 MET A 179       2.603   3.569 -10.445  1.00 92.04           H  
ATOM   2661  HE3 MET A 179       2.680   2.784 -12.044  1.00 92.04           H  
ATOM   2662  N   ASP A 180       3.367  -0.595  -8.874  1.00 92.29           N  
ATOM   2663  H   ASP A 180       3.785  -0.787  -9.774  1.00 92.29           H  
ATOM   2664  CA  ASP A 180       4.258  -0.265  -7.764  1.00 92.29           C  
ATOM   2665  HA  ASP A 180       3.751  -0.471  -6.822  1.00 92.29           H  
ATOM   2666  C   ASP A 180       4.590   1.226  -7.804  1.00 92.29           C  
ATOM   2667  CB  ASP A 180       5.518  -1.141  -7.792  1.00 92.29           C  
ATOM   2668  HB2 ASP A 180       6.029  -0.999  -8.744  1.00 92.29           H  
ATOM   2669  HB3 ASP A 180       6.187  -0.811  -6.997  1.00 92.29           H  
ATOM   2670  O   ASP A 180       5.065   1.730  -8.817  1.00 92.29           O  
ATOM   2671  CG  ASP A 180       5.229  -2.639  -7.587  1.00 92.29           C  
ATOM   2672  OD1 ASP A 180       4.181  -3.015  -7.006  1.00 92.29           O  
ATOM   2673  OD2 ASP A 180       6.060  -3.460  -8.024  1.00 92.29           O  
ATOM   2674  N   VAL A 181       4.346   1.923  -6.698  1.00 94.42           N  
ATOM   2675  H   VAL A 181       3.935   1.430  -5.918  1.00 94.42           H  
ATOM   2676  CA  VAL A 181       4.571   3.360  -6.537  1.00 94.42           C  
ATOM   2677  HA  VAL A 181       4.969   3.767  -7.467  1.00 94.42           H  
ATOM   2678  C   VAL A 181       5.616   3.603  -5.455  1.00 94.42           C  
ATOM   2679  CB  VAL A 181       3.238   4.078  -6.249  1.00 94.42           C  
ATOM   2680  HB  VAL A 181       2.686   3.533  -5.484  1.00 94.42           H  
ATOM   2681  O   VAL A 181       5.611   2.972  -4.396  1.00 94.42           O  
ATOM   2682  CG1 VAL A 181       3.448   5.508  -5.764  1.00 94.42           C  
ATOM   2683 HG11 VAL A 181       4.115   6.019  -6.459  1.00 94.42           H  
ATOM   2684 HG12 VAL A 181       2.494   6.032  -5.712  1.00 94.42           H  
ATOM   2685 HG13 VAL A 181       3.891   5.511  -4.768  1.00 94.42           H  
ATOM   2686  CG2 VAL A 181       2.391   4.151  -7.525  1.00 94.42           C  
ATOM   2687 HG21 VAL A 181       2.203   3.145  -7.902  1.00 94.42           H  
ATOM   2688 HG22 VAL A 181       1.435   4.631  -7.315  1.00 94.42           H  
ATOM   2689 HG23 VAL A 181       2.915   4.724  -8.290  1.00 94.42           H  
ATOM   2690  N   LYS A 182       6.527   4.543  -5.704  1.00 94.35           N  
ATOM   2691  H   LYS A 182       6.464   5.026  -6.588  1.00 94.35           H  
ATOM   2692  CA  LYS A 182       7.531   4.988  -4.745  1.00 94.35           C  
ATOM   2693  HA  LYS A 182       7.842   4.117  -4.169  1.00 94.35           H  
ATOM   2694  C   LYS A 182       6.927   5.993  -3.768  1.00 94.35           C  
ATOM   2695  CB  LYS A 182       8.748   5.533  -5.505  1.00 94.35           C  
ATOM   2696  HB2 LYS A 182       8.442   6.373  -6.129  1.00 94.35           H  
ATOM   2697  HB3 LYS A 182       9.116   4.740  -6.156  1.00 94.35           H  
ATOM   2698  O   LYS A 182       6.814   7.180  -4.060  1.00 94.35           O  
ATOM   2699  CG  LYS A 182       9.909   5.977  -4.605  1.00 94.35           C  
ATOM   2700  HG2 LYS A 182      10.730   6.296  -5.247  1.00 94.35           H  
ATOM   2701  HG3 LYS A 182       9.599   6.830  -4.002  1.00 94.35           H  
ATOM   2702  CD  LYS A 182      10.402   4.854  -3.681  1.00 94.35           C  
ATOM   2703  HD2 LYS A 182       9.626   4.632  -2.948  1.00 94.35           H  
ATOM   2704  HD3 LYS A 182      10.620   3.961  -4.266  1.00 94.35           H  
ATOM   2705  CE  LYS A 182      11.656   5.326  -2.948  1.00 94.35           C  
ATOM   2706  HE2 LYS A 182      12.459   5.443  -3.675  1.00 94.35           H  
ATOM   2707  HE3 LYS A 182      11.446   6.303  -2.514  1.00 94.35           H  
ATOM   2708  NZ  LYS A 182      12.049   4.383  -1.875  1.00 94.35           N  
ATOM   2709  HZ1 LYS A 182      11.380   4.432  -1.120  1.00 94.35           H  
ATOM   2710  HZ2 LYS A 182      12.935   4.653  -1.472  1.00 94.35           H  
ATOM   2711  HZ3 LYS A 182      12.101   3.436  -2.223  1.00 94.35           H  
ATOM   2712  N   LEU A 183       6.597   5.490  -2.583  1.00 93.28           N  
ATOM   2713  H   LEU A 183       6.686   4.490  -2.472  1.00 93.28           H  
ATOM   2714  CA  LEU A 183       6.302   6.274  -1.386  1.00 93.28           C  
ATOM   2715  HA  LEU A 183       6.068   7.300  -1.668  1.00 93.28           H  
ATOM   2716  C   LEU A 183       7.586   6.338  -0.533  1.00 93.28           C  
ATOM   2717  CB  LEU A 183       5.060   5.669  -0.689  1.00 93.28           C  
ATOM   2718  HB2 LEU A 183       4.819   6.267   0.190  1.00 93.28           H  
ATOM   2719  HB3 LEU A 183       5.308   4.664  -0.348  1.00 93.28           H  
ATOM   2720  O   LEU A 183       8.647   6.717  -1.035  1.00 93.28           O  
ATOM   2721  CG  LEU A 183       3.796   5.565  -1.569  1.00 93.28           C  
ATOM   2722  HG  LEU A 183       3.977   4.853  -2.375  1.00 93.28           H  
ATOM   2723  CD1 LEU A 183       2.637   5.039  -0.724  1.00 93.28           C  
ATOM   2724 HD11 LEU A 183       1.763   4.886  -1.357  1.00 93.28           H  
ATOM   2725 HD12 LEU A 183       2.916   4.083  -0.281  1.00 93.28           H  
ATOM   2726 HD13 LEU A 183       2.391   5.749   0.065  1.00 93.28           H  
ATOM   2727  CD2 LEU A 183       3.363   6.899  -2.181  1.00 93.28           C  
ATOM   2728 HD21 LEU A 183       2.459   6.752  -2.773  1.00 93.28           H  
ATOM   2729 HD22 LEU A 183       4.135   7.277  -2.851  1.00 93.28           H  
ATOM   2730 HD23 LEU A 183       3.158   7.629  -1.398  1.00 93.28           H  
ATOM   2731  N   SER A 184       7.551   5.912   0.732  1.00 90.79           N  
ATOM   2732  H   SER A 184       6.676   5.575   1.110  1.00 90.79           H  
ATOM   2733  CA  SER A 184       8.771   5.682   1.527  1.00 90.79           C  
ATOM   2734  HA  SER A 184       9.391   6.577   1.493  1.00 90.79           H  
ATOM   2735  C   SER A 184       9.598   4.515   0.952  1.00 90.79           C  
ATOM   2736  CB  SER A 184       8.377   5.426   2.987  1.00 90.79           C  
ATOM   2737  HB2 SER A 184       7.867   6.307   3.378  1.00 90.79           H  
ATOM   2738  HB3 SER A 184       9.270   5.237   3.583  1.00 90.79           H  
ATOM   2739  O   SER A 184      10.807   4.623   0.721  1.00 90.79           O  
ATOM   2740  OG  SER A 184       7.508   4.313   3.056  1.00 90.79           O  
ATOM   2741  HG  SER A 184       7.035   4.306   3.892  1.00 90.79           H  
ATOM   2742  N   SER A 185       8.926   3.423   0.599  1.00 92.00           N  
ATOM   2743  H   SER A 185       7.957   3.377   0.879  1.00 92.00           H  
ATOM   2744  CA  SER A 185       9.422   2.277  -0.169  1.00 92.00           C  
ATOM   2745  HA  SER A 185      10.467   2.430  -0.439  1.00 92.00           H  
ATOM   2746  C   SER A 185       8.617   2.121  -1.468  1.00 92.00           C  
ATOM   2747  CB  SER A 185       9.353   1.016   0.702  1.00 92.00           C  
ATOM   2748  HB2 SER A 185       9.718   0.155   0.141  1.00 92.00           H  
ATOM   2749  HB3 SER A 185       9.971   1.150   1.589  1.00 92.00           H  
ATOM   2750  O   SER A 185       7.752   2.942  -1.770  1.00 92.00           O  
ATOM   2751  OG  SER A 185       8.019   0.795   1.091  1.00 92.00           O  
ATOM   2752  HG  SER A 185       7.890  -0.112   1.377  1.00 92.00           H  
ATOM   2753  N   LEU A 186       8.942   1.113  -2.281  1.00 92.15           N  
ATOM   2754  H   LEU A 186       9.595   0.415  -1.956  1.00 92.15           H  
ATOM   2755  CA  LEU A 186       8.036   0.698  -3.352  1.00 92.15           C  
ATOM   2756  HA  LEU A 186       7.639   1.576  -3.862  1.00 92.15           H  
ATOM   2757  C   LEU A 186       6.854  -0.037  -2.720  1.00 92.15           C  
ATOM   2758  CB  LEU A 186       8.764  -0.190  -4.374  1.00 92.15           C  
ATOM   2759  HB2 LEU A 186       8.023  -0.661  -5.020  1.00 92.15           H  
ATOM   2760  HB3 LEU A 186       9.285  -0.985  -3.840  1.00 92.15           H  
ATOM   2761  O   LEU A 186       7.054  -1.003  -1.984  1.00 92.15           O  
ATOM   2762  CG  LEU A 186       9.759   0.573  -5.260  1.00 92.15           C  
ATOM   2763  HG  LEU A 186      10.440   1.144  -4.629  1.00 92.15           H  
ATOM   2764  CD1 LEU A 186      10.587  -0.411  -6.082  1.00 92.15           C  
ATOM   2765 HD11 LEU A 186      11.107  -1.106  -5.423  1.00 92.15           H  
ATOM   2766 HD12 LEU A 186       9.936  -0.979  -6.747  1.00 92.15           H  
ATOM   2767 HD13 LEU A 186      11.324   0.127  -6.679  1.00 92.15           H  
ATOM   2768  CD2 LEU A 186       9.062   1.531  -6.224  1.00 92.15           C  
ATOM   2769 HD21 LEU A 186       9.814   2.026  -6.839  1.00 92.15           H  
ATOM   2770 HD22 LEU A 186       8.499   2.293  -5.685  1.00 92.15           H  
ATOM   2771 HD23 LEU A 186       8.381   0.983  -6.875  1.00 92.15           H  
ATOM   2772  N   VAL A 187       5.648   0.447  -2.994  1.00 94.71           N  
ATOM   2773  H   VAL A 187       5.581   1.266  -3.581  1.00 94.71           H  
ATOM   2774  CA  VAL A 187       4.394  -0.092  -2.469  1.00 94.71           C  
ATOM   2775  HA  VAL A 187       4.588  -1.028  -1.945  1.00 94.71           H  
ATOM   2776  C   VAL A 187       3.468  -0.377  -3.638  1.00 94.71           C  
ATOM   2777  CB  VAL A 187       3.737   0.885  -1.476  1.00 94.71           C  
ATOM   2778  HB  VAL A 187       3.537   1.832  -1.979  1.00 94.71           H  
ATOM   2779  O   VAL A 187       3.280   0.473  -4.507  1.00 94.71           O  
ATOM   2780  CG1 VAL A 187       2.413   0.335  -0.929  1.00 94.71           C  
ATOM   2781 HG11 VAL A 187       1.994   1.040  -0.211  1.00 94.71           H  
ATOM   2782 HG12 VAL A 187       1.685   0.215  -1.731  1.00 94.71           H  
ATOM   2783 HG13 VAL A 187       2.573  -0.623  -0.434  1.00 94.71           H  
ATOM   2784  CG2 VAL A 187       4.666   1.155  -0.285  1.00 94.71           C  
ATOM   2785 HG21 VAL A 187       5.582   1.641  -0.620  1.00 94.71           H  
ATOM   2786 HG22 VAL A 187       4.917   0.222   0.218  1.00 94.71           H  
ATOM   2787 HG23 VAL A 187       4.174   1.824   0.422  1.00 94.71           H  
ATOM   2788  N   ARG A 188       2.871  -1.568  -3.647  1.00 93.61           N  
ATOM   2789  H   ARG A 188       3.063  -2.212  -2.893  1.00 93.61           H  
ATOM   2790  CA  ARG A 188       1.874  -1.949  -4.642  1.00 93.61           C  
ATOM   2791  HA  ARG A 188       2.213  -1.606  -5.620  1.00 93.61           H  
ATOM   2792  C   ARG A 188       0.540  -1.278  -4.337  1.00 93.61           C  
ATOM   2793  CB  ARG A 188       1.777  -3.474  -4.692  1.00 93.61           C  
ATOM   2794  HB2 ARG A 188       2.778  -3.865  -4.875  1.00 93.61           H  
ATOM   2795  HB3 ARG A 188       1.431  -3.862  -3.734  1.00 93.61           H  
ATOM   2796  O   ARG A 188      -0.003  -1.452  -3.248  1.00 93.61           O  
ATOM   2797  CG  ARG A 188       0.815  -3.925  -5.800  1.00 93.61           C  
ATOM   2798  HG2 ARG A 188       0.876  -3.251  -6.654  1.00 93.61           H  
ATOM   2799  HG3 ARG A 188      -0.199  -3.905  -5.400  1.00 93.61           H  
ATOM   2800  CD  ARG A 188       1.127  -5.341  -6.275  1.00 93.61           C  
ATOM   2801  HD2 ARG A 188       1.115  -6.016  -5.419  1.00 93.61           H  
ATOM   2802  HD3 ARG A 188       0.351  -5.646  -6.977  1.00 93.61           H  
ATOM   2803  NE  ARG A 188       2.441  -5.378  -6.939  1.00 93.61           N  
ATOM   2804  HE  ARG A 188       2.973  -4.519  -6.966  1.00 93.61           H  
ATOM   2805  NH1 ARG A 188       2.450  -7.596  -7.511  1.00 93.61           N  
ATOM   2806 HH11 ARG A 188       2.889  -8.355  -8.011  1.00 93.61           H  
ATOM   2807 HH12 ARG A 188       1.526  -7.687  -7.115  1.00 93.61           H  
ATOM   2808  NH2 ARG A 188       4.175  -6.259  -8.073  1.00 93.61           N  
ATOM   2809 HH21 ARG A 188       4.615  -6.983  -8.623  1.00 93.61           H  
ATOM   2810 HH22 ARG A 188       4.615  -5.350  -8.034  1.00 93.61           H  
ATOM   2811  CZ  ARG A 188       3.015  -6.416  -7.504  1.00 93.61           C  
ATOM   2812  N   VAL A 189       0.012  -0.531  -5.298  1.00 96.00           N  
ATOM   2813  H   VAL A 189       0.527  -0.435  -6.162  1.00 96.00           H  
ATOM   2814  CA  VAL A 189      -1.240   0.221  -5.177  1.00 96.00           C  
ATOM   2815  HA  VAL A 189      -1.730  -0.063  -4.245  1.00 96.00           H  
ATOM   2816  C   VAL A 189      -2.195  -0.134  -6.308  1.00 96.00           C  
ATOM   2817  CB  VAL A 189      -0.996   1.743  -5.111  1.00 96.00           C  
ATOM   2818  HB  VAL A 189      -1.953   2.219  -4.898  1.00 96.00           H  
ATOM   2819  O   VAL A 189      -1.765  -0.418  -7.427  1.00 96.00           O  
ATOM   2820  CG1 VAL A 189      -0.025   2.109  -3.983  1.00 96.00           C  
ATOM   2821 HG11 VAL A 189      -0.070   3.180  -3.788  1.00 96.00           H  
ATOM   2822 HG12 VAL A 189       0.995   1.839  -4.257  1.00 96.00           H  
ATOM   2823 HG13 VAL A 189      -0.295   1.559  -3.082  1.00 96.00           H  
ATOM   2824  CG2 VAL A 189      -0.445   2.345  -6.406  1.00 96.00           C  
ATOM   2825 HG21 VAL A 189       0.536   1.924  -6.629  1.00 96.00           H  
ATOM   2826 HG22 VAL A 189      -1.115   2.133  -7.239  1.00 96.00           H  
ATOM   2827 HG23 VAL A 189      -0.359   3.426  -6.299  1.00 96.00           H  
ATOM   2828  N   LEU A 190      -3.495  -0.111  -6.022  1.00 96.91           N  
ATOM   2829  H   LEU A 190      -3.787   0.100  -5.078  1.00 96.91           H  
ATOM   2830  CA  LEU A 190      -4.531  -0.254  -7.038  1.00 96.91           C  
ATOM   2831  HA  LEU A 190      -4.132  -0.828  -7.874  1.00 96.91           H  
ATOM   2832  C   LEU A 190      -4.913   1.138  -7.546  1.00 96.91           C  
ATOM   2833  CB  LEU A 190      -5.711  -1.045  -6.455  1.00 96.91           C  
ATOM   2834  HB2 LEU A 190      -5.348  -2.013  -6.110  1.00 96.91           H  
ATOM   2835  HB3 LEU A 190      -6.083  -0.515  -5.578  1.00 96.91           H  
ATOM   2836  O   LEU A 190      -5.420   1.970  -6.785  1.00 96.91           O  
ATOM   2837  CG  LEU A 190      -6.866  -1.284  -7.442  1.00 96.91           C  
ATOM   2838  HG  LEU A 190      -7.204  -0.337  -7.862  1.00 96.91           H  
ATOM   2839  CD1 LEU A 190      -6.420  -2.205  -8.575  1.00 96.91           C  
ATOM   2840 HD11 LEU A 190      -5.853  -3.047  -8.177  1.00 96.91           H  
ATOM   2841 HD12 LEU A 190      -5.799  -1.650  -9.278  1.00 96.91           H  
ATOM   2842 HD13 LEU A 190      -7.286  -2.605  -9.101  1.00 96.91           H  
ATOM   2843  CD2 LEU A 190      -8.049  -1.934  -6.725  1.00 96.91           C  
ATOM   2844 HD21 LEU A 190      -8.404  -1.272  -5.935  1.00 96.91           H  
ATOM   2845 HD22 LEU A 190      -8.859  -2.097  -7.435  1.00 96.91           H  
ATOM   2846 HD23 LEU A 190      -7.738  -2.888  -6.299  1.00 96.91           H  
ATOM   2847  N   CYS A 191      -4.658   1.369  -8.829  1.00 95.69           N  
ATOM   2848  H   CYS A 191      -4.255   0.624  -9.379  1.00 95.69           H  
ATOM   2849  CA  CYS A 191      -4.944   2.607  -9.534  1.00 95.69           C  
ATOM   2850  HA  CYS A 191      -5.131   3.403  -8.814  1.00 95.69           H  
ATOM   2851  C   CYS A 191      -6.172   2.446 -10.426  1.00 95.69           C  
ATOM   2852  CB  CYS A 191      -3.724   2.992 -10.374  1.00 95.69           C  
ATOM   2853  HB2 CYS A 191      -3.442   2.141 -10.994  1.00 95.69           H  
ATOM   2854  HB3 CYS A 191      -3.993   3.811 -11.041  1.00 95.69           H  
ATOM   2855  O   CYS A 191      -6.333   1.414 -11.068  1.00 95.69           O  
ATOM   2856  SG  CYS A 191      -2.290   3.501  -9.406  1.00 95.69           S  
ATOM   2857  N   ASP A 192      -6.998   3.484 -10.514  1.00 95.28           N  
ATOM   2858  H   ASP A 192      -6.828   4.267  -9.899  1.00 95.28           H  
ATOM   2859  CA  ASP A 192      -7.998   3.656 -11.576  1.00 95.28           C  
ATOM   2860  HA  ASP A 192      -7.927   2.847 -12.303  1.00 95.28           H  
ATOM   2861  C   ASP A 192      -7.702   4.974 -12.284  1.00 95.28           C  
ATOM   2862  CB  ASP A 192      -9.412   3.634 -10.981  1.00 95.28           C  
ATOM   2863  HB2 ASP A 192      -9.564   2.682 -10.471  1.00 95.28           H  
ATOM   2864  HB3 ASP A 192      -9.479   4.429 -10.239  1.00 95.28           H  
ATOM   2865  O   ASP A 192      -7.867   6.035 -11.683  1.00 95.28           O  
ATOM   2866  CG  ASP A 192     -10.547   3.840 -11.995  1.00 95.28           C  
ATOM   2867  OD1 ASP A 192     -10.290   3.781 -13.216  1.00 95.28           O  
ATOM   2868  OD2 ASP A 192     -11.695   4.074 -11.531  1.00 95.28           O  
ATOM   2869  N   VAL A 193      -7.205   4.916 -13.518  1.00 94.00           N  
ATOM   2870  H   VAL A 193      -7.146   4.008 -13.957  1.00 94.00           H  
ATOM   2871  CA  VAL A 193      -6.790   6.099 -14.285  1.00 94.00           C  
ATOM   2872  HA  VAL A 193      -6.846   6.980 -13.645  1.00 94.00           H  
ATOM   2873  C   VAL A 193      -7.747   6.316 -15.449  1.00 94.00           C  
ATOM   2874  CB  VAL A 193      -5.328   5.987 -14.763  1.00 94.00           C  
ATOM   2875  HB  VAL A 193      -5.234   5.132 -15.432  1.00 94.00           H  
ATOM   2876  O   VAL A 193      -7.951   5.426 -16.275  1.00 94.00           O  
ATOM   2877  CG1 VAL A 193      -4.888   7.254 -15.511  1.00 94.00           C  
ATOM   2878 HG11 VAL A 193      -5.016   8.133 -14.879  1.00 94.00           H  
ATOM   2879 HG12 VAL A 193      -5.466   7.371 -16.428  1.00 94.00           H  
ATOM   2880 HG13 VAL A 193      -3.839   7.162 -15.793  1.00 94.00           H  
ATOM   2881  CG2 VAL A 193      -4.370   5.789 -13.581  1.00 94.00           C  
ATOM   2882 HG21 VAL A 193      -3.342   5.756 -13.941  1.00 94.00           H  
ATOM   2883 HG22 VAL A 193      -4.583   4.843 -13.083  1.00 94.00           H  
ATOM   2884 HG23 VAL A 193      -4.475   6.609 -12.869  1.00 94.00           H  
ATOM   2885  N   ALA A 194      -8.299   7.525 -15.555  1.00 90.22           N  
ATOM   2886  H   ALA A 194      -8.071   8.219 -14.858  1.00 90.22           H  
ATOM   2887  CA  ALA A 194      -9.115   7.936 -16.689  1.00 90.22           C  
ATOM   2888  HA  ALA A 194      -9.399   7.055 -17.263  1.00 90.22           H  
ATOM   2889  C   ALA A 194      -8.320   8.865 -17.614  1.00 90.22           C  
ATOM   2890  CB  ALA A 194     -10.417   8.565 -16.189  1.00 90.22           C  
ATOM   2891  HB1 ALA A 194     -10.936   7.867 -15.531  1.00 90.22           H  
ATOM   2892  HB2 ALA A 194     -11.057   8.804 -17.037  1.00 90.22           H  
ATOM   2893  HB3 ALA A 194     -10.189   9.482 -15.646  1.00 90.22           H  
ATOM   2894  O   ALA A 194      -7.837   9.928 -17.214  1.00 90.22           O  
ATOM   2895  N   THR A 195      -8.216   8.479 -18.883  1.00 82.08           N  
ATOM   2896  H   THR A 195      -8.646   7.610 -19.165  1.00 82.08           H  
ATOM   2897  CA  THR A 195      -7.673   9.323 -19.950  1.00 82.08           C  
ATOM   2898  HA  THR A 195      -7.199  10.194 -19.497  1.00 82.08           H  
ATOM   2899  C   THR A 195      -8.824   9.811 -20.841  1.00 82.08           C  
ATOM   2900  CB  THR A 195      -6.579   8.604 -20.755  1.00 82.08           C  
ATOM   2901  HB  THR A 195      -6.152   9.324 -21.453  1.00 82.08           H  
ATOM   2902  O   THR A 195      -9.812   9.094 -21.007  1.00 82.08           O  
ATOM   2903  CG2 THR A 195      -5.442   8.067 -19.881  1.00 82.08           C  
ATOM   2904 HG21 THR A 195      -5.810   7.315 -19.184  1.00 82.08           H  
ATOM   2905 HG22 THR A 195      -4.678   7.617 -20.516  1.00 82.08           H  
ATOM   2906 HG23 THR A 195      -4.996   8.884 -19.315  1.00 82.08           H  
ATOM   2907  OG1 THR A 195      -7.124   7.557 -21.511  1.00 82.08           O  
ATOM   2908  HG1 THR A 195      -6.989   6.724 -21.054  1.00 82.08           H  
ATOM   2909  N   PRO A 196      -8.774  11.042 -21.384  1.00 83.28           N  
ATOM   2910  CA  PRO A 196      -7.675  12.009 -21.330  1.00 83.28           C  
ATOM   2911  HA  PRO A 196      -6.711  11.502 -21.308  1.00 83.28           H  
ATOM   2912  C   PRO A 196      -7.731  12.975 -20.132  1.00 83.28           C  
ATOM   2913  CB  PRO A 196      -7.795  12.764 -22.656  1.00 83.28           C  
ATOM   2914  HB2 PRO A 196      -7.332  13.751 -22.628  1.00 83.28           H  
ATOM   2915  HB3 PRO A 196      -7.357  12.167 -23.456  1.00 83.28           H  
ATOM   2916  O   PRO A 196      -6.888  13.864 -20.057  1.00 83.28           O  
ATOM   2917  CG  PRO A 196      -9.308  12.851 -22.853  1.00 83.28           C  
ATOM   2918  HG2 PRO A 196      -9.573  12.973 -23.903  1.00 83.28           H  
ATOM   2919  HG3 PRO A 196      -9.710  13.671 -22.258  1.00 83.28           H  
ATOM   2920  CD  PRO A 196      -9.806  11.518 -22.296  1.00 83.28           C  
ATOM   2921  HD2 PRO A 196     -10.756  11.650 -21.778  1.00 83.28           H  
ATOM   2922  HD3 PRO A 196      -9.924  10.804 -23.111  1.00 83.28           H  
ATOM   2923  N   SER A 197      -8.696  12.848 -19.209  1.00 84.72           N  
ATOM   2924  H   SER A 197      -9.346  12.077 -19.261  1.00 84.72           H  
ATOM   2925  CA  SER A 197      -8.831  13.784 -18.076  1.00 84.72           C  
ATOM   2926  HA  SER A 197      -8.934  14.794 -18.472  1.00 84.72           H  
ATOM   2927  C   SER A 197      -7.611  13.796 -17.150  1.00 84.72           C  
ATOM   2928  CB  SER A 197     -10.080  13.469 -17.240  1.00 84.72           C  
ATOM   2929  HB2 SER A 197     -10.972  13.614 -17.850  1.00 84.72           H  
ATOM   2930  HB3 SER A 197     -10.124  14.145 -16.386  1.00 84.72           H  
ATOM   2931  O   SER A 197      -7.399  14.780 -16.446  1.00 84.72           O  
ATOM   2932  OG  SER A 197     -10.037  12.131 -16.786  1.00 84.72           O  
ATOM   2933  HG  SER A 197     -10.354  12.068 -15.882  1.00 84.72           H  
ATOM   2934  N   GLY A 198      -6.833  12.707 -17.118  1.00 82.96           N  
ATOM   2935  H   GLY A 198      -7.148  11.887 -17.617  1.00 82.96           H  
ATOM   2936  CA  GLY A 198      -5.703  12.542 -16.202  1.00 82.96           C  
ATOM   2937  HA2 GLY A 198      -5.052  13.414 -16.266  1.00 82.96           H  
ATOM   2938  HA3 GLY A 198      -5.138  11.656 -16.491  1.00 82.96           H  
ATOM   2939  C   GLY A 198      -6.141  12.370 -14.746  1.00 82.96           C  
ATOM   2940  O   GLY A 198      -5.304  12.366 -13.846  1.00 82.96           O  
ATOM   2941  N   SER A 199      -7.449  12.238 -14.500  1.00 90.55           N  
ATOM   2942  H   SER A 199      -8.071  12.175 -15.293  1.00 90.55           H  
ATOM   2943  CA  SER A 199      -7.985  11.952 -13.176  1.00 90.55           C  
ATOM   2944  HA  SER A 199      -7.509  12.618 -12.456  1.00 90.55           H  
ATOM   2945  C   SER A 199      -7.661  10.516 -12.799  1.00 90.55           C  
ATOM   2946  CB  SER A 199      -9.497  12.188 -13.115  1.00 90.55           C  
ATOM   2947  HB2 SER A 199      -9.860  11.935 -12.119  1.00 90.55           H  
ATOM   2948  HB3 SER A 199      -9.707  13.240 -13.305  1.00 90.55           H  
ATOM   2949  O   SER A 199      -7.789   9.611 -13.626  1.00 90.55           O  
ATOM   2950  OG  SER A 199     -10.167  11.395 -14.075  1.00 90.55           O  
ATOM   2951  HG  SER A 199      -9.765  10.524 -14.062  1.00 90.55           H  
ATOM   2952  N   PHE A 200      -7.306  10.305 -11.541  1.00 94.07           N  
ATOM   2953  H   PHE A 200      -7.241  11.079 -10.895  1.00 94.07           H  
ATOM   2954  CA  PHE A 200      -6.971   8.990 -11.025  1.00 94.07           C  
ATOM   2955  HA  PHE A 200      -7.373   8.243 -11.709  1.00 94.07           H  
ATOM   2956  C   PHE A 200      -7.608   8.761  -9.656  1.00 94.07           C  
ATOM   2957  CB  PHE A 200      -5.447   8.822 -10.983  1.00 94.07           C  
ATOM   2958  HB2 PHE A 200      -5.048   8.943 -11.990  1.00 94.07           H  
ATOM   2959  HB3 PHE A 200      -5.215   7.806 -10.662  1.00 94.07           H  
ATOM   2960  O   PHE A 200      -7.932   9.710  -8.937  1.00 94.07           O  
ATOM   2961  CG  PHE A 200      -4.765   9.807 -10.056  1.00 94.07           C  
ATOM   2962  CD1 PHE A 200      -4.369  11.065 -10.542  1.00 94.07           C  
ATOM   2963  HD1 PHE A 200      -4.513  11.311 -11.584  1.00 94.07           H  
ATOM   2964  CD2 PHE A 200      -4.591   9.496  -8.694  1.00 94.07           C  
ATOM   2965  HD2 PHE A 200      -4.915   8.540  -8.312  1.00 94.07           H  
ATOM   2966  CE1 PHE A 200      -3.796  12.009  -9.675  1.00 94.07           C  
ATOM   2967  HE1 PHE A 200      -3.478  12.968 -10.057  1.00 94.07           H  
ATOM   2968  CE2 PHE A 200      -4.035  10.447  -7.822  1.00 94.07           C  
ATOM   2969  HE2 PHE A 200      -3.922  10.221  -6.772  1.00 94.07           H  
ATOM   2970  CZ  PHE A 200      -3.644  11.705  -8.314  1.00 94.07           C  
ATOM   2971  HZ  PHE A 200      -3.227  12.444  -7.646  1.00 94.07           H  
ATOM   2972  N   LYS A 201      -7.741   7.488  -9.290  1.00 95.87           N  
ATOM   2973  H   LYS A 201      -7.539   6.785  -9.985  1.00 95.87           H  
ATOM   2974  CA  LYS A 201      -8.068   7.033  -7.940  1.00 95.87           C  
ATOM   2975  HA  LYS A 201      -8.148   7.899  -7.283  1.00 95.87           H  
ATOM   2976  C   LYS A 201      -6.948   6.133  -7.435  1.00 95.87           C  
ATOM   2977  CB  LYS A 201      -9.397   6.270  -7.907  1.00 95.87           C  
ATOM   2978  HB2 LYS A 201      -9.673   6.104  -6.865  1.00 95.87           H  
ATOM   2979  HB3 LYS A 201      -9.231   5.285  -8.344  1.00 95.87           H  
ATOM   2980  O   LYS A 201      -6.451   5.306  -8.196  1.00 95.87           O  
ATOM   2981  CG  LYS A 201     -10.563   6.968  -8.625  1.00 95.87           C  
ATOM   2982  HG2 LYS A 201     -10.269   7.250  -9.636  1.00 95.87           H  
ATOM   2983  HG3 LYS A 201     -10.860   7.861  -8.075  1.00 95.87           H  
ATOM   2984  CD  LYS A 201     -11.733   5.990  -8.730  1.00 95.87           C  
ATOM   2985  HD2 LYS A 201     -11.366   5.069  -9.183  1.00 95.87           H  
ATOM   2986  HD3 LYS A 201     -12.104   5.733  -7.739  1.00 95.87           H  
ATOM   2987  CE  LYS A 201     -12.859   6.553  -9.595  1.00 95.87           C  
ATOM   2988  HE2 LYS A 201     -13.482   7.215  -8.992  1.00 95.87           H  
ATOM   2989  HE3 LYS A 201     -12.414   7.119 -10.413  1.00 95.87           H  
ATOM   2990  NZ  LYS A 201     -13.641   5.429 -10.152  1.00 95.87           N  
ATOM   2991  HZ1 LYS A 201     -13.011   4.849 -10.687  1.00 95.87           H  
ATOM   2992  HZ2 LYS A 201     -14.011   4.842  -9.418  1.00 95.87           H  
ATOM   2993  HZ3 LYS A 201     -14.373   5.732 -10.779  1.00 95.87           H  
ATOM   2994  N   ILE A 202      -6.595   6.267  -6.159  1.00 97.44           N  
ATOM   2995  H   ILE A 202      -7.036   7.006  -5.630  1.00 97.44           H  
ATOM   2996  CA  ILE A 202      -5.723   5.328  -5.442  1.00 97.44           C  
ATOM   2997  HA  ILE A 202      -5.356   4.563  -6.126  1.00 97.44           H  
ATOM   2998  C   ILE A 202      -6.554   4.656  -4.360  1.00 97.44           C  
ATOM   2999  CB  ILE A 202      -4.505   6.033  -4.809  1.00 97.44           C  
ATOM   3000  HB  ILE A 202      -4.858   6.782  -4.100  1.00 97.44           H  
ATOM   3001  O   ILE A 202      -6.994   5.325  -3.423  1.00 97.44           O  
ATOM   3002  CG1 ILE A 202      -3.614   6.721  -5.854  1.00 97.44           C  
ATOM   3003 HG12 ILE A 202      -2.896   5.985  -6.216  1.00 97.44           H  
ATOM   3004 HG13 ILE A 202      -4.209   7.094  -6.688  1.00 97.44           H  
ATOM   3005  CG2 ILE A 202      -3.655   4.985  -4.065  1.00 97.44           C  
ATOM   3006 HG21 ILE A 202      -3.493   4.114  -4.701  1.00 97.44           H  
ATOM   3007 HG22 ILE A 202      -4.151   4.668  -3.148  1.00 97.44           H  
ATOM   3008 HG23 ILE A 202      -2.679   5.396  -3.809  1.00 97.44           H  
ATOM   3009  CD1 ILE A 202      -2.802   7.886  -5.300  1.00 97.44           C  
ATOM   3010 HD11 ILE A 202      -2.262   8.351  -6.125  1.00 97.44           H  
ATOM   3011 HD12 ILE A 202      -2.088   7.534  -4.556  1.00 97.44           H  
ATOM   3012 HD13 ILE A 202      -3.468   8.625  -4.855  1.00 97.44           H  
ATOM   3013  N   TYR A 203      -6.773   3.350  -4.467  1.00 98.13           N  
ATOM   3014  H   TYR A 203      -6.357   2.837  -5.231  1.00 98.13           H  
ATOM   3015  CA  TYR A 203      -7.562   2.631  -3.472  1.00 98.13           C  
ATOM   3016  HA  TYR A 203      -8.449   3.221  -3.241  1.00 98.13           H  
ATOM   3017  C   TYR A 203      -6.782   2.458  -2.168  1.00 98.13           C  
ATOM   3018  CB  TYR A 203      -8.062   1.299  -4.022  1.00 98.13           C  
ATOM   3019  HB2 TYR A 203      -8.426   0.700  -3.188  1.00 98.13           H  
ATOM   3020  HB3 TYR A 203      -7.216   0.773  -4.463  1.00 98.13           H  
ATOM   3021  O   TYR A 203      -5.698   1.881  -2.134  1.00 98.13           O  
ATOM   3022  CG  TYR A 203      -9.179   1.427  -5.041  1.00 98.13           C  
ATOM   3023  CD1 TYR A 203     -10.507   1.205  -4.635  1.00 98.13           C  
ATOM   3024  HD1 TYR A 203     -10.710   0.931  -3.610  1.00 98.13           H  
ATOM   3025  CD2 TYR A 203      -8.905   1.789  -6.375  1.00 98.13           C  
ATOM   3026  HD2 TYR A 203      -7.889   1.954  -6.700  1.00 98.13           H  
ATOM   3027  CE1 TYR A 203     -11.566   1.368  -5.549  1.00 98.13           C  
ATOM   3028  HE1 TYR A 203     -12.588   1.227  -5.230  1.00 98.13           H  
ATOM   3029  CE2 TYR A 203      -9.960   1.945  -7.294  1.00 98.13           C  
ATOM   3030  HE2 TYR A 203      -9.757   2.229  -8.316  1.00 98.13           H  
ATOM   3031  OH  TYR A 203     -12.322   1.949  -7.746  1.00 98.13           O  
ATOM   3032  HH  TYR A 203     -13.170   1.888  -7.301  1.00 98.13           H  
ATOM   3033  CZ  TYR A 203     -11.294   1.749  -6.880  1.00 98.13           C  
ATOM   3034  N   ALA A 204      -7.378   2.945  -1.085  1.00 98.08           N  
ATOM   3035  H   ALA A 204      -8.289   3.362  -1.208  1.00 98.08           H  
ATOM   3036  CA  ALA A 204      -6.928   2.758   0.282  1.00 98.08           C  
ATOM   3037  HA  ALA A 204      -5.846   2.885   0.330  1.00 98.08           H  
ATOM   3038  C   ALA A 204      -7.279   1.354   0.794  1.00 98.08           C  
ATOM   3039  CB  ALA A 204      -7.600   3.845   1.125  1.00 98.08           C  
ATOM   3040  HB1 ALA A 204      -7.229   3.818   2.149  1.00 98.08           H  
ATOM   3041  HB2 ALA A 204      -7.396   4.826   0.696  1.00 98.08           H  
ATOM   3042  HB3 ALA A 204      -8.679   3.689   1.142  1.00 98.08           H  
ATOM   3043  O   ALA A 204      -6.488   0.748   1.510  1.00 98.08           O  
ATOM   3044  N   PHE A 205      -8.448   0.829   0.424  1.00 98.34           N  
ATOM   3045  H   PHE A 205      -9.070   1.383  -0.147  1.00 98.34           H  
ATOM   3046  CA  PHE A 205      -8.829  -0.560   0.669  1.00 98.34           C  
ATOM   3047  HA  PHE A 205      -7.961  -1.194   0.487  1.00 98.34           H  
ATOM   3048  C   PHE A 205      -9.939  -1.004  -0.284  1.00 98.34           C  
ATOM   3049  CB  PHE A 205      -9.265  -0.753   2.136  1.00 98.34           C  
ATOM   3050  HB2 PHE A 205      -8.504  -0.331   2.793  1.00 98.34           H  
ATOM   3051  HB3 PHE A 205      -9.320  -1.818   2.362  1.00 98.34           H  
ATOM   3052  O   PHE A 205     -10.681  -0.177  -0.829  1.00 98.34           O  
ATOM   3053  CG  PHE A 205     -10.616  -0.197   2.511  1.00 98.34           C  
ATOM   3054  CD1 PHE A 205     -10.713   1.066   3.111  1.00 98.34           C  
ATOM   3055  HD1 PHE A 205      -9.820   1.646   3.293  1.00 98.34           H  
ATOM   3056  CD2 PHE A 205     -11.774  -0.973   2.321  1.00 98.34           C  
ATOM   3057  HD2 PHE A 205     -11.703  -1.971   1.914  1.00 98.34           H  
ATOM   3058  CE1 PHE A 205     -11.968   1.558   3.503  1.00 98.34           C  
ATOM   3059  HE1 PHE A 205     -12.033   2.525   3.980  1.00 98.34           H  
ATOM   3060  CE2 PHE A 205     -13.030  -0.467   2.686  1.00 98.34           C  
ATOM   3061  HE2 PHE A 205     -13.914  -1.070   2.538  1.00 98.34           H  
ATOM   3062  CZ  PHE A 205     -13.131   0.803   3.275  1.00 98.34           C  
ATOM   3063  HZ  PHE A 205     -14.094   1.187   3.575  1.00 98.34           H  
ATOM   3064  N   LYS A 206     -10.087  -2.322  -0.403  1.00 97.74           N  
ATOM   3065  H   LYS A 206      -9.417  -2.902   0.082  1.00 97.74           H  
ATOM   3066  CA  LYS A 206     -11.317  -2.992  -0.834  1.00 97.74           C  
ATOM   3067  HA  LYS A 206     -12.148  -2.287  -0.805  1.00 97.74           H  
ATOM   3068  C   LYS A 206     -11.634  -4.112   0.157  1.00 97.74           C  
ATOM   3069  CB  LYS A 206     -11.185  -3.545  -2.261  1.00 97.74           C  
ATOM   3070  HB2 LYS A 206     -12.055  -4.175  -2.447  1.00 97.74           H  
ATOM   3071  HB3 LYS A 206     -10.294  -4.168  -2.326  1.00 97.74           H  
ATOM   3072  O   LYS A 206     -10.710  -4.687   0.734  1.00 97.74           O  
ATOM   3073  CG  LYS A 206     -11.136  -2.444  -3.334  1.00 97.74           C  
ATOM   3074  HG2 LYS A 206     -12.025  -1.819  -3.255  1.00 97.74           H  
ATOM   3075  HG3 LYS A 206     -10.259  -1.818  -3.165  1.00 97.74           H  
ATOM   3076  CD  LYS A 206     -11.054  -3.014  -4.758  1.00 97.74           C  
ATOM   3077  HD2 LYS A 206     -10.185  -3.670  -4.813  1.00 97.74           H  
ATOM   3078  HD3 LYS A 206     -10.902  -2.193  -5.458  1.00 97.74           H  
ATOM   3079  CE  LYS A 206     -12.296  -3.811  -5.173  1.00 97.74           C  
ATOM   3080  HE2 LYS A 206     -12.618  -4.425  -4.332  1.00 97.74           H  
ATOM   3081  HE3 LYS A 206     -13.110  -3.130  -5.419  1.00 97.74           H  
ATOM   3082  NZ  LYS A 206     -11.971  -4.705  -6.311  1.00 97.74           N  
ATOM   3083  HZ1 LYS A 206     -12.679  -5.412  -6.447  1.00 97.74           H  
ATOM   3084  HZ2 LYS A 206     -11.147  -5.249  -6.100  1.00 97.74           H  
ATOM   3085  HZ3 LYS A 206     -11.800  -4.196  -7.167  1.00 97.74           H  
ATOM   3086  N   ASN A 207     -12.921  -4.366   0.370  1.00 96.41           N  
ATOM   3087  H   ASN A 207     -13.605  -3.762  -0.064  1.00 96.41           H  
ATOM   3088  CA  ASN A 207     -13.426  -5.491   1.150  1.00 96.41           C  
ATOM   3089  HA  ASN A 207     -12.691  -6.295   1.157  1.00 96.41           H  
ATOM   3090  C   ASN A 207     -14.712  -6.020   0.499  1.00 96.41           C  
ATOM   3091  CB  ASN A 207     -13.656  -5.024   2.600  1.00 96.41           C  
ATOM   3092  HB2 ASN A 207     -12.707  -4.709   3.034  1.00 96.41           H  
ATOM   3093  HB3 ASN A 207     -14.337  -4.173   2.601  1.00 96.41           H  
ATOM   3094  O   ASN A 207     -15.717  -5.306   0.429  1.00 96.41           O  
ATOM   3095  CG  ASN A 207     -14.234  -6.108   3.494  1.00 96.41           C  
ATOM   3096  ND2 ASN A 207     -14.878  -5.730   4.567  1.00 96.41           N  
ATOM   3097 HD21 ASN A 207     -15.047  -4.750   4.742  1.00 96.41           H  
ATOM   3098 HD22 ASN A 207     -15.276  -6.444   5.161  1.00 96.41           H  
ATOM   3099  OD1 ASN A 207     -14.155  -7.294   3.238  1.00 96.41           O  
ATOM   3100  N   ASP A 208     -14.686  -7.266   0.032  1.00 94.32           N  
ATOM   3101  H   ASP A 208     -13.844  -7.806   0.168  1.00 94.32           H  
ATOM   3102  CA  ASP A 208     -15.862  -7.973  -0.500  1.00 94.32           C  
ATOM   3103  HA  ASP A 208     -16.548  -7.237  -0.921  1.00 94.32           H  
ATOM   3104  C   ASP A 208     -16.664  -8.714   0.587  1.00 94.32           C  
ATOM   3105  CB  ASP A 208     -15.455  -8.884  -1.662  1.00 94.32           C  
ATOM   3106  HB2 ASP A 208     -16.358  -9.266  -2.138  1.00 94.32           H  
ATOM   3107  HB3 ASP A 208     -14.922  -8.287  -2.401  1.00 94.32           H  
ATOM   3108  O   ASP A 208     -17.647  -9.400   0.305  1.00 94.32           O  
ATOM   3109  CG  ASP A 208     -14.590 -10.077  -1.252  1.00 94.32           C  
ATOM   3110  OD1 ASP A 208     -14.520 -10.423  -0.049  1.00 94.32           O  
ATOM   3111  OD2 ASP A 208     -13.978 -10.677  -2.157  1.00 94.32           O  
ATOM   3112  N   GLY A 209     -16.262  -8.555   1.849  1.00 91.35           N  
ATOM   3113  H   GLY A 209     -15.394  -8.063   2.004  1.00 91.35           H  
ATOM   3114  CA  GLY A 209     -16.932  -9.100   3.021  1.00 91.35           C  
ATOM   3115  HA2 GLY A 209     -16.584  -8.556   3.899  1.00 91.35           H  
ATOM   3116  HA3 GLY A 209     -18.004  -8.940   2.909  1.00 91.35           H  
ATOM   3117  C   GLY A 209     -16.681 -10.589   3.257  1.00 91.35           C  
ATOM   3118  O   GLY A 209     -17.272 -11.151   4.185  1.00 91.35           O  
ATOM   3119  N   THR A 210     -15.823 -11.237   2.462  1.00 89.45           N  
ATOM   3120  H   THR A 210     -15.415 -10.739   1.684  1.00 89.45           H  
ATOM   3121  CA  THR A 210     -15.509 -12.668   2.607  1.00 89.45           C  
ATOM   3122  HA  THR A 210     -16.370 -13.165   3.054  1.00 89.45           H  
ATOM   3123  C   THR A 210     -14.324 -12.922   3.543  1.00 89.45           C  
ATOM   3124  CB  THR A 210     -15.276 -13.339   1.246  1.00 89.45           C  
ATOM   3125  HB  THR A 210     -15.160 -14.408   1.424  1.00 89.45           H  
ATOM   3126  O   THR A 210     -14.333 -13.896   4.311  1.00 89.45           O  
ATOM   3127  CG2 THR A 210     -16.447 -13.153   0.279  1.00 89.45           C  
ATOM   3128 HG21 THR A 210     -16.235 -13.691  -0.645  1.00 89.45           H  
ATOM   3129 HG22 THR A 210     -16.589 -12.099   0.042  1.00 89.45           H  
ATOM   3130 HG23 THR A 210     -17.362 -13.546   0.724  1.00 89.45           H  
ATOM   3131  OG1 THR A 210     -14.099 -12.879   0.639  1.00 89.45           O  
ATOM   3132  HG1 THR A 210     -14.251 -11.997   0.293  1.00 89.45           H  
ATOM   3133  N   SER A 211     -13.353 -12.007   3.546  1.00 89.51           N  
ATOM   3134  H   SER A 211     -13.454 -11.243   2.893  1.00 89.51           H  
ATOM   3135  CA  SER A 211     -12.063 -12.130   4.228  1.00 89.51           C  
ATOM   3136  HA  SER A 211     -11.820 -13.190   4.309  1.00 89.51           H  
ATOM   3137  C   SER A 211     -12.040 -11.546   5.646  1.00 89.51           C  
ATOM   3138  CB  SER A 211     -10.985 -11.483   3.356  1.00 89.51           C  
ATOM   3139  HB2 SER A 211     -10.083 -11.330   3.949  1.00 89.51           H  
ATOM   3140  HB3 SER A 211     -11.327 -10.518   2.982  1.00 89.51           H  
ATOM   3141  O   SER A 211     -12.845 -10.697   6.021  1.00 89.51           O  
ATOM   3142  OG  SER A 211     -10.677 -12.357   2.292  1.00 89.51           O  
ATOM   3143  HG  SER A 211     -11.051 -12.027   1.472  1.00 89.51           H  
ATOM   3144  N   TYR A 212     -11.085 -11.997   6.469  1.00 88.25           N  
ATOM   3145  H   TYR A 212     -10.429 -12.674   6.107  1.00 88.25           H  
ATOM   3146  CA  TYR A 212     -10.881 -11.463   7.820  1.00 88.25           C  
ATOM   3147  HA  TYR A 212     -11.835 -11.107   8.206  1.00 88.25           H  
ATOM   3148  C   TYR A 212      -9.904 -10.288   7.821  1.00 88.25           C  
ATOM   3149  CB  TYR A 212     -10.386 -12.544   8.785  1.00 88.25           C  
ATOM   3150  HB2 TYR A 212      -9.470 -12.985   8.392  1.00 88.25           H  
ATOM   3151  HB3 TYR A 212     -10.133 -12.072   9.735  1.00 88.25           H  
ATOM   3152  O   TYR A 212      -8.688 -10.461   7.673  1.00 88.25           O  
ATOM   3153  CG  TYR A 212     -11.385 -13.642   9.061  1.00 88.25           C  
ATOM   3154  CD1 TYR A 212     -12.325 -13.506  10.102  1.00 88.25           C  
ATOM   3155  HD1 TYR A 212     -12.350 -12.606  10.700  1.00 88.25           H  
ATOM   3156  CD2 TYR A 212     -11.344 -14.816   8.289  1.00 88.25           C  
ATOM   3157  HD2 TYR A 212     -10.625 -14.916   7.489  1.00 88.25           H  
ATOM   3158  CE1 TYR A 212     -13.213 -14.562  10.383  1.00 88.25           C  
ATOM   3159  HE1 TYR A 212     -13.914 -14.488  11.202  1.00 88.25           H  
ATOM   3160  CE2 TYR A 212     -12.224 -15.872   8.568  1.00 88.25           C  
ATOM   3161  HE2 TYR A 212     -12.181 -16.777   7.980  1.00 88.25           H  
ATOM   3162  OH  TYR A 212     -13.965 -16.793   9.896  1.00 88.25           O  
ATOM   3163  HH  TYR A 212     -13.722 -17.571   9.389  1.00 88.25           H  
ATOM   3164  CZ  TYR A 212     -13.147 -15.749   9.622  1.00 88.25           C  
ATOM   3165  N   HIS A 213     -10.427  -9.105   8.118  1.00 93.90           N  
ATOM   3166  H   HIS A 213     -11.432  -9.009   8.132  1.00 93.90           H  
ATOM   3167  CA  HIS A 213      -9.640  -7.888   8.303  1.00 93.90           C  
ATOM   3168  HA  HIS A 213      -8.686  -8.004   7.791  1.00 93.90           H  
ATOM   3169  C   HIS A 213      -9.286  -7.611   9.774  1.00 93.90           C  
ATOM   3170  CB  HIS A 213     -10.358  -6.738   7.603  1.00 93.90           C  
ATOM   3171  HB2 HIS A 213     -11.379  -6.674   7.979  1.00 93.90           H  
ATOM   3172  HB3 HIS A 213      -9.860  -5.796   7.836  1.00 93.90           H  
ATOM   3173  O   HIS A 213      -8.729  -6.560  10.084  1.00 93.90           O  
ATOM   3174  CG  HIS A 213     -10.362  -6.910   6.105  1.00 93.90           C  
ATOM   3175  CD2 HIS A 213     -11.290  -7.556   5.332  1.00 93.90           C  
ATOM   3176  HD2 HIS A 213     -12.193  -8.040   5.675  1.00 93.90           H  
ATOM   3177  ND1 HIS A 213      -9.402  -6.418   5.255  1.00 93.90           N  
ATOM   3178  HD1 HIS A 213      -8.642  -5.812   5.531  1.00 93.90           H  
ATOM   3179  CE1 HIS A 213      -9.740  -6.739   3.998  1.00 93.90           C  
ATOM   3180  HE1 HIS A 213      -9.210  -6.441   3.106  1.00 93.90           H  
ATOM   3181  NE2 HIS A 213     -10.864  -7.462   4.003  1.00 93.90           N  
ATOM   3182  N   ASN A 214      -9.512  -8.564  10.686  1.00 93.50           N  
ATOM   3183  H   ASN A 214     -10.044  -9.382  10.425  1.00 93.50           H  
ATOM   3184  CA  ASN A 214      -8.955  -8.485  12.036  1.00 93.50           C  
ATOM   3185  HA  ASN A 214      -9.218  -7.511  12.448  1.00 93.50           H  
ATOM   3186  C   ASN A 214      -7.421  -8.584  11.952  1.00 93.50           C  
ATOM   3187  CB  ASN A 214      -9.566  -9.562  12.952  1.00 93.50           C  
ATOM   3188  HB2 ASN A 214     -10.642  -9.628  12.790  1.00 93.50           H  
ATOM   3189  HB3 ASN A 214      -9.127 -10.536  12.739  1.00 93.50           H  
ATOM   3190  O   ASN A 214      -6.875  -9.638  11.604  1.00 93.50           O  
ATOM   3191  CG  ASN A 214      -9.326  -9.224  14.415  1.00 93.50           C  
ATOM   3192  ND2 ASN A 214      -9.933  -9.937  15.332  1.00 93.50           N  
ATOM   3193 HD21 ASN A 214     -10.638 -10.622  15.098  1.00 93.50           H  
ATOM   3194 HD22 ASN A 214      -9.819  -9.618  16.283  1.00 93.50           H  
ATOM   3195  OD1 ASN A 214      -8.597  -8.309  14.752  1.00 93.50           O  
ATOM   3196  N   LYS A 215      -6.744  -7.455  12.150  1.00 94.99           N  
ATOM   3197  H   LYS A 215      -7.257  -6.665  12.515  1.00 94.99           H  
ATOM   3198  CA  LYS A 215      -5.305  -7.254  11.946  1.00 94.99           C  
ATOM   3199  HA  LYS A 215      -4.778  -8.199  12.072  1.00 94.99           H  
ATOM   3200  C   LYS A 215      -4.792  -6.310  13.032  1.00 94.99           C  
ATOM   3201  CB  LYS A 215      -5.034  -6.687  10.536  1.00 94.99           C  
ATOM   3202  HB2 LYS A 215      -5.598  -5.762  10.412  1.00 94.99           H  
ATOM   3203  HB3 LYS A 215      -3.979  -6.430  10.446  1.00 94.99           H  
ATOM   3204  O   LYS A 215      -5.560  -5.499  13.549  1.00 94.99           O  
ATOM   3205  CG  LYS A 215      -5.411  -7.613   9.368  1.00 94.99           C  
ATOM   3206  HG2 LYS A 215      -5.357  -7.039   8.442  1.00 94.99           H  
ATOM   3207  HG3 LYS A 215      -6.437  -7.963   9.475  1.00 94.99           H  
ATOM   3208  CD  LYS A 215      -4.460  -8.803   9.233  1.00 94.99           C  
ATOM   3209  HD2 LYS A 215      -3.460  -8.412   9.047  1.00 94.99           H  
ATOM   3210  HD3 LYS A 215      -4.435  -9.378  10.159  1.00 94.99           H  
ATOM   3211  CE  LYS A 215      -4.840  -9.711   8.059  1.00 94.99           C  
ATOM   3212  HE2 LYS A 215      -5.079  -9.098   7.190  1.00 94.99           H  
ATOM   3213  HE3 LYS A 215      -3.966 -10.314   7.812  1.00 94.99           H  
ATOM   3214  NZ  LYS A 215      -5.969 -10.608   8.401  1.00 94.99           N  
ATOM   3215  HZ1 LYS A 215      -6.055 -11.369   7.743  1.00 94.99           H  
ATOM   3216  HZ2 LYS A 215      -6.850 -10.115   8.356  1.00 94.99           H  
ATOM   3217  HZ3 LYS A 215      -5.883 -10.961   9.343  1.00 94.99           H  
ATOM   3218  N   THR A 216      -3.513  -6.426  13.370  1.00 97.20           N  
ATOM   3219  H   THR A 216      -2.930  -7.080  12.868  1.00 97.20           H  
ATOM   3220  CA  THR A 216      -2.902  -5.629  14.444  1.00 97.20           C  
ATOM   3221  HA  THR A 216      -3.599  -5.608  15.283  1.00 97.20           H  
ATOM   3222  C   THR A 216      -2.646  -4.183  14.025  1.00 97.20           C  
ATOM   3223  CB  THR A 216      -1.593  -6.255  14.945  1.00 97.20           C  
ATOM   3224  HB  THR A 216      -1.216  -5.669  15.783  1.00 97.20           H  
ATOM   3225  O   THR A 216      -2.602  -3.874  12.827  1.00 97.20           O  
ATOM   3226  CG2 THR A 216      -1.771  -7.700  15.411  1.00 97.20           C  
ATOM   3227 HG21 THR A 216      -2.033  -8.347  14.574  1.00 97.20           H  
ATOM   3228 HG22 THR A 216      -2.563  -7.738  16.159  1.00 97.20           H  
ATOM   3229 HG23 THR A 216      -0.847  -8.053  15.870  1.00 97.20           H  
ATOM   3230  OG1 THR A 216      -0.603  -6.268  13.934  1.00 97.20           O  
ATOM   3231  HG1 THR A 216       0.157  -6.692  14.339  1.00 97.20           H  
ATOM   3232  N   TRP A 217      -2.379  -3.299  14.988  1.00 98.10           N  
ATOM   3233  H   TRP A 217      -2.550  -3.576  15.944  1.00 98.10           H  
ATOM   3234  CA  TRP A 217      -1.943  -1.921  14.741  1.00 98.10           C  
ATOM   3235  HA  TRP A 217      -2.771  -1.338  14.337  1.00 98.10           H  
ATOM   3236  C   TRP A 217      -0.776  -1.829  13.757  1.00 98.10           C  
ATOM   3237  CB  TRP A 217      -1.511  -1.290  16.061  1.00 98.10           C  
ATOM   3238  HB2 TRP A 217      -2.348  -1.348  16.756  1.00 98.10           H  
ATOM   3239  HB3 TRP A 217      -0.686  -1.857  16.492  1.00 98.10           H  
ATOM   3240  O   TRP A 217      -0.793  -1.018  12.829  1.00 98.10           O  
ATOM   3241  CG  TRP A 217      -1.111   0.145  15.928  1.00 98.10           C  
ATOM   3242  CD1 TRP A 217       0.143   0.637  15.807  1.00 98.10           C  
ATOM   3243  HD1 TRP A 217       1.042   0.039  15.804  1.00 98.10           H  
ATOM   3244  CD2 TRP A 217      -1.992   1.298  15.899  1.00 98.10           C  
ATOM   3245  CE2 TRP A 217      -1.204   2.482  15.821  1.00 98.10           C  
ATOM   3246  CE3 TRP A 217      -3.386   1.449  15.957  1.00 98.10           C  
ATOM   3247  HE3 TRP A 217      -4.010   0.569  16.014  1.00 98.10           H  
ATOM   3248  NE1 TRP A 217       0.091   2.018  15.727  1.00 98.10           N  
ATOM   3249  HE1 TRP A 217       0.908   2.606  15.654  1.00 98.10           H  
ATOM   3250  CH2 TRP A 217      -3.174   3.879  15.950  1.00 98.10           C  
ATOM   3251  HH2 TRP A 217      -3.653   4.846  15.999  1.00 98.10           H  
ATOM   3252  CZ2 TRP A 217      -1.774   3.764  15.864  1.00 98.10           C  
ATOM   3253  HZ2 TRP A 217      -1.149   4.644  15.848  1.00 98.10           H  
ATOM   3254  CZ3 TRP A 217      -3.968   2.721  15.976  1.00 98.10           C  
ATOM   3255  HZ3 TRP A 217      -5.044   2.793  16.037  1.00 98.10           H  
ATOM   3256  N   ALA A 218       0.228  -2.696  13.917  1.00 98.11           N  
ATOM   3257  H   ALA A 218       0.169  -3.338  14.694  1.00 98.11           H  
ATOM   3258  CA  ALA A 218       1.391  -2.734  13.035  1.00 98.11           C  
ATOM   3259  HA  ALA A 218       1.851  -1.746  13.025  1.00 98.11           H  
ATOM   3260  C   ALA A 218       1.002  -3.078  11.584  1.00 98.11           C  
ATOM   3261  CB  ALA A 218       2.403  -3.735  13.607  1.00 98.11           C  
ATOM   3262  HB1 ALA A 218       3.293  -3.754  12.977  1.00 98.11           H  
ATOM   3263  HB2 ALA A 218       2.691  -3.436  14.614  1.00 98.11           H  
ATOM   3264  HB3 ALA A 218       1.968  -4.734  13.641  1.00 98.11           H  
ATOM   3265  O   ALA A 218       1.507  -2.461  10.645  1.00 98.11           O  
ATOM   3266  N   GLN A 219       0.069  -4.016  11.397  1.00 97.95           N  
ATOM   3267  H   GLN A 219      -0.377  -4.419  12.209  1.00 97.95           H  
ATOM   3268  CA  GLN A 219      -0.423  -4.413  10.075  1.00 97.95           C  
ATOM   3269  HA  GLN A 219       0.424  -4.576   9.409  1.00 97.95           H  
ATOM   3270  C   GLN A 219      -1.291  -3.321   9.436  1.00 97.95           C  
ATOM   3271  CB  GLN A 219      -1.212  -5.722  10.198  1.00 97.95           C  
ATOM   3272  HB2 GLN A 219      -1.715  -5.926   9.252  1.00 97.95           H  
ATOM   3273  HB3 GLN A 219      -1.967  -5.603  10.975  1.00 97.95           H  
ATOM   3274  O   GLN A 219      -1.146  -3.050   8.247  1.00 97.95           O  
ATOM   3275  CG  GLN A 219      -0.317  -6.921  10.538  1.00 97.95           C  
ATOM   3276  HG2 GLN A 219       0.388  -7.073   9.722  1.00 97.95           H  
ATOM   3277  HG3 GLN A 219       0.254  -6.721  11.445  1.00 97.95           H  
ATOM   3278  CD  GLN A 219      -1.127  -8.195  10.760  1.00 97.95           C  
ATOM   3279  NE2 GLN A 219      -0.749  -9.295  10.146  1.00 97.95           N  
ATOM   3280 HE21 GLN A 219       0.084  -9.300   9.575  1.00 97.95           H  
ATOM   3281 HE22 GLN A 219      -1.249 -10.136  10.399  1.00 97.95           H  
ATOM   3282  OE1 GLN A 219      -2.118  -8.238  11.471  1.00 97.95           O  
ATOM   3283  N   TYR A 220      -2.154  -2.649  10.202  1.00 98.45           N  
ATOM   3284  H   TYR A 220      -2.270  -2.927  11.166  1.00 98.45           H  
ATOM   3285  CA  TYR A 220      -2.932  -1.508   9.702  1.00 98.45           C  
ATOM   3286  HA  TYR A 220      -3.415  -1.796   8.769  1.00 98.45           H  
ATOM   3287  C   TYR A 220      -2.059  -0.288   9.381  1.00 98.45           C  
ATOM   3288  CB  TYR A 220      -4.023  -1.144  10.714  1.00 98.45           C  
ATOM   3289  HB2 TYR A 220      -3.662  -1.296  11.732  1.00 98.45           H  
ATOM   3290  HB3 TYR A 220      -4.258  -0.084  10.613  1.00 98.45           H  
ATOM   3291  O   TYR A 220      -2.334   0.432   8.419  1.00 98.45           O  
ATOM   3292  CG  TYR A 220      -5.305  -1.915  10.488  1.00 98.45           C  
ATOM   3293  CD1 TYR A 220      -6.139  -1.541   9.421  1.00 98.45           C  
ATOM   3294  HD1 TYR A 220      -5.876  -0.689   8.812  1.00 98.45           H  
ATOM   3295  CD2 TYR A 220      -5.679  -2.981  11.326  1.00 98.45           C  
ATOM   3296  HD2 TYR A 220      -5.052  -3.265  12.159  1.00 98.45           H  
ATOM   3297  CE1 TYR A 220      -7.336  -2.230   9.171  1.00 98.45           C  
ATOM   3298  HE1 TYR A 220      -7.988  -1.922   8.367  1.00 98.45           H  
ATOM   3299  CE2 TYR A 220      -6.881  -3.673  11.084  1.00 98.45           C  
ATOM   3300  HE2 TYR A 220      -7.178  -4.481  11.737  1.00 98.45           H  
ATOM   3301  OH  TYR A 220      -8.822  -4.001   9.688  1.00 98.45           O  
ATOM   3302  HH  TYR A 220      -8.814  -4.891  10.047  1.00 98.45           H  
ATOM   3303  CZ  TYR A 220      -7.697  -3.309   9.992  1.00 98.45           C  
ATOM   3304  N   SER A 221      -0.985  -0.075  10.142  1.00 98.21           N  
ATOM   3305  H   SER A 221      -0.874  -0.641  10.971  1.00 98.21           H  
ATOM   3306  CA  SER A 221      -0.018   1.000   9.903  1.00 98.21           C  
ATOM   3307  HA  SER A 221      -0.550   1.949   9.837  1.00 98.21           H  
ATOM   3308  C   SER A 221       0.752   0.800   8.593  1.00 98.21           C  
ATOM   3309  CB  SER A 221       0.967   1.105  11.070  1.00 98.21           C  
ATOM   3310  HB2 SER A 221       1.687   1.894  10.856  1.00 98.21           H  
ATOM   3311  HB3 SER A 221       1.505   0.164  11.186  1.00 98.21           H  
ATOM   3312  O   SER A 221       0.838   1.729   7.790  1.00 98.21           O  
ATOM   3313  OG  SER A 221       0.296   1.412  12.275  1.00 98.21           O  
ATOM   3314  HG  SER A 221      -0.226   0.657  12.556  1.00 98.21           H  
ATOM   3315  N   GLN A 222       1.273  -0.411   8.355  1.00 96.32           N  
ATOM   3316  H   GLN A 222       1.157  -1.128   9.057  1.00 96.32           H  
ATOM   3317  CA  GLN A 222       2.115  -0.723   7.189  1.00 96.32           C  
ATOM   3318  HA  GLN A 222       2.673   0.170   6.908  1.00 96.32           H  
ATOM   3319  C   GLN A 222       1.333  -1.130   5.935  1.00 96.32           C  
ATOM   3320  CB  GLN A 222       3.111  -1.837   7.556  1.00 96.32           C  
ATOM   3321  HB2 GLN A 222       3.666  -2.126   6.664  1.00 96.32           H  
ATOM   3322  HB3 GLN A 222       2.558  -2.710   7.902  1.00 96.32           H  
ATOM   3323  O   GLN A 222       1.811  -0.922   4.823  1.00 96.32           O  
ATOM   3324  CG  GLN A 222       4.118  -1.423   8.640  1.00 96.32           C  
ATOM   3325  HG2 GLN A 222       3.584  -1.168   9.556  1.00 96.32           H  
ATOM   3326  HG3 GLN A 222       4.762  -2.274   8.860  1.00 96.32           H  
ATOM   3327  CD  GLN A 222       5.006  -0.245   8.242  1.00 96.32           C  
ATOM   3328  NE2 GLN A 222       5.666   0.385   9.187  1.00 96.32           N  
ATOM   3329 HE21 GLN A 222       5.555   0.128  10.158  1.00 96.32           H  
ATOM   3330 HE22 GLN A 222       6.198   1.186   8.879  1.00 96.32           H  
ATOM   3331  OE1 GLN A 222       5.142   0.136   7.094  1.00 96.32           O  
ATOM   3332  N   GLY A 223       0.136  -1.688   6.105  1.00 97.41           N  
ATOM   3333  H   GLY A 223      -0.162  -1.902   7.047  1.00 97.41           H  
ATOM   3334  CA  GLY A 223      -0.647  -2.268   5.021  1.00 97.41           C  
ATOM   3335  HA2 GLY A 223      -1.690  -1.977   5.145  1.00 97.41           H  
ATOM   3336  HA3 GLY A 223      -0.317  -1.886   4.055  1.00 97.41           H  
ATOM   3337  C   GLY A 223      -0.577  -3.792   4.984  1.00 97.41           C  
ATOM   3338  O   GLY A 223       0.320  -4.423   5.545  1.00 97.41           O  
ATOM   3339  N   TYR A 224      -1.561  -4.393   4.324  1.00 96.29           N  
ATOM   3340  H   TYR A 224      -2.243  -3.811   3.859  1.00 96.29           H  
ATOM   3341  CA  TYR A 224      -1.628  -5.826   4.060  1.00 96.29           C  
ATOM   3342  HA  TYR A 224      -0.617  -6.188   3.872  1.00 96.29           H  
ATOM   3343  C   TYR A 224      -2.464  -6.097   2.805  1.00 96.29           C  
ATOM   3344  CB  TYR A 224      -2.188  -6.576   5.282  1.00 96.29           C  
ATOM   3345  HB2 TYR A 224      -1.512  -6.426   6.123  1.00 96.29           H  
ATOM   3346  HB3 TYR A 224      -2.188  -7.644   5.065  1.00 96.29           H  
ATOM   3347  O   TYR A 224      -3.360  -5.332   2.455  1.00 96.29           O  
ATOM   3348  CG  TYR A 224      -3.588  -6.168   5.703  1.00 96.29           C  
ATOM   3349  CD1 TYR A 224      -3.770  -5.202   6.713  1.00 96.29           C  
ATOM   3350  HD1 TYR A 224      -2.910  -4.745   7.179  1.00 96.29           H  
ATOM   3351  CD2 TYR A 224      -4.706  -6.743   5.070  1.00 96.29           C  
ATOM   3352  HD2 TYR A 224      -4.571  -7.465   4.279  1.00 96.29           H  
ATOM   3353  CE1 TYR A 224      -5.067  -4.804   7.090  1.00 96.29           C  
ATOM   3354  HE1 TYR A 224      -5.204  -4.052   7.853  1.00 96.29           H  
ATOM   3355  CE2 TYR A 224      -6.003  -6.346   5.438  1.00 96.29           C  
ATOM   3356  HE2 TYR A 224      -6.855  -6.779   4.934  1.00 96.29           H  
ATOM   3357  OH  TYR A 224      -7.440  -4.989   6.796  1.00 96.29           O  
ATOM   3358  HH  TYR A 224      -7.441  -4.339   7.503  1.00 96.29           H  
ATOM   3359  CZ  TYR A 224      -6.187  -5.373   6.446  1.00 96.29           C  
ATOM   3360  N   HIS A 225      -2.206  -7.221   2.146  1.00 95.61           N  
ATOM   3361  H   HIS A 225      -1.470  -7.830   2.473  1.00 95.61           H  
ATOM   3362  CA  HIS A 225      -2.914  -7.637   0.939  1.00 95.61           C  
ATOM   3363  HA  HIS A 225      -3.814  -7.039   0.793  1.00 95.61           H  
ATOM   3364  C   HIS A 225      -3.324  -9.101   1.087  1.00 95.61           C  
ATOM   3365  CB  HIS A 225      -1.984  -7.405  -0.257  1.00 95.61           C  
ATOM   3366  HB2 HIS A 225      -1.132  -8.082  -0.199  1.00 95.61           H  
ATOM   3367  HB3 HIS A 225      -1.604  -6.384  -0.212  1.00 95.61           H  
ATOM   3368  O   HIS A 225      -2.459  -9.956   1.270  1.00 95.61           O  
ATOM   3369  CG  HIS A 225      -2.659  -7.589  -1.587  1.00 95.61           C  
ATOM   3370  CD2 HIS A 225      -2.868  -6.609  -2.519  1.00 95.61           C  
ATOM   3371  HD2 HIS A 225      -2.599  -5.567  -2.427  1.00 95.61           H  
ATOM   3372  ND1 HIS A 225      -3.140  -8.768  -2.119  1.00 95.61           N  
ATOM   3373  HD1 HIS A 225      -3.147  -9.678  -1.681  1.00 95.61           H  
ATOM   3374  CE1 HIS A 225      -3.621  -8.497  -3.345  1.00 95.61           C  
ATOM   3375  HE1 HIS A 225      -4.061  -9.211  -4.026  1.00 95.61           H  
ATOM   3376  NE2 HIS A 225      -3.464  -7.199  -3.627  1.00 95.61           N  
ATOM   3377  N   ILE A 226      -4.628  -9.386   1.055  1.00 93.70           N  
ATOM   3378  H   ILE A 226      -5.289  -8.652   0.846  1.00 93.70           H  
ATOM   3379  CA  ILE A 226      -5.163 -10.755   1.104  1.00 93.70           C  
ATOM   3380  HA  ILE A 226      -4.425 -11.417   1.557  1.00 93.70           H  
ATOM   3381  C   ILE A 226      -5.367 -11.238  -0.334  1.00 93.70           C  
ATOM   3382  CB  ILE A 226      -6.454 -10.835   1.960  1.00 93.70           C  
ATOM   3383  HB  ILE A 226      -7.234 -10.242   1.483  1.00 93.70           H  
ATOM   3384  O   ILE A 226      -4.801 -12.256  -0.723  1.00 93.70           O  
ATOM   3385  CG1 ILE A 226      -6.220 -10.268   3.383  1.00 93.70           C  
ATOM   3386 HG12 ILE A 226      -5.823  -9.256   3.301  1.00 93.70           H  
ATOM   3387 HG13 ILE A 226      -5.480 -10.880   3.898  1.00 93.70           H  
ATOM   3388  CG2 ILE A 226      -6.966 -12.284   2.015  1.00 93.70           C  
ATOM   3389 HG21 ILE A 226      -7.902 -12.339   2.571  1.00 93.70           H  
ATOM   3390 HG22 ILE A 226      -6.222 -12.938   2.471  1.00 93.70           H  
ATOM   3391 HG23 ILE A 226      -7.186 -12.640   1.008  1.00 93.70           H  
ATOM   3392  CD1 ILE A 226      -7.480 -10.166   4.252  1.00 93.70           C  
ATOM   3393 HD11 ILE A 226      -7.837 -11.160   4.521  1.00 93.70           H  
ATOM   3394 HD12 ILE A 226      -8.260  -9.626   3.715  1.00 93.70           H  
ATOM   3395 HD13 ILE A 226      -7.244  -9.623   5.167  1.00 93.70           H  
ATOM   3396  N   ASP A 227      -6.086 -10.452  -1.138  1.00 93.80           N  
ATOM   3397  H   ASP A 227      -6.495  -9.613  -0.752  1.00 93.80           H  
ATOM   3398  CA  ASP A 227      -6.344 -10.677  -2.564  1.00 93.80           C  
ATOM   3399  HA  ASP A 227      -5.430 -11.032  -3.040  1.00 93.80           H  
ATOM   3400  C   ASP A 227      -6.758  -9.358  -3.265  1.00 93.80           C  
ATOM   3401  CB  ASP A 227      -7.414 -11.776  -2.719  1.00 93.80           C  
ATOM   3402  HB2 ASP A 227      -7.557 -11.990  -3.778  1.00 93.80           H  
ATOM   3403  HB3 ASP A 227      -7.055 -12.694  -2.253  1.00 93.80           H  
ATOM   3404  O   ASP A 227      -6.801  -8.299  -2.636  1.00 93.80           O  
ATOM   3405  CG  ASP A 227      -8.761 -11.389  -2.108  1.00 93.80           C  
ATOM   3406  OD1 ASP A 227      -9.309 -10.347  -2.519  1.00 93.80           O  
ATOM   3407  OD2 ASP A 227      -9.262 -12.109  -1.222  1.00 93.80           O  
ATOM   3408  N   ASP A 228      -7.073  -9.416  -4.565  1.00 92.02           N  
ATOM   3409  H   ASP A 228      -7.017 -10.311  -5.029  1.00 92.02           H  
ATOM   3410  CA  ASP A 228      -7.422  -8.248  -5.400  1.00 92.02           C  
ATOM   3411  HA  ASP A 228      -6.599  -7.535  -5.346  1.00 92.02           H  
ATOM   3412  C   ASP A 228      -8.706  -7.496  -4.971  1.00 92.02           C  
ATOM   3413  CB  ASP A 228      -7.584  -8.706  -6.862  1.00 92.02           C  
ATOM   3414  HB2 ASP A 228      -8.265  -9.557  -6.896  1.00 92.02           H  
ATOM   3415  HB3 ASP A 228      -8.042  -7.897  -7.432  1.00 92.02           H  
ATOM   3416  O   ASP A 228      -8.964  -6.363  -5.402  1.00 92.02           O  
ATOM   3417  CG  ASP A 228      -6.275  -9.066  -7.569  1.00 92.02           C  
ATOM   3418  OD1 ASP A 228      -5.211  -8.582  -7.128  1.00 92.02           O  
ATOM   3419  OD2 ASP A 228      -6.357  -9.769  -8.598  1.00 92.02           O  
ATOM   3420  N   ASN A 229      -9.544  -8.111  -4.137  1.00 93.57           N  
ATOM   3421  H   ASN A 229      -9.276  -9.015  -3.774  1.00 93.57           H  
ATOM   3422  CA  ASN A 229     -10.771  -7.530  -3.593  1.00 93.57           C  
ATOM   3423  HA  ASN A 229     -10.934  -6.547  -4.036  1.00 93.57           H  
ATOM   3424  C   ASN A 229     -10.708  -7.285  -2.081  1.00 93.57           C  
ATOM   3425  CB  ASN A 229     -11.960  -8.420  -3.971  1.00 93.57           C  
ATOM   3426  HB2 ASN A 229     -11.796  -9.422  -3.573  1.00 93.57           H  
ATOM   3427  HB3 ASN A 229     -12.870  -8.034  -3.510  1.00 93.57           H  
ATOM   3428  O   ASN A 229     -11.608  -6.630  -1.558  1.00 93.57           O  
ATOM   3429  CG  ASN A 229     -12.183  -8.475  -5.467  1.00 93.57           C  
ATOM   3430  ND2 ASN A 229     -12.239  -9.662  -6.022  1.00 93.57           N  
ATOM   3431 HD21 ASN A 229     -12.300  -9.722  -7.029  1.00 93.57           H  
ATOM   3432 HD22 ASN A 229     -12.132 -10.467  -5.422  1.00 93.57           H  
ATOM   3433  OD1 ASN A 229     -12.314  -7.458  -6.147  1.00 93.57           O  
ATOM   3434  N   ASN A 230      -9.650  -7.745  -1.409  1.00 96.47           N  
ATOM   3435  H   ASN A 230      -9.018  -8.349  -1.914  1.00 96.47           H  
ATOM   3436  CA  ASN A 230      -9.471  -7.668   0.035  1.00 96.47           C  
ATOM   3437  HA  ASN A 230     -10.170  -6.943   0.453  1.00 96.47           H  
ATOM   3438  C   ASN A 230      -8.044  -7.222   0.379  1.00 96.47           C  
ATOM   3439  CB  ASN A 230      -9.824  -9.025   0.654  1.00 96.47           C  
ATOM   3440  HB2 ASN A 230      -9.171  -9.797   0.246  1.00 96.47           H  
ATOM   3441  HB3 ASN A 230      -9.685  -8.984   1.734  1.00 96.47           H  
ATOM   3442  O   ASN A 230      -7.109  -8.020   0.476  1.00 96.47           O  
ATOM   3443  CG  ASN A 230     -11.267  -9.401   0.388  1.00 96.47           C  
ATOM   3444  ND2 ASN A 230     -11.497 -10.441  -0.374  1.00 96.47           N  
ATOM   3445 HD21 ASN A 230     -10.735 -10.903  -0.849  1.00 96.47           H  
ATOM   3446 HD22 ASN A 230     -12.451 -10.621  -0.653  1.00 96.47           H  
ATOM   3447  OD1 ASN A 230     -12.184  -8.761   0.877  1.00 96.47           O  
ATOM   3448  N   PHE A 231      -7.859  -5.928   0.610  1.00 98.01           N  
ATOM   3449  H   PHE A 231      -8.655  -5.308   0.556  1.00 98.01           H  
ATOM   3450  CA  PHE A 231      -6.553  -5.365   0.965  1.00 98.01           C  
ATOM   3451  HA  PHE A 231      -6.020  -6.068   1.604  1.00 98.01           H  
ATOM   3452  C   PHE A 231      -6.703  -4.062   1.740  1.00 98.01           C  
ATOM   3453  CB  PHE A 231      -5.715  -5.136  -0.302  1.00 98.01           C  
ATOM   3454  HB2 PHE A 231      -5.617  -6.077  -0.843  1.00 98.01           H  
ATOM   3455  HB3 PHE A 231      -4.708  -4.836  -0.012  1.00 98.01           H  
ATOM   3456  O   PHE A 231      -7.757  -3.436   1.713  1.00 98.01           O  
ATOM   3457  CG  PHE A 231      -6.280  -4.087  -1.235  1.00 98.01           C  
ATOM   3458  CD1 PHE A 231      -7.145  -4.478  -2.271  1.00 98.01           C  
ATOM   3459  HD1 PHE A 231      -7.391  -5.521  -2.407  1.00 98.01           H  
ATOM   3460  CD2 PHE A 231      -5.919  -2.732  -1.092  1.00 98.01           C  
ATOM   3461  HD2 PHE A 231      -5.240  -2.430  -0.309  1.00 98.01           H  
ATOM   3462  CE1 PHE A 231      -7.627  -3.520  -3.173  1.00 98.01           C  
ATOM   3463  HE1 PHE A 231      -8.221  -3.847  -4.013  1.00 98.01           H  
ATOM   3464  CE2 PHE A 231      -6.428  -1.768  -1.980  1.00 98.01           C  
ATOM   3465  HE2 PHE A 231      -6.138  -0.733  -1.880  1.00 98.01           H  
ATOM   3466  CZ  PHE A 231      -7.281  -2.167  -3.023  1.00 98.01           C  
ATOM   3467  HZ  PHE A 231      -7.644  -1.442  -3.737  1.00 98.01           H  
ATOM   3468  N   TRP A 232      -5.627  -3.637   2.394  1.00 98.40           N  
ATOM   3469  H   TRP A 232      -4.795  -4.208   2.357  1.00 98.40           H  
ATOM   3470  CA  TRP A 232      -5.505  -2.360   3.083  1.00 98.40           C  
ATOM   3471  HA  TRP A 232      -6.289  -1.678   2.755  1.00 98.40           H  
ATOM   3472  C   TRP A 232      -4.145  -1.746   2.768  1.00 98.40           C  
ATOM   3473  CB  TRP A 232      -5.647  -2.589   4.585  1.00 98.40           C  
ATOM   3474  HB2 TRP A 232      -6.623  -3.032   4.781  1.00 98.40           H  
ATOM   3475  HB3 TRP A 232      -4.879  -3.299   4.893  1.00 98.40           H  
ATOM   3476  O   TRP A 232      -3.105  -2.352   3.018  1.00 98.40           O  
ATOM   3477  CG  TRP A 232      -5.512  -1.355   5.416  1.00 98.40           C  
ATOM   3478  CD1 TRP A 232      -4.388  -0.927   6.028  1.00 98.40           C  
ATOM   3479  HD1 TRP A 232      -3.444  -1.451   6.014  1.00 98.40           H  
ATOM   3480  CD2 TRP A 232      -6.547  -0.398   5.775  1.00 98.40           C  
ATOM   3481  CE2 TRP A 232      -5.960   0.623   6.580  1.00 98.40           C  
ATOM   3482  CE3 TRP A 232      -7.933  -0.323   5.538  1.00 98.40           C  
ATOM   3483  HE3 TRP A 232      -8.419  -1.100   4.966  1.00 98.40           H  
ATOM   3484  NE1 TRP A 232      -4.635   0.258   6.690  1.00 98.40           N  
ATOM   3485  HE1 TRP A 232      -3.956   0.695   7.297  1.00 98.40           H  
ATOM   3486  CH2 TRP A 232      -8.094   1.727   6.856  1.00 98.40           C  
ATOM   3487  HH2 TRP A 232      -8.695   2.518   7.278  1.00 98.40           H  
ATOM   3488  CZ2 TRP A 232      -6.715   1.671   7.120  1.00 98.40           C  
ATOM   3489  HZ2 TRP A 232      -6.251   2.414   7.752  1.00 98.40           H  
ATOM   3490  CZ3 TRP A 232      -8.697   0.730   6.068  1.00 98.40           C  
ATOM   3491  HZ3 TRP A 232      -9.761   0.750   5.887  1.00 98.40           H  
ATOM   3492  N   LEU A 233      -4.143  -0.524   2.250  1.00 98.16           N  
ATOM   3493  H   LEU A 233      -5.036  -0.091   2.060  1.00 98.16           H  
ATOM   3494  CA  LEU A 233      -2.949   0.149   1.751  1.00 98.16           C  
ATOM   3495  HA  LEU A 233      -2.461  -0.512   1.036  1.00 98.16           H  
ATOM   3496  C   LEU A 233      -1.927   0.467   2.850  1.00 98.16           C  
ATOM   3497  CB  LEU A 233      -3.425   1.414   1.022  1.00 98.16           C  
ATOM   3498  HB2 LEU A 233      -4.102   1.110   0.224  1.00 98.16           H  
ATOM   3499  HB3 LEU A 233      -3.978   2.035   1.726  1.00 98.16           H  
ATOM   3500  O   LEU A 233      -0.735   0.524   2.569  1.00 98.16           O  
ATOM   3501  CG  LEU A 233      -2.317   2.277   0.411  1.00 98.16           C  
ATOM   3502  HG  LEU A 233      -1.677   2.670   1.201  1.00 98.16           H  
ATOM   3503  CD1 LEU A 233      -1.461   1.517  -0.598  1.00 98.16           C  
ATOM   3504 HD11 LEU A 233      -0.955   0.677  -0.121  1.00 98.16           H  
ATOM   3505 HD12 LEU A 233      -2.080   1.147  -1.415  1.00 98.16           H  
ATOM   3506 HD13 LEU A 233      -0.692   2.185  -0.985  1.00 98.16           H  
ATOM   3507  CD2 LEU A 233      -2.962   3.457  -0.304  1.00 98.16           C  
ATOM   3508 HD21 LEU A 233      -2.199   3.957  -0.901  1.00 98.16           H  
ATOM   3509 HD22 LEU A 233      -3.388   4.152   0.419  1.00 98.16           H  
ATOM   3510 HD23 LEU A 233      -3.736   3.107  -0.986  1.00 98.16           H  
ATOM   3511  N   GLY A 234      -2.374   0.655   4.092  1.00 98.24           N  
ATOM   3512  H   GLY A 234      -3.364   0.539   4.255  1.00 98.24           H  
ATOM   3513  CA  GLY A 234      -1.521   1.040   5.219  1.00 98.24           C  
ATOM   3514  HA2 GLY A 234      -1.807   0.458   6.095  1.00 98.24           H  
ATOM   3515  HA3 GLY A 234      -0.478   0.811   5.002  1.00 98.24           H  
ATOM   3516  C   GLY A 234      -1.605   2.529   5.533  1.00 98.24           C  
ATOM   3517  O   GLY A 234      -1.468   3.362   4.640  1.00 98.24           O  
ATOM   3518  N   LEU A 235      -1.819   2.879   6.801  1.00 98.52           N  
ATOM   3519  H   LEU A 235      -1.864   2.146   7.495  1.00 98.52           H  
ATOM   3520  CA  LEU A 235      -2.030   4.266   7.236  1.00 98.52           C  
ATOM   3521  HA  LEU A 235      -2.894   4.669   6.708  1.00 98.52           H  
ATOM   3522  C   LEU A 235      -0.841   5.181   6.896  1.00 98.52           C  
ATOM   3523  CB  LEU A 235      -2.321   4.283   8.748  1.00 98.52           C  
ATOM   3524  HB2 LEU A 235      -1.498   3.792   9.267  1.00 98.52           H  
ATOM   3525  HB3 LEU A 235      -2.344   5.317   9.090  1.00 98.52           H  
ATOM   3526  O   LEU A 235      -1.050   6.324   6.491  1.00 98.52           O  
ATOM   3527  CG  LEU A 235      -3.655   3.611   9.128  1.00 98.52           C  
ATOM   3528  HG  LEU A 235      -3.788   2.697   8.549  1.00 98.52           H  
ATOM   3529  CD1 LEU A 235      -3.688   3.228  10.602  1.00 98.52           C  
ATOM   3530 HD11 LEU A 235      -4.562   2.604  10.788  1.00 98.52           H  
ATOM   3531 HD12 LEU A 235      -3.766   4.121  11.222  1.00 98.52           H  
ATOM   3532 HD13 LEU A 235      -2.794   2.668  10.876  1.00 98.52           H  
ATOM   3533  CD2 LEU A 235      -4.831   4.546   8.844  1.00 98.52           C  
ATOM   3534 HD21 LEU A 235      -4.926   4.722   7.772  1.00 98.52           H  
ATOM   3535 HD22 LEU A 235      -4.687   5.496   9.358  1.00 98.52           H  
ATOM   3536 HD23 LEU A 235      -5.755   4.099   9.213  1.00 98.52           H  
ATOM   3537  N   GLU A 236       0.397   4.686   6.974  1.00 98.00           N  
ATOM   3538  H   GLU A 236       0.525   3.738   7.298  1.00 98.00           H  
ATOM   3539  CA  GLU A 236       1.584   5.465   6.583  1.00 98.00           C  
ATOM   3540  HA  GLU A 236       1.539   6.446   7.057  1.00 98.00           H  
ATOM   3541  C   GLU A 236       1.647   5.727   5.069  1.00 98.00           C  
ATOM   3542  CB  GLU A 236       2.865   4.750   7.043  1.00 98.00           C  
ATOM   3543  HB2 GLU A 236       2.859   3.730   6.658  1.00 98.00           H  
ATOM   3544  HB3 GLU A 236       3.729   5.259   6.614  1.00 98.00           H  
ATOM   3545  O   GLU A 236       2.010   6.822   4.620  1.00 98.00           O  
ATOM   3546  CG  GLU A 236       3.039   4.703   8.569  1.00 98.00           C  
ATOM   3547  HG2 GLU A 236       2.202   4.153   9.001  1.00 98.00           H  
ATOM   3548  HG3 GLU A 236       3.946   4.140   8.789  1.00 98.00           H  
ATOM   3549  CD  GLU A 236       3.144   6.086   9.244  1.00 98.00           C  
ATOM   3550  OE1 GLU A 236       3.025   6.125  10.489  1.00 98.00           O  
ATOM   3551  OE2 GLU A 236       3.294   7.125   8.560  1.00 98.00           O  
ATOM   3552  N   ASN A 237       1.224   4.753   4.263  1.00 97.40           N  
ATOM   3553  H   ASN A 237       0.890   3.895   4.679  1.00 97.40           H  
ATOM   3554  CA  ASN A 237       1.149   4.901   2.811  1.00 97.40           C  
ATOM   3555  HA  ASN A 237       2.091   5.314   2.450  1.00 97.40           H  
ATOM   3556  C   ASN A 237       0.044   5.895   2.427  1.00 97.40           C  
ATOM   3557  CB  ASN A 237       0.955   3.514   2.180  1.00 97.40           C  
ATOM   3558  HB2 ASN A 237       0.069   3.043   2.605  1.00 97.40           H  
ATOM   3559  HB3 ASN A 237       0.810   3.611   1.104  1.00 97.40           H  
ATOM   3560  O   ASN A 237       0.283   6.792   1.617  1.00 97.40           O  
ATOM   3561  CG  ASN A 237       2.153   2.610   2.412  1.00 97.40           C  
ATOM   3562  ND2 ASN A 237       1.936   1.329   2.568  1.00 97.40           N  
ATOM   3563 HD21 ASN A 237       0.997   0.958   2.558  1.00 97.40           H  
ATOM   3564 HD22 ASN A 237       2.708   0.745   2.856  1.00 97.40           H  
ATOM   3565  OD1 ASN A 237       3.287   3.054   2.474  1.00 97.40           O  
ATOM   3566  N   MET A 238      -1.124   5.812   3.077  1.00 97.76           N  
ATOM   3567  H   MET A 238      -1.245   5.054   3.733  1.00 97.76           H  
ATOM   3568  CA  MET A 238      -2.219   6.774   2.897  1.00 97.76           C  
ATOM   3569  HA  MET A 238      -2.530   6.764   1.852  1.00 97.76           H  
ATOM   3570  C   MET A 238      -1.768   8.202   3.227  1.00 97.76           C  
ATOM   3571  CB  MET A 238      -3.428   6.409   3.771  1.00 97.76           C  
ATOM   3572  HB2 MET A 238      -3.139   6.425   4.822  1.00 97.76           H  
ATOM   3573  HB3 MET A 238      -4.197   7.167   3.622  1.00 97.76           H  
ATOM   3574  O   MET A 238      -1.966   9.108   2.423  1.00 97.76           O  
ATOM   3575  CG  MET A 238      -4.038   5.041   3.456  1.00 97.76           C  
ATOM   3576  HG2 MET A 238      -4.294   4.976   2.399  1.00 97.76           H  
ATOM   3577  HG3 MET A 238      -3.297   4.263   3.640  1.00 97.76           H  
ATOM   3578  SD  MET A 238      -5.505   4.660   4.444  1.00 97.76           S  
ATOM   3579  CE  MET A 238      -5.614   2.881   4.121  1.00 97.76           C  
ATOM   3580  HE1 MET A 238      -5.576   2.692   3.048  1.00 97.76           H  
ATOM   3581  HE2 MET A 238      -6.554   2.496   4.514  1.00 97.76           H  
ATOM   3582  HE3 MET A 238      -4.781   2.371   4.604  1.00 97.76           H  
ATOM   3583  N   ARG A 239      -1.089   8.411   4.365  1.00 96.83           N  
ATOM   3584  H   ARG A 239      -0.963   7.628   4.991  1.00 96.83           H  
ATOM   3585  CA  ARG A 239      -0.517   9.719   4.735  1.00 96.83           C  
ATOM   3586  HA  ARG A 239      -1.314  10.454   4.847  1.00 96.83           H  
ATOM   3587  C   ARG A 239       0.431  10.261   3.671  1.00 96.83           C  
ATOM   3588  CB  ARG A 239       0.270   9.591   6.041  1.00 96.83           C  
ATOM   3589  HB2 ARG A 239       0.902  10.473   6.146  1.00 96.83           H  
ATOM   3590  HB3 ARG A 239       0.920   8.717   5.989  1.00 96.83           H  
ATOM   3591  O   ARG A 239       0.367  11.443   3.336  1.00 96.83           O  
ATOM   3592  CG  ARG A 239      -0.619   9.489   7.280  1.00 96.83           C  
ATOM   3593  HG2 ARG A 239      -1.362   8.701   7.156  1.00 96.83           H  
ATOM   3594  HG3 ARG A 239      -1.148  10.431   7.420  1.00 96.83           H  
ATOM   3595  CD  ARG A 239       0.244   9.172   8.509  1.00 96.83           C  
ATOM   3596  HD2 ARG A 239      -0.396   9.065   9.385  1.00 96.83           H  
ATOM   3597  HD3 ARG A 239       0.705   8.196   8.352  1.00 96.83           H  
ATOM   3598  NE  ARG A 239       1.319  10.157   8.757  1.00 96.83           N  
ATOM   3599  HE  ARG A 239       2.247   9.773   8.647  1.00 96.83           H  
ATOM   3600  NH1 ARG A 239       0.093  12.011   9.335  1.00 96.83           N  
ATOM   3601 HH11 ARG A 239      -0.760  11.484   9.215  1.00 96.83           H  
ATOM   3602 HH12 ARG A 239       0.005  13.017   9.366  1.00 96.83           H  
ATOM   3603  NH2 ARG A 239       2.242  12.217   9.129  1.00 96.83           N  
ATOM   3604 HH21 ARG A 239       2.125  13.201   9.324  1.00 96.83           H  
ATOM   3605 HH22 ARG A 239       3.140  11.840   8.861  1.00 96.83           H  
ATOM   3606  CZ  ARG A 239       1.209  11.434   9.079  1.00 96.83           C  
ATOM   3607  N   THR A 240       1.303   9.403   3.144  1.00 96.10           N  
ATOM   3608  H   THR A 240       1.307   8.453   3.487  1.00 96.10           H  
ATOM   3609  CA  THR A 240       2.262   9.800   2.108  1.00 96.10           C  
ATOM   3610  HA  THR A 240       2.819  10.664   2.470  1.00 96.10           H  
ATOM   3611  C   THR A 240       1.537  10.229   0.835  1.00 96.10           C  
ATOM   3612  CB  THR A 240       3.273   8.685   1.810  1.00 96.10           C  
ATOM   3613  HB  THR A 240       2.769   7.831   1.358  1.00 96.10           H  
ATOM   3614  O   THR A 240       1.869  11.273   0.284  1.00 96.10           O  
ATOM   3615  CG2 THR A 240       4.377   9.184   0.875  1.00 96.10           C  
ATOM   3616 HG21 THR A 240       5.152   8.423   0.783  1.00 96.10           H  
ATOM   3617 HG22 THR A 240       3.971   9.397  -0.114  1.00 96.10           H  
ATOM   3618 HG23 THR A 240       4.826  10.090   1.281  1.00 96.10           H  
ATOM   3619  OG1 THR A 240       3.913   8.274   2.998  1.00 96.10           O  
ATOM   3620  HG1 THR A 240       3.303   7.746   3.518  1.00 96.10           H  
ATOM   3621  N   ILE A 241       0.499   9.506   0.409  1.00 95.99           N  
ATOM   3622  H   ILE A 241       0.262   8.661   0.909  1.00 95.99           H  
ATOM   3623  CA  ILE A 241      -0.326   9.876  -0.752  1.00 95.99           C  
ATOM   3624  HA  ILE A 241       0.317  10.000  -1.624  1.00 95.99           H  
ATOM   3625  C   ILE A 241      -1.035  11.215  -0.533  1.00 95.99           C  
ATOM   3626  CB  ILE A 241      -1.334   8.748  -1.044  1.00 95.99           C  
ATOM   3627  HB  ILE A 241      -1.781   8.429  -0.102  1.00 95.99           H  
ATOM   3628  O   ILE A 241      -0.987  12.085  -1.400  1.00 95.99           O  
ATOM   3629  CG1 ILE A 241      -0.572   7.561  -1.664  1.00 95.99           C  
ATOM   3630 HG12 ILE A 241       0.405   7.442  -1.195  1.00 95.99           H  
ATOM   3631 HG13 ILE A 241      -0.411   7.740  -2.728  1.00 95.99           H  
ATOM   3632  CG2 ILE A 241      -2.475   9.200  -1.977  1.00 95.99           C  
ATOM   3633 HG21 ILE A 241      -3.112   8.358  -2.247  1.00 95.99           H  
ATOM   3634 HG22 ILE A 241      -3.108   9.935  -1.480  1.00 95.99           H  
ATOM   3635 HG23 ILE A 241      -2.061   9.640  -2.885  1.00 95.99           H  
ATOM   3636  CD1 ILE A 241      -1.325   6.252  -1.472  1.00 95.99           C  
ATOM   3637 HD11 ILE A 241      -0.812   5.461  -2.019  1.00 95.99           H  
ATOM   3638 HD12 ILE A 241      -2.353   6.334  -1.825  1.00 95.99           H  
ATOM   3639 HD13 ILE A 241      -1.339   6.005  -0.410  1.00 95.99           H  
ATOM   3640  N   LEU A 242      -1.640  11.418   0.639  1.00 95.42           N  
ATOM   3641  H   LEU A 242      -1.677  10.655   1.300  1.00 95.42           H  
ATOM   3642  CA  LEU A 242      -2.328  12.670   0.969  1.00 95.42           C  
ATOM   3643  HA  LEU A 242      -3.065  12.877   0.192  1.00 95.42           H  
ATOM   3644  C   LEU A 242      -1.380  13.882   0.977  1.00 95.42           C  
ATOM   3645  CB  LEU A 242      -3.049  12.515   2.319  1.00 95.42           C  
ATOM   3646  HB2 LEU A 242      -3.431  13.493   2.613  1.00 95.42           H  
ATOM   3647  HB3 LEU A 242      -2.326  12.199   3.071  1.00 95.42           H  
ATOM   3648  O   LEU A 242      -1.796  15.001   0.680  1.00 95.42           O  
ATOM   3649  CG  LEU A 242      -4.230  11.527   2.305  1.00 95.42           C  
ATOM   3650  HG  LEU A 242      -3.894  10.529   2.023  1.00 95.42           H  
ATOM   3651  CD1 LEU A 242      -4.846  11.445   3.703  1.00 95.42           C  
ATOM   3652 HD11 LEU A 242      -5.253  12.417   3.981  1.00 95.42           H  
ATOM   3653 HD12 LEU A 242      -5.647  10.706   3.705  1.00 95.42           H  
ATOM   3654 HD13 LEU A 242      -4.086  11.140   4.422  1.00 95.42           H  
ATOM   3655  CD2 LEU A 242      -5.297  11.950   1.305  1.00 95.42           C  
ATOM   3656 HD21 LEU A 242      -4.960  11.741   0.290  1.00 95.42           H  
ATOM   3657 HD22 LEU A 242      -5.494  13.018   1.402  1.00 95.42           H  
ATOM   3658 HD23 LEU A 242      -6.215  11.388   1.480  1.00 95.42           H  
ATOM   3659  N   SER A 243      -0.086  13.669   1.240  1.00 93.42           N  
ATOM   3660  H   SER A 243       0.192  12.738   1.516  1.00 93.42           H  
ATOM   3661  CA  SER A 243       0.935  14.723   1.145  1.00 93.42           C  
ATOM   3662  HA  SER A 243       0.545  15.602   1.658  1.00 93.42           H  
ATOM   3663  C   SER A 243       1.239  15.168  -0.296  1.00 93.42           C  
ATOM   3664  CB  SER A 243       2.207  14.304   1.888  1.00 93.42           C  
ATOM   3665  HB2 SER A 243       2.770  15.203   2.138  1.00 93.42           H  
ATOM   3666  HB3 SER A 243       1.936  13.804   2.817  1.00 93.42           H  
ATOM   3667  O   SER A 243       1.802  16.242  -0.501  1.00 93.42           O  
ATOM   3668  OG  SER A 243       3.048  13.459   1.127  1.00 93.42           O  
ATOM   3669  HG  SER A 243       2.553  12.704   0.801  1.00 93.42           H  
ATOM   3670  N   GLN A 244       0.818  14.394  -1.303  1.00 92.32           N  
ATOM   3671  H   GLN A 244       0.308  13.553  -1.075  1.00 92.32           H  
ATOM   3672  CA  GLN A 244       1.049  14.659  -2.728  1.00 92.32           C  
ATOM   3673  HA  GLN A 244       1.931  15.291  -2.818  1.00 92.32           H  
ATOM   3674  C   GLN A 244      -0.109  15.432  -3.388  1.00 92.32           C  
ATOM   3675  CB  GLN A 244       1.351  13.353  -3.478  1.00 92.32           C  
ATOM   3676  HB2 GLN A 244       1.572  13.601  -4.516  1.00 92.32           H  
ATOM   3677  HB3 GLN A 244       0.461  12.724  -3.466  1.00 92.32           H  
ATOM   3678  O   GLN A 244      -0.421  15.229  -4.560  1.00 92.32           O  
ATOM   3679  CG  GLN A 244       2.539  12.550  -2.926  1.00 92.32           C  
ATOM   3680  HG2 GLN A 244       2.360  12.299  -1.881  1.00 92.32           H  
ATOM   3681  HG3 GLN A 244       3.450  13.146  -2.990  1.00 92.32           H  
ATOM   3682  CD  GLN A 244       2.737  11.256  -3.707  1.00 92.32           C  
ATOM   3683  NE2 GLN A 244       3.510  10.311  -3.222  1.00 92.32           N  
ATOM   3684 HE21 GLN A 244       3.616   9.518  -3.839  1.00 92.32           H  
ATOM   3685 HE22 GLN A 244       3.997  10.422  -2.345  1.00 92.32           H  
ATOM   3686  OE1 GLN A 244       2.197  11.062  -4.777  1.00 92.32           O  
ATOM   3687  N   ASN A 245      -0.764  16.335  -2.648  1.00 89.64           N  
ATOM   3688  H   ASN A 245      -0.473  16.447  -1.688  1.00 89.64           H  
ATOM   3689  CA  ASN A 245      -1.888  17.146  -3.142  1.00 89.64           C  
ATOM   3690  HA  ASN A 245      -2.257  17.715  -2.288  1.00 89.64           H  
ATOM   3691  C   ASN A 245      -3.097  16.316  -3.634  1.00 89.64           C  
ATOM   3692  CB  ASN A 245      -1.352  18.154  -4.179  1.00 89.64           C  
ATOM   3693  HB2 ASN A 245      -0.422  18.589  -3.814  1.00 89.64           H  
ATOM   3694  HB3 ASN A 245      -1.143  17.625  -5.109  1.00 89.64           H  
ATOM   3695  O   ASN A 245      -3.839  16.740  -4.524  1.00 89.64           O  
ATOM   3696  CG  ASN A 245      -2.303  19.297  -4.472  1.00 89.64           C  
ATOM   3697  ND2 ASN A 245      -2.163  19.925  -5.619  1.00 89.64           N  
ATOM   3698 HD21 ASN A 245      -2.704  20.775  -5.678  1.00 89.64           H  
ATOM   3699 HD22 ASN A 245      -1.340  19.726  -6.171  1.00 89.64           H  
ATOM   3700  OD1 ASN A 245      -3.117  19.714  -3.670  1.00 89.64           O  
ATOM   3701  N   VAL A 246      -3.288  15.129  -3.054  1.00 91.60           N  
ATOM   3702  H   VAL A 246      -2.623  14.834  -2.353  1.00 91.60           H  
ATOM   3703  CA  VAL A 246      -4.499  14.316  -3.196  1.00 91.60           C  
ATOM   3704  HA  VAL A 246      -5.047  14.617  -4.088  1.00 91.60           H  
ATOM   3705  C   VAL A 246      -5.357  14.594  -1.967  1.00 91.60           C  
ATOM   3706  CB  VAL A 246      -4.160  12.818  -3.321  1.00 91.60           C  
ATOM   3707  HB  VAL A 246      -3.763  12.440  -2.378  1.00 91.60           H  
ATOM   3708  O   VAL A 246      -5.010  14.173  -0.870  1.00 91.60           O  
ATOM   3709  CG1 VAL A 246      -5.417  12.032  -3.690  1.00 91.60           C  
ATOM   3710 HG11 VAL A 246      -5.182  10.968  -3.729  1.00 91.60           H  
ATOM   3711 HG12 VAL A 246      -6.201  12.210  -2.953  1.00 91.60           H  
ATOM   3712 HG13 VAL A 246      -5.774  12.348  -4.670  1.00 91.60           H  
ATOM   3713  CG2 VAL A 246      -3.133  12.547  -4.423  1.00 91.60           C  
ATOM   3714 HG21 VAL A 246      -2.171  12.983  -4.154  1.00 91.60           H  
ATOM   3715 HG22 VAL A 246      -2.992  11.472  -4.535  1.00 91.60           H  
ATOM   3716 HG23 VAL A 246      -3.472  12.978  -5.365  1.00 91.60           H  
ATOM   3717  N   THR A 247      -6.423  15.378  -2.120  1.00 93.24           N  
ATOM   3718  H   THR A 247      -6.648  15.723  -3.042  1.00 93.24           H  
ATOM   3719  CA  THR A 247      -7.118  16.012  -0.981  1.00 93.24           C  
ATOM   3720  HA  THR A 247      -6.586  15.787  -0.056  1.00 93.24           H  
ATOM   3721  C   THR A 247      -8.542  15.521  -0.766  1.00 93.24           C  
ATOM   3722  CB  THR A 247      -7.129  17.537  -1.137  1.00 93.24           C  
ATOM   3723  HB  THR A 247      -7.689  17.986  -0.317  1.00 93.24           H  
ATOM   3724  O   THR A 247      -9.199  15.953   0.186  1.00 93.24           O  
ATOM   3725  CG2 THR A 247      -5.720  18.128  -1.139  1.00 93.24           C  
ATOM   3726 HG21 THR A 247      -5.184  17.798  -0.249  1.00 93.24           H  
ATOM   3727 HG22 THR A 247      -5.777  19.217  -1.131  1.00 93.24           H  
ATOM   3728 HG23 THR A 247      -5.172  17.807  -2.024  1.00 93.24           H  
ATOM   3729  OG1 THR A 247      -7.732  17.881  -2.361  1.00 93.24           O  
ATOM   3730  HG1 THR A 247      -7.515  18.797  -2.550  1.00 93.24           H  
ATOM   3731  N   ASN A 248      -9.023  14.618  -1.619  1.00 97.16           N  
ATOM   3732  H   ASN A 248      -8.437  14.289  -2.373  1.00 97.16           H  
ATOM   3733  CA  ASN A 248     -10.367  14.076  -1.538  1.00 97.16           C  
ATOM   3734  HA  ASN A 248     -10.884  14.516  -0.685  1.00 97.16           H  
ATOM   3735  C   ASN A 248     -10.325  12.565  -1.310  1.00 97.16           C  
ATOM   3736  CB  ASN A 248     -11.152  14.467  -2.796  1.00 97.16           C  
ATOM   3737  HB2 ASN A 248     -12.180  14.124  -2.679  1.00 97.16           H  
ATOM   3738  HB3 ASN A 248     -10.717  13.984  -3.671  1.00 97.16           H  
ATOM   3739  O   ASN A 248      -9.462  11.859  -1.836  1.00 97.16           O  
ATOM   3740  CG  ASN A 248     -11.199  15.968  -3.011  1.00 97.16           C  
ATOM   3741  ND2 ASN A 248     -10.812  16.466  -4.158  1.00 97.16           N  
ATOM   3742 HD21 ASN A 248     -10.366  15.925  -4.885  1.00 97.16           H  
ATOM   3743 HD22 ASN A 248     -10.752  17.471  -4.241  1.00 97.16           H  
ATOM   3744  OD1 ASN A 248     -11.606  16.727  -2.144  1.00 97.16           O  
ATOM   3745  N   VAL A 249     -11.281  12.065  -0.532  1.00 97.44           N  
ATOM   3746  H   VAL A 249     -11.944  12.705  -0.119  1.00 97.44           H  
ATOM   3747  CA  VAL A 249     -11.500  10.634  -0.324  1.00 97.44           C  
ATOM   3748  HA  VAL A 249     -10.912  10.088  -1.062  1.00 97.44           H  
ATOM   3749  C   VAL A 249     -12.962  10.304  -0.575  1.00 97.44           C  
ATOM   3750  CB  VAL A 249     -11.010  10.180   1.064  1.00 97.44           C  
ATOM   3751  HB  VAL A 249      -9.977  10.508   1.179  1.00 97.44           H  
ATOM   3752  O   VAL A 249     -13.854  11.012  -0.104  1.00 97.44           O  
ATOM   3753  CG1 VAL A 249     -11.809  10.763   2.230  1.00 97.44           C  
ATOM   3754 HG11 VAL A 249     -11.379  10.421   3.172  1.00 97.44           H  
ATOM   3755 HG12 VAL A 249     -12.846  10.429   2.190  1.00 97.44           H  
ATOM   3756 HG13 VAL A 249     -11.760  11.851   2.188  1.00 97.44           H  
ATOM   3757  CG2 VAL A 249     -11.020   8.659   1.200  1.00 97.44           C  
ATOM   3758 HG21 VAL A 249     -10.593   8.377   2.162  1.00 97.44           H  
ATOM   3759 HG22 VAL A 249     -10.410   8.214   0.414  1.00 97.44           H  
ATOM   3760 HG23 VAL A 249     -12.039   8.277   1.136  1.00 97.44           H  
ATOM   3761  N   ARG A 250     -13.210   9.214  -1.299  1.00 97.04           N  
ATOM   3762  H   ARG A 250     -12.423   8.688  -1.652  1.00 97.04           H  
ATOM   3763  CA  ARG A 250     -14.535   8.608  -1.393  1.00 97.04           C  
ATOM   3764  HA  ARG A 250     -15.259   9.270  -0.917  1.00 97.04           H  
ATOM   3765  C   ARG A 250     -14.532   7.289  -0.648  1.00 97.04           C  
ATOM   3766  CB  ARG A 250     -14.972   8.441  -2.851  1.00 97.04           C  
ATOM   3767  HB2 ARG A 250     -14.939   9.415  -3.338  1.00 97.04           H  
ATOM   3768  HB3 ARG A 250     -14.284   7.766  -3.361  1.00 97.04           H  
ATOM   3769  O   ARG A 250     -13.656   6.464  -0.893  1.00 97.04           O  
ATOM   3770  CG  ARG A 250     -16.400   7.865  -2.919  1.00 97.04           C  
ATOM   3771  HG2 ARG A 250     -17.057   8.465  -2.289  1.00 97.04           H  
ATOM   3772  HG3 ARG A 250     -16.394   6.843  -2.539  1.00 97.04           H  
ATOM   3773  CD  ARG A 250     -16.978   7.831  -4.332  1.00 97.04           C  
ATOM   3774  HD2 ARG A 250     -16.355   7.186  -4.951  1.00 97.04           H  
ATOM   3775  HD3 ARG A 250     -17.967   7.372  -4.305  1.00 97.04           H  
ATOM   3776  NE  ARG A 250     -17.095   9.194  -4.860  1.00 97.04           N  
ATOM   3777  HE  ARG A 250     -16.912   9.935  -4.199  1.00 97.04           H  
ATOM   3778  NH1 ARG A 250     -17.729   8.780  -7.003  1.00 97.04           N  
ATOM   3779 HH11 ARG A 250     -17.560   7.804  -6.808  1.00 97.04           H  
ATOM   3780 HH12 ARG A 250     -18.159   9.084  -7.864  1.00 97.04           H  
ATOM   3781  NH2 ARG A 250     -17.752  10.884  -6.190  1.00 97.04           N  
ATOM   3782 HH21 ARG A 250     -17.690  11.469  -5.369  1.00 97.04           H  
ATOM   3783 HH22 ARG A 250     -18.077  11.265  -7.067  1.00 97.04           H  
ATOM   3784  CZ  ARG A 250     -17.526   9.613  -6.021  1.00 97.04           C  
ATOM   3785  N   LEU A 251     -15.528   7.081   0.205  1.00 95.70           N  
ATOM   3786  H   LEU A 251     -16.183   7.837   0.345  1.00 95.70           H  
ATOM   3787  CA  LEU A 251     -15.928   5.749   0.653  1.00 95.70           C  
ATOM   3788  HA  LEU A 251     -15.139   5.035   0.416  1.00 95.70           H  
ATOM   3789  C   LEU A 251     -17.173   5.363  -0.142  1.00 95.70           C  
ATOM   3790  CB  LEU A 251     -16.115   5.758   2.180  1.00 95.70           C  
ATOM   3791  HB2 LEU A 251     -15.231   6.236   2.603  1.00 95.70           H  
ATOM   3792  HB3 LEU A 251     -16.978   6.364   2.454  1.00 95.70           H  
ATOM   3793  O   LEU A 251     -18.127   6.132  -0.175  1.00 95.70           O  
ATOM   3794  CG  LEU A 251     -16.237   4.351   2.800  1.00 95.70           C  
ATOM   3795  HG  LEU A 251     -15.579   3.661   2.272  1.00 95.70           H  
ATOM   3796  CD1 LEU A 251     -15.800   4.401   4.264  1.00 95.70           C  
ATOM   3797 HD11 LEU A 251     -15.863   3.405   4.702  1.00 95.70           H  
ATOM   3798 HD12 LEU A 251     -16.434   5.088   4.825  1.00 95.70           H  
ATOM   3799 HD13 LEU A 251     -14.767   4.743   4.324  1.00 95.70           H  
ATOM   3800  CD2 LEU A 251     -17.657   3.795   2.800  1.00 95.70           C  
ATOM   3801 HD21 LEU A 251     -17.646   2.774   3.183  1.00 95.70           H  
ATOM   3802 HD22 LEU A 251     -18.062   3.771   1.788  1.00 95.70           H  
ATOM   3803 HD23 LEU A 251     -18.284   4.405   3.449  1.00 95.70           H  
ATOM   3804  N   GLU A 252     -17.164   4.219  -0.812  1.00 93.84           N  
ATOM   3805  H   GLU A 252     -16.356   3.617  -0.744  1.00 93.84           H  
ATOM   3806  CA  GLU A 252     -18.274   3.762  -1.647  1.00 93.84           C  
ATOM   3807  HA  GLU A 252     -19.152   4.369  -1.426  1.00 93.84           H  
ATOM   3808  C   GLU A 252     -18.667   2.322  -1.339  1.00 93.84           C  
ATOM   3809  CB  GLU A 252     -17.976   3.955  -3.144  1.00 93.84           C  
ATOM   3810  HB2 GLU A 252     -17.747   5.007  -3.318  1.00 93.84           H  
ATOM   3811  HB3 GLU A 252     -18.882   3.713  -3.700  1.00 93.84           H  
ATOM   3812  O   GLU A 252     -17.829   1.476  -1.026  1.00 93.84           O  
ATOM   3813  CG  GLU A 252     -16.821   3.093  -3.688  1.00 93.84           C  
ATOM   3814  HG2 GLU A 252     -17.029   2.043  -3.484  1.00 93.84           H  
ATOM   3815  HG3 GLU A 252     -15.903   3.364  -3.167  1.00 93.84           H  
ATOM   3816  CD  GLU A 252     -16.598   3.254  -5.201  1.00 93.84           C  
ATOM   3817  OE1 GLU A 252     -15.745   2.506  -5.742  1.00 93.84           O  
ATOM   3818  OE2 GLU A 252     -17.219   4.155  -5.817  1.00 93.84           O  
ATOM   3819  N   VAL A 253     -19.960   2.049  -1.474  1.00 91.70           N  
ATOM   3820  H   VAL A 253     -20.582   2.803  -1.729  1.00 91.70           H  
ATOM   3821  CA  VAL A 253     -20.527   0.705  -1.450  1.00 91.70           C  
ATOM   3822  HA  VAL A 253     -19.754  -0.007  -1.162  1.00 91.70           H  
ATOM   3823  C   VAL A 253     -20.992   0.375  -2.856  1.00 91.70           C  
ATOM   3824  CB  VAL A 253     -21.680   0.581  -0.444  1.00 91.70           C  
ATOM   3825  HB  VAL A 253     -22.556   1.120  -0.806  1.00 91.70           H  
ATOM   3826  O   VAL A 253     -21.845   1.065  -3.422  1.00 91.70           O  
ATOM   3827  CG1 VAL A 253     -22.040  -0.896  -0.257  1.00 91.70           C  
ATOM   3828 HG11 VAL A 253     -22.866  -0.994   0.447  1.00 91.70           H  
ATOM   3829 HG12 VAL A 253     -22.333  -1.344  -1.207  1.00 91.70           H  
ATOM   3830 HG13 VAL A 253     -21.176  -1.427   0.142  1.00 91.70           H  
ATOM   3831  CG2 VAL A 253     -21.287   1.155   0.919  1.00 91.70           C  
ATOM   3832 HG21 VAL A 253     -21.193   2.238   0.852  1.00 91.70           H  
ATOM   3833 HG22 VAL A 253     -20.335   0.729   1.238  1.00 91.70           H  
ATOM   3834 HG23 VAL A 253     -22.061   0.924   1.652  1.00 91.70           H  
ATOM   3835  N   VAL A 254     -20.417  -0.681  -3.421  1.00 91.72           N  
ATOM   3836  H   VAL A 254     -19.746  -1.215  -2.888  1.00 91.72           H  
ATOM   3837  CA  VAL A 254     -20.651  -1.081  -4.804  1.00 91.72           C  
ATOM   3838  HA  VAL A 254     -21.169  -0.270  -5.316  1.00 91.72           H  
ATOM   3839  C   VAL A 254     -21.555  -2.300  -4.841  1.00 91.72           C  
ATOM   3840  CB  VAL A 254     -19.328  -1.294  -5.558  1.00 91.72           C  
ATOM   3841  HB  VAL A 254     -18.751  -2.086  -5.081  1.00 91.72           H  
ATOM   3842  O   VAL A 254     -21.298  -3.323  -4.203  1.00 91.72           O  
ATOM   3843  CG1 VAL A 254     -19.581  -1.684  -7.022  1.00 91.72           C  
ATOM   3844 HG11 VAL A 254     -18.628  -1.774  -7.543  1.00 91.72           H  
ATOM   3845 HG12 VAL A 254     -20.092  -2.646  -7.076  1.00 91.72           H  
ATOM   3846 HG13 VAL A 254     -20.185  -0.921  -7.514  1.00 91.72           H  
ATOM   3847  CG2 VAL A 254     -18.517   0.010  -5.539  1.00 91.72           C  
ATOM   3848 HG21 VAL A 254     -19.135   0.851  -5.854  1.00 91.72           H  
ATOM   3849 HG22 VAL A 254     -18.145   0.199  -4.532  1.00 91.72           H  
ATOM   3850 HG23 VAL A 254     -17.661  -0.055  -6.211  1.00 91.72           H  
ATOM   3851  N   PHE A 255     -22.609  -2.188  -5.643  1.00 90.29           N  
ATOM   3852  H   PHE A 255     -22.743  -1.319  -6.140  1.00 90.29           H  
ATOM   3853  CA  PHE A 255     -23.578  -3.244  -5.890  1.00 90.29           C  
ATOM   3854  HA  PHE A 255     -23.337  -4.096  -5.254  1.00 90.29           H  
ATOM   3855  C   PHE A 255     -23.502  -3.714  -7.347  1.00 90.29           C  
ATOM   3856  CB  PHE A 255     -24.980  -2.754  -5.502  1.00 90.29           C  
ATOM   3857  HB2 PHE A 255     -25.238  -1.901  -6.129  1.00 90.29           H  
ATOM   3858  HB3 PHE A 255     -25.702  -3.542  -5.714  1.00 90.29           H  
ATOM   3859  O   PHE A 255     -23.061  -2.998  -8.243  1.00 90.29           O  
ATOM   3860  CG  PHE A 255     -25.108  -2.357  -4.042  1.00 90.29           C  
ATOM   3861  CD1 PHE A 255     -25.426  -3.325  -3.072  1.00 90.29           C  
ATOM   3862  HD1 PHE A 255     -25.593  -4.351  -3.364  1.00 90.29           H  
ATOM   3863  CD2 PHE A 255     -24.863  -1.030  -3.640  1.00 90.29           C  
ATOM   3864  HD2 PHE A 255     -24.579  -0.286  -4.370  1.00 90.29           H  
ATOM   3865  CE1 PHE A 255     -25.495  -2.974  -1.715  1.00 90.29           C  
ATOM   3866  HE1 PHE A 255     -25.680  -3.734  -0.970  1.00 90.29           H  
ATOM   3867  CE2 PHE A 255     -24.971  -0.668  -2.286  1.00 90.29           C  
ATOM   3868  HE2 PHE A 255     -24.777   0.350  -1.983  1.00 90.29           H  
ATOM   3869  CZ  PHE A 255     -25.294  -1.641  -1.326  1.00 90.29           C  
ATOM   3870  HZ  PHE A 255     -25.358  -1.375  -0.281  1.00 90.29           H  
ATOM   3871  N   SER A 256     -23.951  -4.938  -7.601  1.00 90.64           N  
ATOM   3872  H   SER A 256     -24.274  -5.487  -6.817  1.00 90.64           H  
ATOM   3873  CA  SER A 256     -24.096  -5.513  -8.938  1.00 90.64           C  
ATOM   3874  HA  SER A 256     -23.166  -5.367  -9.488  1.00 90.64           H  
ATOM   3875  C   SER A 256     -25.196  -4.834  -9.750  1.00 90.64           C  
ATOM   3876  CB  SER A 256     -24.391  -7.012  -8.816  1.00 90.64           C  
ATOM   3877  HB2 SER A 256     -24.536  -7.436  -9.809  1.00 90.64           H  
ATOM   3878  HB3 SER A 256     -23.549  -7.509  -8.334  1.00 90.64           H  
ATOM   3879  O   SER A 256     -25.132  -4.830 -10.977  1.00 90.64           O  
ATOM   3880  OG  SER A 256     -25.545  -7.239  -8.038  1.00 90.64           O  
ATOM   3881  HG  SER A 256     -25.313  -7.810  -7.302  1.00 90.64           H  
ATOM   3882  N   ASN A 257     -26.178  -4.243  -9.068  1.00 84.85           N  
ATOM   3883  H   ASN A 257     -26.132  -4.281  -8.060  1.00 84.85           H  
ATOM   3884  CA  ASN A 257     -27.206  -3.412  -9.668  1.00 84.85           C  
ATOM   3885  HA  ASN A 257     -27.352  -3.706 -10.707  1.00 84.85           H  
ATOM   3886  C   ASN A 257     -26.758  -1.946  -9.642  1.00 84.85           C  
ATOM   3887  CB  ASN A 257     -28.521  -3.656  -8.910  1.00 84.85           C  
ATOM   3888  HB2 ASN A 257     -28.749  -4.722  -8.930  1.00 84.85           H  
ATOM   3889  HB3 ASN A 257     -28.413  -3.343  -7.872  1.00 84.85           H  
ATOM   3890  O   ASN A 257     -26.738  -1.329  -8.581  1.00 84.85           O  
ATOM   3891  CG  ASN A 257     -29.688  -2.902  -9.519  1.00 84.85           C  
ATOM   3892  ND2 ASN A 257     -30.898  -3.290  -9.199  1.00 84.85           N  
ATOM   3893 HD21 ASN A 257     -31.652  -2.795  -9.655  1.00 84.85           H  
ATOM   3894 HD22 ASN A 257     -31.036  -4.075  -8.579  1.00 84.85           H  
ATOM   3895  OD1 ASN A 257     -29.543  -1.969 -10.288  1.00 84.85           O  
ATOM   3896  N   SER A 258     -26.462  -1.377 -10.811  1.00 80.57           N  
ATOM   3897  H   SER A 258     -26.543  -1.924 -11.656  1.00 80.57           H  
ATOM   3898  CA  SER A 258     -25.994   0.009 -10.954  1.00 80.57           C  
ATOM   3899  HA  SER A 258     -25.101   0.136 -10.342  1.00 80.57           H  
ATOM   3900  C   SER A 258     -27.003   1.068 -10.499  1.00 80.57           C  
ATOM   3901  CB  SER A 258     -25.618   0.264 -12.415  1.00 80.57           C  
ATOM   3902  HB2 SER A 258     -24.805  -0.407 -12.693  1.00 80.57           H  
ATOM   3903  HB3 SER A 258     -25.276   1.292 -12.535  1.00 80.57           H  
ATOM   3904  O   SER A 258     -26.628   2.220 -10.299  1.00 80.57           O  
ATOM   3905  OG  SER A 258     -26.726   0.022 -13.266  1.00 80.57           O  
ATOM   3906  HG  SER A 258     -27.309   0.785 -13.244  1.00 80.57           H  
ATOM   3907  N   SER A 259     -28.282   0.715 -10.340  1.00 80.46           N  
ATOM   3908  H   SER A 259     -28.560  -0.232 -10.552  1.00 80.46           H  
ATOM   3909  CA  SER A 259     -29.292   1.611  -9.765  1.00 80.46           C  
ATOM   3910  HA  SER A 259     -29.167   2.608 -10.190  1.00 80.46           H  
ATOM   3911  C   SER A 259     -29.170   1.752  -8.247  1.00 80.46           C  
ATOM   3912  CB  SER A 259     -30.700   1.115 -10.099  1.00 80.46           C  
ATOM   3913  HB2 SER A 259     -31.432   1.822  -9.711  1.00 80.46           H  
ATOM   3914  HB3 SER A 259     -30.868   0.147  -9.627  1.00 80.46           H  
ATOM   3915  O   SER A 259     -29.773   2.660  -7.679  1.00 80.46           O  
ATOM   3916  OG  SER A 259     -30.871   0.991 -11.498  1.00 80.46           O  
ATOM   3917  HG  SER A 259     -30.702   1.844 -11.906  1.00 80.46           H  
ATOM   3918  N   ILE A 260     -28.419   0.865  -7.591  1.00 79.39           N  
ATOM   3919  H   ILE A 260     -27.896   0.185  -8.125  1.00 79.39           H  
ATOM   3920  CA  ILE A 260     -28.142   0.910  -6.159  1.00 79.39           C  
ATOM   3921  HA  ILE A 260     -28.810   1.626  -5.680  1.00 79.39           H  
ATOM   3922  C   ILE A 260     -26.709   1.399  -6.006  1.00 79.39           C  
ATOM   3923  CB  ILE A 260     -28.358  -0.463  -5.485  1.00 79.39           C  
ATOM   3924  HB  ILE A 260     -27.574  -1.143  -5.818  1.00 79.39           H  
ATOM   3925  O   ILE A 260     -25.757   0.716  -6.374  1.00 79.39           O  
ATOM   3926  CG1 ILE A 260     -29.722  -1.078  -5.876  1.00 79.39           C  
ATOM   3927 HG12 ILE A 260     -29.779  -1.175  -6.960  1.00 79.39           H  
ATOM   3928 HG13 ILE A 260     -30.527  -0.417  -5.553  1.00 79.39           H  
ATOM   3929  CG2 ILE A 260     -28.253  -0.297  -3.956  1.00 79.39           C  
ATOM   3930 HG21 ILE A 260     -28.228  -1.272  -3.469  1.00 79.39           H  
ATOM   3931 HG22 ILE A 260     -29.096   0.281  -3.579  1.00 79.39           H  
ATOM   3932 HG23 ILE A 260     -27.331   0.221  -3.690  1.00 79.39           H  
ATOM   3933  CD1 ILE A 260     -29.960  -2.478  -5.303  1.00 79.39           C  
ATOM   3934 HD11 ILE A 260     -30.124  -2.417  -4.227  1.00 79.39           H  
ATOM   3935 HD12 ILE A 260     -29.103  -3.120  -5.507  1.00 79.39           H  
ATOM   3936 HD13 ILE A 260     -30.848  -2.912  -5.764  1.00 79.39           H  
ATOM   3937  N   PHE A 261     -26.557   2.599  -5.468  1.00 80.52           N  
ATOM   3938  H   PHE A 261     -27.372   3.115  -5.169  1.00 80.52           H  
ATOM   3939  CA  PHE A 261     -25.250   3.172  -5.193  1.00 80.52           C  
ATOM   3940  HA  PHE A 261     -24.527   2.368  -5.056  1.00 80.52           H  
ATOM   3941  C   PHE A 261     -25.314   3.957  -3.896  1.00 80.52           C  
ATOM   3942  CB  PHE A 261     -24.773   4.037  -6.370  1.00 80.52           C  
ATOM   3943  HB2 PHE A 261     -24.783   3.432  -7.276  1.00 80.52           H  
ATOM   3944  HB3 PHE A 261     -23.736   4.319  -6.189  1.00 80.52           H  
ATOM   3945  O   PHE A 261     -26.344   4.554  -3.568  1.00 80.52           O  
ATOM   3946  CG  PHE A 261     -25.582   5.299  -6.611  1.00 80.52           C  
ATOM   3947  CD1 PHE A 261     -26.733   5.260  -7.421  1.00 80.52           C  
ATOM   3948  HD1 PHE A 261     -27.037   4.331  -7.880  1.00 80.52           H  
ATOM   3949  CD2 PHE A 261     -25.184   6.516  -6.023  1.00 80.52           C  
ATOM   3950  HD2 PHE A 261     -24.311   6.551  -5.389  1.00 80.52           H  
ATOM   3951  CE1 PHE A 261     -27.482   6.430  -7.639  1.00 80.52           C  
ATOM   3952  HE1 PHE A 261     -28.362   6.395  -8.264  1.00 80.52           H  
ATOM   3953  CE2 PHE A 261     -25.928   7.687  -6.248  1.00 80.52           C  
ATOM   3954  HE2 PHE A 261     -25.618   8.617  -5.795  1.00 80.52           H  
ATOM   3955  CZ  PHE A 261     -27.078   7.644  -7.055  1.00 80.52           C  
ATOM   3956  HZ  PHE A 261     -27.653   8.543  -7.222  1.00 80.52           H  
ATOM   3957  N   HIS A 262     -24.209   3.956  -3.164  1.00 87.03           N  
ATOM   3958  H   HIS A 262     -23.414   3.400  -3.444  1.00 87.03           H  
ATOM   3959  CA  HIS A 262     -24.055   4.803  -1.999  1.00 87.03           C  
ATOM   3960  HA  HIS A 262     -24.601   5.731  -2.163  1.00 87.03           H  
ATOM   3961  C   HIS A 262     -22.583   5.145  -1.809  1.00 87.03           C  
ATOM   3962  CB  HIS A 262     -24.651   4.103  -0.775  1.00 87.03           C  
ATOM   3963  HB2 HIS A 262     -25.579   3.599  -1.048  1.00 87.03           H  
ATOM   3964  HB3 HIS A 262     -23.956   3.354  -0.394  1.00 87.03           H  
ATOM   3965  O   HIS A 262     -21.730   4.259  -1.870  1.00 87.03           O  
ATOM   3966  CG  HIS A 262     -24.971   5.098   0.297  1.00 87.03           C  
ATOM   3967  CD2 HIS A 262     -24.133   5.499   1.293  1.00 87.03           C  
ATOM   3968  HD2 HIS A 262     -23.129   5.130   1.443  1.00 87.03           H  
ATOM   3969  ND1 HIS A 262     -26.084   5.902   0.355  1.00 87.03           N  
ATOM   3970  HD1 HIS A 262     -26.865   5.889  -0.285  1.00 87.03           H  
ATOM   3971  CE1 HIS A 262     -25.917   6.769   1.367  1.00 87.03           C  
ATOM   3972  HE1 HIS A 262     -26.595   7.565   1.635  1.00 87.03           H  
ATOM   3973  NE2 HIS A 262     -24.752   6.542   1.980  1.00 87.03           N  
ATOM   3974  N   TYR A 263     -22.281   6.423  -1.615  1.00 91.43           N  
ATOM   3975  H   TYR A 263     -23.018   7.113  -1.589  1.00 91.43           H  
ATOM   3976  CA  TYR A 263     -20.928   6.885  -1.368  1.00 91.43           C  
ATOM   3977  HA  TYR A 263     -20.444   6.139  -0.737  1.00 91.43           H  
ATOM   3978  C   TYR A 263     -20.884   8.209  -0.604  1.00 91.43           C  
ATOM   3979  CB  TYR A 263     -20.149   6.983  -2.689  1.00 91.43           C  
ATOM   3980  HB2 TYR A 263     -19.116   7.228  -2.440  1.00 91.43           H  
ATOM   3981  HB3 TYR A 263     -20.131   6.003  -3.165  1.00 91.43           H  
ATOM   3982  O   TYR A 263     -21.792   9.040  -0.673  1.00 91.43           O  
ATOM   3983  CG  TYR A 263     -20.663   8.001  -3.691  1.00 91.43           C  
ATOM   3984  CD1 TYR A 263     -21.553   7.603  -4.709  1.00 91.43           C  
ATOM   3985  HD1 TYR A 263     -21.876   6.574  -4.760  1.00 91.43           H  
ATOM   3986  CD2 TYR A 263     -20.224   9.336  -3.626  1.00 91.43           C  
ATOM   3987  HD2 TYR A 263     -19.527   9.643  -2.860  1.00 91.43           H  
ATOM   3988  CE1 TYR A 263     -22.017   8.541  -5.653  1.00 91.43           C  
ATOM   3989  HE1 TYR A 263     -22.709   8.247  -6.429  1.00 91.43           H  
ATOM   3990  CE2 TYR A 263     -20.677  10.271  -4.573  1.00 91.43           C  
ATOM   3991  HE2 TYR A 263     -20.328  11.292  -4.522  1.00 91.43           H  
ATOM   3992  OH  TYR A 263     -22.058  10.807  -6.449  1.00 91.43           O  
ATOM   3993  HH  TYR A 263     -21.708  11.675  -6.235  1.00 91.43           H  
ATOM   3994  CZ  TYR A 263     -21.579   9.878  -5.582  1.00 91.43           C  
ATOM   3995  N   TRP A 264     -19.764   8.426   0.076  1.00 92.55           N  
ATOM   3996  H   TRP A 264     -19.072   7.690   0.077  1.00 92.55           H  
ATOM   3997  CA  TRP A 264     -19.454   9.637   0.821  1.00 92.55           C  
ATOM   3998  HA  TRP A 264     -20.262  10.360   0.711  1.00 92.55           H  
ATOM   3999  C   TRP A 264     -18.173  10.249   0.276  1.00 92.55           C  
ATOM   4000  CB  TRP A 264     -19.316   9.312   2.310  1.00 92.55           C  
ATOM   4001  HB2 TRP A 264     -18.465   8.647   2.455  1.00 92.55           H  
ATOM   4002  HB3 TRP A 264     -19.108  10.234   2.852  1.00 92.55           H  
ATOM   4003  O   TRP A 264     -17.104   9.652   0.398  1.00 92.55           O  
ATOM   4004  CG  TRP A 264     -20.514   8.660   2.918  1.00 92.55           C  
ATOM   4005  CD1 TRP A 264     -21.553   9.301   3.497  1.00 92.55           C  
ATOM   4006  HD1 TRP A 264     -21.644  10.373   3.590  1.00 92.55           H  
ATOM   4007  CD2 TRP A 264     -20.829   7.236   2.991  1.00 92.55           C  
ATOM   4008  CE2 TRP A 264     -22.038   7.086   3.724  1.00 92.55           C  
ATOM   4009  CE3 TRP A 264     -20.224   6.055   2.515  1.00 92.55           C  
ATOM   4010  HE3 TRP A 264     -19.314   6.129   1.939  1.00 92.55           H  
ATOM   4011  NE1 TRP A 264     -22.460   8.368   3.959  1.00 92.55           N  
ATOM   4012  HE1 TRP A 264     -23.347   8.579   4.392  1.00 92.55           H  
ATOM   4013  CH2 TRP A 264     -21.956   4.687   3.549  1.00 92.55           C  
ATOM   4014  HH2 TRP A 264     -22.413   3.723   3.718  1.00 92.55           H  
ATOM   4015  CZ2 TRP A 264     -22.580   5.838   4.043  1.00 92.55           C  
ATOM   4016  HZ2 TRP A 264     -23.501   5.775   4.603  1.00 92.55           H  
ATOM   4017  CZ3 TRP A 264     -20.798   4.794   2.766  1.00 92.55           C  
ATOM   4018  HZ3 TRP A 264     -20.349   3.899   2.361  1.00 92.55           H  
ATOM   4019  N   ASP A 265     -18.289  11.439  -0.306  1.00 95.08           N  
ATOM   4020  H   ASP A 265     -19.197  11.881  -0.303  1.00 95.08           H  
ATOM   4021  CA  ASP A 265     -17.149  12.267  -0.688  1.00 95.08           C  
ATOM   4022  HA  ASP A 265     -16.299  11.638  -0.952  1.00 95.08           H  
ATOM   4023  C   ASP A 265     -16.753  13.141   0.497  1.00 95.08           C  
ATOM   4024  CB  ASP A 265     -17.502  13.148  -1.898  1.00 95.08           C  
ATOM   4025  HB2 ASP A 265     -18.448  13.657  -1.713  1.00 95.08           H  
ATOM   4026  HB3 ASP A 265     -16.728  13.905  -2.019  1.00 95.08           H  
ATOM   4027  O   ASP A 265     -17.586  13.871   1.032  1.00 95.08           O  
ATOM   4028  CG  ASP A 265     -17.593  12.361  -3.201  1.00 95.08           C  
ATOM   4029  OD1 ASP A 265     -16.839  11.386  -3.370  1.00 95.08           O  
ATOM   4030  OD2 ASP A 265     -18.416  12.707  -4.082  1.00 95.08           O  
ATOM   4031  N   ASN A 266     -15.488  13.096   0.900  1.00 96.20           N  
ATOM   4032  H   ASN A 266     -14.853  12.470   0.426  1.00 96.20           H  
ATOM   4033  CA  ASN A 266     -14.943  13.953   1.944  1.00 96.20           C  
ATOM   4034  HA  ASN A 266     -15.699  14.682   2.238  1.00 96.20           H  
ATOM   4035  C   ASN A 266     -13.749  14.723   1.385  1.00 96.20           C  
ATOM   4036  CB  ASN A 266     -14.592  13.130   3.191  1.00 96.20           C  
ATOM   4037  HB2 ASN A 266     -14.278  13.806   3.986  1.00 96.20           H  
ATOM   4038  HB3 ASN A 266     -13.764  12.458   2.967  1.00 96.20           H  
ATOM   4039  O   ASN A 266     -12.827  14.121   0.832  1.00 96.20           O  
ATOM   4040  CG  ASN A 266     -15.765  12.321   3.699  1.00 96.20           C  
ATOM   4041  ND2 ASN A 266     -15.864  11.063   3.336  1.00 96.20           N  
ATOM   4042 HD21 ASN A 266     -15.227  10.696   2.643  1.00 96.20           H  
ATOM   4043 HD22 ASN A 266     -16.668  10.536   3.647  1.00 96.20           H  
ATOM   4044  OD1 ASN A 266     -16.633  12.814   4.398  1.00 96.20           O  
ATOM   4045  N   SER A 267     -13.773  16.047   1.516  1.00 96.84           N  
ATOM   4046  H   SER A 267     -14.528  16.470   2.038  1.00 96.84           H  
ATOM   4047  CA  SER A 267     -12.750  16.940   0.970  1.00 96.84           C  
ATOM   4048  HA  SER A 267     -12.062  16.355   0.360  1.00 96.84           H  
ATOM   4049  C   SER A 267     -11.917  17.596   2.064  1.00 96.84           C  
ATOM   4050  CB  SER A 267     -13.370  17.981   0.036  1.00 96.84           C  
ATOM   4051  HB2 SER A 267     -13.899  17.466  -0.766  1.00 96.84           H  
ATOM   4052  HB3 SER A 267     -12.575  18.583  -0.404  1.00 96.84           H  
ATOM   4053  O   SER A 267     -12.370  17.797   3.196  1.00 96.84           O  
ATOM   4054  OG  SER A 267     -14.269  18.826   0.725  1.00 96.84           O  
ATOM   4055  HG  SER A 267     -14.600  19.476   0.100  1.00 96.84           H  
ATOM   4056  N   GLY A 268     -10.668  17.917   1.722  1.00 96.63           N  
ATOM   4057  H   GLY A 268     -10.337  17.619   0.816  1.00 96.63           H  
ATOM   4058  CA  GLY A 268      -9.679  18.392   2.688  1.00 96.63           C  
ATOM   4059  HA2 GLY A 268      -8.774  18.687   2.158  1.00 96.63           H  
ATOM   4060  HA3 GLY A 268     -10.073  19.252   3.229  1.00 96.63           H  
ATOM   4061  C   GLY A 268      -9.307  17.308   3.697  1.00 96.63           C  
ATOM   4062  O   GLY A 268      -9.173  17.605   4.881  1.00 96.63           O  
ATOM   4063  N   ILE A 269      -9.223  16.054   3.238  1.00 97.78           N  
ATOM   4064  H   ILE A 269      -9.314  15.899   2.244  1.00 97.78           H  
ATOM   4065  CA  ILE A 269      -8.906  14.908   4.089  1.00 97.78           C  
ATOM   4066  HA  ILE A 269      -9.552  14.990   4.962  1.00 97.78           H  
ATOM   4067  C   ILE A 269      -7.444  14.972   4.557  1.00 97.78           C  
ATOM   4068  CB  ILE A 269      -9.264  13.577   3.388  1.00 97.78           C  
ATOM   4069  HB  ILE A 269     -10.259  13.681   2.955  1.00 97.78           H  
ATOM   4070  O   ILE A 269      -6.535  15.277   3.782  1.00 97.78           O  
ATOM   4071  CG1 ILE A 269      -9.269  12.343   4.321  1.00 97.78           C  
ATOM   4072 HG12 ILE A 269      -8.374  12.324   4.944  1.00 97.78           H  
ATOM   4073 HG13 ILE A 269      -9.247  11.444   3.704  1.00 97.78           H  
ATOM   4074  CG2 ILE A 269      -8.296  13.268   2.243  1.00 97.78           C  
ATOM   4075 HG21 ILE A 269      -8.135  14.147   1.619  1.00 97.78           H  
ATOM   4076 HG22 ILE A 269      -8.683  12.461   1.622  1.00 97.78           H  
ATOM   4077 HG23 ILE A 269      -7.339  12.970   2.671  1.00 97.78           H  
ATOM   4078  CD1 ILE A 269     -10.511  12.232   5.208  1.00 97.78           C  
ATOM   4079 HD11 ILE A 269     -10.563  11.221   5.613  1.00 97.78           H  
ATOM   4080 HD12 ILE A 269     -11.413  12.420   4.627  1.00 97.78           H  
ATOM   4081 HD13 ILE A 269     -10.461  12.936   6.039  1.00 97.78           H  
ATOM   4082  N   ALA A 270      -7.210  14.629   5.816  1.00 97.29           N  
ATOM   4083  H   ALA A 270      -8.003  14.479   6.423  1.00 97.29           H  
ATOM   4084  CA  ALA A 270      -5.894  14.380   6.374  1.00 97.29           C  
ATOM   4085  HA  ALA A 270      -5.213  14.111   5.566  1.00 97.29           H  
ATOM   4086  C   ALA A 270      -5.962  13.201   7.349  1.00 97.29           C  
ATOM   4087  CB  ALA A 270      -5.366  15.657   7.036  1.00 97.29           C  
ATOM   4088  HB1 ALA A 270      -6.032  15.955   7.846  1.00 97.29           H  
ATOM   4089  HB2 ALA A 270      -4.368  15.482   7.438  1.00 97.29           H  
ATOM   4090  HB3 ALA A 270      -5.320  16.459   6.299  1.00 97.29           H  
ATOM   4091  O   ALA A 270      -6.982  12.950   7.986  1.00 97.29           O  
ATOM   4092  N   ILE A 271      -4.852  12.482   7.470  1.00 97.98           N  
ATOM   4093  H   ILE A 271      -4.048  12.752   6.923  1.00 97.98           H  
ATOM   4094  CA  ILE A 271      -4.646  11.449   8.488  1.00 97.98           C  
ATOM   4095  HA  ILE A 271      -5.500  11.405   9.164  1.00 97.98           H  
ATOM   4096  C   ILE A 271      -3.421  11.895   9.273  1.00 97.98           C  
ATOM   4097  CB  ILE A 271      -4.479  10.061   7.828  1.00 97.98           C  
ATOM   4098  HB  ILE A 271      -3.673  10.121   7.096  1.00 97.98           H  
ATOM   4099  O   ILE A 271      -2.413  12.216   8.648  1.00 97.98           O  
ATOM   4100  CG1 ILE A 271      -5.780   9.654   7.097  1.00 97.98           C  
ATOM   4101 HG12 ILE A 271      -6.089  10.456   6.426  1.00 97.98           H  
ATOM   4102 HG13 ILE A 271      -6.577   9.506   7.825  1.00 97.98           H  
ATOM   4103  CG2 ILE A 271      -4.105   8.994   8.873  1.00 97.98           C  
ATOM   4104 HG21 ILE A 271      -3.175   9.256   9.378  1.00 97.98           H  
ATOM   4105 HG22 ILE A 271      -4.902   8.904   9.611  1.00 97.98           H  
ATOM   4106 HG23 ILE A 271      -3.950   8.026   8.398  1.00 97.98           H  
ATOM   4107  CD1 ILE A 271      -5.643   8.390   6.240  1.00 97.98           C  
ATOM   4108 HD11 ILE A 271      -5.487   7.511   6.864  1.00 97.98           H  
ATOM   4109 HD12 ILE A 271      -6.558   8.245   5.666  1.00 97.98           H  
ATOM   4110 HD13 ILE A 271      -4.807   8.503   5.550  1.00 97.98           H  
ATOM   4111  N   SER A 272      -3.482  11.960  10.602  1.00 98.04           N  
ATOM   4112  H   SER A 272      -4.360  11.738  11.047  1.00 98.04           H  
ATOM   4113  CA  SER A 272      -2.350  12.339  11.461  1.00 98.04           C  
ATOM   4114  HA  SER A 272      -1.822  13.160  10.976  1.00 98.04           H  
ATOM   4115  C   SER A 272      -1.350  11.180  11.625  1.00 98.04           C  
ATOM   4116  CB  SER A 272      -2.867  12.890  12.784  1.00 98.04           C  
ATOM   4117  HB2 SER A 272      -3.754  13.499  12.611  1.00 98.04           H  
ATOM   4118  HB3 SER A 272      -2.101  13.522  13.234  1.00 98.04           H  
ATOM   4119  O   SER A 272      -1.533  10.129  11.026  1.00 98.04           O  
ATOM   4120  OG  SER A 272      -3.179  11.833  13.650  1.00 98.04           O  
ATOM   4121  HG  SER A 272      -2.582  11.894  14.399  1.00 98.04           H  
ATOM   4122  N   ASN A 273      -0.202  11.388  12.273  1.00 97.35           N  
ATOM   4123  H   ASN A 273      -0.136  12.183  12.892  1.00 97.35           H  
ATOM   4124  CA  ASN A 273       0.851  10.360  12.357  1.00 97.35           C  
ATOM   4125  HA  ASN A 273       0.858   9.773  11.439  1.00 97.35           H  
ATOM   4126  C   ASN A 273       0.569   9.358  13.488  1.00 97.35           C  
ATOM   4127  CB  ASN A 273       2.229  11.046  12.481  1.00 97.35           C  
ATOM   4128  HB2 ASN A 273       2.393  11.692  11.619  1.00 97.35           H  
ATOM   4129  HB3 ASN A 273       3.016  10.293  12.492  1.00 97.35           H  
ATOM   4130  O   ASN A 273      -0.377   9.524  14.259  1.00 97.35           O  
ATOM   4131  CG  ASN A 273       2.369  11.905  13.722  1.00 97.35           C  
ATOM   4132  ND2 ASN A 273       3.412  12.689  13.813  1.00 97.35           N  
ATOM   4133 HD21 ASN A 273       3.531  13.112  14.723  1.00 97.35           H  
ATOM   4134 HD22 ASN A 273       4.166  12.639  13.143  1.00 97.35           H  
ATOM   4135  OD1 ASN A 273       1.532  11.914  14.607  1.00 97.35           O  
ATOM   4136  N   SER A 274       1.431   8.349  13.629  1.00 96.95           N  
ATOM   4137  H   SER A 274       2.163   8.213  12.947  1.00 96.95           H  
ATOM   4138  CA  SER A 274       1.342   7.359  14.708  1.00 96.95           C  
ATOM   4139  HA  SER A 274       0.408   6.808  14.598  1.00 96.95           H  
ATOM   4140  C   SER A 274       1.353   7.969  16.115  1.00 96.95           C  
ATOM   4141  CB  SER A 274       2.493   6.361  14.583  1.00 96.95           C  
ATOM   4142  HB2 SER A 274       2.406   5.833  13.634  1.00 96.95           H  
ATOM   4143  HB3 SER A 274       2.442   5.636  15.395  1.00 96.95           H  
ATOM   4144  O   SER A 274       0.633   7.483  16.976  1.00 96.95           O  
ATOM   4145  OG  SER A 274       3.743   7.030  14.610  1.00 96.95           O  
ATOM   4146  HG  SER A 274       4.400   6.414  14.278  1.00 96.95           H  
ATOM   4147  N   SER A 275       2.084   9.068  16.356  1.00 97.38           N  
ATOM   4148  H   SER A 275       2.669   9.429  15.616  1.00 97.38           H  
ATOM   4149  CA  SER A 275       2.108   9.738  17.671  1.00 97.38           C  
ATOM   4150  HA  SER A 275       2.269   8.972  18.430  1.00 97.38           H  
ATOM   4151  C   SER A 275       0.794  10.435  18.038  1.00 97.38           C  
ATOM   4152  CB  SER A 275       3.272  10.735  17.771  1.00 97.38           C  
ATOM   4153  HB2 SER A 275       3.352  11.080  18.801  1.00 97.38           H  
ATOM   4154  HB3 SER A 275       4.200  10.226  17.510  1.00 97.38           H  
ATOM   4155  O   SER A 275       0.638  10.910  19.157  1.00 97.38           O  
ATOM   4156  OG  SER A 275       3.104  11.859  16.925  1.00 97.38           O  
ATOM   4157  HG  SER A 275       2.284  12.293  17.173  1.00 97.38           H  
ATOM   4158  N   THR A 276      -0.128  10.551  17.084  1.00 97.72           N  
ATOM   4159  H   THR A 276       0.073  10.126  16.190  1.00 97.72           H  
ATOM   4160  CA  THR A 276      -1.482  11.092  17.264  1.00 97.72           C  
ATOM   4161  HA  THR A 276      -1.682  11.204  18.330  1.00 97.72           H  
ATOM   4162  C   THR A 276      -2.531  10.099  16.754  1.00 97.72           C  
ATOM   4163  CB  THR A 276      -1.618  12.477  16.615  1.00 97.72           C  
ATOM   4164  HB  THR A 276      -2.663  12.788  16.618  1.00 97.72           H  
ATOM   4165  O   THR A 276      -3.597  10.495  16.282  1.00 97.72           O  
ATOM   4166  CG2 THR A 276      -0.802  13.548  17.335  1.00 97.72           C  
ATOM   4167 HG21 THR A 276      -0.981  14.516  16.867  1.00 97.72           H  
ATOM   4168 HG22 THR A 276       0.261  13.315  17.290  1.00 97.72           H  
ATOM   4169 HG23 THR A 276      -1.112  13.597  18.379  1.00 97.72           H  
ATOM   4170  OG1 THR A 276      -1.137  12.442  15.289  1.00 97.72           O  
ATOM   4171  HG1 THR A 276      -0.223  12.152  15.324  1.00 97.72           H  
ATOM   4172  N   ASN A 277      -2.208   8.804  16.827  1.00 98.19           N  
ATOM   4173  H   ASN A 277      -1.325   8.558  17.250  1.00 98.19           H  
ATOM   4174  CA  ASN A 277      -3.116   7.682  16.593  1.00 98.19           C  
ATOM   4175  HA  ASN A 277      -2.501   6.782  16.583  1.00 98.19           H  
ATOM   4176  C   ASN A 277      -3.833   7.704  15.234  1.00 98.19           C  
ATOM   4177  CB  ASN A 277      -4.068   7.559  17.795  1.00 98.19           C  
ATOM   4178  HB2 ASN A 277      -4.690   8.451  17.860  1.00 98.19           H  
ATOM   4179  HB3 ASN A 277      -4.725   6.701  17.655  1.00 98.19           H  
ATOM   4180  O   ASN A 277      -4.989   7.295  15.129  1.00 98.19           O  
ATOM   4181  CG  ASN A 277      -3.344   7.364  19.114  1.00 98.19           C  
ATOM   4182  ND2 ASN A 277      -3.995   7.667  20.209  1.00 98.19           N  
ATOM   4183 HD21 ASN A 277      -3.630   7.246  21.051  1.00 98.19           H  
ATOM   4184 HD22 ASN A 277      -4.981   7.881  20.166  1.00 98.19           H  
ATOM   4185  OD1 ASN A 277      -2.191   6.966  19.170  1.00 98.19           O  
ATOM   4186  N   TYR A 278      -3.161   8.200  14.189  1.00 98.51           N  
ATOM   4187  H   TYR A 278      -2.222   8.540  14.344  1.00 98.51           H  
ATOM   4188  CA  TYR A 278      -3.710   8.273  12.831  1.00 98.51           C  
ATOM   4189  HA  TYR A 278      -3.049   8.929  12.264  1.00 98.51           H  
ATOM   4190  C   TYR A 278      -5.093   8.932  12.750  1.00 98.51           C  
ATOM   4191  CB  TYR A 278      -3.665   6.897  12.155  1.00 98.51           C  
ATOM   4192  HB2 TYR A 278      -4.334   6.218  12.684  1.00 98.51           H  
ATOM   4193  HB3 TYR A 278      -4.040   6.993  11.136  1.00 98.51           H  
ATOM   4194  O   TYR A 278      -5.964   8.476  12.014  1.00 98.51           O  
ATOM   4195  CG  TYR A 278      -2.285   6.289  12.081  1.00 98.51           C  
ATOM   4196  CD1 TYR A 278      -1.341   6.816  11.187  1.00 98.51           C  
ATOM   4197  HD1 TYR A 278      -1.611   7.657  10.565  1.00 98.51           H  
ATOM   4198  CD2 TYR A 278      -1.961   5.175  12.872  1.00 98.51           C  
ATOM   4199  HD2 TYR A 278      -2.706   4.750  13.529  1.00 98.51           H  
ATOM   4200  CE1 TYR A 278      -0.066   6.235  11.087  1.00 98.51           C  
ATOM   4201  HE1 TYR A 278       0.658   6.637  10.393  1.00 98.51           H  
ATOM   4202  CE2 TYR A 278      -0.691   4.581  12.766  1.00 98.51           C  
ATOM   4203  HE2 TYR A 278      -0.444   3.706  13.350  1.00 98.51           H  
ATOM   4204  OH  TYR A 278       1.492   4.547  11.797  1.00 98.51           O  
ATOM   4205  HH  TYR A 278       2.084   5.096  11.277  1.00 98.51           H  
ATOM   4206  CZ  TYR A 278       0.261   5.110  11.875  1.00 98.51           C  
ATOM   4207  N   THR A 279      -5.305  10.010  13.504  1.00 98.28           N  
ATOM   4208  H   THR A 279      -4.524  10.361  14.040  1.00 98.28           H  
ATOM   4209  CA  THR A 279      -6.556  10.775  13.528  1.00 98.28           C  
ATOM   4210  HA  THR A 279      -7.342  10.137  13.933  1.00 98.28           H  
ATOM   4211  C   THR A 279      -6.955  11.216  12.122  1.00 98.28           C  
ATOM   4212  CB  THR A 279      -6.431  12.020  14.418  1.00 98.28           C  
ATOM   4213  HB  THR A 279      -5.702  12.708  13.992  1.00 98.28           H  
ATOM   4214  O   THR A 279      -6.175  11.892  11.448  1.00 98.28           O  
ATOM   4215  CG2 THR A 279      -7.766  12.750  14.575  1.00 98.28           C  
ATOM   4216 HG21 THR A 279      -8.119  13.122  13.613  1.00 98.28           H  
ATOM   4217 HG22 THR A 279      -8.505  12.068  14.995  1.00 98.28           H  
ATOM   4218 HG23 THR A 279      -7.641  13.595  15.252  1.00 98.28           H  
ATOM   4219  OG1 THR A 279      -6.029  11.685  15.725  1.00 98.28           O  
ATOM   4220  HG1 THR A 279      -5.180  11.238  15.710  1.00 98.28           H  
ATOM   4221  N   LEU A 280      -8.166  10.865  11.686  1.00 97.76           N  
ATOM   4222  H   LEU A 280      -8.771  10.352  12.311  1.00 97.76           H  
ATOM   4223  CA  LEU A 280      -8.706  11.262  10.386  1.00 97.76           C  
ATOM   4224  HA  LEU A 280      -7.874  11.460   9.710  1.00 97.76           H  
ATOM   4225  C   LEU A 280      -9.515  12.546  10.517  1.00 97.76           C  
ATOM   4226  CB  LEU A 280      -9.496  10.090   9.789  1.00 97.76           C  
ATOM   4227  HB2 LEU A 280     -10.234   9.731  10.507  1.00 97.76           H  
ATOM   4228  HB3 LEU A 280      -8.759   9.301   9.635  1.00 97.76           H  
ATOM   4229  O   LEU A 280     -10.406  12.641  11.355  1.00 97.76           O  
ATOM   4230  CG  LEU A 280     -10.178  10.351   8.433  1.00 97.76           C  
ATOM   4231  HG  LEU A 280      -9.581  11.055   7.852  1.00 97.76           H  
ATOM   4232  CD1 LEU A 280     -10.264   9.038   7.654  1.00 97.76           C  
ATOM   4233 HD11 LEU A 280      -9.261   8.670   7.440  1.00 97.76           H  
ATOM   4234 HD12 LEU A 280     -10.791   9.178   6.710  1.00 97.76           H  
ATOM   4235 HD13 LEU A 280     -10.785   8.290   8.253  1.00 97.76           H  
ATOM   4236  CD2 LEU A 280     -11.607  10.888   8.577  1.00 97.76           C  
ATOM   4237 HD21 LEU A 280     -11.598  11.887   9.013  1.00 97.76           H  
ATOM   4238 HD22 LEU A 280     -12.186  10.227   9.221  1.00 97.76           H  
ATOM   4239 HD23 LEU A 280     -12.082  10.935   7.596  1.00 97.76           H  
ATOM   4240  N   THR A 281      -9.243  13.528   9.666  1.00 97.68           N  
ATOM   4241  H   THR A 281      -8.483  13.407   9.012  1.00 97.68           H  
ATOM   4242  CA  THR A 281      -9.987  14.790   9.602  1.00 97.68           C  
ATOM   4243  HA  THR A 281     -10.915  14.687  10.165  1.00 97.68           H  
ATOM   4244  C   THR A 281     -10.362  15.118   8.167  1.00 97.68           C  
ATOM   4245  CB  THR A 281      -9.204  15.962  10.212  1.00 97.68           C  
ATOM   4246  HB  THR A 281      -9.808  16.866  10.125  1.00 97.68           H  
ATOM   4247  O   THR A 281      -9.625  14.802   7.244  1.00 97.68           O  
ATOM   4248  CG2 THR A 281      -8.871  15.745  11.686  1.00 97.68           C  
ATOM   4249 HG21 THR A 281      -8.403  16.640  12.096  1.00 97.68           H  
ATOM   4250 HG22 THR A 281      -9.789  15.544  12.239  1.00 97.68           H  
ATOM   4251 HG23 THR A 281      -8.192  14.900  11.798  1.00 97.68           H  
ATOM   4252  OG1 THR A 281      -7.982  16.170   9.547  1.00 97.68           O  
ATOM   4253  HG1 THR A 281      -7.531  16.895   9.986  1.00 97.68           H  
ATOM   4254  N   PHE A 282     -11.506  15.762   7.970  1.00 96.89           N  
ATOM   4255  H   PHE A 282     -12.085  15.955   8.775  1.00 96.89           H  
ATOM   4256  CA  PHE A 282     -11.928  16.349   6.698  1.00 96.89           C  
ATOM   4257  HA  PHE A 282     -11.043  16.584   6.107  1.00 96.89           H  
ATOM   4258  C   PHE A 282     -12.672  17.664   6.947  1.00 96.89           C  
ATOM   4259  CB  PHE A 282     -12.781  15.357   5.896  1.00 96.89           C  
ATOM   4260  HB2 PHE A 282     -13.113  15.839   4.977  1.00 96.89           H  
ATOM   4261  HB3 PHE A 282     -12.148  14.521   5.599  1.00 96.89           H  
ATOM   4262  O   PHE A 282     -13.225  17.874   8.031  1.00 96.89           O  
ATOM   4263  CG  PHE A 282     -13.997  14.818   6.628  1.00 96.89           C  
ATOM   4264  CD1 PHE A 282     -13.940  13.564   7.261  1.00 96.89           C  
ATOM   4265  HD1 PHE A 282     -13.027  12.988   7.224  1.00 96.89           H  
ATOM   4266  CD2 PHE A 282     -15.187  15.567   6.676  1.00 96.89           C  
ATOM   4267  HD2 PHE A 282     -15.237  16.532   6.195  1.00 96.89           H  
ATOM   4268  CE1 PHE A 282     -15.069  13.051   7.923  1.00 96.89           C  
ATOM   4269  HE1 PHE A 282     -15.027  12.076   8.385  1.00 96.89           H  
ATOM   4270  CE2 PHE A 282     -16.308  15.068   7.362  1.00 96.89           C  
ATOM   4271  HE2 PHE A 282     -17.214  15.655   7.412  1.00 96.89           H  
ATOM   4272  CZ  PHE A 282     -16.255  13.803   7.973  1.00 96.89           C  
ATOM   4273  HZ  PHE A 282     -17.122  13.401   8.476  1.00 96.89           H  
ATOM   4274  N   LEU A 283     -12.685  18.543   5.944  1.00 96.71           N  
ATOM   4275  H   LEU A 283     -12.256  18.270   5.071  1.00 96.71           H  
ATOM   4276  CA  LEU A 283     -13.279  19.883   6.022  1.00 96.71           C  
ATOM   4277  HA  LEU A 283     -13.244  20.238   7.052  1.00 96.71           H  
ATOM   4278  C   LEU A 283     -14.749  19.901   5.607  1.00 96.71           C  
ATOM   4279  CB  LEU A 283     -12.484  20.846   5.125  1.00 96.71           C  
ATOM   4280  HB2 LEU A 283     -12.525  20.479   4.099  1.00 96.71           H  
ATOM   4281  HB3 LEU A 283     -12.975  21.818   5.149  1.00 96.71           H  
ATOM   4282  O   LEU A 283     -15.541  20.658   6.163  1.00 96.71           O  
ATOM   4283  CG  LEU A 283     -11.011  21.035   5.520  1.00 96.71           C  
ATOM   4284  HG  LEU A 283     -10.488  20.080   5.465  1.00 96.71           H  
ATOM   4285  CD1 LEU A 283     -10.352  22.003   4.536  1.00 96.71           C  
ATOM   4286 HD11 LEU A 283     -10.826  22.983   4.598  1.00 96.71           H  
ATOM   4287 HD12 LEU A 283      -9.292  22.098   4.773  1.00 96.71           H  
ATOM   4288 HD13 LEU A 283     -10.448  21.619   3.520  1.00 96.71           H  
ATOM   4289  CD2 LEU A 283     -10.857  21.605   6.932  1.00 96.71           C  
ATOM   4290 HD21 LEU A 283     -11.206  20.877   7.665  1.00 96.71           H  
ATOM   4291 HD22 LEU A 283     -11.429  22.527   7.031  1.00 96.71           H  
ATOM   4292 HD23 LEU A 283      -9.805  21.806   7.133  1.00 96.71           H  
ATOM   4293  N   ALA A 284     -15.116  19.080   4.627  1.00 95.15           N  
ATOM   4294  H   ALA A 284     -14.417  18.497   4.189  1.00 95.15           H  
ATOM   4295  CA  ALA A 284     -16.492  18.952   4.177  1.00 95.15           C  
ATOM   4296  HA  ALA A 284     -17.156  19.217   4.999  1.00 95.15           H  
ATOM   4297  C   ALA A 284     -16.801  17.510   3.788  1.00 95.15           C  
ATOM   4298  CB  ALA A 284     -16.751  19.932   3.026  1.00 95.15           C  
ATOM   4299  HB1 ALA A 284     -17.798  19.880   2.725  1.00 95.15           H  
ATOM   4300  HB2 ALA A 284     -16.527  20.948   3.351  1.00 95.15           H  
ATOM   4301  HB3 ALA A 284     -16.123  19.681   2.172  1.00 95.15           H  
ATOM   4302  O   ALA A 284     -15.915  16.748   3.402  1.00 95.15           O  
ATOM   4303  N   SER A 285     -18.079  17.155   3.885  1.00 92.61           N  
ATOM   4304  H   SER A 285     -18.756  17.850   4.168  1.00 92.61           H  
ATOM   4305  CA  SER A 285     -18.597  15.851   3.499  1.00 92.61           C  
ATOM   4306  HA  SER A 285     -17.840  15.318   2.924  1.00 92.61           H  
ATOM   4307  C   SER A 285     -19.845  16.013   2.645  1.00 92.61           C  
ATOM   4308  CB  SER A 285     -18.915  15.018   4.734  1.00 92.61           C  
ATOM   4309  HB2 SER A 285     -19.723  15.485   5.297  1.00 92.61           H  
ATOM   4310  HB3 SER A 285     -18.027  14.946   5.362  1.00 92.61           H  
ATOM   4311  O   SER A 285     -20.699  16.855   2.930  1.00 92.61           O  
ATOM   4312  OG  SER A 285     -19.299  13.726   4.329  1.00 92.61           O  
ATOM   4313  HG  SER A 285     -18.483  13.238   4.194  1.00 92.61           H  
ATOM   4314  N   LYS A 286     -19.955  15.195   1.602  1.00 90.57           N  
ATOM   4315  H   LYS A 286     -19.188  14.558   1.436  1.00 90.57           H  
ATOM   4316  CA  LYS A 286     -21.131  15.080   0.751  1.00 90.57           C  
ATOM   4317  HA  LYS A 286     -21.953  15.621   1.220  1.00 90.57           H  
ATOM   4318  C   LYS A 286     -21.525  13.615   0.632  1.00 90.57           C  
ATOM   4319  CB  LYS A 286     -20.848  15.720  -0.612  1.00 90.57           C  
ATOM   4320  HB2 LYS A 286     -20.465  16.730  -0.463  1.00 90.57           H  
ATOM   4321  HB3 LYS A 286     -20.093  15.136  -1.139  1.00 90.57           H  
ATOM   4322  O   LYS A 286     -20.781  12.790   0.111  1.00 90.57           O  
ATOM   4323  CG  LYS A 286     -22.132  15.790  -1.445  1.00 90.57           C  
ATOM   4324  HG2 LYS A 286     -22.576  14.798  -1.528  1.00 90.57           H  
ATOM   4325  HG3 LYS A 286     -22.845  16.449  -0.950  1.00 90.57           H  
ATOM   4326  CD  LYS A 286     -21.846  16.316  -2.852  1.00 90.57           C  
ATOM   4327  HD2 LYS A 286     -21.130  15.654  -3.341  1.00 90.57           H  
ATOM   4328  HD3 LYS A 286     -21.427  17.320  -2.791  1.00 90.57           H  
ATOM   4329  CE  LYS A 286     -23.162  16.337  -3.633  1.00 90.57           C  
ATOM   4330  HE2 LYS A 286     -23.834  17.060  -3.171  1.00 90.57           H  
ATOM   4331  HE3 LYS A 286     -23.631  15.357  -3.549  1.00 90.57           H  
ATOM   4332  NZ  LYS A 286     -22.943  16.666  -5.060  1.00 90.57           N  
ATOM   4333  HZ1 LYS A 286     -22.518  17.577  -5.160  1.00 90.57           H  
ATOM   4334  HZ2 LYS A 286     -23.824  16.643  -5.552  1.00 90.57           H  
ATOM   4335  HZ3 LYS A 286     -22.343  15.968  -5.476  1.00 90.57           H  
ATOM   4336  N   ASN A 287     -22.740  13.320   1.063  1.00 85.05           N  
ATOM   4337  H   ASN A 287     -23.302  14.060   1.460  1.00 85.05           H  
ATOM   4338  CA  ASN A 287     -23.364  12.019   0.898  1.00 85.05           C  
ATOM   4339  HA  ASN A 287     -22.608  11.234   0.899  1.00 85.05           H  
ATOM   4340  C   ASN A 287     -24.126  11.966  -0.429  1.00 85.05           C  
ATOM   4341  CB  ASN A 287     -24.277  11.821   2.104  1.00 85.05           C  
ATOM   4342  HB2 ASN A 287     -25.097  12.539   2.077  1.00 85.05           H  
ATOM   4343  HB3 ASN A 287     -23.699  11.988   3.013  1.00 85.05           H  
ATOM   4344  O   ASN A 287     -24.848  12.908  -0.764  1.00 85.05           O  
ATOM   4345  CG  ASN A 287     -24.875  10.438   2.153  1.00 85.05           C  
ATOM   4346  ND2 ASN A 287     -24.971   9.927   3.343  1.00 85.05           N  
ATOM   4347 HD21 ASN A 287     -25.375   9.003   3.402  1.00 85.05           H  
ATOM   4348 HD22 ASN A 287     -24.709  10.450   4.166  1.00 85.05           H  
ATOM   4349  OD1 ASN A 287     -25.271   9.841   1.168  1.00 85.05           O  
ATOM   4350  N   ASN A 288     -23.973  10.878  -1.178  1.00 83.52           N  
ATOM   4351  H   ASN A 288     -23.396  10.125  -0.833  1.00 83.52           H  
ATOM   4352  CA  ASN A 288     -24.803  10.599  -2.336  1.00 83.52           C  
ATOM   4353  HA  ASN A 288     -25.710  11.202  -2.289  1.00 83.52           H  
ATOM   4354  C   ASN A 288     -25.203   9.126  -2.328  1.00 83.52           C  
ATOM   4355  CB  ASN A 288     -24.055  10.933  -3.631  1.00 83.52           C  
ATOM   4356  HB2 ASN A 288     -24.713  10.773  -4.485  1.00 83.52           H  
ATOM   4357  HB3 ASN A 288     -23.230  10.223  -3.699  1.00 83.52           H  
ATOM   4358  O   ASN A 288     -24.371   8.234  -2.185  1.00 83.52           O  
ATOM   4359  CG  ASN A 288     -23.491  12.341  -3.712  1.00 83.52           C  
ATOM   4360  ND2 ASN A 288     -22.318  12.549  -3.156  1.00 83.52           N  
ATOM   4361 HD21 ASN A 288     -21.889  13.463  -3.182  1.00 83.52           H  
ATOM   4362 HD22 ASN A 288     -21.884  11.786  -2.656  1.00 83.52           H  
ATOM   4363  OD1 ASN A 288     -24.051  13.253  -4.309  1.00 83.52           O  
ATOM   4364  N   GLY A 289     -26.472   8.859  -2.592  1.00 77.78           N  
ATOM   4365  H   GLY A 289     -27.135   9.611  -2.712  1.00 77.78           H  
ATOM   4366  CA  GLY A 289     -26.936   7.508  -2.830  1.00 77.78           C  
ATOM   4367  HA2 GLY A 289     -26.175   6.964  -3.391  1.00 77.78           H  
ATOM   4368  HA3 GLY A 289     -27.110   6.998  -1.882  1.00 77.78           H  
ATOM   4369  C   GLY A 289     -28.216   7.494  -3.638  1.00 77.78           C  
ATOM   4370  O   GLY A 289     -28.882   8.521  -3.795  1.00 77.78           O  
ATOM   4371  N   SER A 290     -28.581   6.315  -4.131  1.00 71.62           N  
ATOM   4372  H   SER A 290     -27.960   5.528  -4.006  1.00 71.62           H  
ATOM   4373  CA  SER A 290     -29.934   6.080  -4.627  1.00 71.62           C  
ATOM   4374  HA  SER A 290     -30.105   6.715  -5.497  1.00 71.62           H  
ATOM   4375  C   SER A 290     -30.933   6.458  -3.530  1.00 71.62           C  
ATOM   4376  CB  SER A 290     -30.092   4.616  -5.053  1.00 71.62           C  
ATOM   4377  HB2 SER A 290     -31.129   4.424  -5.328  1.00 71.62           H  
ATOM   4378  HB3 SER A 290     -29.460   4.436  -5.923  1.00 71.62           H  
ATOM   4379  O   SER A 290     -30.682   6.153  -2.363  1.00 71.62           O  
ATOM   4380  OG  SER A 290     -29.703   3.732  -4.017  1.00 71.62           O  
ATOM   4381  HG  SER A 290     -29.848   4.171  -3.176  1.00 71.62           H  
ATOM   4382  N   GLN A 291     -32.051   7.107  -3.881  1.00 59.91           N  
ATOM   4383  H   GLN A 291     -32.183   7.361  -4.849  1.00 59.91           H  
ATOM   4384  CA  GLN A 291     -33.147   7.376  -2.943  1.00 59.91           C  
ATOM   4385  HA  GLN A 291     -32.749   7.889  -2.068  1.00 59.91           H  
ATOM   4386  C   GLN A 291     -33.745   6.044  -2.469  1.00 59.91           C  
ATOM   4387  CB  GLN A 291     -34.224   8.273  -3.587  1.00 59.91           C  
ATOM   4388  HB2 GLN A 291     -35.112   8.245  -2.955  1.00 59.91           H  
ATOM   4389  HB3 GLN A 291     -34.494   7.873  -4.564  1.00 59.91           H  
ATOM   4390  O   GLN A 291     -34.738   5.554  -3.002  1.00 59.91           O  
ATOM   4391  CG  GLN A 291     -33.808   9.745  -3.728  1.00 59.91           C  
ATOM   4392  HG2 GLN A 291     -33.476  10.112  -2.757  1.00 59.91           H  
ATOM   4393  HG3 GLN A 291     -32.979   9.832  -4.430  1.00 59.91           H  
ATOM   4394  CD  GLN A 291     -34.963  10.621  -4.218  1.00 59.91           C  
ATOM   4395  NE2 GLN A 291     -35.034  11.868  -3.807  1.00 59.91           N  
ATOM   4396 HE21 GLN A 291     -34.340  12.253  -3.182  1.00 59.91           H  
ATOM   4397 HE22 GLN A 291     -35.817  12.399  -4.161  1.00 59.91           H  
ATOM   4398  OE1 GLN A 291     -35.824  10.212  -4.976  1.00 59.91           O  
ATOM   4399  N   LEU A 292     -33.111   5.418  -1.480  1.00 59.65           N  
ATOM   4400  H   LEU A 292     -32.227   5.799  -1.174  1.00 59.65           H  
ATOM   4401  CA  LEU A 292     -33.639   4.250  -0.798  1.00 59.65           C  
ATOM   4402  HA  LEU A 292     -34.150   3.608  -1.515  1.00 59.65           H  
ATOM   4403  C   LEU A 292     -34.679   4.793   0.178  1.00 59.65           C  
ATOM   4404  CB  LEU A 292     -32.505   3.439  -0.151  1.00 59.65           C  
ATOM   4405  HB2 LEU A 292     -32.942   2.591   0.376  1.00 59.65           H  
ATOM   4406  HB3 LEU A 292     -32.025   4.084   0.585  1.00 59.65           H  
ATOM   4407  O   LEU A 292     -34.365   5.271   1.266  1.00 59.65           O  
ATOM   4408  CG  LEU A 292     -31.424   2.920  -1.126  1.00 59.65           C  
ATOM   4409  HG  LEU A 292     -30.909   3.769  -1.576  1.00 59.65           H  
ATOM   4410  CD1 LEU A 292     -30.371   2.085  -0.398  1.00 59.65           C  
ATOM   4411 HD11 LEU A 292     -29.797   2.715   0.281  1.00 59.65           H  
ATOM   4412 HD12 LEU A 292     -30.841   1.277   0.163  1.00 59.65           H  
ATOM   4413 HD13 LEU A 292     -29.670   1.660  -1.116  1.00 59.65           H  
ATOM   4414  CD2 LEU A 292     -32.016   2.072  -2.254  1.00 59.65           C  
ATOM   4415 HD21 LEU A 292     -31.213   1.653  -2.860  1.00 59.65           H  
ATOM   4416 HD22 LEU A 292     -32.629   2.697  -2.905  1.00 59.65           H  
ATOM   4417 HD23 LEU A 292     -32.621   1.263  -1.845  1.00 59.65           H  
ATOM   4418  N   SER A 293     -35.923   4.793  -0.290  1.00 49.48           N  
ATOM   4419  H   SER A 293     -36.051   4.399  -1.211  1.00 49.48           H  
ATOM   4420  CA  SER A 293     -37.066   5.556   0.214  1.00 49.48           C  
ATOM   4421  HA  SER A 293     -36.845   6.615   0.079  1.00 49.48           H  
ATOM   4422  C   SER A 293     -37.424   5.377   1.695  1.00 49.48           C  
ATOM   4423  CB  SER A 293     -38.276   5.217  -0.672  1.00 49.48           C  
ATOM   4424  HB2 SER A 293     -38.081   5.578  -1.681  1.00 49.48           H  
ATOM   4425  HB3 SER A 293     -39.170   5.715  -0.297  1.00 49.48           H  
ATOM   4426  O   SER A 293     -38.335   6.055   2.155  1.00 49.48           O  
ATOM   4427  OG  SER A 293     -38.489   3.813  -0.726  1.00 49.48           O  
ATOM   4428  HG  SER A 293     -38.940   3.539   0.076  1.00 49.48           H  
ATOM   4429  N   TRP A 294     -36.757   4.503   2.457  1.00 51.84           N  
ATOM   4430  H   TRP A 294     -35.942   4.062   2.054  1.00 51.84           H  
ATOM   4431  CA  TRP A 294     -37.186   4.099   3.805  1.00 51.84           C  
ATOM   4432  HA  TRP A 294     -37.983   4.765   4.135  1.00 51.84           H  
ATOM   4433  C   TRP A 294     -36.133   4.233   4.912  1.00 51.84           C  
ATOM   4434  CB  TRP A 294     -37.790   2.687   3.729  1.00 51.84           C  
ATOM   4435  HB2 TRP A 294     -38.090   2.375   4.730  1.00 51.84           H  
ATOM   4436  HB3 TRP A 294     -37.023   1.993   3.385  1.00 51.84           H  
ATOM   4437  O   TRP A 294     -36.354   3.742   6.014  1.00 51.84           O  
ATOM   4438  CG  TRP A 294     -38.998   2.548   2.847  1.00 51.84           C  
ATOM   4439  CD1 TRP A 294     -39.894   3.523   2.564  1.00 51.84           C  
ATOM   4440  HD1 TRP A 294     -39.869   4.528   2.959  1.00 51.84           H  
ATOM   4441  CD2 TRP A 294     -39.541   1.342   2.231  1.00 51.84           C  
ATOM   4442  CE2 TRP A 294     -40.732   1.693   1.525  1.00 51.84           C  
ATOM   4443  CE3 TRP A 294     -39.186  -0.024   2.249  1.00 51.84           C  
ATOM   4444  HE3 TRP A 294     -38.313  -0.330   2.808  1.00 51.84           H  
ATOM   4445  NE1 TRP A 294     -40.869   3.046   1.720  1.00 51.84           N  
ATOM   4446  HE1 TRP A 294     -41.657   3.599   1.417  1.00 51.84           H  
ATOM   4447  CH2 TRP A 294     -41.146  -0.603   0.906  1.00 51.84           C  
ATOM   4448  HH2 TRP A 294     -41.762  -1.350   0.426  1.00 51.84           H  
ATOM   4449  CZ2 TRP A 294     -41.523   0.749   0.860  1.00 51.84           C  
ATOM   4450  HZ2 TRP A 294     -42.425   1.053   0.351  1.00 51.84           H  
ATOM   4451  CZ3 TRP A 294     -39.984  -0.986   1.600  1.00 51.84           C  
ATOM   4452  HZ3 TRP A 294     -39.716  -2.031   1.656  1.00 51.84           H  
ATOM   4453  N   ILE A 295     -34.991   4.884   4.667  1.00 52.72           N  
ATOM   4454  H   ILE A 295     -34.831   5.275   3.750  1.00 52.72           H  
ATOM   4455  CA  ILE A 295     -33.885   4.866   5.639  1.00 52.72           C  
ATOM   4456  HA  ILE A 295     -34.320   4.755   6.632  1.00 52.72           H  
ATOM   4457  C   ILE A 295     -33.171   6.221   5.681  1.00 52.72           C  
ATOM   4458  CB  ILE A 295     -32.939   3.638   5.421  1.00 52.72           C  
ATOM   4459  HB  ILE A 295     -31.921   3.987   5.246  1.00 52.72           H  
ATOM   4460  O   ILE A 295     -32.166   6.441   5.014  1.00 52.72           O  
ATOM   4461  CG1 ILE A 295     -33.342   2.748   4.214  1.00 52.72           C  
ATOM   4462 HG12 ILE A 295     -34.310   2.288   4.413  1.00 52.72           H  
ATOM   4463 HG13 ILE A 295     -33.431   3.377   3.328  1.00 52.72           H  
ATOM   4464  CG2 ILE A 295     -32.919   2.801   6.714  1.00 52.72           C  
ATOM   4465 HG21 ILE A 295     -33.908   2.386   6.910  1.00 52.72           H  
ATOM   4466 HG22 ILE A 295     -32.615   3.424   7.555  1.00 52.72           H  
ATOM   4467 HG23 ILE A 295     -32.198   1.988   6.630  1.00 52.72           H  
ATOM   4468  CD1 ILE A 295     -32.381   1.627   3.834  1.00 52.72           C  
ATOM   4469 HD11 ILE A 295     -31.434   2.063   3.516  1.00 52.72           H  
ATOM   4470 HD12 ILE A 295     -32.235   0.936   4.665  1.00 52.72           H  
ATOM   4471 HD13 ILE A 295     -32.797   1.072   2.994  1.00 52.72           H  
ATOM   4472  N   GLY A 296     -33.671   7.135   6.523  1.00 52.14           N  
ATOM   4473  H   GLY A 296     -34.535   6.923   7.000  1.00 52.14           H  
ATOM   4474  CA  GLY A 296     -32.984   8.398   6.853  1.00 52.14           C  
ATOM   4475  HA2 GLY A 296     -32.875   8.994   5.947  1.00 52.14           H  
ATOM   4476  HA3 GLY A 296     -33.587   8.957   7.569  1.00 52.14           H  
ATOM   4477  C   GLY A 296     -31.587   8.194   7.463  1.00 52.14           C  
ATOM   4478  O   GLY A 296     -30.761   9.104   7.447  1.00 52.14           O  
ATOM   4479  N   PHE A 297     -31.296   6.971   7.918  1.00 56.68           N  
ATOM   4480  H   PHE A 297     -32.039   6.287   7.927  1.00 56.68           H  
ATOM   4481  CA  PHE A 297     -29.986   6.533   8.397  1.00 56.68           C  
ATOM   4482  HA  PHE A 297     -29.651   7.231   9.164  1.00 56.68           H  
ATOM   4483  C   PHE A 297     -28.902   6.498   7.318  1.00 56.68           C  
ATOM   4484  CB  PHE A 297     -30.128   5.151   9.038  1.00 56.68           C  
ATOM   4485  HB2 PHE A 297     -30.592   4.463   8.332  1.00 56.68           H  
ATOM   4486  HB3 PHE A 297     -29.135   4.764   9.269  1.00 56.68           H  
ATOM   4487  O   PHE A 297     -27.723   6.505   7.652  1.00 56.68           O  
ATOM   4488  CG  PHE A 297     -30.924   5.192  10.323  1.00 56.68           C  
ATOM   4489  CD1 PHE A 297     -30.296   5.619  11.507  1.00 56.68           C  
ATOM   4490  HD1 PHE A 297     -29.249   5.885  11.505  1.00 56.68           H  
ATOM   4491  CD2 PHE A 297     -32.287   4.840  10.340  1.00 56.68           C  
ATOM   4492  HD2 PHE A 297     -32.783   4.509   9.440  1.00 56.68           H  
ATOM   4493  CE1 PHE A 297     -31.026   5.691  12.704  1.00 56.68           C  
ATOM   4494  HE1 PHE A 297     -30.540   6.008  13.615  1.00 56.68           H  
ATOM   4495  CE2 PHE A 297     -33.016   4.910  11.539  1.00 56.68           C  
ATOM   4496  HE2 PHE A 297     -34.058   4.628  11.560  1.00 56.68           H  
ATOM   4497  CZ  PHE A 297     -32.385   5.336  12.721  1.00 56.68           C  
ATOM   4498  HZ  PHE A 297     -32.941   5.381  13.646  1.00 56.68           H  
ATOM   4499  N   LEU A 298     -29.271   6.526   6.035  1.00 56.03           N  
ATOM   4500  H   LEU A 298     -30.250   6.527   5.788  1.00 56.03           H  
ATOM   4501  CA  LEU A 298     -28.281   6.612   4.966  1.00 56.03           C  
ATOM   4502  HA  LEU A 298     -27.501   5.873   5.148  1.00 56.03           H  
ATOM   4503  C   LEU A 298     -27.560   7.953   4.935  1.00 56.03           C  
ATOM   4504  CB  LEU A 298     -28.946   6.324   3.620  1.00 56.03           C  
ATOM   4505  HB2 LEU A 298     -29.847   6.933   3.536  1.00 56.03           H  
ATOM   4506  HB3 LEU A 298     -28.275   6.610   2.810  1.00 56.03           H  
ATOM   4507  O   LEU A 298     -26.541   8.034   4.275  1.00 56.03           O  
ATOM   4508  CG  LEU A 298     -29.293   4.843   3.459  1.00 56.03           C  
ATOM   4509  HG  LEU A 298     -29.853   4.494   4.326  1.00 56.03           H  
ATOM   4510  CD1 LEU A 298     -30.174   4.694   2.233  1.00 56.03           C  
ATOM   4511 HD11 LEU A 298     -31.064   5.312   2.350  1.00 56.03           H  
ATOM   4512 HD12 LEU A 298     -29.631   4.994   1.336  1.00 56.03           H  
ATOM   4513 HD13 LEU A 298     -30.479   3.650   2.162  1.00 56.03           H  
ATOM   4514  CD2 LEU A 298     -28.064   3.954   3.268  1.00 56.03           C  
ATOM   4515 HD21 LEU A 298     -27.427   3.975   4.153  1.00 56.03           H  
ATOM   4516 HD22 LEU A 298     -28.384   2.926   3.102  1.00 56.03           H  
ATOM   4517 HD23 LEU A 298     -27.476   4.292   2.414  1.00 56.03           H  
ATOM   4518  N   ASN A 299     -28.028   8.980   5.651  1.00 59.74           N  
ATOM   4519  H   ASN A 299     -28.885   8.857   6.172  1.00 59.74           H  
ATOM   4520  CA  ASN A 299     -27.317  10.254   5.759  1.00 59.74           C  
ATOM   4521  HA  ASN A 299     -26.957  10.533   4.768  1.00 59.74           H  
ATOM   4522  C   ASN A 299     -26.078  10.186   6.669  1.00 59.74           C  
ATOM   4523  CB  ASN A 299     -28.297  11.343   6.213  1.00 59.74           C  
ATOM   4524  HB2 ASN A 299     -27.743  12.250   6.457  1.00 59.74           H  
ATOM   4525  HB3 ASN A 299     -28.820  11.013   7.111  1.00 59.74           H  
ATOM   4526  O   ASN A 299     -25.269  11.115   6.644  1.00 59.74           O  
ATOM   4527  CG  ASN A 299     -29.298  11.710   5.133  1.00 59.74           C  
ATOM   4528  ND2 ASN A 299     -30.480  12.127   5.515  1.00 59.74           N  
ATOM   4529 HD21 ASN A 299     -31.123  12.372   4.775  1.00 59.74           H  
ATOM   4530 HD22 ASN A 299     -30.720  12.133   6.496  1.00 59.74           H  
ATOM   4531  OD1 ASN A 299     -29.042  11.652   3.943  1.00 59.74           O  
ATOM   4532  N   LEU A 300     -25.901   9.120   7.460  1.00 74.21           N  
ATOM   4533  H   LEU A 300     -26.524   8.329   7.380  1.00 74.21           H  
ATOM   4534  CA  LEU A 300     -24.736   8.992   8.331  1.00 74.21           C  
ATOM   4535  HA  LEU A 300     -24.555   9.960   8.799  1.00 74.21           H  
ATOM   4536  C   LEU A 300     -23.488   8.649   7.515  1.00 74.21           C  
ATOM   4537  CB  LEU A 300     -24.978   7.973   9.456  1.00 74.21           C  
ATOM   4538  HB2 LEU A 300     -24.007   7.737   9.893  1.00 74.21           H  
ATOM   4539  HB3 LEU A 300     -25.366   7.046   9.033  1.00 74.21           H  
ATOM   4540  O   LEU A 300     -23.440   7.652   6.804  1.00 74.21           O  
ATOM   4541  CG  LEU A 300     -25.911   8.499  10.568  1.00 74.21           C  
ATOM   4542  HG  LEU A 300     -25.966   9.586  10.521  1.00 74.21           H  
ATOM   4543  CD1 LEU A 300     -27.322   7.941  10.429  1.00 74.21           C  
ATOM   4544 HD11 LEU A 300     -27.748   8.315   9.497  1.00 74.21           H  
ATOM   4545 HD12 LEU A 300     -27.946   8.283  11.255  1.00 74.21           H  
ATOM   4546 HD13 LEU A 300     -27.293   6.852  10.415  1.00 74.21           H  
ATOM   4547  CD2 LEU A 300     -25.394   8.131  11.958  1.00 74.21           C  
ATOM   4548 HD21 LEU A 300     -24.498   8.709  12.184  1.00 74.21           H  
ATOM   4549 HD22 LEU A 300     -26.140   8.382  12.713  1.00 74.21           H  
ATOM   4550 HD23 LEU A 300     -25.185   7.062  12.013  1.00 74.21           H  
ATOM   4551  N   ASN A 301     -22.463   9.486   7.647  1.00 83.21           N  
ATOM   4552  H   ASN A 301     -22.583  10.310   8.219  1.00 83.21           H  
ATOM   4553  CA  ASN A 301     -21.144   9.225   7.092  1.00 83.21           C  
ATOM   4554  HA  ASN A 301     -21.249   8.866   6.069  1.00 83.21           H  
ATOM   4555  C   ASN A 301     -20.441   8.124   7.894  1.00 83.21           C  
ATOM   4556  CB  ASN A 301     -20.374  10.552   7.065  1.00 83.21           C  
ATOM   4557  HB2 ASN A 301     -20.150  10.866   8.084  1.00 83.21           H  
ATOM   4558  HB3 ASN A 301     -20.996  11.314   6.594  1.00 83.21           H  
ATOM   4559  O   ASN A 301     -20.406   8.191   9.125  1.00 83.21           O  
ATOM   4560  CG  ASN A 301     -19.067  10.494   6.298  1.00 83.21           C  
ATOM   4561  ND2 ASN A 301     -18.486  11.639   6.073  1.00 83.21           N  
ATOM   4562 HD21 ASN A 301     -18.920  12.500   6.376  1.00 83.21           H  
ATOM   4563 HD22 ASN A 301     -17.586  11.661   5.615  1.00 83.21           H  
ATOM   4564  OD1 ASN A 301     -18.572   9.458   5.882  1.00 83.21           O  
ATOM   4565  N   CYS A 302     -19.872   7.136   7.198  1.00 88.46           N  
ATOM   4566  H   CYS A 302     -19.975   7.133   6.193  1.00 88.46           H  
ATOM   4567  CA  CYS A 302     -19.048   6.096   7.818  1.00 88.46           C  
ATOM   4568  HA  CYS A 302     -19.518   5.821   8.762  1.00 88.46           H  
ATOM   4569  C   CYS A 302     -17.648   6.559   8.233  1.00 88.46           C  
ATOM   4570  CB  CYS A 302     -18.972   4.866   6.907  1.00 88.46           C  
ATOM   4571  HB2 CYS A 302     -18.796   5.176   5.877  1.00 88.46           H  
ATOM   4572  HB3 CYS A 302     -18.121   4.262   7.221  1.00 88.46           H  
ATOM   4573  O   CYS A 302     -16.912   5.795   8.860  1.00 88.46           O  
ATOM   4574  SG  CYS A 302     -20.421   3.791   6.970  1.00 88.46           S  
ATOM   4575  N   LEU A 303     -17.299   7.800   7.902  1.00 92.28           N  
ATOM   4576  H   LEU A 303     -17.941   8.338   7.339  1.00 92.28           H  
ATOM   4577  CA  LEU A 303     -16.153   8.515   8.431  1.00 92.28           C  
ATOM   4578  HA  LEU A 303     -15.562   7.850   9.061  1.00 92.28           H  
ATOM   4579  C   LEU A 303     -16.629   9.672   9.310  1.00 92.28           C  
ATOM   4580  CB  LEU A 303     -15.280   9.015   7.268  1.00 92.28           C  
ATOM   4581  HB2 LEU A 303     -14.471   9.622   7.675  1.00 92.28           H  
ATOM   4582  HB3 LEU A 303     -15.886   9.656   6.628  1.00 92.28           H  
ATOM   4583  O   LEU A 303     -17.530  10.428   8.938  1.00 92.28           O  
ATOM   4584  CG  LEU A 303     -14.668   7.891   6.412  1.00 92.28           C  
ATOM   4585  HG  LEU A 303     -15.455   7.246   6.022  1.00 92.28           H  
ATOM   4586  CD1 LEU A 303     -13.922   8.500   5.225  1.00 92.28           C  
ATOM   4587 HD11 LEU A 303     -14.621   9.063   4.607  1.00 92.28           H  
ATOM   4588 HD12 LEU A 303     -13.131   9.161   5.577  1.00 92.28           H  
ATOM   4589 HD13 LEU A 303     -13.483   7.706   4.621  1.00 92.28           H  
ATOM   4590  CD2 LEU A 303     -13.680   7.044   7.213  1.00 92.28           C  
ATOM   4591 HD21 LEU A 303     -12.919   7.680   7.664  1.00 92.28           H  
ATOM   4592 HD22 LEU A 303     -13.195   6.319   6.560  1.00 92.28           H  
ATOM   4593 HD23 LEU A 303     -14.199   6.499   8.002  1.00 92.28           H  
ATOM   4594  N   THR A 304     -15.960   9.849  10.445  1.00 91.34           N  
ATOM   4595  H   THR A 304     -15.250   9.180  10.704  1.00 91.34           H  
ATOM   4596  CA  THR A 304     -16.205  10.962  11.363  1.00 91.34           C  
ATOM   4597  HA  THR A 304     -16.941  11.638  10.927  1.00 91.34           H  
ATOM   4598  C   THR A 304     -14.913  11.740  11.555  1.00 91.34           C  
ATOM   4599  CB  THR A 304     -16.801  10.464  12.683  1.00 91.34           C  
ATOM   4600  HB  THR A 304     -16.143   9.721  13.134  1.00 91.34           H  
ATOM   4601  O   THR A 304     -13.898  11.192  11.981  1.00 91.34           O  
ATOM   4602  CG2 THR A 304     -17.068  11.603  13.667  1.00 91.34           C  
ATOM   4603 HG21 THR A 304     -17.773  12.314  13.236  1.00 91.34           H  
ATOM   4604 HG22 THR A 304     -17.493  11.198  14.586  1.00 91.34           H  
ATOM   4605 HG23 THR A 304     -16.142  12.118  13.921  1.00 91.34           H  
ATOM   4606  OG1 THR A 304     -18.041   9.877  12.370  1.00 91.34           O  
ATOM   4607  HG1 THR A 304     -18.467   9.626  13.193  1.00 91.34           H  
ATOM   4608  N   SER A 305     -14.951  13.027  11.207  1.00 95.04           N  
ATOM   4609  H   SER A 305     -15.823  13.412  10.876  1.00 95.04           H  
ATOM   4610  CA  SER A 305     -13.799  13.922  11.329  1.00 95.04           C  
ATOM   4611  HA  SER A 305     -12.967  13.493  10.771  1.00 95.04           H  
ATOM   4612  C   SER A 305     -13.394  14.058  12.801  1.00 95.04           C  
ATOM   4613  CB  SER A 305     -14.139  15.289  10.723  1.00 95.04           C  
ATOM   4614  HB2 SER A 305     -14.846  15.808  11.371  1.00 95.04           H  
ATOM   4615  HB3 SER A 305     -14.607  15.140   9.750  1.00 95.04           H  
ATOM   4616  O   SER A 305     -14.242  14.273  13.664  1.00 95.04           O  
ATOM   4617  OG  SER A 305     -12.988  16.090  10.536  1.00 95.04           O  
ATOM   4618  HG  SER A 305     -13.269  16.905  10.113  1.00 95.04           H  
ATOM   4619  N   GLY A 306     -12.101  13.926  13.086  1.00 96.04           N  
ATOM   4620  H   GLY A 306     -11.485  13.654  12.333  1.00 96.04           H  
ATOM   4621  CA  GLY A 306     -11.513  14.000  14.423  1.00 96.04           C  
ATOM   4622  HA2 GLY A 306     -10.511  14.419  14.342  1.00 96.04           H  
ATOM   4623  HA3 GLY A 306     -12.111  14.667  15.045  1.00 96.04           H  
ATOM   4624  C   GLY A 306     -11.393  12.662  15.157  1.00 96.04           C  
ATOM   4625  O   GLY A 306     -10.847  12.643  16.258  1.00 96.04           O  
ATOM   4626  N   LYS A 307     -11.862  11.544  14.586  1.00 95.83           N  
ATOM   4627  H   LYS A 307     -12.271  11.599  13.664  1.00 95.83           H  
ATOM   4628  CA  LYS A 307     -11.722  10.224  15.219  1.00 95.83           C  
ATOM   4629  HA  LYS A 307     -11.836  10.353  16.295  1.00 95.83           H  
ATOM   4630  C   LYS A 307     -10.316   9.658  15.043  1.00 95.83           C  
ATOM   4631  CB  LYS A 307     -12.809   9.257  14.722  1.00 95.83           C  
ATOM   4632  HB2 LYS A 307     -12.571   8.247  15.055  1.00 95.83           H  
ATOM   4633  HB3 LYS A 307     -12.813   9.255  13.632  1.00 95.83           H  
ATOM   4634  O   LYS A 307      -9.702   9.813  13.986  1.00 95.83           O  
ATOM   4635  CG  LYS A 307     -14.218   9.612  15.225  1.00 95.83           C  
ATOM   4636  HG2 LYS A 307     -14.492  10.609  14.880  1.00 95.83           H  
ATOM   4637  HG3 LYS A 307     -14.915   8.889  14.801  1.00 95.83           H  
ATOM   4638  CD  LYS A 307     -14.332   9.552  16.757  1.00 95.83           C  
ATOM   4639  HD2 LYS A 307     -13.738  10.345  17.211  1.00 95.83           H  
ATOM   4640  HD3 LYS A 307     -13.950   8.587  17.091  1.00 95.83           H  
ATOM   4641  CE  LYS A 307     -15.780   9.704  17.227  1.00 95.83           C  
ATOM   4642  HE2 LYS A 307     -16.394   9.005  16.660  1.00 95.83           H  
ATOM   4643  HE3 LYS A 307     -16.133  10.713  17.013  1.00 95.83           H  
ATOM   4644  NZ  LYS A 307     -15.896   9.395  18.676  1.00 95.83           N  
ATOM   4645  HZ1 LYS A 307     -16.861   9.407  18.975  1.00 95.83           H  
ATOM   4646  HZ2 LYS A 307     -15.531   8.474  18.871  1.00 95.83           H  
ATOM   4647  HZ3 LYS A 307     -15.364  10.040  19.243  1.00 95.83           H  
ATOM   4648  N   GLN A 308      -9.821   9.005  16.092  1.00 97.38           N  
ATOM   4649  H   GLN A 308     -10.418   8.872  16.895  1.00 97.38           H  
ATOM   4650  CA  GLN A 308      -8.560   8.264  16.095  1.00 97.38           C  
ATOM   4651  HA  GLN A 308      -7.836   8.768  15.455  1.00 97.38           H  
ATOM   4652  C   GLN A 308      -8.782   6.864  15.524  1.00 97.38           C  
ATOM   4653  CB  GLN A 308      -7.977   8.214  17.513  1.00 97.38           C  
ATOM   4654  HB2 GLN A 308      -7.060   7.626  17.497  1.00 97.38           H  
ATOM   4655  HB3 GLN A 308      -8.694   7.731  18.177  1.00 97.38           H  
ATOM   4656  O   GLN A 308      -9.902   6.354  15.536  1.00 97.38           O  
ATOM   4657  CG  GLN A 308      -7.665   9.625  18.035  1.00 97.38           C  
ATOM   4658  HG2 GLN A 308      -8.585  10.205  18.111  1.00 97.38           H  
ATOM   4659  HG3 GLN A 308      -7.009  10.112  17.314  1.00 97.38           H  
ATOM   4660  CD  GLN A 308      -6.967   9.672  19.388  1.00 97.38           C  
ATOM   4661  NE2 GLN A 308      -6.580  10.841  19.842  1.00 97.38           N  
ATOM   4662 HE21 GLN A 308      -6.153  10.828  20.757  1.00 97.38           H  
ATOM   4663 HE22 GLN A 308      -6.782  11.679  19.316  1.00 97.38           H  
ATOM   4664  OE1 GLN A 308      -6.694   8.690  20.049  1.00 97.38           O  
ATOM   4665  N   PHE A 309      -7.733   6.267  14.965  1.00 98.22           N  
ATOM   4666  H   PHE A 309      -6.820   6.693  15.033  1.00 98.22           H  
ATOM   4667  CA  PHE A 309      -7.809   4.891  14.493  1.00 98.22           C  
ATOM   4668  HA  PHE A 309      -8.776   4.732  14.016  1.00 98.22           H  
ATOM   4669  C   PHE A 309      -7.695   3.945  15.688  1.00 98.22           C  
ATOM   4670  CB  PHE A 309      -6.711   4.637  13.453  1.00 98.22           C  
ATOM   4671  HB2 PHE A 309      -6.626   5.516  12.814  1.00 98.22           H  
ATOM   4672  HB3 PHE A 309      -5.753   4.505  13.956  1.00 98.22           H  
ATOM   4673  O   PHE A 309      -6.836   4.158  16.543  1.00 98.22           O  
ATOM   4674  CG  PHE A 309      -6.994   3.449  12.558  1.00 98.22           C  
ATOM   4675  CD1 PHE A 309      -6.409   2.193  12.796  1.00 98.22           C  
ATOM   4676  HD1 PHE A 309      -5.749   2.054  13.640  1.00 98.22           H  
ATOM   4677  CD2 PHE A 309      -7.876   3.606  11.478  1.00 98.22           C  
ATOM   4678  HD2 PHE A 309      -8.367   4.556  11.332  1.00 98.22           H  
ATOM   4679  CE1 PHE A 309      -6.698   1.115  11.938  1.00 98.22           C  
ATOM   4680  HE1 PHE A 309      -6.269   0.144  12.136  1.00 98.22           H  
ATOM   4681  CE2 PHE A 309      -8.147   2.542  10.605  1.00 98.22           C  
ATOM   4682  HE2 PHE A 309      -8.826   2.680   9.777  1.00 98.22           H  
ATOM   4683  CZ  PHE A 309      -7.556   1.291  10.838  1.00 98.22           C  
ATOM   4684  HZ  PHE A 309      -7.792   0.462  10.188  1.00 98.22           H  
ATOM   4685  N   SER A 310      -8.501   2.889  15.719  1.00 97.44           N  
ATOM   4686  H   SER A 310      -9.219   2.804  15.014  1.00 97.44           H  
ATOM   4687  CA  SER A 310      -8.402   1.817  16.715  1.00 97.44           C  
ATOM   4688  HA  SER A 310      -7.533   1.983  17.352  1.00 97.44           H  
ATOM   4689  C   SER A 310      -8.225   0.473  16.029  1.00 97.44           C  
ATOM   4690  CB  SER A 310      -9.624   1.763  17.634  1.00 97.44           C  
ATOM   4691  HB2 SER A 310     -10.519   1.578  17.040  1.00 97.44           H  
ATOM   4692  HB3 SER A 310      -9.505   0.951  18.352  1.00 97.44           H  
ATOM   4693  O   SER A 310      -8.679   0.263  14.905  1.00 97.44           O  
ATOM   4694  OG  SER A 310      -9.767   2.972  18.334  1.00 97.44           O  
ATOM   4695  HG  SER A 310     -10.532   2.891  18.908  1.00 97.44           H  
ATOM   4696  N   THR A 311      -7.576  -0.448  16.727  1.00 96.66           N  
ATOM   4697  H   THR A 311      -7.324  -0.201  17.674  1.00 96.66           H  
ATOM   4698  CA  THR A 311      -7.403  -1.859  16.358  1.00 96.66           C  
ATOM   4699  HA  THR A 311      -8.147  -2.140  15.614  1.00 96.66           H  
ATOM   4700  C   THR A 311      -7.627  -2.719  17.593  1.00 96.66           C  
ATOM   4701  CB  THR A 311      -6.006  -2.135  15.788  1.00 96.66           C  
ATOM   4702  HB  THR A 311      -5.869  -3.209  15.657  1.00 96.66           H  
ATOM   4703  O   THR A 311      -7.659  -2.209  18.709  1.00 96.66           O  
ATOM   4704  CG2 THR A 311      -5.804  -1.460  14.437  1.00 96.66           C  
ATOM   4705 HG21 THR A 311      -6.617  -1.741  13.768  1.00 96.66           H  
ATOM   4706 HG22 THR A 311      -5.790  -0.377  14.554  1.00 96.66           H  
ATOM   4707 HG23 THR A 311      -4.860  -1.795  14.007  1.00 96.66           H  
ATOM   4708  OG1 THR A 311      -5.024  -1.643  16.660  1.00 96.66           O  
ATOM   4709  HG1 THR A 311      -5.439  -1.012  17.252  1.00 96.66           H  
ATOM   4710  N   ILE A 312      -7.770  -4.032  17.422  1.00 92.65           N  
ATOM   4711  H   ILE A 312      -7.711  -4.428  16.495  1.00 92.65           H  
ATOM   4712  CA  ILE A 312      -8.033  -4.925  18.556  1.00 92.65           C  
ATOM   4713  HA  ILE A 312      -8.958  -4.589  19.025  1.00 92.65           H  
ATOM   4714  C   ILE A 312      -6.940  -4.858  19.642  1.00 92.65           C  
ATOM   4715  CB  ILE A 312      -8.255  -6.358  18.034  1.00 92.65           C  
ATOM   4716  HB  ILE A 312      -8.990  -6.301  17.231  1.00 92.65           H  
ATOM   4717  O   ILE A 312      -7.242  -5.035  20.818  1.00 92.65           O  
ATOM   4718  CG1 ILE A 312      -8.855  -7.236  19.151  1.00 92.65           C  
ATOM   4719 HG12 ILE A 312      -9.675  -6.694  19.623  1.00 92.65           H  
ATOM   4720 HG13 ILE A 312      -8.100  -7.435  19.911  1.00 92.65           H  
ATOM   4721  CG2 ILE A 312      -6.962  -6.968  17.455  1.00 92.65           C  
ATOM   4722 HG21 ILE A 312      -6.520  -6.302  16.714  1.00 92.65           H  
ATOM   4723 HG22 ILE A 312      -6.235  -7.148  18.248  1.00 92.65           H  
ATOM   4724 HG23 ILE A 312      -7.183  -7.915  16.962  1.00 92.65           H  
ATOM   4725  CD1 ILE A 312      -9.409  -8.572  18.647  1.00 92.65           C  
ATOM   4726 HD11 ILE A 312      -8.608  -9.190  18.241  1.00 92.65           H  
ATOM   4727 HD12 ILE A 312     -10.162  -8.392  17.879  1.00 92.65           H  
ATOM   4728 HD13 ILE A 312      -9.874  -9.103  19.477  1.00 92.65           H  
ATOM   4729  N   ASP A 313      -5.688  -4.583  19.263  1.00 95.87           N  
ATOM   4730  H   ASP A 313      -5.490  -4.453  18.281  1.00 95.87           H  
ATOM   4731  CA  ASP A 313      -4.527  -4.479  20.154  1.00 95.87           C  
ATOM   4732  HA  ASP A 313      -4.745  -5.033  21.067  1.00 95.87           H  
ATOM   4733  C   ASP A 313      -4.200  -3.045  20.608  1.00 95.87           C  
ATOM   4734  CB  ASP A 313      -3.310  -5.159  19.492  1.00 95.87           C  
ATOM   4735  HB2 ASP A 313      -2.465  -5.112  20.179  1.00 95.87           H  
ATOM   4736  HB3 ASP A 313      -3.545  -6.213  19.344  1.00 95.87           H  
ATOM   4737  O   ASP A 313      -3.390  -2.875  21.519  1.00 95.87           O  
ATOM   4738  CG  ASP A 313      -2.891  -4.568  18.135  1.00 95.87           C  
ATOM   4739  OD1 ASP A 313      -3.771  -4.395  17.264  1.00 95.87           O  
ATOM   4740  OD2 ASP A 313      -1.677  -4.408  17.876  1.00 95.87           O  
ATOM   4741  N   VAL A 314      -4.824  -2.021  20.013  1.00 96.66           N  
ATOM   4742  H   VAL A 314      -5.541  -2.242  19.338  1.00 96.66           H  
ATOM   4743  CA  VAL A 314      -4.634  -0.604  20.375  1.00 96.66           C  
ATOM   4744  HA  VAL A 314      -4.281  -0.547  21.405  1.00 96.66           H  
ATOM   4745  C   VAL A 314      -5.971   0.130  20.291  1.00 96.66           C  
ATOM   4746  CB  VAL A 314      -3.584   0.093  19.482  1.00 96.66           C  
ATOM   4747  HB  VAL A 314      -3.937   0.107  18.451  1.00 96.66           H  
ATOM   4748  O   VAL A 314      -6.455   0.425  19.196  1.00 96.66           O  
ATOM   4749  CG1 VAL A 314      -3.345   1.538  19.939  1.00 96.66           C  
ATOM   4750 HG11 VAL A 314      -4.286   2.087  19.962  1.00 96.66           H  
ATOM   4751 HG12 VAL A 314      -2.916   1.550  20.941  1.00 96.66           H  
ATOM   4752 HG13 VAL A 314      -2.667   2.037  19.246  1.00 96.66           H  
ATOM   4753  CG2 VAL A 314      -2.220  -0.608  19.513  1.00 96.66           C  
ATOM   4754 HG21 VAL A 314      -1.500  -0.047  18.917  1.00 96.66           H  
ATOM   4755 HG22 VAL A 314      -2.305  -1.612  19.097  1.00 96.66           H  
ATOM   4756 HG23 VAL A 314      -1.863  -0.684  20.540  1.00 96.66           H  
ATOM   4757  N   ASP A 315      -6.541   0.431  21.454  1.00 95.95           N  
ATOM   4758  H   ASP A 315      -6.059   0.194  22.310  1.00 95.95           H  
ATOM   4759  CA  ASP A 315      -7.832   1.098  21.608  1.00 95.95           C  
ATOM   4760  HA  ASP A 315      -8.441   0.915  20.723  1.00 95.95           H  
ATOM   4761  C   ASP A 315      -7.669   2.617  21.781  1.00 95.95           C  
ATOM   4762  CB  ASP A 315      -8.560   0.468  22.801  1.00 95.95           C  
ATOM   4763  HB2 ASP A 315      -8.007   0.679  23.716  1.00 95.95           H  
ATOM   4764  HB3 ASP A 315      -8.583  -0.613  22.664  1.00 95.95           H  
ATOM   4765  O   ASP A 315      -7.034   3.079  22.730  1.00 95.95           O  
ATOM   4766  CG  ASP A 315      -9.994   0.967  22.952  1.00 95.95           C  
ATOM   4767  OD1 ASP A 315     -10.379   1.863  22.164  1.00 95.95           O  
ATOM   4768  OD2 ASP A 315     -10.659   0.391  23.840  1.00 95.95           O  
ATOM   4769  N   ASN A 316      -8.235   3.381  20.847  1.00 95.53           N  
ATOM   4770  H   ASN A 316      -8.783   2.914  20.139  1.00 95.53           H  
ATOM   4771  CA  ASN A 316      -8.210   4.842  20.809  1.00 95.53           C  
ATOM   4772  HA  ASN A 316      -7.877   5.225  21.773  1.00 95.53           H  
ATOM   4773  C   ASN A 316      -9.600   5.451  20.522  1.00 95.53           C  
ATOM   4774  CB  ASN A 316      -7.222   5.275  19.719  1.00 95.53           C  
ATOM   4775  HB2 ASN A 316      -7.603   4.916  18.763  1.00 95.53           H  
ATOM   4776  HB3 ASN A 316      -7.197   6.364  19.675  1.00 95.53           H  
ATOM   4777  O   ASN A 316      -9.692   6.631  20.176  1.00 95.53           O  
ATOM   4778  CG  ASN A 316      -5.795   4.811  19.915  1.00 95.53           C  
ATOM   4779  ND2 ASN A 316      -5.197   4.285  18.873  1.00 95.53           N  
ATOM   4780 HD21 ASN A 316      -5.743   4.120  18.039  1.00 95.53           H  
ATOM   4781 HD22 ASN A 316      -4.266   3.921  19.014  1.00 95.53           H  
ATOM   4782  OD1 ASN A 316      -5.165   4.990  20.943  1.00 95.53           O  
ATOM   4783  N   ASP A 317     -10.683   4.670  20.580  1.00 91.07           N  
ATOM   4784  H   ASP A 317     -10.622   3.764  21.024  1.00 91.07           H  
ATOM   4785  CA  ASP A 317     -11.992   5.127  20.078  1.00 91.07           C  
ATOM   4786  HA  ASP A 317     -11.813   5.748  19.200  1.00 91.07           H  
ATOM   4787  C   ASP A 317     -12.742   6.037  21.070  1.00 91.07           C  
ATOM   4788  CB  ASP A 317     -12.825   3.939  19.584  1.00 91.07           C  
ATOM   4789  HB2 ASP A 317     -13.802   4.306  19.270  1.00 91.07           H  
ATOM   4790  HB3 ASP A 317     -12.339   3.517  18.704  1.00 91.07           H  
ATOM   4791  O   ASP A 317     -13.628   6.809  20.675  1.00 91.07           O  
ATOM   4792  CG  ASP A 317     -13.011   2.847  20.632  1.00 91.07           C  
ATOM   4793  OD1 ASP A 317     -13.334   3.234  21.771  1.00 91.07           O  
ATOM   4794  OD2 ASP A 317     -12.859   1.670  20.226  1.00 91.07           O  
ATOM   4795  N   GLY A 318     -12.296   6.027  22.330  1.00 87.78           N  
ATOM   4796  H   GLY A 318     -11.676   5.266  22.567  1.00 87.78           H  
ATOM   4797  CA  GLY A 318     -12.824   6.842  23.419  1.00 87.78           C  
ATOM   4798  HA2 GLY A 318     -12.063   6.917  24.196  1.00 87.78           H  
ATOM   4799  HA3 GLY A 318     -13.054   7.841  23.048  1.00 87.78           H  
ATOM   4800  C   GLY A 318     -14.085   6.267  24.061  1.00 87.78           C  
ATOM   4801  O   GLY A 318     -14.705   6.966  24.865  1.00 87.78           O  
ATOM   4802  N   ASP A 319     -14.470   5.040  23.709  1.00 87.16           N  
ATOM   4803  H   ASP A 319     -13.908   4.502  23.065  1.00 87.16           H  
ATOM   4804  CA  ASP A 319     -15.566   4.309  24.332  1.00 87.16           C  
ATOM   4805  HA  ASP A 319     -16.324   5.028  24.645  1.00 87.16           H  
ATOM   4806  C   ASP A 319     -15.093   3.556  25.595  1.00 87.16           C  
ATOM   4807  CB  ASP A 319     -16.217   3.402  23.279  1.00 87.16           C  
ATOM   4808  HB2 ASP A 319     -15.582   2.536  23.095  1.00 87.16           H  
ATOM   4809  HB3 ASP A 319     -16.310   3.953  22.343  1.00 87.16           H  
ATOM   4810  O   ASP A 319     -13.900   3.423  25.875  1.00 87.16           O  
ATOM   4811  CG  ASP A 319     -17.610   2.954  23.715  1.00 87.16           C  
ATOM   4812  OD1 ASP A 319     -17.716   2.003  24.528  1.00 87.16           O  
ATOM   4813  OD2 ASP A 319     -18.564   3.655  23.328  1.00 87.16           O  
ATOM   4814  N   ALA A 320     -16.039   3.095  26.415  1.00 86.46           N  
ATOM   4815  H   ALA A 320     -16.978   3.071  26.042  1.00 86.46           H  
ATOM   4816  CA  ALA A 320     -15.740   2.234  27.557  1.00 86.46           C  
ATOM   4817  HA  ALA A 320     -14.871   2.633  28.081  1.00 86.46           H  
ATOM   4818  C   ALA A 320     -15.396   0.795  27.126  1.00 86.46           C  
ATOM   4819  CB  ALA A 320     -16.947   2.262  28.503  1.00 86.46           C  
ATOM   4820  HB1 ALA A 320     -17.824   1.872  27.987  1.00 86.46           H  
ATOM   4821  HB2 ALA A 320     -17.140   3.286  28.820  1.00 86.46           H  
ATOM   4822  HB3 ALA A 320     -16.737   1.646  29.377  1.00 86.46           H  
ATOM   4823  O   ALA A 320     -14.757   0.061  27.884  1.00 86.46           O  
ATOM   4824  N   GLN A 321     -15.853   0.376  25.944  1.00 85.61           N  
ATOM   4825  H   GLN A 321     -16.362   1.037  25.374  1.00 85.61           H  
ATOM   4826  CA  GLN A 321     -15.548  -0.905  25.315  1.00 85.61           C  
ATOM   4827  HA  GLN A 321     -15.033  -1.552  26.025  1.00 85.61           H  
ATOM   4828  C   GLN A 321     -14.639  -0.698  24.106  1.00 85.61           C  
ATOM   4829  CB  GLN A 321     -16.844  -1.592  24.854  1.00 85.61           C  
ATOM   4830  HB2 GLN A 321     -17.363  -0.940  24.151  1.00 85.61           H  
ATOM   4831  HB3 GLN A 321     -16.590  -2.517  24.338  1.00 85.61           H  
ATOM   4832  O   GLN A 321     -14.796   0.262  23.371  1.00 85.61           O  
ATOM   4833  CG  GLN A 321     -17.783  -1.917  26.019  1.00 85.61           C  
ATOM   4834  HG2 GLN A 321     -17.288  -2.601  26.709  1.00 85.61           H  
ATOM   4835  HG3 GLN A 321     -18.014  -0.997  26.556  1.00 85.61           H  
ATOM   4836  CD  GLN A 321     -19.091  -2.548  25.557  1.00 85.61           C  
ATOM   4837  NE2 GLN A 321     -20.188  -2.189  26.182  1.00 85.61           N  
ATOM   4838 HE21 GLN A 321     -21.041  -2.456  25.711  1.00 85.61           H  
ATOM   4839 HE22 GLN A 321     -20.144  -1.344  26.735  1.00 85.61           H  
ATOM   4840  OE1 GLN A 321     -19.170  -3.389  24.677  1.00 85.61           O  
ATOM   4841  N   ASN A 322     -13.768  -1.666  23.823  1.00 90.13           N  
ATOM   4842  H   ASN A 322     -13.650  -2.430  24.473  1.00 90.13           H  
ATOM   4843  CA  ASN A 322     -12.951  -1.630  22.613  1.00 90.13           C  
ATOM   4844  HA  ASN A 322     -12.541  -0.627  22.502  1.00 90.13           H  
ATOM   4845  C   ASN A 322     -13.824  -1.915  21.376  1.00 90.13           C  
ATOM   4846  CB  ASN A 322     -11.780  -2.608  22.813  1.00 90.13           C  
ATOM   4847  HB2 ASN A 322     -11.223  -2.281  23.691  1.00 90.13           H  
ATOM   4848  HB3 ASN A 322     -12.161  -3.614  22.988  1.00 90.13           H  
ATOM   4849  O   ASN A 322     -14.167  -3.073  21.090  1.00 90.13           O  
ATOM   4850  CG  ASN A 322     -10.818  -2.656  21.641  1.00 90.13           C  
ATOM   4851  ND2 ASN A 322      -9.605  -3.098  21.866  1.00 90.13           N  
ATOM   4852 HD21 ASN A 322      -9.286  -3.204  22.819  1.00 90.13           H  
ATOM   4853 HD22 ASN A 322      -8.953  -3.056  21.095  1.00 90.13           H  
ATOM   4854  OD1 ASN A 322     -11.149  -2.403  20.497  1.00 90.13           O  
ATOM   4855  N   LEU A 323     -14.168  -0.873  20.615  1.00 91.94           N  
ATOM   4856  H   LEU A 323     -13.835   0.045  20.876  1.00 91.94           H  
ATOM   4857  CA  LEU A 323     -15.041  -0.990  19.444  1.00 91.94           C  
ATOM   4858  HA  LEU A 323     -15.936  -1.540  19.735  1.00 91.94           H  
ATOM   4859  C   LEU A 323     -14.370  -1.770  18.312  1.00 91.94           C  
ATOM   4860  CB  LEU A 323     -15.464   0.401  18.946  1.00 91.94           C  
ATOM   4861  HB2 LEU A 323     -14.576   0.939  18.616  1.00 91.94           H  
ATOM   4862  HB3 LEU A 323     -16.097   0.275  18.067  1.00 91.94           H  
ATOM   4863  O   LEU A 323     -15.050  -2.446  17.539  1.00 91.94           O  
ATOM   4864  CG  LEU A 323     -16.222   1.265  19.969  1.00 91.94           C  
ATOM   4865  HG  LEU A 323     -15.576   1.476  20.822  1.00 91.94           H  
ATOM   4866  CD1 LEU A 323     -16.600   2.590  19.303  1.00 91.94           C  
ATOM   4867 HD11 LEU A 323     -15.702   3.059  18.899  1.00 91.94           H  
ATOM   4868 HD12 LEU A 323     -17.341   2.430  18.520  1.00 91.94           H  
ATOM   4869 HD13 LEU A 323     -17.000   3.253  20.069  1.00 91.94           H  
ATOM   4870  CD2 LEU A 323     -17.504   0.598  20.473  1.00 91.94           C  
ATOM   4871 HD21 LEU A 323     -18.158   0.318  19.647  1.00 91.94           H  
ATOM   4872 HD22 LEU A 323     -17.254  -0.284  21.064  1.00 91.94           H  
ATOM   4873 HD23 LEU A 323     -18.030   1.286  21.134  1.00 91.94           H  
ATOM   4874  N   ALA A 324     -13.039  -1.752  18.238  1.00 92.90           N  
ATOM   4875  H   ALA A 324     -12.536  -1.222  18.935  1.00 92.90           H  
ATOM   4876  CA  ALA A 324     -12.289  -2.569  17.289  1.00 92.90           C  
ATOM   4877  HA  ALA A 324     -12.727  -2.439  16.299  1.00 92.90           H  
ATOM   4878  C   ALA A 324     -12.377  -4.069  17.612  1.00 92.90           C  
ATOM   4879  CB  ALA A 324     -10.844  -2.068  17.242  1.00 92.90           C  
ATOM   4880  HB1 ALA A 324     -10.828  -1.005  17.001  1.00 92.90           H  
ATOM   4881  HB2 ALA A 324     -10.299  -2.619  16.476  1.00 92.90           H  
ATOM   4882  HB3 ALA A 324     -10.354  -2.218  18.203  1.00 92.90           H  
ATOM   4883  O   ALA A 324     -12.493  -4.892  16.698  1.00 92.90           O  
ATOM   4884  N   ALA A 325     -12.398  -4.439  18.897  1.00 90.24           N  
ATOM   4885  H   ALA A 325     -12.283  -3.717  19.595  1.00 90.24           H  
ATOM   4886  CA  ALA A 325     -12.666  -5.808  19.334  1.00 90.24           C  
ATOM   4887  HA  ALA A 325     -12.004  -6.482  18.790  1.00 90.24           H  
ATOM   4888  C   ALA A 325     -14.109  -6.216  19.007  1.00 90.24           C  
ATOM   4889  CB  ALA A 325     -12.364  -5.938  20.831  1.00 90.24           C  
ATOM   4890  HB1 ALA A 325     -12.459  -6.982  21.132  1.00 90.24           H  
ATOM   4891  HB2 ALA A 325     -11.348  -5.600  21.037  1.00 90.24           H  
ATOM   4892  HB3 ALA A 325     -13.064  -5.340  21.415  1.00 90.24           H  
ATOM   4893  O   ALA A 325     -14.347  -7.324  18.524  1.00 90.24           O  
ATOM   4894  N   GLN A 326     -15.068  -5.301  19.176  1.00 88.45           N  
ATOM   4895  H   GLN A 326     -14.831  -4.424  19.618  1.00 88.45           H  
ATOM   4896  CA  GLN A 326     -16.447  -5.546  18.768  1.00 88.45           C  
ATOM   4897  HA  GLN A 326     -16.726  -6.484  19.249  1.00 88.45           H  
ATOM   4898  C   GLN A 326     -16.580  -5.713  17.238  1.00 88.45           C  
ATOM   4899  CB  GLN A 326     -17.347  -4.432  19.324  1.00 88.45           C  
ATOM   4900  HB2 GLN A 326     -16.929  -3.459  19.064  1.00 88.45           H  
ATOM   4901  HB3 GLN A 326     -17.369  -4.517  20.410  1.00 88.45           H  
ATOM   4902  O   GLN A 326     -17.288  -6.593  16.741  1.00 88.45           O  
ATOM   4903  CG  GLN A 326     -18.781  -4.495  18.779  1.00 88.45           C  
ATOM   4904  HG2 GLN A 326     -18.784  -4.231  17.721  1.00 88.45           H  
ATOM   4905  HG3 GLN A 326     -19.183  -5.505  18.865  1.00 88.45           H  
ATOM   4906  CD  GLN A 326     -19.747  -3.573  19.489  1.00 88.45           C  
ATOM   4907  NE2 GLN A 326     -21.022  -3.791  19.282  1.00 88.45           N  
ATOM   4908 HE21 GLN A 326     -21.637  -3.177  19.796  1.00 88.45           H  
ATOM   4909 HE22 GLN A 326     -21.351  -4.574  18.736  1.00 88.45           H  
ATOM   4910  OE1 GLN A 326     -19.390  -2.663  20.206  1.00 88.45           O  
ATOM   4911  N   GLY A 327     -15.886  -4.878  16.469  1.00 88.57           N  
ATOM   4912  H   GLY A 327     -15.381  -4.134  16.929  1.00 88.57           H  
ATOM   4913  CA  GLY A 327     -15.904  -4.875  15.008  1.00 88.57           C  
ATOM   4914  HA2 GLY A 327     -15.574  -3.893  14.667  1.00 88.57           H  
ATOM   4915  HA3 GLY A 327     -16.922  -5.038  14.654  1.00 88.57           H  
ATOM   4916  C   GLY A 327     -15.003  -5.920  14.356  1.00 88.57           C  
ATOM   4917  O   GLY A 327     -15.058  -6.064  13.136  1.00 88.57           O  
ATOM   4918  N   ASN A 328     -14.184  -6.644  15.130  1.00 91.20           N  
ATOM   4919  H   ASN A 328     -14.176  -6.429  16.117  1.00 91.20           H  
ATOM   4920  CA  ASN A 328     -13.110  -7.520  14.640  1.00 91.20           C  
ATOM   4921  HA  ASN A 328     -12.385  -7.609  15.449  1.00 91.20           H  
ATOM   4922  C   ASN A 328     -12.318  -6.905  13.470  1.00 91.20           C  
ATOM   4923  CB  ASN A 328     -13.649  -8.931  14.331  1.00 91.20           C  
ATOM   4924  HB2 ASN A 328     -14.538  -8.861  13.704  1.00 91.20           H  
ATOM   4925  HB3 ASN A 328     -12.902  -9.492  13.770  1.00 91.20           H  
ATOM   4926  O   ASN A 328     -11.995  -7.586  12.494  1.00 91.20           O  
ATOM   4927  CG  ASN A 328     -13.917  -9.749  15.573  1.00 91.20           C  
ATOM   4928  ND2 ASN A 328     -14.990 -10.503  15.615  1.00 91.20           N  
ATOM   4929 HD21 ASN A 328     -15.141 -10.964  16.501  1.00 91.20           H  
ATOM   4930 HD22 ASN A 328     -15.715 -10.417  14.918  1.00 91.20           H  
ATOM   4931  OD1 ASN A 328     -13.109  -9.810  16.480  1.00 91.20           O  
ATOM   4932  N   ALA A 329     -12.040  -5.606  13.542  1.00 93.83           N  
ATOM   4933  H   ALA A 329     -12.290  -5.099  14.379  1.00 93.83           H  
ATOM   4934  CA  ALA A 329     -11.373  -4.864  12.485  1.00 93.83           C  
ATOM   4935  HA  ALA A 329     -10.560  -5.467  12.080  1.00 93.83           H  
ATOM   4936  C   ALA A 329     -10.779  -3.562  13.025  1.00 93.83           C  
ATOM   4937  CB  ALA A 329     -12.372  -4.568  11.365  1.00 93.83           C  
ATOM   4938  HB1 ALA A 329     -13.161  -3.911  11.730  1.00 93.83           H
[truncated: 74,853 more chars]
