# Supplementary material for: Nuclear genome of Bulinus truncatus, an intermediate host of the carcinogenic human blood fluke Schistosoma haematobium
Source: Nat Commun. 2022 Feb 21;13:977. doi: 10.1038/s41467-022-28634-9 (PMC8861042; doi:10.1038/s41467-022-28634-9)
Supplement: Supplementary file 6 — Supplementary Data 3 [file 41467_2022_28634_MOESM6_ESM.zip › Supplementary_Data_3/btru_056155-t1.mature.pep.pdb]

ATOM      1  N   MET A   1      -4.254 -26.880   9.409  1.00 30.88           N  
ATOM      2  H   MET A   1      -3.403 -26.343   9.320  1.00 30.88           H  
ATOM      3  H2  MET A   1      -4.050 -27.807   9.754  1.00 30.88           H  
ATOM      4  H3  MET A   1      -4.859 -26.397  10.057  1.00 30.88           H  
ATOM      5  CA  MET A   1      -4.938 -26.944   8.107  1.00 30.88           C  
ATOM      6  HA  MET A   1      -4.292 -27.385   7.348  1.00 30.88           H  
ATOM      7  C   MET A   1      -5.193 -25.507   7.740  1.00 30.88           C  
ATOM      8  CB  MET A   1      -6.251 -27.744   8.178  1.00 30.88           C  
ATOM      9  HB2 MET A   1      -6.873 -27.359   8.986  1.00 30.88           H  
ATOM     10  HB3 MET A   1      -6.794 -27.625   7.240  1.00 30.88           H  
ATOM     11  O   MET A   1      -6.018 -24.876   8.381  1.00 30.88           O  
ATOM     12  CG  MET A   1      -5.998 -29.237   8.409  1.00 30.88           C  
ATOM     13  HG2 MET A   1      -5.467 -29.655   7.553  1.00 30.88           H  
ATOM     14  HG3 MET A   1      -5.371 -29.350   9.294  1.00 30.88           H  
ATOM     15  SD  MET A   1      -7.510 -30.189   8.687  1.00 30.88           S  
ATOM     16  CE  MET A   1      -6.849 -31.589   9.625  1.00 30.88           C  
ATOM     17  HE1 MET A   1      -6.090 -32.102   9.034  1.00 30.88           H  
ATOM     18  HE2 MET A   1      -6.413 -31.235  10.560  1.00 30.88           H  
ATOM     19  HE3 MET A   1      -7.659 -32.284   9.848  1.00 30.88           H  
ATOM     20  N   ASP A   2      -4.362 -24.963   6.860  1.00 38.49           N  
ATOM     21  H   ASP A   2      -3.698 -25.525   6.346  1.00 38.49           H  
ATOM     22  CA  ASP A   2      -4.596 -23.645   6.286  1.00 38.49           C  
ATOM     23  HA  ASP A   2      -4.938 -22.943   7.046  1.00 38.49           H  
ATOM     24  C   ASP A   2      -5.707 -23.842   5.255  1.00 38.49           C  
ATOM     25  CB  ASP A   2      -3.272 -23.122   5.701  1.00 38.49           C  
ATOM     26  HB2 ASP A   2      -2.515 -23.150   6.485  1.00 38.49           H  
ATOM     27  HB3 ASP A   2      -2.942 -23.783   4.900  1.00 38.49           H  
ATOM     28  O   ASP A   2      -5.460 -24.248   4.118  1.00 38.49           O  
ATOM     29  CG  ASP A   2      -3.352 -21.685   5.177  1.00 38.49           C  
ATOM     30  OD1 ASP A   2      -4.320 -20.986   5.546  1.00 38.49           O  
ATOM     31  OD2 ASP A   2      -2.423 -21.311   4.432  1.00 38.49           O  
ATOM     32  N   GLU A   3      -6.960 -23.730   5.700  1.00 38.85           N  
ATOM     33  H   GLU A   3      -7.107 -23.454   6.661  1.00 38.85           H  
ATOM     34  CA  GLU A   3      -8.055 -23.495   4.770  1.00 38.85           C  
ATOM     35  HA  GLU A   3      -8.039 -24.231   3.966  1.00 38.85           H  
ATOM     36  C   GLU A   3      -7.774 -22.125   4.170  1.00 38.85           C  
ATOM     37  CB  GLU A   3      -9.431 -23.549   5.458  1.00 38.85           C  
ATOM     38  HB2 GLU A   3     -10.165 -23.107   4.784  1.00 38.85           H  
ATOM     39  HB3 GLU A   3      -9.401 -22.963   6.377  1.00 38.85           H  
ATOM     40  O   GLU A   3      -8.237 -21.102   4.671  1.00 38.85           O  
ATOM     41  CG  GLU A   3      -9.877 -24.984   5.773  1.00 38.85           C  
ATOM     42  HG2 GLU A   3      -9.151 -25.435   6.450  1.00 38.85           H  
ATOM     43  HG3 GLU A   3      -9.872 -25.559   4.848  1.00 38.85           H  
ATOM     44  CD  GLU A   3     -11.277 -25.065   6.409  1.00 38.85           C  
ATOM     45  OE1 GLU A   3     -11.698 -26.210   6.693  1.00 38.85           O  
ATOM     46  OE2 GLU A   3     -11.911 -24.007   6.628  1.00 38.85           O  
ATOM     47  N   THR A   4      -6.954 -22.106   3.118  1.00 46.86           N  
ATOM     48  H   THR A   4      -6.472 -22.961   2.880  1.00 46.86           H  
ATOM     49  CA  THR A   4      -6.880 -20.971   2.213  1.00 46.86           C  
ATOM     50  HA  THR A   4      -6.488 -20.108   2.751  1.00 46.86           H  
ATOM     51  C   THR A   4      -8.318 -20.710   1.818  1.00 46.86           C  
ATOM     52  CB  THR A   4      -5.999 -21.234   0.979  1.00 46.86           C  
ATOM     53  HB  THR A   4      -6.258 -20.518   0.199  1.00 46.86           H  
ATOM     54  O   THR A   4      -8.944 -21.505   1.113  1.00 46.86           O  
ATOM     55  CG2 THR A   4      -4.520 -21.068   1.316  1.00 46.86           C  
ATOM     56 HG21 THR A   4      -4.331 -20.047   1.648  1.00 46.86           H  
ATOM     57 HG22 THR A   4      -4.233 -21.747   2.119  1.00 46.86           H  
ATOM     58 HG23 THR A   4      -3.913 -21.267   0.433  1.00 46.86           H  
ATOM     59  OG1 THR A   4      -6.138 -22.542   0.471  1.00 46.86           O  
ATOM     60  HG1 THR A   4      -5.590 -23.105   1.022  1.00 46.86           H  
ATOM     61  N   VAL A   5      -8.899 -19.664   2.404  1.00 51.35           N  
ATOM     62  H   VAL A   5      -8.394 -19.206   3.148  1.00 51.35           H  
ATOM     63  CA  VAL A   5     -10.288 -19.310   2.167  1.00 51.35           C  
ATOM     64  HA  VAL A   5     -10.891 -20.201   2.339  1.00 51.35           H  
ATOM     65  C   VAL A   5     -10.351 -18.913   0.701  1.00 51.35           C  
ATOM     66  CB  VAL A   5     -10.784 -18.207   3.121  1.00 51.35           C  
ATOM     67  HB  VAL A   5     -10.154 -17.323   3.019  1.00 51.35           H  
ATOM     68  O   VAL A   5     -10.037 -17.783   0.335  1.00 51.35           O  
ATOM     69  CG1 VAL A   5     -12.235 -17.811   2.822  1.00 51.35           C  
ATOM     70 HG11 VAL A   5     -12.895 -18.667   2.964  1.00 51.35           H  
ATOM     71 HG12 VAL A   5     -12.330 -17.445   1.799  1.00 51.35           H  
ATOM     72 HG13 VAL A   5     -12.543 -17.017   3.502  1.00 51.35           H  
ATOM     73  CG2 VAL A   5     -10.738 -18.674   4.582  1.00 51.35           C  
ATOM     74 HG21 VAL A   5     -11.321 -19.587   4.704  1.00 51.35           H  
ATOM     75 HG22 VAL A   5      -9.710 -18.879   4.878  1.00 51.35           H  
ATOM     76 HG23 VAL A   5     -11.136 -17.901   5.239  1.00 51.35           H  
ATOM     77  N   GLY A   6     -10.665 -19.884  -0.157  1.00 59.87           N  
ATOM     78  H   GLY A   6     -10.642 -20.828   0.201  1.00 59.87           H  
ATOM     79  CA  GLY A   6     -10.787 -19.678  -1.585  1.00 59.87           C  
ATOM     80  HA2 GLY A   6     -11.147 -20.586  -2.068  1.00 59.87           H  
ATOM     81  HA3 GLY A   6      -9.813 -19.409  -1.993  1.00 59.87           H  
ATOM     82  C   GLY A   6     -11.778 -18.551  -1.818  1.00 59.87           C  
ATOM     83  O   GLY A   6     -12.806 -18.466  -1.149  1.00 59.87           O  
ATOM     84  N   CYS A   7     -11.481 -17.665  -2.760  1.00 67.93           N  
ATOM     85  H   CYS A   7     -10.577 -17.738  -3.205  1.00 67.93           H  
ATOM     86  CA  CYS A   7     -12.228 -16.418  -2.904  1.00 67.93           C  
ATOM     87  HA  CYS A   7     -12.091 -15.837  -1.991  1.00 67.93           H  
ATOM     88  C   CYS A   7     -13.739 -16.583  -3.144  1.00 67.93           C  
ATOM     89  CB  CYS A   7     -11.604 -15.656  -4.052  1.00 67.93           C  
ATOM     90  HB2 CYS A   7     -11.813 -16.158  -4.996  1.00 67.93           H  
ATOM     91  HB3 CYS A   7     -10.528 -15.654  -3.877  1.00 67.93           H  
ATOM     92  O   CYS A   7     -14.520 -15.676  -2.851  1.00 67.93           O  
ATOM     93  SG  CYS A   7     -12.165 -13.945  -4.138  1.00 67.93           S  
ATOM     94  N   GLY A   8     -14.163 -17.744  -3.656  1.00 65.64           N  
ATOM     95  H   GLY A   8     -13.471 -18.456  -3.842  1.00 65.64           H  
ATOM     96  CA  GLY A   8     -15.577 -18.109  -3.781  1.00 65.64           C  
ATOM     97  HA2 GLY A   8     -16.088 -17.369  -4.397  1.00 65.64           H  
ATOM     98  HA3 GLY A   8     -15.650 -19.079  -4.273  1.00 65.64           H  
ATOM     99  C   GLY A   8     -16.323 -18.208  -2.444  1.00 65.64           C  
ATOM    100  O   GLY A   8     -17.545 -18.158  -2.445  1.00 65.64           O  
ATOM    101  N   MET A   9     -15.604 -18.306  -1.323  1.00 72.00           N  
ATOM    102  H   MET A   9     -14.598 -18.354  -1.397  1.00 72.00           H  
ATOM    103  CA  MET A   9     -16.156 -18.352   0.033  1.00 72.00           C  
ATOM    104  HA  MET A   9     -17.185 -18.710  -0.006  1.00 72.00           H  
ATOM    105  C   MET A   9     -16.194 -16.984   0.721  1.00 72.00           C  
ATOM    106  CB  MET A   9     -15.341 -19.330   0.891  1.00 72.00           C  
ATOM    107  HB2 MET A   9     -14.316 -18.969   0.977  1.00 72.00           H  
ATOM    108  HB3 MET A   9     -15.775 -19.367   1.890  1.00 72.00           H  
ATOM    109  O   MET A   9     -16.749 -16.878   1.809  1.00 72.00           O  
ATOM    110  CG  MET A   9     -15.338 -20.752   0.320  1.00 72.00           C  
ATOM    111  HG2 MET A   9     -16.369 -21.031   0.101  1.00 72.00           H  
ATOM    112  HG3 MET A   9     -14.774 -20.769  -0.613  1.00 72.00           H  
ATOM    113  SD  MET A   9     -14.658 -22.004   1.438  1.00 72.00           S  
ATOM    114  CE  MET A   9     -12.904 -21.589   1.371  1.00 72.00           C  
ATOM    115  HE1 MET A   9     -12.517 -21.813   0.377  1.00 72.00           H  
ATOM    116  HE2 MET A   9     -12.788 -20.527   1.586  1.00 72.00           H  
ATOM    117  HE3 MET A   9     -12.362 -22.176   2.112  1.00 72.00           H  
ATOM    118  N   LEU A  10     -15.594 -15.942   0.131  1.00 81.68           N  
ATOM    119  H   LEU A  10     -15.212 -16.053  -0.797  1.00 81.68           H  
ATOM    120  CA  LEU A  10     -15.666 -14.607   0.717  1.00 81.68           C  
ATOM    121  HA  LEU A  10     -15.546 -14.688   1.798  1.00 81.68           H  
ATOM    122  C   LEU A  10     -17.041 -14.001   0.449  1.00 81.68           C  
ATOM    123  CB  LEU A  10     -14.564 -13.683   0.182  1.00 81.68           C  
ATOM    124  HB2 LEU A  10     -14.721 -13.583  -0.892  1.00 81.68           H  
ATOM    125  HB3 LEU A  10     -14.691 -12.702   0.641  1.00 81.68           H  
ATOM    126  O   LEU A  10     -17.451 -13.871  -0.711  1.00 81.68           O  
ATOM    127  CG  LEU A  10     -13.117 -14.145   0.386  1.00 81.68           C  
ATOM    128  HG  LEU A  10     -12.961 -15.079  -0.152  1.00 81.68           H  
ATOM    129  CD1 LEU A  10     -12.184 -13.078  -0.189  1.00 81.68           C  
ATOM    130 HD11 LEU A  10     -12.326 -12.137   0.341  1.00 81.68           H  
ATOM    131 HD12 LEU A  10     -11.148 -13.399  -0.082  1.00 81.68           H  
ATOM    132 HD13 LEU A  10     -12.394 -12.931  -1.249  1.00 81.68           H  
ATOM    133  CD2 LEU A  10     -12.752 -14.367   1.850  1.00 81.68           C  
ATOM    134 HD21 LEU A  10     -12.857 -13.436   2.408  1.00 81.68           H  
ATOM    135 HD22 LEU A  10     -13.404 -15.128   2.278  1.00 81.68           H  
ATOM    136 HD23 LEU A  10     -11.723 -14.718   1.915  1.00 81.68           H  
ATOM    137  N   ASP A  11     -17.682 -13.560   1.528  1.00 86.58           N  
ATOM    138  H   ASP A  11     -17.322 -13.810   2.438  1.00 86.58           H  
ATOM    139  CA  ASP A  11     -18.913 -12.782   1.481  1.00 86.58           C  
ATOM    140  HA  ASP A  11     -19.693 -13.408   1.047  1.00 86.58           H  
ATOM    141  C   ASP A  11     -18.730 -11.548   0.563  1.00 86.58           C  
ATOM    142  CB  ASP A  11     -19.340 -12.415   2.924  1.00 86.58           C  
ATOM    143  HB2 ASP A  11     -18.518 -11.896   3.416  1.00 86.58           H  
ATOM    144  HB3 ASP A  11     -20.185 -11.728   2.869  1.00 86.58           H  
ATOM    145  O   ASP A  11     -17.647 -10.949   0.488  1.00 86.58           O  
ATOM    146  CG  ASP A  11     -19.766 -13.630   3.782  1.00 86.58           C  
ATOM    147  OD1 ASP A  11     -20.387 -14.542   3.201  1.00 86.58           O  
ATOM    148  OD2 ASP A  11     -19.515 -13.645   5.017  1.00 86.58           O  
ATOM    149  N   GLU A  12     -19.787 -11.165  -0.161  1.00 87.68           N  
ATOM    150  H   GLU A  12     -20.654 -11.667  -0.036  1.00 87.68           H  
ATOM    151  CA  GLU A  12     -19.840  -9.916  -0.934  1.00 87.68           C  
ATOM    152  HA  GLU A  12     -18.864  -9.434  -0.873  1.00 87.68           H  
ATOM    153  C   GLU A  12     -20.856  -8.950  -0.316  1.00 87.68           C  
ATOM    154  CB  GLU A  12     -20.143 -10.117  -2.437  1.00 87.68           C  
ATOM    155  HB2 GLU A  12     -21.158 -10.494  -2.560  1.00 87.68           H  
ATOM    156  HB3 GLU A  12     -20.096  -9.129  -2.897  1.00 87.68           H  
ATOM    157  O   GLU A  12     -21.929  -9.353   0.132  1.00 87.68           O  
ATOM    158  CG  GLU A  12     -19.173 -11.050  -3.185  1.00 87.68           C  
ATOM    159  HG2 GLU A  12     -18.198 -10.984  -2.703  1.00 87.68           H  
ATOM    160  HG3 GLU A  12     -19.514 -12.078  -3.064  1.00 87.68           H  
ATOM    161  CD  GLU A  12     -18.977 -10.757  -4.693  1.00 87.68           C  
ATOM    162  OE1 GLU A  12     -18.030 -11.326  -5.289  1.00 87.68           O  
ATOM    163  OE2 GLU A  12     -19.643  -9.895  -5.307  1.00 87.68           O  
ATOM    164  N   THR A  13     -20.542  -7.657  -0.320  1.00 87.94           N  
ATOM    165  H   THR A  13     -19.640  -7.377  -0.678  1.00 87.94           H  
ATOM    166  CA  THR A  13     -21.458  -6.606   0.134  1.00 87.94           C  
ATOM    167  HA  THR A  13     -22.480  -6.956  -0.014  1.00 87.94           H  
ATOM    168  C   THR A  13     -21.298  -5.332  -0.693  1.00 87.94           C  
ATOM    169  CB  THR A  13     -21.274  -6.342   1.638  1.00 87.94           C  
ATOM    170  HB  THR A  13     -21.337  -7.292   2.171  1.00 87.94           H  
ATOM    171  O   THR A  13     -20.241  -5.067  -1.264  1.00 87.94           O  
ATOM    172  CG2 THR A  13     -19.947  -5.678   1.988  1.00 87.94           C  
ATOM    173 HG21 THR A  13     -19.125  -6.239   1.543  1.00 87.94           H  
ATOM    174 HG22 THR A  13     -19.825  -5.652   3.071  1.00 87.94           H  
ATOM    175 HG23 THR A  13     -19.925  -4.659   1.601  1.00 87.94           H  
ATOM    176  OG1 THR A  13     -22.302  -5.498   2.110  1.00 87.94           O  
ATOM    177  HG1 THR A  13     -23.036  -6.068   2.351  1.00 87.94           H  
ATOM    178  N   ASP A  14     -22.349  -4.520  -0.753  1.00 85.19           N  
ATOM    179  H   ASP A  14     -23.205  -4.784  -0.287  1.00 85.19           H  
ATOM    180  CA  ASP A  14     -22.312  -3.147  -1.267  1.00 85.19           C  
ATOM    181  HA  ASP A  14     -21.419  -3.020  -1.880  1.00 85.19           H  
ATOM    182  C   ASP A  14     -22.215  -2.101  -0.141  1.00 85.19           C  
ATOM    183  CB  ASP A  14     -23.525  -2.920  -2.177  1.00 85.19           C  
ATOM    184  HB2 ASP A  14     -23.564  -3.712  -2.924  1.00 85.19           H  
ATOM    185  HB3 ASP A  14     -23.372  -1.980  -2.707  1.00 85.19           H  
ATOM    186  O   ASP A  14     -22.238  -0.894  -0.392  1.00 85.19           O  
ATOM    187  CG  ASP A  14     -24.871  -2.858  -1.442  1.00 85.19           C  
ATOM    188  OD1 ASP A  14     -24.955  -3.326  -0.284  1.00 85.19           O  
ATOM    189  OD2 ASP A  14     -25.814  -2.310  -2.071  1.00 85.19           O  
ATOM    190  N   THR A  15     -22.099  -2.565   1.107  1.00 85.88           N  
ATOM    191  H   THR A  15     -22.074  -3.567   1.233  1.00 85.88           H  
ATOM    192  CA  THR A  15     -21.861  -1.721   2.275  1.00 85.88           C  
ATOM    193  HA  THR A  15     -22.474  -0.824   2.190  1.00 85.88           H  
ATOM    194  C   THR A  15     -20.393  -1.311   2.329  1.00 85.88           C  
ATOM    195  CB  THR A  15     -22.260  -2.460   3.556  1.00 85.88           C  
ATOM    196  HB  THR A  15     -21.679  -3.377   3.655  1.00 85.88           H  
ATOM    197  O   THR A  15     -19.504  -2.154   2.243  1.00 85.88           O  
ATOM    198  CG2 THR A  15     -22.083  -1.607   4.806  1.00 85.88           C  
ATOM    199 HG21 THR A  15     -22.639  -0.677   4.689  1.00 85.88           H  
ATOM    200 HG22 THR A  15     -21.026  -1.394   4.967  1.00 85.88           H  
ATOM    201 HG23 THR A  15     -22.456  -2.168   5.664  1.00 85.88           H  
ATOM    202  OG1 THR A  15     -23.634  -2.769   3.511  1.00 85.88           O  
ATOM    203  HG1 THR A  15     -23.805  -3.169   2.655  1.00 85.88           H  
ATOM    204  N   GLU A  16     -20.131  -0.017   2.514  1.00 89.73           N  
ATOM    205  H   GLU A  16     -20.894   0.644   2.512  1.00 89.73           H  
ATOM    206  CA  GLU A  16     -18.769   0.510   2.645  1.00 89.73           C  
ATOM    207  HA  GLU A  16     -18.248   0.356   1.700  1.00 89.73           H  
ATOM    208  C   GLU A  16     -17.973  -0.201   3.747  1.00 89.73           C  
ATOM    209  CB  GLU A  16     -18.799   2.012   2.946  1.00 89.73           C  
ATOM    210  HB2 GLU A  16     -19.390   2.178   3.847  1.00 89.73           H  
ATOM    211  HB3 GLU A  16     -17.779   2.351   3.129  1.00 89.73           H  
ATOM    212  O   GLU A  16     -18.511  -0.521   4.809  1.00 89.73           O  
ATOM    213  CG  GLU A  16     -19.381   2.825   1.782  1.00 89.73           C  
ATOM    214  HG2 GLU A  16     -18.809   2.598   0.882  1.00 89.73           H  
ATOM    215  HG3 GLU A  16     -20.414   2.520   1.612  1.00 89.73           H  
ATOM    216  CD  GLU A  16     -19.347   4.337   2.045  1.00 89.73           C  
ATOM    217  OE1 GLU A  16     -19.364   5.083   1.040  1.00 89.73           O  
ATOM    218  OE2 GLU A  16     -19.341   4.722   3.236  1.00 89.73           O  
ATOM    219  N   CYS A  17     -16.675  -0.410   3.505  1.00 93.70           N  
ATOM    220  H   CYS A  17     -16.281  -0.072   2.639  1.00 93.70           H  
ATOM    221  CA  CYS A  17     -15.784  -1.061   4.460  1.00 93.70           C  
ATOM    222  HA  CYS A  17     -16.195  -2.042   4.697  1.00 93.70           H  
ATOM    223  C   CYS A  17     -15.675  -0.238   5.748  1.00 93.70           C  
ATOM    224  CB  CYS A  17     -14.406  -1.258   3.832  1.00 93.70           C  
ATOM    225  HB2 CYS A  17     -13.998  -0.272   3.611  1.00 93.70           H  
ATOM    226  HB3 CYS A  17     -14.509  -1.808   2.896  1.00 93.70           H  
ATOM    227  O   CYS A  17     -15.086   0.841   5.772  1.00 93.70           O  
ATOM    228  SG  CYS A  17     -13.224  -2.136   4.890  1.00 93.70           S  
ATOM    229  N   ARG A  18     -16.243  -0.765   6.832  1.00 91.60           N  
ATOM    230  H   ARG A  18     -16.720  -1.649   6.724  1.00 91.60           H  
ATOM    231  CA  ARG A  18     -16.278  -0.119   8.145  1.00 91.60           C  
ATOM    232  HA  ARG A  18     -15.421   0.552   8.210  1.00 91.60           H  
ATOM    233  C   ARG A  18     -16.144  -1.144   9.259  1.00 91.60           C  
ATOM    234  CB  ARG A  18     -17.555   0.731   8.272  1.00 91.60           C  
ATOM    235  HB2 ARG A  18     -17.504   1.310   9.194  1.00 91.60           H  
ATOM    236  HB3 ARG A  18     -17.584   1.435   7.441  1.00 91.60           H  
ATOM    237  O   ARG A  18     -16.317  -2.345   9.058  1.00 91.60           O  
ATOM    238  CG  ARG A  18     -18.854  -0.093   8.275  1.00 91.60           C  
ATOM    239  HG2 ARG A  18     -18.869  -0.763   9.135  1.00 91.60           H  
ATOM    240  HG3 ARG A  18     -18.921  -0.687   7.364  1.00 91.60           H  
ATOM    241  CD  ARG A  18     -20.060   0.846   8.349  1.00 91.60           C  
ATOM    242  HD2 ARG A  18     -20.005   1.423   9.272  1.00 91.60           H  
ATOM    243  HD3 ARG A  18     -19.999   1.540   7.511  1.00 91.60           H  
ATOM    244  NE  ARG A  18     -21.327   0.089   8.325  1.00 91.60           N  
ATOM    245  HE  ARG A  18     -21.397  -0.685   8.970  1.00 91.60           H  
ATOM    246  NH1 ARG A  18     -22.371   1.251   6.633  1.00 91.60           N  
ATOM    247 HH11 ARG A  18     -23.163   1.389   6.022  1.00 91.60           H  
ATOM    248 HH12 ARG A  18     -21.537   1.805   6.497  1.00 91.60           H  
ATOM    249  NH2 ARG A  18     -23.419  -0.454   7.616  1.00 91.60           N  
ATOM    250 HH21 ARG A  18     -23.437  -1.230   8.262  1.00 91.60           H  
ATOM    251 HH22 ARG A  18     -24.169  -0.345   6.948  1.00 91.60           H  
ATOM    252  CZ  ARG A  18     -22.360   0.301   7.528  1.00 91.60           C  
ATOM    253  N   ARG A  19     -15.849  -0.659  10.464  1.00 91.98           N  
ATOM    254  H   ARG A  19     -15.777   0.344  10.555  1.00 91.98           H  
ATOM    255  CA  ARG A  19     -15.839  -1.502  11.666  1.00 91.98           C  
ATOM    256  HA  ARG A  19     -15.155  -2.335  11.504  1.00 91.98           H  
ATOM    257  C   ARG A  19     -17.227  -2.100  11.911  1.00 91.98           C  
ATOM    258  CB  ARG A  19     -15.368  -0.702  12.886  1.00 91.98           C  
ATOM    259  HB2 ARG A  19     -15.515  -1.314  13.775  1.00 91.98           H  
ATOM    260  HB3 ARG A  19     -15.973   0.199  12.986  1.00 91.98           H  
ATOM    261  O   ARG A  19     -18.237  -1.446  11.660  1.00 91.98           O  
ATOM    262  CG  ARG A  19     -13.881  -0.325  12.802  1.00 91.98           C  
ATOM    263  HG2 ARG A  19     -13.703   0.333  11.952  1.00 91.98           H  
ATOM    264  HG3 ARG A  19     -13.295  -1.237  12.683  1.00 91.98           H  
ATOM    265  CD  ARG A  19     -13.451   0.368  14.099  1.00 91.98           C  
ATOM    266  HD2 ARG A  19     -13.659  -0.309  14.928  1.00 91.98           H  
ATOM    267  HD3 ARG A  19     -14.057   1.263  14.241  1.00 91.98           H  
ATOM    268  NE  ARG A  19     -12.012   0.712  14.132  1.00 91.98           N  
ATOM    269  HE  ARG A  19     -11.378  -0.032  14.383  1.00 91.98           H  
ATOM    270  NH1 ARG A  19     -12.115   2.857  13.287  1.00 91.98           N  
ATOM    271 HH11 ARG A  19     -11.615   3.667  12.948  1.00 91.98           H  
ATOM    272 HH12 ARG A  19     -13.022   2.670  12.884  1.00 91.98           H  
ATOM    273  NH2 ARG A  19     -10.232   2.154  14.195  1.00 91.98           N  
ATOM    274 HH21 ARG A  19      -9.781   2.979  13.824  1.00 91.98           H  
ATOM    275 HH22 ARG A  19      -9.616   1.430  14.534  1.00 91.98           H  
ATOM    276  CZ  ARG A  19     -11.462   1.890  13.865  1.00 91.98           C  
ATOM    277  N   GLY A  20     -17.261  -3.321  12.442  1.00 87.96           N  
ATOM    278  H   GLY A  20     -16.390  -3.804  12.609  1.00 87.96           H  
ATOM    279  CA  GLY A  20     -18.507  -3.995  12.819  1.00 87.96           C  
ATOM    280  HA2 GLY A  20     -19.155  -3.295  13.345  1.00 87.96           H  
ATOM    281  HA3 GLY A  20     -18.268  -4.814  13.498  1.00 87.96           H  
ATOM    282  C   GLY A  20     -19.304  -4.588  11.654  1.00 87.96           C  
ATOM    283  O   GLY A  20     -20.451  -4.976  11.858  1.00 87.96           O  
ATOM    284  N   ILE A  21     -18.729  -4.678  10.448  1.00 87.31           N  
ATOM    285  H   ILE A  21     -17.790  -4.330  10.319  1.00 87.31           H  
ATOM    286  CA  ILE A  21     -19.286  -5.554   9.409  1.00 87.31           C  
ATOM    287  HA  ILE A  21     -20.322  -5.271   9.225  1.00 87.31           H  
ATOM    288  C   ILE A  21     -19.274  -6.985   9.954  1.00 87.31           C  
ATOM    289  CB  ILE A  21     -18.509  -5.430   8.079  1.00 87.31           C  
ATOM    290  HB  ILE A  21     -17.443  -5.522   8.287  1.00 87.31           H  
ATOM    291  O   ILE A  21     -18.220  -7.516  10.298  1.00 87.31           O  
ATOM    292  CG1 ILE A  21     -18.786  -4.044   7.457  1.00 87.31           C  
ATOM    293 HG12 ILE A  21     -18.584  -3.268   8.194  1.00 87.31           H  
ATOM    294 HG13 ILE A  21     -19.839  -3.973   7.183  1.00 87.31           H  
ATOM    295  CG2 ILE A  21     -18.908  -6.544   7.087  1.00 87.31           C  
ATOM    296 HG21 ILE A  21     -18.335  -6.463   6.164  1.00 87.31           H  
ATOM    297 HG22 ILE A  21     -18.689  -7.529   7.497  1.00 87.31           H  
ATOM    298 HG23 ILE A  21     -19.971  -6.487   6.852  1.00 87.31           H  
ATOM    299  CD1 ILE A  21     -17.937  -3.744   6.218  1.00 87.31           C  
ATOM    300 HD11 ILE A  21     -18.125  -2.716   5.909  1.00 87.31           H  
ATOM    301 HD12 ILE A  21     -16.880  -3.863   6.453  1.00 87.31           H  
ATOM    302 HD13 ILE A  21     -18.209  -4.397   5.389  1.00 87.31           H  
ATOM    303  N   SER A  22     -20.456  -7.590  10.046  1.00 83.53           N  
ATOM    304  H   SER A  22     -21.280  -7.086   9.751  1.00 83.53           H  
ATOM    305  CA  SER A  22     -20.602  -8.999  10.401  1.00 83.53           C  
ATOM    306  HA  SER A  22     -19.936  -9.235  11.232  1.00 83.53           H  
ATOM    307  C   SER A  22     -20.226  -9.850   9.194  1.00 83.53           C  
ATOM    308  CB  SER A  22     -22.039  -9.279  10.842  1.00 83.53           C  
ATOM    309  HB2 SER A  22     -22.300  -8.596  11.651  1.00 83.53           H  
ATOM    310  HB3 SER A  22     -22.724  -9.118  10.010  1.00 83.53           H  
ATOM    311  O   SER A  22     -20.838  -9.705   8.139  1.00 83.53           O  
ATOM    312  OG  SER A  22     -22.165 -10.606  11.310  1.00 83.53           O  
ATOM    313  HG  SER A  22     -22.486 -11.158  10.593  1.00 83.53           H  
ATOM    314  N   SER A  23     -19.230 -10.719   9.349  1.00 85.23           N  
ATOM    315  H   SER A  23     -18.770 -10.785  10.246  1.00 85.23           H  
ATOM    316  CA  SER A  23     -18.759 -11.615   8.293  1.00 85.23           C  
ATOM    317  HA  SER A  23     -19.558 -11.788   7.572  1.00 85.23           H  
ATOM    318  C   SER A  23     -18.326 -12.961   8.860  1.00 85.23           C  
ATOM    319  CB  SER A  23     -17.585 -10.993   7.542  1.00 85.23           C  
ATOM    320  HB2 SER A  23     -16.751 -10.829   8.225  1.00 85.23           H  
ATOM    321  HB3 SER A  23     -17.894 -10.042   7.110  1.00 85.23           H  
ATOM    322  O   SER A  23     -17.724 -13.040   9.940  1.00 85.23           O  
ATOM    323  OG  SER A  23     -17.203 -11.894   6.528  1.00 85.23           O  
ATOM    324  HG  SER A  23     -16.355 -11.646   6.152  1.00 85.23           H  
ATOM    325  N   SER A  24     -18.601 -14.020   8.101  1.00 85.13           N  
ATOM    326  H   SER A  24     -18.987 -13.849   7.183  1.00 85.13           H  
ATOM    327  CA  SER A  24     -18.138 -15.376   8.405  1.00 85.13           C  
ATOM    328  HA  SER A  24     -18.333 -15.591   9.456  1.00 85.13           H  
ATOM    329  C   SER A  24     -16.633 -15.552   8.164  1.00 85.13           C  
ATOM    330  CB  SER A  24     -18.940 -16.368   7.563  1.00 85.13           C  
ATOM    331  HB2 SER A  24     -18.666 -17.382   7.854  1.00 85.13           H  
ATOM    332  HB3 SER A  24     -20.006 -16.230   7.743  1.00 85.13           H  
ATOM    333  O   SER A  24     -15.993 -16.409   8.781  1.00 85.13           O  
ATOM    334  OG  SER A  24     -18.668 -16.200   6.186  1.00 85.13           O  
ATOM    335  HG  SER A  24     -19.101 -15.432   5.808  1.00 85.13           H  
ATOM    336  N   THR A  25     -16.036 -14.678   7.354  1.00 88.31           N  
ATOM    337  H   THR A  25     -16.629 -14.020   6.867  1.00 88.31           H  
ATOM    338  CA  THR A  25     -14.629 -14.696   6.937  1.00 88.31           C  
ATOM    339  HA  THR A  25     -14.147 -15.593   7.325  1.00 88.31           H  
ATOM    340  C   THR A  25     -13.865 -13.482   7.471  1.00 88.31           C  
ATOM    341  CB  THR A  25     -14.544 -14.753   5.403  1.00 88.31           C  
ATOM    342  HB  THR A  25     -13.504 -14.670   5.087  1.00 88.31           H  
ATOM    343  O   THR A  25     -14.443 -12.508   7.952  1.00 88.31           O  
ATOM    344  CG2 THR A  25     -15.131 -16.053   4.857  1.00 88.31           C  
ATOM    345 HG21 THR A  25     -14.644 -16.912   5.318  1.00 88.31           H  
ATOM    346 HG22 THR A  25     -14.982 -16.100   3.778  1.00 88.31           H  
ATOM    347 HG23 THR A  25     -16.203 -16.100   5.050  1.00 88.31           H  
ATOM    348  OG1 THR A  25     -15.288 -13.686   4.871  1.00 88.31           O  
ATOM    349  HG1 THR A  25     -14.770 -13.165   4.253  1.00 88.31           H  
ATOM    350  N   GLN A  26     -12.529 -13.528   7.420  1.00 90.99           N  
ATOM    351  H   GLN A  26     -12.076 -14.357   7.065  1.00 90.99           H  
ATOM    352  CA  GLN A  26     -11.697 -12.365   7.757  1.00 90.99           C  
ATOM    353  HA  GLN A  26     -11.993 -11.984   8.734  1.00 90.99           H  
ATOM    354  C   GLN A  26     -11.897 -11.218   6.762  1.00 90.99           C  
ATOM    355  CB  GLN A  26     -10.230 -12.805   7.822  1.00 90.99           C  
ATOM    356  HB2 GLN A  26     -10.136 -13.553   8.609  1.00 90.99           H  
ATOM    357  HB3 GLN A  26      -9.950 -13.268   6.876  1.00 90.99           H  
ATOM    358  O   GLN A  26     -11.988 -10.056   7.163  1.00 90.99           O  
ATOM    359  CG  GLN A  26      -9.254 -11.649   8.112  1.00 90.99           C  
ATOM    360  HG2 GLN A  26      -9.569 -11.119   9.011  1.00 90.99           H  
ATOM    361  HG3 GLN A  26      -9.254 -10.941   7.283  1.00 90.99           H  
ATOM    362  CD  GLN A  26      -7.825 -12.139   8.316  1.00 90.99           C  
ATOM    363  NE2 GLN A  26      -6.888 -11.258   8.574  1.00 90.99           N  
ATOM    364 HE21 GLN A  26      -7.070 -10.265   8.543  1.00 90.99           H  
ATOM    365 HE22 GLN A  26      -5.945 -11.616   8.632  1.00 90.99           H  
ATOM    366  OE1 GLN A  26      -7.543 -13.323   8.261  1.00 90.99           O  
ATOM    367  N   TYR A  27     -12.014 -11.557   5.480  1.00 94.12           N  
ATOM    368  H   TYR A  27     -11.982 -12.536   5.233  1.00 94.12           H  
ATOM    369  CA  TYR A  27     -12.135 -10.598   4.394  1.00 94.12           C  
ATOM    370  HA  TYR A  27     -11.976  -9.597   4.795  1.00 94.12           H  
ATOM    371  C   TYR A  27     -13.521 -10.643   3.752  1.00 94.12           C  
ATOM    372  CB  TYR A  27     -11.037 -10.843   3.360  1.00 94.12           C  
ATOM    373  HB2 TYR A  27     -11.180 -11.820   2.897  1.00 94.12           H  
ATOM    374  HB3 TYR A  27     -11.148 -10.087   2.583  1.00 94.12           H  
ATOM    375  O   TYR A  27     -14.095 -11.716   3.595  1.00 94.12           O  
ATOM    376  CG  TYR A  27      -9.628 -10.753   3.910  1.00 94.12           C  
ATOM    377  CD1 TYR A  27      -8.988  -9.502   4.007  1.00 94.12           C  
ATOM    378  HD1 TYR A  27      -9.493  -8.603   3.685  1.00 94.12           H  
ATOM    379  CD2 TYR A  27      -8.958 -11.921   4.327  1.00 94.12           C  
ATOM    380  HD2 TYR A  27      -9.441 -12.884   4.252  1.00 94.12           H  
ATOM    381  CE1 TYR A  27      -7.669  -9.419   4.496  1.00 94.12           C  
ATOM    382  HE1 TYR A  27      -7.140  -8.478   4.523  1.00 94.12           H  
ATOM    383  CE2 TYR A  27      -7.661 -11.830   4.867  1.00 94.12           C  
ATOM    384  HE2 TYR A  27      -7.145 -12.707   5.229  1.00 94.12           H  
ATOM    385  OH  TYR A  27      -5.738 -10.532   5.401  1.00 94.12           O  
ATOM    386  HH  TYR A  27      -5.284  -9.712   5.192  1.00 94.12           H  
ATOM    387  CZ  TYR A  27      -7.012 -10.580   4.948  1.00 94.12           C  
ATOM    388  N   VAL A  28     -14.029  -9.487   3.335  1.00 93.63           N  
ATOM    389  H   VAL A  28     -13.505  -8.647   3.538  1.00 93.63           H  
ATOM    390  CA  VAL A  28     -15.276  -9.340   2.570  1.00 93.63           C  
ATOM    391  HA  VAL A  28     -15.658 -10.320   2.284  1.00 93.63           H  
ATOM    392  C   VAL A  28     -14.978  -8.554   1.301  1.00 93.63           C  
ATOM    393  CB  VAL A  28     -16.357  -8.633   3.410  1.00 93.63           C  
ATOM    394  HB  VAL A  28     -15.980  -7.661   3.730  1.00 93.63           H  
ATOM    395  O   VAL A  28     -14.251  -7.558   1.343  1.00 93.63           O  
ATOM    396  CG1 VAL A  28     -17.673  -8.413   2.657  1.00 93.63           C  
ATOM    397 HG11 VAL A  28     -17.507  -7.825   1.755  1.00 93.63           H  
ATOM    398 HG12 VAL A  28     -18.120  -9.371   2.392  1.00 93.63           H  
ATOM    399 HG13 VAL A  28     -18.373  -7.874   3.296  1.00 93.63           H  
ATOM    400  CG2 VAL A  28     -16.696  -9.456   4.650  1.00 93.63           C  
ATOM    401 HG21 VAL A  28     -17.499  -8.971   5.204  1.00 93.63           H  
ATOM    402 HG22 VAL A  28     -17.021 -10.451   4.346  1.00 93.63           H  
ATOM    403 HG23 VAL A  28     -15.825  -9.546   5.298  1.00 93.63           H  
ATOM    404  N   LYS A  29     -15.547  -8.975   0.171  1.00 93.16           N  
ATOM    405  H   LYS A  29     -16.187  -9.754   0.229  1.00 93.16           H  
ATOM    406  CA  LYS A  29     -15.493  -8.204  -1.075  1.00 93.16           C  
ATOM    407  HA  LYS A  29     -14.509  -7.747  -1.184  1.00 93.16           H  
ATOM    408  C   LYS A  29     -16.531  -7.087  -1.016  1.00 93.16           C  
ATOM    409  CB  LYS A  29     -15.746  -9.124  -2.270  1.00 93.16           C  
ATOM    410  HB2 LYS A  29     -16.631  -9.721  -2.051  1.00 93.16           H  
ATOM    411  HB3 LYS A  29     -15.952  -8.514  -3.150  1.00 93.16           H  
ATOM    412  O   LYS A  29     -17.729  -7.349  -0.941  1.00 93.16           O  
ATOM    413  CG  LYS A  29     -14.558 -10.046  -2.584  1.00 93.16           C  
ATOM    414  HG2 LYS A  29     -14.246 -10.587  -1.690  1.00 93.16           H  
ATOM    415  HG3 LYS A  29     -13.722  -9.430  -2.917  1.00 93.16           H  
ATOM    416  CD  LYS A  29     -14.922 -11.045  -3.694  1.00 93.16           C  
ATOM    417  HD2 LYS A  29     -14.007 -11.426  -4.147  1.00 93.16           H  
ATOM    418  HD3 LYS A  29     -15.515 -10.546  -4.461  1.00 93.16           H  
ATOM    419  CE  LYS A  29     -15.701 -12.218  -3.089  1.00 93.16           C  
ATOM    420  HE2 LYS A  29     -16.443 -11.844  -2.383  1.00 93.16           H  
ATOM    421  HE3 LYS A  29     -14.990 -12.823  -2.526  1.00 93.16           H  
ATOM    422  NZ  LYS A  29     -16.359 -13.083  -4.089  1.00 93.16           N  
ATOM    423  HZ1 LYS A  29     -16.898 -13.781  -3.597  1.00 93.16           H  
ATOM    424  HZ2 LYS A  29     -17.001 -12.536  -4.645  1.00 93.16           H  
ATOM    425  HZ3 LYS A  29     -15.680 -13.547  -4.675  1.00 93.16           H  
ATOM    426  N   VAL A  30     -16.078  -5.844  -1.078  1.00 93.59           N  
ATOM    427  H   VAL A  30     -15.080  -5.708  -1.163  1.00 93.59           H  
ATOM    428  CA  VAL A  30     -16.938  -4.659  -1.052  1.00 93.59           C  
ATOM    429  HA  VAL A  30     -17.942  -4.947  -0.740  1.00 93.59           H  
ATOM    430  C   VAL A  30     -17.019  -4.064  -2.447  1.00 93.59           C  
ATOM    431  CB  VAL A  30     -16.439  -3.628  -0.027  1.00 93.59           C  
ATOM    432  HB  VAL A  30     -15.408  -3.356  -0.253  1.00 93.59           H  
ATOM    433  O   VAL A  30     -16.008  -3.623  -2.988  1.00 93.59           O  
ATOM    434  CG1 VAL A  30     -17.301  -2.360  -0.067  1.00 93.59           C  
ATOM    435 HG11 VAL A  30     -17.129  -1.814  -0.995  1.00 93.59           H  
ATOM    436 HG12 VAL A  30     -17.043  -1.708   0.768  1.00 93.59           H  
ATOM    437 HG13 VAL A  30     -18.356  -2.625   0.001  1.00 93.59           H  
ATOM    438  CG2 VAL A  30     -16.486  -4.202   1.395  1.00 93.59           C  
ATOM    439 HG21 VAL A  30     -16.127  -3.459   2.106  1.00 93.59           H  
ATOM    440 HG22 VAL A  30     -17.512  -4.459   1.657  1.00 93.59           H  
ATOM    441 HG23 VAL A  30     -15.862  -5.093   1.467  1.00 93.59           H  
ATOM    442  N   TYR A  31     -18.213  -4.004  -3.033  1.00 92.26           N  
ATOM    443  H   TYR A  31     -19.011  -4.364  -2.530  1.00 92.26           H  
ATOM    444  CA  TYR A  31     -18.438  -3.219  -4.245  1.00 92.26           C  
ATOM    445  HA  TYR A  31     -17.537  -3.241  -4.859  1.00 92.26           H  
ATOM    446  C   TYR A  31     -18.716  -1.761  -3.877  1.00 92.26           C  
ATOM    447  CB  TYR A  31     -19.566  -3.821  -5.084  1.00 92.26           C  
ATOM    448  HB2 TYR A  31     -19.310  -4.850  -5.337  1.00 92.26           H  
ATOM    449  HB3 TYR A  31     -20.482  -3.843  -4.494  1.00 92.26           H  
ATOM    450  O   TYR A  31     -19.768  -1.432  -3.327  1.00 92.26           O  
ATOM    451  CG  TYR A  31     -19.805  -3.046  -6.368  1.00 92.26           C  
ATOM    452  CD1 TYR A  31     -20.891  -2.155  -6.467  1.00 92.26           C  
ATOM    453  HD1 TYR A  31     -21.560  -2.032  -5.628  1.00 92.26           H  
ATOM    454  CD2 TYR A  31     -18.911  -3.183  -7.449  1.00 92.26           C  
ATOM    455  HD2 TYR A  31     -18.056  -3.836  -7.361  1.00 92.26           H  
ATOM    456  CE1 TYR A  31     -21.099  -1.427  -7.655  1.00 92.26           C  
ATOM    457  HE1 TYR A  31     -21.933  -0.747  -7.750  1.00 92.26           H  
ATOM    458  CE2 TYR A  31     -19.116  -2.459  -8.638  1.00 92.26           C  
ATOM    459  HE2 TYR A  31     -18.427  -2.564  -9.464  1.00 92.26           H  
ATOM    460  OH  TYR A  31     -20.426  -0.893  -9.893  1.00 92.26           O  
ATOM    461  HH  TYR A  31     -19.777  -1.111 -10.566  1.00 92.26           H  
ATOM    462  CZ  TYR A  31     -20.218  -1.585  -8.744  1.00 92.26           C  
ATOM    463  N   SER A  32     -17.786  -0.865  -4.206  1.00 91.08           N  
ATOM    464  H   SER A  32     -16.964  -1.175  -4.705  1.00 91.08           H  
ATOM    465  CA  SER A  32     -17.996   0.566  -4.018  1.00 91.08           C  
ATOM    466  HA  SER A  32     -18.528   0.726  -3.080  1.00 91.08           H  
ATOM    467  C   SER A  32     -18.834   1.127  -5.161  1.00 91.08           C  
ATOM    468  CB  SER A  32     -16.667   1.311  -3.921  1.00 91.08           C  
ATOM    469  HB2 SER A  32     -16.095   0.938  -3.071  1.00 91.08           H  
ATOM    470  HB3 SER A  32     -16.090   1.158  -4.833  1.00 91.08           H  
ATOM    471  O   SER A  32     -18.342   1.292  -6.276  1.00 91.08           O  
ATOM    472  OG  SER A  32     -16.946   2.693  -3.750  1.00 91.08           O  
ATOM    473  HG  SER A  32     -16.672   2.943  -2.865  1.00 91.08           H  
ATOM    474  N   LYS A  33     -20.085   1.505  -4.873  1.00 88.77           N  
ATOM    475  H   LYS A  33     -20.455   1.249  -3.968  1.00 88.77           H  
ATOM    476  CA  LYS A  33     -20.938   2.237  -5.829  1.00 88.77           C  
ATOM    477  HA  LYS A  33     -21.016   1.662  -6.752  1.00 88.77           H  
ATOM    478  C   LYS A  33     -20.328   3.584  -6.228  1.00 88.77           C  
ATOM    479  CB  LYS A  33     -22.346   2.443  -5.247  1.00 88.77           C  
ATOM    480  HB2 LYS A  33     -22.269   2.926  -4.273  1.00 88.77           H  
ATOM    481  HB3 LYS A  33     -22.908   3.098  -5.912  1.00 88.77           H  
ATOM    482  O   LYS A  33     -20.458   3.997  -7.371  1.00 88.77           O  
ATOM    483  CG  LYS A  33     -23.112   1.120  -5.109  1.00 88.77           C  
ATOM    484  HG2 LYS A  33     -23.213   0.663  -6.093  1.00 88.77           H  
ATOM    485  HG3 LYS A  33     -22.547   0.443  -4.467  1.00 88.77           H  
ATOM    486  CD  LYS A  33     -24.508   1.326  -4.502  1.00 88.77           C  
ATOM    487  HD2 LYS A  33     -24.401   1.799  -3.526  1.00 88.77           H  
ATOM    488  HD3 LYS A  33     -25.115   1.956  -5.152  1.00 88.77           H  
ATOM    489  CE  LYS A  33     -25.160  -0.053  -4.338  1.00 88.77           C  
ATOM    490  HE2 LYS A  33     -25.425  -0.460  -5.314  1.00 88.77           H  
ATOM    491  HE3 LYS A  33     -24.415  -0.720  -3.905  1.00 88.77           H  
ATOM    492  NZ  LYS A  33     -26.335  -0.048  -3.434  1.00 88.77           N  
ATOM    493  HZ1 LYS A  33     -27.187   0.258  -3.879  1.00 88.77           H  
ATOM    494  HZ2 LYS A  33     -26.453  -0.987  -3.081  1.00 88.77           H  
ATOM    495  HZ3 LYS A  33     -26.140   0.475  -2.592  1.00 88.77           H  
ATOM    496  N   LYS A  34     -19.620   4.249  -5.306  1.00 88.64           N  
ATOM    497  H   LYS A  34     -19.530   3.827  -4.393  1.00 88.64           H  
ATOM    498  CA  LYS A  34     -18.940   5.531  -5.563  1.00 88.64           C  
ATOM    499  HA  LYS A  34     -19.666   6.244  -5.953  1.00 88.64           H  
ATOM    500  C   LYS A  34     -17.856   5.388  -6.634  1.00 88.64           C  
ATOM    501  CB  LYS A  34     -18.367   6.069  -4.237  1.00 88.64           C  
ATOM    502  HB2 LYS A  34     -17.626   5.367  -3.856  1.00 88.64           H  
ATOM    503  HB3 LYS A  34     -19.176   6.139  -3.510  1.00 88.64           H  
ATOM    504  O   LYS A  34     -17.739   6.237  -7.512  1.00 88.64           O  
ATOM    505  CG  LYS A  34     -17.711   7.455  -4.375  1.00 88.64           C  
ATOM    506  HG2 LYS A  34     -18.448   8.168  -4.743  1.00 88.64           H  
ATOM    507  HG3 LYS A  34     -16.887   7.400  -5.086  1.00 88.64           H  
ATOM    508  CD  LYS A  34     -17.161   7.942  -3.023  1.00 88.64           C  
ATOM    509  HD2 LYS A  34     -16.449   7.207  -2.648  1.00 88.64           H  
ATOM    510  HD3 LYS A  34     -17.981   8.028  -2.310  1.00 88.64           H  
ATOM    511  CE  LYS A  34     -16.458   9.302  -3.168  1.00 88.64           C  
ATOM    512  HE2 LYS A  34     -17.186  10.037  -3.512  1.00 88.64           H  
ATOM    513  HE3 LYS A  34     -15.687   9.211  -3.933  1.00 88.64           H  
ATOM    514  NZ  LYS A  34     -15.839   9.756  -1.890  1.00 88.64           N  
ATOM    515  HZ1 LYS A  34     -15.379  10.648  -2.001  1.00 88.64           H  
ATOM    516  HZ2 LYS A  34     -16.525   9.844  -1.154  1.00 88.64           H  
ATOM    517  HZ3 LYS A  34     -15.131   9.109  -1.574  1.00 88.64           H  
ATOM    518  N   PHE A  35     -17.074   4.312  -6.571  1.00 89.89           N  
ATOM    519  H   PHE A  35     -17.207   3.669  -5.804  1.00 89.89           H  
ATOM    520  CA  PHE A  35     -15.928   4.107  -7.460  1.00 89.89           C  
ATOM    521  HA  PHE A  35     -15.681   5.051  -7.947  1.00 89.89           H  
ATOM    522  C   PHE A  35     -16.191   3.121  -8.606  1.00 89.89           C  
ATOM    523  CB  PHE A  35     -14.724   3.710  -6.605  1.00 89.89           C  
ATOM    524  HB2 PHE A  35     -13.853   3.611  -7.253  1.00 89.89           H  
ATOM    525  HB3 PHE A  35     -14.918   2.734  -6.161  1.00 89.89           H  
ATOM    526  O   PHE A  35     -15.350   2.996  -9.493  1.00 89.89           O  
ATOM    527  CG  PHE A  35     -14.370   4.702  -5.512  1.00 89.89           C  
ATOM    528  CD1 PHE A  35     -14.151   6.059  -5.815  1.00 89.89           C  
ATOM    529  HD1 PHE A  35     -14.240   6.414  -6.831  1.00 89.89           H  
ATOM    530  CD2 PHE A  35     -14.245   4.263  -4.185  1.00 89.89           C  
ATOM    531  HD2 PHE A  35     -14.418   3.222  -3.955  1.00 89.89           H  
ATOM    532  CE1 PHE A  35     -13.798   6.959  -4.795  1.00 89.89           C  
ATOM    533  HE1 PHE A  35     -13.619   7.998  -5.031  1.00 89.89           H  
ATOM    534  CE2 PHE A  35     -13.874   5.156  -3.167  1.00 89.89           C  
ATOM    535  HE2 PHE A  35     -13.741   4.804  -2.154  1.00 89.89           H  
ATOM    536  CZ  PHE A  35     -13.638   6.506  -3.474  1.00 89.89           C  
ATOM    537  HZ  PHE A  35     -13.308   7.185  -2.702  1.00 89.89           H  
ATOM    538  N   HIS A  36     -17.348   2.453  -8.600  1.00 90.32           N  
ATOM    539  H   HIS A  36     -17.968   2.599  -7.817  1.00 90.32           H  
ATOM    540  CA  HIS A  36     -17.735   1.385  -9.526  1.00 90.32           C  
ATOM    541  HA  HIS A  36     -18.624   0.921  -9.098  1.00 90.32           H  
ATOM    542  C   HIS A  36     -16.696   0.256  -9.623  1.00 90.32           C  
ATOM    543  CB  HIS A  36     -18.149   1.965 -10.885  1.00 90.32           C  
ATOM    544  HB2 HIS A  36     -17.313   2.509 -11.324  1.00 90.32           H  
ATOM    545  HB3 HIS A  36     -18.400   1.147 -11.560  1.00 90.32           H  
ATOM    546  O   HIS A  36     -16.443  -0.282 -10.698  1.00 90.32           O  
ATOM    547  CG  HIS A  36     -19.346   2.873 -10.804  1.00 90.32           C  
ATOM    548  CD2 HIS A  36     -20.654   2.509 -10.973  1.00 90.32           C  
ATOM    549  HD2 HIS A  36     -21.014   1.514 -11.189  1.00 90.32           H  
ATOM    550  ND1 HIS A  36     -19.331   4.222 -10.539  1.00 90.32           N  
ATOM    551  HD1 HIS A  36     -18.524   4.773 -10.284  1.00 90.32           H  
ATOM    552  CE1 HIS A  36     -20.601   4.658 -10.547  1.00 90.32           C  
ATOM    553  HE1 HIS A  36     -20.910   5.670 -10.330  1.00 90.32           H  
ATOM    554  NE2 HIS A  36     -21.444   3.651 -10.820  1.00 90.32           N  
ATOM    555  N   THR A  37     -16.088  -0.114  -8.496  1.00 90.38           N  
ATOM    556  H   THR A  37     -16.388   0.307  -7.628  1.00 90.38           H  
ATOM    557  CA  THR A  37     -15.044  -1.146  -8.430  1.00 90.38           C  
ATOM    558  HA  THR A  37     -15.212  -1.863  -9.233  1.00 90.38           H  
ATOM    559  C   THR A  37     -15.124  -1.933  -7.117  1.00 90.38           C  
ATOM    560  CB  THR A  37     -13.656  -0.532  -8.683  1.00 90.38           C  
ATOM    561  HB  THR A  37     -13.644  -0.100  -9.684  1.00 90.38           H  
ATOM    562  O   THR A  37     -15.781  -1.501  -6.163  1.00 90.38           O  
ATOM    563  CG2 THR A  37     -13.303   0.564  -7.691  1.00 90.38           C  
ATOM    564 HG21 THR A  37     -13.583   0.262  -6.682  1.00 90.38           H  
ATOM    565 HG22 THR A  37     -13.863   1.459  -7.961  1.00 90.38           H  
ATOM    566 HG23 THR A  37     -12.241   0.800  -7.758  1.00 90.38           H  
ATOM    567  OG1 THR A  37     -12.673  -1.534  -8.638  1.00 90.38           O  
ATOM    568  HG1 THR A  37     -11.823  -1.133  -8.837  1.00 90.38           H  
ATOM    569  N   LYS A  38     -14.515  -3.124  -7.091  1.00 91.87           N  
ATOM    570  H   LYS A  38     -13.853  -3.301  -7.833  1.00 91.87           H  
ATOM    571  CA  LYS A  38     -14.505  -4.033  -5.938  1.00 91.87           C  
ATOM    572  HA  LYS A  38     -15.320  -3.760  -5.267  1.00 91.87           H  
ATOM    573  C   LYS A  38     -13.208  -3.896  -5.154  1.00 91.87           C  
ATOM    574  CB  LYS A  38     -14.695  -5.500  -6.355  1.00 91.87           C  
ATOM    575  HB2 LYS A  38     -14.525  -6.122  -5.476  1.00 91.87           H  
ATOM    576  HB3 LYS A  38     -13.950  -5.766  -7.104  1.00 91.87           H  
ATOM    577  O   LYS A  38     -12.130  -3.957  -5.733  1.00 91.87           O  
ATOM    578  CG  LYS A  38     -16.099  -5.808  -6.893  1.00 91.87           C  
ATOM    579  HG2 LYS A  38     -16.229  -5.321  -7.860  1.00 91.87           H  
ATOM    580  HG3 LYS A  38     -16.840  -5.423  -6.192  1.00 91.87           H  
ATOM    581  CD  LYS A  38     -16.313  -7.324  -7.044  1.00 91.87           C  
ATOM    582  HD2 LYS A  38     -15.535  -7.742  -7.683  1.00 91.87           H  
ATOM    583  HD3 LYS A  38     -16.242  -7.782  -6.058  1.00 91.87           H  
ATOM    584  CE  LYS A  38     -17.691  -7.634  -7.649  1.00 91.87           C  
ATOM    585  HE2 LYS A  38     -17.673  -7.364  -8.705  1.00 91.87           H  
ATOM    586  HE3 LYS A  38     -18.437  -7.011  -7.155  1.00 91.87           H  
ATOM    587  NZ  LYS A  38     -18.081  -9.064  -7.488  1.00 91.87           N  
ATOM    588  HZ1 LYS A  38     -18.374  -9.275  -6.545  1.00 91.87           H  
ATOM    589  HZ2 LYS A  38     -17.341  -9.714  -7.708  1.00 91.87           H  
ATOM    590  HZ3 LYS A  38     -18.908  -9.295  -8.021  1.00 91.87           H  
ATOM    591  N   PHE A  39     -13.332  -3.796  -3.839  1.00 93.60           N  
ATOM    592  H   PHE A  39     -14.267  -3.776  -3.457  1.00 93.60           H  
ATOM    593  CA  PHE A  39     -12.232  -3.728  -2.884  1.00 93.60           C  
ATOM    594  HA  PHE A  39     -11.276  -3.782  -3.405  1.00 93.60           H  
ATOM    595  C   PHE A  39     -12.303  -4.902  -1.912  1.00 93.60           C  
ATOM    596  CB  PHE A  39     -12.310  -2.400  -2.121  1.00 93.60           C  
ATOM    597  HB2 PHE A  39     -11.439  -2.324  -1.470  1.00 93.60           H  
ATOM    598  HB3 PHE A  39     -13.194  -2.429  -1.483  1.00 93.60           H  
ATOM    599  O   PHE A  39     -13.368  -5.495  -1.723  1.00 93.60           O  
ATOM    600  CG  PHE A  39     -12.376  -1.135  -2.958  1.00 93.60           C  
ATOM    601  CD1 PHE A  39     -11.846  -1.080  -4.262  1.00 93.60           C  
ATOM    602  HD1 PHE A  39     -11.377  -1.944  -4.710  1.00 93.60           H  
ATOM    603  CD2 PHE A  39     -12.877   0.040  -2.375  1.00 93.60           C  
ATOM    604  HD2 PHE A  39     -13.254   0.020  -1.363  1.00 93.60           H  
ATOM    605  CE1 PHE A  39     -11.749   0.139  -4.941  1.00 93.60           C  
ATOM    606  HE1 PHE A  39     -11.232   0.178  -5.888  1.00 93.60           H  
ATOM    607  CE2 PHE A  39     -12.822   1.256  -3.075  1.00 93.60           C  
ATOM    608  HE2 PHE A  39     -13.144   2.161  -2.582  1.00 93.60           H  
ATOM    609  CZ  PHE A  39     -12.259   1.309  -4.362  1.00 93.60           C  
ATOM    610  HZ  PHE A  39     -12.161   2.252  -4.879  1.00 93.60           H  
ATOM    611  N   LEU A  40     -11.190  -5.211  -1.254  1.00 95.04           N  
ATOM    612  H   LEU A  40     -10.339  -4.700  -1.440  1.00 95.04           H  
ATOM    613  CA  LEU A  40     -11.170  -6.155  -0.145  1.00 95.04           C  
ATOM    614  HA  LEU A  40     -12.055  -6.789  -0.205  1.00 95.04           H  
ATOM    615  C   LEU A  40     -11.223  -5.391   1.184  1.00 95.04           C  
ATOM    616  CB  LEU A  40      -9.934  -7.052  -0.285  1.00 95.04           C  
ATOM    617  HB2 LEU A  40      -9.059  -6.486   0.037  1.00 95.04           H  
ATOM    618  HB3 LEU A  40      -9.781  -7.311  -1.333  1.00 95.04           H  
ATOM    619  O   LEU A  40     -10.470  -4.440   1.398  1.00 95.04           O  
ATOM    620  CG  LEU A  40      -9.996  -8.344   0.533  1.00 95.04           C  
ATOM    621  HG  LEU A  40     -10.272  -8.108   1.561  1.00 95.04           H  
ATOM    622  CD1 LEU A  40     -11.029  -9.311  -0.054  1.00 95.04           C  
ATOM    623 HD11 LEU A  40     -10.894 -10.301   0.381  1.00 95.04           H  
ATOM    624 HD12 LEU A  40     -10.881  -9.404  -1.130  1.00 95.04           H  
ATOM    625 HD13 LEU A  40     -12.041  -8.964   0.151  1.00 95.04           H  
ATOM    626  CD2 LEU A  40      -8.621  -9.007   0.539  1.00 95.04           C  
ATOM    627 HD21 LEU A  40      -8.659  -9.944   1.093  1.00 95.04           H  
ATOM    628 HD22 LEU A  40      -8.298  -9.216  -0.481  1.00 95.04           H  
ATOM    629 HD23 LEU A  40      -7.890  -8.351   1.014  1.00 95.04           H  
ATOM    630  N   CYS A  41     -12.124  -5.802   2.072  1.00 95.70           N  
ATOM    631  H   CYS A  41     -12.744  -6.555   1.811  1.00 95.70           H  
ATOM    632  CA  CYS A  41     -12.268  -5.251   3.413  1.00 95.70           C  
ATOM    633  HA  CYS A  41     -11.635  -4.371   3.522  1.00 95.70           H  
ATOM    634  C   CYS A  41     -11.857  -6.296   4.448  1.00 95.70           C  
ATOM    635  CB  CYS A  41     -13.721  -4.820   3.619  1.00 95.70           C  
ATOM    636  HB2 CYS A  41     -14.355  -5.705   3.566  1.00 95.70           H  
ATOM    637  HB3 CYS A  41     -13.999  -4.157   2.799  1.00 95.70           H  
ATOM    638  O   CYS A  41     -12.491  -7.346   4.534  1.00 95.70           O  
ATOM    639  SG  CYS A  41     -14.056  -3.968   5.183  1.00 95.70           S  
ATOM    640  N   ASP A  42     -10.836  -6.010   5.252  1.00 95.85           N  
ATOM    641  H   ASP A  42     -10.383  -5.114   5.145  1.00 95.85           H  
ATOM    642  CA  ASP A  42     -10.513  -6.811   6.432  1.00 95.85           C  
ATOM    643  HA  ASP A  42     -10.726  -7.858   6.216  1.00 95.85           H  
ATOM    644  C   ASP A  42     -11.407  -6.376   7.602  1.00 95.85           C  
ATOM    645  CB  ASP A  42      -9.017  -6.738   6.735  1.00 95.85           C  
ATOM    646  HB2 ASP A  42      -8.475  -7.134   5.877  1.00 95.85           H  
ATOM    647  HB3 ASP A  42      -8.720  -5.694   6.839  1.00 95.85           H  
ATOM    648  O   ASP A  42     -11.378  -5.236   8.085  1.00 95.85           O  
ATOM    649  CG  ASP A  42      -8.571  -7.489   7.991  1.00 95.85           C  
ATOM    650  OD1 ASP A  42      -9.391  -7.868   8.861  1.00 95.85           O  
ATOM    651  OD2 ASP A  42      -7.341  -7.634   8.143  1.00 95.85           O  
ATOM    652  N   THR A  43     -12.235  -7.319   8.042  1.00 94.60           N  
ATOM    653  H   THR A  43     -12.140  -8.236   7.629  1.00 94.60           H  
ATOM    654  CA  THR A  43     -13.290  -7.120   9.039  1.00 94.60           C  
ATOM    655  HA  THR A  43     -13.528  -6.057   9.088  1.00 94.60           H  
ATOM    656  C   THR A  43     -12.876  -7.533  10.451  1.00 94.60           C  
ATOM    657  CB  THR A  43     -14.580  -7.843   8.625  1.00 94.60           C  
ATOM    658  HB  THR A  43     -15.345  -7.653   9.378  1.00 94.60           H  
ATOM    659  O   THR A  43     -13.639  -7.298  11.388  1.00 94.60           O  
ATOM    660  CG2 THR A  43     -15.109  -7.354   7.277  1.00 94.60           C  
ATOM    661 HG21 THR A  43     -16.082  -7.811   7.093  1.00 94.60           H  
ATOM    662 HG22 THR A  43     -15.225  -6.270   7.294  1.00 94.60           H  
ATOM    663 HG23 THR A  43     -14.429  -7.631   6.471  1.00 94.60           H  
ATOM    664  OG1 THR A  43     -14.367  -9.234   8.543  1.00 94.60           O  
ATOM    665  HG1 THR A  43     -13.720  -9.422   7.860  1.00 94.60           H  
ATOM    666  N   ARG A  44     -11.669  -8.089  10.643  1.00 94.67           N  
ATOM    667  H   ARG A  44     -11.047  -8.159   9.851  1.00 94.67           H  
ATOM    668  CA  ARG A  44     -11.239  -8.662  11.933  1.00 94.67           C  
ATOM    669  HA  ARG A  44     -12.027  -8.527  12.674  1.00 94.67           H  
ATOM    670  C   ARG A  44     -10.014  -7.987  12.524  1.00 94.67           C  
ATOM    671  CB  ARG A  44     -10.993 -10.170  11.787  1.00 94.67           C  
ATOM    672  HB2 ARG A  44     -10.229 -10.345  11.029  1.00 94.67           H  
ATOM    673  HB3 ARG A  44     -10.627 -10.557  12.738  1.00 94.67           H  
ATOM    674  O   ARG A  44     -10.016  -7.683  13.720  1.00 94.67           O  
ATOM    675  CG  ARG A  44     -12.277 -10.919  11.414  1.00 94.67           C  
ATOM    676  HG2 ARG A  44     -13.057 -10.680  12.137  1.00 94.67           H  
ATOM    677  HG3 ARG A  44     -12.610 -10.604  10.425  1.00 94.67           H  
ATOM    678  CD  ARG A  44     -12.046 -12.432  11.411  1.00 94.67           C  
ATOM    679  HD2 ARG A  44     -11.768 -12.752  12.415  1.00 94.67           H  
ATOM    680  HD3 ARG A  44     -11.234 -12.672  10.726  1.00 94.67           H  
ATOM    681  NE  ARG A  44     -13.277 -13.118  10.996  1.00 94.67           N  
ATOM    682  HE  ARG A  44     -14.057 -12.531  10.734  1.00 94.67           H  
ATOM    683  NH1 ARG A  44     -12.520 -15.294  10.993  1.00 94.67           N  
ATOM    684 HH11 ARG A  44     -12.727 -16.275  10.869  1.00 94.67           H  
ATOM    685 HH12 ARG A  44     -11.580 -14.989  11.202  1.00 94.67           H  
ATOM    686  NH2 ARG A  44     -14.664 -14.819  10.548  1.00 94.67           N  
ATOM    687 HH21 ARG A  44     -15.402 -14.146  10.395  1.00 94.67           H  
ATOM    688 HH22 ARG A  44     -14.852 -15.759  10.231  1.00 94.67           H  
ATOM    689  CZ  ARG A  44     -13.472 -14.412  10.855  1.00 94.67           C  
ATOM    690  N   THR A  45      -8.988  -7.721  11.719  1.00 95.51           N  
ATOM    691  H   THR A  45      -9.061  -7.955  10.739  1.00 95.51           H  
ATOM    692  CA  THR A  45      -7.689  -7.257  12.223  1.00 95.51           C  
ATOM    693  HA  THR A  45      -7.277  -8.030  12.872  1.00 95.51           H  
ATOM    694  C   THR A  45      -7.844  -5.973  13.022  1.00 95.51           C  
ATOM    695  CB  THR A  45      -6.696  -7.054  11.080  1.00 95.51           C  
ATOM    696  HB  THR A  45      -7.100  -6.344  10.359  1.00 95.51           H  
ATOM    697  O   THR A  45      -8.344  -4.968  12.520  1.00 95.51           O  
ATOM    698  CG2 THR A  45      -5.330  -6.567  11.551  1.00 95.51           C  
ATOM    699 HG21 THR A  45      -4.614  -6.666  10.735  1.00 95.51           H  
ATOM    700 HG22 THR A  45      -4.979  -7.172  12.387  1.00 95.51           H  
ATOM    701 HG23 THR A  45      -5.384  -5.515  11.829  1.00 95.51           H  
ATOM    702  OG1 THR A  45      -6.502  -8.295  10.465  1.00 95.51           O  
ATOM    703  HG1 THR A  45      -6.833  -8.190   9.570  1.00 95.51           H  
ATOM    704  N   VAL A  46      -7.451  -6.000  14.298  1.00 94.83           N  
ATOM    705  H   VAL A  46      -7.053  -6.861  14.645  1.00 94.83           H  
ATOM    706  CA  VAL A  46      -7.526  -4.848  15.217  1.00 94.83           C  
ATOM    707  HA  VAL A  46      -7.423  -5.249  16.225  1.00 94.83           H  
ATOM    708  C   VAL A  46      -8.910  -4.161  15.171  1.00 94.83           C  
ATOM    709  CB  VAL A  46      -6.331  -3.887  14.995  1.00 94.83           C  
ATOM    710  HB  VAL A  46      -6.478  -3.331  14.069  1.00 94.83           H  
ATOM    711  O   VAL A  46      -9.026  -2.937  15.051  1.00 94.83           O  
ATOM    712  CG1 VAL A  46      -6.163  -2.892  16.154  1.00 94.83           C  
ATOM    713 HG11 VAL A  46      -5.306  -2.246  15.966  1.00 94.83           H  
ATOM    714 HG12 VAL A  46      -7.041  -2.257  16.273  1.00 94.83           H  
ATOM    715 HG13 VAL A  46      -5.991  -3.432  17.086  1.00 94.83           H  
ATOM    716  CG2 VAL A  46      -4.990  -4.634  14.905  1.00 94.83           C  
ATOM    717 HG21 VAL A  46      -4.962  -5.297  14.040  1.00 94.83           H  
ATOM    718 HG22 VAL A  46      -4.170  -3.924  14.796  1.00 94.83           H  
ATOM    719 HG23 VAL A  46      -4.823  -5.225  15.805  1.00 94.83           H  
ATOM    720  N   GLY A  47      -9.987  -4.954  15.190  1.00 93.18           N  
ATOM    721  H   GLY A  47      -9.839  -5.953  15.159  1.00 93.18           H  
ATOM    722  CA  GLY A  47     -11.378  -4.477  15.157  1.00 93.18           C  
ATOM    723  HA2 GLY A  47     -12.009  -5.241  15.612  1.00 93.18           H  
ATOM    724  HA3 GLY A  47     -11.464  -3.568  15.753  1.00 93.18           H  
ATOM    725  C   GLY A  47     -11.949  -4.189  13.761  1.00 93.18           C  
ATOM    726  O   GLY A  47     -13.053  -3.651  13.663  1.00 93.18           O  
ATOM    727  N   GLY A  48     -11.212  -4.519  12.697  1.00 95.16           N  
ATOM    728  H   GLY A  48     -10.292  -4.905  12.854  1.00 95.16           H  
ATOM    729  CA  GLY A  48     -11.688  -4.488  11.316  1.00 95.16           C  
ATOM    730  HA2 GLY A  48     -10.990  -5.035  10.682  1.00 95.16           H  
ATOM    731  HA3 GLY A  48     -12.651  -4.998  11.275  1.00 95.16           H  
ATOM    732  C   GLY A  48     -11.890  -3.094  10.725  1.00 95.16           C  
ATOM    733  O   GLY A  48     -11.446  -2.083  11.280  1.00 95.16           O  
ATOM    734  N   GLY A  49     -12.585  -3.056   9.587  1.00 95.70           N  
ATOM    735  H   GLY A  49     -12.779  -3.937   9.133  1.00 95.70           H  
ATOM    736  CA  GLY A  49     -12.859  -1.840   8.822  1.00 95.70           C  
ATOM    737  HA2 GLY A  49     -13.658  -2.048   8.111  1.00 95.70           H  
ATOM    738  HA3 GLY A  49     -13.177  -1.043   9.495  1.00 95.70           H  
ATOM    739  C   GLY A  49     -11.657  -1.342   8.027  1.00 95.70           C  
ATOM    740  O   GLY A  49     -11.550  -0.141   7.799  1.00 95.70           O  
ATOM    741  N   TRP A  50     -10.734  -2.235   7.671  1.00 97.92           N  
ATOM    742  H   TRP A  50     -10.904  -3.216   7.841  1.00 97.92           H  
ATOM    743  CA  TRP A  50      -9.560  -1.882   6.885  1.00 97.92           C  
ATOM    744  HA  TRP A  50      -9.331  -0.825   7.022  1.00 97.92           H  
ATOM    745  C   TRP A  50      -9.808  -2.138   5.403  1.00 97.92           C  
ATOM    746  CB  TRP A  50      -8.354  -2.680   7.352  1.00 97.92           C  
ATOM    747  HB2 TRP A  50      -8.565  -3.739   7.201  1.00 97.92           H  
ATOM    748  HB3 TRP A  50      -7.512  -2.409   6.714  1.00 97.92           H  
ATOM    749  O   TRP A  50     -10.093  -3.266   5.006  1.00 97.92           O  
ATOM    750  CG  TRP A  50      -7.928  -2.490   8.762  1.00 97.92           C  
ATOM    751  CD1 TRP A  50      -8.254  -3.278   9.805  1.00 97.92           C  
ATOM    752  HD1 TRP A  50      -8.872  -4.162   9.740  1.00 97.92           H  
ATOM    753  CD2 TRP A  50      -7.032  -1.474   9.284  1.00 97.92           C  
ATOM    754  CE2 TRP A  50      -6.862  -1.693  10.680  1.00 97.92           C  
ATOM    755  CE3 TRP A  50      -6.316  -0.413   8.700  1.00 97.92           C  
ATOM    756  HE3 TRP A  50      -6.379  -0.261   7.632  1.00 97.92           H  
ATOM    757  NE1 TRP A  50      -7.630  -2.810  10.942  1.00 97.92           N  
ATOM    758  HE1 TRP A  50      -7.674  -3.326  11.809  1.00 97.92           H  
ATOM    759  CH2 TRP A  50      -5.387   0.216  10.862  1.00 97.92           C  
ATOM    760  HH2 TRP A  50      -4.752   0.868  11.443  1.00 97.92           H  
ATOM    761  CZ2 TRP A  50      -6.034  -0.878  11.464  1.00 97.92           C  
ATOM    762  HZ2 TRP A  50      -5.882  -1.092  12.512  1.00 97.92           H  
ATOM    763  CZ3 TRP A  50      -5.520   0.440   9.481  1.00 97.92           C  
ATOM    764  HZ3 TRP A  50      -4.986   1.253   9.013  1.00 97.92           H  
ATOM    765  N   ILE A  51      -9.650  -1.104   4.586  1.00 97.46           N  
ATOM    766  H   ILE A  51      -9.351  -0.227   4.989  1.00 97.46           H  
ATOM    767  CA  ILE A  51      -9.647  -1.205   3.129  1.00 97.46           C  
ATOM    768  HA  ILE A  51     -10.374  -1.952   2.811  1.00 97.46           H  
ATOM    769  C   ILE A  51      -8.252  -1.656   2.712  1.00 97.46           C  
ATOM    770  CB  ILE A  51     -10.007   0.150   2.481  1.00 97.46           C  
ATOM    771  HB  ILE A  51      -9.254   0.884   2.769  1.00 97.46           H  
ATOM    772  O   ILE A  51      -7.276  -0.939   2.936  1.00 97.46           O  
ATOM    773  CG1 ILE A  51     -11.386   0.650   2.963  1.00 97.46           C  
ATOM    774 HG12 ILE A  51     -11.457   0.579   4.048  1.00 97.46           H  
ATOM    775 HG13 ILE A  51     -12.157   0.015   2.526  1.00 97.46           H  
ATOM    776  CG2 ILE A  51      -9.999   0.008   0.946  1.00 97.46           C  
ATOM    777 HG21 ILE A  51     -10.740  -0.726   0.628  1.00 97.46           H  
ATOM    778 HG22 ILE A  51      -9.017  -0.308   0.592  1.00 97.46           H  
ATOM    779 HG23 ILE A  51     -10.214   0.966   0.473  1.00 97.46           H  
ATOM    780  CD1 ILE A  51     -11.679   2.110   2.600  1.00 97.46           C  
ATOM    781 HD11 ILE A  51     -12.616   2.414   3.065  1.00 97.46           H  
ATOM    782 HD12 ILE A  51     -11.776   2.225   1.520  1.00 97.46           H  
ATOM    783 HD13 ILE A  51     -10.878   2.752   2.967  1.00 97.46           H  
ATOM    784  N   VAL A  52      -8.146  -2.836   2.112  1.00 97.97           N  
ATOM    785  H   VAL A  52      -8.980  -3.377   1.933  1.00 97.97           H  
ATOM    786  CA  VAL A  52      -6.865  -3.355   1.630  1.00 97.97           C  
ATOM    787  HA  VAL A  52      -6.090  -3.100   2.353  1.00 97.97           H  
ATOM    788  C   VAL A  52      -6.503  -2.650   0.317  1.00 97.97           C  
ATOM    789  CB  VAL A  52      -6.894  -4.889   1.542  1.00 97.97           C  
ATOM    790  HB  VAL A  52      -7.689  -5.169   0.850  1.00 97.97           H  
ATOM    791  O   VAL A  52      -7.287  -2.613  -0.634  1.00 97.97           O  
ATOM    792  CG1 VAL A  52      -5.560  -5.464   1.050  1.00 97.97           C  
ATOM    793 HG11 VAL A  52      -5.617  -6.552   1.016  1.00 97.97           H  
ATOM    794 HG12 VAL A  52      -4.752  -5.177   1.723  1.00 97.97           H  
ATOM    795 HG13 VAL A  52      -5.332  -5.105   0.046  1.00 97.97           H  
ATOM    796  CG2 VAL A  52      -7.238  -5.550   2.885  1.00 97.97           C  
ATOM    797 HG21 VAL A  52      -6.485  -5.299   3.631  1.00 97.97           H  
ATOM    798 HG22 VAL A  52      -8.220  -5.227   3.231  1.00 97.97           H  
ATOM    799 HG23 VAL A  52      -7.257  -6.633   2.762  1.00 97.97           H  
ATOM    800  N   LEU A  53      -5.316  -2.047   0.291  1.00 98.53           N  
ATOM    801  H   LEU A  53      -4.724  -2.157   1.102  1.00 98.53           H  
ATOM    802  CA  LEU A  53      -4.770  -1.286  -0.832  1.00 98.53           C  
ATOM    803  HA  LEU A  53      -5.587  -0.877  -1.426  1.00 98.53           H  
ATOM    804  C   LEU A  53      -3.906  -2.153  -1.744  1.00 98.53           C  
ATOM    805  CB  LEU A  53      -3.897  -0.132  -0.311  1.00 98.53           C  
ATOM    806  HB2 LEU A  53      -3.533   0.409  -1.184  1.00 98.53           H  
ATOM    807  HB3 LEU A  53      -3.027  -0.541   0.202  1.00 98.53           H  
ATOM    808  O   LEU A  53      -3.952  -2.025  -2.963  1.00 98.53           O  
ATOM    809  CG  LEU A  53      -4.575   0.868   0.636  1.00 98.53           C  
ATOM    810  HG  LEU A  53      -4.722   0.415   1.616  1.00 98.53           H  
ATOM    811  CD1 LEU A  53      -3.643   2.067   0.790  1.00 98.53           C  
ATOM    812 HD11 LEU A  53      -4.125   2.846   1.381  1.00 98.53           H  
ATOM    813 HD12 LEU A  53      -3.399   2.487  -0.186  1.00 98.53           H  
ATOM    814 HD13 LEU A  53      -2.722   1.763   1.287  1.00 98.53           H  
ATOM    815  CD2 LEU A  53      -5.930   1.323   0.099  1.00 98.53           C  
ATOM    816 HD21 LEU A  53      -6.219   2.283   0.526  1.00 98.53           H  
ATOM    817 HD22 LEU A  53      -5.880   1.424  -0.985  1.00 98.53           H  
ATOM    818 HD23 LEU A  53      -6.685   0.578   0.351  1.00 98.53           H  
ATOM    819  N   MET A  54      -3.106  -3.021  -1.137  1.00 97.74           N  
ATOM    820  H   MET A  54      -3.137  -3.078  -0.130  1.00 97.74           H  
ATOM    821  CA  MET A  54      -2.223  -3.946  -1.827  1.00 97.74           C  
ATOM    822  HA  MET A  54      -2.610  -4.132  -2.829  1.00 97.74           H  
ATOM    823  C   MET A  54      -2.191  -5.250  -1.049  1.00 97.74           C  
ATOM    824  CB  MET A  54      -0.812  -3.355  -1.932  1.00 97.74           C  
ATOM    825  HB2 MET A  54      -0.857  -2.405  -2.465  1.00 97.74           H  
ATOM    826  HB3 MET A  54      -0.453  -3.149  -0.924  1.00 97.74           H  
ATOM    827  O   MET A  54      -2.130  -5.231   0.181  1.00 97.74           O  
ATOM    828  CG  MET A  54       0.192  -4.290  -2.634  1.00 97.74           C  
ATOM    829  HG2 MET A  54       0.142  -4.154  -3.714  1.00 97.74           H  
ATOM    830  HG3 MET A  54      -0.062  -5.336  -2.465  1.00 97.74           H  
ATOM    831  SD  MET A  54       1.894  -4.107  -2.062  1.00 97.74           S  
ATOM    832  CE  MET A  54       1.697  -5.015  -0.504  1.00 97.74           C  
ATOM    833  HE1 MET A  54       0.969  -4.514   0.134  1.00 97.74           H  
ATOM    834  HE2 MET A  54       1.345  -6.026  -0.710  1.00 97.74           H  
ATOM    835  HE3 MET A  54       2.649  -5.063   0.024  1.00 97.74           H  
ATOM    836  N   ARG A  55      -2.166  -6.365  -1.771  1.00 96.04           N  
ATOM    837  H   ARG A  55      -2.228  -6.280  -2.775  1.00 96.04           H  
ATOM    838  CA  ARG A  55      -1.945  -7.697  -1.212  1.00 96.04           C  
ATOM    839  HA  ARG A  55      -1.521  -7.614  -0.211  1.00 96.04           H  
ATOM    840  C   ARG A  55      -0.949  -8.461  -2.080  1.00 96.04           C  
ATOM    841  CB  ARG A  55      -3.316  -8.377  -1.100  1.00 96.04           C  
ATOM    842  HB2 ARG A  55      -3.958  -7.750  -0.481  1.00 96.04           H  
ATOM    843  HB3 ARG A  55      -3.763  -8.450  -2.091  1.00 96.04           H  
ATOM    844  O   ARG A  55      -1.040  -8.394  -3.304  1.00 96.04           O  
ATOM    845  CG  ARG A  55      -3.259  -9.776  -0.485  1.00 96.04           C  
ATOM    846  HG2 ARG A  55      -2.756 -10.447  -1.181  1.00 96.04           H  
ATOM    847  HG3 ARG A  55      -2.699  -9.760   0.450  1.00 96.04           H  
ATOM    848  CD  ARG A  55      -4.681 -10.278  -0.222  1.00 96.04           C  
ATOM    849  HD2 ARG A  55      -5.214 -10.343  -1.171  1.00 96.04           H  
ATOM    850  HD3 ARG A  55      -5.199  -9.550   0.402  1.00 96.04           H  
ATOM    851  NE  ARG A  55      -4.671 -11.607   0.417  1.00 96.04           N  
ATOM    852  HE  ARG A  55      -4.046 -12.286   0.007  1.00 96.04           H  
ATOM    853  NH1 ARG A  55      -6.259 -11.214   2.027  1.00 96.04           N  
ATOM    854 HH11 ARG A  55      -5.886 -10.278   2.098  1.00 96.04           H  
ATOM    855 HH12 ARG A  55      -6.760 -11.529   2.846  1.00 96.04           H  
ATOM    856  NH2 ARG A  55      -5.376 -13.235   1.849  1.00 96.04           N  
ATOM    857 HH21 ARG A  55      -5.893 -13.498   2.676  1.00 96.04           H  
ATOM    858 HH22 ARG A  55      -4.747 -13.892   1.410  1.00 96.04           H  
ATOM    859  CZ  ARG A  55      -5.433 -12.007   1.421  1.00 96.04           C  
ATOM    860  N   ARG A  56      -0.009  -9.164  -1.444  1.00 94.41           N  
ATOM    861  H   ARG A  56       0.040  -9.056  -0.441  1.00 94.41           H  
ATOM    862  CA  ARG A  56       0.903 -10.147  -2.049  1.00 94.41           C  
ATOM    863  HA  ARG A  56       0.565 -10.405  -3.053  1.00 94.41           H  
ATOM    864  C   ARG A  56       0.878 -11.414  -1.197  1.00 94.41           C  
ATOM    865  CB  ARG A  56       2.341  -9.606  -2.136  1.00 94.41           C  
ATOM    866  HB2 ARG A  56       2.714  -9.467  -1.121  1.00 94.41           H  
ATOM    867  HB3 ARG A  56       2.959 -10.370  -2.607  1.00 94.41           H  
ATOM    868  O   ARG A  56       1.390 -11.409  -0.082  1.00 94.41           O  
ATOM    869  CG  ARG A  56       2.537  -8.282  -2.884  1.00 94.41           C  
ATOM    870  HG2 ARG A  56       1.926  -7.510  -2.416  1.00 94.41           H  
ATOM    871  HG3 ARG A  56       3.579  -7.979  -2.776  1.00 94.41           H  
ATOM    872  CD  ARG A  56       2.187  -8.342  -4.372  1.00 94.41           C  
ATOM    873  HD2 ARG A  56       2.293  -7.335  -4.776  1.00 94.41           H  
ATOM    874  HD3 ARG A  56       1.144  -8.638  -4.489  1.00 94.41           H  
ATOM    875  NE  ARG A  56       3.033  -9.265  -5.153  1.00 94.41           N  
ATOM    876  HE  ARG A  56       2.583 -10.111  -5.473  1.00 94.41           H  
ATOM    877  NH1 ARG A  56       4.941  -7.954  -5.255  1.00 94.41           N  
ATOM    878 HH11 ARG A  56       4.619  -7.348  -4.513  1.00 94.41           H  
ATOM    879 HH12 ARG A  56       5.858  -7.829  -5.659  1.00 94.41           H  
ATOM    880  NH2 ARG A  56       4.798  -9.748  -6.520  1.00 94.41           N  
ATOM    881 HH21 ARG A  56       5.671  -9.434  -6.919  1.00 94.41           H  
ATOM    882 HH22 ARG A  56       4.231 -10.412  -7.028  1.00 94.41           H  
ATOM    883  CZ  ARG A  56       4.237  -8.986  -5.629  1.00 94.41           C  
ATOM    884  N   VAL A  57       0.254 -12.471  -1.702  1.00 90.17           N  
ATOM    885  H   VAL A  57      -0.131 -12.362  -2.629  1.00 90.17           H  
ATOM    886  CA  VAL A  57       0.055 -13.775  -1.042  1.00 90.17           C  
ATOM    887  HA  VAL A  57       0.711 -13.850  -0.175  1.00 90.17           H  
ATOM    888  C   VAL A  57       0.403 -14.955  -1.944  1.00 90.17           C  
ATOM    889  CB  VAL A  57      -1.404 -13.961  -0.569  1.00 90.17           C  
ATOM    890  HB  VAL A  57      -1.557 -15.016  -0.344  1.00 90.17           H  
ATOM    891  O   VAL A  57       0.936 -15.950  -1.461  1.00 90.17           O  
ATOM    892  CG1 VAL A  57      -1.655 -13.203   0.730  1.00 90.17           C  
ATOM    893 HG11 VAL A  57      -2.676 -13.369   1.074  1.00 90.17           H  
ATOM    894 HG12 VAL A  57      -0.991 -13.619   1.487  1.00 90.17           H  
ATOM    895 HG13 VAL A  57      -1.466 -12.137   0.605  1.00 90.17           H  
ATOM    896  CG2 VAL A  57      -2.471 -13.551  -1.596  1.00 90.17           C  
ATOM    897 HG21 VAL A  57      -2.335 -14.113  -2.520  1.00 90.17           H  
ATOM    898 HG22 VAL A  57      -2.403 -12.491  -1.838  1.00 90.17           H  
ATOM    899 HG23 VAL A  57      -3.467 -13.784  -1.219  1.00 90.17           H  
ATOM    900  N   HIS A  58       0.112 -14.866  -3.242  1.00 86.72           N  
ATOM    901  H   HIS A  58      -0.305 -14.014  -3.588  1.00 86.72           H  
ATOM    902  CA  HIS A  58       0.237 -15.985  -4.178  1.00 86.72           C  
ATOM    903  HA  HIS A  58       0.565 -16.876  -3.644  1.00 86.72           H  
ATOM    904  C   HIS A  58       1.300 -15.754  -5.254  1.00 86.72           C  
ATOM    905  CB  HIS A  58      -1.143 -16.293  -4.778  1.00 86.72           C  
ATOM    906  HB2 HIS A  58      -1.518 -15.390  -5.258  1.00 86.72           H  
ATOM    907  HB3 HIS A  58      -1.035 -17.058  -5.547  1.00 86.72           H  
ATOM    908  O   HIS A  58       1.752 -16.728  -5.853  1.00 86.72           O  
ATOM    909  CG  HIS A  58      -2.147 -16.793  -3.760  1.00 86.72           C  
ATOM    910  CD2 HIS A  58      -3.469 -16.451  -3.645  1.00 86.72           C  
ATOM    911  HD2 HIS A  58      -4.018 -15.774  -4.283  1.00 86.72           H  
ATOM    912  ND1 HIS A  58      -1.892 -17.703  -2.759  1.00 86.72           N  
ATOM    913  HD1 HIS A  58      -0.989 -18.097  -2.536  1.00 86.72           H  
ATOM    914  CE1 HIS A  58      -3.024 -17.894  -2.062  1.00 86.72           C  
ATOM    915  HE1 HIS A  58      -3.119 -18.538  -1.200  1.00 86.72           H  
ATOM    916  NE2 HIS A  58      -4.014 -17.143  -2.558  1.00 86.72           N  
ATOM    917  N   ARG A  59       1.756 -14.506  -5.459  1.00 84.89           N  
ATOM    918  H   ARG A  59       1.290 -13.747  -4.983  1.00 84.89           H  
ATOM    919  CA  ARG A  59       2.770 -14.128  -6.469  1.00 84.89           C  
ATOM    920  HA  ARG A  59       2.837 -13.040  -6.481  1.00 84.89           H  
ATOM    921  C   ARG A  59       2.360 -14.501  -7.893  1.00 84.89           C  
ATOM    922  CB  ARG A  59       4.162 -14.666  -6.110  1.00 84.89           C  
ATOM    923  HB2 ARG A  59       4.896 -14.250  -6.800  1.00 84.89           H  
ATOM    924  HB3 ARG A  59       4.159 -15.749  -6.235  1.00 84.89           H  
ATOM    925  O   ARG A  59       3.205 -14.802  -8.728  1.00 84.89           O  
ATOM    926  CG  ARG A  59       4.581 -14.326  -4.684  1.00 84.89           C  
ATOM    927  HG2 ARG A  59       3.824 -14.678  -3.984  1.00 84.89           H  
ATOM    928  HG3 ARG A  59       4.698 -13.248  -4.571  1.00 84.89           H  
ATOM    929  CD  ARG A  59       5.895 -15.035  -4.372  1.00 84.89           C  
ATOM    930  HD2 ARG A  59       6.719 -14.510  -4.855  1.00 84.89           H  
ATOM    931  HD3 ARG A  59       5.858 -16.054  -4.755  1.00 84.89           H  
ATOM    932  NE  ARG A  59       6.047 -15.094  -2.921  1.00 84.89           N  
ATOM    933  HE  ARG A  59       5.322 -15.586  -2.418  1.00 84.89           H  
ATOM    934  NH1 ARG A  59       7.955 -13.851  -2.629  1.00 84.89           N  
ATOM    935 HH11 ARG A  59       8.575 -13.374  -1.991  1.00 84.89           H  
ATOM    936 HH12 ARG A  59       8.119 -13.820  -3.626  1.00 84.89           H  
ATOM    937  NH2 ARG A  59       6.733 -14.521  -0.904  1.00 84.89           N  
ATOM    938 HH21 ARG A  59       7.349 -14.020  -0.280  1.00 84.89           H  
ATOM    939 HH22 ARG A  59       5.854 -14.826  -0.511  1.00 84.89           H  
ATOM    940  CZ  ARG A  59       6.923 -14.483  -2.172  1.00 84.89           C  
ATOM    941  N   ASP A  60       1.060 -14.496  -8.158  1.00 85.04           N  
ATOM    942  H   ASP A  60       0.424 -14.205  -7.429  1.00 85.04           H  
ATOM    943  CA  ASP A  60       0.463 -14.872  -9.444  1.00 85.04           C  
ATOM    944  HA  ASP A  60       1.165 -15.505  -9.988  1.00 85.04           H  
ATOM    945  C   ASP A  60       0.160 -13.667 -10.349  1.00 85.04           C  
ATOM    946  CB  ASP A  60      -0.798 -15.706  -9.174  1.00 85.04           C  
ATOM    947  HB2 ASP A  60      -1.175 -16.083 -10.125  1.00 85.04           H  
ATOM    948  HB3 ASP A  60      -0.527 -16.566  -8.561  1.00 85.04           H  
ATOM    949  O   ASP A  60      -0.166 -13.830 -11.524  1.00 85.04           O  
ATOM    950  CG  ASP A  60      -1.922 -14.933  -8.471  1.00 85.04           C  
ATOM    951  OD1 ASP A  60      -1.743 -13.741  -8.128  1.00 85.04           O  
ATOM    952  OD2 ASP A  60      -2.988 -15.537  -8.225  1.00 85.04           O  
ATOM    953  N   THR A  61       0.285 -12.454  -9.811  1.00 91.72           N  
ATOM    954  H   THR A  61       0.509 -12.412  -8.827  1.00 91.72           H  
ATOM    955  CA  THR A  61       0.069 -11.195 -10.519  1.00 91.72           C  
ATOM    956  HA  THR A  61      -0.313 -11.396 -11.520  1.00 91.72           H  
ATOM    957  C   THR A  61       1.398 -10.465 -10.633  1.00 91.72           C  
ATOM    958  CB  THR A  61      -0.974 -10.344  -9.789  1.00 91.72           C  
ATOM    959  HB  THR A  61      -0.625 -10.132  -8.778  1.00 91.72           H  
ATOM    960  O   THR A  61       2.040 -10.192  -9.618  1.00 91.72           O  
ATOM    961  CG2 THR A  61      -1.250  -9.016 -10.491  1.00 91.72           C  
ATOM    962 HG21 THR A  61      -1.620  -9.195 -11.501  1.00 91.72           H  
ATOM    963 HG22 THR A  61      -1.994  -8.465  -9.916  1.00 91.72           H  
ATOM    964 HG23 THR A  61      -0.341  -8.415 -10.530  1.00 91.72           H  
ATOM    965  OG1 THR A  61      -2.194 -11.049  -9.735  1.00 91.72           O  
ATOM    966  HG1 THR A  61      -2.052 -11.839  -9.209  1.00 91.72           H  
ATOM    967  N   SER A  62       1.804 -10.126 -11.860  1.00 93.50           N  
ATOM    968  H   SER A  62       1.241 -10.386 -12.657  1.00 93.50           H  
ATOM    969  CA  SER A  62       3.002  -9.312 -12.072  1.00 93.50           C  
ATOM    970  HA  SER A  62       3.802  -9.725 -11.458  1.00 93.50           H  
ATOM    971  C   SER A  62       2.749  -7.874 -11.633  1.00 93.50           C  
ATOM    972  CB  SER A  62       3.476  -9.355 -13.527  1.00 93.50           C  
ATOM    973  HB2 SER A  62       3.742 -10.379 -13.788  1.00 93.50           H  
ATOM    974  HB3 SER A  62       2.670  -9.023 -14.183  1.00 93.50           H  
ATOM    975  O   SER A  62       1.725  -7.279 -11.985  1.00 93.50           O  
ATOM    976  OG  SER A  62       4.593  -8.502 -13.718  1.00 93.50           O  
ATOM    977  HG  SER A  62       5.379  -8.868 -13.305  1.00 93.50           H  
ATOM    978  N   PHE A  63       3.703  -7.320 -10.892  1.00 95.44           N  
ATOM    979  H   PHE A  63       4.498  -7.896 -10.653  1.00 95.44           H  
ATOM    980  CA  PHE A  63       3.729  -5.906 -10.506  1.00 95.44           C  
ATOM    981  HA  PHE A  63       2.727  -5.491 -10.618  1.00 95.44           H  
ATOM    982  C   PHE A  63       4.608  -5.063 -11.443  1.00 95.44           C  
ATOM    983  CB  PHE A  63       4.093  -5.784  -9.022  1.00 95.44           C  
ATOM    984  HB2 PHE A  63       4.864  -6.513  -8.775  1.00 95.44           H  
ATOM    985  HB3 PHE A  63       4.508  -4.791  -8.848  1.00 95.44           H  
ATOM    986  O   PHE A  63       4.692  -3.847 -11.288  1.00 95.44           O  
ATOM    987  CG  PHE A  63       2.903  -5.969  -8.097  1.00 95.44           C  
ATOM    988  CD1 PHE A  63       2.412  -4.885  -7.349  1.00 95.44           C  
ATOM    989  HD1 PHE A  63       2.890  -3.920  -7.430  1.00 95.44           H  
ATOM    990  CD2 PHE A  63       2.245  -7.208  -8.022  1.00 95.44           C  
ATOM    991  HD2 PHE A  63       2.615  -8.049  -8.591  1.00 95.44           H  
ATOM    992  CE1 PHE A  63       1.285  -5.043  -6.525  1.00 95.44           C  
ATOM    993  HE1 PHE A  63       0.915  -4.204  -5.954  1.00 95.44           H  
ATOM    994  CE2 PHE A  63       1.092  -7.354  -7.237  1.00 95.44           C  
ATOM    995  HE2 PHE A  63       0.578  -8.304  -7.227  1.00 95.44           H  
ATOM    996  CZ  PHE A  63       0.614  -6.276  -6.474  1.00 95.44           C  
ATOM    997  HZ  PHE A  63      -0.262  -6.397  -5.854  1.00 95.44           H  
ATOM    998  N   ASN A  64       5.178  -5.664 -12.490  1.00 95.83           N  
ATOM    999  H   ASN A  64       5.084  -6.664 -12.597  1.00 95.83           H  
ATOM   1000  CA  ASN A  64       5.780  -4.928 -13.597  1.00 95.83           C  
ATOM   1001  HA  ASN A  64       6.348  -4.093 -13.187  1.00 95.83           H  
ATOM   1002  C   ASN A  64       4.688  -4.339 -14.507  1.00 95.83           C  
ATOM   1003  CB  ASN A  64       6.769  -5.836 -14.340  1.00 95.83           C  
ATOM   1004  HB2 ASN A  64       6.230  -6.616 -14.879  1.00 95.83           H  
ATOM   1005  HB3 ASN A  64       7.435  -6.316 -13.624  1.00 95.83           H  
ATOM   1006  O   ASN A  64       4.390  -4.857 -15.583  1.00 95.83           O  
ATOM   1007  CG  ASN A  64       7.611  -5.051 -15.330  1.00 95.83           C  
ATOM   1008  ND2 ASN A  64       8.564  -5.692 -15.961  1.00 95.83           N  
ATOM   1009 HD21 ASN A  64       8.845  -6.603 -15.626  1.00 95.83           H  
ATOM   1010 HD22 ASN A  64       9.190  -5.120 -16.508  1.00 95.83           H  
ATOM   1011  OD1 ASN A  64       7.461  -3.858 -15.540  1.00 95.83           O  
ATOM   1012  N   GLN A  65       4.026  -3.288 -14.022  1.00 97.52           N  
ATOM   1013  H   GLN A  65       4.302  -2.954 -13.110  1.00 97.52           H  
ATOM   1014  CA  GLN A  65       2.874  -2.668 -14.673  1.00 97.52           C  
ATOM   1015  HA  GLN A  65       2.690  -3.176 -15.620  1.00 97.52           H  
ATOM   1016  C   GLN A  65       3.126  -1.199 -15.014  1.00 97.52           C  
ATOM   1017  CB  GLN A  65       1.615  -2.824 -13.803  1.00 97.52           C  
ATOM   1018  HB2 GLN A  65       0.772  -2.361 -14.315  1.00 97.52           H  
ATOM   1019  HB3 GLN A  65       1.764  -2.295 -12.861  1.00 97.52           H  
ATOM   1020  O   GLN A  65       3.893  -0.498 -14.356  1.00 97.52           O  
ATOM   1021  CG  GLN A  65       1.243  -4.277 -13.478  1.00 97.52           C  
ATOM   1022  HG2 GLN A  65       0.367  -4.272 -12.830  1.00 97.52           H  
ATOM   1023  HG3 GLN A  65       2.057  -4.746 -12.924  1.00 97.52           H  
ATOM   1024  CD  GLN A  65       0.906  -5.134 -14.691  1.00 97.52           C  
ATOM   1025  NE2 GLN A  65       0.822  -6.431 -14.522  1.00 97.52           N  
ATOM   1026 HE21 GLN A  65       1.082  -6.814 -13.625  1.00 97.52           H  
ATOM   1027 HE22 GLN A  65       0.725  -6.988 -15.359  1.00 97.52           H  
ATOM   1028  OE1 GLN A  65       0.675  -4.668 -15.795  1.00 97.52           O  
ATOM   1029  N   LEU A  66       2.422  -0.718 -16.038  1.00 98.43           N  
ATOM   1030  H   LEU A  66       1.809  -1.361 -16.520  1.00 98.43           H  
ATOM   1031  CA  LEU A  66       2.503   0.664 -16.512  1.00 98.43           C  
ATOM   1032  HA  LEU A  66       3.545   0.985 -16.481  1.00 98.43           H  
ATOM   1033  C   LEU A  66       1.710   1.633 -15.621  1.00 98.43           C  
ATOM   1034  CB  LEU A  66       2.016   0.724 -17.972  1.00 98.43           C  
ATOM   1035  HB2 LEU A  66       0.949   0.502 -17.990  1.00 98.43           H  
ATOM   1036  HB3 LEU A  66       2.149   1.744 -18.334  1.00 98.43           H  
ATOM   1037  O   LEU A  66       0.803   1.221 -14.888  1.00 98.43           O  
ATOM   1038  CG  LEU A  66       2.727  -0.235 -18.946  1.00 98.43           C  
ATOM   1039  HG  LEU A  66       2.465  -1.262 -18.694  1.00 98.43           H  
ATOM   1040  CD1 LEU A  66       2.235   0.044 -20.368  1.00 98.43           C  
ATOM   1041 HD11 LEU A  66       2.702  -0.659 -21.058  1.00 98.43           H  
ATOM   1042 HD12 LEU A  66       2.501   1.060 -20.658  1.00 98.43           H  
ATOM   1043 HD13 LEU A  66       1.153  -0.082 -20.416  1.00 98.43           H  
ATOM   1044  CD2 LEU A  66       4.247  -0.100 -18.924  1.00 98.43           C  
ATOM   1045 HD21 LEU A  66       4.523   0.935 -19.125  1.00 98.43           H  
ATOM   1046 HD22 LEU A  66       4.691  -0.748 -19.680  1.00 98.43           H  
ATOM   1047 HD23 LEU A  66       4.641  -0.396 -17.952  1.00 98.43           H  
ATOM   1048  N   TRP A  67       1.971   2.939 -15.761  1.00 98.84           N  
ATOM   1049  H   TRP A  67       2.745   3.196 -16.357  1.00 98.84           H  
ATOM   1050  CA  TRP A  67       1.292   4.012 -15.019  1.00 98.84           C  
ATOM   1051  HA  TRP A  67       1.613   3.997 -13.977  1.00 98.84           H  
ATOM   1052  C   TRP A  67      -0.227   3.874 -15.051  1.00 98.84           C  
ATOM   1053  CB  TRP A  67       1.647   5.378 -15.620  1.00 98.84           C  
ATOM   1054  HB2 TRP A  67       2.730   5.501 -15.610  1.00 98.84           H  
ATOM   1055  HB3 TRP A  67       1.332   5.413 -16.663  1.00 98.84           H  
ATOM   1056  O   TRP A  67      -0.907   4.027 -14.038  1.00 98.84           O  
ATOM   1057  CG  TRP A  67       1.035   6.530 -14.877  1.00 98.84           C  
ATOM   1058  CD1 TRP A  67      -0.129   7.166 -15.158  1.00 98.84           C  
ATOM   1059  HD1 TRP A  67      -0.775   6.916 -15.987  1.00 98.84           H  
ATOM   1060  CD2 TRP A  67       1.550   7.166 -13.678  1.00 98.84           C  
ATOM   1061  CE2 TRP A  67       0.677   8.236 -13.314  1.00 98.84           C  
ATOM   1062  CE3 TRP A  67       2.699   6.963 -12.889  1.00 98.84           C  
ATOM   1063  HE3 TRP A  67       3.377   6.158 -13.133  1.00 98.84           H  
ATOM   1064  NE1 TRP A  67      -0.361   8.164 -14.224  1.00 98.84           N  
ATOM   1065  HE1 TRP A  67      -1.161   8.781 -14.242  1.00 98.84           H  
ATOM   1066  CH2 TRP A  67       2.141   8.890 -11.500  1.00 98.84           C  
ATOM   1067  HH2 TRP A  67       2.386   9.528 -10.664  1.00 98.84           H  
ATOM   1068  CZ2 TRP A  67       0.977   9.108 -12.257  1.00 98.84           C  
ATOM   1069  HZ2 TRP A  67       0.322   9.928 -12.002  1.00 98.84           H  
ATOM   1070  CZ3 TRP A  67       2.986   7.814 -11.812  1.00 98.84           C  
ATOM   1071  HZ3 TRP A  67       3.872   7.633 -11.221  1.00 98.84           H  
ATOM   1072  N   SER A  68      -0.774   3.570 -16.229  1.00 98.71           N  
ATOM   1073  H   SER A  68      -0.143   3.400 -16.999  1.00 98.71           H  
ATOM   1074  CA  SER A  68      -2.218   3.447 -16.431  1.00 98.71           C  
ATOM   1075  HA  SER A  68      -2.686   4.380 -16.114  1.00 98.71           H  
ATOM   1076  C   SER A  68      -2.848   2.325 -15.598  1.00 98.71           C  
ATOM   1077  CB  SER A  68      -2.524   3.248 -17.917  1.00 98.71           C  
ATOM   1078  HB2 SER A  68      -2.142   4.096 -18.486  1.00 98.71           H  
ATOM   1079  HB3 SER A  68      -3.604   3.194 -18.053  1.00 98.71           H  
ATOM   1080  O   SER A  68      -3.972   2.490 -15.119  1.00 98.71           O  
ATOM   1081  OG  SER A  68      -1.941   2.055 -18.400  1.00 98.71           O  
ATOM   1082  HG  SER A  68      -1.166   2.256 -18.930  1.00 98.71           H  
ATOM   1083  N   LEU A  69      -2.133   1.221 -15.373  1.00 98.66           N  
ATOM   1084  H   LEU A  69      -1.188   1.181 -15.727  1.00 98.66           H  
ATOM   1085  CA  LEU A  69      -2.600   0.102 -14.558  1.00 98.66           C  
ATOM   1086  HA  LEU A  69      -3.675  -0.020 -14.688  1.00 98.66           H  
ATOM   1087  C   LEU A  69      -2.393   0.389 -13.071  1.00 98.66           C  
ATOM   1088  CB  LEU A  69      -1.902  -1.188 -15.014  1.00 98.66           C  
ATOM   1089  HB2 LEU A  69      -2.110  -1.981 -14.297  1.00 98.66           H  
ATOM   1090  HB3 LEU A  69      -0.827  -1.010 -15.021  1.00 98.66           H  
ATOM   1091  O   LEU A  69      -3.325   0.211 -12.296  1.00 98.66           O  
ATOM   1092  CG  LEU A  69      -2.340  -1.658 -16.414  1.00 98.66           C  
ATOM   1093  HG  LEU A  69      -2.189  -0.853 -17.134  1.00 98.66           H  
ATOM   1094  CD1 LEU A  69      -1.497  -2.845 -16.853  1.00 98.66           C  
ATOM   1095 HD11 LEU A  69      -1.760  -3.141 -17.869  1.00 98.66           H  
ATOM   1096 HD12 LEU A  69      -1.659  -3.689 -16.182  1.00 98.66           H  
ATOM   1097 HD13 LEU A  69      -0.441  -2.576 -16.837  1.00 98.66           H  
ATOM   1098  CD2 LEU A  69      -3.807  -2.094 -16.458  1.00 98.66           C  
ATOM   1099 HD21 LEU A  69      -4.464  -1.243 -16.280  1.00 98.66           H  
ATOM   1100 HD22 LEU A  69      -4.038  -2.504 -17.441  1.00 98.66           H  
ATOM   1101 HD23 LEU A  69      -3.991  -2.857 -15.701  1.00 98.66           H  
ATOM   1102  N   TYR A  70      -1.255   0.956 -12.665  1.00 98.74           N  
ATOM   1103  H   TYR A  70      -0.499   1.070 -13.325  1.00 98.74           H  
ATOM   1104  CA  TYR A  70      -1.074   1.419 -11.281  1.00 98.74           C  
ATOM   1105  HA  TYR A  70      -1.231   0.576 -10.608  1.00 98.74           H  
ATOM   1106  C   TYR A  70      -2.081   2.495 -10.869  1.00 98.74           C  
ATOM   1107  CB  TYR A  70       0.350   1.938 -11.086  1.00 98.74           C  
ATOM   1108  HB2 TYR A  70       0.719   2.388 -12.008  1.00 98.74           H  
ATOM   1109  HB3 TYR A  70       0.351   2.715 -10.322  1.00 98.74           H  
ATOM   1110  O   TYR A  70      -2.531   2.524  -9.726  1.00 98.74           O  
ATOM   1111  CG  TYR A  70       1.279   0.848 -10.621  1.00 98.74           C  
ATOM   1112  CD1 TYR A  70       1.221   0.435  -9.276  1.00 98.74           C  
ATOM   1113  HD1 TYR A  70       0.528   0.903  -8.591  1.00 98.74           H  
ATOM   1114  CD2 TYR A  70       2.181   0.243 -11.513  1.00 98.74           C  
ATOM   1115  HD2 TYR A  70       2.224   0.546 -12.549  1.00 98.74           H  
ATOM   1116  CE1 TYR A  70       2.089  -0.563  -8.807  1.00 98.74           C  
ATOM   1117  HE1 TYR A  70       2.063  -0.863  -7.770  1.00 98.74           H  
ATOM   1118  CE2 TYR A  70       3.052  -0.757 -11.045  1.00 98.74           C  
ATOM   1119  HE2 TYR A  70       3.776  -1.212 -11.705  1.00 98.74           H  
ATOM   1120  OH  TYR A  70       3.901  -2.050  -9.221  1.00 98.74           O  
ATOM   1121  HH  TYR A  70       3.974  -2.041  -8.264  1.00 98.74           H  
ATOM   1122  CZ  TYR A  70       3.013  -1.149  -9.692  1.00 98.74           C  
ATOM   1123  N   LYS A  71      -2.493   3.355 -11.803  1.00 98.75           N  
ATOM   1124  H   LYS A  71      -2.005   3.341 -12.687  1.00 98.75           H  
ATOM   1125  CA  LYS A  71      -3.544   4.353 -11.596  1.00 98.75           C  
ATOM   1126  HA  LYS A  71      -3.305   4.938 -10.707  1.00 98.75           H  
ATOM   1127  C   LYS A  71      -4.909   3.714 -11.350  1.00 98.75           C  
ATOM   1128  CB  LYS A  71      -3.562   5.290 -12.811  1.00 98.75           C  
ATOM   1129  HB2 LYS A  71      -3.584   4.701 -13.728  1.00 98.75           H  
ATOM   1130  HB3 LYS A  71      -2.643   5.876 -12.802  1.00 98.75           H  
ATOM   1131  O   LYS A  71      -5.599   4.118 -10.416  1.00 98.75           O  
ATOM   1132  CG  LYS A  71      -4.771   6.230 -12.810  1.00 98.75           C  
ATOM   1133  HG2 LYS A  71      -5.686   5.662 -12.978  1.00 98.75           H  
ATOM   1134  HG3 LYS A  71      -4.841   6.727 -11.843  1.00 98.75           H  
ATOM   1135  CD  LYS A  71      -4.625   7.262 -13.924  1.00 98.75           C  
ATOM   1136  HD2 LYS A  71      -3.685   7.796 -13.782  1.00 98.75           H  
ATOM   1137  HD3 LYS A  71      -4.600   6.754 -14.888  1.00 98.75           H  
ATOM   1138  CE  LYS A  71      -5.788   8.253 -13.887  1.00 98.75           C  
ATOM   1139  HE2 LYS A  71      -5.834   8.687 -12.888  1.00 98.75           H  
ATOM   1140  HE3 LYS A  71      -6.718   7.721 -14.087  1.00 98.75           H  
ATOM   1141  NZ  LYS A  71      -5.567   9.332 -14.874  1.00 98.75           N  
ATOM   1142  HZ1 LYS A  71      -4.715   9.816 -14.629  1.00 98.75           H  
ATOM   1143  HZ2 LYS A  71      -6.238  10.082 -14.785  1.00 98.75           H  
ATOM   1144  HZ3 LYS A  71      -5.467   9.008 -15.825  1.00 98.75           H  
ATOM   1145  N   ASN A  72      -5.305   2.770 -12.201  1.00 98.03           N  
ATOM   1146  H   ASN A  72      -4.655   2.469 -12.914  1.00 98.03           H  
ATOM   1147  CA  ASN A  72      -6.657   2.203 -12.213  1.00 98.03           C  
ATOM   1148  HA  ASN A  72      -7.341   2.903 -11.733  1.00 98.03           H  
ATOM   1149  C   ASN A  72      -6.793   0.892 -11.421  1.00 98.03           C  
ATOM   1150  CB  ASN A  72      -7.111   2.032 -13.668  1.00 98.03           C  
ATOM   1151  HB2 ASN A  72      -8.092   1.557 -13.683  1.00 98.03           H  
ATOM   1152  HB3 ASN A  72      -6.418   1.367 -14.182  1.00 98.03           H  
ATOM   1153  O   ASN A  72      -7.902   0.390 -11.279  1.00 98.03           O  
ATOM   1154  CG  ASN A  72      -7.234   3.346 -14.419  1.00 98.03           C  
ATOM   1155  ND2 ASN A  72      -6.586   3.459 -15.552  1.00 98.03           N  
ATOM   1156 HD21 ASN A  72      -5.874   2.771 -15.756  1.00 98.03           H  
ATOM   1157 HD22 ASN A  72      -6.686   4.317 -16.075  1.00 98.03           H  
ATOM   1158  OD1 ASN A  72      -7.895   4.293 -14.013  1.00 98.03           O  
ATOM   1159  N   GLY A  73      -5.693   0.358 -10.900  1.00 97.88           N  
ATOM   1160  H   GLY A  73      -4.802   0.729 -11.197  1.00 97.88           H  
ATOM   1161  CA  GLY A  73      -5.655  -0.924 -10.213  1.00 97.88           C  
ATOM   1162  HA2 GLY A  73      -6.553  -1.063  -9.612  1.00 97.88           H  
ATOM   1163  HA3 GLY A  73      -4.794  -0.927  -9.545  1.00 97.88           H  
ATOM   1164  C   GLY A  73      -5.524  -2.108 -11.170  1.00 97.88           C  
ATOM   1165  O   GLY A  73      -5.849  -2.032 -12.357  1.00 97.88           O  
ATOM   1166  N   PHE A  74      -5.012  -3.211 -10.636  1.00 96.89           N  
ATOM   1167  H   PHE A  74      -4.809  -3.213  -9.647  1.00 96.89           H  
ATOM   1168  CA  PHE A  74      -4.813  -4.468 -11.356  1.00 96.89           C  
ATOM   1169  HA  PHE A  74      -5.667  -4.637 -12.012  1.00 96.89           H  
ATOM   1170  C   PHE A  74      -4.733  -5.642 -10.376  1.00 96.89           C  
ATOM   1171  CB  PHE A  74      -3.541  -4.391 -12.218  1.00 96.89           C  
ATOM   1172  HB2 PHE A  74      -3.658  -3.588 -12.945  1.00 96.89           H  
ATOM   1173  HB3 PHE A  74      -3.439  -5.314 -12.789  1.00 96.89           H  
ATOM   1174  O   PHE A  74      -4.605  -5.451  -9.166  1.00 96.89           O  
ATOM   1175  CG  PHE A  74      -2.261  -4.161 -11.438  1.00 96.89           C  
ATOM   1176  CD1 PHE A  74      -1.784  -2.851 -11.249  1.00 96.89           C  
ATOM   1177  HD1 PHE A  74      -2.340  -2.015 -11.649  1.00 96.89           H  
ATOM   1178  CD2 PHE A  74      -1.540  -5.247 -10.906  1.00 96.89           C  
ATOM   1179  HD2 PHE A  74      -1.889  -6.259 -11.052  1.00 96.89           H  
ATOM   1180  CE1 PHE A  74      -0.588  -2.628 -10.548  1.00 96.89           C  
ATOM   1181  HE1 PHE A  74      -0.209  -1.624 -10.420  1.00 96.89           H  
ATOM   1182  CE2 PHE A  74      -0.351  -5.023 -10.190  1.00 96.89           C  
ATOM   1183  HE2 PHE A  74       0.208  -5.857  -9.792  1.00 96.89           H  
ATOM   1184  CZ  PHE A  74       0.129  -3.713 -10.018  1.00 96.89           C  
ATOM   1185  HZ  PHE A  74       1.055  -3.543  -9.490  1.00 96.89           H  
ATOM   1186  N   GLY A  75      -4.779  -6.861 -10.915  1.00 94.60           N  
ATOM   1187  H   GLY A  75      -4.888  -6.940 -11.916  1.00 94.60           H  
ATOM   1188  CA  GLY A  75      -4.796  -8.095 -10.134  1.00 94.60           C  
ATOM   1189  HA2 GLY A  75      -4.168  -7.976  -9.252  1.00 94.60           H  
ATOM   1190  HA3 GLY A  75      -4.384  -8.916 -10.722  1.00 94.60           H  
ATOM   1191  C   GLY A  75      -6.201  -8.478  -9.684  1.00 94.60           C  
ATOM   1192  O   GLY A  75      -7.200  -8.085 -10.293  1.00 94.60           O  
ATOM   1193  N   SER A  76      -6.280  -9.272  -8.621  1.00 92.61           N  
ATOM   1194  H   SER A  76      -5.423  -9.524  -8.149  1.00 92.61           H  
ATOM   1195  CA  SER A  76      -7.545  -9.771  -8.086  1.00 92.61           C  
ATOM   1196  HA  SER A  76      -8.376  -9.225  -8.533  1.00 92.61           H  
ATOM   1197  C   SER A  76      -7.617  -9.594  -6.577  1.00 92.61           C  
ATOM   1198  CB  SER A  76      -7.699 -11.244  -8.454  1.00 92.61           C  
ATOM   1199  HB2 SER A  76      -7.640 -11.349  -9.537  1.00 92.61           H  
ATOM   1200  HB3 SER A  76      -6.896 -11.823  -7.998  1.00 92.61           H  
ATOM   1201  O   SER A  76      -6.727 -10.032  -5.856  1.00 92.61           O  
ATOM   1202  OG  SER A  76      -8.952 -11.727  -8.004  1.00 92.61           O  
ATOM   1203  HG  SER A  76      -9.076 -12.591  -8.402  1.00 92.61           H  
ATOM   1204  N   VAL A  77      -8.736  -9.061  -6.075  1.00 90.54           N  
ATOM   1205  H   VAL A  77      -9.421  -8.702  -6.724  1.00 90.54           H  
ATOM   1206  CA  VAL A  77      -9.021  -8.964  -4.624  1.00 90.54           C  
ATOM   1207  HA  VAL A  77      -8.251  -8.344  -4.165  1.00 90.54           H  
ATOM   1208  C   VAL A  77      -8.970 -10.319  -3.900  1.00 90.54           C  
ATOM   1209  CB  VAL A  77     -10.385  -8.296  -4.364  1.00 90.54           C  
ATOM   1210  HB  VAL A  77     -10.557  -8.264  -3.288  1.00 90.54           H  
ATOM   1211  O   VAL A  77      -8.954 -10.376  -2.677  1.00 90.54           O  
ATOM   1212  CG1 VAL A  77     -10.401  -6.849  -4.868  1.00 90.54           C  
ATOM   1213 HG11 VAL A  77      -9.574  -6.299  -4.419  1.00 90.54           H  
ATOM   1214 HG12 VAL A  77     -10.301  -6.811  -5.953  1.00 90.54           H  
ATOM   1215 HG13 VAL A  77     -11.335  -6.368  -4.579  1.00 90.54           H  
ATOM   1216  CG2 VAL A  77     -11.561  -9.056  -4.999  1.00 90.54           C  
ATOM   1217 HG21 VAL A  77     -11.439  -9.119  -6.081  1.00 90.54           H  
ATOM   1218 HG22 VAL A  77     -12.491  -8.532  -4.778  1.00 90.54           H  
ATOM   1219 HG23 VAL A  77     -11.620 -10.062  -4.584  1.00 90.54           H  
ATOM   1220  N   CYS A  78      -8.970 -11.410  -4.661  1.00 87.29           N  
ATOM   1221  H   CYS A  78      -8.973 -11.264  -5.661  1.00 87.29           H  
ATOM   1222  CA  CYS A  78      -8.855 -12.788  -4.210  1.00 87.29           C  
ATOM   1223  HA  CYS A  78      -9.416 -12.935  -3.287  1.00 87.29           H  
ATOM   1224  C   CYS A  78      -7.416 -13.278  -3.995  1.00 87.29           C  
ATOM   1225  CB  CYS A  78      -9.448 -13.626  -5.337  1.00 87.29           C  
ATOM   1226  HB2 CYS A  78      -9.310 -14.683  -5.106  1.00 87.29           H  
ATOM   1227  HB3 CYS A  78      -8.845 -13.455  -6.229  1.00 87.29           H  
ATOM   1228  O   CYS A  78      -7.233 -14.382  -3.495  1.00 87.29           O  
ATOM   1229  SG  CYS A  78     -11.181 -13.302  -5.759  1.00 87.29           S  
ATOM   1230  N   SER A  79      -6.429 -12.534  -4.483  1.00 90.34           N  
ATOM   1231  H   SER A  79      -6.635 -11.604  -4.818  1.00 90.34           H  
ATOM   1232  CA  SER A  79      -5.043 -12.970  -4.615  1.00 90.34           C  
ATOM   1233  HA  SER A  79      -4.796 -13.679  -3.825  1.00 90.34           H  
ATOM   1234  C   SER A  79      -4.126 -11.754  -4.449  1.00 90.34           C  
ATOM   1235  CB  SER A  79      -4.880 -13.676  -5.975  1.00 90.34           C  
ATOM   1236  HB2 SER A  79      -5.633 -14.457  -6.078  1.00 90.34           H  
ATOM   1237  HB3 SER A  79      -4.989 -12.962  -6.791  1.00 90.34           H  
ATOM   1238  O   SER A  79      -4.303 -10.962  -3.519  1.00 90.34           O  
ATOM   1239  OG  SER A  79      -3.607 -14.264  -6.016  1.00 90.34           O  
ATOM   1240  HG  SER A  79      -3.421 -14.626  -6.885  1.00 90.34           H  
ATOM   1241  N   ASP A  80      -3.169 -11.586  -5.352  1.00 93.44           N  
ATOM   1242  H   ASP A  80      -3.008 -12.339  -6.007  1.00 93.44           H  
ATOM   1243  CA  ASP A  80      -2.314 -10.427  -5.449  1.00 93.44           C  
ATOM   1244  HA  ASP A  80      -2.091 -10.091  -4.437  1.00 93.44           H  
ATOM   1245  C   ASP A  80      -3.017  -9.304  -6.216  1.00 93.44           C  
ATOM   1246  CB  ASP A  80      -1.007 -10.823  -6.132  1.00 93.44           C  
ATOM   1247  HB2 ASP A  80      -1.231 -11.346  -7.061  1.00 93.44           H  
ATOM   1248  HB3 ASP A  80      -0.466  -9.907  -6.371  1.00 93.44           H  
ATOM   1249  O   ASP A  80      -3.566  -9.511  -7.304  1.00 93.44           O  
ATOM   1250  CG  ASP A  80      -0.086 -11.698  -5.290  1.00 93.44           C  
ATOM   1251  OD1 ASP A  80      -0.514 -12.327  -4.300  1.00 93.44           O  
ATOM   1252  OD2 ASP A  80       1.127 -11.700  -5.585  1.00 93.44           O  
ATOM   1253  N   TYR A  81      -3.009  -8.095  -5.659  1.00 95.57           N  
ATOM   1254  H   TYR A  81      -2.524  -7.958  -4.783  1.00 95.57           H  
ATOM   1255  CA  TYR A  81      -3.586  -6.942  -6.346  1.00 95.57           C  
ATOM   1256  HA  TYR A  81      -3.307  -7.012  -7.397  1.00 95.57           H  
ATOM   1257  C   TYR A  81      -3.056  -5.608  -5.837  1.00 95.57           C  
ATOM   1258  CB  TYR A  81      -5.120  -6.983  -6.265  1.00 95.57           C  
ATOM   1259  HB2 TYR A  81      -5.455  -8.008  -6.426  1.00 95.57           H  
ATOM   1260  HB3 TYR A  81      -5.534  -6.397  -7.086  1.00 95.57           H  
ATOM   1261  O   TYR A  81      -2.520  -5.503  -4.730  1.00 95.57           O  
ATOM   1262  CG  TYR A  81      -5.734  -6.476  -4.983  1.00 95.57           C  
ATOM   1263  CD1 TYR A  81      -5.839  -7.319  -3.861  1.00 95.57           C  
ATOM   1264  HD1 TYR A  81      -5.465  -8.332  -3.912  1.00 95.57           H  
ATOM   1265  CD2 TYR A  81      -6.223  -5.158  -4.937  1.00 95.57           C  
ATOM   1266  HD2 TYR A  81      -6.145  -4.523  -5.807  1.00 95.57           H  
ATOM   1267  CE1 TYR A  81      -6.464  -6.845  -2.694  1.00 95.57           C  
ATOM   1268  HE1 TYR A  81      -6.577  -7.486  -1.832  1.00 95.57           H  
ATOM   1269  CE2 TYR A  81      -6.811  -4.668  -3.762  1.00 95.57           C  
ATOM   1270  HE2 TYR A  81      -7.175  -3.653  -3.719  1.00 95.57           H  
ATOM   1271  OH  TYR A  81      -7.596  -5.079  -1.555  1.00 95.57           O  
ATOM   1272  HH  TYR A  81      -7.610  -4.121  -1.498  1.00 95.57           H  
ATOM   1273  CZ  TYR A  81      -6.951  -5.523  -2.653  1.00 95.57           C  
ATOM   1274  N   TRP A  82      -3.273  -4.586  -6.660  1.00 97.95           N  
ATOM   1275  H   TRP A  82      -3.707  -4.794  -7.548  1.00 97.95           H  
ATOM   1276  CA  TRP A  82      -3.106  -3.178  -6.329  1.00 97.95           C  
ATOM   1277  HA  TRP A  82      -2.827  -3.072  -5.280  1.00 97.95           H  
ATOM   1278  C   TRP A  82      -4.431  -2.454  -6.566  1.00 97.95           C  
ATOM   1279  CB  TRP A  82      -1.997  -2.578  -7.195  1.00 97.95           C  
ATOM   1280  HB2 TRP A  82      -2.310  -2.587  -8.240  1.00 97.95           H  
ATOM   1281  HB3 TRP A  82      -1.109  -3.205  -7.115  1.00 97.95           H  
ATOM   1282  O   TRP A  82      -5.005  -2.551  -7.651  1.00 97.95           O  
ATOM   1283  CG  TRP A  82      -1.616  -1.185  -6.807  1.00 97.95           C  
ATOM   1284  CD1 TRP A  82      -2.041  -0.039  -7.386  1.00 97.95           C  
ATOM   1285  HD1 TRP A  82      -2.700   0.012  -8.241  1.00 97.95           H  
ATOM   1286  CD2 TRP A  82      -0.702  -0.777  -5.748  1.00 97.95           C  
ATOM   1287  CE2 TRP A  82      -0.642   0.642  -5.712  1.00 97.95           C  
ATOM   1288  CE3 TRP A  82       0.108  -1.471  -4.834  1.00 97.95           C  
ATOM   1289  HE3 TRP A  82       0.100  -2.550  -4.871  1.00 97.95           H  
ATOM   1290  NE1 TRP A  82      -1.483   1.041  -6.724  1.00 97.95           N  
ATOM   1291  HE1 TRP A  82      -1.591   2.011  -6.984  1.00 97.95           H  
ATOM   1292  CH2 TRP A  82       0.958   0.610  -3.896  1.00 97.95           C  
ATOM   1293  HH2 TRP A  82       1.602   1.128  -3.201  1.00 97.95           H  
ATOM   1294  CZ2 TRP A  82       0.171   1.337  -4.805  1.00 97.95           C  
ATOM   1295  HZ2 TRP A  82       0.204   2.416  -4.818  1.00 97.95           H  
ATOM   1296  CZ3 TRP A  82       0.927  -0.794  -3.911  1.00 97.95           C  
ATOM   1297  HZ3 TRP A  82       1.544  -1.351  -3.223  1.00 97.95           H  
ATOM   1298  N   LEU A  83      -4.925  -1.725  -5.565  1.00 97.77           N  
ATOM   1299  H   LEU A  83      -4.424  -1.729  -4.688  1.00 97.77           H  
ATOM   1300  CA  LEU A  83      -6.234  -1.066  -5.604  1.00 97.77           C  
ATOM   1301  HA  LEU A  83      -7.000  -1.827  -5.753  1.00 97.77           H  
ATOM   1302  C   LEU A  83      -6.345  -0.055  -6.745  1.00 97.77           C  
ATOM   1303  CB  LEU A  83      -6.455  -0.349  -4.261  1.00 97.77           C  
ATOM   1304  HB2 LEU A  83      -5.765   0.492  -4.190  1.00 97.77           H  
ATOM   1305  HB3 LEU A  83      -6.221  -1.043  -3.454  1.00 97.77           H  
ATOM   1306  O   LEU A  83      -7.398   0.065  -7.360  1.00 97.77           O  
ATOM   1307  CG  LEU A  83      -7.891   0.155  -4.056  1.00 97.77           C  
ATOM   1308  HG  LEU A  83      -8.233   0.730  -4.916  1.00 97.77           H  
ATOM   1309  CD1 LEU A  83      -8.801  -1.042  -3.832  1.00 97.77           C  
ATOM   1310 HD11 LEU A  83      -9.677  -0.707  -3.277  1.00 97.77           H  
ATOM   1311 HD12 LEU A  83      -8.311  -1.782  -3.199  1.00 97.77           H  
ATOM   1312 HD13 LEU A  83      -9.075  -1.489  -4.788  1.00 97.77           H  
ATOM   1313  CD2 LEU A  83      -8.003   1.042  -2.819  1.00 97.77           C  
ATOM   1314 HD21 LEU A  83      -7.319   1.886  -2.908  1.00 97.77           H  
ATOM   1315 HD22 LEU A  83      -7.769   0.461  -1.927  1.00 97.77           H  
ATOM   1316 HD23 LEU A  83      -9.017   1.432  -2.737  1.00 97.77           H  
ATOM   1317  N   GLY A  84      -5.255   0.666  -7.008  1.00 98.50           N  
ATOM   1318  H   GLY A  84      -4.429   0.460  -6.463  1.00 98.50           H  
ATOM   1319  CA  GLY A  84      -5.191   1.763  -7.962  1.00 98.50           C  
ATOM   1320  HA2 GLY A  84      -6.110   1.818  -8.546  1.00 98.50           H  
ATOM   1321  HA3 GLY A  84      -4.373   1.570  -8.656  1.00 98.50           H  
ATOM   1322  C   GLY A  84      -4.994   3.108  -7.271  1.00 98.50           C  
ATOM   1323  O   GLY A  84      -5.810   3.511  -6.441  1.00 98.50           O  
ATOM   1324  N   ASN A  85      -3.938   3.832  -7.641  1.00 98.84           N  
ATOM   1325  H   ASN A  85      -3.307   3.428  -8.319  1.00 98.84           H  
ATOM   1326  CA  ASN A  85      -3.542   5.090  -6.997  1.00 98.84           C  
ATOM   1327  HA  ASN A  85      -3.351   4.901  -5.941  1.00 98.84           H  
ATOM   1328  C   ASN A  85      -4.638   6.156  -7.062  1.00 98.84           C  
ATOM   1329  CB  ASN A  85      -2.246   5.614  -7.636  1.00 98.84           C  
ATOM   1330  HB2 ASN A  85      -2.377   5.755  -8.709  1.00 98.84           H  
ATOM   1331  HB3 ASN A  85      -2.014   6.578  -7.182  1.00 98.84           H  
ATOM   1332  O   ASN A  85      -4.818   6.902  -6.104  1.00 98.84           O  
ATOM   1333  CG  ASN A  85      -1.045   4.727  -7.385  1.00 98.84           C  
ATOM   1334  ND2 ASN A  85       0.048   4.947  -8.073  1.00 98.84           N  
ATOM   1335 HD21 ASN A  85       0.862   4.410  -7.813  1.00 98.84           H  
ATOM   1336 HD22 ASN A  85       0.135   5.769  -8.654  1.00 98.84           H  
ATOM   1337  OD1 ASN A  85      -1.089   3.815  -6.584  1.00 98.84           O  
ATOM   1338  N   LYS A  86      -5.433   6.174  -8.142  1.00 98.55           N  
ATOM   1339  H   LYS A  86      -5.264   5.490  -8.866  1.00 98.55           H  
ATOM   1340  CA  LYS A  86      -6.607   7.050  -8.252  1.00 98.55           C  
ATOM   1341  HA  LYS A  86      -6.285   8.089  -8.191  1.00 98.55           H  
ATOM   1342  C   LYS A  86      -7.579   6.821  -7.094  1.00 98.55           C  
ATOM   1343  CB  LYS A  86      -7.292   6.795  -9.601  1.00 98.55           C  
ATOM   1344  HB2 LYS A  86      -6.591   7.026 -10.403  1.00 98.55           H  
ATOM   1345  HB3 LYS A  86      -7.561   5.741  -9.666  1.00 98.55           H  
ATOM   1346  O   LYS A  86      -8.099   7.777  -6.533  1.00 98.55           O  
ATOM   1347  CG  LYS A  86      -8.560   7.641  -9.788  1.00 98.55           C  
ATOM   1348  HG2 LYS A  86      -9.253   7.457  -8.967  1.00 98.55           H  
ATOM   1349  HG3 LYS A  86      -8.296   8.699  -9.801  1.00 98.55           H  
ATOM   1350  CD  LYS A  86      -9.265   7.262 -11.091  1.00 98.55           C  
ATOM   1351  HD2 LYS A  86      -9.451   6.188 -11.091  1.00 98.55           H  
ATOM   1352  HD3 LYS A  86      -8.627   7.515 -11.938  1.00 98.55           H  
ATOM   1353  CE  LYS A  86     -10.595   8.013 -11.177  1.00 98.55           C  
ATOM   1354  HE2 LYS A  86     -11.155   7.823 -10.261  1.00 98.55           H  
ATOM   1355  HE3 LYS A  86     -10.392   9.083 -11.226  1.00 98.55           H  
ATOM   1356  NZ  LYS A  86     -11.377   7.568 -12.355  1.00 98.55           N  
ATOM   1357  HZ1 LYS A  86     -11.542   6.573 -12.299  1.00 98.55           H  
ATOM   1358  HZ2 LYS A  86     -10.867   7.751 -13.207  1.00 98.55           H  
ATOM   1359  HZ3 LYS A  86     -12.267   8.045 -12.393  1.00 98.55           H  
ATOM   1360  N   TYR A  87      -7.856   5.565  -6.754  1.00 98.05           N  
ATOM   1361  H   TYR A  87      -7.329   4.816  -7.180  1.00 98.05           H  
ATOM   1362  CA  TYR A  87      -8.804   5.235  -5.693  1.00 98.05           C  
ATOM   1363  HA  TYR A  87      -9.663   5.902  -5.766  1.00 98.05           H  
ATOM   1364  C   TYR A  87      -8.198   5.441  -4.312  1.00 98.05           C  
ATOM   1365  CB  TYR A  87      -9.302   3.802  -5.860  1.00 98.05           C  
ATOM   1366  HB2 TYR A  87     -10.055   3.602  -5.098  1.00 98.05           H  
ATOM   1367  HB3 TYR A  87      -8.474   3.115  -5.688  1.00 98.05           H  
ATOM   1368  O   TYR A  87      -8.899   5.926  -3.432  1.00 98.05           O  
ATOM   1369  CG  TYR A  87      -9.908   3.532  -7.220  1.00 98.05           C  
ATOM   1370  CD1 TYR A  87     -11.096   4.176  -7.616  1.00 98.05           C  
ATOM   1371  HD1 TYR A  87     -11.577   4.865  -6.938  1.00 98.05           H  
ATOM   1372  CD2 TYR A  87      -9.276   2.635  -8.094  1.00 98.05           C  
ATOM   1373  HD2 TYR A  87      -8.353   2.157  -7.801  1.00 98.05           H  
ATOM   1374  CE1 TYR A  87     -11.670   3.887  -8.870  1.00 98.05           C  
ATOM   1375  HE1 TYR A  87     -12.604   4.347  -9.160  1.00 98.05           H  
ATOM   1376  CE2 TYR A  87      -9.852   2.338  -9.338  1.00 98.05           C  
ATOM   1377  HE2 TYR A  87      -9.400   1.602  -9.987  1.00 98.05           H  
ATOM   1378  OH  TYR A  87     -11.631   2.631 -10.914  1.00 98.05           O  
ATOM   1379  HH  TYR A  87     -12.557   2.884 -10.943  1.00 98.05           H  
ATOM   1380  CZ  TYR A  87     -11.053   2.953  -9.728  1.00 98.05           C  
ATOM   1381  N   ILE A  88      -6.908   5.131  -4.139  1.00 98.65           N  
ATOM   1382  H   ILE A  88      -6.399   4.718  -4.908  1.00 98.65           H  
ATOM   1383  CA  ILE A  88      -6.196   5.404  -2.886  1.00 98.65           C  
ATOM   1384  HA  ILE A  88      -6.724   4.897  -2.078  1.00 98.65           H  
ATOM   1385  C   ILE A  88      -6.256   6.904  -2.583  1.00 98.65           C  
ATOM   1386  CB  ILE A  88      -4.745   4.872  -2.913  1.00 98.65           C  
ATOM   1387  HB  ILE A  88      -4.187   5.391  -3.693  1.00 98.65           H  
ATOM   1388  O   ILE A  88      -6.741   7.265  -1.517  1.00 98.65           O  
ATOM   1389  CG1 ILE A  88      -4.712   3.351  -3.190  1.00 98.65           C  
ATOM   1390 HG12 ILE A  88      -5.140   2.836  -2.330  1.00 98.65           H  
ATOM   1391 HG13 ILE A  88      -5.333   3.111  -4.053  1.00 98.65           H  
ATOM   1392  CG2 ILE A  88      -4.089   5.151  -1.548  1.00 98.65           C  
ATOM   1393 HG21 ILE A  88      -4.050   6.222  -1.347  1.00 98.65           H  
ATOM   1394 HG22 ILE A  88      -3.065   4.777  -1.529  1.00 98.65           H  
ATOM   1395 HG23 ILE A  88      -4.658   4.672  -0.752  1.00 98.65           H  
ATOM   1396  CD1 ILE A  88      -3.321   2.767  -3.464  1.00 98.65           C  
ATOM   1397 HD11 ILE A  88      -3.418   1.716  -3.734  1.00 98.65           H  
ATOM   1398 HD12 ILE A  88      -2.848   3.299  -4.291  1.00 98.65           H  
ATOM   1399 HD13 ILE A  88      -2.687   2.838  -2.580  1.00 98.65           H  
ATOM   1400  N   ASN A  89      -5.898   7.759  -3.549  1.00 98.71           N  
ATOM   1401  H   ASN A  89      -5.500   7.397  -4.403  1.00 98.71           H  
ATOM   1402  CA  ASN A  89      -6.002   9.211  -3.415  1.00 98.71           C  
ATOM   1403  HA  ASN A  89      -5.384   9.531  -2.576  1.00 98.71           H  
ATOM   1404  C   ASN A  89      -7.436   9.663  -3.094  1.00 98.71           C  
ATOM   1405  CB  ASN A  89      -5.464   9.874  -4.694  1.00 98.71           C  
ATOM   1406  HB2 ASN A  89      -5.885   9.386  -5.573  1.00 98.71           H  
ATOM   1407  HB3 ASN A  89      -4.379   9.776  -4.722  1.00 98.71           H  
ATOM   1408  O   ASN A  89      -7.648  10.329  -2.090  1.00 98.71           O  
ATOM   1409  CG  ASN A  89      -5.831  11.346  -4.760  1.00 98.71           C  
ATOM   1410  ND2 ASN A  89      -5.283  12.168  -3.904  1.00 98.71           N  
ATOM   1411 HD21 ASN A  89      -5.623  13.117  -3.862  1.00 98.71           H  
ATOM   1412 HD22 ASN A  89      -4.615  11.826  -3.228  1.00 98.71           H  
ATOM   1413  OD1 ASN A  89      -6.657  11.742  -5.567  1.00 98.71           O  
ATOM   1414  N   LEU A  90      -8.439   9.243  -3.876  1.00 97.71           N  
ATOM   1415  H   LEU A  90      -8.210   8.718  -4.708  1.00 97.71           H  
ATOM   1416  CA  LEU A  90      -9.838   9.631  -3.631  1.00 97.71           C  
ATOM   1417  HA  LEU A  90      -9.905  10.719  -3.665  1.00 97.71           H  
ATOM   1418  C   LEU A  90     -10.368   9.207  -2.250  1.00 97.71           C  
ATOM   1419  CB  LEU A  90     -10.739   9.010  -4.712  1.00 97.71           C  
ATOM   1420  HB2 LEU A  90     -11.773   9.095  -4.379  1.00 97.71           H  
ATOM   1421  HB3 LEU A  90     -10.500   7.949  -4.785  1.00 97.71           H  
ATOM   1422  O   LEU A  90     -11.339   9.792  -1.761  1.00 97.71           O  
ATOM   1423  CG  LEU A  90     -10.639   9.657  -6.103  1.00 97.71           C  
ATOM   1424  HG  LEU A  90      -9.597   9.740  -6.411  1.00 97.71           H  
ATOM   1425  CD1 LEU A  90     -11.391   8.790  -7.122  1.00 97.71           C  
ATOM   1426 HD11 LEU A  90     -12.453   8.758  -6.877  1.00 97.71           H  
ATOM   1427 HD12 LEU A  90     -10.975   7.783  -7.109  1.00 97.71           H  
ATOM   1428 HD13 LEU A  90     -11.256   9.220  -8.114  1.00 97.71           H  
ATOM   1429  CD2 LEU A  90     -11.258  11.053  -6.133  1.00 97.71           C  
ATOM   1430 HD21 LEU A  90     -10.692  11.716  -5.479  1.00 97.71           H  
ATOM   1431 HD22 LEU A  90     -11.201  11.464  -7.141  1.00 97.71           H  
ATOM   1432 HD23 LEU A  90     -12.295  11.026  -5.799  1.00 97.71           H  
ATOM   1433  N   ILE A  91      -9.798   8.160  -1.650  1.00 96.95           N  
ATOM   1434  H   ILE A  91      -9.020   7.713  -2.114  1.00 96.95           H  
ATOM   1435  CA  ILE A  91     -10.130   7.724  -0.292  1.00 96.95           C  
ATOM   1436  HA  ILE A  91     -11.191   7.897  -0.114  1.00 96.95           H  
ATOM   1437  C   ILE A  91      -9.375   8.585   0.724  1.00 96.95           C  
ATOM   1438  CB  ILE A  91      -9.869   6.209  -0.121  1.00 96.95           C  
ATOM   1439  HB  ILE A  91      -8.850   5.990  -0.437  1.00 96.95           H  
ATOM   1440  O   ILE A  91     -10.019   9.172   1.592  1.00 96.95           O  
ATOM   1441  CG1 ILE A  91     -10.857   5.387  -0.984  1.00 96.95           C  
ATOM   1442 HG12 ILE A  91     -11.845   5.406  -0.523  1.00 96.95           H  
ATOM   1443 HG13 ILE A  91     -10.955   5.840  -1.971  1.00 96.95           H  
ATOM   1444  CG2 ILE A  91     -10.026   5.791   1.352  1.00 96.95           C  
ATOM   1445 HG21 ILE A  91      -9.902   4.714   1.467  1.00 96.95           H  
ATOM   1446 HG22 ILE A  91     -11.014   6.074   1.717  1.00 96.95           H  
ATOM   1447 HG23 ILE A  91      -9.268   6.275   1.967  1.00 96.95           H  
ATOM   1448  CD1 ILE A  91     -10.424   3.928  -1.187  1.00 96.95           C  
ATOM   1449 HD11 ILE A  91      -9.412   3.894  -1.591  1.00 96.95           H  
ATOM   1450 HD12 ILE A  91     -11.100   3.448  -1.893  1.00 96.95           H  
ATOM   1451 HD13 ILE A  91     -10.455   3.382  -0.244  1.00 96.95           H  
ATOM   1452  N   THR A  92      -8.050   8.699   0.612  1.00 98.10           N  
ATOM   1453  H   THR A  92      -7.573   8.273  -0.170  1.00 98.10           H  
ATOM   1454  CA  THR A  92      -7.219   9.393   1.610  1.00 98.10           C  
ATOM   1455  HA  THR A  92      -7.538   9.076   2.602  1.00 98.10           H  
ATOM   1456  C   THR A  92      -7.361  10.910   1.596  1.00 98.10           C  
ATOM   1457  CB  THR A  92      -5.735   9.039   1.479  1.00 98.10           C  
ATOM   1458  HB  THR A  92      -5.187   9.603   2.234  1.00 98.10           H  
ATOM   1459  O   THR A  92      -7.110  11.531   2.614  1.00 98.10           O  
ATOM   1460  CG2 THR A  92      -5.477   7.550   1.713  1.00 98.10           C  
ATOM   1461 HG21 THR A  92      -4.407   7.370   1.614  1.00 98.10           H  
ATOM   1462 HG22 THR A  92      -6.011   6.945   0.980  1.00 98.10           H  
ATOM   1463 HG23 THR A  92      -5.795   7.279   2.720  1.00 98.10           H  
ATOM   1464  OG1 THR A  92      -5.218   9.359   0.204  1.00 98.10           O  
ATOM   1465  HG1 THR A  92      -5.353  10.297   0.050  1.00 98.10           H  
ATOM   1466  N   ASP A  93      -7.795  11.505   0.486  1.00 97.02           N  
ATOM   1467  H   ASP A  93      -7.865  10.966  -0.365  1.00 97.02           H  
ATOM   1468  CA  ASP A  93      -8.109  12.939   0.395  1.00 97.02           C  
ATOM   1469  HA  ASP A  93      -7.325  13.524   0.877  1.00 97.02           H  
ATOM   1470  C   ASP A  93      -9.448  13.280   1.082  1.00 97.02           C  
ATOM   1471  CB  ASP A  93      -8.135  13.303  -1.097  1.00 97.02           C  
ATOM   1472  HB2 ASP A  93      -8.926  12.734  -1.585  1.00 97.02           H  
ATOM   1473  HB3 ASP A  93      -7.186  13.013  -1.547  1.00 97.02           H  
ATOM   1474  O   ASP A  93      -9.697  14.408   1.498  1.00 97.02           O  
ATOM   1475  CG  ASP A  93      -8.350  14.796  -1.356  1.00 97.02           C  
ATOM   1476  OD1 ASP A  93      -7.445  15.581  -1.012  1.00 97.02           O  
ATOM   1477  OD2 ASP A  93      -9.398  15.122  -1.963  1.00 97.02           O  
ATOM   1478  N   SER A  94     -10.334  12.287   1.243  1.00 94.96           N  
ATOM   1479  H   SER A  94     -10.058  11.362   0.945  1.00 94.96           H  
ATOM   1480  CA  SER A  94     -11.680  12.521   1.781  1.00 94.96           C  
ATOM   1481  HA  SER A  94     -12.029  13.469   1.372  1.00 94.96           H  
ATOM   1482  C   SER A  94     -11.740  12.677   3.303  1.00 94.96           C  
ATOM   1483  CB  SER A  94     -12.653  11.442   1.299  1.00 94.96           C  
ATOM   1484  HB2 SER A  94     -13.667  11.771   1.524  1.00 94.96           H  
ATOM   1485  HB3 SER A  94     -12.556  11.344   0.217  1.00 94.96           H  
ATOM   1486  O   SER A  94     -12.709  13.242   3.809  1.00 94.96           O  
ATOM   1487  OG  SER A  94     -12.453  10.172   1.898  1.00 94.96           O  
ATOM   1488  HG  SER A  94     -11.527   9.936   1.803  1.00 94.96           H  
ATOM   1489  N   ASP A  95     -10.748  12.157   4.031  1.00 95.60           N  
ATOM   1490  H   ASP A  95      -9.932  11.820   3.540  1.00 95.60           H  
ATOM   1491  CA  ASP A  95     -10.618  12.266   5.489  1.00 95.60           C  
ATOM   1492  HA  ASP A  95     -10.737  13.312   5.771  1.00 95.60           H  
ATOM   1493  C   ASP A  95      -9.220  11.789   5.931  1.00 95.60           C  
ATOM   1494  CB  ASP A  95     -11.706  11.425   6.191  1.00 95.60           C  
ATOM   1495  HB2 ASP A  95     -11.358  10.399   6.308  1.00 95.60           H  
ATOM   1496  HB3 ASP A  95     -12.605  11.383   5.576  1.00 95.60           H  
ATOM   1497  O   ASP A  95      -8.387  11.414   5.119  1.00 95.60           O  
ATOM   1498  CG  ASP A  95     -12.107  11.989   7.563  1.00 95.60           C  
ATOM   1499  OD1 ASP A  95     -11.270  12.622   8.249  1.00 95.60           O  
ATOM   1500  OD2 ASP A  95     -13.252  11.720   7.979  1.00 95.60           O  
ATOM   1501  N   LYS A  96      -8.948  11.733   7.233  1.00 97.73           N  
ATOM   1502  H   LYS A  96      -9.681  12.039   7.856  1.00 97.73           H  
ATOM   1503  CA  LYS A  96      -7.686  11.252   7.798  1.00 97.73           C  
ATOM   1504  HA  LYS A  96      -6.879  11.545   7.128  1.00 97.73           H  
ATOM   1505  C   LYS A  96      -7.683   9.731   7.901  1.00 97.73           C  
ATOM   1506  CB  LYS A  96      -7.462  11.908   9.164  1.00 97.73           C  
ATOM   1507  HB2 LYS A  96      -6.536  11.529   9.597  1.00 97.73           H  
ATOM   1508  HB3 LYS A  96      -8.292  11.651   9.822  1.00 97.73           H  
ATOM   1509  O   LYS A  96      -8.501   9.146   8.618  1.00 97.73           O  
ATOM   1510  CG  LYS A  96      -7.366  13.433   9.029  1.00 97.73           C  
ATOM   1511  HG2 LYS A  96      -6.484  13.688   8.442  1.00 97.73           H  
ATOM   1512  HG3 LYS A  96      -8.249  13.819   8.520  1.00 97.73           H  
ATOM   1513  CD  LYS A  96      -7.283  14.099  10.401  1.00 97.73           C  
ATOM   1514  HD2 LYS A  96      -8.149  13.801  10.992  1.00 97.73           H  
ATOM   1515  HD3 LYS A  96      -6.364  13.799  10.903  1.00 97.73           H  
ATOM   1516  CE  LYS A  96      -7.305  15.612  10.175  1.00 97.73           C  
ATOM   1517  HE2 LYS A  96      -6.415  15.896   9.614  1.00 97.73           H  
ATOM   1518  HE3 LYS A  96      -8.167  15.847   9.551  1.00 97.73           H  
ATOM   1519  NZ  LYS A  96      -7.388  16.356  11.452  1.00 97.73           N  
ATOM   1520  HZ1 LYS A  96      -8.226  16.088  11.948  1.00 97.73           H  
ATOM   1521  HZ2 LYS A  96      -7.437  17.347  11.259  1.00 97.73           H  
ATOM   1522  HZ3 LYS A  96      -6.576  16.173  12.025  1.00 97.73           H  
ATOM   1523  N   TYR A  97      -6.698   9.094   7.278  1.00 98.53           N  
ATOM   1524  H   TYR A  97      -6.077   9.624   6.684  1.00 98.53           H  
ATOM   1525  CA  TYR A  97      -6.517   7.644   7.324  1.00 98.53           C  
ATOM   1526  HA  TYR A  97      -7.345   7.204   7.880  1.00 98.53           H  
ATOM   1527  C   TYR A  97      -5.248   7.245   8.084  1.00 98.53           C  
ATOM   1528  CB  TYR A  97      -6.600   7.050   5.911  1.00 98.53           C  
ATOM   1529  HB2 TYR A  97      -5.969   7.626   5.234  1.00 98.53           H  
ATOM   1530  HB3 TYR A  97      -6.207   6.033   5.936  1.00 98.53           H  
ATOM   1531  O   TYR A  97      -4.247   7.960   8.110  1.00 98.53           O  
ATOM   1532  CG  TYR A  97      -8.024   7.008   5.376  1.00 98.53           C  
ATOM   1533  CD1 TYR A  97      -8.761   5.808   5.374  1.00 98.53           C  
ATOM   1534  HD1 TYR A  97      -8.285   4.891   5.689  1.00 98.53           H  
ATOM   1535  CD2 TYR A  97      -8.628   8.188   4.911  1.00 98.53           C  
ATOM   1536  HD2 TYR A  97      -8.050   9.099   4.867  1.00 98.53           H  
ATOM   1537  CE1 TYR A  97     -10.102   5.799   4.940  1.00 98.53           C  
ATOM   1538  HE1 TYR A  97     -10.674   4.883   4.915  1.00 98.53           H  
ATOM   1539  CE2 TYR A  97      -9.970   8.193   4.496  1.00 98.53           C  
ATOM   1540  HE2 TYR A  97     -10.415   9.114   4.150  1.00 98.53           H  
ATOM   1541  OH  TYR A  97     -12.002   6.993   4.083  1.00 98.53           O  
ATOM   1542  HH  TYR A  97     -12.262   7.871   3.796  1.00 98.53           H  
ATOM   1543  CZ  TYR A  97     -10.712   6.996   4.507  1.00 98.53           C  
ATOM   1544  N   GLU A  98      -5.332   6.094   8.746  1.00 98.46           N  
ATOM   1545  H   GLU A  98      -6.202   5.585   8.673  1.00 98.46           H  
ATOM   1546  CA  GLU A  98      -4.199   5.345   9.292  1.00 98.46           C  
ATOM   1547  HA  GLU A  98      -3.325   5.993   9.349  1.00 98.46           H  
ATOM   1548  C   GLU A  98      -3.856   4.202   8.332  1.00 98.46           C  
ATOM   1549  CB  GLU A  98      -4.498   4.834  10.724  1.00 98.46           C  
ATOM   1550  HB2 GLU A  98      -3.692   4.165  11.024  1.00 98.46           H  
ATOM   1551  HB3 GLU A  98      -4.486   5.693  11.394  1.00 98.46           H  
ATOM   1552  O   GLU A  98      -4.763   3.615   7.734  1.00 98.46           O  
ATOM   1553  CG  GLU A  98      -5.848   4.095  10.897  1.00 98.46           C  
ATOM   1554  HG2 GLU A  98      -5.905   3.273  10.183  1.00 98.46           H  
ATOM   1555  HG3 GLU A  98      -6.643   4.808  10.676  1.00 98.46           H  
ATOM   1556  CD  GLU A  98      -6.147   3.565  12.313  1.00 98.46           C  
ATOM   1557  OE1 GLU A  98      -7.029   2.674  12.474  1.00 98.46           O  
ATOM   1558  OE2 GLU A  98      -5.557   4.074  13.289  1.00 98.46           O  
ATOM   1559  N   LEU A  99      -2.570   3.869   8.212  1.00 98.85           N  
ATOM   1560  H   LEU A  99      -1.896   4.363   8.778  1.00 98.85           H  
ATOM   1561  CA  LEU A  99      -2.082   2.719   7.446  1.00 98.85           C  
ATOM   1562  HA  LEU A  99      -2.898   2.312   6.849  1.00 98.85           H  
ATOM   1563  C   LEU A  99      -1.619   1.622   8.402  1.00 98.85           C  
ATOM   1564  CB  LEU A  99      -0.970   3.161   6.472  1.00 98.85           C  
ATOM   1565  HB2 LEU A  99      -0.243   3.748   7.033  1.00 98.85           H  
ATOM   1566  HB3 LEU A  99      -1.419   3.811   5.721  1.00 98.85           H  
ATOM   1567  O   LEU A  99      -0.942   1.875   9.397  1.00 98.85           O  
ATOM   1568  CG  LEU A  99      -0.214   2.035   5.738  1.00 98.85           C  
ATOM   1569  HG  LEU A  99       0.057   1.249   6.442  1.00 98.85           H  
ATOM   1570  CD1 LEU A  99      -1.059   1.432   4.617  1.00 98.85           C  
ATOM   1571 HD11 LEU A  99      -0.502   0.623   4.145  1.00 98.85           H  
ATOM   1572 HD12 LEU A  99      -1.290   2.195   3.874  1.00 98.85           H  
ATOM   1573 HD13 LEU A  99      -1.988   1.032   5.023  1.00 98.85           H  
ATOM   1574  CD2 LEU A  99       1.089   2.534   5.118  1.00 98.85           C  
ATOM   1575 HD21 LEU A  99       0.886   3.204   4.283  1.00 98.85           H  
ATOM   1576 HD22 LEU A  99       1.670   1.687   4.755  1.00 98.85           H  
ATOM   1577 HD23 LEU A  99       1.684   3.064   5.862  1.00 98.85           H  
ATOM   1578  N   ARG A 100      -1.941   0.382   8.053  1.00 98.72           N  
ATOM   1579  H   ARG A 100      -2.533   0.261   7.244  1.00 98.72           H  
ATOM   1580  CA  ARG A 100      -1.353  -0.821   8.627  1.00 98.72           C  
ATOM   1581  HA  ARG A 100      -0.539  -0.542   9.296  1.00 98.72           H  
ATOM   1582  C   ARG A 100      -0.759  -1.663   7.505  1.00 98.72           C  
ATOM   1583  CB  ARG A 100      -2.424  -1.559   9.434  1.00 98.72           C  
ATOM   1584  HB2 ARG A 100      -2.802  -0.884  10.202  1.00 98.72           H  
ATOM   1585  HB3 ARG A 100      -3.249  -1.838   8.777  1.00 98.72           H  
ATOM   1586  O   ARG A 100      -1.420  -1.901   6.495  1.00 98.72           O  
ATOM   1587  CG  ARG A 100      -1.863  -2.814  10.107  1.00 98.72           C  
ATOM   1588  HG2 ARG A 100      -1.566  -3.540   9.350  1.00 98.72           H  
ATOM   1589  HG3 ARG A 100      -0.989  -2.547  10.701  1.00 98.72           H  
ATOM   1590  CD  ARG A 100      -2.925  -3.442  11.012  1.00 98.72           C  
ATOM   1591  HD2 ARG A 100      -3.233  -2.728  11.775  1.00 98.72           H  
ATOM   1592  HD3 ARG A 100      -3.793  -3.700  10.405  1.00 98.72           H  
ATOM   1593  NE  ARG A 100      -2.400  -4.665  11.626  1.00 98.72           N  
ATOM   1594  HE  ARG A 100      -2.322  -5.465  11.014  1.00 98.72           H  
ATOM   1595  NH1 ARG A 100      -1.395  -3.771  13.495  1.00 98.72           N  
ATOM   1596 HH11 ARG A 100      -0.650  -3.889  14.167  1.00 98.72           H  
ATOM   1597 HH12 ARG A 100      -1.668  -2.848  13.187  1.00 98.72           H  
ATOM   1598  NH2 ARG A 100      -1.113  -5.922  12.982  1.00 98.72           N  
ATOM   1599 HH21 ARG A 100      -0.407  -6.010  13.699  1.00 98.72           H  
ATOM   1600 HH22 ARG A 100      -1.014  -6.518  12.173  1.00 98.72           H  
ATOM   1601  CZ  ARG A 100      -1.652  -4.777  12.706  1.00 98.72           C  
ATOM   1602  N   VAL A 101       0.467  -2.122   7.706  1.00 98.85           N  
ATOM   1603  H   VAL A 101       0.941  -1.870   8.562  1.00 98.85           H  
ATOM   1604  CA  VAL A 101       1.118  -3.118   6.862  1.00 98.85           C  
ATOM   1605  HA  VAL A 101       0.463  -3.314   6.012  1.00 98.85           H  
ATOM   1606  C   VAL A 101       1.271  -4.389   7.679  1.00 98.85           C  
ATOM   1607  CB  VAL A 101       2.463  -2.636   6.292  1.00 98.85           C  
ATOM   1608  HB  VAL A 101       3.207  -2.604   7.088  1.00 98.85           H  
ATOM   1609  O   VAL A 101       1.960  -4.366   8.694  1.00 98.85           O  
ATOM   1610  CG1 VAL A 101       2.952  -3.608   5.215  1.00 98.85           C  
ATOM   1611 HG11 VAL A 101       3.924  -3.290   4.839  1.00 98.85           H  
ATOM   1612 HG12 VAL A 101       2.243  -3.646   4.387  1.00 98.85           H  
ATOM   1613 HG13 VAL A 101       3.064  -4.606   5.637  1.00 98.85           H  
ATOM   1614  CG2 VAL A 101       2.346  -1.234   5.677  1.00 98.85           C  
ATOM   1615 HG21 VAL A 101       3.264  -0.985   5.145  1.00 98.85           H  
ATOM   1616 HG22 VAL A 101       2.201  -0.496   6.466  1.00 98.85           H  
ATOM   1617 HG23 VAL A 101       1.501  -1.195   4.990  1.00 98.85           H  
ATOM   1618  N   ASP A 102       0.609  -5.465   7.267  1.00 98.56           N  
ATOM   1619  H   ASP A 102       0.156  -5.420   6.365  1.00 98.56           H  
ATOM   1620  CA  ASP A 102       0.737  -6.784   7.894  1.00 98.56           C  
ATOM   1621  HA  ASP A 102       1.240  -6.692   8.856  1.00 98.56           H  
ATOM   1622  C   ASP A 102       1.603  -7.679   7.018  1.00 98.56           C  
ATOM   1623  CB  ASP A 102      -0.638  -7.421   8.141  1.00 98.56           C  
ATOM   1624  HB2 ASP A 102      -1.246  -7.340   7.240  1.00 98.56           H  
ATOM   1625  HB3 ASP A 102      -0.500  -8.479   8.364  1.00 98.56           H  
ATOM   1626  O   ASP A 102       1.472  -7.671   5.793  1.00 98.56           O  
ATOM   1627  CG  ASP A 102      -1.368  -6.788   9.324  1.00 98.56           C  
ATOM   1628  OD1 ASP A 102      -0.745  -6.462  10.353  1.00 98.56           O  
ATOM   1629  OD2 ASP A 102      -2.603  -6.597   9.266  1.00 98.56           O  
ATOM   1630  N   MET A 103       2.510  -8.425   7.639  1.00 98.07           N  
ATOM   1631  H   MET A 103       2.571  -8.385   8.647  1.00 98.07           H  
ATOM   1632  CA  MET A 103       3.518  -9.212   6.938  1.00 98.07           C  
ATOM   1633  HA  MET A 103       3.202  -9.381   5.909  1.00 98.07           H  
ATOM   1634  C   MET A 103       3.713 -10.566   7.598  1.00 98.07           C  
ATOM   1635  CB  MET A 103       4.852  -8.458   6.928  1.00 98.07           C  
ATOM   1636  HB2 MET A 103       5.135  -8.235   7.957  1.00 98.07           H  
ATOM   1637  HB3 MET A 103       5.626  -9.087   6.489  1.00 98.07           H  
ATOM   1638  O   MET A 103       3.613 -10.704   8.817  1.00 98.07           O  
ATOM   1639  CG  MET A 103       4.770  -7.159   6.131  1.00 98.07           C  
ATOM   1640  HG2 MET A 103       4.673  -7.410   5.074  1.00 98.07           H  
ATOM   1641  HG3 MET A 103       3.889  -6.590   6.427  1.00 98.07           H  
ATOM   1642  SD  MET A 103       6.197  -6.088   6.353  1.00 98.07           S  
ATOM   1643  CE  MET A 103       5.795  -5.407   7.981  1.00 98.07           C  
ATOM   1644  HE1 MET A 103       4.768  -5.042   7.984  1.00 98.07           H  
ATOM   1645  HE2 MET A 103       6.462  -4.570   8.186  1.00 98.07           H  
ATOM   1646  HE3 MET A 103       5.913  -6.174   8.746  1.00 98.07           H  
ATOM   1647  N   THR A 104       4.085 -11.554   6.792  1.00 97.45           N  
ATOM   1648  H   THR A 104       4.144 -11.365   5.802  1.00 97.45           H  
ATOM   1649  CA  THR A 104       4.593 -12.834   7.284  1.00 97.45           C  
ATOM   1650  HA  THR A 104       4.679 -12.785   8.370  1.00 97.45           H  
ATOM   1651  C   THR A 104       5.982 -13.070   6.718  1.00 97.45           C  
ATOM   1652  CB  THR A 104       3.654 -14.000   6.958  1.00 97.45           C  
ATOM   1653  HB  THR A 104       3.633 -14.155   5.879  1.00 97.45           H  
ATOM   1654  O   THR A 104       6.217 -12.861   5.528  1.00 97.45           O  
ATOM   1655  CG2 THR A 104       4.078 -15.303   7.636  1.00 97.45           C  
ATOM   1656 HG21 THR A 104       4.150 -15.161   8.714  1.00 97.45           H  
ATOM   1657 HG22 THR A 104       5.036 -15.638   7.239  1.00 97.45           H  
ATOM   1658 HG23 THR A 104       3.333 -16.071   7.428  1.00 97.45           H  
ATOM   1659  OG1 THR A 104       2.346 -13.709   7.393  1.00 97.45           O  
ATOM   1660  HG1 THR A 104       2.384 -13.300   8.261  1.00 97.45           H  
ATOM   1661  N   TYR A 105       6.907 -13.498   7.571  1.00 96.50           N  
ATOM   1662  H   TYR A 105       6.650 -13.596   8.543  1.00 96.50           H  
ATOM   1663  CA  TYR A 105       8.258 -13.875   7.180  1.00 96.50           C  
ATOM   1664  HA  TYR A 105       8.255 -14.216   6.144  1.00 96.50           H  
ATOM   1665  C   TYR A 105       8.771 -15.013   8.056  1.00 96.50           C  
ATOM   1666  CB  TYR A 105       9.167 -12.652   7.280  1.00 96.50           C  
ATOM   1667  HB2 TYR A 105       8.846 -11.926   6.532  1.00 96.50           H  
ATOM   1668  HB3 TYR A 105       9.032 -12.191   8.258  1.00 96.50           H  
ATOM   1669  O   TYR A 105       8.788 -14.909   9.286  1.00 96.50           O  
ATOM   1670  CG  TYR A 105      10.636 -12.947   7.064  1.00 96.50           C  
ATOM   1671  CD1 TYR A 105      11.539 -12.712   8.115  1.00 96.50           C  
ATOM   1672  HD1 TYR A 105      11.175 -12.347   9.064  1.00 96.50           H  
ATOM   1673  CD2 TYR A 105      11.103 -13.424   5.821  1.00 96.50           C  
ATOM   1674  HD2 TYR A 105      10.413 -13.616   5.013  1.00 96.50           H  
ATOM   1675  CE1 TYR A 105      12.915 -12.868   7.901  1.00 96.50           C  
ATOM   1676  HE1 TYR A 105      13.611 -12.599   8.682  1.00 96.50           H  
ATOM   1677  CE2 TYR A 105      12.483 -13.612   5.611  1.00 96.50           C  
ATOM   1678  HE2 TYR A 105      12.845 -13.930   4.645  1.00 96.50           H  
ATOM   1679  OH  TYR A 105      14.729 -13.271   6.442  1.00 96.50           O  
ATOM   1680  HH  TYR A 105      15.064 -12.489   6.887  1.00 96.50           H  
ATOM   1681  CZ  TYR A 105      13.388 -13.283   6.642  1.00 96.50           C  
ATOM   1682  N   LYS A 106       9.196 -16.109   7.421  1.00 95.58           N  
ATOM   1683  H   LYS A 106       8.951 -16.176   6.443  1.00 95.58           H  
ATOM   1684  CA  LYS A 106       9.698 -17.319   8.093  1.00 95.58           C  
ATOM   1685  HA  LYS A 106       9.733 -18.105   7.339  1.00 95.58           H  
ATOM   1686  C   LYS A 106       8.709 -17.832   9.144  1.00 95.58           C  
ATOM   1687  CB  LYS A 106      11.132 -17.088   8.614  1.00 95.58           C  
ATOM   1688  HB2 LYS A 106      11.174 -16.182   9.218  1.00 95.58           H  
ATOM   1689  HB3 LYS A 106      11.443 -17.935   9.226  1.00 95.58           H  
ATOM   1690  O   LYS A 106       9.097 -18.187  10.258  1.00 95.58           O  
ATOM   1691  CG  LYS A 106      12.090 -16.976   7.426  1.00 95.58           C  
ATOM   1692  HG2 LYS A 106      11.747 -16.183   6.762  1.00 95.58           H  
ATOM   1693  HG3 LYS A 106      12.053 -17.916   6.876  1.00 95.58           H  
ATOM   1694  CD  LYS A 106      13.546 -16.684   7.805  1.00 95.58           C  
ATOM   1695  HD2 LYS A 106      13.613 -15.681   8.225  1.00 95.58           H  
ATOM   1696  HD3 LYS A 106      13.922 -17.423   8.513  1.00 95.58           H  
ATOM   1697  CE  LYS A 106      14.300 -16.781   6.472  1.00 95.58           C  
ATOM   1698  HE2 LYS A 106      14.500 -17.824   6.230  1.00 95.58           H  
ATOM   1699  HE3 LYS A 106      13.636 -16.407   5.693  1.00 95.58           H  
ATOM   1700  NZ  LYS A 106      15.529 -15.972   6.392  1.00 95.58           N  
ATOM   1701  HZ1 LYS A 106      15.326 -15.020   6.662  1.00 95.58           H  
ATOM   1702  HZ2 LYS A 106      16.325 -16.367   6.872  1.00 95.58           H  
ATOM   1703  HZ3 LYS A 106      15.717 -15.842   5.408  1.00 95.58           H  
ATOM   1704  N   ASN A 107       7.430 -17.878   8.760  1.00 94.15           N  
ATOM   1705  H   ASN A 107       7.229 -17.577   7.817  1.00 94.15           H  
ATOM   1706  CA  ASN A 107       6.295 -18.306   9.591  1.00 94.15           C  
ATOM   1707  HA  ASN A 107       5.400 -18.180   8.982  1.00 94.15           H  
ATOM   1708  C   ASN A 107       6.054 -17.450  10.849  1.00 94.15           C  
ATOM   1709  CB  ASN A 107       6.399 -19.806   9.927  1.00 94.15           C  
ATOM   1710  HB2 ASN A 107       5.461 -20.133  10.376  1.00 94.15           H  
ATOM   1711  HB3 ASN A 107       7.190 -19.964  10.661  1.00 94.15           H  
ATOM   1712  O   ASN A 107       5.420 -17.913  11.798  1.00 94.15           O  
ATOM   1713  CG  ASN A 107       6.644 -20.672   8.714  1.00 94.15           C  
ATOM   1714  ND2 ASN A 107       7.817 -21.248   8.587  1.00 94.15           N  
ATOM   1715 HD21 ASN A 107       8.544 -21.068   9.265  1.00 94.15           H  
ATOM   1716 HD22 ASN A 107       7.947 -21.769   7.732  1.00 94.15           H  
ATOM   1717  OD1 ASN A 107       5.799 -20.839   7.860  1.00 94.15           O  
ATOM   1718  N   LYS A 108       6.574 -16.220  10.885  1.00 98.28           N  
ATOM   1719  H   LYS A 108       7.123 -15.899  10.100  1.00 98.28           H  
ATOM   1720  CA  LYS A 108       6.283 -15.237  11.933  1.00 98.28           C  
ATOM   1721  HA  LYS A 108       5.636 -15.683  12.688  1.00 98.28           H  
ATOM   1722  C   LYS A 108       5.529 -14.059  11.345  1.00 98.28           C  
ATOM   1723  CB  LYS A 108       7.571 -14.765  12.606  1.00 98.28           C  
ATOM   1724  HB2 LYS A 108       8.264 -14.404  11.846  1.00 98.28           H  
ATOM   1725  HB3 LYS A 108       7.332 -13.939  13.276  1.00 98.28           H  
ATOM   1726  O   LYS A 108       5.824 -13.629  10.233  1.00 98.28           O  
ATOM   1727  CG  LYS A 108       8.236 -15.887  13.405  1.00 98.28           C  
ATOM   1728  HG2 LYS A 108       7.534 -16.273  14.144  1.00 98.28           H  
ATOM   1729  HG3 LYS A 108       8.538 -16.693  12.736  1.00 98.28           H  
ATOM   1730  CD  LYS A 108       9.466 -15.320  14.110  1.00 98.28           C  
ATOM   1731  HD2 LYS A 108       9.157 -14.501  14.760  1.00 98.28           H  
ATOM   1732  HD3 LYS A 108      10.160 -14.939  13.361  1.00 98.28           H  
ATOM   1733  CE  LYS A 108      10.133 -16.420  14.932  1.00 98.28           C  
ATOM   1734  HE2 LYS A 108       9.397 -16.826  15.626  1.00 98.28           H  
ATOM   1735  HE3 LYS A 108      10.438 -17.217  14.255  1.00 98.28           H  
ATOM   1736  NZ  LYS A 108      11.297 -15.873  15.665  1.00 98.28           N  
ATOM   1737  HZ1 LYS A 108      11.748 -16.595  16.208  1.00 98.28           H  
ATOM   1738  HZ2 LYS A 108      10.989 -15.133  16.280  1.00 98.28           H  
ATOM   1739  HZ3 LYS A 108      11.954 -15.480  15.007  1.00 98.28           H  
ATOM   1740  N   GLU A 109       4.574 -13.555  12.108  1.00 98.15           N  
ATOM   1741  H   GLU A 109       4.415 -13.948  13.025  1.00 98.15           H  
ATOM   1742  CA  GLU A 109       3.784 -12.381  11.758  1.00 98.15           C  
ATOM   1743  HA  GLU A 109       3.728 -12.292  10.673  1.00 98.15           H  
ATOM   1744  C   GLU A 109       4.446 -11.118  12.308  1.00 98.15           C  
ATOM   1745  CB  GLU A 109       2.353 -12.530  12.287  1.00 98.15           C  
ATOM   1746  HB2 GLU A 109       1.799 -11.619  12.061  1.00 98.15           H  
ATOM   1747  HB3 GLU A 109       2.393 -12.659  13.368  1.00 98.15           H  
ATOM   1748  O   GLU A 109       4.975 -11.123  13.420  1.00 98.15           O  
ATOM   1749  CG  GLU A 109       1.624 -13.726  11.650  1.00 98.15           C  
ATOM   1750  HG2 GLU A 109       1.595 -13.576  10.571  1.00 98.15           H  
ATOM   1751  HG3 GLU A 109       2.187 -14.639  11.846  1.00 98.15           H  
ATOM   1752  CD  GLU A 109       0.195 -13.916  12.184  1.00 98.15           C  
ATOM   1753  OE1 GLU A 109      -0.546 -14.700  11.552  1.00 98.15           O  
ATOM   1754  OE2 GLU A 109      -0.143 -13.321  13.233  1.00 98.15           O  
ATOM   1755  N   TYR A 110       4.401 -10.054  11.516  1.00 98.71           N  
ATOM   1756  H   TYR A 110       3.935 -10.144  10.624  1.00 98.71           H  
ATOM   1757  CA  TYR A 110       4.923  -8.732  11.840  1.00 98.71           C  
ATOM   1758  HA  TYR A 110       5.048  -8.628  12.917  1.00 98.71           H  
ATOM   1759  C   TYR A 110       3.945  -7.672  11.355  1.00 98.71           C  
ATOM   1760  CB  TYR A 110       6.277  -8.514  11.154  1.00 98.71           C  
ATOM   1761  HB2 TYR A 110       6.150  -8.595  10.074  1.00 98.71           H  
ATOM   1762  HB3 TYR A 110       6.616  -7.501  11.369  1.00 98.71           H  
ATOM   1763  O   TYR A 110       3.158  -7.909  10.431  1.00 98.71           O  
ATOM   1764  CG  TYR A 110       7.360  -9.470  11.593  1.00 98.71           C  
ATOM   1765  CD1 TYR A 110       8.145  -9.152  12.714  1.00 98.71           C  
ATOM   1766  HD1 TYR A 110       7.962  -8.233  13.252  1.00 98.71           H  
ATOM   1767  CD2 TYR A 110       7.575 -10.671  10.889  1.00 98.71           C  
ATOM   1768  HD2 TYR A 110       6.954 -10.914  10.040  1.00 98.71           H  
ATOM   1769  CE1 TYR A 110       9.155 -10.034  13.134  1.00 98.71           C  
ATOM   1770  HE1 TYR A 110       9.751  -9.772  13.996  1.00 98.71           H  
ATOM   1771  CE2 TYR A 110       8.582 -11.560  11.307  1.00 98.71           C  
ATOM   1772  HE2 TYR A 110       8.751 -12.479  10.766  1.00 98.71           H  
ATOM   1773  OH  TYR A 110      10.358 -12.075  12.855  1.00 98.71           O  
ATOM   1774  HH  TYR A 110      10.850 -11.611  13.536  1.00 98.71           H  
ATOM   1775  CZ  TYR A 110       9.369 -11.241  12.434  1.00 98.71           C  
ATOM   1776  N   TYR A 111       4.030  -6.478  11.929  1.00 98.77           N  
ATOM   1777  H   TYR A 111       4.677  -6.343  12.693  1.00 98.77           H  
ATOM   1778  CA  TYR A 111       3.283  -5.339  11.432  1.00 98.77           C  
ATOM   1779  HA  TYR A 111       3.117  -5.511  10.369  1.00 98.77           H  
ATOM   1780  C   TYR A 111       4.034  -4.016  11.552  1.00 98.77           C  
ATOM   1781  CB  TYR A 111       1.910  -5.271  12.108  1.00 98.77           C  
ATOM   1782  HB2 TYR A 111       1.259  -4.657  11.486  1.00 98.77           H  
ATOM   1783  HB3 TYR A 111       1.479  -6.272  12.130  1.00 98.77           H  
ATOM   1784  O   TYR A 111       4.829  -3.772  12.462  1.00 98.77           O  
ATOM   1785  CG  TYR A 111       1.925  -4.697  13.514  1.00 98.77           C  
ATOM   1786  CD1 TYR A 111       2.282  -5.506  14.609  1.00 98.77           C  
ATOM   1787  HD1 TYR A 111       2.587  -6.530  14.454  1.00 98.77           H  
ATOM   1788  CD2 TYR A 111       1.639  -3.332  13.712  1.00 98.77           C  
ATOM   1789  HD2 TYR A 111       1.434  -2.701  12.859  1.00 98.77           H  
ATOM   1790  CE1 TYR A 111       2.340  -4.955  15.903  1.00 98.77           C  
ATOM   1791  HE1 TYR A 111       2.668  -5.564  16.732  1.00 98.77           H  
ATOM   1792  CE2 TYR A 111       1.695  -2.776  15.003  1.00 98.77           C  
ATOM   1793  HE2 TYR A 111       1.526  -1.718  15.144  1.00 98.77           H  
ATOM   1794  OH  TYR A 111       2.131  -3.045  17.344  1.00 98.77           O  
ATOM   1795  HH  TYR A 111       2.038  -2.090  17.321  1.00 98.77           H  
ATOM   1796  CZ  TYR A 111       2.051  -3.589  16.102  1.00 98.77           C  
ATOM   1797  N   ALA A 112       3.681  -3.116  10.644  1.00 98.87           N  
ATOM   1798  H   ALA A 112       3.047  -3.417   9.919  1.00 98.87           H  
ATOM   1799  CA  ALA A 112       3.969  -1.697  10.728  1.00 98.87           C  
ATOM   1800  HA  ALA A 112       4.512  -1.478  11.647  1.00 98.87           H  
ATOM   1801  C   ALA A 112       2.652  -0.920  10.754  1.00 98.87           C  
ATOM   1802  CB  ALA A 112       4.855  -1.307   9.551  1.00 98.87           C  
ATOM   1803  HB1 ALA A 112       5.047  -0.234   9.564  1.00 98.87           H  
ATOM   1804  HB2 ALA A 112       4.368  -1.562   8.610  1.00 98.87           H  
ATOM   1805  HB3 ALA A 112       5.797  -1.849   9.631  1.00 98.87           H  
ATOM   1806  O   ALA A 112       1.690  -1.261  10.065  1.00 98.87           O  
ATOM   1807  N   TYR A 113       2.588   0.120  11.567  1.00 98.77           N  
ATOM   1808  H   TYR A 113       3.395   0.346  12.130  1.00 98.77           H  
ATOM   1809  CA  TYR A 113       1.436   0.999  11.694  1.00 98.77           C  
ATOM   1810  HA  TYR A 113       0.715   0.796  10.902  1.00 98.77           H  
ATOM   1811  C   TYR A 113       1.893   2.441  11.553  1.00 98.77           C  
ATOM   1812  CB  TYR A 113       0.753   0.769  13.046  1.00 98.77           C  
ATOM   1813  HB2 TYR A 113       1.503   0.790  13.836  1.00 98.77           H  
ATOM   1814  HB3 TYR A 113       0.304  -0.225  13.049  1.00 98.77           H  
ATOM   1815  O   TYR A 113       2.846   2.839  12.212  1.00 98.77           O  
ATOM   1816  CG  TYR A 113      -0.311   1.802  13.365  1.00 98.77           C  
ATOM   1817  CD1 TYR A 113       0.035   2.989  14.043  1.00 98.77           C  
ATOM   1818  HD1 TYR A 113       1.060   3.181  14.324  1.00 98.77           H  
ATOM   1819  CD2 TYR A 113      -1.633   1.608  12.927  1.00 98.77           C  
ATOM   1820  HD2 TYR A 113      -1.888   0.730  12.352  1.00 98.77           H  
ATOM   1821  CE1 TYR A 113      -0.941   3.963  14.313  1.00 98.77           C  
ATOM   1822  HE1 TYR A 113      -0.672   4.879  14.816  1.00 98.77           H  
ATOM   1823  CE2 TYR A 113      -2.614   2.580  13.203  1.00 98.77           C  
ATOM   1824  HE2 TYR A 113      -3.630   2.442  12.863  1.00 98.77           H  
ATOM   1825  OH  TYR A 113      -3.205   4.709  14.173  1.00 98.77           O  
ATOM   1826  HH  TYR A 113      -4.069   4.465  13.833  1.00 98.77           H  
ATOM   1827  CZ  TYR A 113      -2.270   3.761  13.898  1.00 98.77           C  
ATOM   1828  N   TYR A 114       1.167   3.223  10.764  1.00 98.79           N  
ATOM   1829  H   TYR A 114       0.371   2.821  10.290  1.00 98.79           H  
ATOM   1830  CA  TYR A 114       1.405   4.646  10.567  1.00 98.79           C  
ATOM   1831  HA  TYR A 114       2.203   4.985  11.228  1.00 98.79           H  
ATOM   1832  C   TYR A 114       0.133   5.409  10.911  1.00 98.79           C  
ATOM   1833  CB  TYR A 114       1.852   4.919   9.130  1.00 98.79           C  
ATOM   1834  HB2 TYR A 114       1.064   4.610   8.443  1.00 98.79           H  
ATOM   1835  HB3 TYR A 114       1.983   5.993   9.003  1.00 98.79           H  
ATOM   1836  O   TYR A 114      -0.949   5.142  10.373  1.00 98.79           O  
ATOM   1837  CG  TYR A 114       3.141   4.221   8.750  1.00 98.79           C  
ATOM   1838  CD1 TYR A 114       4.349   4.933   8.825  1.00 98.79           C  
ATOM   1839  HD1 TYR A 114       4.359   5.970   9.125  1.00 98.79           H  
ATOM   1840  CD2 TYR A 114       3.140   2.870   8.343  1.00 98.79           C  
ATOM   1841  HD2 TYR A 114       2.209   2.325   8.280  1.00 98.79           H  
ATOM   1842  CE1 TYR A 114       5.559   4.298   8.503  1.00 98.79           C  
ATOM   1843  HE1 TYR A 114       6.483   4.854   8.562  1.00 98.79           H  
ATOM   1844  CE2 TYR A 114       4.355   2.229   8.029  1.00 98.79           C  
ATOM   1845  HE2 TYR A 114       4.375   1.194   7.720  1.00 98.79           H  
ATOM   1846  OH  TYR A 114       6.752   2.326   7.865  1.00 98.79           O  
ATOM   1847  HH  TYR A 114       7.466   2.911   8.126  1.00 98.79           H  
ATOM   1848  CZ  TYR A 114       5.569   2.943   8.116  1.00 98.79           C  
ATOM   1849  N   LYS A 115       0.263   6.374  11.820  1.00 98.39           N  
ATOM   1850  H   LYS A 115       1.191   6.553  12.176  1.00 98.39           H  
ATOM   1851  CA  LYS A 115      -0.848   7.222  12.255  1.00 98.39           C  
ATOM   1852  HA  LYS A 115      -1.683   6.576  12.527  1.00 98.39           H  
ATOM   1853  C   LYS A 115      -1.344   8.144  11.140  1.00 98.39           C  
ATOM   1854  CB  LYS A 115      -0.392   8.014  13.483  1.00 98.39           C  
ATOM   1855  HB2 LYS A 115       0.410   8.692  13.190  1.00 98.39           H  
ATOM   1856  HB3 LYS A 115      -0.006   7.316  14.226  1.00 98.39           H  
ATOM   1857  O   LYS A 115      -2.503   8.546  11.181  1.00 98.39           O  
ATOM   1858  CG  LYS A 115      -1.535   8.827  14.104  1.00 98.39           C  
ATOM   1859  HG2 LYS A 115      -1.855   9.600  13.406  1.00 98.39           H  
ATOM   1860  HG3 LYS A 115      -2.374   8.169  14.329  1.00 98.39           H  
ATOM   1861  CD  LYS A 115      -1.060   9.512  15.383  1.00 98.39           C  
ATOM   1862  HD2 LYS A 115      -0.773   8.750  16.108  1.00 98.39           H  
ATOM   1863  HD3 LYS A 115      -0.192  10.131  15.154  1.00 98.39           H  
ATOM   1864  CE  LYS A 115      -2.186  10.380  15.948  1.00 98.39           C  
ATOM   1865  HE2 LYS A 115      -3.049   9.744  16.142  1.00 98.39           H  
ATOM   1866  HE3 LYS A 115      -2.462  11.114  15.191  1.00 98.39           H  
ATOM   1867  NZ  LYS A 115      -1.751  11.061  17.191  1.00 98.39           N  
ATOM   1868  HZ1 LYS A 115      -1.486  10.376  17.885  1.00 98.39           H  
ATOM   1869  HZ2 LYS A 115      -2.489  11.639  17.569  1.00 98.39           H  
ATOM   1870  HZ3 LYS A 115      -0.943  11.638  17.008  1.00 98.39           H  
ATOM   1871  N   TYR A 116      -0.506   8.516  10.182  1.00 98.50           N  
ATOM   1872  H   TYR A 116       0.449   8.190  10.215  1.00 98.50           H  
ATOM   1873  CA  TYR A 116      -0.898   9.323   9.028  1.00 98.50           C  
ATOM   1874  HA  TYR A 116      -1.978   9.464   9.015  1.00 98.50           H  
ATOM   1875  C   TYR A 116      -0.523   8.577   7.755  1.00 98.50           C  
ATOM   1876  CB  TYR A 116      -0.243  10.709   9.092  1.00 98.50           C  
ATOM   1877  HB2 TYR A 116       0.839  10.589   9.027  1.00 98.50           H  
ATOM   1878  HB3 TYR A 116      -0.548  11.282   8.216  1.00 98.50           H  
ATOM   1879  O   TYR A 116       0.583   8.049   7.658  1.00 98.50           O  
ATOM   1880  CG  TYR A 116      -0.583  11.502  10.343  1.00 98.50           C  
ATOM   1881  CD1 TYR A 116      -1.666  12.403  10.344  1.00 98.50           C  
ATOM   1882  HD1 TYR A 116      -2.217  12.560   9.429  1.00 98.50           H  
ATOM   1883  CD2 TYR A 116       0.213  11.366  11.496  1.00 98.50           C  
ATOM   1884  HD2 TYR A 116       1.089  10.735  11.462  1.00 98.50           H  
ATOM   1885  CE1 TYR A 116      -1.971  13.141  11.507  1.00 98.50           C  
ATOM   1886  HE1 TYR A 116      -2.762  13.876  11.489  1.00 98.50           H  
ATOM   1887  CE2 TYR A 116      -0.089  12.091  12.661  1.00 98.50           C  
ATOM   1888  HE2 TYR A 116       0.568  12.005  13.514  1.00 98.50           H  
ATOM   1889  OH  TYR A 116      -1.536  13.606  13.820  1.00 98.50           O  
ATOM   1890  HH  TYR A 116      -0.730  13.768  14.316  1.00 98.50           H  
ATOM   1891  CZ  TYR A 116      -1.199  12.959  12.674  1.00 98.50           C  
ATOM   1892  N   PHE A 117      -1.459   8.513   6.814  1.00 98.78           N  
ATOM   1893  H   PHE A 117      -2.377   8.893   6.998  1.00 98.78           H  
ATOM   1894  CA  PHE A 117      -1.230   7.999   5.475  1.00 98.78           C  
ATOM   1895  HA  PHE A 117      -0.181   8.130   5.212  1.00 98.78           H  
ATOM   1896  C   PHE A 117      -2.089   8.761   4.474  1.00 98.78           C  
ATOM   1897  CB  PHE A 117      -1.540   6.505   5.420  1.00 98.78           C  
ATOM   1898  HB2 PHE A 117      -0.838   5.996   6.079  1.00 98.78           H  
ATOM   1899  HB3 PHE A 117      -2.547   6.330   5.799  1.00 98.78           H  
ATOM   1900  O   PHE A 117      -3.313   8.826   4.623  1.00 98.78           O  
ATOM   1901  CG  PHE A 117      -1.427   5.919   4.022  1.00 98.78           C  
ATOM   1902  CD1 PHE A 117      -2.560   5.832   3.196  1.00 98.78           C  
ATOM   1903  HD1 PHE A 117      -3.508   6.207   3.552  1.00 98.78           H  
ATOM   1904  CD2 PHE A 117      -0.187   5.484   3.530  1.00 98.78           C  
ATOM   1905  HD2 PHE A 117       0.696   5.566   4.147  1.00 98.78           H  
ATOM   1906  CE1 PHE A 117      -2.455   5.285   1.904  1.00 98.78           C  
ATOM   1907  HE1 PHE A 117      -3.326   5.241   1.266  1.00 98.78           H  
ATOM   1908  CE2 PHE A 117      -0.078   4.931   2.243  1.00 98.78           C  
ATOM   1909  HE2 PHE A 117       0.881   4.602   1.872  1.00 98.78           H  
ATOM   1910  CZ  PHE A 117      -1.215   4.829   1.428  1.00 98.78           C  
ATOM   1911  HZ  PHE A 117      -1.129   4.429   0.429  1.00 98.78           H  
ATOM   1912  N   GLU A 118      -1.443   9.286   3.444  1.00 98.75           N  
ATOM   1913  H   GLU A 118      -0.436   9.220   3.413  1.00 98.75           H  
ATOM   1914  CA  GLU A 118      -2.088   9.989   2.347  1.00 98.75           C  
ATOM   1915  HA  GLU A 118      -3.106   9.614   2.238  1.00 98.75           H  
ATOM   1916  C   GLU A 118      -1.345   9.720   1.039  1.00 98.75           C  
ATOM   1917  CB  GLU A 118      -2.162  11.484   2.683  1.00 98.75           C  
ATOM   1918  HB2 GLU A 118      -2.576  11.586   3.685  1.00 98.75           H  
ATOM   1919  HB3 GLU A 118      -1.154  11.899   2.680  1.00 98.75           H  
ATOM   1920  O   GLU A 118      -0.124   9.564   1.012  1.00 98.75           O  
ATOM   1921  CG  GLU A 118      -3.031  12.296   1.715  1.00 98.75           C  
ATOM   1922  HG2 GLU A 118      -4.045  11.895   1.730  1.00 98.75           H  
ATOM   1923  HG3 GLU A 118      -2.638  12.184   0.704  1.00 98.75           H  
ATOM   1924  CD  GLU A 118      -3.056  13.791   2.077  1.00 98.75           C  
ATOM   1925  OE1 GLU A 118      -3.404  14.581   1.175  1.00 98.75           O  
ATOM   1926  OE2 GLU A 118      -2.716  14.138   3.234  1.00 98.75           O  
ATOM   1927  N   VAL A 119      -2.099   9.654  -0.054  1.00 98.88           N  
ATOM   1928  H   VAL A 119      -3.097   9.776   0.039  1.00 98.88           H  
ATOM   1929  CA  VAL A 119      -1.556   9.654  -1.411  1.00 98.88           C  
ATOM   1930  HA  VAL A 119      -0.472   9.760  -1.376  1.00 98.88           H  
ATOM   1931  C   VAL A 119      -2.124  10.866  -2.128  1.00 98.88           C  
ATOM   1932  CB  VAL A 119      -1.882   8.336  -2.131  1.00 98.88           C  
ATOM   1933  HB  VAL A 119      -2.957   8.160  -2.104  1.00 98.88           H  
ATOM   1934  O   VAL A 119      -3.345  10.995  -2.241  1.00 98.88           O  
ATOM   1935  CG1 VAL A 119      -1.433   8.345  -3.593  1.00 98.88           C  
ATOM   1936 HG11 VAL A 119      -1.632   7.376  -4.052  1.00 98.88           H  
ATOM   1937 HG12 VAL A 119      -1.982   9.107  -4.147  1.00 98.88           H  
ATOM   1938 HG13 VAL A 119      -0.365   8.560  -3.642  1.00 98.88           H  
ATOM   1939  CG2 VAL A 119      -1.166   7.168  -1.438  1.00 98.88           C  
ATOM   1940 HG21 VAL A 119      -0.097   7.370  -1.382  1.00 98.88           H  
ATOM   1941 HG22 VAL A 119      -1.331   6.242  -1.990  1.00 98.88           H  
ATOM   1942 HG23 VAL A 119      -1.548   7.050  -0.425  1.00 98.88           H  
ATOM   1943  N   GLY A 120      -1.244  11.739  -2.614  1.00 98.83           N  
ATOM   1944  H   GLY A 120      -0.265  11.586  -2.419  1.00 98.83           H  
ATOM   1945  CA  GLY A 120      -1.623  12.935  -3.360  1.00 98.83           C  
ATOM   1946  HA2 GLY A 120      -0.735  13.540  -3.544  1.00 98.83           H  
ATOM   1947  HA3 GLY A 120      -2.312  13.526  -2.756  1.00 98.83           H  
ATOM   1948  C   GLY A 120      -2.300  12.617  -4.695  1.00 98.83           C  
ATOM   1949  O   GLY A 120      -2.408  11.463  -5.114  1.00 98.83           O  
ATOM   1950  N   ASP A 121      -2.780  13.645  -5.386  1.00 98.68           N  
ATOM   1951  H   ASP A 121      -2.652  14.581  -5.030  1.00 98.68           H  
ATOM   1952  CA  ASP A 121      -3.459  13.474  -6.670  1.00 98.68           C  
ATOM   1953  HA  ASP A 121      -4.137  12.626  -6.575  1.00 98.68           H  
ATOM   1954  C   ASP A 121      -2.484  13.134  -7.817  1.00 98.68           C  
ATOM   1955  CB  ASP A 121      -4.338  14.705  -6.955  1.00 98.68           C  
ATOM   1956  HB2 ASP A 121      -4.945  14.916  -6.075  1.00 98.68           H  
ATOM   1957  HB3 ASP A 121      -5.020  14.454  -7.767  1.00 98.68           H  
ATOM   1958  O   ASP A 121      -1.262  13.074  -7.652  1.00 98.68           O  
ATOM   1959  CG  ASP A 121      -3.571  15.973  -7.351  1.00 98.68           C  
ATOM   1960  OD1 ASP A 121      -2.325  15.916  -7.474  1.00 98.68           O  
ATOM   1961  OD2 ASP A 121      -4.247  16.977  -7.645  1.00 98.68           O  
ATOM   1962  N   GLU A 122      -3.011  12.929  -9.025  1.00 98.69           N  
ATOM   1963  H   GLU A 122      -4.011  13.011  -9.136  1.00 98.69           H  
ATOM   1964  CA  GLU A 122      -2.168  12.639 -10.190  1.00 98.69           C  
ATOM   1965  HA  GLU A 122      -1.527  11.796  -9.934  1.00 98.69           H  
ATOM   1966  C   GLU A 122      -1.241  13.808 -10.572  1.00 98.69           C  
ATOM   1967  CB  GLU A 122      -3.062  12.231 -11.370  1.00 98.69           C  
ATOM   1968  HB2 GLU A 122      -3.752  11.460 -11.028  1.00 98.69           H  
ATOM   1969  HB3 GLU A 122      -3.645  13.090 -11.702  1.00 98.69           H  
ATOM   1970  O   GLU A 122      -0.163  13.565 -11.115  1.00 98.69           O  
ATOM   1971  CG  GLU A 122      -2.246  11.671 -12.548  1.00 98.69           C  
ATOM   1972  HG2 GLU A 122      -1.681  12.473 -13.022  1.00 98.69           H  
ATOM   1973  HG3 GLU A 122      -1.547  10.934 -12.153  1.00 98.69           H  
ATOM   1974  CD  GLU A 122      -3.113  10.986 -13.605  1.00 98.69           C  
ATOM   1975  OE1 GLU A 122      -2.637  10.038 -14.279  1.00 98.69           O  
ATOM   1976  OE2 GLU A 122      -4.311  11.311 -13.748  1.00 98.69           O  
ATOM   1977  N   GLY A 123      -1.623  15.056 -10.268  1.00 98.68           N  
ATOM   1978  H   GLY A 123      -2.421  15.176  -9.660  1.00 98.68           H  
ATOM   1979  CA  GLY A 123      -0.800  16.246 -10.509  1.00 98.68           C  
ATOM   1980  HA2 GLY A 123      -0.474  16.267 -11.548  1.00 98.68           H  
ATOM   1981  HA3 GLY A 123      -1.402  17.132 -10.303  1.00 98.68           H  
ATOM   1982  C   GLY A 123       0.435  16.301  -9.608  1.00 98.68           C  
ATOM   1983  O   GLY A 123       1.499  16.743 -10.037  1.00 98.68           O  
ATOM   1984  N   SER A 124       0.323  15.766  -8.392  1.00 98.66           N  
ATOM   1985  H   SER A 124      -0.610  15.559  -8.065  1.00 98.66           H  
ATOM   1986  CA  SER A 124       1.445  15.515  -7.482  1.00 98.66           C  
ATOM   1987  HA  SER A 124       2.133  16.359  -7.548  1.00 98.66           H  
ATOM   1988  C   SER A 124       2.246  14.250  -7.825  1.00 98.66           C  
ATOM   1989  CB  SER A 124       0.934  15.448  -6.040  1.00 98.66           C  
ATOM   1990  HB2 SER A 124       0.216  16.249  -5.864  1.00 98.66           H  
ATOM   1991  HB3 SER A 124       1.774  15.578  -5.358  1.00 98.66           H  
ATOM   1992  O   SER A 124       3.223  13.943  -7.145  1.00 98.66           O  
ATOM   1993  OG  SER A 124       0.330  14.199  -5.772  1.00 98.66           O  
ATOM   1994  HG  SER A 124      -0.403  14.064  -6.378  1.00 98.66           H  
ATOM   1995  N   HIS A 125       1.853  13.516  -8.874  1.00 98.80           N  
ATOM   1996  H   HIS A 125       1.087  13.871  -9.428  1.00 98.80           H  
ATOM   1997  CA  HIS A 125       2.354  12.180  -9.209  1.00 98.80           C  
ATOM   1998  HA  HIS A 125       1.766  11.844 -10.063  1.00 98.80           H  
ATOM   1999  C   HIS A 125       2.113  11.144  -8.102  1.00 98.80           C  
ATOM   2000  CB  HIS A 125       3.818  12.230  -9.667  1.00 98.80           C  
ATOM   2001  HB2 HIS A 125       4.110  11.249 -10.041  1.00 98.80           H  
ATOM   2002  HB3 HIS A 125       4.453  12.453  -8.810  1.00 98.80           H  
ATOM   2003  O   HIS A 125       2.959  10.284  -7.857  1.00 98.80           O  
ATOM   2004  CG  HIS A 125       4.081  13.247 -10.737  1.00 98.80           C  
ATOM   2005  CD2 HIS A 125       4.548  14.517 -10.554  1.00 98.80           C  
ATOM   2006  HD2 HIS A 125       4.740  14.980  -9.598  1.00 98.80           H  
ATOM   2007  ND1 HIS A 125       3.931  13.057 -12.086  1.00 98.80           N  
ATOM   2008  HD1 HIS A 125       3.752  12.169 -12.532  1.00 98.80           H  
ATOM   2009  CE1 HIS A 125       4.330  14.180 -12.705  1.00 98.80           C  
ATOM   2010  HE1 HIS A 125       4.401  14.305 -13.775  1.00 98.80           H  
ATOM   2011  NE2 HIS A 125       4.731  15.099 -11.811  1.00 98.80           N  
ATOM   2012  N   TYR A 126       0.951  11.218  -7.445  1.00 98.88           N  
ATOM   2013  H   TYR A 126       0.310  11.966  -7.667  1.00 98.88           H  
ATOM   2014  CA  TYR A 126       0.574  10.338  -6.339  1.00 98.88           C  
ATOM   2015  HA  TYR A 126      -0.331  10.754  -5.898  1.00 98.88           H  
ATOM   2016  C   TYR A 126       1.608  10.327  -5.207  1.00 98.88           C  
ATOM   2017  CB  TYR A 126       0.230   8.930  -6.858  1.00 98.88           C  
ATOM   2018  HB2 TYR A 126      -0.091   8.311  -6.020  1.00 98.88           H  
ATOM   2019  HB3 TYR A 126       1.132   8.469  -7.260  1.00 98.88           H  
ATOM   2020  O   TYR A 126       1.967   9.256  -4.721  1.00 98.88           O  
ATOM   2021  CG  TYR A 126      -0.862   8.882  -7.903  1.00 98.88           C  
ATOM   2022  CD1 TYR A 126      -2.182   9.221  -7.553  1.00 98.88           C  
ATOM   2023  HD1 TYR A 126      -2.407   9.528  -6.542  1.00 98.88           H  
ATOM   2024  CD2 TYR A 126      -0.567   8.459  -9.211  1.00 98.88           C  
ATOM   2025  HD2 TYR A 126       0.448   8.194  -9.470  1.00 98.88           H  
ATOM   2026  CE1 TYR A 126      -3.207   9.165  -8.512  1.00 98.88           C  
ATOM   2027  HE1 TYR A 126      -4.213   9.454  -8.245  1.00 98.88           H  
ATOM   2028  CE2 TYR A 126      -1.588   8.399 -10.176  1.00 98.88           C  
ATOM   2029  HE2 TYR A 126      -1.356   8.081 -11.182  1.00 98.88           H  
ATOM   2030  OH  TYR A 126      -3.867   8.758 -10.784  1.00 98.88           O  
ATOM   2031  HH  TYR A 126      -3.451   8.647 -11.642  1.00 98.88           H  
ATOM   2032  CZ  TYR A 126      -2.905   8.768  -9.828  1.00 98.88           C  
ATOM   2033  N   ALA A 127       2.128  11.496  -4.820  1.00 98.82           N  
ATOM   2034  H   ALA A 127       1.783  12.352  -5.230  1.00 98.82           H  
ATOM   2035  CA  ALA A 127       3.149  11.588  -3.779  1.00 98.82           C  
ATOM   2036  HA  ALA A 127       4.017  11.021  -4.118  1.00 98.82           H  
ATOM   2037  C   ALA A 127       2.670  10.960  -2.459  1.00 98.82           C  
ATOM   2038  CB  ALA A 127       3.573  13.050  -3.602  1.00 98.82           C  
ATOM   2039  HB1 ALA A 127       2.721  13.644  -3.270  1.00 98.82           H  
ATOM   2040  HB2 ALA A 127       3.947  13.445  -4.546  1.00 98.82           H  
ATOM   2041  HB3 ALA A 127       4.363  13.109  -2.854  1.00 98.82           H  
ATOM   2042  O   ALA A 127       1.519  11.154  -2.062  1.00 98.82           O  
ATOM   2043  N   LEU A 128       3.544  10.196  -1.803  1.00 98.88           N  
ATOM   2044  H   LEU A 128       4.480  10.105  -2.171  1.00 98.88           H  
ATOM   2045  CA  LEU A 128       3.251   9.557  -0.523  1.00 98.88           C  
ATOM   2046  HA  LEU A 128       2.223   9.195  -0.542  1.00 98.88           H  
ATOM   2047  C   LEU A 128       3.390  10.564   0.616  1.00 98.88           C  
ATOM   2048  CB  LEU A 128       4.206   8.366  -0.316  1.00 98.88           C  
ATOM   2049  HB2 LEU A 128       5.229   8.741  -0.303  1.00 98.88           H  
ATOM   2050  HB3 LEU A 128       4.107   7.691  -1.166  1.00 98.88           H  
ATOM   2051  O   LEU A 128       4.345  11.337   0.644  1.00 98.88           O  
ATOM   2052  CG  LEU A 128       3.971   7.536   0.959  1.00 98.88           C  
ATOM   2053  HG  LEU A 128       4.054   8.173   1.839  1.00 98.88           H  
ATOM   2054  CD1 LEU A 128       2.596   6.862   0.952  1.00 98.88           C  
ATOM   2055 HD11 LEU A 128       1.808   7.613   1.009  1.00 98.88           H  
ATOM   2056 HD12 LEU A 128       2.475   6.271   0.044  1.00 98.88           H  
ATOM   2057 HD13 LEU A 128       2.511   6.212   1.822  1.00 98.88           H  
ATOM   2058  CD2 LEU A 128       5.025   6.433   1.069  1.00 98.88           C  
ATOM   2059 HD21 LEU A 128       6.015   6.888   1.108  1.00 98.88           H  
ATOM   2060 HD22 LEU A 128       4.874   5.866   1.988  1.00 98.88           H  
ATOM   2061 HD23 LEU A 128       4.969   5.768   0.207  1.00 98.88           H  
ATOM   2062  N   HIS A 129       2.498  10.488   1.596  1.00 98.84           N  
ATOM   2063  H   HIS A 129       1.667   9.929   1.467  1.00 98.84           H  
ATOM   2064  CA  HIS A 129       2.773  10.988   2.931  1.00 98.84           C  
ATOM   2065  HA  HIS A 129       3.832  11.244   2.972  1.00 98.84           H  
ATOM   2066  C   HIS A 129       2.503   9.909   3.984  1.00 98.84           C  
ATOM   2067  CB  HIS A 129       2.010  12.284   3.196  1.00 98.84           C  
ATOM   2068  HB2 HIS A 129       2.289  13.024   2.447  1.00 98.84           H  
ATOM   2069  HB3 HIS A 129       0.941  12.089   3.109  1.00 98.84           H  
ATOM   2070  O   HIS A 129       1.417   9.325   4.009  1.00 98.84           O  
ATOM   2071  CG  HIS A 129       2.298  12.845   4.562  1.00 98.84           C  
ATOM   2072  CD2 HIS A 129       1.367  13.303   5.455  1.00 98.84           C  
ATOM   2073  HD2 HIS A 129       0.302  13.356   5.282  1.00 98.84           H  
ATOM   2074  ND1 HIS A 129       3.533  12.928   5.173  1.00 98.84           N  
ATOM   2075  HD1 HIS A 129       4.408  12.545   4.844  1.00 98.84           H  
ATOM   2076  CE1 HIS A 129       3.342  13.425   6.405  1.00 98.84           C  
ATOM   2077  HE1 HIS A 129       4.129  13.547   7.135  1.00 98.84           H  
ATOM   2078  NE2 HIS A 129       2.036  13.675   6.628  1.00 98.84           N  
ATOM   2079  N   VAL A 130       3.481   9.648   4.853  1.00 98.72           N  
ATOM   2080  H   VAL A 130       4.339  10.173   4.762  1.00 98.72           H  
ATOM   2081  CA  VAL A 130       3.386   8.733   5.998  1.00 98.72           C  
ATOM   2082  HA  VAL A 130       2.330   8.588   6.224  1.00 98.72           H  
ATOM   2083  C   VAL A 130       4.039   9.327   7.237  1.00 98.72           C  
ATOM   2084  CB  VAL A 130       4.011   7.353   5.724  1.00 98.72           C  
ATOM   2085  HB  VAL A 130       4.101   6.829   6.676  1.00 98.72           H  
ATOM   2086  O   VAL A 130       5.130   9.874   7.168  1.00 98.72           O  
ATOM   2087  CG1 VAL A 130       3.083   6.515   4.853  1.00 98.72           C  
ATOM   2088 HG11 VAL A 130       2.147   6.400   5.399  1.00 98.72           H  
ATOM   2089 HG12 VAL A 130       3.523   5.534   4.674  1.00 98.72           H  
ATOM   2090 HG13 VAL A 130       2.904   7.024   3.906  1.00 98.72           H  
ATOM   2091  CG2 VAL A 130       5.403   7.404   5.090  1.00 98.72           C  
ATOM   2092 HG21 VAL A 130       5.360   7.844   4.094  1.00 98.72           H  
ATOM   2093 HG22 VAL A 130       5.817   6.397   5.025  1.00 98.72           H  
ATOM   2094 HG23 VAL A 130       6.073   7.999   5.710  1.00 98.72           H  
ATOM   2095  N   ASP A 131       3.399   9.176   8.396  1.00 98.54           N  
ATOM   2096  H   ASP A 131       2.497   8.720   8.394  1.00 98.54           H  
ATOM   2097  CA  ASP A 131       3.984   9.605   9.672  1.00 98.54           C  
ATOM   2098  HA  ASP A 131       5.053   9.394   9.645  1.00 98.54           H  
ATOM   2099  C   ASP A 131       3.397   8.832  10.868  1.00 98.54           C  
ATOM   2100  CB  ASP A 131       3.828  11.136   9.835  1.00 98.54           C  
ATOM   2101  HB2 ASP A 131       4.249  11.639   8.964  1.00 98.54           H  
ATOM   2102  HB3 ASP A 131       2.767  11.383   9.878  1.00 98.54           H  
ATOM   2103  O   ASP A 131       2.345   8.183  10.790  1.00 98.54           O  
ATOM   2104  CG  ASP A 131       4.523  11.696  11.084  1.00 98.54           C  
ATOM   2105  OD1 ASP A 131       5.568  11.136  11.489  1.00 98.54           O  
ATOM   2106  OD2 ASP A 131       3.919  12.575  11.742  1.00 98.54           O  
ATOM   2107  N   GLY A 132       4.074   8.921  12.013  1.00 98.35           N  
ATOM   2108  H   GLY A 132       4.874   9.537  12.004  1.00 98.35           H  
ATOM   2109  CA  GLY A 132       3.651   8.352  13.285  1.00 98.35           C  
ATOM   2110  HA2 GLY A 132       2.614   8.625  13.483  1.00 98.35           H  
ATOM   2111  HA3 GLY A 132       4.281   8.765  14.073  1.00 98.35           H  
ATOM   2112  C   GLY A 132       3.786   6.837  13.316  1.00 98.35           C  
ATOM   2113  O   GLY A 132       2.838   6.153  13.713  1.00 98.35           O  
ATOM   2114  N   TYR A 133       4.936   6.331  12.862  1.00 98.77           N  
ATOM   2115  H   TYR A 133       5.639   6.963  12.508  1.00 98.77           H  
ATOM   2116  CA  TYR A 133       5.244   4.907  12.851  1.00 98.77           C  
ATOM   2117  HA  TYR A 133       4.484   4.419  12.242  1.00 98.77           H  
ATOM   2118  C   TYR A 133       5.231   4.293  14.260  1.00 98.77           C  
ATOM   2119  CB  TYR A 133       6.586   4.636  12.160  1.00 98.77           C  
ATOM   2120  HB2 TYR A 133       7.341   5.303  12.575  1.00 98.77           H  
ATOM   2121  HB3 TYR A 133       6.492   4.869  11.099  1.00 98.77           H  
ATOM   2122  O   TYR A 133       5.789   4.836  15.216  1.00 98.77           O  
ATOM   2123  CG  TYR A 133       7.062   3.201  12.320  1.00 98.77           C  
ATOM   2124  CD1 TYR A 133       7.949   2.883  13.367  1.00 98.77           C  
ATOM   2125  HD1 TYR A 133       8.331   3.675  13.994  1.00 98.77           H  
ATOM   2126  CD2 TYR A 133       6.571   2.178  11.486  1.00 98.77           C  
ATOM   2127  HD2 TYR A 133       5.894   2.423  10.681  1.00 98.77           H  
ATOM   2128  CE1 TYR A 133       8.322   1.548  13.603  1.00 98.77           C  
ATOM   2129  HE1 TYR A 133       8.991   1.309  14.417  1.00 98.77           H  
ATOM   2130  CE2 TYR A 133       6.970   0.844  11.701  1.00 98.77           C  
ATOM   2131  HE2 TYR A 133       6.633   0.047  11.054  1.00 98.77           H  
ATOM   2132  OH  TYR A 133       8.104  -0.771  13.066  1.00 98.77           O  
ATOM   2133  HH  TYR A 133       8.534  -0.845  13.922  1.00 98.77           H  
ATOM   2134  CZ  TYR A 133       7.821   0.525  12.775  1.00 98.77           C  
ATOM   2135  N   THR A 134       4.643   3.103  14.362  1.00 98.69           N  
ATOM   2136  H   THR A 134       4.213   2.753  13.517  1.00 98.69           H  
ATOM   2137  CA  THR A 134       4.844   2.132  15.444  1.00 98.69           C  
ATOM   2138  HA  THR A 134       5.837   2.277  15.869  1.00 98.69           H  
ATOM   2139  C   THR A 134       4.770   0.721  14.859  1.00 98.69           C  
ATOM   2140  CB  THR A 134       3.796   2.265  16.563  1.00 98.69           C  
ATOM   2141  HB  THR A 134       4.031   1.541  17.344  1.00 98.69           H  
ATOM   2142  O   THR A 134       4.136   0.512  13.828  1.00 98.69           O  
ATOM   2143  CG2 THR A 134       3.723   3.647  17.209  1.00 98.69           C  
ATOM   2144 HG21 THR A 134       4.711   3.937  17.568  1.00 98.69           H  
ATOM   2145 HG22 THR A 134       3.375   4.385  16.486  1.00 98.69           H  
ATOM   2146 HG23 THR A 134       3.030   3.618  18.050  1.00 98.69           H  
ATOM   2147  OG1 THR A 134       2.515   1.980  16.064  1.00 98.69           O  
ATOM   2148  HG1 THR A 134       2.526   2.291  15.156  1.00 98.69           H  
ATOM   2149  N   GLY A 135       5.356  -0.274  15.516  1.00 98.34           N  
ATOM   2150  H   GLY A 135       5.958  -0.076  16.302  1.00 98.34           H  
ATOM   2151  CA  GLY A 135       5.298  -1.659  15.050  1.00 98.34           C  
ATOM   2152  HA2 GLY A 135       4.437  -2.163  15.488  1.00 98.34           H  
ATOM   2153  HA3 GLY A 135       5.198  -1.692  13.965  1.00 98.34           H  
ATOM   2154  C   GLY A 135       6.550  -2.437  15.412  1.00 98.34           C  
ATOM   2155  O   GLY A 135       7.493  -1.882  15.981  1.00 98.34           O  
ATOM   2156  N   ASP A 136       6.550  -3.719  15.075  1.00 98.33           N  
ATOM   2157  H   ASP A 136       5.772  -4.092  14.550  1.00 98.33           H  
ATOM   2158  CA  ASP A 136       7.639  -4.662  15.345  1.00 98.33           C  
ATOM   2159  HA  ASP A 136       8.353  -4.193  16.023  1.00 98.33           H  
ATOM   2160  C   ASP A 136       8.445  -5.034  14.089  1.00 98.33           C  
ATOM   2161  CB  ASP A 136       7.076  -5.892  16.075  1.00 98.33           C  
ATOM   2162  HB2 ASP A 136       6.683  -5.563  17.037  1.00 98.33           H  
ATOM   2163  HB3 ASP A 136       7.887  -6.591  16.276  1.00 98.33           H  
ATOM   2164  O   ASP A 136       9.388  -5.820  14.175  1.00 98.33           O  
ATOM   2165  CG  ASP A 136       5.960  -6.626  15.321  1.00 98.33           C  
ATOM   2166  OD1 ASP A 136       5.737  -6.331  14.125  1.00 98.33           O  
ATOM   2167  OD2 ASP A 136       5.295  -7.456  15.974  1.00 98.33           O  
ATOM   2168  N   ALA A 137       8.112  -4.440  12.939  1.00 98.10           N  
ATOM   2169  H   ALA A 137       7.255  -3.905  12.920  1.00 98.10           H  
ATOM   2170  CA  ALA A 137       8.768  -4.725  11.670  1.00 98.10           C  
ATOM   2171  HA  ALA A 137       9.167  -5.739  11.702  1.00 98.10           H  
ATOM   2172  C   ALA A 137       9.947  -3.793  11.336  1.00 98.10           C  
ATOM   2173  CB  ALA A 137       7.701  -4.689  10.579  1.00 98.10           C  
ATOM   2174  HB1 ALA A 137       8.131  -5.074   9.654  1.00 98.10           H  
ATOM   2175  HB2 ALA A 137       7.365  -3.664  10.421  1.00 98.10           H  
ATOM   2176  HB3 ALA A 137       6.849  -5.305  10.865  1.00 98.10           H  
ATOM   2177  O   ALA A 137      10.766  -4.160  10.509  1.00 98.10           O  
ATOM   2178  N   GLY A 138      10.051  -2.610  11.950  1.00 98.16           N  
ATOM   2179  H   GLY A 138       9.274  -2.346  12.539  1.00 98.16           H  
ATOM   2180  CA  GLY A 138      10.965  -1.531  11.531  1.00 98.16           C  
ATOM   2181  HA2 GLY A 138      11.830  -1.945  11.014  1.00 98.16           H  
ATOM   2182  HA3 GLY A 138      11.316  -0.992  12.411  1.00 98.16           H  
ATOM   2183  C   GLY A 138      10.286  -0.538  10.583  1.00 98.16           C  
ATOM   2184  O   GLY A 138       9.301  -0.891   9.950  1.00 98.16           O  
ATOM   2185  N   ASP A 139      10.755   0.709  10.508  1.00 97.94           N  
ATOM   2186  H   ASP A 139      11.634   0.940  10.949  1.00 97.94           H  
ATOM   2187  CA  ASP A 139      10.090   1.760   9.721  1.00 97.94           C  
ATOM   2188  HA  ASP A 139       9.028   1.522   9.658  1.00 97.94           H  
ATOM   2189  C   ASP A 139      10.623   1.832   8.283  1.00 97.94           C  
ATOM   2190  CB  ASP A 139      10.178   3.116  10.433  1.00 97.94           C  
ATOM   2191  HB2 ASP A 139      11.207   3.477  10.421  1.00 97.94           H  
ATOM   2192  HB3 ASP A 139       9.887   2.985  11.475  1.00 97.94           H  
ATOM   2193  O   ASP A 139      11.520   2.613   7.962  1.00 97.94           O  
ATOM   2194  CG  ASP A 139       9.257   4.161   9.788  1.00 97.94           C  
ATOM   2195  OD1 ASP A 139       8.677   3.882   8.705  1.00 97.94           O  
ATOM   2196  OD2 ASP A 139       9.096   5.228  10.416  1.00 97.94           O  
ATOM   2197  N   MET A 140      10.059   1.001   7.404  1.00 96.93           N  
ATOM   2198  H   MET A 140       9.388   0.328   7.747  1.00 96.93           H  
ATOM   2199  CA  MET A 140      10.508   0.920   6.015  1.00 96.93           C  
ATOM   2200  HA  MET A 140      11.598   0.919   6.033  1.00 96.93           H  
ATOM   2201  C   MET A 140      10.063   2.113   5.162  1.00 96.93           C  
ATOM   2202  CB  MET A 140      10.060  -0.416   5.415  1.00 96.93           C  
ATOM   2203  HB2 MET A 140       8.972  -0.482   5.438  1.00 96.93           H  
ATOM   2204  HB3 MET A 140      10.464  -1.212   6.041  1.00 96.93           H  
ATOM   2205  O   MET A 140      10.782   2.489   4.239  1.00 96.93           O  
ATOM   2206  CG  MET A 140      10.558  -0.650   3.984  1.00 96.93           C  
ATOM   2207  HG2 MET A 140      10.585  -1.728   3.821  1.00 96.93           H  
ATOM   2208  HG3 MET A 140      11.580  -0.280   3.905  1.00 96.93           H  
ATOM   2209  SD  MET A 140       9.570   0.070   2.635  1.00 96.93           S  
ATOM   2210  CE  MET A 140       8.124  -1.007   2.689  1.00 96.93           C  
ATOM   2211  HE1 MET A 140       8.435  -2.049   2.618  1.00 96.93           H  
ATOM   2212  HE2 MET A 140       7.465  -0.764   1.856  1.00 96.93           H  
ATOM   2213  HE3 MET A 140       7.588  -0.837   3.623  1.00 96.93           H  
ATOM   2214  N   LEU A 141       8.895   2.706   5.444  1.00 98.30           N  
ATOM   2215  H   LEU A 141       8.393   2.407   6.268  1.00 98.30           H  
ATOM   2216  CA  LEU A 141       8.303   3.742   4.592  1.00 98.30           C  
ATOM   2217  HA  LEU A 141       8.610   3.551   3.563  1.00 98.30           H  
ATOM   2218  C   LEU A 141       8.804   5.158   4.894  1.00 98.30           C  
ATOM   2219  CB  LEU A 141       6.766   3.689   4.637  1.00 98.30           C  
ATOM   2220  HB2 LEU A 141       6.443   3.841   5.667  1.00 98.30           H  
ATOM   2221  HB3 LEU A 141       6.383   4.521   4.046  1.00 98.30           H  
ATOM   2222  O   LEU A 141       8.655   6.013   4.027  1.00 98.30           O  
ATOM   2223  CG  LEU A 141       6.132   2.410   4.074  1.00 98.30           C  
ATOM   2224  HG  LEU A 141       6.549   1.536   4.575  1.00 98.30           H  
ATOM   2225  CD1 LEU A 141       4.618   2.427   4.304  1.00 98.30           C  
ATOM   2226 HD11 LEU A 141       4.154   3.194   3.684  1.00 98.30           H  
ATOM   2227 HD12 LEU A 141       4.205   1.450   4.054  1.00 98.30           H  
ATOM   2228 HD13 LEU A 141       4.411   2.646   5.352  1.00 98.30           H  
ATOM   2229  CD2 LEU A 141       6.352   2.286   2.564  1.00 98.30           C  
ATOM   2230 HD21 LEU A 141       5.994   3.183   2.059  1.00 98.30           H  
ATOM   2231 HD22 LEU A 141       5.811   1.420   2.183  1.00 98.30           H  
ATOM   2232 HD23 LEU A 141       7.413   2.160   2.349  1.00 98.30           H  
ATOM   2233  N   ALA A 142       9.416   5.428   6.052  1.00 98.28           N  
ATOM   2234  H   ALA A 142       9.444   4.727   6.780  1.00 98.28           H  
ATOM   2235  CA  ALA A 142       9.925   6.770   6.357  1.00 98.28           C  
ATOM   2236  HA  ALA A 142       9.066   7.440   6.402  1.00 98.28           H  
ATOM   2237  C   ALA A 142      10.859   7.358   5.270  1.00 98.28           C  
ATOM   2238  CB  ALA A 142      10.564   6.771   7.749  1.00 98.28           C  
ATOM   2239  HB1 ALA A 142      11.088   7.713   7.913  1.00 98.28           H  
ATOM   2240  HB2 ALA A 142      11.253   5.937   7.881  1.00 98.28           H  
ATOM   2241  HB3 ALA A 142       9.773   6.693   8.495  1.00 98.28           H  
ATOM   2242  O   ALA A 142      10.660   8.510   4.892  1.00 98.28           O  
ATOM   2243  N   PRO A 143      11.818   6.615   4.675  1.00 97.94           N  
ATOM   2244  CA  PRO A 143      12.635   7.124   3.562  1.00 97.94           C  
ATOM   2245  HA  PRO A 143      13.095   8.062   3.874  1.00 97.94           H  
ATOM   2246  C   PRO A 143      11.870   7.373   2.250  1.00 97.94           C  
ATOM   2247  CB  PRO A 143      13.729   6.071   3.347  1.00 97.94           C  
ATOM   2248  HB2 PRO A 143      14.681   6.530   3.077  1.00 97.94           H  
ATOM   2249  HB3 PRO A 143      13.420   5.360   2.580  1.00 97.94           H  
ATOM   2250  O   PRO A 143      12.415   7.987   1.329  1.00 97.94           O  
ATOM   2251  CG  PRO A 143      13.808   5.353   4.691  1.00 97.94           C  
ATOM   2252  HG2 PRO A 143      14.394   5.943   5.396  1.00 97.94           H  
ATOM   2253  HG3 PRO A 143      14.213   4.345   4.597  1.00 97.94           H  
ATOM   2254  CD  PRO A 143      12.348   5.337   5.120  1.00 97.94           C  
ATOM   2255  HD2 PRO A 143      11.825   4.539   4.592  1.00 97.94           H  
ATOM   2256  HD3 PRO A 143      12.278   5.191   6.198  1.00 97.94           H  
ATOM   2257  N   HIS A 144      10.643   6.858   2.151  1.00 98.41           N  
ATOM   2258  H   HIS A 144      10.250   6.415   2.970  1.00 98.41           H  
ATOM   2259  CA  HIS A 144       9.734   7.016   1.019  1.00 98.41           C  
ATOM   2260  HA  HIS A 144      10.307   7.291   0.133  1.00 98.41           H  
ATOM   2261  C   HIS A 144       8.704   8.134   1.241  1.00 98.41           C  
ATOM   2262  CB  HIS A 144       9.047   5.670   0.745  1.00 98.41           C  
ATOM   2263  HB2 HIS A 144       8.309   5.811  -0.044  1.00 98.41           H  
ATOM   2264  HB3 HIS A 144       8.513   5.325   1.631  1.00 98.41           H  
ATOM   2265  O   HIS A 144       7.968   8.474   0.313  1.00 98.41           O  
ATOM   2266  CG  HIS A 144      10.009   4.605   0.292  1.00 98.41           C  
ATOM   2267  CD2 HIS A 144      10.623   3.624   1.026  1.00 98.41           C  
ATOM   2268  HD2 HIS A 144      10.499   3.463   2.087  1.00 98.41           H  
ATOM   2269  ND1 HIS A 144      10.445   4.469  -0.993  1.00 98.41           N  
ATOM   2270  HD1 HIS A 144      10.150   5.047  -1.766  1.00 98.41           H  
ATOM   2271  CE1 HIS A 144      11.277   3.431  -1.055  1.00 98.41           C  
ATOM   2272  HE1 HIS A 144      11.723   3.087  -1.976  1.00 98.41           H  
ATOM   2273  NE2 HIS A 144      11.443   2.879   0.159  1.00 98.41           N  
ATOM   2274  N   ASP A 145       8.642   8.715   2.443  1.00 98.67           N  
ATOM   2275  H   ASP A 145       9.274   8.421   3.174  1.00 98.67           H  
ATOM   2276  CA  ASP A 145       7.780   9.856   2.728  1.00 98.67           C  
ATOM   2277  HA  ASP A 145       6.750   9.549   2.547  1.00 98.67           H  
ATOM   2278  C   ASP A 145       8.107  11.025   1.785  1.00 98.67           C  
ATOM   2279  CB  ASP A 145       7.899  10.257   4.207  1.00 98.67           C  
ATOM   2280  HB2 ASP A 145       8.900  10.649   4.389  1.00 98.67           H  
ATOM   2281  HB3 ASP A 145       7.763   9.373   4.829  1.00 98.67           H  
ATOM   2282  O   ASP A 145       9.267  11.294   1.460  1.00 98.67           O  
ATOM   2283  CG  ASP A 145       6.858  11.305   4.614  1.00 98.67           C  
ATOM   2284  OD1 ASP A 145       5.702  11.204   4.142  1.00 98.67           O  
ATOM   2285  OD2 ASP A 145       7.202  12.225   5.376  1.00 98.67           O  
ATOM   2286  N   HIS A 146       7.062  11.688   1.296  1.00 98.62           N  
ATOM   2287  H   HIS A 146       6.148  11.430   1.640  1.00 98.62           H  
ATOM   2288  CA  HIS A 146       7.102  12.755   0.291  1.00 98.62           C  
ATOM   2289  HA  HIS A 146       6.066  13.043   0.112  1.00 98.62           H  
ATOM   2290  C   HIS A 146       7.635  12.368  -1.098  1.00 98.62           C  
ATOM   2291  CB  HIS A 146       7.801  13.988   0.878  1.00 98.62           C  
ATOM   2292  HB2 HIS A 146       7.726  14.809   0.165  1.00 98.62           H  
ATOM   2293  HB3 HIS A 146       8.859  13.776   1.030  1.00 98.62           H  
ATOM   2294  O   HIS A 146       7.736  13.235  -1.974  1.00 98.62           O  
ATOM   2295  CG  HIS A 146       7.194  14.448   2.177  1.00 98.62           C  
ATOM   2296  CD2 HIS A 146       7.862  14.768   3.328  1.00 98.62           C  
ATOM   2297  HD2 HIS A 146       8.929  14.704   3.482  1.00 98.62           H  
ATOM   2298  ND1 HIS A 146       5.854  14.640   2.419  1.00 98.62           N  
ATOM   2299  HD1 HIS A 146       5.096  14.304   1.842  1.00 98.62           H  
ATOM   2300  CE1 HIS A 146       5.723  15.087   3.678  1.00 98.62           C  
ATOM   2301  HE1 HIS A 146       4.783  15.266   4.178  1.00 98.62           H  
ATOM   2302  NE2 HIS A 146       6.924  15.241   4.252  1.00 98.62           N  
ATOM   2303  N   MET A 147       7.954  11.095  -1.348  1.00 98.70           N  
ATOM   2304  H   MET A 147       7.868  10.414  -0.608  1.00 98.70           H  
ATOM   2305  CA  MET A 147       8.396  10.649  -2.670  1.00 98.70           C  
ATOM   2306  HA  MET A 147       9.045  11.419  -3.087  1.00 98.70           H  
ATOM   2307  C   MET A 147       7.220  10.505  -3.633  1.00 98.70           C  
ATOM   2308  CB  MET A 147       9.223   9.362  -2.590  1.00 98.70           C  
ATOM   2309  HB2 MET A 147       8.623   8.567  -2.146  1.00 98.70           H  
ATOM   2310  HB3 MET A 147       9.494   9.052  -3.599  1.00 98.70           H  
ATOM   2311  O   MET A 147       6.100  10.159  -3.251  1.00 98.70           O  
ATOM   2312  CG  MET A 147      10.511   9.533  -1.778  1.00 98.70           C  
ATOM   2313  HG2 MET A 147      11.019   8.568  -1.782  1.00 98.70           H  
ATOM   2314  HG3 MET A 147      10.261   9.762  -0.742  1.00 98.70           H  
ATOM   2315  SD  MET A 147      11.676  10.784  -2.404  1.00 98.70           S  
ATOM   2316  CE  MET A 147      11.267  12.189  -1.331  1.00 98.70           C  
ATOM   2317  HE1 MET A 147      11.264  11.868  -0.289  1.00 98.70           H  
ATOM   2318  HE2 MET A 147      12.009  12.976  -1.465  1.00 98.70           H  
ATOM   2319  HE3 MET A 147      10.283  12.583  -1.585  1.00 98.70           H  
ATOM   2320  N   LYS A 148       7.485  10.770  -4.913  1.00 98.83           N  
ATOM   2321  H   LYS A 148       8.449  10.942  -5.160  1.00 98.83           H  
ATOM   2322  CA  LYS A 148       6.521  10.599  -6.004  1.00 98.83           C  
ATOM   2323  HA  LYS A 148       5.527  10.893  -5.666  1.00 98.83           H  
ATOM   2324  C   LYS A 148       6.454   9.136  -6.421  1.00 98.83           C  
ATOM   2325  CB  LYS A 148       6.920  11.473  -7.191  1.00 98.83           C  
ATOM   2326  HB2 LYS A 148       7.940  11.219  -7.478  1.00 98.83           H  
ATOM   2327  HB3 LYS A 148       6.264  11.250  -8.033  1.00 98.83           H  
ATOM   2328  O   LYS A 148       7.428   8.401  -6.285  1.00 98.83           O  
ATOM   2329  CG  LYS A 148       6.833  12.968  -6.860  1.00 98.83           C  
ATOM   2330  HG2 LYS A 148       5.800  13.233  -6.636  1.00 98.83           H  
ATOM   2331  HG3 LYS A 148       7.458  13.200  -5.998  1.00 98.83           H  
ATOM   2332  CD  LYS A 148       7.329  13.768  -8.063  1.00 98.83           C  
ATOM   2333  HD2 LYS A 148       6.708  13.535  -8.928  1.00 98.83           H  
ATOM   2334  HD3 LYS A 148       8.356  13.476  -8.279  1.00 98.83           H  
ATOM   2335  CE  LYS A 148       7.270  15.264  -7.767  1.00 98.83           C  
ATOM   2336  HE2 LYS A 148       6.240  15.532  -7.534  1.00 98.83           H  
ATOM   2337  HE3 LYS A 148       7.885  15.467  -6.890  1.00 98.83           H  
ATOM   2338  NZ  LYS A 148       7.762  16.023  -8.940  1.00 98.83           N  
ATOM   2339  HZ1 LYS A 148       7.188  15.819  -9.746  1.00 98.83           H  
ATOM   2340  HZ2 LYS A 148       8.705  15.733  -9.157  1.00 98.83           H  
ATOM   2341  HZ3 LYS A 148       7.744  17.017  -8.760  1.00 98.83           H  
ATOM   2342  N   PHE A 149       5.312   8.715  -6.952  1.00 98.89           N  
ATOM   2343  H   PHE A 149       4.551   9.365  -7.085  1.00 98.89           H  
ATOM   2344  CA  PHE A 149       5.183   7.376  -7.514  1.00 98.89           C  
ATOM   2345  HA  PHE A 149       5.698   6.672  -6.860  1.00 98.89           H  
ATOM   2346  C   PHE A 149       5.841   7.326  -8.896  1.00 98.89           C  
ATOM   2347  CB  PHE A 149       3.704   6.981  -7.567  1.00 98.89           C  
ATOM   2348  HB2 PHE A 149       3.232   7.432  -8.440  1.00 98.89           H  
ATOM   2349  HB3 PHE A 149       3.205   7.381  -6.684  1.00 98.89           H  
ATOM   2350  O   PHE A 149       5.604   8.216  -9.714  1.00 98.89           O  
ATOM   2351  CG  PHE A 149       3.485   5.484  -7.575  1.00 98.89           C  
ATOM   2352  CD1 PHE A 149       3.346   4.768  -8.777  1.00 98.89           C  
ATOM   2353  HD1 PHE A 149       3.418   5.279  -9.726  1.00 98.89           H  
ATOM   2354  CD2 PHE A 149       3.442   4.797  -6.352  1.00 98.89           C  
ATOM   2355  HD2 PHE A 149       3.597   5.341  -5.433  1.00 98.89           H  
ATOM   2356  CE1 PHE A 149       3.152   3.374  -8.739  1.00 98.89           C  
ATOM   2357  HE1 PHE A 149       3.080   2.814  -9.660  1.00 98.89           H  
ATOM   2358  CE2 PHE A 149       3.232   3.412  -6.308  1.00 98.89           C  
ATOM   2359  HE2 PHE A 149       3.203   2.900  -5.358  1.00 98.89           H  
ATOM   2360  CZ  PHE A 149       3.090   2.699  -7.506  1.00 98.89           C  
ATOM   2361  HZ  PHE A 149       2.968   1.626  -7.476  1.00 98.89           H  
ATOM   2362  N   SER A 150       6.596   6.274  -9.190  1.00 98.84           N  
ATOM   2363  H   SER A 150       6.783   5.598  -8.462  1.00 98.84           H  
ATOM   2364  CA  SER A 150       7.173   6.017 -10.517  1.00 98.84           C  
ATOM   2365  HA  SER A 150       6.809   6.760 -11.227  1.00 98.84           H  
ATOM   2366  C   SER A 150       6.744   4.648 -11.026  1.00 98.84           C  
ATOM   2367  CB  SER A 150       8.700   6.125 -10.500  1.00 98.84           C  
ATOM   2368  HB2 SER A 150       9.091   5.964 -11.505  1.00 98.84           H  
ATOM   2369  HB3 SER A 150       9.115   5.366  -9.836  1.00 98.84           H  
ATOM   2370  O   SER A 150       6.460   3.751 -10.235  1.00 98.84           O  
ATOM   2371  OG  SER A 150       9.084   7.403 -10.050  1.00 98.84           O  
ATOM   2372  HG  SER A 150      10.028   7.407  -9.875  1.00 98.84           H  
ATOM   2373  N   THR A 151       6.700   4.487 -12.345  1.00 98.64           N  
ATOM   2374  H   THR A 151       6.969   5.272 -12.922  1.00 98.64           H  
ATOM   2375  CA  THR A 151       6.465   3.218 -13.057  1.00 98.64           C  
ATOM   2376  HA  THR A 151       6.645   2.390 -12.371  1.00 98.64           H  
ATOM   2377  C   THR A 151       7.460   3.094 -14.214  1.00 98.64           C  
ATOM   2378  CB  THR A 151       5.023   3.107 -13.587  1.00 98.64           C  
ATOM   2379  HB  THR A 151       4.912   2.186 -14.160  1.00 98.64           H  
ATOM   2380  O   THR A 151       8.056   4.101 -14.597  1.00 98.64           O  
ATOM   2381  CG2 THR A 151       4.013   3.068 -12.444  1.00 98.64           C  
ATOM   2382 HG21 THR A 151       3.976   4.032 -11.936  1.00 98.64           H  
ATOM   2383 HG22 THR A 151       3.028   2.819 -12.839  1.00 98.64           H  
ATOM   2384 HG23 THR A 151       4.307   2.296 -11.734  1.00 98.64           H  
ATOM   2385  OG1 THR A 151       4.679   4.195 -14.417  1.00 98.64           O  
ATOM   2386  HG1 THR A 151       4.673   3.889 -15.326  1.00 98.64           H  
ATOM   2387  N   PRO A 152       7.660   1.904 -14.813  1.00 96.99           N  
ATOM   2388  CA  PRO A 152       8.651   1.724 -15.880  1.00 96.99           C  
ATOM   2389  HA  PRO A 152       9.642   1.890 -15.458  1.00 96.99           H  
ATOM   2390  C   PRO A 152       8.476   2.660 -17.093  1.00 96.99           C  
ATOM   2391  CB  PRO A 152       8.524   0.253 -16.291  1.00 96.99           C  
ATOM   2392  HB2 PRO A 152       7.780   0.146 -17.080  1.00 96.99           H  
ATOM   2393  HB3 PRO A 152       9.481  -0.157 -16.613  1.00 96.99           H  
ATOM   2394  O   PRO A 152       9.443   2.971 -17.779  1.00 96.99           O  
ATOM   2395  CG  PRO A 152       8.015  -0.434 -15.026  1.00 96.99           C  
ATOM   2396  HG2 PRO A 152       8.846  -0.647 -14.354  1.00 96.99           H  
ATOM   2397  HG3 PRO A 152       7.461  -1.345 -15.256  1.00 96.99           H  
ATOM   2398  CD  PRO A 152       7.104   0.618 -14.408  1.00 96.99           C  
ATOM   2399  HD2 PRO A 152       7.081   0.498 -13.325  1.00 96.99           H  
ATOM   2400  HD3 PRO A 152       6.105   0.512 -14.829  1.00 96.99           H  
ATOM   2401  N   ASP A 153       7.251   3.125 -17.361  1.00 98.37           N  
ATOM   2402  H   ASP A 153       6.485   2.824 -16.777  1.00 98.37           H  
ATOM   2403  CA  ASP A 153       6.910   4.088 -18.419  1.00 98.37           C  
ATOM   2404  HA  ASP A 153       7.686   4.054 -19.184  1.00 98.37           H  
ATOM   2405  C   ASP A 153       6.825   5.550 -17.949  1.00 98.37           C  
ATOM   2406  CB  ASP A 153       5.586   3.669 -19.079  1.00 98.37           C  
ATOM   2407  HB2 ASP A 153       5.709   2.664 -19.481  1.00 98.37           H  
ATOM   2408  HB3 ASP A 153       5.397   4.326 -19.929  1.00 98.37           H  
ATOM   2409  O   ASP A 153       6.583   6.445 -18.765  1.00 98.37           O  
ATOM   2410  CG  ASP A 153       4.369   3.716 -18.135  1.00 98.37           C  
ATOM   2411  OD1 ASP A 153       4.506   3.374 -16.934  1.00 98.37           O  
ATOM   2412  OD2 ASP A 153       3.253   4.048 -18.597  1.00 98.37           O  
ATOM   2413  N   ARG A 154       6.987   5.815 -16.648  1.00 98.49           N  
ATOM   2414  H   ARG A 154       7.239   5.053 -16.034  1.00 98.49           H  
ATOM   2415  CA  ARG A 154       6.929   7.163 -16.081  1.00 98.49           C  
ATOM   2416  HA  ARG A 154       7.289   7.859 -16.839  1.00 98.49           H  
ATOM   2417  C   ARG A 154       7.846   7.301 -14.869  1.00 98.49           C  
ATOM   2418  CB  ARG A 154       5.474   7.526 -15.754  1.00 98.49           C  
ATOM   2419  HB2 ARG A 154       4.856   7.358 -16.636  1.00 98.49           H  
ATOM   2420  HB3 ARG A 154       5.103   6.899 -14.943  1.00 98.49           H  
ATOM   2421  O   ARG A 154       7.478   6.960 -13.746  1.00 98.49           O  
ATOM   2422  CG  ARG A 154       5.402   9.005 -15.352  1.00 98.49           C  
ATOM   2423  HG2 ARG A 154       5.964   9.147 -14.429  1.00 98.49           H  
ATOM   2424  HG3 ARG A 154       5.866   9.622 -16.121  1.00 98.49           H  
ATOM   2425  CD  ARG A 154       3.967   9.477 -15.126  1.00 98.49           C  
ATOM   2426  HD2 ARG A 154       4.007  10.419 -14.579  1.00 98.49           H  
ATOM   2427  HD3 ARG A 154       3.443   8.740 -14.517  1.00 98.49           H  
ATOM   2428  NE  ARG A 154       3.263   9.690 -16.401  1.00 98.49           N  
ATOM   2429  HE  ARG A 154       3.784   9.457 -17.235  1.00 98.49           H  
ATOM   2430  NH1 ARG A 154       1.276  10.408 -15.518  1.00 98.49           N  
ATOM   2431 HH11 ARG A 154       1.587  10.076 -14.617  1.00 98.49           H  
ATOM   2432 HH12 ARG A 154       0.341  10.778 -15.618  1.00 98.49           H  
ATOM   2433  NH2 ARG A 154       1.602  10.499 -17.724  1.00 98.49           N  
ATOM   2434 HH21 ARG A 154       0.689  10.920 -17.820  1.00 98.49           H  
ATOM   2435 HH22 ARG A 154       2.192  10.336 -18.527  1.00 98.49           H  
ATOM   2436  CZ  ARG A 154       2.053  10.191 -16.541  1.00 98.49           C  
ATOM   2437  N   ASP A 155       9.004   7.890 -15.126  1.00 98.63           N  
ATOM   2438  H   ASP A 155       9.232   8.124 -16.081  1.00 98.63           H  
ATOM   2439  CA  ASP A 155       9.998   8.220 -14.117  1.00 98.63           C  
ATOM   2440  HA  ASP A 155      10.017   7.428 -13.368  1.00 98.63           H  
ATOM   2441  C   ASP A 155       9.672   9.548 -13.418  1.00 98.63           C  
ATOM   2442  CB  ASP A 155      11.372   8.255 -14.793  1.00 98.63           C  
ATOM   2443  HB2 ASP A 155      11.402   9.069 -15.518  1.00 98.63           H  
ATOM   2444  HB3 ASP A 155      11.524   7.318 -15.330  1.00 98.63           H  
ATOM   2445  O   ASP A 155       9.629  10.605 -14.052  1.00 98.63           O  
ATOM   2446  CG  ASP A 155      12.505   8.428 -13.788  1.00 98.63           C  
ATOM   2447  OD1 ASP A 155      12.194   8.372 -12.576  1.00 98.63           O  
ATOM   2448  OD2 ASP A 155      13.647   8.558 -14.276  1.00 98.63           O  
ATOM   2449  N   ASN A 156       9.419   9.483 -12.114  1.00 98.55           N  
ATOM   2450  H   ASN A 156       9.487   8.580 -11.668  1.00 98.55           H  
ATOM   2451  CA  ASN A 156       9.283  10.640 -11.231  1.00 98.55           C  
ATOM   2452  HA  ASN A 156       9.591  11.535 -11.771  1.00 98.55           H  
ATOM   2453  C   ASN A 156      10.204  10.519 -10.005  1.00 98.55           C  
ATOM   2454  CB  ASN A 156       7.817  10.794 -10.790  1.00 98.55           C  
ATOM   2455  HB2 ASN A 156       7.581   9.980 -10.105  1.00 98.55           H  
ATOM   2456  HB3 ASN A 156       7.705  11.732 -10.246  1.00 98.55           H  
ATOM   2457  O   ASN A 156       9.975  11.218  -9.012  1.00 98.55           O  
ATOM   2458  CG  ASN A 156       6.817  10.801 -11.926  1.00 98.55           C  
ATOM   2459  ND2 ASN A 156       5.910   9.856 -11.926  1.00 98.55           N  
ATOM   2460 HD21 ASN A 156       5.949   9.168 -11.188  1.00 98.55           H  
ATOM   2461 HD22 ASN A 156       5.358   9.723 -12.761  1.00 98.55           H  
ATOM   2462  OD1 ASN A 156       6.775  11.666 -12.786  1.00 98.55           O  
ATOM   2463  N   ASP A 157      11.171   9.599 -10.042  1.00 98.45           N  
ATOM   2464  H   ASP A 157      11.449   9.203 -10.929  1.00 98.45           H  
ATOM   2465  CA  ASP A 157      12.010   9.298  -8.893  1.00 98.45           C  
ATOM   2466  HA  ASP A 157      11.396   9.412  -8.000  1.00 98.45           H  
ATOM   2467  C   ASP A 157      13.141  10.330  -8.739  1.00 98.45           C  
ATOM   2468  CB  ASP A 157      12.405   7.811  -8.914  1.00 98.45           C  
ATOM   2469  HB2 ASP A 157      11.499   7.226  -9.076  1.00 98.45           H  
ATOM   2470  HB3 ASP A 157      12.763   7.535  -7.922  1.00 98.45           H  
ATOM   2471  O   ASP A 157      13.266  11.285  -9.514  1.00 98.45           O  
ATOM   2472  CG  ASP A 157      13.450   7.384  -9.943  1.00 98.45           C  
ATOM   2473  OD1 ASP A 157      14.525   8.022  -9.947  1.00 98.45           O  
ATOM   2474  OD2 ASP A 157      13.200   6.328 -10.584  1.00 98.45           O  
ATOM   2475  N   ALA A 158      13.904  10.229  -7.652  1.00 96.65           N  
ATOM   2476  H   ALA A 158      13.840   9.382  -7.106  1.00 96.65           H  
ATOM   2477  CA  ALA A 158      14.924  11.222  -7.323  1.00 96.65           C  
ATOM   2478  HA  ALA A 158      14.644  12.174  -7.774  1.00 96.65           H  
ATOM   2479  C   ALA A 158      16.308  10.864  -7.886  1.00 96.65           C  
ATOM   2480  CB  ALA A 158      14.943  11.426  -5.809  1.00 96.65           C  
ATOM   2481  HB1 ALA A 158      15.348  10.525  -5.350  1.00 96.65           H  
ATOM   2482  HB2 ALA A 158      15.584  12.271  -5.556  1.00 96.65           H  
ATOM   2483  HB3 ALA A 158      13.936  11.611  -5.437  1.00 96.65           H  
ATOM   2484  O   ALA A 158      17.283  11.574  -7.608  1.00 96.65           O  
ATOM   2485  N   TRP A 159      16.436   9.766  -8.639  1.00 97.10           N  
ATOM   2486  H   TRP A 159      15.618   9.260  -8.948  1.00 97.10           H  
ATOM   2487  CA  TRP A 159      17.719   9.331  -9.162  1.00 97.10           C  
ATOM   2488  HA  TRP A 159      18.472   9.616  -8.428  1.00 97.10           H  
ATOM   2489  C   TRP A 159      18.027   9.989 -10.514  1.00 97.10           C  
ATOM   2490  CB  TRP A 159      17.769   7.812  -9.281  1.00 97.10           C  
ATOM   2491  HB2 TRP A 159      17.134   7.499 -10.109  1.00 97.10           H  
ATOM   2492  HB3 TRP A 159      17.350   7.354  -8.385  1.00 97.10           H  
ATOM   2493  O   TRP A 159      17.399   9.700 -11.522  1.00 97.10           O  
ATOM   2494  CG  TRP A 159      19.139   7.249  -9.484  1.00 97.10           C  
ATOM   2495  CD1 TRP A 159      20.294   7.703  -8.948  1.00 97.10           C  
ATOM   2496  HD1 TRP A 159      20.360   8.530  -8.255  1.00 97.10           H  
ATOM   2497  CD2 TRP A 159      19.481   6.028 -10.189  1.00 97.10           C  
ATOM   2498  CE2 TRP A 159      20.891   5.836 -10.103  1.00 97.10           C  
ATOM   2499  CE3 TRP A 159      18.727   5.026 -10.824  1.00 97.10           C  
ATOM   2500  HE3 TRP A 159      17.653   5.127 -10.870  1.00 97.10           H  
ATOM   2501  NE1 TRP A 159      21.340   6.894  -9.340  1.00 97.10           N  
ATOM   2502  HE1 TRP A 159      22.254   6.934  -8.913  1.00 97.10           H  
ATOM   2503  CH2 TRP A 159      20.748   3.735 -11.281  1.00 97.10           C  
ATOM   2504  HH2 TRP A 159      21.192   2.822 -11.652  1.00 97.10           H  
ATOM   2505  CZ2 TRP A 159      21.534   4.724 -10.664  1.00 97.10           C  
ATOM   2506  HZ2 TRP A 159      22.599   4.579 -10.558  1.00 97.10           H  
ATOM   2507  CZ3 TRP A 159      19.352   3.881 -11.341  1.00 97.10           C  
ATOM   2508  HZ3 TRP A 159      18.750   3.087 -11.757  1.00 97.10           H  
ATOM   2509  N   PRO A 160      19.067  10.836 -10.621  1.00 93.96           N  
ATOM   2510  CA  PRO A 160      19.313  11.572 -11.863  1.00 93.96           C  
ATOM   2511  HA  PRO A 160      18.377  11.989 -12.235  1.00 93.96           H  
ATOM   2512  C   PRO A 160      19.928  10.728 -12.989  1.00 93.96           C  
ATOM   2513  CB  PRO A 160      20.247  12.712 -11.448  1.00 93.96           C  
ATOM   2514  HB2 PRO A 160      19.651  13.556 -11.100  1.00 93.96           H  
ATOM   2515  HB3 PRO A 160      20.909  13.028 -12.255  1.00 93.96           H  
ATOM   2516  O   PRO A 160      20.121  11.238 -14.091  1.00 93.96           O  
ATOM   2517  CG  PRO A 160      21.025  12.121 -10.273  1.00 93.96           C  
ATOM   2518  HG2 PRO A 160      21.820  11.474 -10.644  1.00 93.96           H  
ATOM   2519  HG3 PRO A 160      21.426  12.897  -9.622  1.00 93.96           H  
ATOM   2520  CD  PRO A 160      19.963  11.286  -9.568  1.00 93.96           C  
ATOM   2521  HD2 PRO A 160      20.434  10.455  -9.045  1.00 93.96           H  
ATOM   2522  HD3 PRO A 160      19.413  11.915  -8.868  1.00 93.96           H  
ATOM   2523  N   LYS A 161      20.353   9.487 -12.713  1.00 92.38           N  
ATOM   2524  H   LYS A 161      20.036   9.069 -11.851  1.00 92.38           H  
ATOM   2525  CA  LYS A 161      21.154   8.692 -13.662  1.00 92.38           C  
ATOM   2526  HA  LYS A 161      21.633   9.360 -14.377  1.00 92.38           H  
ATOM   2527  C   LYS A 161      20.322   7.743 -14.516  1.00 92.38           C  
ATOM   2528  CB  LYS A 161      22.244   7.905 -12.926  1.00 92.38           C  
ATOM   2529  HB2 LYS A 161      21.777   7.274 -12.170  1.00 92.38           H  
ATOM   2530  HB3 LYS A 161      22.740   7.255 -13.647  1.00 92.38           H  
ATOM   2531  O   LYS A 161      20.782   7.368 -15.591  1.00 92.38           O  
ATOM   2532  CG  LYS A 161      23.298   8.809 -12.276  1.00 92.38           C  
ATOM   2533  HG2 LYS A 161      23.713   9.479 -13.029  1.00 92.38           H  
ATOM   2534  HG3 LYS A 161      22.838   9.398 -11.483  1.00 92.38           H  
ATOM   2535  CD  LYS A 161      24.420   7.949 -11.687  1.00 92.38           C  
ATOM   2536  HD2 LYS A 161      24.859   7.344 -12.481  1.00 92.38           H  
ATOM   2537  HD3 LYS A 161      23.997   7.287 -10.932  1.00 92.38           H  
ATOM   2538  CE  LYS A 161      25.496   8.839 -11.060  1.00 92.38           C  
ATOM   2539  HE2 LYS A 161      25.027   9.461 -10.297  1.00 92.38           H  
ATOM   2540  HE3 LYS A 161      25.892   9.498 -11.833  1.00 92.38           H  
ATOM   2541  NZ  LYS A 161      26.581   8.020 -10.466  1.00 92.38           N  
ATOM   2542  HZ1 LYS A 161      26.204   7.412  -9.754  1.00 92.38           H  
ATOM   2543  HZ2 LYS A 161      27.009   7.444 -11.177  1.00 92.38           H  
ATOM   2544  HZ3 LYS A 161      27.287   8.611 -10.050  1.00 92.38           H  
ATOM   2545  N   SER A 162      19.172   7.309 -14.018  1.00 94.67           N  
ATOM   2546  H   SER A 162      18.821   7.707 -13.158  1.00 94.67           H  
ATOM   2547  CA  SER A 162      18.280   6.335 -14.645  1.00 94.67           C  
ATOM   2548  HA  SER A 162      18.030   6.649 -15.658  1.00 94.67           H  
ATOM   2549  C   SER A 162      16.999   6.257 -13.812  1.00 94.67           C  
ATOM   2550  CB  SER A 162      18.971   4.963 -14.685  1.00 94.67           C  
ATOM   2551  HB2 SER A 162      19.218   4.647 -13.671  1.00 94.67           H  
ATOM   2552  HB3 SER A 162      19.901   5.046 -15.247  1.00 94.67           H  
ATOM   2553  O   SER A 162      16.953   6.821 -12.727  1.00 94.67           O  
ATOM   2554  OG  SER A 162      18.178   3.972 -15.310  1.00 94.67           O  
ATOM   2555  HG  SER A 162      17.738   3.465 -14.624  1.00 94.67           H  
ATOM   2556  N   SER A 163      16.009   5.507 -14.289  1.00 97.01           N  
ATOM   2557  H   SER A 163      16.142   5.048 -15.178  1.00 97.01           H  
ATOM   2558  CA  SER A 163      14.792   5.229 -13.534  1.00 97.01           C  
ATOM   2559  HA  SER A 163      14.589   6.072 -12.874  1.00 97.01           H  
ATOM   2560  C   SER A 163      14.925   3.963 -12.691  1.00 97.01           C  
ATOM   2561  CB  SER A 163      13.610   5.100 -14.484  1.00 97.01           C  
ATOM   2562  HB2 SER A 163      13.778   4.268 -15.168  1.00 97.01           H  
ATOM   2563  HB3 SER A 163      13.502   6.021 -15.058  1.00 97.01           H  
ATOM   2564  O   SER A 163      15.250   2.883 -13.201  1.00 97.01           O  
ATOM   2565  OG  SER A 163      12.441   4.869 -13.727  1.00 97.01           O  
ATOM   2566  HG  SER A 163      12.371   5.611 -13.122  1.00 97.01           H  
ATOM   2567  N   CYS A 164      14.586   4.079 -11.414  1.00 96.70           N  
ATOM   2568  H   CYS A 164      14.321   4.993 -11.076  1.00 96.70           H  
ATOM   2569  CA  CYS A 164      14.513   2.968 -10.474  1.00 96.70           C  
ATOM   2570  HA  CYS A 164      15.452   2.414 -10.487  1.00 96.70           H  
ATOM   2571  C   CYS A 164      13.380   2.007 -10.832  1.00 96.70           C  
ATOM   2572  CB  CYS A 164      14.283   3.556  -9.083  1.00 96.70           C  
ATOM   2573  HB2 CYS A 164      14.271   2.751  -8.348  1.00 96.70           H  
ATOM   2574  HB3 CYS A 164      13.333   4.089  -9.059  1.00 96.70           H  
ATOM   2575  O   CYS A 164      13.534   0.792 -10.735  1.00 96.70           O  
ATOM   2576  SG  CYS A 164      15.619   4.726  -8.738  1.00 96.70           S  
ATOM   2577  HG  CYS A 164      16.646   3.899  -8.955  1.00 96.70           H  
ATOM   2578  N   ALA A 165      12.252   2.534 -11.310  1.00 96.97           N  
ATOM   2579  H   ALA A 165      12.195   3.538 -11.406  1.00 96.97           H  
ATOM   2580  CA  ALA A 165      11.122   1.709 -11.722  1.00 96.97           C  
ATOM   2581  HA  ALA A 165      10.824   1.079 -10.885  1.00 96.97           H  
ATOM   2582  C   ALA A 165      11.479   0.772 -12.891  1.00 96.97           C  
ATOM   2583  CB  ALA A 165       9.960   2.639 -12.066  1.00 96.97           C  
ATOM   2584  HB1 ALA A 165       9.091   2.031 -12.316  1.00 96.97           H  
ATOM   2585  HB2 ALA A 165       9.717   3.263 -11.206  1.00 96.97           H  
ATOM   2586  HB3 ALA A 165      10.219   3.272 -12.914  1.00 96.97           H  
ATOM   2587  O   ALA A 165      10.987  -0.355 -12.946  1.00 96.97           O  
ATOM   2588  N   ILE A 166      12.377   1.199 -13.790  1.00 95.36           N  
ATOM   2589  H   ILE A 166      12.743   2.134 -13.680  1.00 95.36           H  
ATOM   2590  CA  ILE A 166      12.937   0.344 -14.848  1.00 95.36           C  
ATOM   2591  HA  ILE A 166      12.121  -0.216 -15.306  1.00 95.36           H  
ATOM   2592  C   ILE A 166      13.897  -0.697 -14.251  1.00 95.36           C  
ATOM   2593  CB  ILE A 166      13.607   1.197 -15.953  1.00 95.36           C  
ATOM   2594  HB  ILE A 166      14.358   1.836 -15.489  1.00 95.36           H  
ATOM   2595  O   ILE A 166      13.782  -1.880 -14.569  1.00 95.36           O  
ATOM   2596  CG1 ILE A 166      12.549   2.098 -16.636  1.00 95.36           C  
ATOM   2597 HG12 ILE A 166      12.111   2.757 -15.887  1.00 95.36           H  
ATOM   2598 HG13 ILE A 166      11.750   1.477 -17.040  1.00 95.36           H  
ATOM   2599  CG2 ILE A 166      14.322   0.309 -16.991  1.00 95.36           C  
ATOM   2600 HG21 ILE A 166      13.602  -0.350 -17.475  1.00 95.36           H  
ATOM   2601 HG22 ILE A 166      15.095  -0.294 -16.515  1.00 95.36           H  
ATOM   2602 HG23 ILE A 166      14.816   0.925 -17.742  1.00 95.36           H  
ATOM   2603  CD1 ILE A 166      13.098   2.987 -17.762  1.00 95.36           C  
ATOM   2604 HD11 ILE A 166      13.263   2.392 -18.660  1.00 95.36           H  
ATOM   2605 HD12 ILE A 166      14.033   3.454 -17.450  1.00 95.36           H  
ATOM   2606 HD13 ILE A 166      12.370   3.765 -17.990  1.00 95.36           H  
ATOM   2607  N   GLU A 167      14.817  -0.283 -13.371  1.00 94.17           N  
ATOM   2608  H   GLU A 167      14.850   0.698 -13.133  1.00 94.17           H  
ATOM   2609  CA  GLU A 167      15.818  -1.173 -12.751  1.00 94.17           C  
ATOM   2610  HA  GLU A 167      16.413  -1.631 -13.541  1.00 94.17           H  
ATOM   2611  C   GLU A 167      15.184  -2.323 -11.948  1.00 94.17           C  
ATOM   2612  CB  GLU A 167      16.755  -0.330 -11.867  1.00 94.17           C  
ATOM   2613  HB2 GLU A 167      16.178   0.130 -11.065  1.00 94.17           H  
ATOM   2614  HB3 GLU A 167      17.182   0.461 -12.485  1.00 94.17           H  
ATOM   2615  O   GLU A 167      15.601  -3.478 -12.073  1.00 94.17           O  
ATOM   2616  CG  GLU A 167      17.902  -1.154 -11.252  1.00 94.17           C  
ATOM   2617  HG2 GLU A 167      17.481  -1.920 -10.601  1.00 94.17           H  
ATOM   2618  HG3 GLU A 167      18.441  -1.652 -12.058  1.00 94.17           H  
ATOM   2619  CD  GLU A 167      18.898  -0.312 -10.434  1.00 94.17           C  
ATOM   2620  OE1 GLU A 167      19.808  -0.912  -9.817  1.00 94.17           O  
ATOM   2621  OE2 GLU A 167      18.776   0.933 -10.428  1.00 94.17           O  
ATOM   2622  N   TYR A 168      14.143  -2.022 -11.167  1.00 94.85           N  
ATOM   2623  H   TYR A 168      13.892  -1.048 -11.077  1.00 94.85           H  
ATOM   2624  CA  TYR A 168      13.429  -2.999 -10.337  1.00 94.85           C  
ATOM   2625  HA  TYR A 168      14.082  -3.857 -10.177  1.00 94.85           H  
ATOM   2626  C   TYR A 168      12.167  -3.560 -11.005  1.00 94.85           C  
ATOM   2627  CB  TYR A 168      13.143  -2.398  -8.953  1.00 94.85           C  
ATOM   2628  HB2 TYR A 168      12.602  -3.128  -8.351  1.00 94.85           H  
ATOM   2629  HB3 TYR A 168      12.508  -1.520  -9.066  1.00 94.85           H  
ATOM   2630  O   TYR A 168      11.499  -4.413 -10.419  1.00 94.85           O  
ATOM   2631  CG  TYR A 168      14.411  -2.021  -8.213  1.00 94.85           C  
ATOM   2632  CD1 TYR A 168      15.210  -3.021  -7.629  1.00 94.85           C  
ATOM   2633  HD1 TYR A 168      14.880  -4.050  -7.623  1.00 94.85           H  
ATOM   2634  CD2 TYR A 168      14.842  -0.684  -8.188  1.00 94.85           C  
ATOM   2635  HD2 TYR A 168      14.225   0.091  -8.618  1.00 94.85           H  
ATOM   2636  CE1 TYR A 168      16.446  -2.690  -7.047  1.00 94.85           C  
ATOM   2637  HE1 TYR A 168      17.069  -3.460  -6.615  1.00 94.85           H  
ATOM   2638  CE2 TYR A 168      16.104  -0.358  -7.669  1.00 94.85           C  
ATOM   2639  HE2 TYR A 168      16.474   0.653  -7.758  1.00 94.85           H  
ATOM   2640  OH  TYR A 168      18.148  -1.054  -6.627  1.00 94.85           O  
ATOM   2641  HH  TYR A 168      18.521  -0.346  -7.158  1.00 94.85           H  
ATOM   2642  CZ  TYR A 168      16.908  -1.361  -7.087  1.00 94.85           C  
ATOM   2643  N   SER A 169      11.851  -3.115 -12.229  1.00 95.13           N  
ATOM   2644  H   SER A 169      12.435  -2.396 -12.634  1.00 95.13           H  
ATOM   2645  CA  SER A 169      10.719  -3.600 -13.030  1.00 95.13           C  
ATOM   2646  HA  SER A 169      10.595  -2.924 -13.876  1.00 95.13           H  
ATOM   2647  C   SER A 169       9.388  -3.571 -12.271  1.00 95.13           C  
ATOM   2648  CB  SER A 169      11.055  -4.984 -13.593  1.00 95.13           C  
ATOM   2649  HB2 SER A 169      11.397  -5.640 -12.792  1.00 95.13           H  
ATOM   2650  HB3 SER A 169      10.172  -5.432 -14.048  1.00 95.13           H  
ATOM   2651  O   SER A 169       8.660  -4.559 -12.220  1.00 95.13           O  
ATOM   2652  OG  SER A 169      12.065  -4.854 -14.574  1.00 95.13           O  
ATOM   2653  HG  SER A 169      12.744  -4.265 -14.237  1.00 95.13           H  
ATOM   2654  N   THR A 170       9.083  -2.446 -11.623  1.00 96.78           N  
ATOM   2655  H   THR A 170       9.694  -1.648 -11.728  1.00 96.78           H  
ATOM   2656  CA  THR A 170       7.872  -2.295 -10.806  1.00 96.78           C  
ATOM   2657  HA  THR A 170       7.035  -2.746 -11.339  1.00 96.78           H  
ATOM   2658  C   THR A 170       7.525  -0.829 -10.565  1.00 96.78           C  
ATOM   2659  CB  THR A 170       8.027  -3.054  -9.481  1.00 96.78           C  
ATOM   2660  HB  THR A 170       8.318  -4.084  -9.690  1.00 96.78           H  
ATOM   2661  O   THR A 170       8.337   0.060 -10.818  1.00 96.78           O  
ATOM   2662  CG2 THR A 170       9.030  -2.449  -8.509  1.00 96.78           C  
ATOM   2663 HG21 THR A 170      10.004  -2.356  -8.989  1.00 96.78           H  
ATOM   2664 HG22 THR A 170       9.117  -3.116  -7.651  1.00 96.78           H  
ATOM   2665 HG23 THR A 170       8.678  -1.474  -8.172  1.00 96.78           H  
ATOM   2666  OG1 THR A 170       6.793  -3.077  -8.823  1.00 96.78           O  
ATOM   2667  HG1 THR A 170       6.748  -3.920  -8.366  1.00 96.78           H  
ATOM   2668  N   GLY A 171       6.315  -0.565 -10.075  1.00 98.09           N  
ATOM   2669  H   GLY A 171       5.736  -1.358  -9.841  1.00 98.09           H  
ATOM   2670  CA  GLY A 171       5.907   0.750  -9.594  1.00 98.09           C  
ATOM   2671  HA2 GLY A 171       4.873   0.952  -9.874  1.00 98.09           H  
ATOM   2672  HA3 GLY A 171       6.543   1.492 -10.076  1.00 98.09           H  
ATOM   2673  C   GLY A 171       6.039   0.895  -8.079  1.00 98.09           C  
ATOM   2674  O   GLY A 171       5.637   0.001  -7.329  1.00 98.09           O  
ATOM   2675  N   TRP A 172       6.578   2.025  -7.622  1.00 98.36           N  
ATOM   2676  H   TRP A 172       6.841   2.734  -8.292  1.00 98.36           H  
ATOM   2677  CA  TRP A 172       6.730   2.351  -6.199  1.00 98.36           C  
ATOM   2678  HA  TRP A 172       5.805   2.094  -5.684  1.00 98.36           H  
ATOM   2679  C   TRP A 172       6.984   3.849  -5.986  1.00 98.36           C  
ATOM   2680  CB  TRP A 172       7.887   1.531  -5.599  1.00 98.36           C  
ATOM   2681  HB2 TRP A 172       7.862   0.516  -5.995  1.00 98.36           H  
ATOM   2682  HB3 TRP A 172       8.831   1.980  -5.910  1.00 98.36           H  
ATOM   2683  O   TRP A 172       7.268   4.584  -6.934  1.00 98.36           O  
ATOM   2684  CG  TRP A 172       7.899   1.416  -4.108  1.00 98.36           C  
ATOM   2685  CD1 TRP A 172       8.938   1.737  -3.305  1.00 98.36           C  
ATOM   2686  HD1 TRP A 172       9.891   2.109  -3.652  1.00 98.36           H  
ATOM   2687  CD2 TRP A 172       6.849   0.919  -3.225  1.00 98.36           C  
ATOM   2688  CE2 TRP A 172       7.324   0.992  -1.882  1.00 98.36           C  
ATOM   2689  CE3 TRP A 172       5.546   0.410  -3.424  1.00 98.36           C  
ATOM   2690  HE3 TRP A 172       5.166   0.316  -4.430  1.00 98.36           H  
ATOM   2691  NE1 TRP A 172       8.610   1.475  -1.989  1.00 98.36           N  
ATOM   2692  HE1 TRP A 172       9.270   1.549  -1.228  1.00 98.36           H  
ATOM   2693  CH2 TRP A 172       5.237   0.127  -1.018  1.00 98.36           C  
ATOM   2694  HH2 TRP A 172       4.611  -0.151  -0.183  1.00 98.36           H  
ATOM   2695  CZ2 TRP A 172       6.539   0.601  -0.791  1.00 98.36           C  
ATOM   2696  HZ2 TRP A 172       6.938   0.688   0.209  1.00 98.36           H  
ATOM   2697  CZ3 TRP A 172       4.746   0.022  -2.332  1.00 98.36           C  
ATOM   2698  HZ3 TRP A 172       3.747  -0.351  -2.501  1.00 98.36           H  
ATOM   2699  N   TRP A 173       6.933   4.298  -4.731  1.00 98.70           N  
ATOM   2700  H   TRP A 173       6.718   3.636  -3.999  1.00 98.70           H  
ATOM   2701  CA  TRP A 173       7.366   5.637  -4.317  1.00 98.70           C  
ATOM   2702  HA  TRP A 173       7.073   6.358  -5.080  1.00 98.70           H  
ATOM   2703  C   TRP A 173       8.889   5.713  -4.200  1.00 98.70           C  
ATOM   2704  CB  TRP A 173       6.665   6.032  -3.016  1.00 98.70           C  
ATOM   2705  HB2 TRP A 173       7.055   6.994  -2.683  1.00 98.70           H  
ATOM   2706  HB3 TRP A 173       6.891   5.299  -2.242  1.00 98.70           H  
ATOM   2707  O   TRP A 173       9.435   5.846  -3.108  1.00 98.70           O  
ATOM   2708  CG  TRP A 173       5.189   6.168  -3.141  1.00 98.70           C  
ATOM   2709  CD1 TRP A 173       4.552   7.234  -3.671  1.00 98.70           C  
ATOM   2710  HD1 TRP A 173       5.040   8.119  -4.051  1.00 98.70           H  
ATOM   2711  CD2 TRP A 173       4.147   5.235  -2.734  1.00 98.70           C  
ATOM   2712  CE2 TRP A 173       2.880   5.823  -3.031  1.00 98.70           C  
ATOM   2713  CE3 TRP A 173       4.143   3.948  -2.153  1.00 98.70           C  
ATOM   2714  HE3 TRP A 173       5.083   3.478  -1.902  1.00 98.70           H  
ATOM   2715  NE1 TRP A 173       3.190   7.047  -3.585  1.00 98.70           N  
ATOM   2716  HE1 TRP A 173       2.532   7.755  -3.878  1.00 98.70           H  
ATOM   2717  CH2 TRP A 173       1.700   3.881  -2.208  1.00 98.70           C  
ATOM   2718  HH2 TRP A 173       0.777   3.358  -2.007  1.00 98.70           H  
ATOM   2719  CZ2 TRP A 173       1.672   5.160  -2.788  1.00 98.70           C  
ATOM   2720  HZ2 TRP A 173       0.736   5.635  -3.045  1.00 98.70           H  
ATOM   2721  CZ3 TRP A 173       2.933   3.280  -1.889  1.00 98.70           C  
ATOM   2722  HZ3 TRP A 173       2.956   2.299  -1.438  1.00 98.70           H  
ATOM   2723  N   PHE A 174       9.599   5.530  -5.310  1.00 98.34           N  
ATOM   2724  H   PHE A 174       9.110   5.458  -6.190  1.00 98.34           H  
ATOM   2725  CA  PHE A 174      11.059   5.501  -5.303  1.00 98.34           C  
ATOM   2726  HA  PHE A 174      11.380   4.800  -4.532  1.00 98.34           H  
ATOM   2727  C   PHE A 174      11.657   6.874  -4.951  1.00 98.34           C  
ATOM   2728  CB  PHE A 174      11.586   4.982  -6.645  1.00 98.34           C  
ATOM   2729  HB2 PHE A 174      11.211   5.631  -7.437  1.00 98.34           H  
ATOM   2730  HB3 PHE A 174      12.673   5.065  -6.648  1.00 98.34           H  
ATOM   2731  O   PHE A 174      11.172   7.917  -5.384  1.00 98.34           O  
ATOM   2732  CG  PHE A 174      11.221   3.543  -6.974  1.00 98.34           C  
ATOM   2733  CD1 PHE A 174      11.888   2.471  -6.355  1.00 98.34           C  
ATOM   2734  HD1 PHE A 174      12.643   2.659  -5.607  1.00 98.34           H  
ATOM   2735  CD2 PHE A 174      10.242   3.266  -7.942  1.00 98.34           C  
ATOM   2736  HD2 PHE A 174       9.699   4.078  -8.402  1.00 98.34           H  
ATOM   2737  CE1 PHE A 174      11.610   1.144  -6.715  1.00 98.34           C  
ATOM   2738  HE1 PHE A 174      12.138   0.324  -6.251  1.00 98.34           H  
ATOM   2739  CE2 PHE A 174       9.967   1.941  -8.319  1.00 98.34           C  
ATOM   2740  HE2 PHE A 174       9.228   1.736  -9.079  1.00 98.34           H  
ATOM   2741  CZ  PHE A 174      10.659   0.881  -7.711  1.00 98.34           C  
ATOM   2742  HZ  PHE A 174      10.470  -0.137  -8.016  1.00 98.34           H  
ATOM   2743  N   ASN A 175      12.747   6.851  -4.182  1.00 96.03           N  
ATOM   2744  H   ASN A 175      13.097   5.941  -3.919  1.00 96.03           H  
ATOM   2745  CA  ASN A 175      13.654   7.990  -4.033  1.00 96.03           C  
ATOM   2746  HA  ASN A 175      13.131   8.912  -4.285  1.00 96.03           H  
ATOM   2747  C   ASN A 175      14.775   7.811  -5.073  1.00 96.03           C  
ATOM   2748  CB  ASN A 175      14.088   8.075  -2.557  1.00 96.03           C  
ATOM   2749  HB2 ASN A 175      13.196   8.014  -1.934  1.00 96.03           H  
ATOM   2750  HB3 ASN A 175      14.723   7.228  -2.296  1.00 96.03           H  
ATOM   2751  O   ASN A 175      14.484   7.640  -6.249  1.00 96.03           O  
ATOM   2752  CG  ASN A 175      14.809   9.365  -2.199  1.00 96.03           C  
ATOM   2753  ND2 ASN A 175      14.751   9.769  -0.956  1.00 96.03           N  
ATOM   2754 HD21 ASN A 175      15.155  10.674  -0.760  1.00 96.03           H  
ATOM   2755 HD22 ASN A 175      14.118   9.314  -0.315  1.00 96.03           H  
ATOM   2756  OD1 ASN A 175      15.478   9.995  -2.997  1.00 96.03           O  
ATOM   2757  N   ALA A 176      16.044   7.745  -4.675  1.00 95.33           N  
ATOM   2758  H   ALA A 176      16.270   8.023  -3.730  1.00 95.33           H  
ATOM   2759  CA  ALA A 176      17.045   7.033  -5.454  1.00 95.33           C  
ATOM   2760  HA  ALA A 176      16.791   7.127  -6.509  1.00 95.33           H  
ATOM   2761  C   ALA A 176      16.965   5.543  -5.102  1.00 95.33           C  
ATOM   2762  CB  ALA A 176      18.422   7.672  -5.249  1.00 95.33           C  
ATOM   2763  HB1 ALA A 176      18.381   8.721  -5.540  1.00 95.33           H  
ATOM   2764  HB2 ALA A 176      18.716   7.595  -4.203  1.00 95.33           H  
ATOM   2765  HB3 ALA A 176      19.153   7.153  -5.869  1.00 95.33           H  
ATOM   2766  O   ALA A 176      17.642   5.075  -4.185  1.00 95.33           O  
ATOM   2767  N   CYS A 177      16.087   4.830  -5.809  1.00 91.60           N  
ATOM   2768  H   CYS A 177      15.604   5.310  -6.555  1.00 91.60           H  
ATOM   2769  CA  CYS A 177      15.715   3.437  -5.575  1.00 91.60           C  
ATOM   2770  HA  CYS A 177      15.069   3.130  -6.398  1.00 91.60           H  
ATOM   2771  C   CYS A 177      14.849   3.316  -4.317  1.00 91.60           C  
ATOM   2772  CB  CYS A 177      16.959   2.522  -5.631  1.00 91.60           C  
ATOM   2773  HB2 CYS A 177      17.573   2.675  -4.743  1.00 91.60           H  
ATOM   2774  HB3 CYS A 177      16.644   1.479  -5.653  1.00 91.60           H  
ATOM   2775  O   CYS A 177      13.851   4.034  -4.187  1.00 91.60           O  
ATOM   2776  SG  CYS A 177      17.972   2.890  -7.099  1.00 91.60           S  
ATOM   2777  HG  CYS A 177      18.838   1.875  -7.024  1.00 91.60           H  
ATOM   2778  N   HIS A 178      15.169   2.401  -3.402  1.00 94.50           N  
ATOM   2779  H   HIS A 178      16.006   1.844  -3.503  1.00 94.50           H  
ATOM   2780  CA  HIS A 178      14.305   2.132  -2.263  1.00 94.50           C  
ATOM   2781  HA  HIS A 178      13.810   3.063  -1.985  1.00 94.50           H  
ATOM   2782  C   HIS A 178      15.048   1.659  -1.013  1.00 94.50           C  
ATOM   2783  CB  HIS A 178      13.241   1.115  -2.697  1.00 94.50           C  
ATOM   2784  HB2 HIS A 178      12.509   1.031  -1.894  1.00 94.50           H  
ATOM   2785  HB3 HIS A 178      12.714   1.476  -3.580  1.00 94.50           H  
ATOM   2786  O   HIS A 178      16.101   1.031  -1.102  1.00 94.50           O  
ATOM   2787  CG  HIS A 178      13.778  -0.261  -2.972  1.00 94.50           C  
ATOM   2788  CD2 HIS A 178      14.109  -0.792  -4.188  1.00 94.50           C  
ATOM   2789  HD2 HIS A 178      14.045  -0.300  -5.148  1.00 94.50           H  
ATOM   2790  ND1 HIS A 178      14.033  -1.224  -2.021  1.00 94.50           N  
ATOM   2791  HD1 HIS A 178      13.962  -1.106  -1.020  1.00 94.50           H  
ATOM   2792  CE1 HIS A 178      14.493  -2.314  -2.651  1.00 94.50           C  
ATOM   2793  HE1 HIS A 178      14.796  -3.236  -2.177  1.00 94.50           H  
ATOM   2794  NE2 HIS A 178      14.559  -2.091  -3.968  1.00 94.50           N  
ATOM   2795  N   TRP A 179      14.447   1.918   0.154  1.00 95.41           N  
ATOM   2796  H   TRP A 179      13.583   2.441   0.146  1.00 95.41           H  
ATOM   2797  CA  TRP A 179      14.828   1.274   1.415  1.00 95.41           C  
ATOM   2798  HA  TRP A 179      15.896   1.055   1.400  1.00 95.41           H  
ATOM   2799  C   TRP A 179      14.095  -0.063   1.588  1.00 95.41           C  
ATOM   2800  CB  TRP A 179      14.552   2.237   2.572  1.00 95.41           C  
ATOM   2801  HB2 TRP A 179      15.033   3.191   2.355  1.00 95.41           H  
ATOM   2802  HB3 TRP A 179      13.479   2.417   2.643  1.00 95.41           H  
ATOM   2803  O   TRP A 179      14.667  -1.050   2.040  1.00 95.41           O  
ATOM   2804  CG  TRP A 179      15.059   1.764   3.898  1.00 95.41           C  
ATOM   2805  CD1 TRP A 179      14.295   1.437   4.962  1.00 95.41           C  
ATOM   2806  HD1 TRP A 179      13.217   1.501   4.974  1.00 95.41           H  
ATOM   2807  CD2 TRP A 179      16.439   1.570   4.328  1.00 95.41           C  
ATOM   2808  CE2 TRP A 179      16.430   1.091   5.673  1.00 95.41           C  
ATOM   2809  CE3 TRP A 179      17.698   1.763   3.715  1.00 95.41           C  
ATOM   2810  HE3 TRP A 179      17.732   2.132   2.701  1.00 95.41           H  
ATOM   2811  NE1 TRP A 179      15.093   1.015   6.010  1.00 95.41           N  
ATOM   2812  HE1 TRP A 179      14.725   0.691   6.893  1.00 95.41           H  
ATOM   2813  CH2 TRP A 179      18.851   1.025   5.739  1.00 95.41           C  
ATOM   2814  HH2 TRP A 179      19.769   0.832   6.273  1.00 95.41           H  
ATOM   2815  CZ2 TRP A 179      17.613   0.813   6.372  1.00 95.41           C  
ATOM   2816  HZ2 TRP A 179      17.556   0.458   7.390  1.00 95.41           H  
ATOM   2817  CZ3 TRP A 179      18.892   1.498   4.413  1.00 95.41           C  
ATOM   2818  HZ3 TRP A 179      19.843   1.668   3.930  1.00 95.41           H  
ATOM   2819  N   GLY A 180      12.854  -0.148   1.108  1.00 96.41           N  
ATOM   2820  H   GLY A 180      12.394   0.691   0.787  1.00 96.41           H  
ATOM   2821  CA  GLY A 180      12.133  -1.405   0.929  1.00 96.41           C  
ATOM   2822  HA2 GLY A 180      12.844  -2.192   0.676  1.00 96.41           H  
ATOM   2823  HA3 GLY A 180      11.626  -1.699   1.848  1.00 96.41           H  
ATOM   2824  C   GLY A 180      11.117  -1.319  -0.202  1.00 96.41           C  
ATOM   2825  O   GLY A 180      10.832  -0.243  -0.724  1.00 96.41           O  
ATOM   2826  N   LEU A 181      10.626  -2.475  -0.633  1.00 97.00           N  
ATOM   2827  H   LEU A 181      10.807  -3.310  -0.095  1.00 97.00           H  
ATOM   2828  CA  LEU A 181       9.894  -2.599  -1.888  1.00 97.00           C  
ATOM   2829  HA  LEU A 181       9.388  -1.658  -2.102  1.00 97.00           H  
ATOM   2830  C   LEU A 181       8.846  -3.698  -1.776  1.00 97.00           C  
ATOM   2831  CB  LEU A 181      10.914  -2.886  -3.008  1.00 97.00           C  
ATOM   2832  HB2 LEU A 181      11.657  -2.089  -3.011  1.00 97.00           H  
ATOM   2833  HB3 LEU A 181      11.427  -3.824  -2.794  1.00 97.00           H  
ATOM   2834  O   LEU A 181       9.170  -4.880  -1.811  1.00 97.00           O  
ATOM   2835  CG  LEU A 181      10.306  -2.964  -4.415  1.00 97.00           C  
ATOM   2836  HG  LEU A 181       9.530  -3.730  -4.431  1.00 97.00           H  
ATOM   2837  CD1 LEU A 181       9.687  -1.627  -4.822  1.00 97.00           C  
ATOM   2838 HD11 LEU A 181       8.810  -1.408  -4.212  1.00 97.00           H  
ATOM   2839 HD12 LEU A 181       9.362  -1.667  -5.862  1.00 97.00           H  
ATOM   2840 HD13 LEU A 181      10.417  -0.826  -4.710  1.00 97.00           H  
ATOM   2841  CD2 LEU A 181      11.389  -3.354  -5.418  1.00 97.00           C  
ATOM   2842 HD21 LEU A 181      11.847  -4.294  -5.111  1.00 97.00           H  
ATOM   2843 HD22 LEU A 181      12.165  -2.590  -5.454  1.00 97.00           H  
ATOM   2844 HD23 LEU A 181      10.963  -3.478  -6.414  1.00 97.00           H  
ATOM   2845  N   LEU A 182       7.573  -3.328  -1.653  1.00 97.17           N  
ATOM   2846  H   LEU A 182       7.355  -2.343  -1.605  1.00 97.17           H  
ATOM   2847  CA  LEU A 182       6.488  -4.311  -1.510  1.00 97.17           C  
ATOM   2848  HA  LEU A 182       6.884  -5.198  -1.016  1.00 97.17           H  
ATOM   2849  C   LEU A 182       5.926  -4.799  -2.851  1.00 97.17           C  
ATOM   2850  CB  LEU A 182       5.391  -3.721  -0.621  1.00 97.17           C  
ATOM   2851  HB2 LEU A 182       4.601  -4.467  -0.541  1.00 97.17           H  
ATOM   2852  HB3 LEU A 182       4.974  -2.835  -1.100  1.00 97.17           H  
ATOM   2853  O   LEU A 182       5.277  -5.843  -2.942  1.00 97.17           O  
ATOM   2854  CG  LEU A 182       5.865  -3.359   0.795  1.00 97.17           C  
ATOM   2855  HG  LEU A 182       6.577  -2.536   0.741  1.00 97.17           H  
ATOM   2856  CD1 LEU A 182       4.671  -2.897   1.624  1.00 97.17           C  
ATOM   2857 HD11 LEU A 182       4.231  -2.018   1.153  1.00 97.17           H  
ATOM   2858 HD12 LEU A 182       3.922  -3.686   1.690  1.00 97.17           H  
ATOM   2859 HD13 LEU A 182       5.000  -2.621   2.626  1.00 97.17           H  
ATOM   2860  CD2 LEU A 182       6.537  -4.544   1.491  1.00 97.17           C  
ATOM   2861 HD21 LEU A 182       6.006  -5.470   1.272  1.00 97.17           H  
ATOM   2862 HD22 LEU A 182       7.570  -4.633   1.157  1.00 97.17           H  
ATOM   2863 HD23 LEU A 182       6.529  -4.394   2.571  1.00 97.17           H  
ATOM   2864  N   THR A 183       6.211  -4.051  -3.908  1.00 96.40           N  
ATOM   2865  H   THR A 183       6.721  -3.191  -3.769  1.00 96.40           H  
ATOM   2866  CA  THR A 183       5.762  -4.308  -5.275  1.00 96.40           C  
ATOM   2867  HA  THR A 183       4.885  -4.954  -5.256  1.00 96.40           H  
ATOM   2868  C   THR A 183       6.814  -5.035  -6.110  1.00 96.40           C  
ATOM   2869  CB  THR A 183       5.341  -2.986  -5.925  1.00 96.40           C  
ATOM   2870  HB  THR A 183       5.106  -3.146  -6.977  1.00 96.40           H  
ATOM   2871  O   THR A 183       6.623  -5.196  -7.310  1.00 96.40           O  
ATOM   2872  CG2 THR A 183       4.109  -2.391  -5.240  1.00 96.40           C  
ATOM   2873 HG21 THR A 183       4.339  -2.136  -4.205  1.00 96.40           H  
ATOM   2874 HG22 THR A 183       3.291  -3.110  -5.246  1.00 96.40           H  
ATOM   2875 HG23 THR A 183       3.798  -1.488  -5.766  1.00 96.40           H  
ATOM   2876  OG1 THR A 183       6.391  -2.062  -5.790  1.00 96.40           O  
ATOM   2877  HG1 THR A 183       6.211  -1.335  -6.391  1.00 96.40           H  
ATOM   2878  N   GLY A 184       7.906  -5.518  -5.509  1.00 92.89           N  
ATOM   2879  H   GLY A 184       8.036  -5.353  -4.521  1.00 92.89           H  
ATOM   2880  CA  GLY A 184       8.949  -6.252  -6.225  1.00 92.89           C  
ATOM   2881  HA2 GLY A 184       9.442  -5.576  -6.925  1.00 92.89           H  
ATOM   2882  HA3 GLY A 184       9.699  -6.607  -5.518  1.00 92.89           H  
ATOM   2883  C   GLY A 184       8.398  -7.456  -7.001  1.00 92.89           C  
ATOM   2884  O   GLY A 184       7.491  -8.155  -6.526  1.00 92.89           O  
ATOM   2885  N   ASP A 185       8.931  -7.672  -8.204  1.00 83.82           N  
ATOM   2886  H   ASP A 185       9.649  -7.033  -8.516  1.00 83.82           H  
ATOM   2887  CA  ASP A 185       8.477  -8.694  -9.160  1.00 83.82           C  
ATOM   2888  HA  ASP A 185       7.594  -9.172  -8.736  1.00 83.82           H  
ATOM   2889  C   ASP A 185       9.498  -9.830  -9.372  1.00 83.82           C  
ATOM   2890  CB  ASP A 185       8.036  -8.013 -10.470  1.00 83.82           C  
ATOM   2891  HB2 ASP A 185       7.588  -7.048 -10.234  1.00 83.82           H  
ATOM   2892  HB3 ASP A 185       8.907  -7.827 -11.099  1.00 83.82           H  
ATOM   2893  O   ASP A 185       9.385 -10.614 -10.307  1.00 83.82           O  
ATOM   2894  CG  ASP A 185       6.974  -8.821 -11.228  1.00 83.82           C  
ATOM   2895  OD1 ASP A 185       5.978  -9.208 -10.577  1.00 83.82           O  
ATOM   2896  OD2 ASP A 185       7.059  -8.945 -12.474  1.00 83.82           O  
ATOM   2897  N   PHE A 186      10.498  -9.942  -8.488  1.00 80.46           N  
ATOM   2898  H   PHE A 186      10.554  -9.229  -7.774  1.00 80.46           H  
ATOM   2899  CA  PHE A 186      11.498 -11.025  -8.439  1.00 80.46           C  
ATOM   2900  HA  PHE A 186      12.166 -10.779  -7.613  1.00 80.46           H  
ATOM   2901  C   PHE A 186      12.410 -11.139  -9.670  1.00 80.46           C  
ATOM   2902  CB  PHE A 186      10.832 -12.370  -8.092  1.00 80.46           C  
ATOM   2903  HB2 PHE A 186      11.608 -13.105  -7.879  1.00 80.46           H  
ATOM   2904  HB3 PHE A 186      10.276 -12.729  -8.958  1.00 80.46           H  
ATOM   2905  O   PHE A 186      13.023 -12.183  -9.887  1.00 80.46           O  
ATOM   2906  CG  PHE A 186       9.903 -12.293  -6.907  1.00 80.46           C  
ATOM   2907  CD1 PHE A 186      10.430 -12.370  -5.609  1.00 80.46           C  
ATOM   2908  HD1 PHE A 186      11.486 -12.547  -5.464  1.00 80.46           H  
ATOM   2909  CD2 PHE A 186       8.528 -12.068  -7.104  1.00 80.46           C  
ATOM   2910  HD2 PHE A 186       8.127 -12.013  -8.106  1.00 80.46           H  
ATOM   2911  CE1 PHE A 186       9.589 -12.162  -4.510  1.00 80.46           C  
ATOM   2912  HE1 PHE A 186      10.007 -12.187  -3.515  1.00 80.46           H  
ATOM   2913  CE2 PHE A 186       7.686 -11.870  -6.002  1.00 80.46           C  
ATOM   2914  HE2 PHE A 186       6.635 -11.674  -6.155  1.00 80.46           H  
ATOM   2915  CZ  PHE A 186       8.224 -11.886  -4.711  1.00 80.46           C  
ATOM   2916  HZ  PHE A 186       7.573 -11.687  -3.872  1.00 80.46           H  
ATOM   2917  N   GLN A 187      12.523 -10.076 -10.469  1.00 73.27           N  
ATOM   2918  H   GLN A 187      11.945  -9.271 -10.273  1.00 73.27           H  
ATOM   2919  CA  GLN A 187      13.271 -10.108 -11.732  1.00 73.27           C  
ATOM   2920  HA  GLN A 187      13.211 -11.118 -12.138  1.00 73.27           H  
ATOM   2921  C   GLN A 187      14.775  -9.807 -11.573  1.00 73.27           C  
ATOM   2922  CB  GLN A 187      12.607  -9.176 -12.763  1.00 73.27           C  
ATOM   2923  HB2 GLN A 187      13.136  -9.299 -13.708  1.00 73.27           H  
ATOM   2924  HB3 GLN A 187      12.711  -8.138 -12.447  1.00 73.27           H  
ATOM   2925  O   GLN A 187      15.565 -10.155 -12.450  1.00 73.27           O  
ATOM   2926  CG  GLN A 187      11.113  -9.494 -12.974  1.00 73.27           C  
ATOM   2927  HG2 GLN A 187      10.553  -9.118 -12.117  1.00 73.27           H  
ATOM   2928  HG3 GLN A 187      10.972 -10.573 -13.020  1.00 73.27           H  
ATOM   2929  CD  GLN A 187      10.504  -8.893 -14.240  1.00 73.27           C  
ATOM   2930  NE2 GLN A 187       9.194  -8.782 -14.322  1.00 73.27           N  
ATOM   2931 HE21 GLN A 187       8.804  -8.583 -15.232  1.00 73.27           H  
ATOM   2932 HE22 GLN A 187       8.588  -8.989 -13.541  1.00 73.27           H  
ATOM   2933  OE1 GLN A 187      11.169  -8.568 -15.209  1.00 73.27           O  
ATOM   2934  N   SER A 188      15.196  -9.187 -10.466  1.00 64.90           N  
ATOM   2935  H   SER A 188      14.510  -8.911  -9.778  1.00 64.90           H  
ATOM   2936  CA  SER A 188      16.588  -8.778 -10.216  1.00 64.90           C  
ATOM   2937  HA  SER A 188      17.248  -9.491 -10.710  1.00 64.90           H  
ATOM   2938  C   SER A 188      16.959  -8.803  -8.720  1.00 64.90           C  
ATOM   2939  CB  SER A 188      16.845  -7.401 -10.860  1.00 64.90           C  
ATOM   2940  HB2 SER A 188      17.874  -7.093 -10.677  1.00 64.90           H  
ATOM   2941  HB3 SER A 188      16.698  -7.485 -11.937  1.00 64.90           H  
ATOM   2942  O   SER A 188      16.116  -9.045  -7.849  1.00 64.90           O  
ATOM   2943  OG  SER A 188      15.968  -6.416 -10.362  1.00 64.90           O  
ATOM   2944  HG  SER A 188      16.080  -5.595 -10.846  1.00 64.90           H  
ATOM   2945  N   TYR A 189      18.249  -8.608  -8.403  1.00 75.01           N  
ATOM   2946  H   TYR A 189      18.888  -8.352  -9.142  1.00 75.01           H  
ATOM   2947  CA  TYR A 189      18.704  -8.439  -7.015  1.00 75.01           C  
ATOM   2948  HA  TYR A 189      18.459  -9.341  -6.453  1.00 75.01           H  
ATOM   2949  C   TYR A 189      17.975  -7.260  -6.369  1.00 75.01           C  
ATOM   2950  CB  TYR A 189      20.223  -8.215  -6.952  1.00 75.01           C  
ATOM   2951  HB2 TYR A 189      20.485  -7.400  -7.626  1.00 75.01           H  
ATOM   2952  HB3 TYR A 189      20.727  -9.113  -7.309  1.00 75.01           H  
ATOM   2953  O   TYR A 189      17.764  -6.242  -7.018  1.00 75.01           O  
ATOM   2954  CG  TYR A 189      20.739  -7.878  -5.559  1.00 75.01           C  
ATOM   2955  CD1 TYR A 189      20.937  -6.533  -5.188  1.00 75.01           C  
ATOM   2956  HD1 TYR A 189      20.728  -5.744  -5.894  1.00 75.01           H  
ATOM   2957  CD2 TYR A 189      20.965  -8.902  -4.618  1.00 75.01           C  
ATOM   2958  HD2 TYR A 189      20.792  -9.933  -4.891  1.00 75.01           H  
ATOM   2959  CE1 TYR A 189      21.370  -6.210  -3.887  1.00 75.01           C  
ATOM   2960  HE1 TYR A 189      21.500  -5.174  -3.611  1.00 75.01           H  
ATOM   2961  CE2 TYR A 189      21.400  -8.584  -3.316  1.00 75.01           C  
ATOM   2962  HE2 TYR A 189      21.560  -9.362  -2.584  1.00 75.01           H  
ATOM   2963  OH  TYR A 189      22.023  -6.926  -1.692  1.00 75.01           O  
ATOM   2964  HH  TYR A 189      22.074  -5.973  -1.590  1.00 75.01           H  
ATOM   2965  CZ  TYR A 189      21.603  -7.238  -2.948  1.00 75.01           C  
ATOM   2966  N   ALA A 190      17.602  -7.398  -5.095  1.00 74.10           N  
ATOM   2967  H   ALA A 190      17.882  -8.224  -4.586  1.00 74.10           H  
ATOM   2968  CA  ALA A 190      16.800  -6.407  -4.387  1.00 74.10           C  
ATOM   2969  HA  ALA A 190      16.564  -6.864  -3.425  1.00 74.10           H  
ATOM   2970  C   ALA A 190      15.434  -6.079  -5.047  1.00 74.10           C  
ATOM   2971  CB  ALA A 190      17.661  -5.176  -4.066  1.00 74.10           C  
ATOM   2972  HB1 ALA A 190      18.030  -4.715  -4.983  1.00 74.10           H  
ATOM   2973  HB2 ALA A 190      18.512  -5.465  -3.449  1.00 74.10           H  
ATOM   2974  HB3 ALA A 190      17.062  -4.432  -3.540  1.00 74.10           H  
ATOM   2975  O   ALA A 190      14.822  -5.082  -4.696  1.00 74.10           O  
ATOM   2976  N   ALA A 191      14.909  -6.928  -5.942  1.00 81.52           N  
ATOM   2977  H   ALA A 191      15.489  -7.672  -6.305  1.00 81.52           H  
ATOM   2978  CA  ALA A 191      13.587  -6.749  -6.559  1.00 81.52           C  
ATOM   2979  HA  ALA A 191      13.213  -5.758  -6.300  1.00 81.52           H  
ATOM   2980  C   ALA A 191      12.525  -7.744  -6.057  1.00 81.52           C  
ATOM   2981  CB  ALA A 191      13.731  -6.770  -8.080  1.00 81.52           C  
ATOM   2982  HB1 ALA A 191      13.957  -7.781  -8.422  1.00 81.52           H  
ATOM   2983  HB2 ALA A 191      14.532  -6.091  -8.375  1.00 81.52           H  
ATOM   2984  HB3 ALA A 191      12.805  -6.435  -8.546  1.00 81.52           H  
ATOM   2985  O   ALA A 191      11.517  -7.968  -6.726  1.00 81.52           O  
ATOM   2986  N   SER A 192      12.744  -8.390  -4.908  1.00 88.66           N  
ATOM   2987  H   SER A 192      13.564  -8.139  -4.375  1.00 88.66           H  
ATOM   2988  CA  SER A 192      11.729  -9.199  -4.219  1.00 88.66           C  
ATOM   2989  HA  SER A 192      11.105  -9.698  -4.959  1.00 88.66           H  
ATOM   2990  C   SER A 192      10.802  -8.322  -3.359  1.00 88.66           C  
ATOM   2991  CB  SER A 192      12.420 -10.284  -3.380  1.00 88.66           C  
ATOM   2992  HB2 SER A 192      11.658 -10.863  -2.858  1.00 88.66           H  
ATOM   2993  HB3 SER A 192      12.984 -10.947  -4.035  1.00 88.66           H  
ATOM   2994  O   SER A 192      10.899  -7.097  -3.377  1.00 88.66           O  
ATOM   2995  OG  SER A 192      13.296  -9.701  -2.436  1.00 88.66           O  
ATOM   2996  HG  SER A 192      13.459 -10.267  -1.679  1.00 88.66           H  
ATOM   2997  N   ILE A 193       9.891  -8.934  -2.591  1.00 93.34           N  
ATOM   2998  H   ILE A 193       9.851  -9.943  -2.586  1.00 93.34           H  
ATOM   2999  CA  ILE A 193       9.097  -8.212  -1.587  1.00 93.34           C  
ATOM   3000  HA  ILE A 193       8.801  -7.248  -2.001  1.00 93.34           H  
ATOM   3001  C   ILE A 193       9.983  -7.976  -0.359  1.00 93.34           C  
ATOM   3002  CB  ILE A 193       7.808  -8.971  -1.223  1.00 93.34           C  
ATOM   3003  HB  ILE A 193       8.087  -9.916  -0.758  1.00 93.34           H  
ATOM   3004  O   ILE A 193      10.198  -8.890   0.443  1.00 93.34           O  
ATOM   3005  CG1 ILE A 193       6.931  -9.259  -2.459  1.00 93.34           C  
ATOM   3006 HG12 ILE A 193       6.452  -8.339  -2.796  1.00 93.34           H  
ATOM   3007 HG13 ILE A 193       7.547  -9.612  -3.286  1.00 93.34           H  
ATOM   3008  CG2 ILE A 193       6.985  -8.148  -0.221  1.00 93.34           C  
ATOM   3009 HG21 ILE A 193       6.255  -8.795   0.265  1.00 93.34           H  
ATOM   3010 HG22 ILE A 193       6.466  -7.337  -0.733  1.00 93.34           H  
ATOM   3011 HG23 ILE A 193       7.623  -7.715   0.549  1.00 93.34           H  
ATOM   3012  CD1 ILE A 193       5.857 -10.315  -2.175  1.00 93.34           C  
ATOM   3013 HD11 ILE A 193       5.316 -10.533  -3.096  1.00 93.34           H  
ATOM   3014 HD12 ILE A 193       6.321 -11.232  -1.812  1.00 93.34           H  
ATOM   3015 HD13 ILE A 193       5.154  -9.950  -1.427  1.00 93.34           H  
ATOM   3016  N   ILE A 194      10.503  -6.758  -0.236  1.00 95.10           N  
ATOM   3017  H   ILE A 194      10.252  -6.079  -0.941  1.00 95.10           H  
ATOM   3018  CA  ILE A 194      11.562  -6.396   0.705  1.00 95.10           C  
ATOM   3019  HA  ILE A 194      11.955  -7.311   1.149  1.00 95.10           H  
ATOM   3020  C   ILE A 194      11.030  -5.532   1.835  1.00 95.10           C  
ATOM   3021  CB  ILE A 194      12.732  -5.716  -0.033  1.00 95.10           C  
ATOM   3022  HB  ILE A 194      12.331  -4.942  -0.687  1.00 95.10           H  
ATOM   3023  O   ILE A 194      10.497  -4.443   1.614  1.00 95.10           O  
ATOM   3024  CG1 ILE A 194      13.427  -6.791  -0.883  1.00 95.10           C  
ATOM   3025 HG12 ILE A 194      12.679  -7.345  -1.450  1.00 95.10           H  
ATOM   3026 HG13 ILE A 194      13.953  -7.498  -0.241  1.00 95.10           H  
ATOM   3027  CG2 ILE A 194      13.738  -5.061   0.935  1.00 95.10           C  
ATOM   3028 HG21 ILE A 194      14.610  -4.685   0.400  1.00 95.10           H  
ATOM   3029 HG22 ILE A 194      14.057  -5.784   1.687  1.00 95.10           H  
ATOM   3030 HG23 ILE A 194      13.282  -4.216   1.449  1.00 95.10           H  
ATOM   3031  CD1 ILE A 194      14.396  -6.210  -1.896  1.00 95.10           C  
ATOM   3032 HD11 ILE A 194      14.642  -7.008  -2.597  1.00 95.10           H  
ATOM   3033 HD12 ILE A 194      15.304  -5.853  -1.411  1.00 95.10           H  
ATOM   3034 HD13 ILE A 194      13.905  -5.394  -2.426  1.00 95.10           H  
ATOM   3035  N   TRP A 195      11.302  -5.999   3.050  1.00 97.01           N  
ATOM   3036  H   TRP A 195      11.771  -6.892   3.110  1.00 97.01           H  
ATOM   3037  CA  TRP A 195      11.252  -5.210   4.271  1.00 97.01           C  
ATOM   3038  HA  TRP A 195      11.069  -4.165   4.022  1.00 97.01           H  
ATOM   3039  C   TRP A 195      12.599  -5.362   4.984  1.00 97.01           C  
ATOM   3040  CB  TRP A 195      10.093  -5.679   5.139  1.00 97.01           C  
ATOM   3041  HB2 TRP A 195      10.316  -6.643   5.598  1.00 97.01           H  
ATOM   3042  HB3 TRP A 195       9.222  -5.806   4.495  1.00 97.01           H  
ATOM   3043  O   TRP A 195      12.890  -6.444   5.504  1.00 97.01           O  
ATOM   3044  CG  TRP A 195       9.724  -4.691   6.187  1.00 97.01           C  
ATOM   3045  CD1 TRP A 195      10.378  -4.448   7.343  1.00 97.01           C  
ATOM   3046  HD1 TRP A 195      11.275  -4.939   7.689  1.00 97.01           H  
ATOM   3047  CD2 TRP A 195       8.631  -3.732   6.144  1.00 97.01           C  
ATOM   3048  CE2 TRP A 195       8.631  -2.973   7.344  1.00 97.01           C  
ATOM   3049  CE3 TRP A 195       7.641  -3.427   5.192  1.00 97.01           C  
ATOM   3050  HE3 TRP A 195       7.646  -3.984   4.266  1.00 97.01           H  
ATOM   3051  NE1 TRP A 195       9.745  -3.423   8.014  1.00 97.01           N  
ATOM   3052  HE1 TRP A 195      10.109  -3.046   8.878  1.00 97.01           H  
ATOM   3053  CH2 TRP A 195       6.670  -1.731   6.642  1.00 97.01           C  
ATOM   3054  HH2 TRP A 195       5.937  -0.958   6.820  1.00 97.01           H  
ATOM   3055  CZ2 TRP A 195       7.657  -1.997   7.598  1.00 97.01           C  
ATOM   3056  HZ2 TRP A 195       7.659  -1.427   8.516  1.00 97.01           H  
ATOM   3057  CZ3 TRP A 195       6.663  -2.448   5.438  1.00 97.01           C  
ATOM   3058  HZ3 TRP A 195       5.916  -2.228   4.690  1.00 97.01           H  
ATOM   3059  N   PRO A 196      13.473  -4.346   4.955  1.00 96.22           N  
ATOM   3060  CA  PRO A 196      14.909  -4.535   5.151  1.00 96.22           C  
ATOM   3061  HA  PRO A 196      15.271  -5.239   4.401  1.00 96.22           H  
ATOM   3062  C   PRO A 196      15.282  -5.090   6.531  1.00 96.22           C  
ATOM   3063  CB  PRO A 196      15.541  -3.166   4.875  1.00 96.22           C  
ATOM   3064  HB2 PRO A 196      16.383  -2.955   5.534  1.00 96.22           H  
ATOM   3065  HB3 PRO A 196      15.858  -3.119   3.833  1.00 96.22           H  
ATOM   3066  O   PRO A 196      16.205  -5.902   6.626  1.00 96.22           O  
ATOM   3067  CG  PRO A 196      14.400  -2.177   5.094  1.00 96.22           C  
ATOM   3068  HG2 PRO A 196      14.532  -1.269   4.505  1.00 96.22           H  
ATOM   3069  HG3 PRO A 196      14.335  -1.923   6.151  1.00 96.22           H  
ATOM   3070  CD  PRO A 196      13.168  -2.958   4.656  1.00 96.22           C  
ATOM   3071  HD2 PRO A 196      13.012  -2.834   3.584  1.00 96.22           H  
ATOM   3072  HD3 PRO A 196      12.298  -2.618   5.218  1.00 96.22           H  
ATOM   3073  N   GLU A 197      14.558  -4.738   7.591  1.00 96.38           N  
ATOM   3074  H   GLU A 197      13.861  -4.014   7.493  1.00 96.38           H  
ATOM   3075  CA  GLU A 197      14.791  -5.265   8.942  1.00 96.38           C  
ATOM   3076  HA  GLU A 197      15.840  -5.127   9.205  1.00 96.38           H  
ATOM   3077  C   GLU A 197      14.485  -6.768   9.064  1.00 96.38           C  
ATOM   3078  CB  GLU A 197      13.933  -4.496   9.952  1.00 96.38           C  
ATOM   3079  HB2 GLU A 197      12.894  -4.593   9.639  1.00 96.38           H  
ATOM   3080  HB3 GLU A 197      14.040  -4.982  10.921  1.00 96.38           H  
ATOM   3081  O   GLU A 197      15.050  -7.444   9.927  1.00 96.38           O  
ATOM   3082  CG  GLU A 197      14.310  -3.014  10.136  1.00 96.38           C  
ATOM   3083  HG2 GLU A 197      15.395  -2.946  10.221  1.00 96.38           H  
ATOM   3084  HG3 GLU A 197      13.899  -2.679  11.088  1.00 96.38           H  
ATOM   3085  CD  GLU A 197      13.819  -2.067   9.026  1.00 96.38           C  
ATOM   3086  OE1 GLU A 197      14.279  -0.903   9.029  1.00 96.38           O  
ATOM   3087  OE2 GLU A 197      13.033  -2.509   8.157  1.00 96.38           O  
ATOM   3088  N   LEU A 198      13.634  -7.308   8.184  1.00 96.85           N  
ATOM   3089  H   LEU A 198      13.254  -6.699   7.474  1.00 96.85           H  
ATOM   3090  CA  LEU A 198      13.223  -8.714   8.175  1.00 96.85           C  
ATOM   3091  HA  LEU A 198      13.464  -9.168   9.136  1.00 96.85           H  
ATOM   3092  C   LEU A 198      13.987  -9.513   7.108  1.00 96.85           C  
ATOM   3093  CB  LEU A 198      11.693  -8.796   7.970  1.00 96.85           C  
ATOM   3094  HB2 LEU A 198      11.401  -9.846   7.985  1.00 96.85           H  
ATOM   3095  HB3 LEU A 198      11.448  -8.402   6.984  1.00 96.85           H  
ATOM   3096  O   LEU A 198      14.677 -10.494   7.407  1.00 96.85           O  
ATOM   3097  CG  LEU A 198      10.841  -8.033   9.006  1.00 96.85           C  
ATOM   3098  HG  LEU A 198      11.065  -6.968   8.951  1.00 96.85           H  
ATOM   3099  CD1 LEU A 198       9.357  -8.225   8.691  1.00 96.85           C  
ATOM   3100 HD11 LEU A 198       9.093  -9.282   8.712  1.00 96.85           H  
ATOM   3101 HD12 LEU A 198       9.132  -7.805   7.711  1.00 96.85           H  
ATOM   3102 HD13 LEU A 198       8.757  -7.691   9.429  1.00 96.85           H  
ATOM   3103  CD2 LEU A 198      11.099  -8.514  10.434  1.00 96.85           C  
ATOM   3104 HD21 LEU A 198      12.122  -8.278  10.727  1.00 96.85           H  
ATOM   3105 HD22 LEU A 198      10.921  -9.587  10.506  1.00 96.85           H  
ATOM   3106 HD23 LEU A 198      10.427  -7.992  11.115  1.00 96.85           H  
ATOM   3107  N   THR A 199      13.886  -9.078   5.853  1.00 94.82           N  
ATOM   3108  H   THR A 199      13.345  -8.243   5.683  1.00 94.82           H  
ATOM   3109  CA  THR A 199      14.380  -9.802   4.671  1.00 94.82           C  
ATOM   3110  HA  THR A 199      14.395 -10.872   4.877  1.00 94.82           H  
ATOM   3111  C   THR A 199      15.787  -9.390   4.266  1.00 94.82           C  
ATOM   3112  CB  THR A 199      13.454  -9.567   3.468  1.00 94.82           C  
ATOM   3113  HB  THR A 199      13.820 -10.142   2.617  1.00 94.82           H  
ATOM   3114  O   THR A 199      16.455 -10.100   3.513  1.00 94.82           O  
ATOM   3115  CG2 THR A 199      12.023  -9.992   3.768  1.00 94.82           C  
ATOM   3116 HG21 THR A 199      11.986 -11.060   3.981  1.00 94.82           H  
ATOM   3117 HG22 THR A 199      11.416  -9.766   2.892  1.00 94.82           H  
ATOM   3118 HG23 THR A 199      11.622  -9.431   4.612  1.00 94.82           H  
ATOM   3119  OG1 THR A 199      13.399  -8.204   3.105  1.00 94.82           O  
ATOM   3120  HG1 THR A 199      14.204  -7.977   2.635  1.00 94.82           H  
ATOM   3121  N   ARG A 200      16.237  -8.213   4.719  1.00 91.30           N  
ATOM   3122  H   ARG A 200      15.643  -7.702   5.356  1.00 91.30           H  
ATOM   3123  CA  ARG A 200      17.331  -7.471   4.076  1.00 91.30           C  
ATOM   3124  HA  ARG A 200      17.314  -6.448   4.452  1.00 91.30           H  
ATOM   3125  C   ARG A 200      17.062  -7.359   2.567  1.00 91.30           C  
ATOM   3126  CB  ARG A 200      18.686  -8.095   4.456  1.00 91.30           C  
ATOM   3127  HB2 ARG A 200      18.819  -9.038   3.926  1.00 91.30           H  
ATOM   3128  HB3 ARG A 200      19.470  -7.407   4.139  1.00 91.30           H  
ATOM   3129  O   ARG A 200      15.908  -7.289   2.162  1.00 91.30           O  
ATOM   3130  CG  ARG A 200      18.812  -8.353   5.966  1.00 91.30           C  
ATOM   3131  HG2 ARG A 200      18.393  -9.331   6.202  1.00 91.30           H  
ATOM   3132  HG3 ARG A 200      18.271  -7.588   6.523  1.00 91.30           H  
ATOM   3133  CD  ARG A 200      20.279  -8.291   6.383  1.00 91.30           C  
ATOM   3134  HD2 ARG A 200      20.871  -8.940   5.737  1.00 91.30           H  
ATOM   3135  HD3 ARG A 200      20.623  -7.265   6.251  1.00 91.30           H  
ATOM   3136  NE  ARG A 200      20.468  -8.696   7.782  1.00 91.30           N  
ATOM   3137  HE  ARG A 200      19.640  -8.994   8.277  1.00 91.30           H  
ATOM   3138  NH1 ARG A 200      22.704  -8.202   7.885  1.00 91.30           N  
ATOM   3139 HH11 ARG A 200      23.566  -8.130   8.407  1.00 91.30           H  
ATOM   3140 HH12 ARG A 200      22.661  -7.925   6.915  1.00 91.30           H  
ATOM   3141  NH2 ARG A 200      21.655  -8.970   9.702  1.00 91.30           N  
ATOM   3142 HH21 ARG A 200      22.515  -8.879  10.222  1.00 91.30           H  
ATOM   3143 HH22 ARG A 200      20.801  -9.237  10.171  1.00 91.30           H  
ATOM   3144  CZ  ARG A 200      21.605  -8.627   8.447  1.00 91.30           C  
ATOM   3145  N   TYR A 201      18.100  -7.371   1.737  1.00 88.58           N  
ATOM   3146  H   TYR A 201      19.026  -7.431   2.137  1.00 88.58           H  
ATOM   3147  CA  TYR A 201      17.990  -7.228   0.278  1.00 88.58           C  
ATOM   3148  HA  TYR A 201      16.986  -6.888   0.024  1.00 88.58           H  
ATOM   3149  C   TYR A 201      18.190  -8.544  -0.496  1.00 88.58           C  
ATOM   3150  CB  TYR A 201      18.963  -6.132  -0.170  1.00 88.58           C  
ATOM   3151  HB2 TYR A 201      19.969  -6.382   0.166  1.00 88.58           H  
ATOM   3152  HB3 TYR A 201      18.986  -6.097  -1.260  1.00 88.58           H  
ATOM   3153  O   TYR A 201      18.334  -8.530  -1.716  1.00 88.58           O  
ATOM   3154  CG  TYR A 201      18.590  -4.750   0.330  1.00 88.58           C  
ATOM   3155  CD1 TYR A 201      17.702  -3.957  -0.421  1.00 88.58           C  
ATOM   3156  HD1 TYR A 201      17.278  -4.334  -1.340  1.00 88.58           H  
ATOM   3157  CD2 TYR A 201      19.127  -4.252   1.535  1.00 88.58           C  
ATOM   3158  HD2 TYR A 201      19.810  -4.855   2.114  1.00 88.58           H  
ATOM   3159  CE1 TYR A 201      17.381  -2.656   0.005  1.00 88.58           C  
ATOM   3160  HE1 TYR A 201      16.730  -2.022  -0.580  1.00 88.58           H  
ATOM   3161  CE2 TYR A 201      18.783  -2.960   1.980  1.00 88.58           C  
ATOM   3162  HE2 TYR A 201      19.191  -2.566   2.899  1.00 88.58           H  
ATOM   3163  OH  TYR A 201      17.627  -0.888   1.598  1.00 88.58           O  
ATOM   3164  HH  TYR A 201      17.895  -0.683   2.497  1.00 88.58           H  
ATOM   3165  CZ  TYR A 201      17.920  -2.153   1.205  1.00 88.58           C  
ATOM   3166  N   TYR A 202      18.239  -9.682   0.204  1.00 85.96           N  
ATOM   3167  H   TYR A 202      18.071  -9.640   1.199  1.00 85.96           H  
ATOM   3168  CA  TYR A 202      18.554 -10.995  -0.378  1.00 85.96           C  
ATOM   3169  HA  TYR A 202      18.583 -10.913  -1.464  1.00 85.96           H  
ATOM   3170  C   TYR A 202      17.508 -12.077  -0.080  1.00 85.96           C  
ATOM   3171  CB  TYR A 202      19.950 -11.428   0.092  1.00 85.96           C  
ATOM   3172  HB2 TYR A 202      20.679 -10.752  -0.355  1.00 85.96           H  
ATOM   3173  HB3 TYR A 202      20.168 -12.424  -0.292  1.00 85.96           H  
ATOM   3174  O   TYR A 202      17.672 -13.214  -0.514  1.00 85.96           O  
ATOM   3175  CG  TYR A 202      20.138 -11.431   1.600  1.00 85.96           C  
ATOM   3176  CD1 TYR A 202      20.945 -10.448   2.200  1.00 85.96           C  
ATOM   3177  HD1 TYR A 202      21.438  -9.712   1.583  1.00 85.96           H  
ATOM   3178  CD2 TYR A 202      19.514 -12.411   2.397  1.00 85.96           C  
ATOM   3179  HD2 TYR A 202      18.897 -13.169   1.938  1.00 85.96           H  
ATOM   3180  CE1 TYR A 202      21.144 -10.455   3.592  1.00 85.96           C  
ATOM   3181  HE1 TYR A 202      21.814  -9.736   4.041  1.00 85.96           H  
ATOM   3182  CE2 TYR A 202      19.673 -12.395   3.794  1.00 85.96           C  
ATOM   3183  HE2 TYR A 202      19.161 -13.133   4.393  1.00 85.96           H  
ATOM   3184  OH  TYR A 202      20.655 -11.417   5.744  1.00 85.96           O  
ATOM   3185  HH  TYR A 202      20.140 -12.130   6.130  1.00 85.96           H  
ATOM   3186  CZ  TYR A 202      20.491 -11.417   4.395  1.00 85.96           C  
ATOM   3187  N   ASP A 203      16.464 -11.748   0.676  1.00 91.15           N  
ATOM   3188  H   ASP A 203      16.351 -10.784   0.957  1.00 91.15           H  
ATOM   3189  CA  ASP A 203      15.348 -12.643   0.980  1.00 91.15           C  
ATOM   3190  HA  ASP A 203      15.424 -13.533   0.355  1.00 91.15           H  
ATOM   3191  C   ASP A 203      14.023 -11.949   0.612  1.00 91.15           C  
ATOM   3192  CB  ASP A 203      15.437 -13.087   2.459  1.00 91.15           C  
ATOM   3193  HB2 ASP A 203      14.920 -12.362   3.088  1.00 91.15           H  
ATOM   3194  HB3 ASP A 203      16.484 -13.102   2.763  1.00 91.15           H  
ATOM   3195  O   ASP A 203      14.010 -10.818   0.116  1.00 91.15           O  
ATOM   3196  CG  ASP A 203      14.864 -14.486   2.732  1.00 91.15           C  
ATOM   3197  OD1 ASP A 203      14.103 -14.979   1.874  1.00 91.15           O  
ATOM   3198  OD2 ASP A 203      15.190 -15.055   3.811  1.00 91.15           O  
ATOM   3199  N   THR A 204      12.895 -12.615   0.827  1.00 93.73           N  
ATOM   3200  H   THR A 204      12.960 -13.540   1.226  1.00 93.73           H  
ATOM   3201  CA  THR A 204      11.561 -12.073   0.537  1.00 93.73           C  
ATOM   3202  HA  THR A 204      11.632 -10.993   0.406  1.00 93.73           H  
ATOM   3203  C   THR A 204      10.609 -12.325   1.694  1.00 93.73           C  
ATOM   3204  CB  THR A 204      11.011 -12.660  -0.771  1.00 93.73           C  
ATOM   3205  HB  THR A 204      11.717 -12.418  -1.566  1.00 93.73           H  
ATOM   3206  O   THR A 204      10.677 -13.362   2.347  1.00 93.73           O  
ATOM   3207  CG2 THR A 204      10.837 -14.178  -0.781  1.00 93.73           C  
ATOM   3208 HG21 THR A 204      11.775 -14.662  -0.507  1.00 93.73           H  
ATOM   3209 HG22 THR A 204      10.561 -14.512  -1.781  1.00 93.73           H  
ATOM   3210 HG23 THR A 204      10.072 -14.482  -0.067  1.00 93.73           H  
ATOM   3211  OG1 THR A 204       9.750 -12.102  -1.092  1.00 93.73           O  
ATOM   3212  HG1 THR A 204       9.217 -12.125  -0.294  1.00 93.73           H  
ATOM   3213  N   LEU A 205       9.671 -11.403   1.917  1.00 95.52           N  
ATOM   3214  H   LEU A 205       9.711 -10.531   1.410  1.00 95.52           H  
ATOM   3215  CA  LEU A 205       8.506 -11.681   2.760  1.00 95.52           C  
ATOM   3216  HA  LEU A 205       8.829 -11.999   3.751  1.00 95.52           H  
ATOM   3217  C   LEU A 205       7.698 -12.814   2.140  1.00 95.52           C  
ATOM   3218  CB  LEU A 205       7.616 -10.438   2.866  1.00 95.52           C  
ATOM   3219  HB2 LEU A 205       7.327 -10.135   1.860  1.00 95.52           H  
ATOM   3220  HB3 LEU A 205       6.707 -10.712   3.401  1.00 95.52           H  
ATOM   3221  O   LEU A 205       7.668 -12.890   0.914  1.00 95.52           O  
ATOM   3222  CG  LEU A 205       8.256  -9.240   3.580  1.00 95.52           C  
ATOM   3223  HG  LEU A 205       9.143  -8.904   3.043  1.00 95.52           H  
ATOM   3224  CD1 LEU A 205       7.238  -8.109   3.607  1.00 95.52           C  
ATOM   3225 HD11 LEU A 205       6.959  -7.808   2.597  1.00 95.52           H  
ATOM   3226 HD12 LEU A 205       7.649  -7.244   4.128  1.00 95.52           H  
ATOM   3227 HD13 LEU A 205       6.345  -8.448   4.132  1.00 95.52           H  
ATOM   3228  CD2 LEU A 205       8.625  -9.572   5.025  1.00 95.52           C  
ATOM   3229 HD21 LEU A 205       7.757  -9.971   5.550  1.00 95.52           H  
ATOM   3230 HD22 LEU A 205       9.436 -10.299   5.044  1.00 95.52           H  
ATOM   3231 HD23 LEU A 205       8.964  -8.667   5.528  1.00 95.52           H  
ATOM   3232  N   ASP A 206       7.032 -13.633   2.955  1.00 93.62           N  
ATOM   3233  H   ASP A 206       7.077 -13.454   3.948  1.00 93.62           H  
ATOM   3234  CA  ASP A 206       6.125 -14.702   2.519  1.00 93.62           C  
ATOM   3235  HA  ASP A 206       6.586 -15.259   1.703  1.00 93.62           H  
ATOM   3236  C   ASP A 206       4.797 -14.109   2.026  1.00 93.62           C  
ATOM   3237  CB  ASP A 206       5.864 -15.693   3.671  1.00 93.62           C  
ATOM   3238  HB2 ASP A 206       5.382 -15.172   4.497  1.00 93.62           H  
ATOM   3239  HB3 ASP A 206       5.171 -16.458   3.318  1.00 93.62           H  
ATOM   3240  O   ASP A 206       4.339 -14.440   0.930  1.00 93.62           O  
ATOM   3241  CG  ASP A 206       7.129 -16.392   4.179  1.00 93.62           C  
ATOM   3242  OD1 ASP A 206       7.913 -16.872   3.335  1.00 93.62           O  
ATOM   3243  OD2 ASP A 206       7.318 -16.446   5.420  1.00 93.62           O  
ATOM   3244  N   MET A 207       4.247 -13.177   2.814  1.00 94.65           N  
ATOM   3245  H   MET A 207       4.752 -12.945   3.658  1.00 94.65           H  
ATOM   3246  CA  MET A 207       3.027 -12.410   2.556  1.00 94.65           C  
ATOM   3247  HA  MET A 207       2.802 -12.459   1.490  1.00 94.65           H  
ATOM   3248  C   MET A 207       3.231 -10.946   2.959  1.00 94.65           C  
ATOM   3249  CB  MET A 207       1.846 -13.012   3.349  1.00 94.65           C  
ATOM   3250  HB2 MET A 207       1.645 -14.015   2.973  1.00 94.65           H  
ATOM   3251  HB3 MET A 207       2.126 -13.082   4.400  1.00 94.65           H  
ATOM   3252  O   MET A 207       3.911 -10.667   3.949  1.00 94.65           O  
ATOM   3253  CG  MET A 207       0.564 -12.163   3.252  1.00 94.65           C  
ATOM   3254  HG2 MET A 207       0.796 -11.141   3.552  1.00 94.65           H  
ATOM   3255  HG3 MET A 207       0.256 -12.115   2.207  1.00 94.65           H  
ATOM   3256  SD  MET A 207      -0.855 -12.578   4.305  1.00 94.65           S  
ATOM   3257  CE  MET A 207      -0.771 -14.381   4.450  1.00 94.65           C  
ATOM   3258  HE1 MET A 207       0.143 -14.663   4.972  1.00 94.65           H  
ATOM   3259  HE2 MET A 207      -1.625 -14.737   5.026  1.00 94.65           H  
ATOM   3260  HE3 MET A 207      -0.783 -14.840   3.462  1.00 94.65           H  
ATOM   3261  N   VAL A 208       2.570 -10.024   2.255  1.00 97.39           N  
ATOM   3262  H   VAL A 208       2.044 -10.327   1.448  1.00 97.39           H  
ATOM   3263  CA  VAL A 208       2.350  -8.655   2.742  1.00 97.39           C  
ATOM   3264  HA  VAL A 208       2.351  -8.695   3.832  1.00 97.39           H  
ATOM   3265  C   VAL A 208       0.989  -8.094   2.321  1.00 97.39           C  
ATOM   3266  CB  VAL A 208       3.509  -7.730   2.331  1.00 97.39           C  
ATOM   3267  HB  VAL A 208       4.425  -8.139   2.758  1.00 97.39           H  
ATOM   3268  O   VAL A 208       0.525  -8.311   1.200  1.00 97.39           O  
ATOM   3269  CG1 VAL A 208       3.698  -7.669   0.813  1.00 97.39           C  
ATOM   3270 HG11 VAL A 208       4.451  -6.923   0.556  1.00 97.39           H  
ATOM   3271 HG12 VAL A 208       4.033  -8.643   0.459  1.00 97.39           H  
ATOM   3272 HG13 VAL A 208       2.762  -7.416   0.315  1.00 97.39           H  
ATOM   3273  CG2 VAL A 208       3.345  -6.314   2.889  1.00 97.39           C  
ATOM   3274 HG21 VAL A 208       2.587  -5.764   2.332  1.00 97.39           H  
ATOM   3275 HG22 VAL A 208       4.296  -5.785   2.833  1.00 97.39           H  
ATOM   3276 HG23 VAL A 208       3.042  -6.361   3.935  1.00 97.39           H  
ATOM   3277  N   GLU A 209       0.372  -7.315   3.204  1.00 97.80           N  
ATOM   3278  H   GLU A 209       0.773  -7.243   4.128  1.00 97.80           H  
ATOM   3279  CA  GLU A 209      -0.799  -6.487   2.921  1.00 97.80           C  
ATOM   3280  HA  GLU A 209      -0.997  -6.489   1.849  1.00 97.80           H  
ATOM   3281  C   GLU A 209      -0.570  -5.050   3.372  1.00 97.80           C  
ATOM   3282  CB  GLU A 209      -2.044  -7.006   3.647  1.00 97.80           C  
ATOM   3283  HB2 GLU A 209      -1.852  -7.056   4.719  1.00 97.80           H  
ATOM   3284  HB3 GLU A 209      -2.853  -6.295   3.476  1.00 97.80           H  
ATOM   3285  O   GLU A 209      -0.181  -4.826   4.512  1.00 97.80           O  
ATOM   3286  CG  GLU A 209      -2.494  -8.372   3.145  1.00 97.80           C  
ATOM   3287  HG2 GLU A 209      -1.794  -9.141   3.472  1.00 97.80           H  
ATOM   3288  HG3 GLU A 209      -2.495  -8.340   2.055  1.00 97.80           H  
ATOM   3289  CD  GLU A 209      -3.905  -8.701   3.640  1.00 97.80           C  
ATOM   3290  OE1 GLU A 209      -4.676  -9.265   2.836  1.00 97.80           O  
ATOM   3291  OE2 GLU A 209      -4.284  -8.364   4.793  1.00 97.80           O  
ATOM   3292  N   MET A 210      -0.901  -4.076   2.526  1.00 98.71           N  
ATOM   3293  H   MET A 210      -1.278  -4.351   1.631  1.00 98.71           H  
ATOM   3294  CA  MET A 210      -1.079  -2.680   2.934  1.00 98.71           C  
ATOM   3295  HA  MET A 210      -0.631  -2.508   3.913  1.00 98.71           H  
ATOM   3296  C   MET A 210      -2.570  -2.389   3.018  1.00 98.71           C  
ATOM   3297  CB  MET A 210      -0.438  -1.719   1.930  1.00 98.71           C  
ATOM   3298  HB2 MET A 210      -0.853  -1.902   0.938  1.00 98.71           H  
ATOM   3299  HB3 MET A 210      -0.695  -0.698   2.213  1.00 98.71           H  
ATOM   3300  O   MET A 210      -3.297  -2.644   2.056  1.00 98.71           O  
ATOM   3301  CG  MET A 210       1.083  -1.839   1.861  1.00 98.71           C  
ATOM   3302  HG2 MET A 210       1.513  -1.624   2.840  1.00 98.71           H  
ATOM   3303  HG3 MET A 210       1.347  -2.862   1.594  1.00 98.71           H  
ATOM   3304  SD  MET A 210       1.829  -0.728   0.639  1.00 98.71           S  
ATOM   3305  CE  MET A 210       1.538   0.890   1.406  1.00 98.71           C  
ATOM   3306  HE1 MET A 210       0.485   1.159   1.325  1.00 98.71           H  
ATOM   3307  HE2 MET A 210       1.827   0.859   2.457  1.00 98.71           H  
ATOM   3308  HE3 MET A 210       2.137   1.646   0.898  1.00 98.71           H  
ATOM   3309  N   LYS A 211      -3.042  -1.832   4.132  1.00 98.73           N  
ATOM   3310  H   LYS A 211      -2.413  -1.697   4.911  1.00 98.73           H  
ATOM   3311  CA  LYS A 211      -4.460  -1.516   4.321  1.00 98.73           C  
ATOM   3312  HA  LYS A 211      -4.887  -1.292   3.343  1.00 98.73           H  
ATOM   3313  C   LYS A 211      -4.671  -0.277   5.168  1.00 98.73           C  
ATOM   3314  CB  LYS A 211      -5.189  -2.746   4.875  1.00 98.73           C  
ATOM   3315  HB2 LYS A 211      -5.003  -3.565   4.180  1.00 98.73           H  
ATOM   3316  HB3 LYS A 211      -6.262  -2.556   4.881  1.00 98.73           H  
ATOM   3317  O   LYS A 211      -3.931  -0.028   6.113  1.00 98.73           O  
ATOM   3318  CG  LYS A 211      -4.738  -3.198   6.272  1.00 98.73           C  
ATOM   3319  HG2 LYS A 211      -3.650  -3.246   6.311  1.00 98.73           H  
ATOM   3320  HG3 LYS A 211      -5.094  -2.503   7.033  1.00 98.73           H  
ATOM   3321  CD  LYS A 211      -5.290  -4.603   6.532  1.00 98.73           C  
ATOM   3322  HD2 LYS A 211      -6.379  -4.592   6.581  1.00 98.73           H  
ATOM   3323  HD3 LYS A 211      -4.988  -5.246   5.706  1.00 98.73           H  
ATOM   3324  CE  LYS A 211      -4.715  -5.182   7.817  1.00 98.73           C  
ATOM   3325  HE2 LYS A 211      -3.659  -4.917   7.873  1.00 98.73           H  
ATOM   3326  HE3 LYS A 211      -5.221  -4.761   8.685  1.00 98.73           H  
ATOM   3327  NZ  LYS A 211      -4.810  -6.661   7.809  1.00 98.73           N  
ATOM   3328  HZ1 LYS A 211      -5.745  -7.011   7.965  1.00 98.73           H  
ATOM   3329  HZ2 LYS A 211      -4.179  -7.018   8.512  1.00 98.73           H  
ATOM   3330  HZ3 LYS A 211      -4.480  -7.052   6.939  1.00 98.73           H  
ATOM   3331  N   ILE A 212      -5.703   0.487   4.840  1.00 98.67           N  
ATOM   3332  H   ILE A 212      -6.300   0.181   4.084  1.00 98.67           H  
ATOM   3333  CA  ILE A 212      -6.007   1.757   5.496  1.00 98.67           C  
ATOM   3334  HA  ILE A 212      -5.266   1.912   6.281  1.00 98.67           H  
ATOM   3335  C   ILE A 212      -7.355   1.732   6.181  1.00 98.67           C  
ATOM   3336  CB  ILE A 212      -5.906   2.956   4.539  1.00 98.67           C  
ATOM   3337  HB  ILE A 212      -6.168   3.854   5.097  1.00 98.67           H  
ATOM   3338  O   ILE A 212      -8.253   0.977   5.810  1.00 98.67           O  
ATOM   3339  CG1 ILE A 212      -6.899   2.832   3.363  1.00 98.67           C  
ATOM   3340 HG12 ILE A 212      -7.903   2.671   3.754  1.00 98.67           H  
ATOM   3341 HG13 ILE A 212      -6.635   1.967   2.754  1.00 98.67           H  
ATOM   3342  CG2 ILE A 212      -4.446   3.114   4.107  1.00 98.67           C  
ATOM   3343 HG21 ILE A 212      -4.354   3.968   3.436  1.00 98.67           H  
ATOM   3344 HG22 ILE A 212      -4.084   2.218   3.602  1.00 98.67           H  
ATOM   3345 HG23 ILE A 212      -3.822   3.309   4.978  1.00 98.67           H  
ATOM   3346  CD1 ILE A 212      -6.967   4.077   2.472  1.00 98.67           C  
ATOM   3347 HD11 ILE A 212      -7.719   3.922   1.698  1.00 98.67           H  
ATOM   3348 HD12 ILE A 212      -6.010   4.261   1.983  1.00 98.67           H  
ATOM   3349 HD13 ILE A 212      -7.240   4.949   3.066  1.00 98.67           H  
ATOM   3350  N   ARG A 213      -7.510   2.584   7.184  1.00 97.63           N  
ATOM   3351  H   ARG A 213      -6.713   3.139   7.462  1.00 97.63           H  
ATOM   3352  CA  ARG A 213      -8.778   2.765   7.882  1.00 97.63           C  
ATOM   3353  HA  ARG A 213      -9.597   2.502   7.213  1.00 97.63           H  
ATOM   3354  C   ARG A 213      -8.942   4.215   8.280  1.00 97.63           C  
ATOM   3355  CB  ARG A 213      -8.792   1.809   9.070  1.00 97.63           C  
ATOM   3356  HB2 ARG A 213      -7.938   2.024   9.713  1.00 97.63           H  
ATOM   3357  HB3 ARG A 213      -8.688   0.799   8.674  1.00 97.63           H  
ATOM   3358  O   ARG A 213      -7.978   4.868   8.662  1.00 97.63           O  
ATOM   3359  CG  ARG A 213     -10.078   1.861   9.893  1.00 97.63           C  
ATOM   3360  HG2 ARG A 213     -10.117   2.785  10.471  1.00 97.63           H  
ATOM   3361  HG3 ARG A 213     -10.946   1.819   9.235  1.00 97.63           H  
ATOM   3362  CD  ARG A 213     -10.089   0.662  10.837  1.00 97.63           C  
ATOM   3363  HD2 ARG A 213     -11.064   0.604  11.319  1.00 97.63           H  
ATOM   3364  HD3 ARG A 213      -9.939  -0.247  10.255  1.00 97.63           H  
ATOM   3365  NE  ARG A 213      -9.026   0.790  11.846  1.00 97.63           N  
ATOM   3366  HE  ARG A 213      -8.348   1.528  11.725  1.00 97.63           H  
ATOM   3367  NH1 ARG A 213      -9.519  -1.072  13.077  1.00 97.63           N  
ATOM   3368 HH11 ARG A 213      -9.243  -1.740  13.782  1.00 97.63           H  
ATOM   3369 HH12 ARG A 213     -10.107  -1.396  12.322  1.00 97.63           H  
ATOM   3370  NH2 ARG A 213      -7.896   0.340  13.728  1.00 97.63           N  
ATOM   3371 HH21 ARG A 213      -7.535  -0.333  14.388  1.00 97.63           H  
ATOM   3372 HH22 ARG A 213      -7.332   1.131  13.452  1.00 97.63           H  
ATOM   3373  CZ  ARG A 213      -8.799  -0.010  12.858  1.00 97.63           C  
ATOM   3374  N   GLN A 214     -10.169   4.715   8.195  1.00 96.28           N  
ATOM   3375  H   GLN A 214     -10.913   4.151   7.809  1.00 96.28           H  
ATOM   3376  CA  GLN A 214     -10.478   6.063   8.647  1.00 96.28           C  
ATOM   3377  HA  GLN A 214      -9.854   6.769   8.099  1.00 96.28           H  
ATOM   3378  C   GLN A 214     -10.176   6.175  10.145  1.00 96.28           C  
ATOM   3379  CB  GLN A 214     -11.941   6.374   8.342  1.00 96.28           C  
ATOM   3380  HB2 GLN A 214     -12.149   6.119   7.303  1.00 96.28           H  
ATOM   3381  HB3 GLN A 214     -12.563   5.745   8.980  1.00 96.28           H  
ATOM   3382  O   GLN A 214     -10.556   5.312  10.958  1.00 96.28           O  
ATOM   3383  CG  GLN A 214     -12.315   7.852   8.552  1.00 96.28           C  
ATOM   3384  HG2 GLN A 214     -11.778   8.468   7.830  1.00 96.28           H  
ATOM   3385  HG3 GLN A 214     -12.044   8.179   9.556  1.00 96.28           H  
ATOM   3386  CD  GLN A 214     -13.818   8.062   8.374  1.00 96.28           C  
ATOM   3387  NE2 GLN A 214     -14.300   9.265   8.205  1.00 96.28           N  
ATOM   3388 HE21 GLN A 214     -15.292   9.351   8.033  1.00 96.28           H  
ATOM   3389 HE22 GLN A 214     -13.726  10.095   8.176  1.00 96.28           H  
ATOM   3390  OE1 GLN A 214     -14.611   7.133   8.416  1.00 96.28           O  
ATOM   3391  N   ARG A 215      -9.475   7.240  10.517  1.00 93.80           N  
ATOM   3392  H   ARG A 215      -9.229   7.924   9.815  1.00 93.80           H  
ATOM   3393  CA  ARG A 215      -9.128   7.501  11.907  1.00 93.80           C  
ATOM   3394  HA  ARG A 215      -8.762   6.575  12.350  1.00 93.80           H  
ATOM   3395  C   ARG A 215     -10.348   7.933  12.691  1.00 93.80           C  
ATOM   3396  CB  ARG A 215      -8.032   8.553  11.981  1.00 93.80           C  
ATOM   3397  HB2 ARG A 215      -8.256   9.380  11.307  1.00 93.80           H  
ATOM   3398  HB3 ARG A 215      -7.969   8.932  13.001  1.00 93.80           H  
ATOM   3399  O   ARG A 215     -11.244   8.598  12.184  1.00 93.80           O  
ATOM   3400  CG  ARG A 215      -6.717   7.877  11.602  1.00 93.80           C  
ATOM   3401  HG2 ARG A 215      -6.458   7.130  12.351  1.00 93.80           H  
ATOM   3402  HG3 ARG A 215      -6.817   7.384  10.635  1.00 93.80           H  
ATOM   3403  CD  ARG A 215      -5.599   8.888  11.501  1.00 93.80           C  
ATOM   3404  HD2 ARG A 215      -4.700   8.295  11.332  1.00 93.80           H  
ATOM   3405  HD3 ARG A 215      -5.769   9.515  10.626  1.00 93.80           H  
ATOM   3406  NE  ARG A 215      -5.470   9.722  12.718  1.00 93.80           N  
ATOM   3407  HE  ARG A 215      -6.138   9.564  13.459  1.00 93.80           H  
ATOM   3408  NH1 ARG A 215      -3.770  10.934  11.887  1.00 93.80           N  
ATOM   3409 HH11 ARG A 215      -3.587  10.158  11.267  1.00 93.80           H  
ATOM   3410 HH12 ARG A 215      -3.056  11.648  11.910  1.00 93.80           H  
ATOM   3411  NH2 ARG A 215      -4.682  11.568  13.823  1.00 93.80           N  
ATOM   3412 HH21 ARG A 215      -4.088  12.383  13.775  1.00 93.80           H  
ATOM   3413 HH22 ARG A 215      -5.464  11.520  14.461  1.00 93.80           H  
ATOM   3414  CZ  ARG A 215      -4.644  10.738  12.816  1.00 93.80           C  
ATOM   3415  N   LYS A 216     -10.358   7.559  13.968  1.00 82.46           N  
ATOM   3416  H   LYS A 216      -9.518   7.135  14.335  1.00 82.46           H  
ATOM   3417  CA  LYS A 216     -11.299   8.166  14.904  1.00 82.46           C  
ATOM   3418  HA  LYS A 216     -12.277   8.182  14.422  1.00 82.46           H  
ATOM   3419  C   LYS A 216     -10.857   9.619  15.159  1.00 82.46           C  
ATOM   3420  CB  LYS A 216     -11.411   7.346  16.190  1.00 82.46           C  
ATOM   3421  HB2 LYS A 216     -12.042   7.892  16.892  1.00 82.46           H  
ATOM   3422  HB3 LYS A 216     -10.424   7.229  16.637  1.00 82.46           H  
ATOM   3423  O   LYS A 216      -9.641   9.834  15.224  1.00 82.46           O  
ATOM   3424  CG  LYS A 216     -12.036   5.970  15.907  1.00 82.46           C  
ATOM   3425  HG2 LYS A 216     -12.995   6.106  15.407  1.00 82.46           H  
ATOM   3426  HG3 LYS A 216     -11.377   5.389  15.263  1.00 82.46           H  
ATOM   3427  CD  LYS A 216     -12.256   5.212  17.217  1.00 82.46           C  
ATOM   3428  HD2 LYS A 216     -12.910   5.802  17.859  1.00 82.46           H  
ATOM   3429  HD3 LYS A 216     -11.296   5.082  17.717  1.00 82.46           H  
ATOM   3430  CE  LYS A 216     -12.893   3.845  16.949  1.00 82.46           C  
ATOM   3431  HE2 LYS A 216     -13.828   4.003  16.411  1.00 82.46           H  
ATOM   3432  HE3 LYS A 216     -12.222   3.269  16.311  1.00 82.46           H  
ATOM   3433  NZ  LYS A 216     -13.146   3.129  18.224  1.00 82.46           N  
ATOM   3434  HZ1 LYS A 216     -13.579   2.230  18.064  1.00 82.46           H  
ATOM   3435  HZ2 LYS A 216     -12.283   2.994  18.731  1.00 82.46           H  
ATOM   3436  HZ3 LYS A 216     -13.760   3.676  18.811  1.00 82.46           H  
ATOM   3437  N   PRO A 217     -11.806  10.567  15.257  1.00 64.73           N  
ATOM   3438  CA  PRO A 217     -11.531  11.946  15.656  1.00 64.73           C  
ATOM   3439  HA  PRO A 217     -10.987  12.444  14.854  1.00 64.73           H  
ATOM   3440  C   PRO A 217     -10.700  12.041  16.937  1.00 64.73           C  
ATOM   3441  CB  PRO A 217     -12.899  12.611  15.835  1.00 64.73           C  
ATOM   3442  HB2 PRO A 217     -13.226  12.514  16.871  1.00 64.73           H  
ATOM   3443  HB3 PRO A 217     -12.876  13.661  15.542  1.00 64.73           H  
ATOM   3444  O   PRO A 217     -10.869  11.158  17.813  1.00 64.73           O  
ATOM   3445  CG  PRO A 217     -13.820  11.791  14.940  1.00 64.73           C  
ATOM   3446  HG2 PRO A 217     -14.854  11.819  15.284  1.00 64.73           H  
ATOM   3447  HG3 PRO A 217     -13.747  12.153  13.914  1.00 64.73           H  
ATOM   3448  CD  PRO A 217     -13.231  10.389  15.026  1.00 64.73           C  
ATOM   3449  HD2 PRO A 217     -13.670   9.855  15.869  1.00 64.73           H  
ATOM   3450  HD3 PRO A 217     -13.426   9.866  14.090  1.00 64.73           H  
ATOM   3451  OXT PRO A 217      -9.913  13.009  16.996  1.00 64.73           O  
TER    3452      PRO A 217                                                       
END   
