# Supplementary material for: Nuclear genome of Bulinus truncatus, an intermediate host of the carcinogenic human blood fluke Schistosoma haematobium
Source: Nat Commun. 2022 Feb 21;13:977. doi: 10.1038/s41467-022-28634-9 (PMC8861042; doi:10.1038/s41467-022-28634-9)
Supplement: Supplementary file 6 — Supplementary Data 3 [file 41467_2022_28634_MOESM6_ESM.zip › Supplementary_Data_3/btru_077286-t1.mature.pep.pdb]

ATOM      1  N   MET A   1       1.443 -22.821 -35.351  1.00 36.44           N  
ATOM      2  H   MET A   1       1.210 -23.323 -34.506  1.00 36.44           H  
ATOM      3  H2  MET A   1       2.059 -23.397 -35.906  1.00 36.44           H  
ATOM      4  H3  MET A   1       1.916 -21.965 -35.100  1.00 36.44           H  
ATOM      5  CA  MET A   1       0.198 -22.539 -36.097  1.00 36.44           C  
ATOM      6  HA  MET A   1       0.429 -21.967 -36.996  1.00 36.44           H  
ATOM      7  C   MET A   1      -0.691 -21.701 -35.182  1.00 36.44           C  
ATOM      8  CB  MET A   1      -0.426 -23.886 -36.516  1.00 36.44           C  
ATOM      9  HB2 MET A   1      -0.935 -24.351 -35.672  1.00 36.44           H  
ATOM     10  HB3 MET A   1       0.388 -24.552 -36.804  1.00 36.44           H  
ATOM     11  O   MET A   1      -1.243 -22.245 -34.240  1.00 36.44           O  
ATOM     12  CG  MET A   1      -1.376 -23.832 -37.713  1.00 36.44           C  
ATOM     13  HG2 MET A   1      -0.898 -23.294 -38.532  1.00 36.44           H  
ATOM     14  HG3 MET A   1      -2.294 -23.317 -37.432  1.00 36.44           H  
ATOM     15  SD  MET A   1      -1.770 -25.511 -38.275  1.00 36.44           S  
ATOM     16  CE  MET A   1      -2.809 -25.182 -39.722  1.00 36.44           C  
ATOM     17  HE1 MET A   1      -2.244 -24.616 -40.463  1.00 36.44           H  
ATOM     18  HE2 MET A   1      -3.126 -26.128 -40.161  1.00 36.44           H  
ATOM     19  HE3 MET A   1      -3.691 -24.616 -39.423  1.00 36.44           H  
ATOM     20  N   LYS A   2      -0.696 -20.369 -35.333  1.00 40.89           N  
ATOM     21  H   LYS A   2      -0.281 -19.960 -36.158  1.00 40.89           H  
ATOM     22  CA  LYS A   2      -1.553 -19.470 -34.535  1.00 40.89           C  
ATOM     23  HA  LYS A   2      -1.826 -19.968 -33.605  1.00 40.89           H  
ATOM     24  C   LYS A   2      -2.833 -19.191 -35.338  1.00 40.89           C  
ATOM     25  CB  LYS A   2      -0.829 -18.160 -34.165  1.00 40.89           C  
ATOM     26  HB2 LYS A   2      -1.577 -17.453 -33.807  1.00 40.89           H  
ATOM     27  HB3 LYS A   2      -0.364 -17.733 -35.054  1.00 40.89           H  
ATOM     28  O   LYS A   2      -2.699 -18.935 -36.537  1.00 40.89           O  
ATOM     29  CG  LYS A   2       0.226 -18.339 -33.056  1.00 40.89           C  
ATOM     30  HG2 LYS A   2      -0.244 -18.814 -32.195  1.00 40.89           H  
ATOM     31  HG3 LYS A   2       1.029 -18.981 -33.418  1.00 40.89           H  
ATOM     32  CD  LYS A   2       0.811 -16.983 -32.619  1.00 40.89           C  
ATOM     33  HD2 LYS A   2       1.315 -16.520 -33.466  1.00 40.89           H  
ATOM     34  HD3 LYS A   2      -0.006 -16.335 -32.303  1.00 40.89           H  
ATOM     35  CE  LYS A   2       1.802 -17.146 -31.454  1.00 40.89           C  
ATOM     36  HE2 LYS A   2       2.634 -17.769 -31.781  1.00 40.89           H  
ATOM     37  HE3 LYS A   2       1.295 -17.667 -30.641  1.00 40.89           H  
ATOM     38  NZ  LYS A   2       2.309 -15.835 -30.963  1.00 40.89           N  
ATOM     39  HZ1 LYS A   2       2.944 -15.961 -30.188  1.00 40.89           H  
ATOM     40  HZ2 LYS A   2       1.548 -15.257 -30.635  1.00 40.89           H  
ATOM     41  HZ3 LYS A   2       2.795 -15.330 -31.689  1.00 40.89           H  
ATOM     42  N   PRO A   3      -4.039 -19.267 -34.748  1.00 37.37           N  
ATOM     43  CA  PRO A   3      -5.276 -19.036 -35.486  1.00 37.37           C  
ATOM     44  HA  PRO A   3      -5.317 -19.721 -36.333  1.00 37.37           H  
ATOM     45  C   PRO A   3      -5.344 -17.588 -35.980  1.00 37.37           C  
ATOM     46  CB  PRO A   3      -6.428 -19.357 -34.523  1.00 37.37           C  
ATOM     47  HB2 PRO A   3      -6.870 -18.437 -34.141  1.00 37.37           H  
ATOM     48  HB3 PRO A   3      -7.195 -19.965 -35.004  1.00 37.37           H  
ATOM     49  O   PRO A   3      -5.059 -16.657 -35.228  1.00 37.37           O  
ATOM     50  CG  PRO A   3      -5.769 -20.107 -33.368  1.00 37.37           C  
ATOM     51  HG2 PRO A   3      -5.756 -21.174 -33.589  1.00 37.37           H  
ATOM     52  HG3 PRO A   3      -6.276 -19.920 -32.421  1.00 37.37           H  
ATOM     53  CD  PRO A   3      -4.340 -19.576 -33.359  1.00 37.37           C  
ATOM     54  HD2 PRO A   3      -4.288 -18.665 -32.763  1.00 37.37           H  
ATOM     55  HD3 PRO A   3      -3.686 -20.343 -32.943  1.00 37.37           H  
ATOM     56  N   LYS A   4      -5.741 -17.397 -37.241  1.00 35.61           N  
ATOM     57  H   LYS A   4      -5.962 -18.215 -37.790  1.00 35.61           H  
ATOM     58  CA  LYS A   4      -6.171 -16.097 -37.765  1.00 35.61           C  
ATOM     59  HA  LYS A   4      -5.512 -15.304 -37.412  1.00 35.61           H  
ATOM     60  C   LYS A   4      -7.579 -15.821 -37.231  1.00 35.61           C  
ATOM     61  CB  LYS A   4      -6.183 -16.116 -39.309  1.00 35.61           C  
ATOM     62  HB2 LYS A   4      -6.726 -15.232 -39.645  1.00 35.61           H  
ATOM     63  HB3 LYS A   4      -6.735 -16.991 -39.654  1.00 35.61           H  
ATOM     64  O   LYS A   4      -8.541 -16.336 -37.794  1.00 35.61           O  
ATOM     65  CG  LYS A   4      -4.799 -16.100 -39.975  1.00 35.61           C  
ATOM     66  HG2 LYS A   4      -4.245 -15.229 -39.625  1.00 35.61           H  
ATOM     67  HG3 LYS A   4      -4.251 -17.004 -39.708  1.00 35.61           H  
ATOM     68  CD  LYS A   4      -4.961 -16.023 -41.504  1.00 35.61           C  
ATOM     69  HD2 LYS A   4      -5.474 -16.919 -41.852  1.00 35.61           H  
ATOM     70  HD3 LYS A   4      -5.573 -15.154 -41.746  1.00 35.61           H  
ATOM     71  CE  LYS A   4      -3.606 -15.893 -42.212  1.00 35.61           C  
ATOM     72  HE2 LYS A   4      -3.003 -16.770 -41.979  1.00 35.61           H  
ATOM     73  HE3 LYS A   4      -3.093 -15.018 -41.813  1.00 35.61           H  
ATOM     74  NZ  LYS A   4      -3.769 -15.755 -43.684  1.00 35.61           N  
ATOM     75  HZ1 LYS A   4      -4.312 -14.931 -43.901  1.00 35.61           H  
ATOM     76  HZ2 LYS A   4      -2.872 -15.661 -44.138  1.00 35.61           H  
ATOM     77  HZ3 LYS A   4      -4.244 -16.557 -44.072  1.00 35.61           H  
ATOM     78  N   MET A   5      -7.724 -15.036 -36.165  1.00 30.90           N  
ATOM     79  H   MET A   5      -6.904 -14.688 -35.688  1.00 30.90           H  
ATOM     80  CA  MET A   5      -9.025 -14.435 -35.852  1.00 30.90           C  
ATOM     81  HA  MET A   5      -9.818 -15.140 -36.103  1.00 30.90           H  
ATOM     82  C   MET A   5      -9.220 -13.224 -36.765  1.00 30.90           C  
ATOM     83  CB  MET A   5      -9.193 -14.120 -34.356  1.00 30.90           C  
ATOM     84  HB2 MET A   5      -8.265 -13.718 -33.947  1.00 30.90           H  
ATOM     85  HB3 MET A   5      -9.981 -13.377 -34.231  1.00 30.90           H  
ATOM     86  O   MET A   5      -8.769 -12.121 -36.482  1.00 30.90           O  
ATOM     87  CG  MET A   5      -9.608 -15.387 -33.594  1.00 30.90           C  
ATOM     88  HG2 MET A   5     -10.540 -15.771 -34.010  1.00 30.90           H  
ATOM     89  HG3 MET A   5      -8.837 -16.140 -33.754  1.00 30.90           H  
ATOM     90  SD  MET A   5      -9.812 -15.195 -31.802  1.00 30.90           S  
ATOM     91  CE  MET A   5     -11.573 -14.774 -31.679  1.00 30.90           C  
ATOM     92  HE1 MET A   5     -11.837 -14.618 -30.633  1.00 30.90           H  
ATOM     93  HE2 MET A   5     -12.177 -15.586 -32.084  1.00 30.90           H  
ATOM     94  HE3 MET A   5     -11.770 -13.858 -32.236  1.00 30.90           H  
ATOM     95  N   ASN A   6      -9.860 -13.479 -37.905  1.00 32.46           N  
ATOM     96  H   ASN A   6     -10.124 -14.438 -38.080  1.00 32.46           H  
ATOM     97  CA  ASN A   6     -10.513 -12.462 -38.715  1.00 32.46           C  
ATOM     98  HA  ASN A   6      -9.913 -11.553 -38.759  1.00 32.46           H  
ATOM     99  C   ASN A   6     -11.858 -12.146 -38.059  1.00 32.46           C  
ATOM    100  CB  ASN A   6     -10.759 -13.008 -40.137  1.00 32.46           C  
ATOM    101  HB2 ASN A   6     -11.088 -14.046 -40.079  1.00 32.46           H  
ATOM    102  HB3 ASN A   6     -11.567 -12.436 -40.592  1.00 32.46           H  
ATOM    103  O   ASN A   6     -12.816 -12.891 -38.245  1.00 32.46           O  
ATOM    104  CG  ASN A   6      -9.588 -12.904 -41.088  1.00 32.46           C  
ATOM    105  ND2 ASN A   6      -9.637 -13.628 -42.182  1.00 32.46           N  
ATOM    106 HD21 ASN A   6      -8.926 -13.425 -42.870  1.00 32.46           H  
ATOM    107 HD22 ASN A   6     -10.463 -14.174 -42.383  1.00 32.46           H  
ATOM    108  OD1 ASN A   6      -8.638 -12.166 -40.907  1.00 32.46           O  
ATOM    109  N   ALA A   7     -11.947 -11.050 -37.320  1.00 39.68           N  
ATOM    110  H   ALA A   7     -11.108 -10.549 -37.065  1.00 39.68           H  
ATOM    111  CA  ALA A   7     -13.218 -10.376 -37.121  1.00 39.68           C  
ATOM    112  HA  ALA A   7     -13.798 -10.440 -38.042  1.00 39.68           H  
ATOM    113  C   ALA A   7     -12.937  -8.910 -36.820  1.00 39.68           C  
ATOM    114  CB  ALA A   7     -14.039 -11.046 -36.011  1.00 39.68           C  
ATOM    115  HB1 ALA A   7     -14.982 -10.514 -35.884  1.00 39.68           H  
ATOM    116  HB2 ALA A   7     -14.257 -12.083 -36.266  1.00 39.68           H  
ATOM    117  HB3 ALA A   7     -13.486 -11.018 -35.072  1.00 39.68           H  
ATOM    118  O   ALA A   7     -12.322  -8.580 -35.809  1.00 39.68           O  
ATOM    119  N   ASN A   8     -13.402  -8.050 -37.724  1.00 38.96           N  
ATOM    120  H   ASN A   8     -13.836  -8.439 -38.549  1.00 38.96           H  
ATOM    121  CA  ASN A   8     -13.674  -6.647 -37.464  1.00 38.96           C  
ATOM    122  HA  ASN A   8     -12.761  -6.123 -37.181  1.00 38.96           H  
ATOM    123  C   ASN A   8     -14.677  -6.565 -36.312  1.00 38.96           C  
ATOM    124  CB  ASN A   8     -14.286  -6.020 -38.732  1.00 38.96           C  
ATOM    125  HB2 ASN A   8     -14.726  -5.057 -38.471  1.00 38.96           H  
ATOM    126  HB3 ASN A   8     -15.091  -6.654 -39.103  1.00 38.96           H  
ATOM    127  O   ASN A   8     -15.879  -6.452 -36.530  1.00 38.96           O  
ATOM    128  CG  ASN A   8     -13.298  -5.746 -39.839  1.00 38.96           C  
ATOM    129  ND2 ASN A   8     -13.729  -5.814 -41.076  1.00 38.96           N  
ATOM    130 HD21 ASN A   8     -14.704  -5.986 -41.274  1.00 38.96           H  
ATOM    131 HD22 ASN A   8     -13.055  -5.566 -41.787  1.00 38.96           H  
ATOM    132  OD1 ASN A   8     -12.141  -5.445 -39.620  1.00 38.96           O  
ATOM    133  N   VAL A   9     -14.199  -6.657 -35.083  1.00 46.22           N  
ATOM    134  H   VAL A   9     -13.229  -6.905 -34.953  1.00 46.22           H  
ATOM    135  CA  VAL A   9     -14.921  -6.110 -33.952  1.00 46.22           C  
ATOM    136  HA  VAL A   9     -15.917  -5.785 -34.253  1.00 46.22           H  
ATOM    137  C   VAL A   9     -14.106  -4.887 -33.611  1.00 46.22           C  
ATOM    138  CB  VAL A   9     -15.108  -7.125 -32.810  1.00 46.22           C  
ATOM    139  HB  VAL A   9     -14.149  -7.350 -32.344  1.00 46.22           H  
ATOM    140  O   VAL A   9     -13.030  -4.992 -33.028  1.00 46.22           O  
ATOM    141  CG1 VAL A   9     -16.077  -6.581 -31.754  1.00 46.22           C  
ATOM    142 HG11 VAL A   9     -17.045  -6.354 -32.202  1.00 46.22           H  
ATOM    143 HG12 VAL A   9     -16.213  -7.318 -30.962  1.00 46.22           H  
ATOM    144 HG13 VAL A   9     -15.672  -5.676 -31.300  1.00 46.22           H  
ATOM    145  CG2 VAL A   9     -15.718  -8.432 -33.339  1.00 46.22           C  
ATOM    146 HG21 VAL A   9     -16.645  -8.224 -33.873  1.00 46.22           H  
ATOM    147 HG22 VAL A   9     -15.013  -8.923 -34.010  1.00 46.22           H  
ATOM    148 HG23 VAL A   9     -15.921  -9.108 -32.509  1.00 46.22           H  
ATOM    149  N   GLN A  10     -14.596  -3.723 -34.037  1.00 45.15           N  
ATOM    150  H   GLN A  10     -15.454  -3.739 -34.570  1.00 45.15           H  
ATOM    151  CA  GLN A  10     -14.276  -2.472 -33.363  1.00 45.15           C  
ATOM    152  HA  GLN A  10     -13.196  -2.370 -33.256  1.00 45.15           H  
ATOM    153  C   GLN A  10     -14.873  -2.563 -31.960  1.00 45.15           C  
ATOM    154  CB  GLN A  10     -14.814  -1.262 -34.136  1.00 45.15           C  
ATOM    155  HB2 GLN A  10     -14.654  -0.392 -33.499  1.00 45.15           H  
ATOM    156  HB3 GLN A  10     -15.886  -1.362 -34.304  1.00 45.15           H  
ATOM    157  O   GLN A  10     -15.860  -1.911 -31.633  1.00 45.15           O  
ATOM    158  CG  GLN A  10     -14.099  -1.063 -35.483  1.00 45.15           C  
ATOM    159  HG2 GLN A  10     -13.104  -1.505 -35.439  1.00 45.15           H  
ATOM    160  HG3 GLN A  10     -14.662  -1.576 -36.263  1.00 45.15           H  
ATOM    161  CD  GLN A  10     -13.917   0.405 -35.865  1.00 45.15           C  
ATOM    162  NE2 GLN A  10     -13.666   0.703 -37.119  1.00 45.15           N  
ATOM    163 HE21 GLN A  10     -13.601  -0.015 -37.828  1.00 45.15           H  
ATOM    164 HE22 GLN A  10     -13.543   1.689 -37.297  1.00 45.15           H  
ATOM    165  OE1 GLN A  10     -13.946   1.319 -35.065  1.00 45.15           O  
ATOM    166  N   GLY A  11     -14.322  -3.478 -31.164  1.00 42.94           N  
ATOM    167  H   GLY A  11     -13.535  -3.995 -31.529  1.00 42.94           H  
ATOM    168  CA  GLY A  11     -14.467  -3.462 -29.738  1.00 42.94           C  
ATOM    169  HA2 GLY A  11     -13.997  -4.333 -29.282  1.00 42.94           H  
ATOM    170  HA3 GLY A  11     -15.511  -3.378 -29.438  1.00 42.94           H  
ATOM    171  C   GLY A  11     -13.703  -2.223 -29.362  1.00 42.94           C  
ATOM    172  O   GLY A  11     -12.490  -2.272 -29.193  1.00 42.94           O  
ATOM    173  N   GLU A  12     -14.411  -1.097 -29.333  1.00 46.64           N  
ATOM    174  H   GLU A  12     -15.351  -1.122 -29.701  1.00 46.64           H  
ATOM    175  CA  GLU A  12     -14.130  -0.082 -28.345  1.00 46.64           C  
ATOM    176  HA  GLU A  12     -13.269   0.520 -28.637  1.00 46.64           H  
ATOM    177  C   GLU A  12     -13.817  -0.877 -27.087  1.00 46.64           C  
ATOM    178  CB  GLU A  12     -15.363   0.815 -28.144  1.00 46.64           C  
ATOM    179  HB2 GLU A  12     -16.222   0.202 -27.873  1.00 46.64           H  
ATOM    180  HB3 GLU A  12     -15.151   1.505 -27.327  1.00 46.64           H  
ATOM    181  O   GLU A  12     -14.680  -1.600 -26.578  1.00 46.64           O  
ATOM    182  CG  GLU A  12     -15.700   1.622 -29.408  1.00 46.64           C  
ATOM    183  HG2 GLU A  12     -14.798   2.138 -29.736  1.00 46.64           H  
ATOM    184  HG3 GLU A  12     -16.002   0.936 -30.199  1.00 46.64           H  
ATOM    185  CD  GLU A  12     -16.817   2.658 -29.191  1.00 46.64           C  
ATOM    186  OE1 GLU A  12     -16.988   3.508 -30.093  1.00 46.64           O  
ATOM    187  OE2 GLU A  12     -17.500   2.602 -28.144  1.00 46.64           O  
ATOM    188  N   GLU A  13     -12.541  -0.903 -26.704  1.00 52.94           N  
ATOM    189  H   GLU A  13     -11.839  -0.462 -27.280  1.00 52.94           H  
ATOM    190  CA  GLU A  13     -12.141  -1.409 -25.411  1.00 52.94           C  
ATOM    191  HA  GLU A  13     -12.496  -2.431 -25.276  1.00 52.94           H  
ATOM    192  C   GLU A  13     -12.867  -0.490 -24.437  1.00 52.94           C  
ATOM    193  CB  GLU A  13     -10.613  -1.378 -25.233  1.00 52.94           C  
ATOM    194  HB2 GLU A  13     -10.399  -1.589 -24.186  1.00 52.94           H  
ATOM    195  HB3 GLU A  13     -10.242  -0.381 -25.471  1.00 52.94           H  
ATOM    196  O   GLU A  13     -12.365   0.564 -24.045  1.00 52.94           O  
ATOM    197  CG  GLU A  13      -9.869  -2.417 -26.090  1.00 52.94           C  
ATOM    198  HG2 GLU A  13     -10.010  -2.173 -27.143  1.00 52.94           H  
ATOM    199  HG3 GLU A  13     -10.313  -3.396 -25.907  1.00 52.94           H  
ATOM    200  CD  GLU A  13      -8.360  -2.480 -25.782  1.00 52.94           C  
ATOM    201  OE1 GLU A  13      -7.722  -3.465 -26.222  1.00 52.94           O  
ATOM    202  OE2 GLU A  13      -7.840  -1.550 -25.123  1.00 52.94           O  
ATOM    203  N   PHE A  14     -14.113  -0.850 -24.125  1.00 50.74           N  
ATOM    204  H   PHE A  14     -14.524  -1.579 -24.691  1.00 50.74           H  
ATOM    205  CA  PHE A  14     -14.891  -0.339 -23.023  1.00 50.74           C  
ATOM    206  HA  PHE A  14     -14.878   0.751 -23.032  1.00 50.74           H  
ATOM    207  C   PHE A  14     -14.130  -0.824 -21.800  1.00 50.74           C  
ATOM    208  CB  PHE A  14     -16.352  -0.835 -23.099  1.00 50.74           C  
ATOM    209  HB2 PHE A  14     -16.683  -1.142 -22.106  1.00 50.74           H  
ATOM    210  HB3 PHE A  14     -16.412  -1.722 -23.729  1.00 50.74           H  
ATOM    211  O   PHE A  14     -14.513  -1.768 -21.118  1.00 50.74           O  
ATOM    212  CG  PHE A  14     -17.352   0.198 -23.586  1.00 50.74           C  
ATOM    213  CD1 PHE A  14     -17.986   1.051 -22.659  1.00 50.74           C  
ATOM    214  HD1 PHE A  14     -17.735   0.983 -21.611  1.00 50.74           H  
ATOM    215  CD2 PHE A  14     -17.668   0.299 -24.952  1.00 50.74           C  
ATOM    216  HD2 PHE A  14     -17.169  -0.331 -25.674  1.00 50.74           H  
ATOM    217  CE1 PHE A  14     -18.934   1.995 -23.095  1.00 50.74           C  
ATOM    218  HE1 PHE A  14     -19.407   2.659 -22.387  1.00 50.74           H  
ATOM    219  CE2 PHE A  14     -18.615   1.243 -25.387  1.00 50.74           C  
ATOM    220  HE2 PHE A  14     -18.824   1.344 -26.442  1.00 50.74           H  
ATOM    221  CZ  PHE A  14     -19.248   2.090 -24.462  1.00 50.74           C  
ATOM    222  HZ  PHE A  14     -19.951   2.830 -24.815  1.00 50.74           H  
ATOM    223  N   THR A  15     -12.983  -0.197 -21.559  1.00 52.87           N  
ATOM    224  H   THR A  15     -12.680   0.478 -22.247  1.00 52.87           H  
ATOM    225  CA  THR A  15     -12.338  -0.163 -20.269  1.00 52.87           C  
ATOM    226  HA  THR A  15     -12.184  -1.176 -19.899  1.00 52.87           H  
ATOM    227  C   THR A  15     -13.365   0.536 -19.404  1.00 52.87           C  
ATOM    228  CB  THR A  15     -10.978   0.556 -20.317  1.00 52.87           C  
ATOM    229  HB  THR A  15     -10.629   0.721 -19.297  1.00 52.87           H  
ATOM    230  O   THR A  15     -13.527   1.758 -19.409  1.00 52.87           O  
ATOM    231  CG2 THR A  15      -9.944  -0.282 -21.066  1.00 52.87           C  
ATOM    232 HG21 THR A  15      -8.986   0.239 -21.075  1.00 52.87           H  
ATOM    233 HG22 THR A  15     -10.262  -0.460 -22.094  1.00 52.87           H  
ATOM    234 HG23 THR A  15      -9.812  -1.240 -20.563  1.00 52.87           H  
ATOM    235  OG1 THR A  15     -11.036   1.791 -20.994  1.00 52.87           O  
ATOM    236  HG1 THR A  15     -10.972   1.602 -21.933  1.00 52.87           H  
ATOM    237  N   LYS A  16     -14.222  -0.272 -18.784  1.00 59.85           N  
ATOM    238  H   LYS A  16     -14.145  -1.266 -18.948  1.00 59.85           H  
ATOM    239  CA  LYS A  16     -15.234   0.210 -17.870  1.00 59.85           C  
ATOM    240  HA  LYS A  16     -15.809   1.001 -18.352  1.00 59.85           H  
ATOM    241  C   LYS A  16     -14.465   0.792 -16.693  1.00 59.85           C  
ATOM    242  CB  LYS A  16     -16.158  -0.953 -17.515  1.00 59.85           C  
ATOM    243  HB2 LYS A  16     -15.587  -1.723 -16.995  1.00 59.85           H  
ATOM    244  HB3 LYS A  16     -16.551  -1.384 -18.436  1.00 59.85           H  
ATOM    245  O   LYS A  16     -14.047   0.080 -15.792  1.00 59.85           O  
ATOM    246  CG  LYS A  16     -17.323  -0.490 -16.639  1.00 59.85           C  
ATOM    247  HG2 LYS A  16     -17.910   0.259 -17.172  1.00 59.85           H  
ATOM    248  HG3 LYS A  16     -16.944  -0.063 -15.711  1.00 59.85           H  
ATOM    249  CD  LYS A  16     -18.192  -1.703 -16.324  1.00 59.85           C  
ATOM    250  HD2 LYS A  16     -17.577  -2.448 -15.818  1.00 59.85           H  
ATOM    251  HD3 LYS A  16     -18.563  -2.130 -17.256  1.00 59.85           H  
ATOM    252  CE  LYS A  16     -19.362  -1.302 -15.429  1.00 59.85           C  
ATOM    253  HE2 LYS A  16     -18.959  -0.847 -14.525  1.00 59.85           H  
ATOM    254  HE3 LYS A  16     -19.965  -0.561 -15.953  1.00 59.85           H  
ATOM    255  NZ  LYS A  16     -20.166  -2.499 -15.097  1.00 59.85           N  
ATOM    256  HZ1 LYS A  16     -20.940  -2.267 -14.491  1.00 59.85           H  
ATOM    257  HZ2 LYS A  16     -20.513  -2.924 -15.945  1.00 59.85           H  
ATOM    258  HZ3 LYS A  16     -19.573  -3.178 -14.642  1.00 59.85           H  
ATOM    259  N   ASN A  17     -14.220   2.095 -16.763  1.00 75.41           N  
ATOM    260  H   ASN A  17     -14.402   2.535 -17.654  1.00 75.41           H  
ATOM    261  CA  ASN A  17     -13.387   2.800 -15.809  1.00 75.41           C  
ATOM    262  HA  ASN A  17     -12.436   2.276 -15.714  1.00 75.41           H  
ATOM    263  C   ASN A  17     -14.090   2.783 -14.447  1.00 75.41           C  
ATOM    264  CB  ASN A  17     -13.113   4.205 -16.365  1.00 75.41           C  
ATOM    265  HB2 ASN A  17     -14.038   4.781 -16.396  1.00 75.41           H  
ATOM    266  HB3 ASN A  17     -12.736   4.103 -17.383  1.00 75.41           H  
ATOM    267  O   ASN A  17     -15.128   3.426 -14.244  1.00 75.41           O  
ATOM    268  CG  ASN A  17     -12.093   4.977 -15.548  1.00 75.41           C  
ATOM    269  ND2 ASN A  17     -11.168   5.642 -16.197  1.00 75.41           N  
ATOM    270 HD21 ASN A  17     -10.416   5.990 -15.620  1.00 75.41           H  
ATOM    271 HD22 ASN A  17     -11.050   5.472 -17.185  1.00 75.41           H  
ATOM    272  OD1 ASN A  17     -12.129   5.042 -14.332  1.00 75.41           O  
ATOM    273  N   THR A  18     -13.553   1.993 -13.522  1.00 85.15           N  
ATOM    274  H   THR A  18     -12.748   1.439 -13.774  1.00 85.15           H  
ATOM    275  CA  THR A  18     -14.049   1.946 -12.152  1.00 85.15           C  
ATOM    276  HA  THR A  18     -15.132   1.821 -12.177  1.00 85.15           H  
ATOM    277  C   THR A  18     -13.708   3.268 -11.471  1.00 85.15           C  
ATOM    278  CB  THR A  18     -13.460   0.755 -11.387  1.00 85.15           C  
ATOM    279  HB  THR A  18     -12.372   0.772 -11.456  1.00 85.15           H  
ATOM    280  O   THR A  18     -12.548   3.614 -11.276  1.00 85.15           O  
ATOM    281  CG2 THR A  18     -13.864   0.739  -9.919  1.00 85.15           C  
ATOM    282 HG21 THR A  18     -13.414  -0.142  -9.462  1.00 85.15           H  
ATOM    283 HG22 THR A  18     -13.475   1.622  -9.412  1.00 85.15           H  
ATOM    284 HG23 THR A  18     -14.949   0.696  -9.825  1.00 85.15           H  
ATOM    285  OG1 THR A  18     -13.968  -0.450 -11.906  1.00 85.15           O  
ATOM    286  HG1 THR A  18     -13.244  -1.080 -11.912  1.00 85.15           H  
ATOM    287  N   SER A  19     -14.726   4.016 -11.042  1.00 89.32           N  
ATOM    288  H   SER A  19     -15.659   3.742 -11.315  1.00 89.32           H  
ATOM    289  CA  SER A  19     -14.502   5.260 -10.298  1.00 89.32           C  
ATOM    290  HA  SER A  19     -13.850   5.899 -10.893  1.00 89.32           H  
ATOM    291  C   SER A  19     -13.828   4.991  -8.947  1.00 89.32           C  
ATOM    292  CB  SER A  19     -15.826   5.993 -10.088  1.00 89.32           C  
ATOM    293  HB2 SER A  19     -16.237   6.274 -11.057  1.00 89.32           H  
ATOM    294  HB3 SER A  19     -16.528   5.324  -9.590  1.00 89.32           H  
ATOM    295  O   SER A  19     -14.427   4.371  -8.069  1.00 89.32           O  
ATOM    296  OG  SER A  19     -15.653   7.155  -9.290  1.00 89.32           O  
ATOM    297  HG  SER A  19     -16.529   7.511  -9.125  1.00 89.32           H  
ATOM    298  N   PHE A  20     -12.638   5.559  -8.733  1.00 91.53           N  
ATOM    299  H   PHE A  20     -12.141   5.889  -9.548  1.00 91.53           H  
ATOM    300  CA  PHE A  20     -11.919   5.561  -7.446  1.00 91.53           C  
ATOM    301  HA  PHE A  20     -12.151   4.629  -6.928  1.00 91.53           H  
ATOM    302  C   PHE A  20     -12.370   6.692  -6.496  1.00 91.53           C  
ATOM    303  CB  PHE A  20     -10.404   5.558  -7.705  1.00 91.53           C  
ATOM    304  HB2 PHE A  20     -10.154   6.335  -8.428  1.00 91.53           H  
ATOM    305  HB3 PHE A  20      -9.876   5.795  -6.782  1.00 91.53           H  
ATOM    306  O   PHE A  20     -11.746   6.975  -5.472  1.00 91.53           O  
ATOM    307  CG  PHE A  20      -9.887   4.221  -8.202  1.00 91.53           C  
ATOM    308  CD1 PHE A  20      -9.352   3.289  -7.291  1.00 91.53           C  
ATOM    309  HD1 PHE A  20      -9.279   3.532  -6.241  1.00 91.53           H  
ATOM    310  CD2 PHE A  20      -9.960   3.893  -9.568  1.00 91.53           C  
ATOM    311  HD2 PHE A  20     -10.359   4.593 -10.287  1.00 91.53           H  
ATOM    312  CE1 PHE A  20      -8.907   2.034  -7.745  1.00 91.53           C  
ATOM    313  HE1 PHE A  20      -8.496   1.314  -7.052  1.00 91.53           H  
ATOM    314  CE2 PHE A  20      -9.519   2.638 -10.019  1.00 91.53           C  
ATOM    315  HE2 PHE A  20      -9.581   2.392 -11.069  1.00 91.53           H  
ATOM    316  CZ  PHE A  20      -8.994   1.706  -9.109  1.00 91.53           C  
ATOM    317  HZ  PHE A  20      -8.650   0.744  -9.458  1.00 91.53           H  
ATOM    318  N   ARG A  21     -13.489   7.367  -6.790  1.00 91.08           N  
ATOM    319  H   ARG A  21     -13.997   7.080  -7.614  1.00 91.08           H  
ATOM    320  CA  ARG A  21     -14.110   8.342  -5.874  1.00 91.08           C  
ATOM    321  HA  ARG A  21     -13.340   8.777  -5.237  1.00 91.08           H  
ATOM    322  C   ARG A  21     -15.077   7.633  -4.927  1.00 91.08           C  
ATOM    323  CB  ARG A  21     -14.774   9.480  -6.658  1.00 91.08           C  
ATOM    324  HB2 ARG A  21     -15.489   9.068  -7.370  1.00 91.08           H  
ATOM    325  HB3 ARG A  21     -15.315  10.115  -5.956  1.00 91.08           H  
ATOM    326  O   ARG A  21     -16.286   7.816  -5.035  1.00 91.08           O  
ATOM    327  CG  ARG A  21     -13.745  10.341  -7.395  1.00 91.08           C  
ATOM    328  HG2 ARG A  21     -13.034  10.747  -6.675  1.00 91.08           H  
ATOM    329  HG3 ARG A  21     -13.209   9.739  -8.130  1.00 91.08           H  
ATOM    330  CD  ARG A  21     -14.464  11.488  -8.107  1.00 91.08           C  
ATOM    331  HD2 ARG A  21     -15.102  11.063  -8.882  1.00 91.08           H  
ATOM    332  HD3 ARG A  21     -15.090  12.016  -7.387  1.00 91.08           H  
ATOM    333  NE  ARG A  21     -13.506  12.432  -8.708  1.00 91.08           N  
ATOM    334  HE  ARG A  21     -12.527  12.200  -8.624  1.00 91.08           H  
ATOM    335  NH1 ARG A  21     -15.046  13.775  -9.759  1.00 91.08           N  
ATOM    336 HH11 ARG A  21     -15.777  13.124  -9.511  1.00 91.08           H  
ATOM    337 HH12 ARG A  21     -15.251  14.522 -10.407  1.00 91.08           H  
ATOM    338  NH2 ARG A  21     -12.873  14.258  -9.913  1.00 91.08           N  
ATOM    339 HH21 ARG A  21     -11.902  14.003  -9.810  1.00 91.08           H  
ATOM    340 HH22 ARG A  21     -13.105  15.009 -10.548  1.00 91.08           H  
ATOM    341  CZ  ARG A  21     -13.812  13.479  -9.456  1.00 91.08           C  
ATOM    342  N   LYS A  22     -14.528   6.806  -4.037  1.00 92.79           N  
ATOM    343  H   LYS A  22     -13.522   6.710  -4.049  1.00 92.79           H  
ATOM    344  CA  LYS A  22     -15.284   5.927  -3.138  1.00 92.79           C  
ATOM    345  HA  LYS A  22     -16.345   5.973  -3.385  1.00 92.79           H  
ATOM    346  C   LYS A  22     -15.202   6.354  -1.678  1.00 92.79           C  
ATOM    347  CB  LYS A  22     -14.814   4.479  -3.332  1.00 92.79           C  
ATOM    348  HB2 LYS A  22     -15.429   3.840  -2.698  1.00 92.79           H  
ATOM    349  HB3 LYS A  22     -13.781   4.369  -3.001  1.00 92.79           H  
ATOM    350  O   LYS A  22     -14.247   7.017  -1.281  1.00 92.79           O  
ATOM    351  CG  LYS A  22     -14.925   3.942  -4.765  1.00 92.79           C  
ATOM    352  HG2 LYS A  22     -14.130   4.360  -5.383  1.00 92.79           H  
ATOM    353  HG3 LYS A  22     -14.788   2.861  -4.714  1.00 92.79           H  
ATOM    354  CD  LYS A  22     -16.284   4.235  -5.405  1.00 92.79           C  
ATOM    355  HD2 LYS A  22     -16.250   5.188  -5.932  1.00 92.79           H  
ATOM    356  HD3 LYS A  22     -17.030   4.313  -4.614  1.00 92.79           H  
ATOM    357  CE  LYS A  22     -16.699   3.130  -6.369  1.00 92.79           C  
ATOM    358  HE2 LYS A  22     -16.299   3.332  -7.363  1.00 92.79           H  
ATOM    359  HE3 LYS A  22     -16.272   2.191  -6.016  1.00 92.79           H  
ATOM    360  NZ  LYS A  22     -18.173   3.022  -6.368  1.00 92.79           N  
ATOM    361  HZ1 LYS A  22     -18.471   2.892  -5.412  1.00 92.79           H  
ATOM    362  HZ2 LYS A  22     -18.612   3.875  -6.684  1.00 92.79           H  
ATOM    363  HZ3 LYS A  22     -18.494   2.219  -6.890  1.00 92.79           H  
ATOM    364  N   ASN A  23     -16.208   6.010  -0.884  1.00 94.16           N  
ATOM    365  H   ASN A  23     -16.928   5.417  -1.271  1.00 94.16           H  
ATOM    366  CA  ASN A  23     -16.209   6.284   0.552  1.00 94.16           C  
ATOM    367  HA  ASN A  23     -15.744   7.257   0.716  1.00 94.16           H  
ATOM    368  C   ASN A  23     -15.346   5.267   1.328  1.00 94.16           C  
ATOM    369  CB  ASN A  23     -17.666   6.402   1.035  1.00 94.16           C  
ATOM    370  HB2 ASN A  23     -18.192   7.116   0.401  1.00 94.16           H  
ATOM    371  HB3 ASN A  23     -17.685   6.783   2.056  1.00 94.16           H  
ATOM    372  O   ASN A  23     -14.779   4.337   0.756  1.00 94.16           O  
ATOM    373  CG  ASN A  23     -18.416   5.084   1.033  1.00 94.16           C  
ATOM    374  ND2 ASN A  23     -19.640   5.058   0.571  1.00 94.16           N  
ATOM    375 HD21 ASN A  23     -20.057   4.140   0.514  1.00 94.16           H  
ATOM    376 HD22 ASN A  23     -20.012   5.837   0.047  1.00 94.16           H  
ATOM    377  OD1 ASN A  23     -17.925   4.075   1.500  1.00 94.16           O  
ATOM    378  N   TRP A  24     -15.218   5.463   2.642  1.00 95.30           N  
ATOM    379  H   TRP A  24     -15.678   6.264   3.050  1.00 95.30           H  
ATOM    380  CA  TRP A  24     -14.416   4.584   3.504  1.00 95.30           C  
ATOM    381  HA  TRP A  24     -13.379   4.590   3.169  1.00 95.30           H  
ATOM    382  C   TRP A  24     -14.868   3.122   3.468  1.00 95.30           C  
ATOM    383  CB  TRP A  24     -14.468   5.098   4.945  1.00 95.30           C  
ATOM    384  HB2 TRP A  24     -14.075   6.114   4.968  1.00 95.30           H  
ATOM    385  HB3 TRP A  24     -15.506   5.134   5.277  1.00 95.30           H  
ATOM    386  O   TRP A  24     -14.026   2.239   3.351  1.00 95.30           O  
ATOM    387  CG  TRP A  24     -13.687   4.269   5.918  1.00 95.30           C  
ATOM    388  CD1 TRP A  24     -14.164   3.245   6.665  1.00 95.30           C  
ATOM    389  HD1 TRP A  24     -15.180   2.878   6.653  1.00 95.30           H  
ATOM    390  CD2 TRP A  24     -12.268   4.356   6.236  1.00 95.30           C  
ATOM    391  CE2 TRP A  24     -11.968   3.398   7.252  1.00 95.30           C  
ATOM    392  CE3 TRP A  24     -11.211   5.175   5.779  1.00 95.30           C  
ATOM    393  HE3 TRP A  24     -11.395   5.891   4.992  1.00 95.30           H  
ATOM    394  NE1 TRP A  24     -13.154   2.723   7.450  1.00 95.30           N  
ATOM    395  HE1 TRP A  24     -13.296   1.936   8.067  1.00 95.30           H  
ATOM    396  CH2 TRP A  24      -9.674   4.169   7.385  1.00 95.30           C  
ATOM    397  HH2 TRP A  24      -8.677   4.100   7.794  1.00 95.30           H  
ATOM    398  CZ2 TRP A  24     -10.691   3.306   7.828  1.00 95.30           C  
ATOM    399  HZ2 TRP A  24     -10.484   2.563   8.583  1.00 95.30           H  
ATOM    400  CZ3 TRP A  24      -9.934   5.099   6.367  1.00 95.30           C  
ATOM    401  HZ3 TRP A  24      -9.142   5.753   6.034  1.00 95.30           H  
ATOM    402  N   VAL A  25     -16.179   2.876   3.544  1.00 95.98           N  
ATOM    403  H   VAL A  25     -16.822   3.653   3.480  1.00 95.98           H  
ATOM    404  CA  VAL A  25     -16.753   1.522   3.562  1.00 95.98           C  
ATOM    405  HA  VAL A  25     -16.291   0.947   4.365  1.00 95.98           H  
ATOM    406  C   VAL A  25     -16.434   0.799   2.257  1.00 95.98           C  
ATOM    407  CB  VAL A  25     -18.273   1.570   3.815  1.00 95.98           C  
ATOM    408  HB  VAL A  25     -18.755   2.163   3.038  1.00 95.98           H  
ATOM    409  O   VAL A  25     -15.951  -0.325   2.276  1.00 95.98           O  
ATOM    410  CG1 VAL A  25     -18.904   0.175   3.802  1.00 95.98           C  
ATOM    411 HG11 VAL A  25     -18.412  -0.473   4.528  1.00 95.98           H  
ATOM    412 HG12 VAL A  25     -18.805  -0.285   2.819  1.00 95.98           H  
ATOM    413 HG13 VAL A  25     -19.967   0.236   4.038  1.00 95.98           H  
ATOM    414  CG2 VAL A  25     -18.580   2.217   5.175  1.00 95.98           C  
ATOM    415 HG21 VAL A  25     -18.093   1.654   5.970  1.00 95.98           H  
ATOM    416 HG22 VAL A  25     -19.656   2.215   5.347  1.00 95.98           H  
ATOM    417 HG23 VAL A  25     -18.232   3.250   5.194  1.00 95.98           H  
ATOM    418  N   GLU A  26     -16.584   1.477   1.121  1.00 95.80           N  
ATOM    419  H   GLU A  26     -16.978   2.406   1.162  1.00 95.80           H  
ATOM    420  CA  GLU A  26     -16.221   0.918  -0.183  1.00 95.80           C  
ATOM    421  HA  GLU A  26     -16.759  -0.017  -0.343  1.00 95.80           H  
ATOM    422  C   GLU A  26     -14.718   0.597  -0.276  1.00 95.80           C  
ATOM    423  CB  GLU A  26     -16.612   1.919  -1.275  1.00 95.80           C  
ATOM    424  HB2 GLU A  26     -16.164   1.604  -2.217  1.00 95.80           H  
ATOM    425  HB3 GLU A  26     -16.195   2.884  -0.988  1.00 95.80           H  
ATOM    426  O   GLU A  26     -14.343  -0.459  -0.773  1.00 95.80           O  
ATOM    427  CG  GLU A  26     -18.122   2.092  -1.494  1.00 95.80           C  
ATOM    428  HG2 GLU A  26     -18.604   2.374  -0.558  1.00 95.80           H  
ATOM    429  HG3 GLU A  26     -18.545   1.143  -1.822  1.00 95.80           H  
ATOM    430  CD  GLU A  26     -18.386   3.180  -2.548  1.00 95.80           C  
ATOM    431  OE1 GLU A  26     -18.798   2.844  -3.689  1.00 95.80           O  
ATOM    432  OE2 GLU A  26     -18.110   4.370  -2.253  1.00 95.80           O  
ATOM    433  N   TYR A  27     -13.832   1.462   0.230  1.00 97.36           N  
ATOM    434  H   TYR A  27     -14.172   2.323   0.635  1.00 97.36           H  
ATOM    435  CA  TYR A  27     -12.390   1.173   0.255  1.00 97.36           C  
ATOM    436  HA  TYR A  27     -12.090   0.827  -0.734  1.00 97.36           H  
ATOM    437  C   TYR A  27     -12.011   0.051   1.226  1.00 97.36           C  
ATOM    438  CB  TYR A  27     -11.599   2.443   0.584  1.00 97.36           C  
ATOM    439  HB2 TYR A  27     -12.153   3.057   1.294  1.00 97.36           H  
ATOM    440  HB3 TYR A  27     -10.663   2.160   1.066  1.00 97.36           H  
ATOM    441  O   TYR A  27     -11.075  -0.700   0.949  1.00 97.36           O  
ATOM    442  CG  TYR A  27     -11.238   3.246  -0.644  1.00 97.36           C  
ATOM    443  CD1 TYR A  27     -10.281   2.729  -1.535  1.00 97.36           C  
ATOM    444  HD1 TYR A  27      -9.811   1.778  -1.332  1.00 97.36           H  
ATOM    445  CD2 TYR A  27     -11.826   4.500  -0.892  1.00 97.36           C  
ATOM    446  HD2 TYR A  27     -12.563   4.891  -0.206  1.00 97.36           H  
ATOM    447  CE1 TYR A  27      -9.920   3.451  -2.683  1.00 97.36           C  
ATOM    448  HE1 TYR A  27      -9.184   3.054  -3.366  1.00 97.36           H  
ATOM    449  CE2 TYR A  27     -11.462   5.234  -2.039  1.00 97.36           C  
ATOM    450  HE2 TYR A  27     -11.904   6.199  -2.235  1.00 97.36           H  
ATOM    451  OH  TYR A  27     -10.160   5.358  -4.071  1.00 97.36           O  
ATOM    452  HH  TYR A  27     -10.703   6.122  -4.277  1.00 97.36           H  
ATOM    453  CZ  TYR A  27     -10.514   4.699  -2.940  1.00 97.36           C  
ATOM    454  N   LYS A  28     -12.727  -0.082   2.344  1.00 97.65           N  
ATOM    455  H   LYS A  28     -13.458   0.592   2.523  1.00 97.65           H  
ATOM    456  CA  LYS A  28     -12.583  -1.199   3.281  1.00 97.65           C  
ATOM    457  HA  LYS A  28     -11.542  -1.290   3.592  1.00 97.65           H  
ATOM    458  C   LYS A  28     -12.949  -2.522   2.610  1.00 97.65           C  
ATOM    459  CB  LYS A  28     -13.430  -0.910   4.529  1.00 97.65           C  
ATOM    460  HB2 LYS A  28     -12.952  -0.117   5.104  1.00 97.65           H  
ATOM    461  HB3 LYS A  28     -14.424  -0.571   4.238  1.00 97.65           H  
ATOM    462  O   LYS A  28     -12.132  -3.445   2.612  1.00 97.65           O  
ATOM    463  CG  LYS A  28     -13.589  -2.155   5.405  1.00 97.65           C  
ATOM    464  HG2 LYS A  28     -12.607  -2.566   5.635  1.00 97.65           H  
ATOM    465  HG3 LYS A  28     -14.161  -2.912   4.869  1.00 97.65           H  
ATOM    466  CD  LYS A  28     -14.331  -1.827   6.693  1.00 97.65           C  
ATOM    467  HD2 LYS A  28     -13.731  -1.128   7.276  1.00 97.65           H  
ATOM    468  HD3 LYS A  28     -15.298  -1.382   6.458  1.00 97.65           H  
ATOM    469  CE  LYS A  28     -14.529  -3.126   7.470  1.00 97.65           C  
ATOM    470  HE2 LYS A  28     -13.552  -3.585   7.622  1.00 97.65           H  
ATOM    471  HE3 LYS A  28     -15.140  -3.801   6.871  1.00 97.65           H  
ATOM    472  NZ  LYS A  28     -15.159  -2.857   8.777  1.00 97.65           N  
ATOM    473  HZ1 LYS A  28     -16.044  -2.381   8.671  1.00 97.65           H  
ATOM    474  HZ2 LYS A  28     -14.547  -2.250   9.304  1.00 97.65           H  
ATOM    475  HZ3 LYS A  28     -15.252  -3.704   9.320  1.00 97.65           H  
ATOM    476  N   ASP A  29     -14.131  -2.577   2.004  1.00 97.78           N  
ATOM    477  H   ASP A  29     -14.743  -1.778   2.095  1.00 97.78           H  
ATOM    478  CA  ASP A  29     -14.716  -3.800   1.449  1.00 97.78           C  
ATOM    479  HA  ASP A  29     -14.470  -4.637   2.103  1.00 97.78           H  
ATOM    480  C   ASP A  29     -14.184  -4.146   0.055  1.00 97.78           C  
ATOM    481  CB  ASP A  29     -16.246  -3.664   1.410  1.00 97.78           C  
ATOM    482  HB2 ASP A  29     -16.659  -4.530   0.893  1.00 97.78           H  
ATOM    483  HB3 ASP A  29     -16.510  -2.776   0.837  1.00 97.78           H  
ATOM    484  O   ASP A  29     -14.290  -5.294  -0.377  1.00 97.78           O  
ATOM    485  CG  ASP A  29     -16.900  -3.594   2.796  1.00 97.78           C  
ATOM    486  OD1 ASP A  29     -16.249  -3.994   3.791  1.00 97.78           O  
ATOM    487  OD2 ASP A  29     -18.074  -3.167   2.848  1.00 97.78           O  
ATOM    488  N   GLY A  30     -13.587  -3.183  -0.647  1.00 96.97           N  
ATOM    489  H   GLY A  30     -13.672  -2.243  -0.288  1.00 96.97           H  
ATOM    490  CA  GLY A  30     -13.144  -3.328  -2.029  1.00 96.97           C  
ATOM    491  HA2 GLY A  30     -12.357  -2.598  -2.222  1.00 96.97           H  
ATOM    492  HA3 GLY A  30     -12.730  -4.323  -2.192  1.00 96.97           H  
ATOM    493  C   GLY A  30     -14.264  -3.095  -3.040  1.00 96.97           C  
ATOM    494  O   GLY A  30     -15.453  -3.111  -2.725  1.00 96.97           O  
ATOM    495  N   PHE A  31     -13.873  -2.846  -4.284  1.00 95.92           N  
ATOM    496  H   PHE A  31     -12.890  -2.916  -4.503  1.00 95.92           H  
ATOM    497  CA  PHE A  31     -14.795  -2.545  -5.378  1.00 95.92           C  
ATOM    498  HA  PHE A  31     -15.651  -3.216  -5.313  1.00 95.92           H  
ATOM    499  C   PHE A  31     -14.125  -2.768  -6.736  1.00 95.92           C  
ATOM    500  CB  PHE A  31     -15.294  -1.092  -5.250  1.00 95.92           C  
ATOM    501  HB2 PHE A  31     -15.869  -0.998  -4.329  1.00 95.92           H  
ATOM    502  HB3 PHE A  31     -15.984  -0.878  -6.067  1.00 95.92           H  
ATOM    503  O   PHE A  31     -12.907  -2.903  -6.823  1.00 95.92           O  
ATOM    504  CG  PHE A  31     -14.199  -0.040  -5.245  1.00 95.92           C  
ATOM    505  CD1 PHE A  31     -13.671   0.418  -4.027  1.00 95.92           C  
ATOM    506  HD1 PHE A  31     -14.050   0.018  -3.098  1.00 95.92           H  
ATOM    507  CD2 PHE A  31     -13.692   0.468  -6.452  1.00 95.92           C  
ATOM    508  HD2 PHE A  31     -14.086   0.098  -7.387  1.00 95.92           H  
ATOM    509  CE1 PHE A  31     -12.644   1.377  -4.014  1.00 95.92           C  
ATOM    510  HE1 PHE A  31     -12.240   1.716  -3.072  1.00 95.92           H  
ATOM    511  CE2 PHE A  31     -12.658   1.422  -6.446  1.00 95.92           C  
ATOM    512  HE2 PHE A  31     -12.247   1.788  -7.375  1.00 95.92           H  
ATOM    513  CZ  PHE A  31     -12.136   1.879  -5.224  1.00 95.92           C  
ATOM    514  HZ  PHE A  31     -11.331   2.599  -5.213  1.00 95.92           H  
ATOM    515  N   GLY A  32     -14.923  -2.738  -7.803  1.00 94.02           N  
ATOM    516  H   GLY A  32     -15.921  -2.709  -7.652  1.00 94.02           H  
ATOM    517  CA  GLY A  32     -14.452  -2.914  -9.177  1.00 94.02           C  
ATOM    518  HA2 GLY A  32     -15.067  -2.327  -9.859  1.00 94.02           H  
ATOM    519  HA3 GLY A  32     -13.429  -2.548  -9.266  1.00 94.02           H  
ATOM    520  C   GLY A  32     -14.485  -4.369  -9.637  1.00 94.02           C  
ATOM    521  O   GLY A  32     -15.181  -5.198  -9.049  1.00 94.02           O  
ATOM    522  N   ASN A  33     -13.761  -4.658 -10.715  1.00 91.06           N  
ATOM    523  H   ASN A  33     -13.168  -3.940 -11.106  1.00 91.06           H  
ATOM    524  CA  ASN A  33     -13.712  -5.971 -11.352  1.00 91.06           C  
ATOM    525  HA  ASN A  33     -14.260  -6.696 -10.750  1.00 91.06           H  
ATOM    526  C   ASN A  33     -12.256  -6.442 -11.443  1.00 91.06           C  
ATOM    527  CB  ASN A  33     -14.411  -5.860 -12.718  1.00 91.06           C  
ATOM    528  HB2 ASN A  33     -13.921  -5.092 -13.316  1.00 91.06           H  
ATOM    529  HB3 ASN A  33     -15.442  -5.544 -12.561  1.00 91.06           H  
ATOM    530  O   ASN A  33     -11.406  -5.721 -11.950  1.00 91.06           O  
ATOM    531  CG  ASN A  33     -14.431  -7.142 -13.530  1.00 91.06           C  
ATOM    532  ND2 ASN A  33     -15.206  -7.165 -14.583  1.00 91.06           N  
ATOM    533 HD21 ASN A  33     -15.500  -6.278 -14.969  1.00 91.06           H  
ATOM    534 HD22 ASN A  33     -15.114  -7.969 -15.187  1.00 91.06           H  
ATOM    535  OD1 ASN A  33     -13.776  -8.130 -13.240  1.00 91.06           O  
ATOM    536  N   LEU A  34     -11.975  -7.659 -10.970  1.00 89.25           N  
ATOM    537  H   LEU A  34     -12.742  -8.231 -10.648  1.00 89.25           H  
ATOM    538  CA  LEU A  34     -10.623  -8.233 -10.941  1.00 89.25           C  
ATOM    539  HA  LEU A  34      -9.964  -7.558 -10.394  1.00 89.25           H  
ATOM    540  C   LEU A  34      -9.989  -8.405 -12.331  1.00 89.25           C  
ATOM    541  CB  LEU A  34     -10.666  -9.593 -10.223  1.00 89.25           C  
ATOM    542  HB2 LEU A  34      -9.681 -10.054 -10.304  1.00 89.25           H  
ATOM    543  HB3 LEU A  34     -11.373 -10.237 -10.746  1.00 89.25           H  
ATOM    544  O   LEU A  34      -8.773  -8.536 -12.430  1.00 89.25           O  
ATOM    545  CG  LEU A  34     -11.044  -9.540  -8.733  1.00 89.25           C  
ATOM    546  HG  LEU A  34     -12.028  -9.085  -8.621  1.00 89.25           H  
ATOM    547  CD1 LEU A  34     -11.108 -10.960  -8.170  1.00 89.25           C  
ATOM    548 HD11 LEU A  34     -11.838 -11.544  -8.730  1.00 89.25           H  
ATOM    549 HD12 LEU A  34     -10.130 -11.436  -8.250  1.00 89.25           H  
ATOM    550 HD13 LEU A  34     -11.411 -10.929  -7.124  1.00 89.25           H  
ATOM    551  CD2 LEU A  34     -10.034  -8.752  -7.904  1.00 89.25           C  
ATOM    552 HD21 LEU A  34     -10.076  -7.704  -8.201  1.00 89.25           H  
ATOM    553 HD22 LEU A  34      -9.026  -9.132  -8.070  1.00 89.25           H  
ATOM    554 HD23 LEU A  34     -10.283  -8.816  -6.844  1.00 89.25           H  
ATOM    555  N   CYS A  35     -10.800  -8.431 -13.391  1.00 89.18           N  
ATOM    556  H   CYS A  35     -11.795  -8.353 -13.237  1.00 89.18           H  
ATOM    557  CA  CYS A  35     -10.335  -8.483 -14.777  1.00 89.18           C  
ATOM    558  HA  CYS A  35      -9.339  -8.927 -14.806  1.00 89.18           H  
ATOM    559  C   CYS A  35     -10.191  -7.092 -15.425  1.00 89.18           C  
ATOM    560  CB  CYS A  35     -11.287  -9.383 -15.578  1.00 89.18           C  
ATOM    561  HB2 CYS A  35     -12.293  -8.963 -15.549  1.00 89.18           H  
ATOM    562  HB3 CYS A  35     -10.956  -9.408 -16.616  1.00 89.18           H  
ATOM    563  O   CYS A  35      -9.824  -7.013 -16.593  1.00 89.18           O  
ATOM    564  SG  CYS A  35     -11.302 -11.074 -14.907  1.00 89.18           S  
ATOM    565  HG  CYS A  35      -9.977 -11.245 -14.926  1.00 89.18           H  
ATOM    566  N   GLU A  36     -10.499  -6.021 -14.691  1.00 89.38           N  
ATOM    567  H   GLU A  36     -10.692  -6.158 -13.709  1.00 89.38           H  
ATOM    568  CA  GLU A  36     -10.443  -4.622 -15.127  1.00 89.38           C  
ATOM    569  HA  GLU A  36      -9.821  -4.528 -16.017  1.00 89.38           H  
ATOM    570  C   GLU A  36      -9.787  -3.781 -14.008  1.00 89.38           C  
ATOM    571  CB  GLU A  36     -11.867  -4.114 -15.464  1.00 89.38           C  
ATOM    572  HB2 GLU A  36     -11.797  -3.088 -15.827  1.00 89.38           H  
ATOM    573  HB3 GLU A  36     -12.437  -4.104 -14.535  1.00 89.38           H  
ATOM    574  O   GLU A  36      -8.798  -4.198 -13.403  1.00 89.38           O  
ATOM    575  CG  GLU A  36     -12.651  -4.913 -16.517  1.00 89.38           C  
ATOM    576  HG2 GLU A  36     -12.143  -4.817 -17.477  1.00 89.38           H  
ATOM    577  HG3 GLU A  36     -12.661  -5.966 -16.238  1.00 89.38           H  
ATOM    578  CD  GLU A  36     -14.118  -4.456 -16.655  1.00 89.38           C  
ATOM    579  OE1 GLU A  36     -14.783  -4.900 -17.616  1.00 89.38           O  
ATOM    580  OE2 GLU A  36     -14.655  -3.785 -15.742  1.00 89.38           O  
ATOM    581  N   ASP A  37     -10.352  -2.614 -13.697  1.00 91.66           N  
ATOM    582  H   ASP A  37     -11.140  -2.303 -14.246  1.00 91.66           H  
ATOM    583  CA  ASP A  37      -9.929  -1.771 -12.587  1.00 91.66           C  
ATOM    584  HA  ASP A  37      -8.852  -1.872 -12.452  1.00 91.66           H  
ATOM    585  C   ASP A  37     -10.639  -2.172 -11.292  1.00 91.66           C  
ATOM    586  CB  ASP A  37     -10.231  -0.306 -12.907  1.00 91.66           C  
ATOM    587  HB2 ASP A  37     -10.000   0.297 -12.029  1.00 91.66           H  
ATOM    588  HB3 ASP A  37     -11.296  -0.209 -13.119  1.00 91.66           H  
ATOM    589  O   ASP A  37     -11.877  -2.211 -11.217  1.00 91.66           O  
ATOM    590  CG  ASP A  37      -9.447   0.248 -14.094  1.00 91.66           C  
ATOM    591  OD1 ASP A  37      -8.284  -0.167 -14.282  1.00 91.66           O  
ATOM    592  OD2 ASP A  37     -10.024   1.137 -14.762  1.00 91.66           O  
ATOM    593  N   PHE A  38      -9.860  -2.397 -10.234  1.00 95.37           N  
ATOM    594  H   PHE A  38      -8.857  -2.372 -10.350  1.00 95.37           H  
ATOM    595  CA  PHE A  38     -10.392  -2.735  -8.920  1.00 95.37           C  
ATOM    596  HA  PHE A  38     -11.367  -2.260  -8.816  1.00 95.37           H  
ATOM    597  C   PHE A  38      -9.536  -2.218  -7.766  1.00 95.37           C  
ATOM    598  CB  PHE A  38     -10.592  -4.255  -8.816  1.00 95.37           C  
ATOM    599  HB2 PHE A  38     -11.151  -4.597  -9.687  1.00 95.37           H  
ATOM    600  HB3 PHE A  38     -11.212  -4.473  -7.946  1.00 95.37           H  
ATOM    601  O   PHE A  38      -8.358  -1.895  -7.907  1.00 95.37           O  
ATOM    602  CG  PHE A  38      -9.316  -5.064  -8.702  1.00 95.37           C  
ATOM    603  CD1 PHE A  38      -8.596  -5.422  -9.856  1.00 95.37           C  
ATOM    604  HD1 PHE A  38      -8.940  -5.114 -10.833  1.00 95.37           H  
ATOM    605  CD2 PHE A  38      -8.862  -5.480  -7.436  1.00 95.37           C  
ATOM    606  HD2 PHE A  38      -9.427  -5.224  -6.552  1.00 95.37           H  
ATOM    607  CE1 PHE A  38      -7.435  -6.205  -9.744  1.00 95.37           C  
ATOM    608  HE1 PHE A  38      -6.898  -6.486 -10.637  1.00 95.37           H  
ATOM    609  CE2 PHE A  38      -7.694  -6.254  -7.323  1.00 95.37           C  
ATOM    610  HE2 PHE A  38      -7.348  -6.582  -6.354  1.00 95.37           H  
ATOM    611  CZ  PHE A  38      -6.982  -6.618  -8.479  1.00 95.37           C  
ATOM    612  HZ  PHE A  38      -6.087  -7.218  -8.401  1.00 95.37           H  
ATOM    613  N   TRP A  39     -10.154  -2.202  -6.588  1.00 96.61           N  
ATOM    614  H   TRP A  39     -11.127  -2.472  -6.577  1.00 96.61           H  
ATOM    615  CA  TRP A  39      -9.483  -2.108  -5.303  1.00 96.61           C  
ATOM    616  HA  TRP A  39      -8.405  -2.050  -5.456  1.00 96.61           H  
ATOM    617  C   TRP A  39      -9.801  -3.359  -4.490  1.00 96.61           C  
ATOM    618  CB  TRP A  39      -9.932  -0.848  -4.566  1.00 96.61           C  
ATOM    619  HB2 TRP A  39      -9.794   0.012  -5.221  1.00 96.61           H  
ATOM    620  HB3 TRP A  39     -10.994  -0.925  -4.331  1.00 96.61           H  
ATOM    621  O   TRP A  39     -10.971  -3.665  -4.256  1.00 96.61           O  
ATOM    622  CG  TRP A  39      -9.162  -0.607  -3.310  1.00 96.61           C  
ATOM    623  CD1 TRP A  39      -9.577  -0.859  -2.048  1.00 96.61           C  
ATOM    624  HD1 TRP A  39     -10.552  -1.240  -1.778  1.00 96.61           H  
ATOM    625  CD2 TRP A  39      -7.814  -0.064  -3.190  1.00 96.61           C  
ATOM    626  CE2 TRP A  39      -7.467  -0.020  -1.809  1.00 96.61           C  
ATOM    627  CE3 TRP A  39      -6.854   0.407  -4.112  1.00 96.61           C  
ATOM    628  HE3 TRP A  39      -7.075   0.380  -5.169  1.00 96.61           H  
ATOM    629  NE1 TRP A  39      -8.567  -0.535  -1.161  1.00 96.61           N  
ATOM    630  HE1 TRP A  39      -8.640  -0.582  -0.155  1.00 96.61           H  
ATOM    631  CH2 TRP A  39      -5.307   0.950  -2.300  1.00 96.61           C  
ATOM    632  HH2 TRP A  39      -4.352   1.333  -1.971  1.00 96.61           H  
ATOM    633  CZ2 TRP A  39      -6.237   0.480  -1.361  1.00 96.61           C  
ATOM    634  HZ2 TRP A  39      -6.007   0.502  -0.306  1.00 96.61           H  
ATOM    635  CZ3 TRP A  39      -5.615   0.911  -3.671  1.00 96.61           C  
ATOM    636  HZ3 TRP A  39      -4.893   1.265  -4.392  1.00 96.61           H  
ATOM    637  N   LEU A  40      -8.771  -4.084  -4.043  1.00 97.37           N  
ATOM    638  H   LEU A  40      -7.836  -3.785  -4.282  1.00 97.37           H  
ATOM    639  CA  LEU A  40      -8.942  -5.372  -3.357  1.00 97.37           C  
ATOM    640  HA  LEU A  40      -9.517  -6.023  -4.017  1.00 97.37           H  
ATOM    641  C   LEU A  40      -9.727  -5.254  -2.038  1.00 97.37           C  
ATOM    642  CB  LEU A  40      -7.547  -5.985  -3.129  1.00 97.37           C  
ATOM    643  HB2 LEU A  40      -6.990  -5.333  -2.456  1.00 97.37           H  
ATOM    644  HB3 LEU A  40      -7.016  -6.012  -4.080  1.00 97.37           H  
ATOM    645  O   LEU A  40     -10.344  -6.224  -1.594  1.00 97.37           O  
ATOM    646  CG  LEU A  40      -7.550  -7.406  -2.531  1.00 97.37           C  
ATOM    647  HG  LEU A  40      -8.028  -7.395  -1.552  1.00 97.37           H  
ATOM    648  CD1 LEU A  40      -8.278  -8.412  -3.427  1.00 97.37           C  
ATOM    649 HD11 LEU A  40      -9.339  -8.170  -3.482  1.00 97.37           H  
ATOM    650 HD12 LEU A  40      -7.850  -8.402  -4.429  1.00 97.37           H  
ATOM    651 HD13 LEU A  40      -8.181  -9.415  -3.009  1.00 97.37           H  
ATOM    652  CD2 LEU A  40      -6.115  -7.893  -2.337  1.00 97.37           C  
ATOM    653 HD21 LEU A  40      -5.593  -7.917  -3.293  1.00 97.37           H  
ATOM    654 HD22 LEU A  40      -5.587  -7.227  -1.655  1.00 97.37           H  
ATOM    655 HD23 LEU A  40      -6.121  -8.895  -1.909  1.00 97.37           H  
ATOM    656  N   GLY A  41      -9.719  -4.069  -1.431  1.00 98.16           N  
ATOM    657  H   GLY A  41      -9.203  -3.323  -1.875  1.00 98.16           H  
ATOM    658  CA  GLY A  41     -10.299  -3.803  -0.120  1.00 98.16           C  
ATOM    659  HA2 GLY A  41     -10.819  -2.845  -0.146  1.00 98.16           H  
ATOM    660  HA3 GLY A  41     -11.032  -4.565   0.146  1.00 98.16           H  
ATOM    661  C   GLY A  41      -9.224  -3.776   0.955  1.00 98.16           C  
ATOM    662  O   GLY A  41      -8.422  -4.706   1.069  1.00 98.16           O  
ATOM    663  N   ASN A  42      -9.208  -2.710   1.751  1.00 98.49           N  
ATOM    664  H   ASN A  42      -9.910  -1.997   1.610  1.00 98.49           H  
ATOM    665  CA  ASN A  42      -8.204  -2.514   2.793  1.00 98.49           C  
ATOM    666  HA  ASN A  42      -7.212  -2.544   2.342  1.00 98.49           H  
ATOM    667  C   ASN A  42      -8.254  -3.626   3.840  1.00 98.49           C  
ATOM    668  CB  ASN A  42      -8.397  -1.148   3.460  1.00 98.49           C  
ATOM    669  HB2 ASN A  42      -9.398  -1.075   3.886  1.00 98.49           H  
ATOM    670  HB3 ASN A  42      -7.674  -1.071   4.272  1.00 98.49           H  
ATOM    671  O   ASN A  42      -7.212  -4.058   4.314  1.00 98.49           O  
ATOM    672  CG  ASN A  42      -8.143   0.028   2.546  1.00 98.49           C  
ATOM    673  ND2 ASN A  42      -8.533   1.213   2.947  1.00 98.49           N  
ATOM    674 HD21 ASN A  42      -8.282   1.999   2.364  1.00 98.49           H  
ATOM    675 HD22 ASN A  42      -8.952   1.314   3.861  1.00 98.49           H  
ATOM    676  OD1 ASN A  42      -7.589  -0.096   1.471  1.00 98.49           O  
ATOM    677  N   GLU A  43      -9.434  -4.159   4.151  1.00 98.58           N  
ATOM    678  H   GLU A  43     -10.279  -3.796   3.735  1.00 98.58           H  
ATOM    679  CA  GLU A  43      -9.533  -5.255   5.114  1.00 98.58           C  
ATOM    680  HA  GLU A  43      -9.028  -4.946   6.030  1.00 98.58           H  
ATOM    681  C   GLU A  43      -8.822  -6.520   4.610  1.00 98.58           C  
ATOM    682  CB  GLU A  43     -11.018  -5.507   5.408  1.00 98.58           C  
ATOM    683  HB2 GLU A  43     -11.508  -4.555   5.610  1.00 98.58           H  
ATOM    684  HB3 GLU A  43     -11.493  -5.944   4.529  1.00 98.58           H  
ATOM    685  O   GLU A  43      -8.055  -7.154   5.334  1.00 98.58           O  
ATOM    686  CG  GLU A  43     -11.235  -6.428   6.611  1.00 98.58           C  
ATOM    687  HG2 GLU A  43     -12.306  -6.502   6.802  1.00 98.58           H  
ATOM    688  HG3 GLU A  43     -10.875  -7.424   6.350  1.00 98.58           H  
ATOM    689  CD  GLU A  43     -10.529  -5.921   7.875  1.00 98.58           C  
ATOM    690  OE1 GLU A  43     -10.051  -6.797   8.630  1.00 98.58           O  
ATOM    691  OE2 GLU A  43     -10.446  -4.675   8.041  1.00 98.58           O  
ATOM    692  N   ARG A  44      -8.983  -6.846   3.322  1.00 98.14           N  
ATOM    693  H   ARG A  44      -9.541  -6.230   2.748  1.00 98.14           H  
ATOM    694  CA  ARG A  44      -8.296  -7.992   2.706  1.00 98.14           C  
ATOM    695  HA  ARG A  44      -8.422  -8.862   3.351  1.00 98.14           H  
ATOM    696  C   ARG A  44      -6.792  -7.757   2.610  1.00 98.14           C  
ATOM    697  CB  ARG A  44      -8.883  -8.306   1.325  1.00 98.14           C  
ATOM    698  HB2 ARG A  44      -8.768  -7.440   0.672  1.00 98.14           H  
ATOM    699  HB3 ARG A  44      -8.325  -9.138   0.896  1.00 98.14           H  
ATOM    700  O   ARG A  44      -6.013  -8.652   2.924  1.00 98.14           O  
ATOM    701  CG  ARG A  44     -10.365  -8.689   1.399  1.00 98.14           C  
ATOM    702  HG2 ARG A  44     -10.513  -9.440   2.174  1.00 98.14           H  
ATOM    703  HG3 ARG A  44     -10.948  -7.802   1.649  1.00 98.14           H  
ATOM    704  CD  ARG A  44     -10.849  -9.254   0.059  1.00 98.14           C  
ATOM    705  HD2 ARG A  44     -10.520  -8.605  -0.753  1.00 98.14           H  
ATOM    706  HD3 ARG A  44     -10.389 -10.230  -0.096  1.00 98.14           H  
ATOM    707  NE  ARG A  44     -12.318  -9.399   0.050  1.00 98.14           N  
ATOM    708  HE  ARG A  44     -12.703 -10.218   0.498  1.00 98.14           H  
ATOM    709  NH1 ARG A  44     -12.790  -7.409  -0.979  1.00 98.14           N  
ATOM    710 HH11 ARG A  44     -13.431  -6.631  -1.050  1.00 98.14           H  
ATOM    711 HH12 ARG A  44     -11.812  -7.215  -1.139  1.00 98.14           H  
ATOM    712  NH2 ARG A  44     -14.454  -8.605  -0.155  1.00 98.14           N  
ATOM    713 HH21 ARG A  44     -14.827  -9.377   0.379  1.00 98.14           H  
ATOM    714 HH22 ARG A  44     -15.036  -7.816  -0.397  1.00 98.14           H  
ATOM    715  CZ  ARG A  44     -13.175  -8.482  -0.365  1.00 98.14           C  
ATOM    716  N   ILE A  45      -6.372  -6.555   2.211  1.00 98.19           N  
ATOM    717  H   ILE A  45      -7.067  -5.863   1.971  1.00 98.19           H  
ATOM    718  CA  ILE A  45      -4.946  -6.201   2.131  1.00 98.19           C  
ATOM    719  HA  ILE A  45      -4.439  -6.941   1.513  1.00 98.19           H  
ATOM    720  C   ILE A  45      -4.303  -6.267   3.527  1.00 98.19           C  
ATOM    721  CB  ILE A  45      -4.759  -4.816   1.469  1.00 98.19           C  
ATOM    722  HB  ILE A  45      -5.330  -4.087   2.043  1.00 98.19           H  
ATOM    723  O   ILE A  45      -3.204  -6.807   3.668  1.00 98.19           O  
ATOM    724  CG1 ILE A  45      -5.279  -4.789   0.013  1.00 98.19           C  
ATOM    725 HG12 ILE A  45      -6.232  -5.314  -0.055  1.00 98.19           H  
ATOM    726 HG13 ILE A  45      -4.574  -5.310  -0.635  1.00 98.19           H  
ATOM    727  CG2 ILE A  45      -3.269  -4.412   1.470  1.00 98.19           C  
ATOM    728 HG21 ILE A  45      -2.874  -4.364   2.484  1.00 98.19           H  
ATOM    729 HG22 ILE A  45      -3.141  -3.425   1.026  1.00 98.19           H  
ATOM    730 HG23 ILE A  45      -2.684  -5.137   0.903  1.00 98.19           H  
ATOM    731  CD1 ILE A  45      -5.496  -3.367  -0.525  1.00 98.19           C  
ATOM    732 HD11 ILE A  45      -5.941  -3.417  -1.519  1.00 98.19           H  
ATOM    733 HD12 ILE A  45      -6.173  -2.819   0.130  1.00 98.19           H  
ATOM    734 HD13 ILE A  45      -4.550  -2.831  -0.600  1.00 98.19           H  
ATOM    735  N   HIS A  46      -4.990  -5.792   4.568  1.00 98.36           N  
ATOM    736  H   HIS A  46      -5.880  -5.343   4.408  1.00 98.36           H  
ATOM    737  CA  HIS A  46      -4.539  -5.904   5.954  1.00 98.36           C  
ATOM    738  HA  HIS A  46      -3.581  -5.394   6.064  1.00 98.36           H  
ATOM    739  C   HIS A  46      -4.320  -7.371   6.347  1.00 98.36           C  
ATOM    740  CB  HIS A  46      -5.555  -5.224   6.884  1.00 98.36           C  
ATOM    741  HB2 HIS A  46      -6.558  -5.597   6.677  1.00 98.36           H  
ATOM    742  HB3 HIS A  46      -5.556  -4.148   6.709  1.00 98.36           H  
ATOM    743  O   HIS A  46      -3.231  -7.733   6.794  1.00 98.36           O  
ATOM    744  CG  HIS A  46      -5.245  -5.483   8.331  1.00 98.36           C  
ATOM    745  CD2 HIS A  46      -6.018  -6.176   9.223  1.00 98.36           C  
ATOM    746  HD2 HIS A  46      -7.002  -6.580   9.035  1.00 98.36           H  
ATOM    747  ND1 HIS A  46      -4.060  -5.190   8.958  1.00 98.36           N  
ATOM    748  HD1 HIS A  46      -3.272  -4.705   8.553  1.00 98.36           H  
ATOM    749  CE1 HIS A  46      -4.109  -5.698  10.198  1.00 98.36           C  
ATOM    750  HE1 HIS A  46      -3.305  -5.654  10.918  1.00 98.36           H  
ATOM    751  NE2 HIS A  46      -5.278  -6.320  10.401  1.00 98.36           N  
ATOM    752  N   GLN A  47      -5.307  -8.236   6.108  1.00 97.74           N  
ATOM    753  H   GLN A  47      -6.185  -7.878   5.759  1.00 97.74           H  
ATOM    754  CA  GLN A  47      -5.226  -9.660   6.450  1.00 97.74           C  
ATOM    755  HA  GLN A  47      -5.039  -9.758   7.520  1.00 97.74           H  
ATOM    756  C   GLN A  47      -4.089 -10.387   5.718  1.00 97.74           C  
ATOM    757  CB  GLN A  47      -6.565 -10.323   6.117  1.00 97.74           C  
ATOM    758  HB2 GLN A  47      -6.458 -11.406   6.176  1.00 97.74           H  
ATOM    759  HB3 GLN A  47      -6.850 -10.060   5.098  1.00 97.74           H  
ATOM    760  O   GLN A  47      -3.370 -11.182   6.328  1.00 97.74           O  
ATOM    761  CG  GLN A  47      -7.669  -9.890   7.090  1.00 97.74           C  
ATOM    762  HG2 GLN A  47      -7.466 -10.312   8.075  1.00 97.74           H  
ATOM    763  HG3 GLN A  47      -7.680  -8.806   7.199  1.00 97.74           H  
ATOM    764  CD  GLN A  47      -9.056 -10.339   6.647  1.00 97.74           C  
ATOM    765  NE2 GLN A  47     -10.086  -9.873   7.315  1.00 97.74           N  
ATOM    766 HE21 GLN A  47      -9.958  -9.112   7.966  1.00 97.74           H  
ATOM    767 HE22 GLN A  47     -11.003 -10.150   6.996  1.00 97.74           H  
ATOM    768  OE1 GLN A  47      -9.242 -11.105   5.710  1.00 97.74           O  
ATOM    769  N   ILE A  48      -3.895 -10.094   4.428  1.00 97.02           N  
ATOM    770  H   ILE A  48      -4.548  -9.466   3.981  1.00 97.02           H  
ATOM    771  CA  ILE A  48      -2.808 -10.671   3.625  1.00 97.02           C  
ATOM    772  HA  ILE A  48      -2.850 -11.758   3.699  1.00 97.02           H  
ATOM    773  C   ILE A  48      -1.456 -10.234   4.190  1.00 97.02           C  
ATOM    774  CB  ILE A  48      -2.971 -10.271   2.138  1.00 97.02           C  
ATOM    775  HB  ILE A  48      -3.125  -9.194   2.087  1.00 97.02           H  
ATOM    776  O   ILE A  48      -0.573 -11.062   4.415  1.00 97.02           O  
ATOM    777  CG1 ILE A  48      -4.205 -10.982   1.534  1.00 97.02           C  
ATOM    778 HG12 ILE A  48      -5.041 -10.934   2.232  1.00 97.02           H  
ATOM    779 HG13 ILE A  48      -3.977 -12.037   1.378  1.00 97.02           H  
ATOM    780  CG2 ILE A  48      -1.715 -10.616   1.311  1.00 97.02           C  
ATOM    781 HG21 ILE A  48      -1.860 -10.355   0.263  1.00 97.02           H  
ATOM    782 HG22 ILE A  48      -0.850 -10.054   1.663  1.00 97.02           H  
ATOM    783 HG23 ILE A  48      -1.495 -11.681   1.385  1.00 97.02           H  
ATOM    784  CD1 ILE A  48      -4.681 -10.372   0.210  1.00 97.02           C  
ATOM    785 HD11 ILE A  48      -5.606 -10.859  -0.097  1.00 97.02           H  
ATOM    786 HD12 ILE A  48      -3.936 -10.517  -0.572  1.00 97.02           H  
ATOM    787 HD13 ILE A  48      -4.870  -9.306   0.341  1.00 97.02           H  
ATOM    788  N   THR A  49      -1.295  -8.937   4.446  1.00 97.50           N  
ATOM    789  H   THR A  49      -2.082  -8.320   4.301  1.00 97.50           H  
ATOM    790  CA  THR A  49       0.021  -8.344   4.712  1.00 97.50           C  
ATOM    791  HA  THR A  49       0.758  -8.905   4.138  1.00 97.50           H  
ATOM    792  C   THR A  49       0.471  -8.416   6.168  1.00 97.50           C  
ATOM    793  CB  THR A  49       0.108  -6.908   4.204  1.00 97.50           C  
ATOM    794  HB  THR A  49       1.117  -6.555   4.417  1.00 97.50           H  
ATOM    795  O   THR A  49       1.659  -8.258   6.439  1.00 97.50           O  
ATOM    796  CG2 THR A  49      -0.108  -6.810   2.698  1.00 97.50           C  
ATOM    797 HG21 THR A  49       0.753  -7.235   2.182  1.00 97.50           H  
ATOM    798 HG22 THR A  49      -1.010  -7.334   2.382  1.00 97.50           H  
ATOM    799 HG23 THR A  49      -0.205  -5.756   2.434  1.00 97.50           H  
ATOM    800  OG1 THR A  49      -0.831  -6.061   4.833  1.00 97.50           O  
ATOM    801  HG1 THR A  49      -1.693  -6.302   4.487  1.00 97.50           H  
ATOM    802  N   SER A  50      -0.439  -8.692   7.105  1.00 94.40           N  
ATOM    803  H   SER A  50      -1.409  -8.723   6.826  1.00 94.40           H  
ATOM    804  CA  SER A  50      -0.129  -8.675   8.545  1.00 94.40           C  
ATOM    805  HA  SER A  50       0.578  -7.870   8.741  1.00 94.40           H  
ATOM    806  C   SER A  50       0.510  -9.956   9.069  1.00 94.40           C  
ATOM    807  CB  SER A  50      -1.390  -8.381   9.351  1.00 94.40           C  
ATOM    808  HB2 SER A  50      -2.166  -9.118   9.143  1.00 94.40           H  
ATOM    809  HB3 SER A  50      -1.155  -8.393  10.415  1.00 94.40           H  
ATOM    810  O   SER A  50       1.204  -9.928  10.081  1.00 94.40           O  
ATOM    811  OG  SER A  50      -1.830  -7.098   8.988  1.00 94.40           O  
ATOM    812  HG  SER A  50      -2.396  -7.195   8.218  1.00 94.40           H  
ATOM    813  N   ASN A  51       0.298 -11.084   8.390  1.00 89.97           N  
ATOM    814  H   ASN A  51      -0.282 -11.035   7.565  1.00 89.97           H  
ATOM    815  CA  ASN A  51       0.695 -12.398   8.902  1.00 89.97           C  
ATOM    816  HA  ASN A  51       0.825 -12.338   9.982  1.00 89.97           H  
ATOM    817  C   ASN A  51       2.034 -12.903   8.346  1.00 89.97           C  
ATOM    818  CB  ASN A  51      -0.452 -13.380   8.629  1.00 89.97           C  
ATOM    819  HB2 ASN A  51      -0.686 -13.394   7.564  1.00 89.97           H  
ATOM    820  HB3 ASN A  51      -0.153 -14.384   8.929  1.00 89.97           H  
ATOM    821  O   ASN A  51       2.499 -13.977   8.724  1.00 89.97           O  
ATOM    822  CG  ASN A  51      -1.689 -13.022   9.430  1.00 89.97           C  
ATOM    823  ND2 ASN A  51      -2.829 -12.870   8.802  1.00 89.97           N  
ATOM    824 HD21 ASN A  51      -2.875 -12.803   7.795  1.00 89.97           H  
ATOM    825 HD22 ASN A  51      -3.611 -12.599   9.381  1.00 89.97           H  
ATOM    826  OD1 ASN A  51      -1.642 -12.848  10.633  1.00 89.97           O  
ATOM    827  N   SER A  52       2.645 -12.192   7.398  1.00 90.73           N  
ATOM    828  H   SER A  52       2.265 -11.289   7.150  1.00 90.73           H  
ATOM    829  CA  SER A  52       3.873 -12.626   6.726  1.00 90.73           C  
ATOM    830  HA  SER A  52       4.549 -13.061   7.462  1.00 90.73           H  
ATOM    831  C   SER A  52       4.600 -11.459   6.070  1.00 90.73           C  
ATOM    832  CB  SER A  52       3.546 -13.692   5.673  1.00 90.73           C  
ATOM    833  HB2 SER A  52       2.655 -13.404   5.115  1.00 90.73           H  
ATOM    834  HB3 SER A  52       4.375 -13.806   4.973  1.00 90.73           H  
ATOM    835  O   SER A  52       4.064 -10.366   5.902  1.00 90.73           O  
ATOM    836  OG  SER A  52       3.335 -14.930   6.317  1.00 90.73           O  
ATOM    837  HG  SER A  52       2.962 -14.765   7.186  1.00 90.73           H  
ATOM    838  N   ARG A  53       5.851 -11.695   5.676  1.00 93.80           N  
ATOM    839  H   ARG A  53       6.222 -12.628   5.790  1.00 93.80           H  
ATOM    840  CA  ARG A  53       6.649 -10.702   4.965  1.00 93.80           C  
ATOM    841  HA  ARG A  53       6.415  -9.720   5.377  1.00 93.80           H  
ATOM    842  C   ARG A  53       6.291 -10.693   3.477  1.00 93.80           C  
ATOM    843  CB  ARG A  53       8.133 -10.983   5.215  1.00 93.80           C  
ATOM    844  HB2 ARG A  53       8.314 -11.037   6.288  1.00 93.80           H  
ATOM    845  HB3 ARG A  53       8.402 -11.939   4.767  1.00 93.80           H  
ATOM    846  O   ARG A  53       6.732 -11.567   2.740  1.00 93.80           O  
ATOM    847  CG  ARG A  53       8.997  -9.870   4.619  1.00 93.80           C  
ATOM    848  HG2 ARG A  53       8.776  -9.753   3.558  1.00 93.80           H  
ATOM    849  HG3 ARG A  53       8.787  -8.934   5.135  1.00 93.80           H  
ATOM    850  CD  ARG A  53      10.474 -10.218   4.773  1.00 93.80           C  
ATOM    851  HD2 ARG A  53      10.739 -10.256   5.829  1.00 93.80           H  
ATOM    852  HD3 ARG A  53      10.647 -11.206   4.345  1.00 93.80           H  
ATOM    853  NE  ARG A  53      11.293  -9.248   4.037  1.00 93.80           N  
ATOM    854  HE  ARG A  53      11.257  -9.321   3.031  1.00 93.80           H  
ATOM    855  NH1 ARG A  53      11.977  -7.918   5.789  1.00 93.80           N  
ATOM    856 HH11 ARG A  53      11.483  -8.532   6.422  1.00 93.80           H  
ATOM    857 HH12 ARG A  53      12.563  -7.167   6.124  1.00 93.80           H  
ATOM    858  NH2 ARG A  53      12.570  -7.434   3.700  1.00 93.80           N  
ATOM    859 HH21 ARG A  53      12.872  -6.515   3.989  1.00 93.80           H  
ATOM    860 HH22 ARG A  53      12.316  -7.568   2.731  1.00 93.80           H  
ATOM    861  CZ  ARG A  53      11.945  -8.213   4.520  1.00 93.80           C  
ATOM    862  N   TRP A  54       5.564  -9.668   3.044  1.00 96.38           N  
ATOM    863  H   TRP A  54       5.083  -9.108   3.733  1.00 96.38           H  
ATOM    864  CA  TRP A  54       5.243  -9.430   1.632  1.00 96.38           C  
ATOM    865  HA  TRP A  54       5.471 -10.318   1.042  1.00 96.38           H  
ATOM    866  C   TRP A  54       6.025  -8.263   1.060  1.00 96.38           C  
ATOM    867  CB  TRP A  54       3.750  -9.157   1.500  1.00 96.38           C  
ATOM    868  HB2 TRP A  54       3.468  -8.317   2.134  1.00 96.38           H  
ATOM    869  HB3 TRP A  54       3.528  -8.885   0.468  1.00 96.38           H  
ATOM    870  O   TRP A  54       6.046  -7.202   1.680  1.00 96.38           O  
ATOM    871  CG  TRP A  54       2.932 -10.345   1.855  1.00 96.38           C  
ATOM    872  CD1 TRP A  54       2.419 -10.615   3.072  1.00 96.38           C  
ATOM    873  HD1 TRP A  54       2.521  -9.985   3.944  1.00 96.38           H  
ATOM    874  CD2 TRP A  54       2.583 -11.475   1.006  1.00 96.38           C  
ATOM    875  CE2 TRP A  54       1.803 -12.386   1.776  1.00 96.38           C  
ATOM    876  CE3 TRP A  54       2.849 -11.820  -0.337  1.00 96.38           C  
ATOM    877  HE3 TRP A  54       3.433 -11.150  -0.950  1.00 96.38           H  
ATOM    878  NE1 TRP A  54       1.707 -11.792   3.015  1.00 96.38           N  
ATOM    879  HE1 TRP A  54       1.045 -12.054   3.731  1.00 96.38           H  
ATOM    880  CH2 TRP A  54       1.578 -13.893  -0.099  1.00 96.38           C  
ATOM    881  HH2 TRP A  54       1.199 -14.808  -0.529  1.00 96.38           H  
ATOM    882  CZ2 TRP A  54       1.294 -13.575   1.240  1.00 96.38           C  
ATOM    883  HZ2 TRP A  54       0.698 -14.237   1.851  1.00 96.38           H  
ATOM    884  CZ3 TRP A  54       2.354 -13.019  -0.882  1.00 96.38           C  
ATOM    885  HZ3 TRP A  54       2.564 -13.268  -1.912  1.00 96.38           H  
ATOM    886  N   GLU A  55       6.631  -8.441  -0.110  1.00 95.81           N  
ATOM    887  H   GLU A  55       6.539  -9.329  -0.581  1.00 95.81           H  
ATOM    888  CA  GLU A  55       7.200  -7.337  -0.887  1.00 95.81           C  
ATOM    889  HA  GLU A  55       7.751  -6.679  -0.213  1.00 95.81           H  
ATOM    890  C   GLU A  55       6.090  -6.504  -1.538  1.00 95.81           C  
ATOM    891  CB  GLU A  55       8.187  -7.853  -1.947  1.00 95.81           C  
ATOM    892  HB2 GLU A  55       7.679  -8.556  -2.608  1.00 95.81           H  
ATOM    893  HB3 GLU A  55       8.533  -7.004  -2.535  1.00 95.81           H  
ATOM    894  O   GLU A  55       5.029  -7.026  -1.882  1.00 95.81           O  
ATOM    895  CG  GLU A  55       9.402  -8.535  -1.298  1.00 95.81           C  
ATOM    896  HG2 GLU A  55       9.786  -7.874  -0.522  1.00 95.81           H  
ATOM    897  HG3 GLU A  55       9.080  -9.460  -0.820  1.00 95.81           H  
ATOM    898  CD  GLU A  55      10.543  -8.846  -2.278  1.00 95.81           C  
ATOM    899  OE1 GLU A  55      11.660  -9.087  -1.760  1.00 95.81           O  
ATOM    900  OE2 GLU A  55      10.318  -8.815  -3.508  1.00 95.81           O  
ATOM    901  N   LEU A  56       6.342  -5.206  -1.715  1.00 96.15           N  
ATOM    902  H   LEU A  56       7.262  -4.866  -1.474  1.00 96.15           H  
ATOM    903  CA  LEU A  56       5.461  -4.314  -2.468  1.00 96.15           C  
ATOM    904  HA  LEU A  56       4.543  -4.840  -2.731  1.00 96.15           H  
ATOM    905  C   LEU A  56       6.161  -3.888  -3.743  1.00 96.15           C  
ATOM    906  CB  LEU A  56       5.086  -3.092  -1.621  1.00 96.15           C  
ATOM    907  HB2 LEU A  56       4.568  -3.454  -0.734  1.00 96.15           H  
ATOM    908  HB3 LEU A  56       6.000  -2.591  -1.300  1.00 96.15           H  
ATOM    909  O   LEU A  56       7.229  -3.286  -3.675  1.00 96.15           O  
ATOM    910  CG  LEU A  56       4.187  -2.046  -2.299  1.00 96.15           C  
ATOM    911  HG  LEU A  56       4.677  -1.671  -3.197  1.00 96.15           H  
ATOM    912  CD1 LEU A  56       2.819  -2.614  -2.673  1.00 96.15           C  
ATOM    913 HD11 LEU A  56       2.330  -3.030  -1.792  1.00 96.15           H  
ATOM    914 HD12 LEU A  56       2.195  -1.825  -3.092  1.00 96.15           H  
ATOM    915 HD13 LEU A  56       2.925  -3.391  -3.430  1.00 96.15           H  
ATOM    916  CD2 LEU A  56       3.983  -0.877  -1.335  1.00 96.15           C  
ATOM    917 HD21 LEU A  56       3.582  -1.238  -0.389  1.00 96.15           H  
ATOM    918 HD22 LEU A  56       3.278  -0.163  -1.761  1.00 96.15           H  
ATOM    919 HD23 LEU A  56       4.936  -0.375  -1.167  1.00 96.15           H  
ATOM    920  N   ARG A  57       5.528  -4.133  -4.885  1.00 95.20           N  
ATOM    921  H   ARG A  57       4.643  -4.619  -4.844  1.00 95.20           H  
ATOM    922  CA  ARG A  57       5.901  -3.537  -6.163  1.00 95.20           C  
ATOM    923  HA  ARG A  57       6.824  -2.968  -6.051  1.00 95.20           H  
ATOM    924  C   ARG A  57       4.811  -2.567  -6.585  1.00 95.20           C  
ATOM    925  CB  ARG A  57       6.147  -4.643  -7.192  1.00 95.20           C  
ATOM    926  HB2 ARG A  57       5.272  -5.292  -7.240  1.00 95.20           H  
ATOM    927  HB3 ARG A  57       7.005  -5.236  -6.875  1.00 95.20           H  
ATOM    928  O   ARG A  57       3.633  -2.907  -6.541  1.00 95.20           O  
ATOM    929  CG  ARG A  57       6.412  -4.065  -8.586  1.00 95.20           C  
ATOM    930  HG2 ARG A  57       5.515  -3.558  -8.943  1.00 95.20           H  
ATOM    931  HG3 ARG A  57       7.232  -3.349  -8.550  1.00 95.20           H  
ATOM    932  CD  ARG A  57       6.756  -5.187  -9.558  1.00 95.20           C  
ATOM    933  HD2 ARG A  57       5.997  -5.966  -9.488  1.00 95.20           H  
ATOM    934  HD3 ARG A  57       7.729  -5.600  -9.290  1.00 95.20           H  
ATOM    935  NE  ARG A  57       6.773  -4.667 -10.927  1.00 95.20           N  
ATOM    936  HE  ARG A  57       6.167  -3.883 -11.119  1.00 95.20           H  
ATOM    937  NH1 ARG A  57       7.927  -6.367 -11.942  1.00 95.20           N  
ATOM    938 HH11 ARG A  57       7.947  -6.854 -11.057  1.00 95.20           H  
ATOM    939 HH12 ARG A  57       8.352  -6.748 -12.775  1.00 95.20           H  
ATOM    940  NH2 ARG A  57       7.279  -4.557 -13.106  1.00 95.20           N  
ATOM    941 HH21 ARG A  57       7.681  -4.898 -13.967  1.00 95.20           H  
ATOM    942 HH22 ARG A  57       6.790  -3.674 -13.071  1.00 95.20           H  
ATOM    943  CZ  ARG A  57       7.330  -5.205 -11.984  1.00 95.20           C  
ATOM    944  N   ILE A  58       5.221  -1.377  -6.997  1.00 93.82           N  
ATOM    945  H   ILE A  58       6.209  -1.172  -6.964  1.00 93.82           H  
ATOM    946  CA  ILE A  58       4.340  -0.369  -7.581  1.00 93.82           C  
ATOM    947  HA  ILE A  58       3.318  -0.744  -7.633  1.00 93.82           H  
ATOM    948  C   ILE A  58       4.828  -0.114  -8.987  1.00 93.82           C  
ATOM    949  CB  ILE A  58       4.345   0.920  -6.744  1.00 93.82           C  
ATOM    950  HB  ILE A  58       5.375   1.258  -6.633  1.00 93.82           H  
ATOM    951  O   ILE A  58       6.007   0.171  -9.169  1.00 93.82           O  
ATOM    952  CG1 ILE A  58       3.770   0.590  -5.357  1.00 93.82           C  
ATOM    953 HG12 ILE A  58       2.697   0.414  -5.430  1.00 93.82           H  
ATOM    954 HG13 ILE A  58       4.232  -0.312  -4.956  1.00 93.82           H  
ATOM    955  CG2 ILE A  58       3.526   2.040  -7.417  1.00 93.82           C  
ATOM    956 HG21 ILE A  58       2.496   1.718  -7.568  1.00 93.82           H  
ATOM    957 HG22 ILE A  58       3.535   2.943  -6.806  1.00 93.82           H  
ATOM    958 HG23 ILE A  58       3.960   2.302  -8.382  1.00 93.82           H  
ATOM    959  CD1 ILE A  58       4.037   1.687  -4.347  1.00 93.82           C  
ATOM    960 HD11 ILE A  58       3.693   1.307  -3.385  1.00 93.82           H  
ATOM    961 HD12 ILE A  58       3.483   2.591  -4.601  1.00 93.82           H  
ATOM    962 HD13 ILE A  58       5.104   1.901  -4.291  1.00 93.82           H  
ATOM    963  N   ASP A  59       3.917  -0.196  -9.946  1.00 94.21           N  
ATOM    964  H   ASP A  59       2.970  -0.445  -9.700  1.00 94.21           H  
ATOM    965  CA  ASP A  59       4.146   0.164 -11.336  1.00 94.21           C  
ATOM    966  HA  ASP A  59       5.197   0.410 -11.488  1.00 94.21           H  
ATOM    967  C   ASP A  59       3.306   1.405 -11.657  1.00 94.21           C  
ATOM    968  CB  ASP A  59       3.813  -1.025 -12.249  1.00 94.21           C  
ATOM    969  HB2 ASP A  59       2.777  -1.326 -12.090  1.00 94.21           H  
ATOM    970  HB3 ASP A  59       3.914  -0.708 -13.287  1.00 94.21           H  
ATOM    971  O   ASP A  59       2.130   1.489 -11.299  1.00 94.21           O  
ATOM    972  CG  ASP A  59       4.740  -2.225 -12.009  1.00 94.21           C  
ATOM    973  OD1 ASP A  59       5.874  -2.252 -12.542  1.00 94.21           O  
ATOM    974  OD2 ASP A  59       4.355  -3.176 -11.299  1.00 94.21           O  
ATOM    975  N   MET A  60       3.909   2.389 -12.316  1.00 92.03           N  
ATOM    976  H   MET A  60       4.879   2.272 -12.572  1.00 92.03           H  
ATOM    977  CA  MET A  60       3.238   3.624 -12.712  1.00 92.03           C  
ATOM    978  HA  MET A  60       2.169   3.425 -12.783  1.00 92.03           H  
ATOM    979  C   MET A  60       3.701   4.081 -14.092  1.00 92.03           C  
ATOM    980  CB  MET A  60       3.432   4.722 -11.648  1.00 92.03           C  
ATOM    981  HB2 MET A  60       2.833   5.589 -11.926  1.00 92.03           H  
ATOM    982  HB3 MET A  60       3.073   4.357 -10.686  1.00 92.03           H  
ATOM    983  O   MET A  60       4.831   3.829 -14.507  1.00 92.03           O  
ATOM    984  CG  MET A  60       4.891   5.157 -11.500  1.00 92.03           C  
ATOM    985  HG2 MET A  60       5.469   4.299 -11.157  1.00 92.03           H  
ATOM    986  HG3 MET A  60       5.257   5.455 -12.483  1.00 92.03           H  
ATOM    987  SD  MET A  60       5.201   6.534 -10.362  1.00 92.03           S  
ATOM    988  CE  MET A  60       4.802   7.935 -11.439  1.00 92.03           C  
ATOM    989  HE1 MET A  60       4.938   8.864 -10.886  1.00 92.03           H  
ATOM    990  HE2 MET A  60       3.767   7.861 -11.773  1.00 92.03           H  
ATOM    991  HE3 MET A  60       5.469   7.930 -12.301  1.00 92.03           H  
ATOM    992  N   VAL A  61       2.838   4.812 -14.792  1.00 93.18           N  
ATOM    993  H   VAL A  61       1.925   4.995 -14.400  1.00 93.18           H  
ATOM    994  CA  VAL A  61       3.181   5.475 -16.052  1.00 93.18           C  
ATOM    995  HA  VAL A  61       4.222   5.263 -16.299  1.00 93.18           H  
ATOM    996  C   VAL A  61       3.040   6.973 -15.861  1.00 93.18           C  
ATOM    997  CB  VAL A  61       2.328   4.970 -17.229  1.00 93.18           C  
ATOM    998  HB  VAL A  61       1.280   5.214 -17.058  1.00 93.18           H  
ATOM    999  O   VAL A  61       1.977   7.460 -15.481  1.00 93.18           O  
ATOM   1000  CG1 VAL A  61       2.782   5.613 -18.548  1.00 93.18           C  
ATOM   1001 HG11 VAL A  61       2.195   5.206 -19.372  1.00 93.18           H  
ATOM   1002 HG12 VAL A  61       2.624   6.692 -18.517  1.00 93.18           H  
ATOM   1003 HG13 VAL A  61       3.836   5.400 -18.725  1.00 93.18           H  
ATOM   1004  CG2 VAL A  61       2.464   3.453 -17.372  1.00 93.18           C  
ATOM   1005 HG21 VAL A  61       3.522   3.197 -17.423  1.00 93.18           H  
ATOM   1006 HG22 VAL A  61       1.957   3.112 -18.275  1.00 93.18           H  
ATOM   1007 HG23 VAL A  61       2.014   2.949 -16.517  1.00 93.18           H  
ATOM   1008  N   PHE A  62       4.104   7.717 -16.142  1.00 90.10           N  
ATOM   1009  H   PHE A  62       4.950   7.256 -16.444  1.00 90.10           H  
ATOM   1010  CA  PHE A  62       4.090   9.173 -16.092  1.00 90.10           C  
ATOM   1011  HA  PHE A  62       3.058   9.521 -16.127  1.00 90.10           H  
ATOM   1012  C   PHE A  62       4.817   9.746 -17.302  1.00 90.10           C  
ATOM   1013  CB  PHE A  62       4.697   9.655 -14.775  1.00 90.10           C  
ATOM   1014  HB2 PHE A  62       5.712   9.271 -14.676  1.00 90.10           H  
ATOM   1015  HB3 PHE A  62       4.109   9.248 -13.952  1.00 90.10           H  
ATOM   1016  O   PHE A  62       5.937   9.340 -17.604  1.00 90.10           O  
ATOM   1017  CG  PHE A  62       4.709  11.162 -14.650  1.00 90.10           C  
ATOM   1018  CD1 PHE A  62       5.917  11.876 -14.748  1.00 90.10           C  
ATOM   1019  HD1 PHE A  62       6.846  11.348 -14.906  1.00 90.10           H  
ATOM   1020  CD2 PHE A  62       3.502  11.850 -14.430  1.00 90.10           C  
ATOM   1021  HD2 PHE A  62       2.576  11.301 -14.340  1.00 90.10           H  
ATOM   1022  CE1 PHE A  62       5.921  13.274 -14.586  1.00 90.10           C  
ATOM   1023  HE1 PHE A  62       6.861  13.805 -14.596  1.00 90.10           H  
ATOM   1024  CE2 PHE A  62       3.504  13.248 -14.287  1.00 90.10           C  
ATOM   1025  HE2 PHE A  62       2.579  13.767 -14.082  1.00 90.10           H  
ATOM   1026  CZ  PHE A  62       4.715  13.958 -14.349  1.00 90.10           C  
ATOM   1027  HZ  PHE A  62       4.719  15.023 -14.170  1.00 90.10           H  
ATOM   1028  N   LYS A  63       4.168  10.679 -18.014  1.00 94.39           N  
ATOM   1029  H   LYS A  63       3.262  10.973 -17.679  1.00 94.39           H  
ATOM   1030  CA  LYS A  63       4.692  11.285 -19.256  1.00 94.39           C  
ATOM   1031  HA  LYS A  63       3.870  11.759 -19.792  1.00 94.39           H  
ATOM   1032  C   LYS A  63       5.256  10.233 -20.226  1.00 94.39           C  
ATOM   1033  CB  LYS A  63       5.727  12.373 -18.917  1.00 94.39           C  
ATOM   1034  HB2 LYS A  63       6.536  11.933 -18.334  1.00 94.39           H  
ATOM   1035  HB3 LYS A  63       6.149  12.749 -19.849  1.00 94.39           H  
ATOM   1036  O   LYS A  63       6.403  10.320 -20.654  1.00 94.39           O  
ATOM   1037  CG  LYS A  63       5.134  13.563 -18.154  1.00 94.39           C  
ATOM   1038  HG2 LYS A  63       4.343  14.015 -18.753  1.00 94.39           H  
ATOM   1039  HG3 LYS A  63       4.715  13.230 -17.205  1.00 94.39           H  
ATOM   1040  CD  LYS A  63       6.237  14.596 -17.899  1.00 94.39           C  
ATOM   1041  HD2 LYS A  63       6.999  14.149 -17.260  1.00 94.39           H  
ATOM   1042  HD3 LYS A  63       6.692  14.873 -18.850  1.00 94.39           H  
ATOM   1043  CE  LYS A  63       5.663  15.846 -17.229  1.00 94.39           C  
ATOM   1044  HE2 LYS A  63       4.890  16.263 -17.875  1.00 94.39           H  
ATOM   1045  HE3 LYS A  63       5.191  15.550 -16.292  1.00 94.39           H  
ATOM   1046  NZ  LYS A  63       6.722  16.855 -16.977  1.00 94.39           N  
ATOM   1047  HZ1 LYS A  63       7.437  16.470 -16.376  1.00 94.39           H  
ATOM   1048  HZ2 LYS A  63       7.158  17.133 -17.845  1.00 94.39           H  
ATOM   1049  HZ3 LYS A  63       6.339  17.676 -16.531  1.00 94.39           H  
ATOM   1050  N   ASN A  64       4.458   9.197 -20.500  1.00 94.02           N  
ATOM   1051  H   ASN A  64       3.531   9.212 -20.100  1.00 94.02           H  
ATOM   1052  CA  ASN A  64       4.802   8.061 -21.369  1.00 94.02           C  
ATOM   1053  HA  ASN A  64       3.968   7.362 -21.316  1.00 94.02           H  
ATOM   1054  C   ASN A  64       6.025   7.230 -20.929  1.00 94.02           C  
ATOM   1055  CB  ASN A  64       4.897   8.538 -22.832  1.00 94.02           C  
ATOM   1056  HB2 ASN A  64       5.101   7.685 -23.480  1.00 94.02           H  
ATOM   1057  HB3 ASN A  64       5.722   9.241 -22.945  1.00 94.02           H  
ATOM   1058  O   ASN A  64       6.452   6.349 -21.670  1.00 94.02           O  
ATOM   1059  CG  ASN A  64       3.623   9.207 -23.300  1.00 94.02           C  
ATOM   1060  ND2 ASN A  64       2.655   8.443 -23.746  1.00 94.02           N  
ATOM   1061 HD21 ASN A  64       1.823   8.917 -24.066  1.00 94.02           H  
ATOM   1062 HD22 ASN A  64       2.787   7.447 -23.847  1.00 94.02           H  
ATOM   1063  OD1 ASN A  64       3.456  10.411 -23.213  1.00 94.02           O  
ATOM   1064  N   THR A  65       6.559   7.460 -19.728  1.00 93.87           N  
ATOM   1065  H   THR A  65       6.193   8.210 -19.160  1.00 93.87           H  
ATOM   1066  CA  THR A  65       7.639   6.664 -19.139  1.00 93.87           C  
ATOM   1067  HA  THR A  65       8.107   6.060 -19.916  1.00 93.87           H  
ATOM   1068  C   THR A  65       7.073   5.732 -18.075  1.00 93.87           C  
ATOM   1069  CB  THR A  65       8.734   7.566 -18.556  1.00 93.87           C  
ATOM   1070  HB  THR A  65       8.327   8.162 -17.739  1.00 93.87           H  
ATOM   1071  O   THR A  65       6.281   6.152 -17.230  1.00 93.87           O  
ATOM   1072  CG2 THR A  65       9.932   6.762 -18.047  1.00 93.87           C  
ATOM   1073 HG21 THR A  65      10.301   6.098 -18.828  1.00 93.87           H  
ATOM   1074 HG22 THR A  65      10.727   7.448 -17.753  1.00 93.87           H  
ATOM   1075 HG23 THR A  65       9.649   6.178 -17.172  1.00 93.87           H  
ATOM   1076  OG1 THR A  65       9.204   8.436 -19.561  1.00 93.87           O  
ATOM   1077  HG1 THR A  65       8.475   9.008 -19.812  1.00 93.87           H  
ATOM   1078  N   PHE A  66       7.481   4.464 -18.117  1.00 94.41           N  
ATOM   1079  H   PHE A  66       8.147   4.195 -18.827  1.00 94.41           H  
ATOM   1080  CA  PHE A  66       7.151   3.472 -17.097  1.00 94.41           C  
ATOM   1081  HA  PHE A  66       6.144   3.655 -16.721  1.00 94.41           H  
ATOM   1082  C   PHE A  66       8.133   3.584 -15.936  1.00 94.41           C  
ATOM   1083  CB  PHE A  66       7.193   2.059 -17.693  1.00 94.41           C  
ATOM   1084  HB2 PHE A  66       8.175   1.881 -18.132  1.00 94.41           H  
ATOM   1085  HB3 PHE A  66       7.065   1.340 -16.884  1.00 94.41           H  
ATOM   1086  O   PHE A  66       9.345   3.552 -16.150  1.00 94.41           O  
ATOM   1087  CG  PHE A  66       6.127   1.802 -18.736  1.00 94.41           C  
ATOM   1088  CD1 PHE A  66       4.898   1.234 -18.356  1.00 94.41           C  
ATOM   1089  HD1 PHE A  66       4.719   0.964 -17.326  1.00 94.41           H  
ATOM   1090  CD2 PHE A  66       6.353   2.143 -20.083  1.00 94.41           C  
ATOM   1091  HD2 PHE A  66       7.297   2.571 -20.386  1.00 94.41           H  
ATOM   1092  CE1 PHE A  66       3.887   1.038 -19.313  1.00 94.41           C  
ATOM   1093  HE1 PHE A  66       2.940   0.612 -19.016  1.00 94.41           H  
ATOM   1094  CE2 PHE A  66       5.344   1.942 -21.040  1.00 94.41           C  
ATOM   1095  HE2 PHE A  66       5.515   2.213 -22.071  1.00 94.41           H  
ATOM   1096  CZ  PHE A  66       4.108   1.395 -20.654  1.00 94.41           C  
ATOM   1097  HZ  PHE A  66       3.330   1.241 -21.387  1.00 94.41           H  
ATOM   1098  N   TYR A  67       7.615   3.656 -14.719  1.00 93.11           N  
ATOM   1099  H   TYR A  67       6.610   3.639 -14.621  1.00 93.11           H  
ATOM   1100  CA  TYR A  67       8.391   3.591 -13.490  1.00 93.11           C  
ATOM   1101  HA  TYR A  67       9.441   3.430 -13.735  1.00 93.11           H  
ATOM   1102  C   TYR A  67       7.908   2.428 -12.644  1.00 93.11           C  
ATOM   1103  CB  TYR A  67       8.310   4.895 -12.698  1.00 93.11           C  
ATOM   1104  HB2 TYR A  67       8.918   4.795 -11.799  1.00 93.11           H  
ATOM   1105  HB3 TYR A  67       7.283   5.052 -12.368  1.00 93.11           H  
ATOM   1106  O   TYR A  67       6.722   2.101 -12.635  1.00 93.11           O  
ATOM   1107  CG  TYR A  67       8.763   6.117 -13.455  1.00 93.11           C  
ATOM   1108  CD1 TYR A  67      10.103   6.526 -13.353  1.00 93.11           C  
ATOM   1109  HD1 TYR A  67      10.792   5.971 -12.734  1.00 93.11           H  
ATOM   1110  CD2 TYR A  67       7.860   6.833 -14.265  1.00 93.11           C  
ATOM   1111  HD2 TYR A  67       6.838   6.499 -14.361  1.00 93.11           H  
ATOM   1112  CE1 TYR A  67      10.550   7.659 -14.051  1.00 93.11           C  
ATOM   1113  HE1 TYR A  67      11.580   7.970 -13.960  1.00 93.11           H  
ATOM   1114  CE2 TYR A  67       8.305   7.966 -14.970  1.00 93.11           C  
ATOM   1115  HE2 TYR A  67       7.634   8.514 -15.614  1.00 93.11           H  
ATOM   1116  OH  TYR A  67      10.073   9.478 -15.538  1.00 93.11           O  
ATOM   1117  HH  TYR A  67      11.007   9.636 -15.384  1.00 93.11           H  
ATOM   1118  CZ  TYR A  67       9.648   8.383 -14.859  1.00 93.11           C  
ATOM   1119  N   HIS A  68       8.829   1.842 -11.896  1.00 94.81           N  
ATOM   1120  H   HIS A  68       9.792   2.135 -11.978  1.00 94.81           H  
ATOM   1121  CA  HIS A  68       8.495   0.923 -10.831  1.00 94.81           C  
ATOM   1122  HA  HIS A  68       7.473   1.158 -10.534  1.00 94.81           H  
ATOM   1123  C   HIS A  68       9.387   1.153  -9.617  1.00 94.81           C  
ATOM   1124  CB  HIS A  68       8.542  -0.530 -11.324  1.00 94.81           C  
ATOM   1125  HB2 HIS A  68       8.046  -1.163 -10.588  1.00 94.81           H  
ATOM   1126  HB3 HIS A  68       7.980  -0.613 -12.254  1.00 94.81           H  
ATOM   1127  O   HIS A  68      10.530   1.598  -9.758  1.00 94.81           O  
ATOM   1128  CG  HIS A  68       9.941  -1.049 -11.543  1.00 94.81           C  
ATOM   1129  CD2 HIS A  68      10.588  -1.992 -10.794  1.00 94.81           C  
ATOM   1130  HD2 HIS A  68      10.171  -2.522  -9.951  1.00 94.81           H  
ATOM   1131  ND1 HIS A  68      10.827  -0.616 -12.499  1.00 94.81           N  
ATOM   1132  HD1 HIS A  68      10.696   0.186 -13.099  1.00 94.81           H  
ATOM   1133  CE1 HIS A  68      11.976  -1.290 -12.340  1.00 94.81           C  
ATOM   1134  HE1 HIS A  68      12.871  -1.135 -12.925  1.00 94.81           H  
ATOM   1135  NE2 HIS A  68      11.882  -2.142 -11.308  1.00 94.81           N  
ATOM   1136  N   SER A  69       8.854   0.807  -8.449  1.00 94.83           N  
ATOM   1137  H   SER A  69       7.896   0.488  -8.458  1.00 94.83           H  
ATOM   1138  CA  SER A  69       9.542   0.846  -7.158  1.00 94.83           C  
ATOM   1139  HA  SER A  69      10.620   0.870  -7.317  1.00 94.83           H  
ATOM   1140  C   SER A  69       9.198  -0.418  -6.373  1.00 94.83           C  
ATOM   1141  CB  SER A  69       9.145   2.106  -6.371  1.00 94.83           C  
ATOM   1142  HB2 SER A  69       9.583   2.068  -5.373  1.00 94.83           H  
ATOM   1143  HB3 SER A  69       8.061   2.147  -6.269  1.00 94.83           H  
ATOM   1144  O   SER A  69       8.025  -0.790  -6.281  1.00 94.83           O  
ATOM   1145  OG  SER A  69       9.601   3.265  -7.050  1.00 94.83           O  
ATOM   1146  HG  SER A  69       9.906   3.933  -6.431  1.00 94.83           H  
ATOM   1147  N   VAL A  70      10.213  -1.088  -5.822  1.00 96.39           N  
ATOM   1148  H   VAL A  70      11.153  -0.762  -5.991  1.00 96.39           H  
ATOM   1149  CA  VAL A  70      10.063  -2.335  -5.061  1.00 96.39           C  
ATOM   1150  HA  VAL A  70       9.002  -2.585  -5.024  1.00 96.39           H  
ATOM   1151  C   VAL A  70      10.547  -2.148  -3.630  1.00 96.39           C  
ATOM   1152  CB  VAL A  70      10.763  -3.528  -5.742  1.00 96.39           C  
ATOM   1153  HB  VAL A  70      11.839  -3.352  -5.780  1.00 96.39           H  
ATOM   1154  O   VAL A  70      11.667  -1.702  -3.391  1.00 96.39           O  
ATOM   1155  CG1 VAL A  70      10.503  -4.834  -4.978  1.00 96.39           C  
ATOM   1156 HG11 VAL A  70       9.432  -5.029  -4.917  1.00 96.39           H  
ATOM   1157 HG12 VAL A  70      10.983  -5.668  -5.490  1.00 96.39           H  
ATOM   1158 HG13 VAL A  70      10.912  -4.778  -3.969  1.00 96.39           H  
ATOM   1159  CG2 VAL A  70      10.235  -3.712  -7.169  1.00 96.39           C  
ATOM   1160 HG21 VAL A  70      10.630  -4.630  -7.603  1.00 96.39           H  
ATOM   1161 HG22 VAL A  70       9.146  -3.759  -7.159  1.00 96.39           H  
ATOM   1162 HG23 VAL A  70      10.561  -2.873  -7.783  1.00 96.39           H  
ATOM   1163  N   TYR A  71       9.719  -2.540  -2.666  1.00 96.90           N  
ATOM   1164  H   TYR A  71       8.823  -2.907  -2.954  1.00 96.90           H  
ATOM   1165  CA  TYR A  71       9.990  -2.474  -1.236  1.00 96.90           C  
ATOM   1166  HA  TYR A  71      10.936  -1.957  -1.074  1.00 96.90           H  
ATOM   1167  C   TYR A  71      10.094  -3.868  -0.643  1.00 96.90           C  
ATOM   1168  CB  TYR A  71       8.904  -1.686  -0.507  1.00 96.90           C  
ATOM   1169  HB2 TYR A  71       9.115  -1.701   0.562  1.00 96.90           H  
ATOM   1170  HB3 TYR A  71       7.944  -2.183  -0.650  1.00 96.90           H  
ATOM   1171  O   TYR A  71       9.284  -4.753  -0.905  1.00 96.90           O  
ATOM   1172  CG  TYR A  71       8.798  -0.252  -0.959  1.00 96.90           C  
ATOM   1173  CD1 TYR A  71       9.494   0.734  -0.242  1.00 96.90           C  
ATOM   1174  HD1 TYR A  71      10.069   0.478   0.635  1.00 96.90           H  
ATOM   1175  CD2 TYR A  71       8.046   0.095  -2.100  1.00 96.90           C  
ATOM   1176  HD2 TYR A  71       7.517  -0.664  -2.657  1.00 96.90           H  
ATOM   1177  CE1 TYR A  71       9.454   2.066  -0.671  1.00 96.90           C  
ATOM   1178  HE1 TYR A  71       9.997   2.813  -0.112  1.00 96.90           H  
ATOM   1179  CE2 TYR A  71       8.010   1.436  -2.535  1.00 96.90           C  
ATOM   1180  HE2 TYR A  71       7.454   1.716  -3.418  1.00 96.90           H  
ATOM   1181  OH  TYR A  71       8.747   3.714  -2.248  1.00 96.90           O  
ATOM   1182  HH  TYR A  71       9.363   4.208  -1.702  1.00 96.90           H  
ATOM   1183  CZ  TYR A  71       8.727   2.424  -1.825  1.00 96.90           C  
ATOM   1184  N   SER A  72      11.068  -4.028   0.243  1.00 96.50           N  
ATOM   1185  H   SER A  72      11.686  -3.241   0.386  1.00 96.50           H  
ATOM   1186  CA  SER A  72      11.424  -5.316   0.832  1.00 96.50           C  
ATOM   1187  HA  SER A  72      11.569  -6.033   0.024  1.00 96.50           H  
ATOM   1188  C   SER A  72      10.351  -5.899   1.749  1.00 96.50           C  
ATOM   1189  CB  SER A  72      12.742  -5.130   1.583  1.00 96.50           C  
ATOM   1190  HB2 SER A  72      13.432  -4.567   0.955  1.00 96.50           H  
ATOM   1191  HB3 SER A  72      13.199  -6.102   1.769  1.00 96.50           H  
ATOM   1192  O   SER A  72      10.364  -7.098   2.022  1.00 96.50           O  
ATOM   1193  OG  SER A  72      12.574  -4.395   2.785  1.00 96.50           O  
ATOM   1194  HG  SER A  72      12.421  -3.493   2.497  1.00 96.50           H  
ATOM   1195  N   HIS A  73       9.481  -5.045   2.283  1.00 96.76           N  
ATOM   1196  H   HIS A  73       9.519  -4.081   1.985  1.00 96.76           H  
ATOM   1197  CA  HIS A  73       8.293  -5.451   3.007  1.00 96.76           C  
ATOM   1198  HA  HIS A  73       7.876  -6.305   2.473  1.00 96.76           H  
ATOM   1199  C   HIS A  73       7.285  -4.300   3.046  1.00 96.76           C  
ATOM   1200  CB  HIS A  73       8.656  -5.916   4.420  1.00 96.76           C  
ATOM   1201  HB2 HIS A  73       9.306  -6.789   4.352  1.00 96.76           H  
ATOM   1202  HB3 HIS A  73       9.217  -5.123   4.913  1.00 96.76           H  
ATOM   1203  O   HIS A  73       7.688  -3.152   3.267  1.00 96.76           O  
ATOM   1204  CG  HIS A  73       7.479  -6.279   5.284  1.00 96.76           C  
ATOM   1205  CD2 HIS A  73       7.251  -5.848   6.560  1.00 96.76           C  
ATOM   1206  HD2 HIS A  73       7.878  -5.183   7.134  1.00 96.76           H  
ATOM   1207  ND1 HIS A  73       6.433  -7.107   4.944  1.00 96.76           N  
ATOM   1208  HD1 HIS A  73       6.189  -7.395   4.007  1.00 96.76           H  
ATOM   1209  CE1 HIS A  73       5.602  -7.178   6.002  1.00 96.76           C  
ATOM   1210  HE1 HIS A  73       4.647  -7.683   6.016  1.00 96.76           H  
ATOM   1211  NE2 HIS A  73       6.080  -6.439   7.015  1.00 96.76           N  
ATOM   1212  N   PHE A  74       6.002  -4.618   2.906  1.00 96.77           N  
ATOM   1213  H   PHE A  74       5.750  -5.562   2.650  1.00 96.77           H  
ATOM   1214  CA  PHE A  74       4.915  -3.724   3.267  1.00 96.77           C  
ATOM   1215  HA  PHE A  74       5.333  -2.929   3.883  1.00 96.77           H  
ATOM   1216  C   PHE A  74       3.846  -4.423   4.097  1.00 96.77           C  
ATOM   1217  CB  PHE A  74       4.294  -3.068   2.032  1.00 96.77           C  
ATOM   1218  HB2 PHE A  74       3.921  -2.093   2.345  1.00 96.77           H  
ATOM   1219  HB3 PHE A  74       5.076  -2.881   1.295  1.00 96.77           H  
ATOM   1220  O   PHE A  74       3.630  -5.631   3.985  1.00 96.77           O  
ATOM   1221  CG  PHE A  74       3.127  -3.813   1.398  1.00 96.77           C  
ATOM   1222  CD1 PHE A  74       3.319  -5.038   0.728  1.00 96.77           C  
ATOM   1223  HD1 PHE A  74       4.302  -5.482   0.674  1.00 96.77           H  
ATOM   1224  CD2 PHE A  74       1.836  -3.256   1.469  1.00 96.77           C  
ATOM   1225  HD2 PHE A  74       1.670  -2.326   1.992  1.00 96.77           H  
ATOM   1226  CE1 PHE A  74       2.242  -5.668   0.083  1.00 96.77           C  
ATOM   1227  HE1 PHE A  74       2.404  -6.589  -0.458  1.00 96.77           H  
ATOM   1228  CE2 PHE A  74       0.756  -3.892   0.834  1.00 96.77           C  
ATOM   1229  HE2 PHE A  74      -0.231  -3.455   0.878  1.00 96.77           H  
ATOM   1230  CZ  PHE A  74       0.962  -5.090   0.128  1.00 96.77           C  
ATOM   1231  HZ  PHE A  74       0.135  -5.574  -0.370  1.00 96.77           H  
ATOM   1232  N   SER A  75       3.152  -3.614   4.884  1.00 97.91           N  
ATOM   1233  H   SER A  75       3.439  -2.649   4.963  1.00 97.91           H  
ATOM   1234  CA  SER A  75       1.874  -3.963   5.475  1.00 97.91           C  
ATOM   1235  HA  SER A  75       1.360  -4.639   4.792  1.00 97.91           H  
ATOM   1236  C   SER A  75       0.999  -2.728   5.596  1.00 97.91           C  
ATOM   1237  CB  SER A  75       2.069  -4.670   6.825  1.00 97.91           C  
ATOM   1238  HB2 SER A  75       2.735  -5.522   6.688  1.00 97.91           H  
ATOM   1239  HB3 SER A  75       1.109  -5.043   7.181  1.00 97.91           H  
ATOM   1240  O   SER A  75       1.491  -1.597   5.608  1.00 97.91           O  
ATOM   1241  OG  SER A  75       2.623  -3.792   7.792  1.00 97.91           O  
ATOM   1242  HG  SER A  75       1.890  -3.394   8.268  1.00 97.91           H  
ATOM   1243  N   ILE A  76      -0.304  -2.945   5.716  1.00 97.85           N  
ATOM   1244  H   ILE A  76      -0.645  -3.895   5.681  1.00 97.85           H  
ATOM   1245  CA  ILE A  76      -1.206  -1.927   6.251  1.00 97.85           C  
ATOM   1246  HA  ILE A  76      -0.632  -1.026   6.468  1.00 97.85           H  
ATOM   1247  C   ILE A  76      -1.752  -2.415   7.585  1.00 97.85           C  
ATOM   1248  CB  ILE A  76      -2.293  -1.499   5.250  1.00 97.85           C  
ATOM   1249  HB  ILE A  76      -2.845  -0.677   5.705  1.00 97.85           H  
ATOM   1250  O   ILE A  76      -1.987  -3.611   7.771  1.00 97.85           O  
ATOM   1251  CG1 ILE A  76      -3.291  -2.634   4.973  1.00 97.85           C  
ATOM   1252 HG12 ILE A  76      -3.756  -2.932   5.913  1.00 97.85           H  
ATOM   1253 HG13 ILE A  76      -2.769  -3.496   4.558  1.00 97.85           H  
ATOM   1254  CG2 ILE A  76      -1.640  -0.965   3.960  1.00 97.85           C  
ATOM   1255 HG21 ILE A  76      -2.381  -0.447   3.352  1.00 97.85           H  
ATOM   1256 HG22 ILE A  76      -1.205  -1.782   3.385  1.00 97.85           H  
ATOM   1257 HG23 ILE A  76      -0.859  -0.247   4.212  1.00 97.85           H  
ATOM   1258  CD1 ILE A  76      -4.415  -2.213   4.029  1.00 97.85           C  
ATOM   1259 HD11 ILE A  76      -4.031  -1.985   3.035  1.00 97.85           H  
ATOM   1260 HD12 ILE A  76      -5.115  -3.045   3.946  1.00 97.85           H  
ATOM   1261 HD13 ILE A  76      -4.944  -1.347   4.428  1.00 97.85           H  
ATOM   1262  N   MET A  77      -1.909  -1.494   8.529  1.00 98.20           N  
ATOM   1263  H   MET A  77      -1.647  -0.541   8.319  1.00 98.20           H  
ATOM   1264  CA  MET A  77      -2.500  -1.804   9.831  1.00 98.20           C  
ATOM   1265  HA  MET A  77      -2.028  -2.703  10.226  1.00 98.20           H  
ATOM   1266  C   MET A  77      -4.000  -2.110   9.696  1.00 98.20           C  
ATOM   1267  CB  MET A  77      -2.237  -0.659  10.814  1.00 98.20           C  
ATOM   1268  HB2 MET A  77      -2.629  -0.955  11.787  1.00 98.20           H  
ATOM   1269  HB3 MET A  77      -2.770   0.229  10.478  1.00 98.20           H  
ATOM   1270  O   MET A  77      -4.562  -2.016   8.609  1.00 98.20           O  
ATOM   1271  CG  MET A  77      -0.753  -0.312  10.994  1.00 98.20           C  
ATOM   1272  HG2 MET A  77      -0.692   0.544  11.667  1.00 98.20           H  
ATOM   1273  HG3 MET A  77      -0.343  -0.000  10.033  1.00 98.20           H  
ATOM   1274  SD  MET A  77       0.320  -1.618  11.653  1.00 98.20           S  
ATOM   1275  CE  MET A  77      -0.377  -1.801  13.320  1.00 98.20           C  
ATOM   1276  HE1 MET A  77      -1.396  -2.184  13.259  1.00 98.20           H  
ATOM   1277  HE2 MET A  77       0.225  -2.506  13.892  1.00 98.20           H  
ATOM   1278  HE3 MET A  77      -0.387  -0.837  13.830  1.00 98.20           H  
ATOM   1279  N   ASP A  78      -4.642  -2.490  10.792  1.00 97.68           N  
ATOM   1280  H   ASP A  78      -4.181  -2.450  11.690  1.00 97.68           H  
ATOM   1281  CA  ASP A  78      -6.079  -2.752  10.836  1.00 97.68           C  
ATOM   1282  HA  ASP A  78      -6.343  -3.379   9.984  1.00 97.68           H  
ATOM   1283  C   ASP A  78      -6.910  -1.457  10.739  1.00 97.68           C  
ATOM   1284  CB  ASP A  78      -6.399  -3.543  12.119  1.00 97.68           C  
ATOM   1285  HB2 ASP A  78      -5.728  -4.398  12.201  1.00 97.68           H  
ATOM   1286  HB3 ASP A  78      -7.419  -3.923  12.049  1.00 97.68           H  
ATOM   1287  O   ASP A  78      -6.390  -0.333  10.702  1.00 97.68           O  
ATOM   1288  CG  ASP A  78      -6.261  -2.703  13.388  1.00 97.68           C  
ATOM   1289  OD1 ASP A  78      -5.460  -1.745  13.390  1.00 97.68           O  
ATOM   1290  OD2 ASP A  78      -6.997  -2.947  14.364  1.00 97.68           O  
ATOM   1291  N   GLU A  79      -8.236  -1.609  10.716  1.00 96.87           N  
ATOM   1292  H   GLU A  79      -8.619  -2.543  10.705  1.00 96.87           H  
ATOM   1293  CA  GLU A  79      -9.157  -0.474  10.624  1.00 96.87           C  
ATOM   1294  HA  GLU A  79      -8.913   0.081   9.719  1.00 96.87           H  
ATOM   1295  C   GLU A  79      -9.031   0.492  11.813  1.00 96.87           C  
ATOM   1296  CB  GLU A  79     -10.602  -0.986  10.511  1.00 96.87           C  
ATOM   1297  HB2 GLU A  79     -10.646  -1.782   9.769  1.00 96.87           H  
ATOM   1298  HB3 GLU A  79     -10.927  -1.388  11.471  1.00 96.87           H  
ATOM   1299  O   GLU A  79      -9.130   1.709  11.625  1.00 96.87           O  
ATOM   1300  CG  GLU A  79     -11.532   0.159  10.084  1.00 96.87           C  
ATOM   1301  HG2 GLU A  79     -11.540   0.934  10.850  1.00 96.87           H  
ATOM   1302  HG3 GLU A  79     -11.127   0.592   9.169  1.00 96.87           H  
ATOM   1303  CD  GLU A  79     -12.979  -0.253   9.806  1.00 96.87           C  
ATOM   1304  OE1 GLU A  79     -13.696   0.584   9.207  1.00 96.87           O  
ATOM   1305  OE2 GLU A  79     -13.399  -1.377  10.157  1.00 96.87           O  
ATOM   1306  N   SER A  80      -8.772  -0.025  13.023  1.00 96.93           N  
ATOM   1307  H   SER A  80      -8.624  -1.020  13.103  1.00 96.93           H  
ATOM   1308  CA  SER A  80      -8.627   0.797  14.234  1.00 96.93           C  
ATOM   1309  HA  SER A  80      -9.513   1.426  14.320  1.00 96.93           H  
ATOM   1310  C   SER A  80      -7.414   1.734  14.156  1.00 96.93           C  
ATOM   1311  CB  SER A  80      -8.563  -0.092  15.483  1.00 96.93           C  
ATOM   1312  HB2 SER A  80      -8.770   0.532  16.352  1.00 96.93           H  
ATOM   1313  HB3 SER A  80      -9.329  -0.866  15.427  1.00 96.93           H  
ATOM   1314  O   SER A  80      -7.467   2.869  14.629  1.00 96.93           O  
ATOM   1315  OG  SER A  80      -7.294  -0.688  15.662  1.00 96.93           O  
ATOM   1316  HG  SER A  80      -7.229  -1.523  15.192  1.00 96.93           H  
ATOM   1317  N   ASN A  81      -6.365   1.307  13.449  1.00 97.46           N  
ATOM   1318  H   ASN A  81      -6.369   0.342  13.152  1.00 97.46           H  
ATOM   1319  CA  ASN A  81      -5.191   2.107  13.109  1.00 97.46           C  
ATOM   1320  HA  ASN A  81      -5.108   2.923  13.827  1.00 97.46           H  
ATOM   1321  C   ASN A  81      -5.303   2.766  11.720  1.00 97.46           C  
ATOM   1322  CB  ASN A  81      -3.948   1.227  13.264  1.00 97.46           C  
ATOM   1323  HB2 ASN A  81      -3.070   1.747  12.881  1.00 97.46           H  
ATOM   1324  HB3 ASN A  81      -4.104   0.311  12.695  1.00 97.46           H  
ATOM   1325  O   ASN A  81      -4.292   3.107  11.096  1.00 97.46           O  
ATOM   1326  CG  ASN A  81      -3.674   0.888  14.715  1.00 97.46           C  
ATOM   1327  ND2 ASN A  81      -4.053  -0.273  15.177  1.00 97.46           N  
ATOM   1328 HD21 ASN A  81      -4.024  -0.410  16.178  1.00 97.46           H  
ATOM   1329 HD22 ASN A  81      -4.628  -0.869  14.599  1.00 97.46           H  
ATOM   1330  OD1 ASN A  81      -3.093   1.673  15.442  1.00 97.46           O  
ATOM   1331  N   ASN A  82      -6.528   2.957  11.224  1.00 97.21           N  
ATOM   1332  H   ASN A  82      -7.300   2.575  11.751  1.00 97.21           H  
ATOM   1333  CA  ASN A  82      -6.855   3.636   9.970  1.00 97.21           C  
ATOM   1334  HA  ASN A  82      -7.904   3.413   9.775  1.00 97.21           H  
ATOM   1335  C   ASN A  82      -6.089   3.108   8.746  1.00 97.21           C  
ATOM   1336  CB  ASN A  82      -6.719   5.160  10.144  1.00 97.21           C  
ATOM   1337  HB2 ASN A  82      -5.686   5.402  10.396  1.00 97.21           H  
ATOM   1338  HB3 ASN A  82      -6.962   5.658   9.205  1.00 97.21           H  
ATOM   1339  O   ASN A  82      -5.699   3.896   7.882  1.00 97.21           O  
ATOM   1340  CG  ASN A  82      -7.652   5.717  11.192  1.00 97.21           C  
ATOM   1341  ND2 ASN A  82      -7.127   6.351  12.212  1.00 97.21           N  
ATOM   1342 HD21 ASN A  82      -6.124   6.374  12.329  1.00 97.21           H  
ATOM   1343 HD22 ASN A  82      -7.750   6.609  12.964  1.00 97.21           H  
ATOM   1344  OD1 ASN A  82      -8.868   5.614  11.086  1.00 97.21           O  
ATOM   1345  N   TYR A  83      -5.844   1.796   8.678  1.00 97.98           N  
ATOM   1346  H   TYR A  83      -6.175   1.190   9.415  1.00 97.98           H  
ATOM   1347  CA  TYR A  83      -5.100   1.175   7.579  1.00 97.98           C  
ATOM   1348  HA  TYR A  83      -4.853   0.164   7.903  1.00 97.98           H  
ATOM   1349  C   TYR A  83      -3.747   1.851   7.302  1.00 97.98           C  
ATOM   1350  CB  TYR A  83      -5.996   1.040   6.339  1.00 97.98           C  
ATOM   1351  HB2 TYR A  83      -5.428   0.551   5.548  1.00 97.98           H  
ATOM   1352  HB3 TYR A  83      -6.260   2.035   5.980  1.00 97.98           H  
ATOM   1353  O   TYR A  83      -3.334   2.009   6.154  1.00 97.98           O  
ATOM   1354  CG  TYR A  83      -7.263   0.241   6.568  1.00 97.98           C  
ATOM   1355  CD1 TYR A  83      -7.170  -1.128   6.879  1.00 97.98           C  
ATOM   1356  HD1 TYR A  83      -6.204  -1.607   6.942  1.00 97.98           H  
ATOM   1357  CD2 TYR A  83      -8.530   0.845   6.442  1.00 97.98           C  
ATOM   1358  HD2 TYR A  83      -8.606   1.896   6.201  1.00 97.98           H  
ATOM   1359  CE1 TYR A  83      -8.328  -1.893   7.096  1.00 97.98           C  
ATOM   1360  HE1 TYR A  83      -8.253  -2.940   7.354  1.00 97.98           H  
ATOM   1361  CE2 TYR A  83      -9.696   0.075   6.636  1.00 97.98           C  
ATOM   1362  HE2 TYR A  83     -10.677   0.520   6.552  1.00 97.98           H  
ATOM   1363  OH  TYR A  83     -10.714  -2.036   7.184  1.00 97.98           O  
ATOM   1364  HH  TYR A  83     -10.530  -2.922   7.503  1.00 97.98           H  
ATOM   1365  CZ  TYR A  83      -9.595  -1.295   6.976  1.00 97.98           C  
ATOM   1366  N   THR A  84      -3.062   2.290   8.363  1.00 97.94           N  
ATOM   1367  H   THR A  84      -3.503   2.208   9.269  1.00 97.94           H  
ATOM   1368  CA  THR A  84      -1.772   2.983   8.268  1.00 97.94           C  
ATOM   1369  HA  THR A  84      -1.918   3.916   7.724  1.00 97.94           H  
ATOM   1370  C   THR A  84      -0.755   2.160   7.486  1.00 97.94           C  
ATOM   1371  CB  THR A  84      -1.228   3.313   9.663  1.00 97.94           C  
ATOM   1372  HB  THR A  84      -1.229   2.413  10.278  1.00 97.94           H  
ATOM   1373  O   THR A  84      -0.498   1.004   7.825  1.00 97.94           O  
ATOM   1374  CG2 THR A  84       0.186   3.890   9.638  1.00 97.94           C  
ATOM   1375 HG21 THR A  84       0.440   4.280  10.623  1.00 97.94           H  
ATOM   1376 HG22 THR A  84       0.218   4.702   8.912  1.00 97.94           H  
ATOM   1377 HG23 THR A  84       0.905   3.122   9.349  1.00 97.94           H  
ATOM   1378  OG1 THR A  84      -2.034   4.288  10.276  1.00 97.94           O  
ATOM   1379  HG1 THR A  84      -2.858   3.879  10.550  1.00 97.94           H  
ATOM   1380  N   LEU A  85      -0.139   2.774   6.476  1.00 97.74           N  
ATOM   1381  H   LEU A  85      -0.374   3.737   6.284  1.00 97.74           H  
ATOM   1382  CA  LEU A  85       0.888   2.140   5.661  1.00 97.74           C  
ATOM   1383  HA  LEU A  85       0.528   1.158   5.356  1.00 97.74           H  
ATOM   1384  C   LEU A  85       2.172   1.957   6.471  1.00 97.74           C  
ATOM   1385  CB  LEU A  85       1.120   3.001   4.407  1.00 97.74           C  
ATOM   1386  HB2 LEU A  85       1.389   4.007   4.729  1.00 97.74           H  
ATOM   1387  HB3 LEU A  85       0.185   3.068   3.850  1.00 97.74           H  
ATOM   1388  O   LEU A  85       2.641   2.886   7.127  1.00 97.74           O  
ATOM   1389  CG  LEU A  85       2.225   2.481   3.471  1.00 97.74           C  
ATOM   1390  HG  LEU A  85       3.161   2.411   4.025  1.00 97.74           H  
ATOM   1391  CD1 LEU A  85       1.898   1.109   2.875  1.00 97.74           C  
ATOM   1392 HD11 LEU A  85       2.678   0.818   2.171  1.00 97.74           H  
ATOM   1393 HD12 LEU A  85       1.847   0.352   3.658  1.00 97.74           H  
ATOM   1394 HD13 LEU A  85       0.944   1.149   2.351  1.00 97.74           H  
ATOM   1395  CD2 LEU A  85       2.431   3.471   2.330  1.00 97.74           C  
ATOM   1396 HD21 LEU A  85       3.231   3.122   1.675  1.00 97.74           H  
ATOM   1397 HD22 LEU A  85       1.514   3.578   1.751  1.00 97.74           H  
ATOM   1398 HD23 LEU A  85       2.710   4.441   2.742  1.00 97.74           H  
ATOM   1399  N   LYS A  86       2.782   0.778   6.389  1.00 97.66           N  
ATOM   1400  H   LYS A  86       2.307   0.029   5.906  1.00 97.66           H  
ATOM   1401  CA  LYS A  86       4.121   0.502   6.907  1.00 97.66           C  
ATOM   1402  HA  LYS A  86       4.586   1.434   7.230  1.00 97.66           H  
ATOM   1403  C   LYS A  86       4.976  -0.062   5.786  1.00 97.66           C  
ATOM   1404  CB  LYS A  86       4.049  -0.467   8.098  1.00 97.66           C  
ATOM   1405  HB2 LYS A  86       3.605  -1.401   7.753  1.00 97.66           H  
ATOM   1406  HB3 LYS A  86       5.062  -0.687   8.436  1.00 97.66           H  
ATOM   1407  O   LYS A  86       4.663  -1.099   5.211  1.00 97.66           O  
ATOM   1408  CG  LYS A  86       3.227   0.037   9.296  1.00 97.66           C  
ATOM   1409  HG2 LYS A  86       3.202  -0.753  10.045  1.00 97.66           H  
ATOM   1410  HG3 LYS A  86       2.201   0.226   8.979  1.00 97.66           H  
ATOM   1411  CD  LYS A  86       3.803   1.307   9.941  1.00 97.66           C  
ATOM   1412  HD2 LYS A  86       4.818   1.114  10.289  1.00 97.66           H  
ATOM   1413  HD3 LYS A  86       3.827   2.113   9.208  1.00 97.66           H  
ATOM   1414  CE  LYS A  86       2.916   1.723  11.119  1.00 97.66           C  
ATOM   1415  HE2 LYS A  86       3.008   0.981  11.912  1.00 97.66           H  
ATOM   1416  HE3 LYS A  86       1.879   1.711  10.782  1.00 97.66           H  
ATOM   1417  NZ  LYS A  86       3.258   3.079  11.620  1.00 97.66           N  
ATOM   1418  HZ1 LYS A  86       2.657   3.332  12.392  1.00 97.66           H  
ATOM   1419  HZ2 LYS A  86       4.220   3.133  11.922  1.00 97.66           H  
ATOM   1420  HZ3 LYS A  86       3.106   3.765  10.894  1.00 97.66           H  
ATOM   1421  N   LEU A  87       6.086   0.609   5.515  1.00 96.52           N  
ATOM   1422  H   LEU A  87       6.231   1.487   5.993  1.00 96.52           H  
ATOM   1423  CA  LEU A  87       7.096   0.187   4.556  1.00 96.52           C  
ATOM   1424  HA  LEU A  87       6.780  -0.739   4.076  1.00 96.52           H  
ATOM   1425  C   LEU A  87       8.409  -0.110   5.269  1.00 96.52           C  
ATOM   1426  CB  LEU A  87       7.280   1.258   3.467  1.00 96.52           C  
ATOM   1427  HB2 LEU A  87       8.113   0.972   2.824  1.00 96.52           H  
ATOM   1428  HB3 LEU A  87       7.546   2.201   3.946  1.00 96.52           H  
ATOM   1429  O   LEU A  87       8.791   0.547   6.244  1.00 96.52           O  
ATOM   1430  CG  LEU A  87       6.040   1.477   2.589  1.00 96.52           C  
ATOM   1431  HG  LEU A  87       5.167   1.655   3.217  1.00 96.52           H  
ATOM   1432  CD1 LEU A  87       6.252   2.696   1.706  1.00 96.52           C  
ATOM   1433 HD11 LEU A  87       6.321   3.599   2.312  1.00 96.52           H  
ATOM   1434 HD12 LEU A  87       7.163   2.585   1.118  1.00 96.52           H  
ATOM   1435 HD13 LEU A  87       5.404   2.791   1.027  1.00 96.52           H  
ATOM   1436  CD2 LEU A  87       5.767   0.281   1.681  1.00 96.52           C  
ATOM   1437 HD21 LEU A  87       6.605   0.125   1.002  1.00 96.52           H  
ATOM   1438 HD22 LEU A  87       5.613  -0.616   2.281  1.00 96.52           H  
ATOM   1439 HD23 LEU A  87       4.865   0.470   1.098  1.00 96.52           H  
ATOM   1440  N   LYS A  88       9.116  -1.114   4.758  1.00 95.37           N  
ATOM   1441  H   LYS A  88       8.695  -1.621   3.992  1.00 95.37           H  
ATOM   1442  CA  LYS A  88      10.537  -1.335   5.043  1.00 95.37           C  
ATOM   1443  HA  LYS A  88      10.840  -0.702   5.876  1.00 95.37           H  
ATOM   1444  C   LYS A  88      11.374  -0.864   3.852  1.00 95.37           C  
ATOM   1445  CB  LYS A  88      10.767  -2.808   5.424  1.00 95.37           C  
ATOM   1446  HB2 LYS A  88      11.819  -2.960   5.668  1.00 95.37           H  
ATOM   1447  HB3 LYS A  88      10.537  -3.422   4.553  1.00 95.37           H  
ATOM   1448  O   LYS A  88      10.877  -0.200   2.954  1.00 95.37           O  
ATOM   1449  CG  LYS A  88       9.933  -3.293   6.623  1.00 95.37           C  
ATOM   1450  HG2 LYS A  88      10.177  -4.341   6.797  1.00 95.37           H  
ATOM   1451  HG3 LYS A  88       8.873  -3.223   6.377  1.00 95.37           H  
ATOM   1452  CD  LYS A  88      10.193  -2.527   7.926  1.00 95.37           C  
ATOM   1453  HD2 LYS A  88      11.256  -2.567   8.165  1.00 95.37           H  
ATOM   1454  HD3 LYS A  88       9.887  -1.488   7.804  1.00 95.37           H  
ATOM   1455  CE  LYS A  88       9.376  -3.165   9.057  1.00 95.37           C  
ATOM   1456  HE2 LYS A  88       8.322  -3.131   8.779  1.00 95.37           H  
ATOM   1457  HE3 LYS A  88       9.656  -4.214   9.150  1.00 95.37           H  
ATOM   1458  NZ  LYS A  88       9.577  -2.464  10.349  1.00 95.37           N  
ATOM   1459  HZ1 LYS A  88       9.004  -2.883  11.068  1.00 95.37           H  
ATOM   1460  HZ2 LYS A  88       9.306  -1.495  10.265  1.00 95.37           H  
ATOM   1461  HZ3 LYS A  88      10.542  -2.506  10.644  1.00 95.37           H  
ATOM   1462  N   ARG A  89      12.663  -1.210   3.863  1.00 94.86           N  
ATOM   1463  H   ARG A  89      12.973  -1.755   4.655  1.00 94.86           H  
ATOM   1464  CA  ARG A  89      13.685  -0.775   2.902  1.00 94.86           C  
ATOM   1465  HA  ARG A  89      13.941   0.263   3.114  1.00 94.86           H  
ATOM   1466  C   ARG A  89      13.204  -0.833   1.443  1.00 94.86           C  
ATOM   1467  CB  ARG A  89      14.927  -1.657   3.132  1.00 94.86           C  
ATOM   1468  HB2 ARG A  89      14.676  -2.697   2.924  1.00 94.86           H  
ATOM   1469  HB3 ARG A  89      15.219  -1.578   4.179  1.00 94.86           H  
ATOM   1470  O   ARG A  89      12.788  -1.908   1.004  1.00 94.86           O  
ATOM   1471  CG  ARG A  89      16.128  -1.256   2.269  1.00 94.86           C  
ATOM   1472  HG2 ARG A  89      15.881  -1.425   1.221  1.00 94.86           H  
ATOM   1473  HG3 ARG A  89      16.349  -0.199   2.422  1.00 94.86           H  
ATOM   1474  CD  ARG A  89      17.378  -2.080   2.593  1.00 94.86           C  
ATOM   1475  HD2 ARG A  89      17.559  -2.037   3.667  1.00 94.86           H  
ATOM   1476  HD3 ARG A  89      18.225  -1.622   2.083  1.00 94.86           H  
ATOM   1477  NE  ARG A  89      17.242  -3.474   2.118  1.00 94.86           N  
ATOM   1478  HE  ARG A  89      16.812  -3.583   1.211  1.00 94.86           H  
ATOM   1479  NH1 ARG A  89      18.369  -4.538   3.816  1.00 94.86           N  
ATOM   1480 HH11 ARG A  89      18.590  -3.638   4.217  1.00 94.86           H  
ATOM   1481 HH12 ARG A  89      18.783  -5.377   4.195  1.00 94.86           H  
ATOM   1482  NH2 ARG A  89      17.546  -5.726   2.113  1.00 94.86           N  
ATOM   1483 HH21 ARG A  89      17.962  -6.559   2.505  1.00 94.86           H  
ATOM   1484 HH22 ARG A  89      17.123  -5.774   1.196  1.00 94.86           H  
ATOM   1485  CZ  ARG A  89      17.717  -4.568   2.686  1.00 94.86           C  
ATOM   1486  N   PHE A  90      13.336   0.278   0.721  1.00 96.13           N  
ATOM   1487  H   PHE A  90      13.590   1.139   1.185  1.00 96.13           H  
ATOM   1488  CA  PHE A  90      13.314   0.331  -0.742  1.00 96.13           C  
ATOM   1489  HA  PHE A  90      12.369  -0.064  -1.116  1.00 96.13           H  
ATOM   1490  C   PHE A  90      14.468  -0.509  -1.306  1.00 96.13           C  
ATOM   1491  CB  PHE A  90      13.430   1.797  -1.176  1.00 96.13           C  
ATOM   1492  HB2 PHE A  90      12.536   2.327  -0.847  1.00 96.13           H  
ATOM   1493  HB3 PHE A  90      14.283   2.256  -0.678  1.00 96.13           H  
ATOM   1494  O   PHE A  90      15.612  -0.366  -0.877  1.00 96.13           O  
ATOM   1495  CG  PHE A  90      13.584   1.992  -2.671  1.00 96.13           C  
ATOM   1496  CD1 PHE A  90      14.866   2.144  -3.236  1.00 96.13           C  
ATOM   1497  HD1 PHE A  90      15.742   2.119  -2.605  1.00 96.13           H  
ATOM   1498  CD2 PHE A  90      12.447   2.028  -3.499  1.00 96.13           C  
ATOM   1499  HD2 PHE A  90      11.460   1.927  -3.073  1.00 96.13           H  
ATOM   1500  CE1 PHE A  90      15.010   2.344  -4.620  1.00 96.13           C  
ATOM   1501  HE1 PHE A  90      15.991   2.483  -5.050  1.00 96.13           H  
ATOM   1502  CE2 PHE A  90      12.598   2.234  -4.881  1.00 96.13           C  
ATOM   1503  HE2 PHE A  90      11.734   2.305  -5.527  1.00 96.13           H  
ATOM   1504  CZ  PHE A  90      13.873   2.399  -5.442  1.00 96.13           C  
ATOM   1505  HZ  PHE A  90      13.975   2.593  -6.499  1.00 96.13           H  
ATOM   1506  N   LEU A  91      14.163  -1.440  -2.207  1.00 95.45           N  
ATOM   1507  H   LEU A  91      13.225  -1.451  -2.580  1.00 95.45           H  
ATOM   1508  CA  LEU A  91      15.134  -2.375  -2.772  1.00 95.45           C  
ATOM   1509  HA  LEU A  91      15.977  -2.485  -2.089  1.00 95.45           H  
ATOM   1510  C   LEU A  91      15.729  -1.847  -4.073  1.00 95.45           C  
ATOM   1511  CB  LEU A  91      14.484  -3.755  -2.992  1.00 95.45           C  
ATOM   1512  HB2 LEU A  91      15.194  -4.371  -3.544  1.00 95.45           H  
ATOM   1513  HB3 LEU A  91      13.593  -3.639  -3.610  1.00 95.45           H  
ATOM   1514  O   LEU A  91      16.943  -1.699  -4.172  1.00 95.45           O  
ATOM   1515  CG  LEU A  91      14.110  -4.524  -1.723  1.00 95.45           C  
ATOM   1516  HG  LEU A  91      13.391  -3.941  -1.147  1.00 95.45           H  
ATOM   1517  CD1 LEU A  91      13.473  -5.858  -2.111  1.00 95.45           C  
ATOM   1518 HD11 LEU A  91      14.123  -6.408  -2.791  1.00 95.45           H  
ATOM   1519 HD12 LEU A  91      13.290  -6.488  -1.241  1.00 95.45           H  
ATOM   1520 HD13 LEU A  91      12.521  -5.687  -2.613  1.00 95.45           H  
ATOM   1521  CD2 LEU A  91      15.344  -4.810  -0.855  1.00 95.45           C  
ATOM   1522 HD21 LEU A  91      15.682  -3.877  -0.404  1.00 95.45           H  
ATOM   1523 HD22 LEU A  91      15.097  -5.537  -0.081  1.00 95.45           H  
ATOM   1524 HD23 LEU A  91      16.133  -5.224  -1.483  1.00 95.45           H  
ATOM   1525  N   TYR A  92      14.877  -1.619  -5.067  1.00 95.13           N  
ATOM   1526  H   TYR A  92      13.887  -1.717  -4.894  1.00 95.13           H  
ATOM   1527  CA  TYR A  92      15.258  -1.183  -6.403  1.00 95.13           C  
ATOM   1528  HA  TYR A  92      15.991  -0.381  -6.318  1.00 95.13           H  
ATOM   1529  C   TYR A  92      14.036  -0.638  -7.142  1.00 95.13           C  
ATOM   1530  CB  TYR A  92      15.887  -2.348  -7.196  1.00 95.13           C  
ATOM   1531  HB2 TYR A  92      16.227  -1.973  -8.161  1.00 95.13           H  
ATOM   1532  HB3 TYR A  92      16.777  -2.695  -6.670  1.00 95.13           H  
ATOM   1533  O   TYR A  92      12.890  -0.827  -6.729  1.00 95.13           O  
ATOM   1534  CG  TYR A  92      14.966  -3.532  -7.436  1.00 95.13           C  
ATOM   1535  CD1 TYR A  92      14.937  -4.594  -6.513  1.00 95.13           C  
ATOM   1536  HD1 TYR A  92      15.604  -4.576  -5.664  1.00 95.13           H  
ATOM   1537  CD2 TYR A  92      14.138  -3.572  -8.575  1.00 95.13           C  
ATOM   1538  HD2 TYR A  92      14.145  -2.762  -9.290  1.00 95.13           H  
ATOM   1539  CE1 TYR A  92      14.056  -5.677  -6.699  1.00 95.13           C  
ATOM   1540  HE1 TYR A  92      14.021  -6.482  -5.980  1.00 95.13           H  
ATOM   1541  CE2 TYR A  92      13.277  -4.665  -8.781  1.00 95.13           C  
ATOM   1542  HE2 TYR A  92      12.632  -4.693  -9.647  1.00 95.13           H  
ATOM   1543  OH  TYR A  92      12.372  -6.754  -8.032  1.00 95.13           O  
ATOM   1544  HH  TYR A  92      12.382  -7.370  -7.296  1.00 95.13           H  
ATOM   1545  CZ  TYR A  92      13.226  -5.715  -7.841  1.00 95.13           C  
ATOM   1546  N   GLY A  93      14.295   0.024  -8.258  1.00 92.46           N  
ATOM   1547  H   GLY A  93      15.257   0.228  -8.490  1.00 92.46           H  
ATOM   1548  CA  GLY A  93      13.285   0.638  -9.097  1.00 92.46           C  
ATOM   1549  HA2 GLY A  93      12.545   1.133  -8.468  1.00 92.46           H  
ATOM   1550  HA3 GLY A  93      12.793  -0.116  -9.710  1.00 92.46           H  
ATOM   1551  C   GLY A  93      13.933   1.690  -9.978  1.00 92.46           C  
ATOM   1552  O   GLY A  93      14.982   2.228  -9.630  1.00 92.46           O  
ATOM   1553  N   ASN A  94      13.331   1.970 -11.129  1.00 92.47           N  
ATOM   1554  H   ASN A  94      12.450   1.520 -11.330  1.00 92.47           H  
ATOM   1555  CA  ASN A  94      13.692   3.156 -11.906  1.00 92.47           C  
ATOM   1556  HA  ASN A  94      14.735   3.402 -11.707  1.00 92.47           H  
ATOM   1557  C   ASN A  94      12.896   4.398 -11.465  1.00 92.47           C  
ATOM   1558  CB  ASN A  94      13.584   2.861 -13.409  1.00 92.47           C  
ATOM   1559  HB2 ASN A  94      14.168   1.973 -13.653  1.00 92.47           H  
ATOM   1560  HB3 ASN A  94      14.012   3.706 -13.948  1.00 92.47           H  
ATOM   1561  O   ASN A  94      13.133   5.482 -11.993  1.00 92.47           O  
ATOM   1562  CG  ASN A  94      12.162   2.651 -13.882  1.00 92.47           C  
ATOM   1563  ND2 ASN A  94      11.864   3.070 -15.085  1.00 92.47           N  
ATOM   1564 HD21 ASN A  94      10.900   3.044 -15.384  1.00 92.47           H  
ATOM   1565 HD22 ASN A  94      12.545   3.586 -15.625  1.00 92.47           H  
ATOM   1566  OD1 ASN A  94      11.325   2.084 -13.198  1.00 92.47           O  
ATOM   1567  N   GLY A  95      11.958   4.242 -10.524  1.00 81.16           N  
ATOM   1568  H   GLY A  95      11.796   3.314 -10.160  1.00 81.16           H  
ATOM   1569  CA  GLY A  95      11.420   5.340  -9.724  1.00 81.16           C  
ATOM   1570  HA2 GLY A  95      11.365   6.248 -10.323  1.00 81.16           H  
ATOM   1571  HA3 GLY A  95      10.414   5.085  -9.389  1.00 81.16           H  
ATOM   1572  C   GLY A  95      12.276   5.616  -8.483  1.00 81.16           C  
ATOM   1573  O   GLY A  95      13.048   4.765  -8.044  1.00 81.16           O  
ATOM   1574  N   GLU A  96      12.124   6.808  -7.904  1.00 83.75           N  
ATOM   1575  H   GLU A  96      11.502   7.483  -8.323  1.00 83.75           H  
ATOM   1576  CA  GLU A  96      12.682   7.119  -6.579  1.00 83.75           C  
ATOM   1577  HA  GLU A  96      13.695   6.718  -6.533  1.00 83.75           H  
ATOM   1578  C   GLU A  96      11.865   6.421  -5.472  1.00 83.75           C  
ATOM   1579  CB  GLU A  96      12.781   8.642  -6.333  1.00 83.75           C  
ATOM   1580  HB2 GLU A  96      11.791   9.026  -6.088  1.00 83.75           H  
ATOM   1581  HB3 GLU A  96      13.406   8.801  -5.454  1.00 83.75           H  
ATOM   1582  O   GLU A  96      10.841   5.771  -5.731  1.00 83.75           O  
ATOM   1583  CG  GLU A  96      13.399   9.438  -7.502  1.00 83.75           C  
ATOM   1584  HG2 GLU A  96      12.815   9.263  -8.406  1.00 83.75           H  
ATOM   1585  HG3 GLU A  96      14.405   9.058  -7.676  1.00 83.75           H  
ATOM   1586  CD  GLU A  96      13.456  10.959  -7.267  1.00 83.75           C  
ATOM   1587  OE1 GLU A  96      14.257  11.613  -7.971  1.00 83.75           O  
ATOM   1588  OE2 GLU A  96      12.671  11.465  -6.435  1.00 83.75           O  
ATOM   1589  N   ASP A  97      12.295   6.570  -4.216  1.00 89.37           N  
ATOM   1590  H   ASP A  97      13.119   7.130  -4.048  1.00 89.37           H  
ATOM   1591  CA  ASP A  97      11.531   6.124  -3.047  1.00 89.37           C  
ATOM   1592  HA  ASP A  97      11.129   5.137  -3.277  1.00 89.37           H  
ATOM   1593  C   ASP A  97      10.324   7.051  -2.790  1.00 89.37           C  
ATOM   1594  CB  ASP A  97      12.449   5.951  -1.826  1.00 89.37           C  
ATOM   1595  HB2 ASP A  97      12.783   6.925  -1.470  1.00 89.37           H  
ATOM   1596  HB3 ASP A  97      13.325   5.377  -2.126  1.00 89.37           H  
ATOM   1597  O   ASP A  97      10.252   7.796  -1.812  1.00 89.37           O  
ATOM   1598  CG  ASP A  97      11.746   5.195  -0.690  1.00 89.37           C  
ATOM   1599  OD1 ASP A  97      10.513   4.971  -0.791  1.00 89.37           O  
ATOM   1600  OD2 ASP A  97      12.444   4.781   0.263  1.00 89.37           O  
ATOM   1601  N   MET A  98       9.364   7.014  -3.716  1.00 83.59           N  
ATOM   1602  H   MET A  98       9.549   6.437  -4.525  1.00 83.59           H  
ATOM   1603  CA  MET A  98       8.212   7.917  -3.757  1.00 83.59           C  
ATOM   1604  HA  MET A  98       8.573   8.943  -3.695  1.00 83.59           H  
ATOM   1605  C   MET A  98       7.251   7.720  -2.585  1.00 83.59           C  
ATOM   1606  CB  MET A  98       7.451   7.725  -5.081  1.00 83.59           C  
ATOM   1607  HB2 MET A  98       6.551   8.341  -5.065  1.00 83.59           H  
ATOM   1608  HB3 MET A  98       7.148   6.683  -5.178  1.00 83.59           H  
ATOM   1609  O   MET A  98       6.470   8.620  -2.279  1.00 83.59           O  
ATOM   1610  CG  MET A  98       8.275   8.123  -6.309  1.00 83.59           C  
ATOM   1611  HG2 MET A  98       7.672   7.963  -7.202  1.00 83.59           H  
ATOM   1612  HG3 MET A  98       9.153   7.480  -6.376  1.00 83.59           H  
ATOM   1613  SD  MET A  98       8.820   9.849  -6.281  1.00 83.59           S  
ATOM   1614  CE  MET A  98       9.910   9.863  -7.720  1.00 83.59           C  
ATOM   1615  HE1 MET A  98       9.309   9.950  -8.625  1.00 83.59           H  
ATOM   1616  HE2 MET A  98      10.481   8.936  -7.769  1.00 83.59           H  
ATOM   1617  HE3 MET A  98      10.583  10.719  -7.656  1.00 83.59           H  
ATOM   1618  N   LEU A  99       7.281   6.554  -1.929  1.00 90.69           N  
ATOM   1619  H   LEU A  99       7.958   5.860  -2.211  1.00 90.69           H  
ATOM   1620  CA  LEU A  99       6.409   6.275  -0.792  1.00 90.69           C  
ATOM   1621  HA  LEU A  99       5.562   6.960  -0.834  1.00 90.69           H  
ATOM   1622  C   LEU A  99       7.053   6.520   0.574  1.00 90.69           C  
ATOM   1623  CB  LEU A  99       5.837   4.860  -0.852  1.00 90.69           C  
ATOM   1624  HB2 LEU A  99       5.199   4.785   0.029  1.00 90.69           H  
ATOM   1625  HB3 LEU A  99       6.646   4.138  -0.737  1.00 90.69           H  
ATOM   1626  O   LEU A  99       6.331   6.499   1.572  1.00 90.69           O  
ATOM   1627  CG  LEU A  99       4.997   4.467  -2.076  1.00 90.69           C  
ATOM   1628  HG  LEU A  99       5.652   4.152  -2.888  1.00 90.69           H  
ATOM   1629  CD1 LEU A  99       4.124   3.289  -1.638  1.00 90.69           C  
ATOM   1630 HD11 LEU A  99       4.734   2.391  -1.547  1.00 90.69           H  
ATOM   1631 HD12 LEU A  99       3.309   3.144  -2.347  1.00 90.69           H  
ATOM   1632 HD13 LEU A  99       3.641   3.498  -0.683  1.00 90.69           H  
ATOM   1633  CD2 LEU A  99       4.076   5.570  -2.599  1.00 90.69           C  
ATOM   1634 HD21 LEU A  99       3.444   5.183  -3.399  1.00 90.69           H  
ATOM   1635 HD22 LEU A  99       4.672   6.384  -3.010  1.00 90.69           H  
ATOM   1636 HD23 LEU A  99       3.452   5.963  -1.796  1.00 90.69           H  
ATOM   1637  N   ALA A 100       8.361   6.787   0.654  1.00 92.17           N  
ATOM   1638  H   ALA A 100       8.937   6.751  -0.176  1.00 92.17           H  
ATOM   1639  CA  ALA A 100       9.002   7.137   1.921  1.00 92.17           C  
ATOM   1640  HA  ALA A 100       8.965   6.255   2.561  1.00 92.17           H  
ATOM   1641  C   ALA A 100       8.271   8.260   2.685  1.00 92.17           C  
ATOM   1642  CB  ALA A 100      10.480   7.472   1.698  1.00 92.17           C  
ATOM   1643  HB1 ALA A 100      11.024   6.555   1.472  1.00 92.17           H  
ATOM   1644  HB2 ALA A 100      10.615   8.171   0.872  1.00 92.17           H  
ATOM   1645  HB3 ALA A 100      10.904   7.901   2.605  1.00 92.17           H  
ATOM   1646  O   ALA A 100       8.055   8.082   3.887  1.00 92.17           O  
ATOM   1647  N   PRO A 101       7.803   9.356   2.042  1.00 93.31           N  
ATOM   1648  CA  PRO A 101       7.090  10.424   2.743  1.00 93.31           C  
ATOM   1649  HA  PRO A 101       7.734  10.815   3.531  1.00 93.31           H  
ATOM   1650  C   PRO A 101       5.762   9.990   3.369  1.00 93.31           C  
ATOM   1651  CB  PRO A 101       6.849  11.520   1.699  1.00 93.31           C  
ATOM   1652  HB2 PRO A 101       5.876  11.385   1.226  1.00 93.31           H  
ATOM   1653  HB3 PRO A 101       6.922  12.515   2.137  1.00 93.31           H  
ATOM   1654  O   PRO A 101       5.341  10.587   4.353  1.00 93.31           O  
ATOM   1655  CG  PRO A 101       7.942  11.279   0.662  1.00 93.31           C  
ATOM   1656  HG2 PRO A 101       7.667  11.665  -0.319  1.00 93.31           H  
ATOM   1657  HG3 PRO A 101       8.881  11.715   1.003  1.00 93.31           H  
ATOM   1658  CD  PRO A 101       8.049   9.761   0.662  1.00 93.31           C  
ATOM   1659  HD2 PRO A 101       7.274   9.343   0.020  1.00 93.31           H  
ATOM   1660  HD3 PRO A 101       9.034   9.464   0.300  1.00 93.31           H  
ATOM   1661  N   ILE A 102       5.100   8.969   2.812  1.00 94.36           N  
ATOM   1662  H   ILE A 102       5.531   8.478   2.042  1.00 94.36           H  
ATOM   1663  CA  ILE A 102       3.807   8.476   3.309  1.00 94.36           C  
ATOM   1664  HA  ILE A 102       3.403   9.230   3.984  1.00 94.36           H  
ATOM   1665  C   ILE A 102       3.937   7.213   4.167  1.00 94.36           C  
ATOM   1666  CB  ILE A 102       2.772   8.321   2.177  1.00 94.36           C  
ATOM   1667  HB  ILE A 102       1.826   8.064   2.653  1.00 94.36           H  
ATOM   1668  O   ILE A 102       2.936   6.660   4.628  1.00 94.36           O  
ATOM   1669  CG1 ILE A 102       3.143   7.192   1.195  1.00 94.36           C  
ATOM   1670 HG12 ILE A 102       3.937   7.529   0.528  1.00 94.36           H  
ATOM   1671 HG13 ILE A 102       3.512   6.327   1.747  1.00 94.36           H  
ATOM   1672  CG2 ILE A 102       2.562   9.652   1.431  1.00 94.36           C  
ATOM   1673 HG21 ILE A 102       2.355  10.448   2.147  1.00 94.36           H  
ATOM   1674 HG22 ILE A 102       3.450   9.914   0.857  1.00 94.36           H  
ATOM   1675 HG23 ILE A 102       1.713   9.569   0.753  1.00 94.36           H  
ATOM   1676  CD1 ILE A 102       1.941   6.733   0.365  1.00 94.36           C  
ATOM   1677 HD11 ILE A 102       1.721   7.460  -0.416  1.00 94.36           H  
ATOM   1678 HD12 ILE A 102       1.068   6.611   1.006  1.00 94.36           H  
ATOM   1679 HD13 ILE A 102       2.156   5.764  -0.085  1.00 94.36           H  
ATOM   1680  N   ASN A 103       5.160   6.738   4.410  1.00 97.08           N  
ATOM   1681  H   ASN A 103       5.956   7.228   4.028  1.00 97.08           H  
ATOM   1682  CA  ASN A 103       5.392   5.629   5.320  1.00 97.08           C  
ATOM   1683  HA  ASN A 103       4.779   4.787   4.996  1.00 97.08           H  
ATOM   1684  C   ASN A 103       4.969   6.028   6.741  1.00 97.08           C  
ATOM   1685  CB  ASN A 103       6.866   5.215   5.265  1.00 97.08           C  
ATOM   1686  HB2 ASN A 103       7.148   5.016   4.231  1.00 97.08           H  
ATOM   1687  HB3 ASN A 103       7.481   6.035   5.634  1.00 97.08           H  
ATOM   1688  O   ASN A 103       5.474   6.989   7.313  1.00 97.08           O  
ATOM   1689  CG  ASN A 103       7.150   3.973   6.090  1.00 97.08           C  
ATOM   1690  ND2 ASN A 103       8.405   3.648   6.280  1.00 97.08           N  
ATOM   1691 HD21 ASN A 103       8.595   2.729   6.654  1.00 97.08           H  
ATOM   1692 HD22 ASN A 103       9.126   4.239   5.891  1.00 97.08           H  
ATOM   1693  OD1 ASN A 103       6.273   3.239   6.526  1.00 97.08           O  
ATOM   1694  N   GLY A 104       4.048   5.271   7.327  1.00 97.55           N  
ATOM   1695  H   GLY A 104       3.680   4.475   6.825  1.00 97.55           H  
ATOM   1696  CA  GLY A 104       3.457   5.572   8.623  1.00 97.55           C  
ATOM   1697  HA2 GLY A 104       3.137   4.634   9.076  1.00 97.55           H  
ATOM   1698  HA3 GLY A 104       4.202   6.042   9.265  1.00 97.55           H  
ATOM   1699  C   GLY A 104       2.239   6.491   8.567  1.00 97.55           C  
ATOM   1700  O   GLY A 104       1.663   6.734   9.624  1.00 97.55           O  
ATOM   1701  N   MET A 105       1.815   6.954   7.387  1.00 97.07           N  
ATOM   1702  H   MET A 105       2.312   6.701   6.545  1.00 97.07           H  
ATOM   1703  CA  MET A 105       0.580   7.725   7.240  1.00 97.07           C  
ATOM   1704  HA  MET A 105       0.466   8.351   8.125  1.00 97.07           H  
ATOM   1705  C   MET A 105      -0.652   6.818   7.169  1.00 97.07           C  
ATOM   1706  CB  MET A 105       0.643   8.667   6.030  1.00 97.07           C  
ATOM   1707  HB2 MET A 105       0.844   8.103   5.119  1.00 97.07           H  
ATOM   1708  HB3 MET A 105      -0.327   9.153   5.919  1.00 97.07           H  
ATOM   1709  O   MET A 105      -0.620   5.722   6.600  1.00 97.07           O  
ATOM   1710  CG  MET A 105       1.701   9.757   6.219  1.00 97.07           C  
ATOM   1711  HG2 MET A 105       2.692   9.304   6.206  1.00 97.07           H  
ATOM   1712  HG3 MET A 105       1.551  10.224   7.192  1.00 97.07           H  
ATOM   1713  SD  MET A 105       1.626  11.053   4.956  1.00 97.07           S  
ATOM   1714  CE  MET A 105       2.882  12.180   5.614  1.00 97.07           C  
ATOM   1715  HE1 MET A 105       2.495  12.680   6.501  1.00 97.07           H  
ATOM   1716  HE2 MET A 105       3.136  12.923   4.858  1.00 97.07           H  
ATOM   1717  HE3 MET A 105       3.777  11.621   5.886  1.00 97.07           H  
ATOM   1718  N   ALA A 106      -1.748   7.300   7.754  1.00 96.62           N  
ATOM   1719  H   ALA A 106      -1.698   8.211   8.187  1.00 96.62           H  
ATOM   1720  CA  ALA A 106      -3.057   6.665   7.682  1.00 96.62           C  
ATOM   1721  HA  ALA A 106      -2.970   5.622   7.987  1.00 96.62           H  
ATOM   1722  C   ALA A 106      -3.621   6.705   6.256  1.00 96.62           C  
ATOM   1723  CB  ALA A 106      -3.990   7.357   8.676  1.00 96.62           C  
ATOM   1724  HB1 ALA A 106      -4.019   8.425   8.460  1.00 96.62           H  
ATOM   1725  HB2 ALA A 106      -3.630   7.198   9.692  1.00 96.62           H  
ATOM   1726  HB3 ALA A 106      -4.995   6.946   8.577  1.00 96.62           H  
ATOM   1727  O   ALA A 106      -3.401   7.663   5.510  1.00 96.62           O  
ATOM   1728  N   PHE A 107      -4.409   5.692   5.899  1.00 95.84           N  
ATOM   1729  H   PHE A 107      -4.615   4.962   6.567  1.00 95.84           H  
ATOM   1730  CA  PHE A 107      -5.209   5.749   4.684  1.00 95.84           C  
ATOM   1731  HA  PHE A 107      -4.551   5.986   3.848  1.00 95.84           H  
ATOM   1732  C   PHE A 107      -6.261   6.859   4.810  1.00 95.84           C  
ATOM   1733  CB  PHE A 107      -5.856   4.388   4.420  1.00 95.84           C  
ATOM   1734  HB2 PHE A 107      -5.079   3.625   4.375  1.00 95.84           H  
ATOM   1735  HB3 PHE A 107      -6.515   4.151   5.256  1.00 95.84           H  
ATOM   1736  O   PHE A 107      -6.869   7.046   5.868  1.00 95.84           O  
ATOM   1737  CG  PHE A 107      -6.659   4.343   3.137  1.00 95.84           C  
ATOM   1738  CD1 PHE A 107      -8.055   4.523   3.169  1.00 95.84           C  
ATOM   1739  HD1 PHE A 107      -8.558   4.658   4.115  1.00 95.84           H  
ATOM   1740  CD2 PHE A 107      -6.008   4.158   1.904  1.00 95.84           C  
ATOM   1741  HD2 PHE A 107      -4.939   4.010   1.872  1.00 95.84           H  
ATOM   1742  CE1 PHE A 107      -8.796   4.536   1.976  1.00 95.84           C  
ATOM   1743  HE1 PHE A 107      -9.866   4.684   1.999  1.00 95.84           H  
ATOM   1744  CE2 PHE A 107      -6.750   4.166   0.710  1.00 95.84           C  
ATOM   1745  HE2 PHE A 107      -6.252   4.024  -0.238  1.00 95.84           H  
ATOM   1746  CZ  PHE A 107      -8.139   4.367   0.746  1.00 95.84           C  
ATOM   1747  HZ  PHE A 107      -8.697   4.399  -0.178  1.00 95.84           H  
ATOM   1748  N   SER A 108      -6.510   7.579   3.719  1.00 92.24           N  
ATOM   1749  H   SER A 108      -6.052   7.337   2.853  1.00 92.24           H  
ATOM   1750  CA  SER A 108      -7.519   8.635   3.674  1.00 92.24           C  
ATOM   1751  HA  SER A 108      -8.194   8.517   4.522  1.00 92.24           H  
ATOM   1752  C   SER A 108      -8.373   8.526   2.418  1.00 92.24           C  
ATOM   1753  CB  SER A 108      -6.878  10.020   3.813  1.00 92.24           C  
ATOM   1754  HB2 SER A 108      -7.667  10.770   3.865  1.00 92.24           H  
ATOM   1755  HB3 SER A 108      -6.302  10.062   4.738  1.00 92.24           H  
ATOM   1756  O   SER A 108      -7.949   8.028   1.378  1.00 92.24           O  
ATOM   1757  OG  SER A 108      -6.035  10.316   2.720  1.00 92.24           O  
ATOM   1758  HG  SER A 108      -5.200   9.864   2.857  1.00 92.24           H  
ATOM   1759  N   THR A 109      -9.612   8.993   2.527  1.00 89.23           N  
ATOM   1760  H   THR A 109      -9.878   9.432   3.397  1.00 89.23           H  
ATOM   1761  CA  THR A 109     -10.536   9.120   1.399  1.00 89.23           C  
ATOM   1762  HA  THR A 109      -9.954   9.258   0.488  1.00 89.23           H  
ATOM   1763  C   THR A 109     -11.403  10.366   1.582  1.00 89.23           C  
ATOM   1764  CB  THR A 109     -11.376   7.845   1.213  1.00 89.23           C  
ATOM   1765  HB  THR A 109     -10.712   6.995   1.058  1.00 89.23           H  
ATOM   1766  O   THR A 109     -11.415  10.969   2.653  1.00 89.23           O  
ATOM   1767  CG2 THR A 109     -12.314   7.551   2.383  1.00 89.23           C  
ATOM   1768 HG21 THR A 109     -11.753   7.539   3.318  1.00 89.23           H  
ATOM   1769 HG22 THR A 109     -12.754   6.566   2.227  1.00 89.23           H  
ATOM   1770 HG23 THR A 109     -13.104   8.299   2.442  1.00 89.23           H  
ATOM   1771  OG1 THR A 109     -12.162   8.042   0.062  1.00 89.23           O  
ATOM   1772  HG1 THR A 109     -12.656   7.248  -0.155  1.00 89.23           H  
ATOM   1773  N   ARG A 110     -12.179  10.751   0.561  1.00 78.40           N  
ATOM   1774  H   ARG A 110     -12.203  10.120  -0.227  1.00 78.40           H  
ATOM   1775  CA  ARG A 110     -13.048  11.942   0.577  1.00 78.40           C  
ATOM   1776  HA  ARG A 110     -12.429  12.838   0.604  1.00 78.40           H  
ATOM   1777  C   ARG A 110     -13.940  12.037   1.815  1.00 78.40           C  
ATOM   1778  CB  ARG A 110     -13.946  11.960  -0.668  1.00 78.40           C  
ATOM   1779  HB2 ARG A 110     -14.424  10.989  -0.796  1.00 78.40           H  
ATOM   1780  HB3 ARG A 110     -14.727  12.704  -0.511  1.00 78.40           H  
ATOM   1781  O   ARG A 110     -14.195  13.137   2.284  1.00 78.40           O  
ATOM   1782  CG  ARG A 110     -13.178  12.335  -1.938  1.00 78.40           C  
ATOM   1783  HG2 ARG A 110     -12.622  13.254  -1.756  1.00 78.40           H  
ATOM   1784  HG3 ARG A 110     -12.480  11.540  -2.202  1.00 78.40           H  
ATOM   1785  CD  ARG A 110     -14.168  12.569  -3.084  1.00 78.40           C  
ATOM   1786  HD2 ARG A 110     -14.940  13.251  -2.727  1.00 78.40           H  
ATOM   1787  HD3 ARG A 110     -14.636  11.622  -3.351  1.00 78.40           H  
ATOM   1788  NE  ARG A 110     -13.490  13.147  -4.260  1.00 78.40           N  
ATOM   1789  HE  ARG A 110     -12.513  12.915  -4.363  1.00 78.40           H  
ATOM   1790  NH1 ARG A 110     -15.245  14.408  -5.053  1.00 78.40           N  
ATOM   1791 HH11 ARG A 110     -15.834  14.034  -4.323  1.00 78.40           H  
ATOM   1792 HH12 ARG A 110     -15.599  15.147  -5.644  1.00 78.40           H  
ATOM   1793  NH2 ARG A 110     -13.242  14.560  -6.024  1.00 78.40           N  
ATOM   1794 HH21 ARG A 110     -13.603  15.324  -6.576  1.00 78.40           H  
ATOM   1795 HH22 ARG A 110     -12.245  14.402  -5.990  1.00 78.40           H  
ATOM   1796  CZ  ARG A 110     -13.998  14.028  -5.105  1.00 78.40           C  
ATOM   1797  N   THR A 111     -14.433  10.905   2.318  1.00 67.53           N  
ATOM   1798  H   THR A 111     -14.191  10.034   1.869  1.00 67.53           H  
ATOM   1799  CA  THR A 111     -15.370  10.865   3.453  1.00 67.53           C  
ATOM   1800  HA  THR A 111     -15.915  11.807   3.496  1.00 67.53           H  
ATOM   1801  C   THR A 111     -14.689  10.717   4.813  1.00 67.53           C  
ATOM   1802  CB  THR A 111     -16.409   9.749   3.273  1.00 67.53           C  
ATOM   1803  HB  THR A 111     -17.111   9.778   4.106  1.00 67.53           H  
ATOM   1804  O   THR A 111     -15.364  10.826   5.829  1.00 67.53           O  
ATOM   1805  CG2 THR A 111     -17.199   9.913   1.974  1.00 67.53           C  
ATOM   1806 HG21 THR A 111     -16.565   9.718   1.110  1.00 67.53           H  
ATOM   1807 HG22 THR A 111     -18.034   9.213   1.973  1.00 67.53           H  
ATOM   1808 HG23 THR A 111     -17.600  10.925   1.914  1.00 67.53           H  
ATOM   1809  OG1 THR A 111     -15.773   8.486   3.250  1.00 67.53           O  
ATOM   1810  HG1 THR A 111     -15.591   8.271   4.168  1.00 67.53           H  
ATOM   1811  N   LYS A 112     -13.380  10.440   4.857  1.00 66.02           N  
ATOM   1812  H   LYS A 112     -12.856  10.455   3.994  1.00 66.02           H  
ATOM   1813  CA  LYS A 112     -12.622  10.292   6.103  1.00 66.02           C  
ATOM   1814  HA  LYS A 112     -13.121  10.860   6.888  1.00 66.02           H  
ATOM   1815  C   LYS A 112     -11.236  10.894   5.905  1.00 66.02           C  
ATOM   1816  CB  LYS A 112     -12.596   8.815   6.544  1.00 66.02           C  
ATOM   1817  HB2 LYS A 112     -11.938   8.245   5.888  1.00 66.02           H  
ATOM   1818  HB3 LYS A 112     -13.603   8.405   6.454  1.00 66.02           H  
ATOM   1819  O   LYS A 112     -10.338  10.264   5.347  1.00 66.02           O  
ATOM   1820  CG  LYS A 112     -12.147   8.651   8.010  1.00 66.02           C  
ATOM   1821  HG2 LYS A 112     -11.135   9.039   8.124  1.00 66.02           H  
ATOM   1822  HG3 LYS A 112     -12.817   9.210   8.663  1.00 66.02           H  
ATOM   1823  CD  LYS A 112     -12.168   7.169   8.415  1.00 66.02           C  
ATOM   1824  HD2 LYS A 112     -13.179   6.771   8.324  1.00 66.02           H  
ATOM   1825  HD3 LYS A 112     -11.512   6.651   7.716  1.00 66.02           H  
ATOM   1826  CE  LYS A 112     -11.619   6.893   9.818  1.00 66.02           C  
ATOM   1827  HE2 LYS A 112     -12.276   7.332  10.569  1.00 66.02           H  
ATOM   1828  HE3 LYS A 112     -10.646   7.378   9.899  1.00 66.02           H  
ATOM   1829  NZ  LYS A 112     -11.442   5.436  10.058  1.00 66.02           N  
ATOM   1830  HZ1 LYS A 112     -12.302   4.968  10.309  1.00 66.02           H  
ATOM   1831  HZ2 LYS A 112     -11.057   4.983   9.241  1.00 66.02           H  
ATOM   1832  HZ3 LYS A 112     -10.753   5.292  10.782  1.00 66.02           H  
ATOM   1833  N   ILE A 113     -11.095  12.140   6.345  1.00 54.54           N  
ATOM   1834  H   ILE A 113     -11.888  12.583   6.787  1.00 54.54           H  
ATOM   1835  CA  ILE A 113      -9.799  12.803   6.465  1.00 54.54           C  
ATOM   1836  HA  ILE A 113      -9.177  12.533   5.612  1.00 54.54           H  
ATOM   1837  C   ILE A 113      -9.168  12.254   7.743  1.00 54.54           C  
ATOM   1838  CB  ILE A 113      -9.955  14.342   6.491  1.00 54.54           C  
ATOM   1839  HB  ILE A 113     -10.486  14.620   7.402  1.00 54.54           H  
ATOM   1840  O   ILE A 113      -9.777  12.328   8.810  1.00 54.54           O  
ATOM   1841  CG1 ILE A 113     -10.777  14.844   5.277  1.00 54.54           C  
ATOM   1842 HG12 ILE A 113     -11.734  14.323   5.239  1.00 54.54           H  
ATOM   1843 HG13 ILE A 113     -10.239  14.618   4.356  1.00 54.54           H  
ATOM   1844  CG2 ILE A 113      -8.562  15.000   6.517  1.00 54.54           C  
ATOM   1845 HG21 ILE A 113      -8.655  16.081   6.618  1.00 54.54           H  
ATOM   1846 HG22 ILE A 113      -8.016  14.773   5.601  1.00 54.54           H  
ATOM   1847 HG23 ILE A 113      -7.986  14.647   7.373  1.00 54.54           H  
ATOM   1848  CD1 ILE A 113     -11.104  16.341   5.309  1.00 54.54           C  
ATOM   1849 HD11 ILE A 113     -11.779  16.579   4.487  1.00 54.54           H  
ATOM   1850 HD12 ILE A 113     -10.198  16.935   5.192  1.00 54.54           H  
ATOM   1851 HD13 ILE A 113     -11.590  16.597   6.251  1.00 54.54           H  
ATOM   1852  N   SER A 114      -7.973  11.674   7.645  1.00 52.23           N  
ATOM   1853  H   SER A 114      -7.515  11.619   6.747  1.00 52.23           H  
ATOM   1854  CA  SER A 114      -7.187  11.282   8.812  1.00 52.23           C  
ATOM   1855  HA  SER A 114      -7.809  10.697   9.490  1.00 52.23           H  
ATOM   1856  C   SER A 114      -6.728  12.547   9.543  1.00 52.23           C  
ATOM   1857  CB  SER A 114      -5.999  10.412   8.379  1.00 52.23           C  
ATOM   1858  HB2 SER A 114      -6.366   9.508   7.895  1.00 52.23           H  
ATOM   1859  HB3 SER A 114      -5.422  10.131   9.261  1.00 52.23           H  
ATOM   1860  O   SER A 114      -5.644  13.066   9.291  1.00 52.23           O  
ATOM   1861  OG  SER A 114      -5.167  11.119   7.481  1.00 52.23           O  
ATOM   1862  HG  SER A 114      -4.878  11.917   7.929  1.00 52.23           H  
ATOM   1863  N   THR A 115      -7.557  13.104  10.421  1.00 43.41           N  
ATOM   1864  H   THR A 115      -8.500  12.752  10.511  1.00 43.41           H  
ATOM   1865  CA  THR A 115      -7.135  14.178  11.324  1.00 43.41           C  
ATOM   1866  HA  THR A 115      -6.518  14.892  10.777  1.00 43.41           H  
ATOM   1867  C   THR A 115      -6.272  13.570  12.426  1.00 43.41           C  
ATOM   1868  CB  THR A 115      -8.328  14.952  11.900  1.00 43.41           C  
ATOM   1869  HB  THR A 115      -7.971  15.648  12.659  1.00 43.41           H  
ATOM   1870  O   THR A 115      -6.735  13.316  13.531  1.00 43.41           O  
ATOM   1871  CG2 THR A 115      -9.066  15.744  10.822  1.00 43.41           C  
ATOM   1872 HG21 THR A 115      -8.381  16.442  10.340  1.00 43.41           H  
ATOM   1873 HG22 THR A 115      -9.878  16.307  11.284  1.00 43.41           H  
ATOM   1874 HG23 THR A 115      -9.483  15.067  10.077  1.00 43.41           H  
ATOM   1875  OG1 THR A 115      -9.239  14.054  12.485  1.00 43.41           O  
ATOM   1876  HG1 THR A 115      -8.775  13.650  13.222  1.00 43.41           H  
ATOM   1877  N   ALA A 116      -5.018  13.279  12.106  1.00 42.40           N  
ATOM   1878  H   ALA A 116      -4.735  13.390  11.143  1.00 42.40           H  
ATOM   1879  CA  ALA A 116      -3.981  12.963  13.074  1.00 42.40           C  
ATOM   1880  HA  ALA A 116      -4.244  13.362  14.054  1.00 42.40           H  
ATOM   1881  C   ALA A 116      -2.716  13.666  12.589  1.00 42.40           C  
ATOM   1882  CB  ALA A 116      -3.829  11.439  13.199  1.00 42.40           C  
ATOM   1883  HB1 ALA A 116      -3.601  11.002  12.227  1.00 42.40           H  
ATOM   1884  HB2 ALA A 116      -4.753  11.007  13.582  1.00 42.40           H  
ATOM   1885  HB3 ALA A 116      -3.017  11.209  13.889  1.00 42.40           H  
ATOM   1886  O   ALA A 116      -2.007  13.103  11.766  1.00 42.40           O  
ATOM   1887  N   ASN A 117      -2.568  14.944  12.967  1.00 42.90           N  
ATOM   1888  H   ASN A 117      -3.352  15.329  13.473  1.00 42.90           H  
ATOM   1889  CA  ASN A 117      -1.324  15.732  13.069  1.00 42.90           C  
ATOM   1890  HA  ASN A 117      -0.831  15.479  14.008  1.00 42.90           H  
ATOM   1891  C   ASN A 117      -1.671  17.234  13.160  1.00 42.90           C  
ATOM   1892  CB  ASN A 117      -0.322  15.457  11.922  1.00 42.90           C  
ATOM   1893  HB2 ASN A 117      -0.851  15.424  10.969  1.00 42.90           H  
ATOM   1894  HB3 ASN A 117       0.406  16.266  11.874  1.00 42.90           H  
ATOM   1895  O   ASN A 117      -1.365  18.000  12.256  1.00 42.90           O  
ATOM   1896  CG  ASN A 117       0.485  14.181  12.112  1.00 42.90           C  
ATOM   1897  ND2 ASN A 117       1.163  13.730  11.083  1.00 42.90           N  
ATOM   1898 HD21 ASN A 117       1.650  12.858  11.231  1.00 42.90           H  
ATOM   1899 HD22 ASN A 117       1.101  14.198  10.190  1.00 42.90           H  
ATOM   1900  OD1 ASN A 117       0.527  13.575  13.172  1.00 42.90           O  
ATOM   1901  N   HIS A 118      -2.367  17.647  14.222  1.00 36.41           N  
ATOM   1902  H   HIS A 118      -2.633  16.956  14.909  1.00 36.41           H  
ATOM   1903  CA  HIS A 118      -2.395  19.042  14.687  1.00 36.41           C  
ATOM   1904  HA  HIS A 118      -1.384  19.445  14.630  1.00 36.41           H  
ATOM   1905  C   HIS A 118      -2.776  19.060  16.175  1.00 36.41           C  
ATOM   1906  CB  HIS A 118      -3.314  19.946  13.831  1.00 36.41           C  
ATOM   1907  HB2 HIS A 118      -3.755  20.720  14.459  1.00 36.41           H  
ATOM   1908  HB3 HIS A 118      -4.132  19.355  13.419  1.00 36.41           H  
ATOM   1909  O   HIS A 118      -3.890  19.428  16.538  1.00 36.41           O  
ATOM   1910  CG  HIS A 118      -2.597  20.683  12.723  1.00 36.41           C  
ATOM   1911  CD2 HIS A 118      -2.827  20.571  11.378  1.00 36.41           C  
ATOM   1912  HD2 HIS A 118      -3.547  19.914  10.913  1.00 36.41           H  
ATOM   1913  ND1 HIS A 118      -1.594  21.614  12.881  1.00 36.41           N  
ATOM   1914  HD1 HIS A 118      -1.179  21.897  13.758  1.00 36.41           H  
ATOM   1915  CE1 HIS A 118      -1.225  22.040  11.662  1.00 36.41           C  
ATOM   1916  HE1 HIS A 118      -0.445  22.762  11.467  1.00 36.41           H  
ATOM   1917  NE2 HIS A 118      -1.960  21.444  10.711  1.00 36.41           N  
ATOM   1918  N   LEU A 119      -1.850  18.608  17.020  1.00 36.26           N  
ATOM   1919  H   LEU A 119      -0.999  18.218  16.641  1.00 36.26           H  
ATOM   1920  CA  LEU A 119      -1.645  19.110  18.380  1.00 36.26           C  
ATOM   1921  HA  LEU A 119      -2.006  20.135  18.458  1.00 36.26           H  
ATOM   1922  C   LEU A 119      -0.137  19.215  18.603  1.00 36.26           C  
ATOM   1923  CB  LEU A 119      -2.336  18.229  19.444  1.00 36.26           C  
ATOM   1924  HB2 LEU A 119      -1.892  18.476  20.409  1.00 36.26           H  
ATOM   1925  HB3 LEU A 119      -2.098  17.186  19.235  1.00 36.26           H  
ATOM   1926  O   LEU A 119       0.568  18.291  18.136  1.00 36.26           O  
ATOM   1927  CG  LEU A 119      -3.859  18.394  19.571  1.00 36.26           C  
ATOM   1928  HG  LEU A 119      -4.344  18.107  18.638  1.00 36.26           H  
ATOM   1929  CD1 LEU A 119      -4.371  17.454  20.660  1.00 36.26           C  
ATOM   1930 HD11 LEU A 119      -3.923  17.718  21.618  1.00 36.26           H  
ATOM   1931 HD12 LEU A 119      -5.456  17.530  20.730  1.00 36.26           H  
ATOM   1932 HD13 LEU A 119      -4.103  16.427  20.408  1.00 36.26           H  
ATOM   1933  CD2 LEU A 119      -4.268  19.820  19.948  1.00 36.26           C  
ATOM   1934 HD21 LEU A 119      -5.340  19.861  20.142  1.00 36.26           H  
ATOM   1935 HD22 LEU A 119      -3.716  20.145  20.831  1.00 36.26           H  
ATOM   1936 HD23 LEU A 119      -4.047  20.491  19.118  1.00 36.26           H  
ATOM   1937  OXT LEU A 119       0.254  20.259  19.155  1.00 36.26           O  
TER    1938      LEU A 119                                                       
END   
