# Supplementary material for: Nuclear genome of Bulinus truncatus, an intermediate host of the carcinogenic human blood fluke Schistosoma haematobium
Source: Nat Commun. 2022 Feb 21;13:977. doi: 10.1038/s41467-022-28634-9 (PMC8861042; doi:10.1038/s41467-022-28634-9)
Supplement: Supplementary file 6 — Supplementary Data 3 [file 41467_2022_28634_MOESM6_ESM.zip › Supplementary_Data_3/bglb007576-pb.mature.pep.pdb]

ATOM      1  N   SER A   1      34.940   5.362   3.808  1.00 54.39           N  
ATOM      2  H   SER A   1      33.957   5.412   4.033  1.00 54.39           H  
ATOM      3  H2  SER A   1      35.465   5.921   4.465  1.00 54.39           H  
ATOM      4  H3  SER A   1      35.230   4.400   3.910  1.00 54.39           H  
ATOM      5  CA  SER A   1      35.187   5.856   2.430  1.00 54.39           C  
ATOM      6  HA  SER A   1      34.524   5.335   1.740  1.00 54.39           H  
ATOM      7  C   SER A   1      36.621   5.572   2.011  1.00 54.39           C  
ATOM      8  CB  SER A   1      34.915   7.362   2.332  1.00 54.39           C  
ATOM      9  HB2 SER A   1      35.241   7.737   1.362  1.00 54.39           H  
ATOM     10  HB3 SER A   1      33.841   7.529   2.415  1.00 54.39           H  
ATOM     11  O   SER A   1      37.521   5.993   2.724  1.00 54.39           O  
ATOM     12  OG  SER A   1      35.559   8.066   3.380  1.00 54.39           O  
ATOM     13  HG  SER A   1      36.512   7.999   3.290  1.00 54.39           H  
ATOM     14  N   GLN A   2      36.853   4.881   0.889  1.00 68.58           N  
ATOM     15  H   GLN A   2      36.085   4.614   0.290  1.00 68.58           H  
ATOM     16  CA  GLN A   2      38.210   4.549   0.429  1.00 68.58           C  
ATOM     17  HA  GLN A   2      38.921   4.824   1.207  1.00 68.58           H  
ATOM     18  C   GLN A   2      38.564   5.350  -0.824  1.00 68.58           C  
ATOM     19  CB  GLN A   2      38.355   3.033   0.231  1.00 68.58           C  
ATOM     20  HB2 GLN A   2      37.948   2.527   1.106  1.00 68.58           H  
ATOM     21  HB3 GLN A   2      37.793   2.711  -0.646  1.00 68.58           H  
ATOM     22  O   GLN A   2      37.840   5.311  -1.825  1.00 68.58           O  
ATOM     23  CG  GLN A   2      39.826   2.614   0.073  1.00 68.58           C  
ATOM     24  HG2 GLN A   2      40.235   3.039  -0.844  1.00 68.58           H  
ATOM     25  HG3 GLN A   2      40.399   3.004   0.914  1.00 68.58           H  
ATOM     26  CD  GLN A   2      40.012   1.099   0.033  1.00 68.58           C  
ATOM     27  NE2 GLN A   2      41.230   0.620   0.140  1.00 68.58           N  
ATOM     28 HE21 GLN A   2      42.016   1.245   0.244  1.00 68.58           H  
ATOM     29 HE22 GLN A   2      41.309  -0.387   0.175  1.00 68.58           H  
ATOM     30  OE1 GLN A   2      39.088   0.313  -0.092  1.00 68.58           O  
ATOM     31  N   LEU A   3      39.656   6.107  -0.732  1.00 80.78           N  
ATOM     32  H   LEU A   3      40.221   6.033   0.103  1.00 80.78           H  
ATOM     33  CA  LEU A   3      40.193   6.908  -1.822  1.00 80.78           C  
ATOM     34  HA  LEU A   3      39.362   7.291  -2.415  1.00 80.78           H  
ATOM     35  C   LEU A   3      41.078   6.048  -2.719  1.00 80.78           C  
ATOM     36  CB  LEU A   3      40.986   8.074  -1.222  1.00 80.78           C  
ATOM     37  HB2 LEU A   3      41.900   7.681  -0.776  1.00 80.78           H  
ATOM     38  HB3 LEU A   3      40.396   8.534  -0.430  1.00 80.78           H  
ATOM     39  O   LEU A   3      41.846   5.231  -2.223  1.00 80.78           O  
ATOM     40  CG  LEU A   3      41.346   9.149  -2.251  1.00 80.78           C  
ATOM     41  HG  LEU A   3      41.900   8.723  -3.088  1.00 80.78           H  
ATOM     42  CD1 LEU A   3      40.101   9.877  -2.752  1.00 80.78           C  
ATOM     43 HD11 LEU A   3      40.388  10.812  -3.234  1.00 80.78           H  
ATOM     44 HD12 LEU A   3      39.567   9.256  -3.471  1.00 80.78           H  
ATOM     45 HD13 LEU A   3      39.452  10.114  -1.908  1.00 80.78           H  
ATOM     46  CD2 LEU A   3      42.208  10.188  -1.572  1.00 80.78           C  
ATOM     47 HD21 LEU A   3      42.470  10.957  -2.298  1.00 80.78           H  
ATOM     48 HD22 LEU A   3      43.106   9.713  -1.177  1.00 80.78           H  
ATOM     49 HD23 LEU A   3      41.634  10.641  -0.764  1.00 80.78           H  
ATOM     50  N   PHE A   4      40.998   6.261  -4.027  1.00 79.04           N  
ATOM     51  H   PHE A   4      40.317   6.916  -4.382  1.00 79.04           H  
ATOM     52  CA  PHE A   4      41.783   5.525  -5.006  1.00 79.04           C  
ATOM     53  HA  PHE A   4      42.576   4.977  -4.496  1.00 79.04           H  
ATOM     54  C   PHE A   4      42.433   6.471  -5.999  1.00 79.04           C  
ATOM     55  CB  PHE A   4      40.903   4.505  -5.729  1.00 79.04           C  
ATOM     56  HB2 PHE A   4      41.509   3.972  -6.462  1.00 79.04           H  
ATOM     57  HB3 PHE A   4      40.121   5.034  -6.274  1.00 79.04           H  
ATOM     58  O   PHE A   4      41.812   7.417  -6.488  1.00 79.04           O  
ATOM     59  CG  PHE A   4      40.267   3.490  -4.807  1.00 79.04           C  
ATOM     60  CD1 PHE A   4      41.043   2.444  -4.273  1.00 79.04           C  
ATOM     61  HD1 PHE A   4      42.096   2.380  -4.502  1.00 79.04           H  
ATOM     62  CD2 PHE A   4      38.902   3.586  -4.485  1.00 79.04           C  
ATOM     63  HD2 PHE A   4      38.301   4.387  -4.890  1.00 79.04           H  
ATOM     64  CE1 PHE A   4      40.451   1.482  -3.437  1.00 79.04           C  
ATOM     65  HE1 PHE A   4      41.046   0.680  -3.024  1.00 79.04           H  
ATOM     66  CE2 PHE A   4      38.311   2.608  -3.671  1.00 79.04           C  
ATOM     67  HE2 PHE A   4      37.248   2.625  -3.479  1.00 79.04           H  
ATOM     68  CZ  PHE A   4      39.079   1.558  -3.148  1.00 79.04           C  
ATOM     69  HZ  PHE A   4      38.607   0.801  -2.540  1.00 79.04           H  
ATOM     70  N   ILE A   5      43.684   6.165  -6.323  1.00 88.31           N  
ATOM     71  H   ILE A   5      44.117   5.364  -5.887  1.00 88.31           H  
ATOM     72  CA  ILE A   5      44.411   6.780  -7.420  1.00 88.31           C  
ATOM     73  HA  ILE A   5      43.696   7.357  -8.007  1.00 88.31           H  
ATOM     74  C   ILE A   5      44.971   5.690  -8.321  1.00 88.31           C  
ATOM     75  CB  ILE A   5      45.466   7.777  -6.917  1.00 88.31           C  
ATOM     76  HB  ILE A   5      44.925   8.532  -6.346  1.00 88.31           H  
ATOM     77  O   ILE A   5      45.696   4.800  -7.873  1.00 88.31           O  
ATOM     78  CG1 ILE A   5      46.130   8.482  -8.118  1.00 88.31           C  
ATOM     79 HG12 ILE A   5      46.787   7.782  -8.635  1.00 88.31           H  
ATOM     80 HG13 ILE A   5      45.356   8.794  -8.819  1.00 88.31           H  
ATOM     81  CG2 ILE A   5      46.476   7.140  -5.952  1.00 88.31           C  
ATOM     82 HG21 ILE A   5      45.945   6.688  -5.114  1.00 88.31           H  
ATOM     83 HG22 ILE A   5      47.034   6.340  -6.438  1.00 88.31           H  
ATOM     84 HG23 ILE A   5      47.160   7.893  -5.561  1.00 88.31           H  
ATOM     85  CD1 ILE A   5      46.937   9.725  -7.740  1.00 88.31           C  
ATOM     86 HD11 ILE A   5      47.772   9.457  -7.093  1.00 88.31           H  
ATOM     87 HD12 ILE A   5      47.326  10.172  -8.655  1.00 88.31           H  
ATOM     88 HD13 ILE A   5      46.295  10.452  -7.244  1.00 88.31           H  
ATOM     89  N   ASP A   6      44.627   5.777  -9.596  1.00 84.16           N  
ATOM     90  H   ASP A   6      44.039   6.543  -9.891  1.00 84.16           H  
ATOM     91  CA  ASP A   6      45.136   4.901 -10.631  1.00 84.16           C  
ATOM     92  HA  ASP A   6      45.856   4.230 -10.163  1.00 84.16           H  
ATOM     93  C   ASP A   6      45.897   5.698 -11.688  1.00 84.16           C  
ATOM     94  CB  ASP A   6      44.012   4.039 -11.226  1.00 84.16           C  
ATOM     95  HB2 ASP A   6      43.375   3.673 -10.421  1.00 84.16           H  
ATOM     96  HB3 ASP A   6      43.408   4.642 -11.904  1.00 84.16           H  
ATOM     97  O   ASP A   6      45.595   6.862 -11.950  1.00 84.16           O  
ATOM     98  CG  ASP A   6      44.580   2.830 -11.972  1.00 84.16           C  
ATOM     99  OD1 ASP A   6      45.790   2.554 -11.777  1.00 84.16           O  
ATOM    100  OD2 ASP A   6      43.825   2.170 -12.710  1.00 84.16           O  
ATOM    101  N   VAL A   7      46.914   5.065 -12.262  1.00 87.61           N  
ATOM    102  H   VAL A   7      46.961   4.068 -12.108  1.00 87.61           H  
ATOM    103  CA  VAL A   7      47.756   5.625 -13.314  1.00 87.61           C  
ATOM    104  HA  VAL A   7      47.226   6.455 -13.781  1.00 87.61           H  
ATOM    105  C   VAL A   7      48.013   4.546 -14.358  1.00 87.61           C  
ATOM    106  CB  VAL A   7      49.090   6.166 -12.780  1.00 87.61           C  
ATOM    107  HB  VAL A   7      49.669   5.339 -12.369  1.00 87.61           H  
ATOM    108  O   VAL A   7      48.527   3.475 -14.026  1.00 87.61           O  
ATOM    109  CG1 VAL A   7      49.882   6.804 -13.926  1.00 87.61           C  
ATOM    110 HG11 VAL A   7      50.015   7.874 -13.765  1.00 87.61           H  
ATOM    111 HG12 VAL A   7      50.848   6.306 -14.015  1.00 87.61           H  
ATOM    112 HG13 VAL A   7      49.379   6.696 -14.887  1.00 87.61           H  
ATOM    113  CG2 VAL A   7      48.923   7.216 -11.672  1.00 87.61           C  
ATOM    114 HG21 VAL A   7      48.372   8.070 -12.066  1.00 87.61           H  
ATOM    115 HG22 VAL A   7      49.904   7.546 -11.330  1.00 87.61           H  
ATOM    116 HG23 VAL A   7      48.371   6.796 -10.831  1.00 87.61           H  
ATOM    117  N   GLU A   8      47.691   4.848 -15.611  1.00 81.86           N  
ATOM    118  H   GLU A   8      47.258   5.744 -15.785  1.00 81.86           H  
ATOM    119  CA  GLU A   8      47.902   3.981 -16.766  1.00 81.86           C  
ATOM    120  HA  GLU A   8      48.513   3.130 -16.466  1.00 81.86           H  
ATOM    121  C   GLU A   8      48.586   4.780 -17.900  1.00 81.86           C  
ATOM    122  CB  GLU A   8      46.541   3.423 -17.218  1.00 81.86           C  
ATOM    123  HB2 GLU A   8      45.961   4.241 -17.645  1.00 81.86           H  
ATOM    124  HB3 GLU A   8      45.981   3.062 -16.356  1.00 81.86           H  
ATOM    125  O   GLU A   8      48.007   5.761 -18.371  1.00 81.86           O  
ATOM    126  CG  GLU A   8      46.640   2.306 -18.276  1.00 81.86           C  
ATOM    127  HG2 GLU A   8      45.723   2.336 -18.865  1.00 81.86           H  
ATOM    128  HG3 GLU A   8      47.463   2.520 -18.957  1.00 81.86           H  
ATOM    129  CD  GLU A   8      46.786   0.874 -17.721  1.00 81.86           C  
ATOM    130  OE1 GLU A   8      46.899  -0.046 -18.565  1.00 81.86           O  
ATOM    131  OE2 GLU A   8      46.808   0.680 -16.479  1.00 81.86           O  
ATOM    132  N   PRO A   9      49.785   4.387 -18.372  1.00 83.15           N  
ATOM    133  CA  PRO A   9      50.666   3.358 -17.815  1.00 83.15           C  
ATOM    134  HA  PRO A   9      50.107   2.454 -17.572  1.00 83.15           H  
ATOM    135  C   PRO A   9      51.413   3.851 -16.559  1.00 83.15           C  
ATOM    136  CB  PRO A   9      51.630   3.028 -18.956  1.00 83.15           C  
ATOM    137  HB2 PRO A   9      51.158   2.320 -19.637  1.00 83.15           H  
ATOM    138  HB3 PRO A   9      52.581   2.635 -18.598  1.00 83.15           H  
ATOM    139  O   PRO A   9      51.569   5.048 -16.336  1.00 83.15           O  
ATOM    140  CG  PRO A   9      51.798   4.374 -19.658  1.00 83.15           C  
ATOM    141  HG2 PRO A   9      52.531   4.974 -19.120  1.00 83.15           H  
ATOM    142  HG3 PRO A   9      52.090   4.254 -20.702  1.00 83.15           H  
ATOM    143  CD  PRO A   9      50.421   5.019 -19.522  1.00 83.15           C  
ATOM    144  HD2 PRO A   9      49.827   4.828 -20.417  1.00 83.15           H  
ATOM    145  HD3 PRO A   9      50.528   6.093 -19.369  1.00 83.15           H  
ATOM    146  N   VAL A  10      51.910   2.919 -15.739  1.00 83.95           N  
ATOM    147  H   VAL A  10      51.723   1.948 -15.945  1.00 83.95           H  
ATOM    148  CA  VAL A  10      52.738   3.244 -14.555  1.00 83.95           C  
ATOM    149  HA  VAL A  10      52.281   4.080 -14.025  1.00 83.95           H  
ATOM    150  C   VAL A  10      54.149   3.689 -14.953  1.00 83.95           C  
ATOM    151  CB  VAL A  10      52.813   2.042 -13.591  1.00 83.95           C  
ATOM    152  HB  VAL A  10      53.237   1.188 -14.120  1.00 83.95           H  
ATOM    153  O   VAL A  10      54.747   4.523 -14.278  1.00 83.95           O  
ATOM    154  CG1 VAL A  10      53.677   2.317 -12.352  1.00 83.95           C  
ATOM    155 HG11 VAL A  10      54.720   2.443 -12.644  1.00 83.95           H  
ATOM    156 HG12 VAL A  10      53.337   3.224 -11.852  1.00 83.95           H  
ATOM    157 HG13 VAL A  10      53.625   1.475 -11.662  1.00 83.95           H  
ATOM    158  CG2 VAL A  10      51.413   1.652 -13.096  1.00 83.95           C  
ATOM    159 HG21 VAL A  10      51.480   0.815 -12.402  1.00 83.95           H  
ATOM    160 HG22 VAL A  10      50.943   2.502 -12.601  1.00 83.95           H  
ATOM    161 HG23 VAL A  10      50.787   1.346 -13.935  1.00 83.95           H  
ATOM    162  N   ASP A  11      54.664   3.148 -16.053  1.00 85.35           N  
ATOM    163  H   ASP A  11      54.083   2.528 -16.599  1.00 85.35           H  
ATOM    164  CA  ASP A  11      55.953   3.513 -16.630  1.00 85.35           C  
ATOM    165  HA  ASP A  11      56.534   4.100 -15.919  1.00 85.35           H  
ATOM    166  C   ASP A  11      55.724   4.334 -17.901  1.00 85.35           C  
ATOM    167  CB  ASP A  11      56.751   2.251 -16.979  1.00 85.35           C  
ATOM    168  HB2 ASP A  11      56.202   1.684 -17.730  1.00 85.35           H  
ATOM    169  HB3 ASP A  11      57.694   2.563 -17.429  1.00 85.35           H  
ATOM    170  O   ASP A  11      54.990   3.895 -18.792  1.00 85.35           O  
ATOM    171  CG  ASP A  11      57.062   1.327 -15.801  1.00 85.35           C  
ATOM    172  OD1 ASP A  11      57.555   1.801 -14.761  1.00 85.35           O  
ATOM    173  OD2 ASP A  11      56.977   0.089 -15.993  1.00 85.35           O  
ATOM    174  N   ILE A  12      56.381   5.488 -18.016  1.00 88.54           N  
ATOM    175  H   ILE A  12      56.972   5.787 -17.254  1.00 88.54           H  
ATOM    176  CA  ILE A  12      56.386   6.286 -19.243  1.00 88.54           C  
ATOM    177  HA  ILE A  12      55.727   5.796 -19.960  1.00 88.54           H  
ATOM    178  C   ILE A  12      57.768   6.291 -19.899  1.00 88.54           C  
ATOM    179  CB  ILE A  12      55.792   7.697 -19.049  1.00 88.54           C  
ATOM    180  HB  ILE A  12      55.752   8.154 -20.038  1.00 88.54           H  
ATOM    181  O   ILE A  12      58.809   6.276 -19.241  1.00 88.54           O  
ATOM    182  CG1 ILE A  12      56.649   8.610 -18.147  1.00 88.54           C  
ATOM    183 HG12 ILE A  12      56.622   8.256 -17.117  1.00 88.54           H  
ATOM    184 HG13 ILE A  12      57.683   8.589 -18.489  1.00 88.54           H  
ATOM    185  CG2 ILE A  12      54.343   7.597 -18.537  1.00 88.54           C  
ATOM    186 HG21 ILE A  12      53.778   6.896 -19.152  1.00 88.54           H  
ATOM    187 HG22 ILE A  12      54.331   7.228 -17.512  1.00 88.54           H  
ATOM    188 HG23 ILE A  12      53.853   8.569 -18.582  1.00 88.54           H  
ATOM    189  CD1 ILE A  12      56.177  10.069 -18.206  1.00 88.54           C  
ATOM    190 HD11 ILE A  12      56.068  10.372 -19.248  1.00 88.54           H  
ATOM    191 HD12 ILE A  12      55.231  10.191 -17.679  1.00 88.54           H  
ATOM    192 HD13 ILE A  12      56.919  10.731 -17.759  1.00 88.54           H  
ATOM    193  N   LEU A  13      57.749   6.316 -21.228  1.00 85.91           N  
ATOM    194  H   LEU A  13      56.841   6.306 -21.670  1.00 85.91           H  
ATOM    195  CA  LEU A  13      58.886   6.479 -22.122  1.00 85.91           C  
ATOM    196  HA  LEU A  13      59.819   6.539 -21.561  1.00 85.91           H  
ATOM    197  C   LEU A  13      58.659   7.784 -22.891  1.00 85.91           C  
ATOM    198  CB  LEU A  13      58.944   5.274 -23.078  1.00 85.91           C  
ATOM    199  HB2 LEU A  13      57.933   5.059 -23.424  1.00 85.91           H  
ATOM    200  HB3 LEU A  13      59.539   5.543 -23.951  1.00 85.91           H  
ATOM    201  O   LEU A  13      57.907   7.773 -23.873  1.00 85.91           O  
ATOM    202  CG  LEU A  13      59.548   4.010 -22.451  1.00 85.91           C  
ATOM    203  HG  LEU A  13      59.232   3.910 -21.412  1.00 85.91           H  
ATOM    204  CD1 LEU A  13      59.107   2.769 -23.224  1.00 85.91           C  
ATOM    205 HD11 LEU A  13      59.390   2.860 -24.273  1.00 85.91           H  
ATOM    206 HD12 LEU A  13      59.578   1.883 -22.799  1.00 85.91           H  
ATOM    207 HD13 LEU A  13      58.025   2.658 -23.151  1.00 85.91           H  
ATOM    208  CD2 LEU A  13      61.068   4.073 -22.528  1.00 85.91           C  
ATOM    209 HD21 LEU A  13      61.423   4.977 -22.032  1.00 85.91           H  
ATOM    210 HD22 LEU A  13      61.495   3.200 -22.034  1.00 85.91           H  
ATOM    211 HD23 LEU A  13      61.397   4.091 -23.567  1.00 85.91           H  
ATOM    212  N   PRO A  14      59.249   8.910 -22.454  1.00 83.46           N  
ATOM    213  CA  PRO A  14      59.070  10.194 -23.123  1.00 83.46           C  
ATOM    214  HA  PRO A  14      58.054  10.536 -22.928  1.00 83.46           H  
ATOM    215  C   PRO A  14      59.291  10.103 -24.643  1.00 83.46           C  
ATOM    216  CB  PRO A  14      60.047  11.143 -22.422  1.00 83.46           C  
ATOM    217  HB2 PRO A  14      61.036  11.071 -22.875  1.00 83.46           H  
ATOM    218  HB3 PRO A  14      59.690  12.173 -22.439  1.00 83.46           H  
ATOM    219  O   PRO A  14      60.328   9.644 -25.118  1.00 83.46           O  
ATOM    220  CG  PRO A  14      60.099  10.585 -20.997  1.00 83.46           C  
ATOM    221  HG2 PRO A  14      59.225  10.920 -20.438  1.00 83.46           H  
ATOM    222  HG3 PRO A  14      61.016  10.866 -20.479  1.00 83.46           H  
ATOM    223  CD  PRO A  14      60.014   9.077 -21.222  1.00 83.46           C  
ATOM    224  HD2 PRO A  14      59.522   8.605 -20.371  1.00 83.46           H  
ATOM    225  HD3 PRO A  14      61.015   8.665 -21.350  1.00 83.46           H  
ATOM    226  N   GLY A  15      58.284  10.507 -25.421  1.00 79.07           N  
ATOM    227  H   GLY A  15      57.455  10.862 -24.968  1.00 79.07           H  
ATOM    228  CA  GLY A  15      58.291  10.434 -26.890  1.00 79.07           C  
ATOM    229  HA2 GLY A  15      57.646  11.224 -27.275  1.00 79.07           H  
ATOM    230  HA3 GLY A  15      59.302  10.624 -27.250  1.00 79.07           H  
ATOM    231  C   GLY A  15      57.818   9.108 -27.510  1.00 79.07           C  
ATOM    232  O   GLY A  15      57.582   9.077 -28.715  1.00 79.07           O  
ATOM    233  N   LEU A  16      57.640   8.034 -26.729  1.00 81.34           N  
ATOM    234  H   LEU A  16      57.880   8.120 -25.751  1.00 81.34           H  
ATOM    235  CA  LEU A  16      57.020   6.776 -27.184  1.00 81.34           C  
ATOM    236  HA  LEU A  16      56.784   6.844 -28.246  1.00 81.34           H  
ATOM    237  C   LEU A  16      55.685   6.473 -26.499  1.00 81.34           C  
ATOM    238  CB  LEU A  16      57.968   5.586 -26.964  1.00 81.34           C  
ATOM    239  HB2 LEU A  16      57.401   4.674 -27.150  1.00 81.34           H  
ATOM    240  HB3 LEU A  16      58.271   5.573 -25.917  1.00 81.34           H  
ATOM    241  O   LEU A  16      54.834   5.814 -27.094  1.00 81.34           O  
ATOM    242  CG  LEU A  16      59.226   5.543 -27.843  1.00 81.34           C  
ATOM    243  HG  LEU A  16      59.892   6.366 -27.582  1.00 81.34           H  
ATOM    244  CD1 LEU A  16      59.939   4.215 -27.579  1.00 81.34           C  
ATOM    245 HD11 LEU A  16      59.276   3.381 -27.812  1.00 81.34           H  
ATOM    246 HD12 LEU A  16      60.221   4.153 -26.528  1.00 81.34           H  
ATOM    247 HD13 LEU A  16      60.827   4.137 -28.207  1.00 81.34           H  
ATOM    248  CD2 LEU A  16      58.920   5.603 -29.342  1.00 81.34           C  
ATOM    249 HD21 LEU A  16      58.512   6.582 -29.593  1.00 81.34           H  
ATOM    250 HD22 LEU A  16      59.837   5.463 -29.914  1.00 81.34           H  
ATOM    251 HD23 LEU A  16      58.197   4.831 -29.607  1.00 81.34           H  
ATOM    252  N   THR A  17      55.489   6.930 -25.261  1.00 82.43           N  
ATOM    253  H   THR A  17      56.242   7.407 -24.785  1.00 82.43           H  
ATOM    254  CA  THR A  17      54.202   6.799 -24.577  1.00 82.43           C  
ATOM    255  HA  THR A  17      53.849   5.779 -24.723  1.00 82.43           H  
ATOM    256  C   THR A  17      53.209   7.797 -25.182  1.00 82.43           C  
ATOM    257  CB  THR A  17      54.348   7.016 -23.069  1.00 82.43           C  
ATOM    258  HB  THR A  17      54.747   8.010 -22.870  1.00 82.43           H  
ATOM    259  O   THR A  17      53.469   8.996 -25.128  1.00 82.43           O  
ATOM    260  CG2 THR A  17      53.022   6.820 -22.341  1.00 82.43           C  
ATOM    261 HG21 THR A  17      52.328   7.611 -22.625  1.00 82.43           H  
ATOM    262 HG22 THR A  17      52.583   5.852 -22.584  1.00 82.43           H  
ATOM    263 HG23 THR A  17      53.177   6.888 -21.264  1.00 82.43           H  
ATOM    264  OG1 THR A  17      55.220   6.047 -22.537  1.00 82.43           O  
ATOM    265  HG1 THR A  17      54.697   5.264 -22.349  1.00 82.43           H  
ATOM    266  N   PRO A  18      52.077   7.344 -25.753  1.00 79.27           N  
ATOM    267  CA  PRO A  18      51.131   8.238 -26.421  1.00 79.27           C  
ATOM    268  HA  PRO A  18      51.661   8.961 -27.042  1.00 79.27           H  
ATOM    269  C   PRO A  18      50.249   9.011 -25.436  1.00 79.27           C  
ATOM    270  CB  PRO A  18      50.292   7.318 -27.313  1.00 79.27           C  
ATOM    271  HB2 PRO A  18      50.792   7.200 -28.274  1.00 79.27           H  
ATOM    272  HB3 PRO A  18      49.280   7.695 -27.459  1.00 79.27           H  
ATOM    273  O   PRO A  18      49.860  10.145 -25.703  1.00 79.27           O  
ATOM    274  CG  PRO A  18      50.300   5.982 -26.568  1.00 79.27           C  
ATOM    275  HG2 PRO A  18      50.152   5.142 -27.245  1.00 79.27           H  
ATOM    276  HG3 PRO A  18      49.534   5.986 -25.792  1.00 79.27           H  
ATOM    277  CD  PRO A  18      51.683   5.951 -25.924  1.00 79.27           C  
ATOM    278  HD2 PRO A  18      52.382   5.453 -26.595  1.00 79.27           H  
ATOM    279  HD3 PRO A  18      51.637   5.430 -24.967  1.00 79.27           H  
ATOM    280  N   GLU A  19      49.917   8.406 -24.298  1.00 83.21           N  
ATOM    281  H   GLU A  19      50.275   7.482 -24.099  1.00 83.21           H  
ATOM    282  CA  GLU A  19      49.064   9.008 -23.280  1.00 83.21           C  
ATOM    283  HA  GLU A  19      49.259  10.080 -23.277  1.00 83.21           H  
ATOM    284  C   GLU A  19      49.397   8.480 -21.883  1.00 83.21           C  
ATOM    285  CB  GLU A  19      47.570   8.810 -23.617  1.00 83.21           C  
ATOM    286  HB2 GLU A  19      46.981   9.326 -22.858  1.00 83.21           H  
ATOM    287  HB3 GLU A  19      47.363   9.283 -24.577  1.00 83.21           H  
ATOM    288  O   GLU A  19      49.851   7.346 -21.723  1.00 83.21           O  
ATOM    289  CG  GLU A  19      47.124   7.338 -23.680  1.00 83.21           C  
ATOM    290  HG2 GLU A  19      47.324   6.866 -22.718  1.00 83.21           H  
ATOM    291  HG3 GLU A  19      47.712   6.820 -24.438  1.00 83.21           H  
ATOM    292  CD  GLU A  19      45.632   7.152 -24.004  1.00 83.21           C  
ATOM    293  OE1 GLU A  19      45.205   5.993 -24.203  1.00 83.21           O  
ATOM    294  OE2 GLU A  19      44.844   8.124 -24.000  1.00 83.21           O  
ATOM    295  N   LEU A  20      49.143   9.317 -20.882  1.00 87.91           N  
ATOM    296  H   LEU A  20      48.839  10.249 -21.127  1.00 87.91           H  
ATOM    297  CA  LEU A  20      49.182   8.995 -19.463  1.00 87.91           C  
ATOM    298  HA  LEU A  20      49.323   7.922 -19.331  1.00 87.91           H  
ATOM    299  C   LEU A  20      47.843   9.392 -18.842  1.00 87.91           C  
ATOM    300  CB  LEU A  20      50.363   9.743 -18.826  1.00 87.91           C  
ATOM    301  HB2 LEU A  20      51.289   9.368 -19.261  1.00 87.91           H  
ATOM    302  HB3 LEU A  20      50.277  10.801 -19.075  1.00 87.91           H  
ATOM    303  O   LEU A  20      47.490  10.570 -18.816  1.00 87.91           O  
ATOM    304  CG  LEU A  20      50.461   9.609 -17.301  1.00 87.91           C  
ATOM    305  HG  LEU A  20      49.508   9.871 -16.841  1.00 87.91           H  
ATOM    306  CD1 LEU A  20      50.811   8.179 -16.913  1.00 87.91           C  
ATOM    307 HD11 LEU A  20      49.961   7.520 -17.088  1.00 87.91           H  
ATOM    308 HD12 LEU A  20      51.087   8.139 -15.859  1.00 87.91           H  
ATOM    309 HD13 LEU A  20      51.660   7.819 -17.494  1.00 87.91           H  
ATOM    310  CD2 LEU A  20      51.531  10.563 -16.768  1.00 87.91           C  
ATOM    311 HD21 LEU A  20      51.282  11.587 -17.047  1.00 87.91           H  
ATOM    312 HD22 LEU A  20      51.578  10.500 -15.681  1.00 87.91           H  
ATOM    313 HD23 LEU A  20      52.504  10.307 -17.187  1.00 87.91           H  
ATOM    314  N   VAL A  21      47.102   8.416 -18.330  1.00 86.63           N  
ATOM    315  H   VAL A  21      47.454   7.471 -18.385  1.00 86.63           H  
ATOM    316  CA  VAL A  21      45.803   8.619 -17.690  1.00 86.63           C  
ATOM    317  HA  VAL A  21      45.449   9.628 -17.905  1.00 86.63           H  
ATOM    318  C   VAL A  21      45.968   8.473 -16.185  1.00 86.63           C  
ATOM    319  CB  VAL A  21      44.744   7.641 -18.229  1.00 86.63           C  
ATOM    320  HB  VAL A  21      45.000   6.624 -17.930  1.00 86.63           H  
ATOM    321  O   VAL A  21      46.373   7.419 -15.706  1.00 86.63           O  
ATOM    322  CG1 VAL A  21      43.359   7.991 -17.668  1.00 86.63           C  
ATOM    323 HG11 VAL A  21      43.078   9.000 -17.969  1.00 86.63           H  
ATOM    324 HG12 VAL A  21      42.622   7.281 -18.042  1.00 86.63           H  
ATOM    325 HG13 VAL A  21      43.373   7.931 -16.579  1.00 86.63           H  
ATOM    326  CG2 VAL A  21      44.637   7.683 -19.759  1.00 86.63           C  
ATOM    327 HG21 VAL A  21      43.876   6.978 -20.095  1.00 86.63           H  
ATOM    328 HG22 VAL A  21      45.584   7.394 -20.214  1.00 86.63           H  
ATOM    329 HG23 VAL A  21      44.368   8.687 -20.087  1.00 86.63           H  
ATOM    330  N   ILE A  22      45.623   9.517 -15.437  1.00 90.71           N  
ATOM    331  H   ILE A  22      45.334  10.359 -15.915  1.00 90.71           H  
ATOM    332  CA  ILE A  22      45.586   9.516 -13.976  1.00 90.71           C  
ATOM    333  HA  ILE A  22      45.971   8.562 -13.616  1.00 90.71           H  
ATOM    334  C   ILE A  22      44.138   9.651 -13.534  1.00 90.71           C  
ATOM    335  CB  ILE A  22      46.467  10.626 -13.368  1.00 90.71           C  
ATOM    336  HB  ILE A  22      46.046  11.598 -13.625  1.00 90.71           H  
ATOM    337  O   ILE A  22      43.494  10.655 -13.826  1.00 90.71           O  
ATOM    338  CG1 ILE A  22      47.928  10.568 -13.871  1.00 90.71           C  
ATOM    339 HG12 ILE A  22      48.609  10.865 -13.073  1.00 90.71           H  
ATOM    340 HG13 ILE A  22      48.188   9.550 -14.161  1.00 90.71           H  
ATOM    341  CG2 ILE A  22      46.444  10.511 -11.833  1.00 90.71           C  
ATOM    342 HG21 ILE A  22      46.722   9.502 -11.526  1.00 90.71           H  
ATOM    343 HG22 ILE A  22      45.447  10.730 -11.451  1.00 90.71           H  
ATOM    344 HG23 ILE A  22      47.150  11.219 -11.400  1.00 90.71           H  
ATOM    345  CD1 ILE A  22      48.179  11.518 -15.046  1.00 90.71           C  
ATOM    346 HD11 ILE A  22      47.882  12.528 -14.764  1.00 90.71           H  
ATOM    347 HD12 ILE A  22      49.244  11.532 -15.277  1.00 90.71           H  
ATOM    348 HD13 ILE A  22      47.620  11.206 -15.928  1.00 90.71           H  
ATOM    349  N   ILE A  23      43.631   8.663 -12.810  1.00 85.66           N  
ATOM    350  H   ILE A  23      44.244   7.898 -12.567  1.00 85.66           H  
ATOM    351  CA  ILE A  23      42.258   8.617 -12.312  1.00 85.66           C  
ATOM    352  HA  ILE A  23      41.699   9.466 -12.705  1.00 85.66           H  
ATOM    353  C   ILE A  23      42.303   8.738 -10.795  1.00 85.66           C  
ATOM    354  CB  ILE A  23      41.537   7.331 -12.776  1.00 85.66           C  
ATOM    355  HB  ILE A  23      42.027   6.474 -12.313  1.00 85.66           H  
ATOM    356  O   ILE A  23      42.960   7.958 -10.121  1.00 85.66           O  
ATOM    357  CG1 ILE A  23      41.632   7.169 -14.312  1.00 85.66           C  
ATOM    358 HG12 ILE A  23      42.684   7.113 -14.591  1.00 85.66           H  
ATOM    359 HG13 ILE A  23      41.192   8.038 -14.800  1.00 85.66           H  
ATOM    360  CG2 ILE A  23      40.070   7.362 -12.301  1.00 85.66           C  
ATOM    361 HG21 ILE A  23      40.019   7.450 -11.216  1.00 85.66           H  
ATOM    362 HG22 ILE A  23      39.538   8.195 -12.761  1.00 85.66           H  
ATOM    363 HG23 ILE A  23      39.573   6.428 -12.564  1.00 85.66           H  
ATOM    364  CD1 ILE A  23      40.975   5.903 -14.873  1.00 85.66           C  
ATOM    365 HD11 ILE A  23      39.892   5.946 -14.755  1.00 85.66           H  
ATOM    366 HD12 ILE A  23      41.204   5.821 -15.935  1.00 85.66           H  
ATOM    367 HD13 ILE A  23      41.365   5.024 -14.359  1.00 85.66           H  
ATOM    368  N   CYS A  24      41.593   9.710 -10.246  1.00 88.46           N  
ATOM    369  H   CYS A  24      41.077  10.323 -10.862  1.00 88.46           H  
ATOM    370  CA  CYS A  24      41.377   9.888  -8.819  1.00 88.46           C  
ATOM    371  HA  CYS A  24      41.941   9.149  -8.249  1.00 88.46           H  
ATOM    372  C   CYS A  24      39.889   9.674  -8.561  1.00 88.46           C  
ATOM    373  CB  CYS A  24      41.902  11.280  -8.454  1.00 88.46           C  
ATOM    374  HB2 CYS A  24      41.552  11.978  -9.214  1.00 88.46           H  
ATOM    375  HB3 CYS A  24      42.989  11.236  -8.527  1.00 88.46           H  
ATOM    376  O   CYS A  24      39.055  10.364  -9.143  1.00 88.46           O  
ATOM    377  SG  CYS A  24      41.495  12.003  -6.843  1.00 88.46           S  
ATOM    378  N   SER A  25      39.540   8.694  -7.736  1.00 83.38           N  
ATOM    379  H   SER A  25      40.270   8.178  -7.266  1.00 83.38           H  
ATOM    380  CA  SER A  25      38.148   8.319  -7.475  1.00 83.38           C  
ATOM    381  HA  SER A  25      37.506   9.173  -7.689  1.00 83.38           H  
ATOM    382  C   SER A  25      37.938   7.959  -6.014  1.00 83.38           C  
ATOM    383  CB  SER A  25      37.704   7.169  -8.385  1.00 83.38           C  
ATOM    384  HB2 SER A  25      37.821   7.467  -9.427  1.00 83.38           H  
ATOM    385  HB3 SER A  25      36.651   6.952  -8.204  1.00 83.38           H  
ATOM    386  O   SER A  25      38.847   7.459  -5.358  1.00 83.38           O  
ATOM    387  OG  SER A  25      38.464   6.002  -8.151  1.00 83.38           O  
ATOM    388  HG  SER A  25      39.025   6.138  -7.384  1.00 83.38           H  
ATOM    389  N   LEU A  26      36.735   8.194  -5.505  1.00 76.33           N  
ATOM    390  H   LEU A  26      36.041   8.634  -6.093  1.00 76.33           H  
ATOM    391  CA  LEU A  26      36.369   7.923  -4.122  1.00 76.33           C  
ATOM    392  HA  LEU A  26      37.202   7.438  -3.612  1.00 76.33           H  
ATOM    393  C   LEU A  26      35.168   6.979  -4.053  1.00 76.33           C  
ATOM    394  CB  LEU A  26      36.112   9.274  -3.444  1.00 76.33           C  
ATOM    395  HB2 LEU A  26      37.025   9.866  -3.502  1.00 76.33           H  
ATOM    396  HB3 LEU A  26      35.338   9.804  -3.999  1.00 76.33           H  
ATOM    397  O   LEU A  26      34.122   7.246  -4.647  1.00 76.33           O  
ATOM    398  CG  LEU A  26      35.675   9.174  -1.978  1.00 76.33           C  
ATOM    399  HG  LEU A  26      34.721   8.652  -1.895  1.00 76.33           H  
ATOM    400  CD1 LEU A  26      36.716   8.493  -1.101  1.00 76.33           C  
ATOM    401 HD11 LEU A  26      36.474   8.655  -0.051  1.00 76.33           H  
ATOM    402 HD12 LEU A  26      37.713   8.882  -1.308  1.00 76.33           H  
ATOM    403 HD13 LEU A  26      36.692   7.419  -1.289  1.00 76.33           H  
ATOM    404  CD2 LEU A  26      35.512  10.580  -1.436  1.00 76.33           C  
ATOM    405 HD21 LEU A  26      34.816  11.140  -2.061  1.00 76.33           H  
ATOM    406 HD22 LEU A  26      36.477  11.086  -1.468  1.00 76.33           H  
ATOM    407 HD23 LEU A  26      35.165  10.534  -0.404  1.00 76.33           H  
ATOM    408  N   SER A  27      35.312   5.906  -3.276  1.00 66.60           N  
ATOM    409  H   SER A  27      36.198   5.761  -2.815  1.00 66.60           H  
ATOM    410  CA  SER A  27      34.217   4.998  -2.929  1.00 66.60           C  
ATOM    411  HA  SER A  27      33.449   5.053  -3.701  1.00 66.60           H  
ATOM    412  C   SER A  27      33.581   5.385  -1.589  1.00 66.60           C  
ATOM    413  CB  SER A  27      34.705   3.552  -2.898  1.00 66.60           C  
ATOM    414  HB2 SER A  27      33.835   2.902  -2.807  1.00 66.60           H  
ATOM    415  HB3 SER A  27      35.211   3.312  -3.833  1.00 66.60           H  
ATOM    416  O   SER A  27      34.280   5.697  -0.613  1.00 66.60           O  
ATOM    417  OG  SER A  27      35.571   3.363  -1.793  1.00 66.60           O  
ATOM    418  HG  SER A  27      36.425   3.748  -2.006  1.00 66.60           H  
ATOM    419  N   ILE A  28      32.245   5.362  -1.517  1.00 60.16           N  
ATOM    420  H   ILE A  28      31.728   4.994  -2.303  1.00 60.16           H  
ATOM    421  CA  ILE A  28      31.512   5.562  -0.259  1.00 60.16           C  
ATOM    422  HA  ILE A  28      32.144   6.124   0.428  1.00 60.16           H  
ATOM    423  C   ILE A  28      31.291   4.189   0.376  1.00 60.16           C  
ATOM    424  CB  ILE A  28      30.211   6.387  -0.417  1.00 60.16           C  
ATOM    425  HB  ILE A  28      29.503   5.821  -1.022  1.00 60.16           H  
ATOM    426  O   ILE A  28      30.181   3.676   0.444  1.00 60.16           O  
ATOM    427  CG1 ILE A  28      30.459   7.757  -1.087  1.00 60.16           C  
ATOM    428 HG12 ILE A  28      30.925   8.429  -0.367  1.00 60.16           H  
ATOM    429 HG13 ILE A  28      31.139   7.653  -1.933  1.00 60.16           H  
ATOM    430  CG2 ILE A  28      29.607   6.647   0.986  1.00 60.16           C  
ATOM    431 HG21 ILE A  28      28.733   7.296   0.936  1.00 60.16           H  
ATOM    432 HG22 ILE A  28      30.346   7.112   1.640  1.00 60.16           H  
ATOM    433 HG23 ILE A  28      29.274   5.717   1.445  1.00 60.16           H  
ATOM    434  CD1 ILE A  28      29.164   8.398  -1.612  1.00 60.16           C  
ATOM    435 HD11 ILE A  28      29.304   9.474  -1.722  1.00 60.16           H  
ATOM    436 HD12 ILE A  28      28.329   8.251  -0.927  1.00 60.16           H  
ATOM    437 HD13 ILE A  28      28.904   7.959  -2.575  1.00 60.16           H  
ATOM    438  N   ASN A  29      32.379   3.586   0.844  1.00 49.04           N  
ATOM    439  H   ASN A  29      33.289   3.928   0.572  1.00 49.04           H  
ATOM    440  CA  ASN A  29      32.273   2.464   1.760  1.00 49.04           C  
ATOM    441  HA  ASN A  29      31.532   1.780   1.348  1.00 49.04           H  
ATOM    442  C   ASN A  29      31.735   2.962   3.110  1.00 49.04           C  
ATOM    443  CB  ASN A  29      33.628   1.735   1.852  1.00 49.04           C  
ATOM    444  HB2 ASN A  29      33.893   1.561   2.895  1.00 49.04           H  
ATOM    445  HB3 ASN A  29      34.422   2.313   1.379  1.00 49.04           H  
ATOM    446  O   ASN A  29      32.224   3.976   3.633  1.00 49.04           O  
ATOM    447  CG  ASN A  29      33.539   0.376   1.186  1.00 49.04           C  
ATOM    448  ND2 ASN A  29      34.522  -0.049   0.438  1.00 49.04           N  
ATOM    449 HD21 ASN A  29      35.129   0.643   0.022  1.00 49.04           H  
ATOM    450 HD22 ASN A  29      34.189  -0.790  -0.162  1.00 49.04           H  
ATOM    451  OD1 ASN A  29      32.575  -0.333   1.381  1.00 49.04           O  
ATOM    452  N   HIS A  30      30.728   2.259   3.637  1.00 46.79           N  
ATOM    453  H   HIS A  30      30.453   1.422   3.144  1.00 46.79           H  
ATOM    454  CA  HIS A  30      30.169   2.468   4.972  1.00 46.79           C  
ATOM    455  HA  HIS A  30      29.638   3.419   5.000  1.00 46.79           H  
ATOM    456  C   HIS A  30      31.317   2.503   6.004  1.00 46.79           C  
ATOM    457  CB  HIS A  30      29.178   1.325   5.292  1.00 46.79           C  
ATOM    458  HB2 HIS A  30      29.598   0.376   4.960  1.00 46.79           H  
ATOM    459  HB3 HIS A  30      29.074   1.263   6.375  1.00 46.79           H  
ATOM    460  O   HIS A  30      32.043   1.524   6.128  1.00 46.79           O  
ATOM    461  CG  HIS A  30      27.779   1.472   4.735  1.00 46.79           C  
ATOM    462  CD2 HIS A  30      26.638   1.659   5.471  1.00 46.79           C  
ATOM    463  HD2 HIS A  30      26.590   1.759   6.546  1.00 46.79           H  
ATOM    464  ND1 HIS A  30      27.390   1.370   3.417  1.00 46.79           N  
ATOM    465  HD1 HIS A  30      27.991   1.210   2.622  1.00 46.79           H  
ATOM    466  CE1 HIS A  30      26.053   1.503   3.366  1.00 46.79           C  
ATOM    467  HE1 HIS A  30      25.464   1.464   2.461  1.00 46.79           H  
ATOM    468  NE2 HIS A  30      25.547   1.683   4.597  1.00 46.79           N  
ATOM    469  N   PHE A  31      31.423   3.613   6.750  1.00 43.85           N  
ATOM    470  H   PHE A  31      30.764   4.349   6.544  1.00 43.85           H  
ATOM    471  CA  PHE A  31      32.360   3.879   7.861  1.00 43.85           C  
ATOM    472  HA  PHE A  31      31.996   4.793   8.328  1.00 43.85           H  
ATOM    473  C   PHE A  31      33.829   4.191   7.469  1.00 43.85           C  
ATOM    474  CB  PHE A  31      32.209   2.800   8.952  1.00 43.85           C  
ATOM    475  HB2 PHE A  31      32.784   3.109   9.825  1.00 43.85           H  
ATOM    476  HB3 PHE A  31      32.634   1.859   8.605  1.00 43.85           H  
ATOM    477  O   PHE A  31      34.473   3.481   6.705  1.00 43.85           O  
ATOM    478  CG  PHE A  31      30.773   2.578   9.401  1.00 43.85           C  
ATOM    479  CD1 PHE A  31      30.194   3.456  10.334  1.00 43.85           C  
ATOM    480  HD1 PHE A  31      30.782   4.260  10.753  1.00 43.85           H  
ATOM    481  CD2 PHE A  31      30.002   1.526   8.869  1.00 43.85           C  
ATOM    482  HD2 PHE A  31      30.457   0.831   8.179  1.00 43.85           H  
ATOM    483  CE1 PHE A  31      28.850   3.300  10.716  1.00 43.85           C  
ATOM    484  HE1 PHE A  31      28.412   3.984  11.428  1.00 43.85           H  
ATOM    485  CE2 PHE A  31      28.650   1.382   9.232  1.00 43.85           C  
ATOM    486  HE2 PHE A  31      28.064   0.577   8.812  1.00 43.85           H  
ATOM    487  CZ  PHE A  31      28.074   2.271  10.155  1.00 43.85           C  
ATOM    488  HZ  PHE A  31      27.038   2.158  10.440  1.00 43.85           H  
ATOM    489  N   GLU A  32      34.327   5.380   7.839  1.00 54.83           N  
ATOM    490  H   GLU A  32      33.658   6.125   7.709  1.00 54.83           H  
ATOM    491  CA  GLU A  32      35.068   5.659   9.098  1.00 54.83           C  
ATOM    492  HA  GLU A  32      34.360   5.652   9.926  1.00 54.83           H  
ATOM    493  C   GLU A  32      35.636   7.098   9.084  1.00 54.83           C  
ATOM    494  CB  GLU A  32      36.182   4.636   9.437  1.00 54.83           C  
ATOM    495  HB2 GLU A  32      36.706   4.327   8.532  1.00 54.83           H  
ATOM    496  HB3 GLU A  32      36.894   5.117  10.107  1.00 54.83           H  
ATOM    497  O   GLU A  32      35.609   7.765  10.115  1.00 54.83           O  
ATOM    498  CG  GLU A  32      35.592   3.414  10.176  1.00 54.83           C  
ATOM    499  HG2 GLU A  32      35.048   2.803   9.456  1.00 54.83           H  
ATOM    500  HG3 GLU A  32      34.876   3.772  10.915  1.00 54.83           H  
ATOM    501  CD  GLU A  32      36.606   2.509  10.898  1.00 54.83           C  
ATOM    502  OE1 GLU A  32      36.155   1.779  11.814  1.00 54.83           O  
ATOM    503  OE2 GLU A  32      37.802   2.524  10.539  1.00 54.83           O  
ATOM    504  N   ASP A  33      36.014   7.636   7.916  1.00 66.80           N  
ATOM    505  H   ASP A  33      36.133   6.993   7.146  1.00 66.80           H  
ATOM    506  CA  ASP A  33      36.736   8.920   7.863  1.00 66.80           C  
ATOM    507  HA  ASP A  33      37.117   9.157   8.857  1.00 66.80           H  
ATOM    508  C   ASP A  33      35.909  10.140   7.424  1.00 66.80           C  
ATOM    509  CB  ASP A  33      37.959   8.771   6.954  1.00 66.80           C  
ATOM    510  HB2 ASP A  33      38.435   9.745   6.838  1.00 66.80           H  
ATOM    511  HB3 ASP A  33      37.630   8.444   5.968  1.00 66.80           H  
ATOM    512  O   ASP A  33      36.115  11.230   7.956  1.00 66.80           O  
ATOM    513  CG  ASP A  33      39.005   7.800   7.505  1.00 66.80           C  
ATOM    514  OD1 ASP A  33      39.190   7.767   8.740  1.00 66.80           O  
ATOM    515  OD2 ASP A  33      39.608   7.113   6.653  1.00 66.80           O  
ATOM    516  N   LEU A  34      34.997  10.009   6.448  1.00 70.10           N  
ATOM    517  H   LEU A  34      34.837   9.089   6.065  1.00 70.10           H  
ATOM    518  CA  LEU A  34      34.224  11.132   5.888  1.00 70.10           C  
ATOM    519  HA  LEU A  34      34.270  11.976   6.576  1.00 70.10           H  
ATOM    520  C   LEU A  34      32.737  10.786   5.718  1.00 70.10           C  
ATOM    521  CB  LEU A  34      34.823  11.577   4.534  1.00 70.10           C  
ATOM    522  HB2 LEU A  34      34.799  10.723   3.857  1.00 70.10           H  
ATOM    523  HB3 LEU A  34      34.176  12.347   4.112  1.00 70.10           H  
ATOM    524  O   LEU A  34      32.393   9.877   4.964  1.00 70.10           O  
ATOM    525  CG  LEU A  34      36.261  12.121   4.580  1.00 70.10           C  
ATOM    526  HG  LEU A  34      36.931  11.377   5.012  1.00 70.10           H  
ATOM    527  CD1 LEU A  34      36.747  12.440   3.163  1.00 70.10           C  
ATOM    528 HD11 LEU A  34      37.768  12.819   3.203  1.00 70.10           H  
ATOM    529 HD12 LEU A  34      36.101  13.185   2.698  1.00 70.10           H  
ATOM    530 HD13 LEU A  34      36.738  11.529   2.565  1.00 70.10           H  
ATOM    531  CD2 LEU A  34      36.350  13.410   5.387  1.00 70.10           C  
ATOM    532 HD21 LEU A  34      37.386  13.751   5.382  1.00 70.10           H  
ATOM    533 HD22 LEU A  34      35.694  14.165   4.953  1.00 70.10           H  
ATOM    534 HD23 LEU A  34      36.047  13.226   6.418  1.00 70.10           H  
ATOM    535  N   ASP A  35      31.870  11.580   6.348  1.00 73.34           N  
ATOM    536  H   ASP A  35      32.247  12.314   6.931  1.00 73.34           H  
ATOM    537  CA  ASP A  35      30.406  11.524   6.236  1.00 73.34           C  
ATOM    538  HA  ASP A  35      30.081  10.494   6.087  1.00 73.34           H  
ATOM    539  C   ASP A  35      29.893  12.364   5.057  1.00 73.34           C  
ATOM    540  CB  ASP A  35      29.768  12.068   7.528  1.00 73.34           C  
ATOM    541  HB2 ASP A  35      30.253  13.003   7.806  1.00 73.34           H  
ATOM    542  HB3 ASP A  35      28.722  12.292   7.322  1.00 73.34           H  
ATOM    543  O   ASP A  35      28.958  11.976   4.359  1.00 73.34           O  
ATOM    544  CG  ASP A  35      29.799  11.111   8.722  1.00 73.34           C  
ATOM    545  OD1 ASP A  35      30.436  10.040   8.642  1.00 73.34           O  
ATOM    546  OD2 ASP A  35      29.163  11.478   9.731  1.00 73.34           O  
ATOM    547  N   VAL A  36      30.506  13.530   4.817  1.00 78.38           N  
ATOM    548  H   VAL A  36      31.267  13.779   5.432  1.00 78.38           H  
ATOM    549  CA  VAL A  36      30.143  14.435   3.714  1.00 78.38           C  
ATOM    550  HA  VAL A  36      29.476  13.911   3.030  1.00 78.38           H  
ATOM    551  C   VAL A  36      31.388  14.830   2.945  1.00 78.38           C  
ATOM    552  CB  VAL A  36      29.403  15.696   4.205  1.00 78.38           C  
ATOM    553  HB  VAL A  36      30.057  16.267   4.864  1.00 78.38           H  
ATOM    554  O   VAL A  36      32.285  15.465   3.492  1.00 78.38           O  
ATOM    555  CG1 VAL A  36      29.004  16.602   3.028  1.00 78.38           C  
ATOM    556 HG11 VAL A  36      28.449  17.464   3.399  1.00 78.38           H  
ATOM    557 HG12 VAL A  36      29.887  16.967   2.504  1.00 78.38           H  
ATOM    558 HG13 VAL A  36      28.375  16.050   2.330  1.00 78.38           H  
ATOM    559  CG2 VAL A  36      28.129  15.344   4.979  1.00 78.38           C  
ATOM    560 HG21 VAL A  36      28.383  14.790   5.883  1.00 78.38           H  
ATOM    561 HG22 VAL A  36      27.600  16.251   5.272  1.00 78.38           H  
ATOM    562 HG23 VAL A  36      27.477  14.724   4.364  1.00 78.38           H  
ATOM    563  N   ILE A  37      31.431  14.519   1.655  1.00 80.93           N  
ATOM    564  H   ILE A  37      30.655  14.009   1.256  1.00 80.93           H  
ATOM    565  CA  ILE A  37      32.551  14.880   0.782  1.00 80.93           C  
ATOM    566  HA  ILE A  37      33.461  14.953   1.378  1.00 80.93           H  
ATOM    567  C   ILE A  37      32.266  16.250   0.170  1.00 80.93           C  
ATOM    568  CB  ILE A  37      32.782  13.781  -0.272  1.00 80.93           C  
ATOM    569  HB  ILE A  37      31.885  13.704  -0.886  1.00 80.93           H  
ATOM    570  O   ILE A  37      31.203  16.453  -0.412  1.00 80.93           O  
ATOM    571  CG1 ILE A  37      33.059  12.417   0.411  1.00 80.93           C  
ATOM    572 HG12 ILE A  37      34.133  12.287   0.543  1.00 80.93           H  
ATOM    573 HG13 ILE A  37      32.628  12.369   1.411  1.00 80.93           H  
ATOM    574  CG2 ILE A  37      33.976  14.149  -1.173  1.00 80.93           C  
ATOM    575 HG21 ILE A  37      34.109  13.386  -1.941  1.00 80.93           H  
ATOM    576 HG22 ILE A  37      33.811  15.104  -1.671  1.00 80.93           H  
ATOM    577 HG23 ILE A  37      34.891  14.220  -0.585  1.00 80.93           H  
ATOM    578  CD1 ILE A  37      32.481  11.230  -0.363  1.00 80.93           C  
ATOM    579 HD11 ILE A  37      32.784  11.253  -1.409  1.00 80.93           H  
ATOM    580 HD12 ILE A  37      32.814  10.299   0.095  1.00 80.93           H  
ATOM    581 HD13 ILE A  37      31.392  11.268  -0.320  1.00 80.93           H  
ATOM    582  N   LYS A  38      33.214  17.182   0.305  1.00 86.04           N  
ATOM    583  H   LYS A  38      34.079  16.896   0.743  1.00 86.04           H  
ATOM    584  CA  LYS A  38      33.142  18.551  -0.233  1.00 86.04           C  
ATOM    585  HA  LYS A  38      32.106  18.827  -0.426  1.00 86.04           H  
ATOM    586  C   LYS A  38      33.868  18.686  -1.567  1.00 86.04           C  
ATOM    587  CB  LYS A  38      33.766  19.537   0.767  1.00 86.04           C  
ATOM    588  HB2 LYS A  38      34.753  19.176   1.059  1.00 86.04           H  
ATOM    589  HB3 LYS A  38      33.895  20.497   0.267  1.00 86.04           H  
ATOM    590  O   LYS A  38      33.415  19.405  -2.452  1.00 86.04           O  
ATOM    591  CG  LYS A  38      32.912  19.763   2.018  1.00 86.04           C  
ATOM    592  HG2 LYS A  38      31.959  20.201   1.723  1.00 86.04           H  
ATOM    593  HG3 LYS A  38      32.726  18.814   2.521  1.00 86.04           H  
ATOM    594  CD  LYS A  38      33.644  20.711   2.978  1.00 86.04           C  
ATOM    595  HD2 LYS A  38      34.536  20.208   3.352  1.00 86.04           H  
ATOM    596  HD3 LYS A  38      33.936  21.619   2.450  1.00 86.04           H  
ATOM    597  CE  LYS A  38      32.719  21.069   4.140  1.00 86.04           C  
ATOM    598  HE2 LYS A  38      32.272  20.144   4.504  1.00 86.04           H  
ATOM    599  HE3 LYS A  38      31.912  21.696   3.761  1.00 86.04           H  
ATOM    600  NZ  LYS A  38      33.437  21.753   5.246  1.00 86.04           N  
ATOM    601  HZ1 LYS A  38      32.803  21.975   6.000  1.00 86.04           H  
ATOM    602  HZ2 LYS A  38      33.887  22.597   4.922  1.00 86.04           H  
ATOM    603  HZ3 LYS A  38      34.148  21.162   5.653  1.00 86.04           H  
ATOM    604  N   SER A  39      35.029  18.049  -1.690  1.00 89.60           N  
ATOM    605  H   SER A  39      35.375  17.484  -0.928  1.00 89.60           H  
ATOM    606  CA  SER A  39      35.831  18.134  -2.905  1.00 89.60           C  
ATOM    607  HA  SER A  39      35.145  18.115  -3.753  1.00 89.60           H  
ATOM    608  C   SER A  39      36.777  16.957  -3.068  1.00 89.60           C  
ATOM    609  CB  SER A  39      36.608  19.459  -2.972  1.00 89.60           C  
ATOM    610  HB2 SER A  39      37.116  19.524  -3.933  1.00 89.60           H  
ATOM    611  HB3 SER A  39      35.900  20.286  -2.914  1.00 89.60           H  
ATOM    612  O   SER A  39      37.184  16.317  -2.096  1.00 89.60           O  
ATOM    613  OG  SER A  39      37.571  19.601  -1.937  1.00 89.60           O  
ATOM    614  HG  SER A  39      37.899  20.501  -2.000  1.00 89.60           H  
ATOM    615  N   LEU A  40      37.151  16.710  -4.318  1.00 88.99           N  
ATOM    616  H   LEU A  40      36.759  17.293  -5.044  1.00 88.99           H  
ATOM    617  CA  LEU A  40      38.191  15.773  -4.710  1.00 88.99           C  
ATOM    618  HA  LEU A  40      38.624  15.325  -3.816  1.00 88.99           H  
ATOM    619  C   LEU A  40      39.287  16.544  -5.447  1.00 88.99           C  
ATOM    620  CB  LEU A  40      37.549  14.669  -5.561  1.00 88.99           C  
ATOM    621  HB2 LEU A  40      36.652  14.307  -5.059  1.00 88.99           H  
ATOM    622  HB3 LEU A  40      37.245  15.102  -6.514  1.00 88.99           H  
ATOM    623  O   LEU A  40      39.010  17.399  -6.284  1.00 88.99           O  
ATOM    624  CG  LEU A  40      38.471  13.478  -5.836  1.00 88.99           C  
ATOM    625  HG  LEU A  40      39.423  13.837  -6.227  1.00 88.99           H  
ATOM    626  CD1 LEU A  40      38.704  12.648  -4.577  1.00 88.99           C  
ATOM    627 HD11 LEU A  40      37.752  12.381  -4.118  1.00 88.99           H  
ATOM    628 HD12 LEU A  40      39.228  11.732  -4.853  1.00 88.99           H  
ATOM    629 HD13 LEU A  40      39.316  13.201  -3.865  1.00 88.99           H  
ATOM    630  CD2 LEU A  40      37.822  12.573  -6.876  1.00 88.99           C  
ATOM    631 HD21 LEU A  40      37.682  13.119  -7.809  1.00 88.99           H  
ATOM    632 HD22 LEU A  40      38.465  11.713  -7.064  1.00 88.99           H  
ATOM    633 HD23 LEU A  40      36.857  12.218  -6.512  1.00 88.99           H  
ATOM    634  N   THR A  41      40.543  16.289  -5.115  1.00 91.98           N  
ATOM    635  H   THR A  41      40.715  15.602  -4.395  1.00 91.98           H  
ATOM    636  CA  THR A  41      41.683  17.064  -5.596  1.00 91.98           C  
ATOM    637  HA  THR A  41      41.364  17.723  -6.403  1.00 91.98           H  
ATOM    638  C   THR A  41      42.747  16.133  -6.153  1.00 91.98           C  
ATOM    639  CB  THR A  41      42.248  17.936  -4.468  1.00 91.98           C  
ATOM    640  HB  THR A  41      42.670  17.305  -3.686  1.00 91.98           H  
ATOM    641  O   THR A  41      43.182  15.212  -5.464  1.00 91.98           O  
ATOM    642  CG2 THR A  41      43.316  18.885  -4.974  1.00 91.98           C  
ATOM    643 HG21 THR A  41      43.602  19.578  -4.184  1.00 91.98           H  
ATOM    644 HG22 THR A  41      44.193  18.324  -5.295  1.00 91.98           H  
ATOM    645 HG23 THR A  41      42.901  19.437  -5.818  1.00 91.98           H  
ATOM    646  OG1 THR A  41      41.244  18.750  -3.901  1.00 91.98           O  
ATOM    647  HG1 THR A  41      40.544  18.820  -4.554  1.00 91.98           H  
ATOM    648  N   LEU A  42      43.184  16.397  -7.383  1.00 93.37           N  
ATOM    649  H   LEU A  42      42.801  17.200  -7.862  1.00 93.37           H  
ATOM    650  CA  LEU A  42      44.319  15.722  -8.001  1.00 93.37           C  
ATOM    651  HA  LEU A  42      44.597  14.869  -7.383  1.00 93.37           H  
ATOM    652  C   LEU A  42      45.504  16.682  -8.055  1.00 93.37           C  
ATOM    653  CB  LEU A  42      43.927  15.191  -9.390  1.00 93.37           C  
ATOM    654  HB2 LEU A  42      43.633  16.038 -10.011  1.00 93.37           H  
ATOM    655  HB3 LEU A  42      43.069  14.527  -9.288  1.00 93.37           H  
ATOM    656  O   LEU A  42      45.409  17.768  -8.629  1.00 93.37           O  
ATOM    657  CG  LEU A  42      45.064  14.434 -10.101  1.00 93.37           C  
ATOM    658  HG  LEU A  42      45.951  15.067 -10.145  1.00 93.37           H  
ATOM    659  CD1 LEU A  42      45.430  13.128  -9.395  1.00 93.37           C  
ATOM    660 HD11 LEU A  42      44.585  12.440  -9.421  1.00 93.37           H  
ATOM    661 HD12 LEU A  42      46.275  12.669  -9.908  1.00 93.37           H  
ATOM    662 HD13 LEU A  42      45.727  13.308  -8.362  1.00 93.37           H  
ATOM    663  CD2 LEU A  42      44.650  14.109 -11.532  1.00 93.37           C  
ATOM    664 HD21 LEU A  42      43.776  13.457 -11.538  1.00 93.37           H  
ATOM    665 HD22 LEU A  42      45.469  13.607 -12.048  1.00 93.37           H  
ATOM    666 HD23 LEU A  42      44.418  15.033 -12.061  1.00 93.37           H  
ATOM    667  N   SER A  43      46.627  16.259  -7.488  1.00 93.94           N  
ATOM    668  H   SER A  43      46.608  15.363  -7.022  1.00 93.94           H  
ATOM    669  CA  SER A  43      47.856  17.043  -7.399  1.00 93.94           C  
ATOM    670  HA  SER A  43      47.756  17.947  -8.001  1.00 93.94           H  
ATOM    671  C   SER A  43      49.049  16.262  -7.931  1.00 93.94           C  
ATOM    672  CB  SER A  43      48.127  17.461  -5.952  1.00 93.94           C  
ATOM    673  HB2 SER A  43      48.363  16.577  -5.360  1.00 93.94           H  
ATOM    674  HB3 SER A  43      48.984  18.135  -5.939  1.00 93.94           H  
ATOM    675  O   SER A  43      49.062  15.034  -7.892  1.00 93.94           O  
ATOM    676  OG  SER A  43      47.017  18.117  -5.373  1.00 93.94           O  
ATOM    677  HG  SER A  43      47.319  18.638  -4.626  1.00 93.94           H  
ATOM    678  N   ARG A  44      50.088  16.976  -8.360  1.00 93.60           N  
ATOM    679  H   ARG A  44      50.007  17.983  -8.341  1.00 93.60           H  
ATOM    680  CA  ARG A  44      51.371  16.412  -8.792  1.00 93.60           C  
ATOM    681  HA  ARG A  44      51.367  15.331  -8.650  1.00 93.60           H  
ATOM    682  C   ARG A  44      52.501  16.977  -7.943  1.00 93.60           C  
ATOM    683  CB  ARG A  44      51.542  16.682 -10.290  1.00 93.60           C  
ATOM    684  HB2 ARG A  44      50.725  16.173 -10.802  1.00 93.60           H  
ATOM    685  HB3 ARG A  44      51.477  17.753 -10.482  1.00 93.60           H  
ATOM    686  O   ARG A  44      52.522  18.174  -7.656  1.00 93.60           O  
ATOM    687  CG  ARG A  44      52.861  16.138 -10.851  1.00 93.60           C  
ATOM    688  HG2 ARG A  44      52.956  15.096 -10.548  1.00 93.60           H  
ATOM    689  HG3 ARG A  44      53.703  16.704 -10.451  1.00 93.60           H  
ATOM    690  CD  ARG A  44      52.896  16.201 -12.378  1.00 93.60           C  
ATOM    691  HD2 ARG A  44      52.017  15.680 -12.756  1.00 93.60           H  
ATOM    692  HD3 ARG A  44      53.785  15.675 -12.728  1.00 93.60           H  
ATOM    693  NE  ARG A  44      52.914  17.578 -12.912  1.00 93.60           N  
ATOM    694  HE  ARG A  44      53.271  18.306 -12.310  1.00 93.60           H  
ATOM    695  NH1 ARG A  44      52.380  16.953 -15.043  1.00 93.60           N  
ATOM    696 HH11 ARG A  44      52.270  16.003 -14.721  1.00 93.60           H  
ATOM    697 HH12 ARG A  44      52.652  16.992 -16.015  1.00 93.60           H  
ATOM    698  NH2 ARG A  44      52.906  19.077 -14.641  1.00 93.60           N  
ATOM    699 HH21 ARG A  44      53.255  19.815 -14.046  1.00 93.60           H  
ATOM    700 HH22 ARG A  44      52.764  19.211 -15.632  1.00 93.60           H  
ATOM    701  CZ  ARG A  44      52.738  17.867 -14.191  1.00 93.60           C  
ATOM    702  N   TYR A  45      53.414  16.118  -7.507  1.00 94.09           N  
ATOM    703  H   TYR A  45      53.321  15.141  -7.746  1.00 94.09           H  
ATOM    704  CA  TYR A  45      54.591  16.529  -6.751  1.00 94.09           C  
ATOM    705  HA  TYR A  45      54.267  17.127  -5.900  1.00 94.09           H  
ATOM    706  C   TYR A  45      55.506  17.403  -7.615  1.00 94.09           C  
ATOM    707  CB  TYR A  45      55.308  15.288  -6.210  1.00 94.09           C  
ATOM    708  HB2 TYR A  45      54.590  14.681  -5.659  1.00 94.09           H  
ATOM    709  HB3 TYR A  45      55.674  14.681  -7.037  1.00 94.09           H  
ATOM    710  O   TYR A  45      55.665  17.152  -8.800  1.00 94.09           O  
ATOM    711  CG  TYR A  45      56.454  15.606  -5.277  1.00 94.09           C  
ATOM    712  CD1 TYR A  45      57.781  15.338  -5.659  1.00 94.09           C  
ATOM    713  HD1 TYR A  45      58.010  14.876  -6.608  1.00 94.09           H  
ATOM    714  CD2 TYR A  45      56.186  16.180  -4.020  1.00 94.09           C  
ATOM    715  HD2 TYR A  45      55.168  16.399  -3.736  1.00 94.09           H  
ATOM    716  CE1 TYR A  45      58.838  15.653  -4.791  1.00 94.09           C  
ATOM    717  HE1 TYR A  45      59.854  15.447  -5.095  1.00 94.09           H  
ATOM    718  CE2 TYR A  45      57.244  16.481  -3.141  1.00 94.09           C  
ATOM    719  HE2 TYR A  45      57.060  16.926  -2.174  1.00 94.09           H  
ATOM    720  OH  TYR A  45      59.600  16.516  -2.695  1.00 94.09           O  
ATOM    721  HH  TYR A  45      60.437  16.298  -3.113  1.00 94.09           H  
ATOM    722  CZ  TYR A  45      58.573  16.222  -3.531  1.00 94.09           C  
ATOM    723  N   ASN A  46      56.095  18.446  -7.048  1.00 87.80           N  
ATOM    724  H   ASN A  46      55.906  18.655  -6.078  1.00 87.80           H  
ATOM    725  CA  ASN A  46      57.023  19.324  -7.748  1.00 87.80           C  
ATOM    726  HA  ASN A  46      57.196  18.970  -8.765  1.00 87.80           H  
ATOM    727  C   ASN A  46      58.365  19.292  -7.018  1.00 87.80           C  
ATOM    728  CB  ASN A  46      56.375  20.715  -7.836  1.00 87.80           C  
ATOM    729  HB2 ASN A  46      56.144  21.071  -6.831  1.00 87.80           H  
ATOM    730  HB3 ASN A  46      55.436  20.621  -8.381  1.00 87.80           H  
ATOM    731  O   ASN A  46      58.444  19.716  -5.866  1.00 87.80           O  
ATOM    732  CG  ASN A  46      57.239  21.754  -8.532  1.00 87.80           C  
ATOM    733  ND2 ASN A  46      56.633  22.734  -9.158  1.00 87.80           N  
ATOM    734 HD21 ASN A  46      57.233  23.400  -9.624  1.00 87.80           H  
ATOM    735 HD22 ASN A  46      55.627  22.814  -9.129  1.00 87.80           H  
ATOM    736  OD1 ASN A  46      58.456  21.712  -8.544  1.00 87.80           O  
ATOM    737  N   ASP A  47      59.411  18.802  -7.685  1.00 83.78           N  
ATOM    738  H   ASP A  47      59.281  18.422  -8.612  1.00 83.78           H  
ATOM    739  CA  ASP A  47      60.740  18.660  -7.080  1.00 83.78           C  
ATOM    740  HA  ASP A  47      60.655  18.071  -6.167  1.00 83.78           H  
ATOM    741  C   ASP A  47      61.366  20.002  -6.697  1.00 83.78           C  
ATOM    742  CB  ASP A  47      61.678  17.927  -8.048  1.00 83.78           C  
ATOM    743  HB2 ASP A  47      62.689  17.938  -7.641  1.00 83.78           H  
ATOM    744  HB3 ASP A  47      61.691  18.447  -9.006  1.00 83.78           H  
ATOM    745  O   ASP A  47      62.056  20.094  -5.683  1.00 83.78           O  
ATOM    746  CG  ASP A  47      61.260  16.475  -8.243  1.00 83.78           C  
ATOM    747  OD1 ASP A  47      60.925  15.823  -7.230  1.00 83.78           O  
ATOM    748  OD2 ASP A  47      61.190  16.047  -9.408  1.00 83.78           O  
ATOM    749  N   ALA A  48      61.094  21.059  -7.470  1.00 86.20           N  
ATOM    750  H   ALA A  48      60.436  20.945  -8.228  1.00 86.20           H  
ATOM    751  CA  ALA A  48      61.653  22.385  -7.227  1.00 86.20           C  
ATOM    752  HA  ALA A  48      62.726  22.282  -7.065  1.00 86.20           H  
ATOM    753  C   ALA A  48      61.062  23.037  -5.969  1.00 86.20           C  
ATOM    754  CB  ALA A  48      61.431  23.256  -8.470  1.00 86.20           C  
ATOM    755  HB1 ALA A  48      61.928  24.216  -8.332  1.00 86.20           H  
ATOM    756  HB2 ALA A  48      61.851  22.762  -9.346  1.00 86.20           H  
ATOM    757  HB3 ALA A  48      60.366  23.429  -8.629  1.00 86.20           H  
ATOM    758  O   ALA A  48      61.778  23.708  -5.229  1.00 86.20           O  
ATOM    759  N   THR A  49      59.764  22.844  -5.714  1.00 87.56           N  
ATOM    760  H   THR A  49      59.225  22.284  -6.360  1.00 87.56           H  
ATOM    761  CA  THR A  49      59.089  23.400  -4.528  1.00 87.56           C  
ATOM    762  HA  THR A  49      59.678  24.235  -4.150  1.00 87.56           H  
ATOM    763  C   THR A  49      58.989  22.411  -3.371  1.00 87.56           C  
ATOM    764  CB  THR A  49      57.699  23.958  -4.864  1.00 87.56           C  
ATOM    765  HB  THR A  49      57.274  24.410  -3.968  1.00 87.56           H  
ATOM    766  O   THR A  49      58.607  22.816  -2.276  1.00 87.56           O  
ATOM    767  CG2 THR A  49      57.752  25.026  -5.957  1.00 87.56           C  
ATOM    768 HG21 THR A  49      58.447  25.814  -5.667  1.00 87.56           H  
ATOM    769 HG22 THR A  49      56.759  25.455  -6.092  1.00 87.56           H  
ATOM    770 HG23 THR A  49      58.079  24.585  -6.899  1.00 87.56           H  
ATOM    771  OG1 THR A  49      56.833  22.944  -5.313  1.00 87.56           O  
ATOM    772  HG1 THR A  49      56.227  22.737  -4.598  1.00 87.56           H  
ATOM    773  N   GLN A  50      59.304  21.132  -3.601  1.00 86.85           N  
ATOM    774  H   GLN A  50      59.576  20.884  -4.542  1.00 86.85           H  
ATOM    775  CA  GLN A  50      59.116  20.013  -2.669  1.00 86.85           C  
ATOM    776  HA  GLN A  50      59.256  19.103  -3.253  1.00 86.85           H  
ATOM    777  C   GLN A  50      57.683  19.916  -2.115  1.00 86.85           C  
ATOM    778  CB  GLN A  50      60.197  20.020  -1.579  1.00 86.85           C  
ATOM    779  HB2 GLN A  50      60.029  19.173  -0.913  1.00 86.85           H  
ATOM    780  HB3 GLN A  50      60.126  20.938  -0.995  1.00 86.85           H  
ATOM    781  O   GLN A  50      57.449  19.515  -0.974  1.00 86.85           O  
ATOM    782  CG  GLN A  50      61.606  19.889  -2.168  1.00 86.85           C  
ATOM    783  HG2 GLN A  50      61.835  20.755  -2.789  1.00 86.85           H  
ATOM    784  HG3 GLN A  50      61.647  18.999  -2.797  1.00 86.85           H  
ATOM    785  CD  GLN A  50      62.680  19.780  -1.093  1.00 86.85           C  
ATOM    786  NE2 GLN A  50      63.845  19.278  -1.437  1.00 86.85           N  
ATOM    787 HE21 GLN A  50      64.008  19.008  -2.396  1.00 86.85           H  
ATOM    788 HE22 GLN A  50      64.542  19.228  -0.708  1.00 86.85           H  
ATOM    789  OE1 GLN A  50      62.517  20.138   0.063  1.00 86.85           O  
ATOM    790  N   THR A  51      56.693  20.300  -2.923  1.00 91.35           N  
ATOM    791  H   THR A  51      56.937  20.559  -3.868  1.00 91.35           H  
ATOM    792  CA  THR A  51      55.274  20.324  -2.541  1.00 91.35           C  
ATOM    793  HA  THR A  51      55.139  19.691  -1.664  1.00 91.35           H  
ATOM    794  C   THR A  51      54.394  19.741  -3.640  1.00 91.35           C  
ATOM    795  CB  THR A  51      54.793  21.737  -2.165  1.00 91.35           C  
ATOM    796  HB  THR A  51      53.718  21.701  -1.987  1.00 91.35           H  
ATOM    797  O   THR A  51      54.795  19.628  -4.795  1.00 91.35           O  
ATOM    798  CG2 THR A  51      55.444  22.274  -0.892  1.00 91.35           C  
ATOM    799 HG21 THR A  51      55.029  23.250  -0.641  1.00 91.35           H  
ATOM    800 HG22 THR A  51      55.256  21.586  -0.068  1.00 91.35           H  
ATOM    801 HG23 THR A  51      56.523  22.365  -1.021  1.00 91.35           H  
ATOM    802  OG1 THR A  51      55.033  22.666  -3.195  1.00 91.35           O  
ATOM    803  HG1 THR A  51      54.983  23.537  -2.795  1.00 91.35           H  
ATOM    804  N   PHE A  52      53.170  19.349  -3.284  1.00 92.06           N  
ATOM    805  H   PHE A  52      52.867  19.502  -2.333  1.00 92.06           H  
ATOM    806  CA  PHE A  52      52.173  18.903  -4.256  1.00 92.06           C  
ATOM    807  HA  PHE A  52      52.672  18.408  -5.089  1.00 92.06           H  
ATOM    808  C   PHE A  52      51.424  20.108  -4.826  1.00 92.06           C  
ATOM    809  CB  PHE A  52      51.235  17.876  -3.611  1.00 92.06           C  
ATOM    810  HB2 PHE A  52      50.940  18.215  -2.617  1.00 92.06           H  
ATOM    811  HB3 PHE A  52      50.327  17.807  -4.210  1.00 92.06           H  
ATOM    812  O   PHE A  52      50.619  20.725  -4.129  1.00 92.06           O  
ATOM    813  CG  PHE A  52      51.846  16.494  -3.520  1.00 92.06           C  
ATOM    814  CD1 PHE A  52      51.577  15.538  -4.517  1.00 92.06           C  
ATOM    815  HD1 PHE A  52      50.930  15.776  -5.348  1.00 92.06           H  
ATOM    816  CD2 PHE A  52      52.737  16.180  -2.479  1.00 92.06           C  
ATOM    817  HD2 PHE A  52      52.991  16.925  -1.739  1.00 92.06           H  
ATOM    818  CE1 PHE A  52      52.165  14.264  -4.447  1.00 92.06           C  
ATOM    819  HE1 PHE A  52      51.967  13.536  -5.220  1.00 92.06           H  
ATOM    820  CE2 PHE A  52      53.340  14.909  -2.424  1.00 92.06           C  
ATOM    821  HE2 PHE A  52      54.070  14.687  -1.660  1.00 92.06           H  
ATOM    822  CZ  PHE A  52      53.035  13.942  -3.394  1.00 92.06           C  
ATOM    823  HZ  PHE A  52      53.515  12.975  -3.370  1.00 92.06           H  
ATOM    824  N   GLY A  53      51.674  20.420  -6.098  1.00 89.30           N  
ATOM    825  H   GLY A  53      52.305  19.829  -6.619  1.00 89.30           H  
ATOM    826  CA  GLY A  53      50.907  21.406  -6.850  1.00 89.30           C  
ATOM    827  HA2 GLY A  53      50.751  22.299  -6.244  1.00 89.30           H  
ATOM    828  HA3 GLY A  53      51.451  21.687  -7.751  1.00 89.30           H  
ATOM    829  C   GLY A  53      49.563  20.816  -7.262  1.00 89.30           C  
ATOM    830  O   GLY A  53      49.513  19.751  -7.879  1.00 89.30           O  
ATOM    831  N   VAL A  54      48.468  21.481  -6.904  1.00 90.84           N  
ATOM    832  H   VAL A  54      48.563  22.365  -6.425  1.00 90.84           H  
ATOM    833  CA  VAL A  54      47.128  21.029  -7.286  1.00 90.84           C  
ATOM    834  HA  VAL A  54      47.048  19.961  -7.087  1.00 90.84           H  
ATOM    835  C   VAL A  54      46.923  21.244  -8.782  1.00 90.84           C  
ATOM    836  CB  VAL A  54      46.034  21.740  -6.480  1.00 90.84           C  
ATOM    837  HB  VAL A  54      46.059  22.808  -6.694  1.00 90.84           H  
ATOM    838  O   VAL A  54      47.115  22.351  -9.275  1.00 90.84           O  
ATOM    839  CG1 VAL A  54      44.682  21.156  -6.888  1.00 90.84           C  
ATOM    840 HG11 VAL A  54      44.429  21.417  -7.916  1.00 90.84           H  
ATOM    841 HG12 VAL A  54      43.902  21.537  -6.229  1.00 90.84           H  
ATOM    842 HG13 VAL A  54      44.732  20.068  -6.839  1.00 90.84           H  
ATOM    843  CG2 VAL A  54      46.201  21.550  -4.966  1.00 90.84           C  
ATOM    844 HG21 VAL A  54      45.414  22.098  -4.446  1.00 90.84           H  
ATOM    845 HG22 VAL A  54      47.164  21.937  -4.635  1.00 90.84           H  
ATOM    846 HG23 VAL A  54      46.121  20.493  -4.710  1.00 90.84           H  
ATOM    847  N   LEU A  55      46.516  20.194  -9.492  1.00 89.47           N  
ATOM    848  H   LEU A  55      46.333  19.327  -9.007  1.00 89.47           H  
ATOM    849  CA  LEU A  55      46.200  20.246 -10.918  1.00 89.47           C  
ATOM    850  HA  LEU A  55      46.729  21.079 -11.383  1.00 89.47           H  
ATOM    851  C   LEU A  55      44.708  20.495 -11.132  1.00 89.47           C  
ATOM    852  CB  LEU A  55      46.643  18.937 -11.600  1.00 89.47           C  
ATOM    853  HB2 LEU A  55      46.394  19.015 -12.659  1.00 89.47           H  
ATOM    854  HB3 LEU A  55      46.069  18.105 -11.192  1.00 89.47           H  
ATOM    855  O   LEU A  55      44.329  21.421 -11.853  1.00 89.47           O  
ATOM    856  CG  LEU A  55      48.139  18.596 -11.473  1.00 89.47           C  
ATOM    857  HG  LEU A  55      48.388  18.400 -10.430  1.00 89.47           H  
ATOM    858  CD1 LEU A  55      48.422  17.335 -12.284  1.00 89.47           C  
ATOM    859 HD11 LEU A  55      47.889  16.486 -11.856  1.00 89.47           H  
ATOM    860 HD12 LEU A  55      49.492  17.123 -12.296  1.00 89.47           H  
ATOM    861 HD13 LEU A  55      48.106  17.482 -13.317  1.00 89.47           H  
ATOM    862  CD2 LEU A  55      49.037  19.718 -11.994  1.00 89.47           C  
ATOM    863 HD21 LEU A  55      48.958  20.587 -11.341  1.00 89.47           H  
ATOM    864 HD22 LEU A  55      48.738  19.998 -13.004  1.00 89.47           H  
ATOM    865 HD23 LEU A  55      50.077  19.390 -12.001  1.00 89.47           H  
ATOM    866  N   LEU A  56      43.876  19.680 -10.477  1.00 89.66           N  
ATOM    867  H   LEU A  56      44.276  18.996  -9.851  1.00 89.66           H  
ATOM    868  CA  LEU A  56      42.424  19.687 -10.625  1.00 89.66           C  
ATOM    869  HA  LEU A  56      42.120  20.597 -11.142  1.00 89.66           H  
ATOM    870  C   LEU A  56      41.729  19.670  -9.266  1.00 89.66           C  
ATOM    871  CB  LEU A  56      41.959  18.476 -11.449  1.00 89.66           C  
ATOM    872  HB2 LEU A  56      40.874  18.526 -11.533  1.00 89.66           H  
ATOM    873  HB3 LEU A  56      42.201  17.570 -10.893  1.00 89.66           H  
ATOM    874  O   LEU A  56      42.137  18.937  -8.363  1.00 89.66           O  
ATOM    875  CG  LEU A  56      42.548  18.352 -12.864  1.00 89.66           C  
ATOM    876  HG  LEU A  56      43.636  18.298 -12.821  1.00 89.66           H  
ATOM    877  CD1 LEU A  56      42.020  17.059 -13.478  1.00 89.66           C  
ATOM    878 HD11 LEU A  56      42.392  16.198 -12.924  1.00 89.66           H  
ATOM    879 HD12 LEU A  56      42.315  16.973 -14.523  1.00 89.66           H  
ATOM    880 HD13 LEU A  56      40.930  17.073 -13.447  1.00 89.66           H  
ATOM    881  CD2 LEU A  56      42.132  19.511 -13.768  1.00 89.66           C  
ATOM    882 HD21 LEU A  56      41.046  19.566 -13.835  1.00 89.66           H  
ATOM    883 HD22 LEU A  56      42.559  19.366 -14.760  1.00 89.66           H  
ATOM    884 HD23 LEU A  56      42.512  20.452 -13.369  1.00 89.66           H  
ATOM    885  N   VAL A  57      40.637  20.421  -9.160  1.00 88.52           N  
ATOM    886  H   VAL A  57      40.400  21.025  -9.934  1.00 88.52           H  
ATOM    887  CA  VAL A  57      39.712  20.381  -8.024  1.00 88.52           C  
ATOM    888  HA  VAL A  57      39.979  19.558  -7.361  1.00 88.52           H  
ATOM    889  C   VAL A  57      38.310  20.133  -8.555  1.00 88.52           C  
ATOM    890  CB  VAL A  57      39.748  21.685  -7.205  1.00 88.52           C  
ATOM    891  HB  VAL A  57      39.400  22.515  -7.820  1.00 88.52           H  
ATOM    892  O   VAL A  57      37.787  20.949  -9.304  1.00 88.52           O  
ATOM    893  CG1 VAL A  57      38.844  21.578  -5.968  1.00 88.52           C  
ATOM    894 HG11 VAL A  57      38.909  22.497  -5.385  1.00 88.52           H  
ATOM    895 HG12 VAL A  57      39.147  20.733  -5.350  1.00 88.52           H  
ATOM    896 HG13 VAL A  57      37.805  21.449  -6.272  1.00 88.52           H  
ATOM    897  CG2 VAL A  57      41.161  22.018  -6.719  1.00 88.52           C  
ATOM    898 HG21 VAL A  57      41.143  22.940  -6.137  1.00 88.52           H  
ATOM    899 HG22 VAL A  57      41.825  22.168  -7.571  1.00 88.52           H  
ATOM    900 HG23 VAL A  57      41.536  21.206  -6.095  1.00 88.52           H  
ATOM    901  N   LEU A  58      37.703  19.024  -8.158  1.00 85.72           N  
ATOM    902  H   LEU A  58      38.205  18.402  -7.541  1.00 85.72           H  
ATOM    903  CA  LEU A  58      36.287  18.745  -8.350  1.00 85.72           C  
ATOM    904  HA  LEU A  58      35.902  19.308  -9.200  1.00 85.72           H  
ATOM    905  C   LEU A  58      35.533  19.170  -7.090  1.00 85.72           C  
ATOM    906  CB  LEU A  58      36.129  17.246  -8.641  1.00 85.72           C  
ATOM    907  HB2 LEU A  58      36.689  16.701  -7.882  1.00 85.72           H  
ATOM    908  HB3 LEU A  58      36.570  17.018  -9.612  1.00 85.72           H  
ATOM    909  O   LEU A  58      35.790  18.642  -6.007  1.00 85.72           O  
ATOM    910  CG  LEU A  58      34.671  16.755  -8.612  1.00 85.72           C  
ATOM    911  HG  LEU A  58      34.201  17.033  -7.669  1.00 85.72           H  
ATOM    912  CD1 LEU A  58      33.852  17.336  -9.765  1.00 85.72           C  
ATOM    913 HD11 LEU A  58      33.732  18.412  -9.637  1.00 85.72           H  
ATOM    914 HD12 LEU A  58      32.861  16.881  -9.770  1.00 85.72           H  
ATOM    915 HD13 LEU A  58      34.337  17.136 -10.720  1.00 85.72           H  
ATOM    916  CD2 LEU A  58      34.662  15.233  -8.679  1.00 85.72           C  
ATOM    917 HD21 LEU A  58      33.658  14.882  -8.441  1.00 85.72           H  
ATOM    918 HD22 LEU A  58      35.350  14.810  -7.947  1.00 85.72           H  
ATOM    919 HD23 LEU A  58      34.938  14.912  -9.684  1.00 85.72           H  
ATOM    920  N   ASP A  59      34.589  20.089  -7.235  1.00 84.42           N  
ATOM    921  H   ASP A  59      34.427  20.476  -8.154  1.00 84.42           H  
ATOM    922  CA  ASP A  59      33.621  20.418  -6.192  1.00 84.42           C  
ATOM    923  HA  ASP A  59      34.074  20.291  -5.209  1.00 84.42           H  
ATOM    924  C   ASP A  59      32.430  19.455  -6.303  1.00 84.42           C  
ATOM    925  CB  ASP A  59      33.250  21.895  -6.341  1.00 84.42           C  
ATOM    926  HB2 ASP A  59      32.881  22.066  -7.352  1.00 84.42           H  
ATOM    927  HB3 ASP A  59      34.153  22.494  -6.218  1.00 84.42           H  
ATOM    928  O   ASP A  59      31.764  19.388  -7.335  1.00 84.42           O  
ATOM    929  CG  ASP A  59      32.206  22.353  -5.323  1.00 84.42           C  
ATOM    930  OD1 ASP A  59      31.061  21.852  -5.409  1.00 84.42           O  
ATOM    931  OD2 ASP A  59      32.529  23.235  -4.501  1.00 84.42           O  
ATOM    932  N   THR A  60      32.172  18.663  -5.262  1.00 77.53           N  
ATOM    933  H   THR A  60      32.665  18.801  -4.392  1.00 77.53           H  
ATOM    934  CA  THR A  60      31.155  17.595  -5.313  1.00 77.53           C  
ATOM    935  HA  THR A  60      31.240  17.069  -6.264  1.00 77.53           H  
ATOM    936  C   THR A  60      29.724  18.121  -5.229  1.00 77.53           C  
ATOM    937  CB  THR A  60      31.364  16.579  -4.186  1.00 77.53           C  
ATOM    938  HB  THR A  60      30.541  15.865  -4.179  1.00 77.53           H  
ATOM    939  O   THR A  60      28.795  17.402  -5.594  1.00 77.53           O  
ATOM    940  CG2 THR A  60      32.684  15.827  -4.340  1.00 77.53           C  
ATOM    941 HG21 THR A  60      33.527  16.497  -4.172  1.00 77.53           H  
ATOM    942 HG22 THR A  60      32.754  15.413  -5.346  1.00 77.53           H  
ATOM    943 HG23 THR A  60      32.711  15.008  -3.621  1.00 77.53           H  
ATOM    944  OG1 THR A  60      31.409  17.278  -2.965  1.00 77.53           O  
ATOM    945  HG1 THR A  60      31.164  16.706  -2.234  1.00 77.53           H  
ATOM    946  N   ALA A  61      29.527  19.361  -4.770  1.00 78.60           N  
ATOM    947  H   ALA A  61      30.334  19.938  -4.582  1.00 78.60           H  
ATOM    948  CA  ALA A  61      28.210  19.981  -4.671  1.00 78.60           C  
ATOM    949  HA  ALA A  61      27.477  19.222  -4.396  1.00 78.60           H  
ATOM    950  C   ALA A  61      27.768  20.580  -6.013  1.00 78.60           C  
ATOM    951  CB  ALA A  61      28.255  21.036  -3.559  1.00 78.60           C  
ATOM    952  HB1 ALA A  61      27.269  21.487  -3.444  1.00 78.60           H  
ATOM    953  HB2 ALA A  61      28.545  20.565  -2.619  1.00 78.60           H  
ATOM    954  HB3 ALA A  61      28.978  21.814  -3.804  1.00 78.60           H  
ATOM    955  O   ALA A  61      26.602  20.482  -6.388  1.00 78.60           O  
ATOM    956  N   THR A  62      28.702  21.191  -6.740  1.00 78.61           N  
ATOM    957  H   THR A  62      29.620  21.273  -6.328  1.00 78.61           H  
ATOM    958  CA  THR A  62      28.458  21.835  -8.040  1.00 78.61           C  
ATOM    959  HA  THR A  62      27.397  22.066  -8.132  1.00 78.61           H  
ATOM    960  C   THR A  62      28.806  20.943  -9.228  1.00 78.61           C  
ATOM    961  CB  THR A  62      29.229  23.155  -8.155  1.00 78.61           C  
ATOM    962  HB  THR A  62      29.023  23.601  -9.128  1.00 78.61           H  
ATOM    963  O   THR A  62      28.402  21.249 -10.348  1.00 78.61           O  
ATOM    964  CG2 THR A  62      28.848  24.161  -7.069  1.00 78.61           C  
ATOM    965 HG21 THR A  62      29.118  23.779  -6.084  1.00 78.61           H  
ATOM    966 HG22 THR A  62      27.775  24.348  -7.103  1.00 78.61           H  
ATOM    967 HG23 THR A  62      29.381  25.096  -7.243  1.00 78.61           H  
ATOM    968  OG1 THR A  62      30.609  22.924  -8.044  1.00 78.61           O  
ATOM    969  HG1 THR A  62      30.772  22.640  -7.141  1.00 78.61           H  
ATOM    970  N   LEU A  63      29.555  19.857  -8.999  1.00 70.35           N  
ATOM    971  H   LEU A  63      29.899  19.725  -8.058  1.00 70.35           H  
ATOM    972  CA  LEU A  63      30.163  19.000 -10.025  1.00 70.35           C  
ATOM    973  HA  LEU A  63      30.822  18.306  -9.503  1.00 70.35           H  
ATOM    974  C   LEU A  63      31.099  19.755 -10.984  1.00 70.35           C  
ATOM    975  CB  LEU A  63      29.082  18.168 -10.742  1.00 70.35           C  
ATOM    976  HB2 LEU A  63      28.443  18.839 -11.316  1.00 70.35           H  
ATOM    977  HB3 LEU A  63      29.573  17.501 -11.451  1.00 70.35           H  
ATOM    978  O   LEU A  63      31.442  19.250 -12.052  1.00 70.35           O  
ATOM    979  CG  LEU A  63      28.202  17.325  -9.806  1.00 70.35           C  
ATOM    980  HG  LEU A  63      27.667  17.964  -9.103  1.00 70.35           H  
ATOM    981  CD1 LEU A  63      27.171  16.549 -10.626  1.00 70.35           C  
ATOM    982 HD11 LEU A  63      26.528  15.974  -9.959  1.00 70.35           H  
ATOM    983 HD12 LEU A  63      27.673  15.878 -11.323  1.00 70.35           H  
ATOM    984 HD13 LEU A  63      26.553  17.252 -11.185  1.00 70.35           H  
ATOM    985  CD2 LEU A  63      29.048  16.321  -9.035  1.00 70.35           C  
ATOM    986 HD21 LEU A  63      28.401  15.623  -8.503  1.00 70.35           H  
ATOM    987 HD22 LEU A  63      29.699  15.804  -9.740  1.00 70.35           H  
ATOM    988 HD23 LEU A  63      29.655  16.843  -8.295  1.00 70.35           H  
ATOM    989  N   GLY A  64      31.516  20.968 -10.613  1.00 77.24           N  
ATOM    990  H   GLY A  64      31.232  21.307  -9.705  1.00 77.24           H  
ATOM    991  CA  GLY A  64      32.435  21.783 -11.391  1.00 77.24           C  
ATOM    992  HA2 GLY A  64      32.190  21.696 -12.450  1.00 77.24           H  
ATOM    993  HA3 GLY A  64      32.330  22.827 -11.096  1.00 77.24           H  
ATOM    994  C   GLY A  64      33.882  21.360 -11.164  1.00 77.24           C  
ATOM    995  O   GLY A  64      34.302  21.153 -10.023  1.00 77.24           O  
ATOM    996  N   VAL A  65      34.661  21.282 -12.246  1.00 80.27           N  
ATOM    997  H   VAL A  65      34.249  21.436 -13.155  1.00 80.27           H  
ATOM    998  CA  VAL A  65      36.111  21.061 -12.172  1.00 80.27           C  
ATOM    999  HA  VAL A  65      36.352  20.710 -11.169  1.00 80.27           H  
ATOM   1000  C   VAL A  65      36.853  22.361 -12.414  1.00 80.27           C  
ATOM   1001  CB  VAL A  65      36.611  19.980 -13.135  1.00 80.27           C  
ATOM   1002  HB  VAL A  65      36.411  20.272 -14.165  1.00 80.27           H  
ATOM   1003  O   VAL A  65      36.719  22.987 -13.464  1.00 80.27           O  
ATOM   1004  CG1 VAL A  65      38.117  19.734 -12.954  1.00 80.27           C  
ATOM   1005 HG11 VAL A  65      38.349  19.596 -11.898  1.00 80.27           H  
ATOM   1006 HG12 VAL A  65      38.685  20.580 -13.342  1.00 80.27           H  
ATOM   1007 HG13 VAL A  65      38.413  18.835 -13.493  1.00 80.27           H  
ATOM   1008  CG2 VAL A  65      35.921  18.658 -12.851  1.00 80.27           C  
ATOM   1009 HG21 VAL A  65      34.841  18.764 -12.947  1.00 80.27           H  
ATOM   1010 HG22 VAL A  65      36.164  18.303 -11.849  1.00 80.27           H  
ATOM   1011 HG23 VAL A  65      36.269  17.945 -13.599  1.00 80.27           H  
ATOM   1012  N   GLN A  66      37.680  22.744 -11.451  1.00 82.58           N  
ATOM   1013  H   GLN A  66      37.727  22.177 -10.617  1.00 82.58           H  
ATOM   1014  CA  GLN A  66      38.616  23.848 -11.580  1.00 82.58           C  
ATOM   1015  HA  GLN A  66      38.279  24.513 -12.376  1.00 82.58           H  
ATOM   1016  C   GLN A  66      39.996  23.325 -11.951  1.00 82.58           C  
ATOM   1017  CB  GLN A  66      38.669  24.665 -10.290  1.00 82.58           C  
ATOM   1018  HB2 GLN A  66      39.440  25.429 -10.393  1.00 82.58           H  
ATOM   1019  HB3 GLN A  66      38.932  24.016  -9.455  1.00 82.58           H  
ATOM   1020  O   GLN A  66      40.532  22.414 -11.317  1.00 82.58           O  
ATOM   1021  CG  GLN A  66      37.328  25.354 -10.007  1.00 82.58           C  
ATOM   1022  HG2 GLN A  66      37.043  25.954 -10.871  1.00 82.58           H  
ATOM   1023  HG3 GLN A  66      36.555  24.604  -9.838  1.00 82.58           H  
ATOM   1024  CD  GLN A  66      37.389  26.261  -8.786  1.00 82.58           C  
ATOM   1025  NE2 GLN A  66      36.368  27.054  -8.554  1.00 82.58           N  
ATOM   1026 HE21 GLN A  66      35.539  27.005  -9.130  1.00 82.58           H  
ATOM   1027 HE22 GLN A  66      36.425  27.605  -7.709  1.00 82.58           H  
ATOM   1028  OE1 GLN A  66      38.339  26.288  -8.021  1.00 82.58           O  
ATOM   1029  N   ARG A  67      40.582  23.949 -12.970  1.00 79.07           N  
ATOM   1030  H   ARG A  67      40.077  24.702 -13.415  1.00 79.07           H  
ATOM   1031  CA  ARG A  67      41.939  23.689 -13.431  1.00 79.07           C  
ATOM   1032  HA  ARG A  67      42.287  22.732 -13.042  1.00 79.07           H  
ATOM   1033  C   ARG A  67      42.858  24.787 -12.910  1.00 79.07           C  
ATOM   1034  CB  ARG A  67      41.900  23.629 -14.957  1.00 79.07           C  
ATOM   1035  HB2 ARG A  67      41.634  24.608 -15.354  1.00 79.07           H  
ATOM   1036  HB3 ARG A  67      41.146  22.907 -15.271  1.00 79.07           H  
ATOM   1037  O   ARG A  67      42.671  25.948 -13.255  1.00 79.07           O  
ATOM   1038  CG  ARG A  67      43.251  23.198 -15.507  1.00 79.07           C  
ATOM   1039  HG2 ARG A  67      44.038  23.842 -15.115  1.00 79.07           H  
ATOM   1040  HG3 ARG A  67      43.447  22.165 -15.218  1.00 79.07           H  
ATOM   1041  CD  ARG A  67      43.219  23.325 -17.022  1.00 79.07           C  
ATOM   1042  HD2 ARG A  67      42.343  22.806 -17.411  1.00 79.07           H  
ATOM   1043  HD3 ARG A  67      43.171  24.378 -17.297  1.00 79.07           H  
ATOM   1044  NE  ARG A  67      44.422  22.721 -17.566  1.00 79.07           N  
ATOM   1045  HE  ARG A  67      45.165  22.525 -16.909  1.00 79.07           H  
ATOM   1046  NH1 ARG A  67      43.955  22.874 -19.823  1.00 79.07           N  
ATOM   1047 HH11 ARG A  67      44.185  22.558 -20.754  1.00 79.07           H  
ATOM   1048 HH12 ARG A  67      43.329  23.654 -19.680  1.00 79.07           H  
ATOM   1049  NH2 ARG A  67      45.450  21.455 -19.041  1.00 79.07           N  
ATOM   1050 HH21 ARG A  67      45.813  21.334 -19.976  1.00 79.07           H  
ATOM   1051 HH22 ARG A  67      45.936  21.005 -18.278  1.00 79.07           H  
ATOM   1052  CZ  ARG A  67      44.595  22.370 -18.812  1.00 79.07           C  
ATOM   1053  N   LEU A  68      43.834  24.419 -12.085  1.00 78.91           N  
ATOM   1054  H   LEU A  68      43.924  23.441 -11.851  1.00 78.91           H  
ATOM   1055  CA  LEU A  68      44.720  25.388 -11.423  1.00 78.91           C  
ATOM   1056  HA  LEU A  68      44.259  26.376 -11.449  1.00 78.91           H  
ATOM   1057  C   LEU A  68      46.065  25.573 -12.134  1.00 78.91           C  
ATOM   1058  CB  LEU A  68      44.895  24.980  -9.953  1.00 78.91           C  
ATOM   1059  HB2 LEU A  68      45.240  23.947  -9.924  1.00 78.91           H  
ATOM   1060  HB3 LEU A  68      45.666  25.604  -9.503  1.00 78.91           H  
ATOM   1061  O   LEU A  68      46.784  26.524 -11.841  1.00 78.91           O  
ATOM   1062  CG  LEU A  68      43.611  25.104  -9.112  1.00 78.91           C  
ATOM   1063  HG  LEU A  68      42.817  24.505  -9.557  1.00 78.91           H  
ATOM   1064  CD1 LEU A  68      43.872  24.581  -7.706  1.00 78.91           C  
ATOM   1065 HD11 LEU A  68      44.645  25.176  -7.219  1.00 78.91           H  
ATOM   1066 HD12 LEU A  68      42.954  24.617  -7.120  1.00 78.91           H  
ATOM   1067 HD13 LEU A  68      44.204  23.546  -7.787  1.00 78.91           H  
ATOM   1068  CD2 LEU A  68      43.129  26.548  -8.966  1.00 78.91           C  
ATOM   1069 HD21 LEU A  68      42.805  26.931  -9.934  1.00 78.91           H  
ATOM   1070 HD22 LEU A  68      42.274  26.586  -8.291  1.00 78.91           H  
ATOM   1071 HD23 LEU A  68      43.929  27.177  -8.578  1.00 78.91           H  
ATOM   1072  N   VAL A  69      46.393  24.689 -13.077  1.00 72.36           N  
ATOM   1073  H   VAL A  69      45.744  23.939 -13.269  1.00 72.36           H  
ATOM   1074  CA  VAL A  69      47.614  24.753 -13.887  1.00 72.36           C  
ATOM   1075  HA  VAL A  69      48.093  25.721 -13.746  1.00 72.36           H  
ATOM   1076  C   VAL A  69      47.231  24.627 -15.360  1.00 72.36           C  
ATOM   1077  CB  VAL A  69      48.616  23.660 -13.452  1.00 72.36           C  
ATOM   1078  HB  VAL A  69      48.172  22.679 -13.620  1.00 72.36           H  
ATOM   1079  O   VAL A  69      46.513  23.695 -15.738  1.00 72.36           O  
ATOM   1080  CG1 VAL A  69      49.929  23.740 -14.236  1.00 72.36           C  
ATOM   1081 HG11 VAL A  69      49.745  23.544 -15.292  1.00 72.36           H  
ATOM   1082 HG12 VAL A  69      50.628  22.986 -13.874  1.00 72.36           H  
ATOM   1083 HG13 VAL A  69      50.375  24.729 -14.129  1.00 72.36           H  
ATOM   1084  CG2 VAL A  69      48.969  23.778 -11.962  1.00 72.36           C  
ATOM   1085 HG21 VAL A  69      49.341  24.780 -11.746  1.00 72.36           H  
ATOM   1086 HG22 VAL A  69      48.086  23.591 -11.351  1.00 72.36           H  
ATOM   1087 HG23 VAL A  69      49.728  23.043 -11.694  1.00 72.36           H  
ATOM   1088  N   GLU A  70      47.709  25.548 -16.198  1.00 62.77           N  
ATOM   1089  H   GLU A  70      48.280  26.301 -15.841  1.00 62.77           H  
ATOM   1090  CA  GLU A  70      47.695  25.367 -17.652  1.00 62.77           C  
ATOM   1091  HA  GLU A  70      46.682  25.142 -17.985  1.00 62.77           H  
ATOM   1092  C   GLU A  70      48.589  24.166 -17.979  1.00 62.77           C  
ATOM   1093  CB  GLU A  70      48.163  26.636 -18.387  1.00 62.77           C  
ATOM   1094  HB2 GLU A  70      48.394  26.371 -19.418  1.00 62.77           H  
ATOM   1095  HB3 GLU A  70      49.065  27.020 -17.911  1.00 62.77           H  
ATOM   1096  O   GLU A  70      49.800  24.202 -17.779  1.00 62.77           O  
ATOM   1097  CG  GLU A  70      47.071  27.719 -18.401  1.00 62.77           C  
ATOM   1098  HG2 GLU A  70      46.165  27.285 -18.825  1.00 62.77           H  
ATOM   1099  HG3 GLU A  70      46.850  28.005 -17.373  1.00 62.77           H  
ATOM   1100  CD  GLU A  70      47.451  28.980 -19.201  1.00 62.77           C  
ATOM   1101  OE1 GLU A  70      46.514  29.750 -19.513  1.00 62.77           O  
ATOM   1102  OE2 GLU A  70      48.657  29.195 -19.446  1.00 62.77           O  
ATOM   1103  N   LEU A  71      47.974  23.057 -18.389  1.00 67.33           N  
ATOM   1104  H   LEU A  71      46.987  23.117 -18.594  1.00 67.33           H  
ATOM   1105  CA  LEU A  71      48.702  21.898 -18.902  1.00 67.33           C  
ATOM   1106  HA  LEU A  71      49.772  22.061 -18.776  1.00 67.33           H  
ATOM   1107  C   LEU A  71      48.431  21.839 -20.404  1.00 67.33           C  
ATOM   1108  CB  LEU A  71      48.364  20.576 -18.172  1.00 67.33           C  
ATOM   1109  HB2 LEU A  71      49.092  19.837 -18.506  1.00 67.33           H  
ATOM   1110  HB3 LEU A  71      47.408  20.183 -18.519  1.00 67.33           H  
ATOM   1111  O   LEU A  71      47.278  21.768 -20.841  1.00 67.33           O  
ATOM   1112  CG  LEU A  71      48.373  20.600 -16.632  1.00 67.33           C  
ATOM   1113  HG  LEU A  71      48.026  21.564 -16.259  1.00 67.33           H  
ATOM   1114  CD1 LEU A  71      47.438  19.525 -16.069  1.00 67.33           C  
ATOM   1115 HD11 LEU A  71      47.462  19.551 -14.980  1.00 67.33           H  
ATOM   1116 HD12 LEU A  71      47.761  18.543 -16.413  1.00 67.33           H  
ATOM   1117 HD13 LEU A  71      46.416  19.709 -16.399  1.00 67.33           H  
ATOM   1118  CD2 LEU A  71      49.787  20.343 -16.118  1.00 67.33           C  
ATOM   1119 HD21 LEU A  71      49.801  20.400 -15.029  1.00 67.33           H  
ATOM   1120 HD22 LEU A  71      50.132  19.360 -16.436  1.00 67.33           H  
ATOM   1121 HD23 LEU A  71      50.454  21.109 -16.514  1.00 67.33           H  
ATOM   1122  N   ASP A  72      49.475  21.881 -21.204  1.00 64.50           N  
ATOM   1123  H   ASP A  72      50.410  22.015 -20.846  1.00 64.50           H  
ATOM   1124  CA  ASP A  72      49.297  21.717 -22.636  1.00 64.50           C  
ATOM   1125  HA  ASP A  72      48.464  22.344 -22.953  1.00 64.50           H  
ATOM   1126  C   ASP A  72      48.924  20.269 -22.951  1.00 64.50           C  
ATOM   1127  CB  ASP A  72      50.531  22.209 -23.387  1.00 64.50           C  
ATOM   1128  HB2 ASP A  72      51.412  21.673 -23.035  1.00 64.50           H  
ATOM   1129  HB3 ASP A  72      50.403  22.006 -24.450  1.00 64.50           H  
ATOM   1130  O   ASP A  72      49.415  19.332 -22.327  1.00 64.50           O  
ATOM   1131  CG  ASP A  72      50.706  23.716 -23.194  1.00 64.50           C  
ATOM   1132  OD1 ASP A  72      49.686  24.433 -23.324  1.00 64.50           O  
ATOM   1133  OD2 ASP A  72      51.850  24.123 -22.896  1.00 64.50           O  
ATOM   1134  N   ASP A  73      48.012  20.112 -23.907  1.00 67.65           N  
ATOM   1135  H   ASP A  73      47.713  20.947 -24.390  1.00 67.65           H  
ATOM   1136  CA  ASP A  73      47.615  18.824 -24.477  1.00 67.65           C  
ATOM   1137  HA  ASP A  73      46.780  19.089 -25.125  1.00 67.65           H  
ATOM   1138  C   ASP A  73      47.029  17.794 -23.488  1.00 67.65           C  
ATOM   1139  CB  ASP A  73      48.748  18.293 -25.377  1.00 67.65           C  
ATOM   1140  HB2 ASP A  73      49.301  19.134 -25.793  1.00 67.65           H  
ATOM   1141  HB3 ASP A  73      49.441  17.693 -24.787  1.00 67.65           H  
ATOM   1142  O   ASP A  73      47.282  16.590 -23.547  1.00 67.65           O  
ATOM   1143  CG  ASP A  73      48.215  17.478 -26.554  1.00 67.65           C  
ATOM   1144  OD1 ASP A  73      46.987  17.563 -26.819  1.00 67.65           O  
ATOM   1145  OD2 ASP A  73      49.011  16.787 -27.221  1.00 67.65           O  
ATOM   1146  N   VAL A  74      46.187  18.279 -22.573  1.00 73.51           N  
ATOM   1147  H   VAL A  74      46.040  19.278 -22.565  1.00 73.51           H  
ATOM   1148  CA  VAL A  74      45.536  17.458 -21.546  1.00 73.51           C  
ATOM   1149  HA  VAL A  74      45.876  16.429 -21.663  1.00 73.51           H  
ATOM   1150  C   VAL A  74      44.016  17.458 -21.685  1.00 73.51           C  
ATOM   1151  CB  VAL A  74      45.972  17.921 -20.153  1.00 73.51           C  
ATOM   1152  HB  VAL A  74      45.679  18.963 -20.024  1.00 73.51           H  
ATOM   1153  O   VAL A  74      43.408  18.503 -21.924  1.00 73.51           O  
ATOM   1154  CG1 VAL A  74      45.338  17.128 -19.022  1.00 73.51           C  
ATOM   1155 HG11 VAL A  74      45.693  17.598 -18.104  1.00 73.51           H  
ATOM   1156 HG12 VAL A  74      45.659  16.087 -19.050  1.00 73.51           H  
ATOM   1157 HG13 VAL A  74      44.251  17.197 -19.045  1.00 73.51           H  
ATOM   1158  CG2 VAL A  74      47.490  17.821 -19.971  1.00 73.51           C  
ATOM   1159 HG21 VAL A  74      47.865  16.900 -20.418  1.00 73.51           H  
ATOM   1160 HG22 VAL A  74      47.778  17.844 -18.920  1.00 73.51           H  
ATOM   1161 HG23 VAL A  74      47.968  18.657 -20.482  1.00 73.51           H  
ATOM   1162  N   GLN A  75      43.394  16.301 -21.456  1.00 72.20           N  
ATOM   1163  H   GLN A  75      43.974  15.497 -21.262  1.00 72.20           H  
ATOM   1164  CA  GLN A  75      41.946  16.151 -21.307  1.00 72.20           C  
ATOM   1165  HA  GLN A  75      41.461  17.076 -21.616  1.00 72.20           H  
ATOM   1166  C   GLN A  75      41.561  15.896 -19.849  1.00 72.20           C  
ATOM   1167  CB  GLN A  75      41.408  15.036 -22.206  1.00 72.20           C  
ATOM   1168  HB2 GLN A  75      41.878  14.089 -21.939  1.00 72.20           H  
ATOM   1169  HB3 GLN A  75      40.336  14.939 -22.033  1.00 72.20           H  
ATOM   1170  O   GLN A  75      42.235  15.161 -19.127  1.00 72.20           O  
ATOM   1171  CG  GLN A  75      41.635  15.313 -23.697  1.00 72.20           C  
ATOM   1172  HG2 GLN A  75      42.701  15.315 -23.923  1.00 72.20           H  
ATOM   1173  HG3 GLN A  75      41.221  16.290 -23.945  1.00 72.20           H  
ATOM   1174  CD  GLN A  75      40.962  14.243 -24.546  1.00 72.20           C  
ATOM   1175  NE2 GLN A  75      40.233  14.618 -25.572  1.00 72.20           N  
ATOM   1176 HE21 GLN A  75      39.637  13.894 -25.946  1.00 72.20           H  
ATOM   1177 HE22 GLN A  75      40.010  15.592 -25.722  1.00 72.20           H  
ATOM   1178  OE1 GLN A  75      41.048  13.062 -24.272  1.00 72.20           O  
ATOM   1179  N   VAL A  76      40.450  16.495 -19.423  1.00 73.51           N  
ATOM   1180  H   VAL A  76      39.899  17.025 -20.083  1.00 73.51           H  
ATOM   1181  CA  VAL A  76      39.908  16.347 -18.071  1.00 73.51           C  
ATOM   1182  HA  VAL A  76      40.523  15.645 -17.507  1.00 73.51           H  
ATOM   1183  C   VAL A  76      38.502  15.781 -18.167  1.00 73.51           C  
ATOM   1184  CB  VAL A  76      39.908  17.684 -17.312  1.00 73.51           C  
ATOM   1185  HB  VAL A  76      39.273  18.399 -17.834  1.00 73.51           H  
ATOM   1186  O   VAL A  76      37.671  16.319 -18.894  1.00 73.51           O  
ATOM   1187  CG1 VAL A  76      39.368  17.500 -15.891  1.00 73.51           C  
ATOM   1188 HG11 VAL A  76      39.858  16.651 -15.412  1.00 73.51           H  
ATOM   1189 HG12 VAL A  76      39.553  18.408 -15.317  1.00 73.51           H  
ATOM   1190 HG13 VAL A  76      38.293  17.323 -15.919  1.00 73.51           H  
ATOM   1191  CG2 VAL A  76      41.319  18.281 -17.223  1.00 73.51           C  
ATOM   1192 HG21 VAL A  76      41.707  18.481 -18.222  1.00 73.51           H  
ATOM   1193 HG22 VAL A  76      41.984  17.583 -16.714  1.00 73.51           H  
ATOM   1194 HG23 VAL A  76      41.281  19.227 -16.682  1.00 73.51           H  
ATOM   1195  N   SER A  77      38.229  14.726 -17.408  1.00 65.02           N  
ATOM   1196  H   SER A  77      38.974  14.349 -16.840  1.00 65.02           H  
ATOM   1197  CA  SER A  77      36.878  14.184 -17.230  1.00 65.02           C  
ATOM   1198  HA  SER A  77      36.154  14.874 -17.664  1.00 65.02           H  
ATOM   1199  C   SER A  77      36.557  14.067 -15.746  1.00 65.02           C  
ATOM   1200  CB  SER A  77      36.712  12.843 -17.956  1.00 65.02           C  
ATOM   1201  HB2 SER A  77      35.703  12.468 -17.789  1.00 65.02           H  
ATOM   1202  HB3 SER A  77      36.849  12.996 -19.027  1.00 65.02           H  
ATOM   1203  O   SER A  77      37.444  13.758 -14.951  1.00 65.02           O  
ATOM   1204  OG  SER A  77      37.646  11.885 -17.502  1.00 65.02           O  
ATOM   1205  HG  SER A  77      38.022  12.208 -16.680  1.00 65.02           H  
ATOM   1206  N   SER A  78      35.305  14.291 -15.361  1.00 64.67           N  
ATOM   1207  H   SER A  78      34.606  14.553 -16.041  1.00 64.67           H  
ATOM   1208  CA  SER A  78      34.867  14.205 -13.966  1.00 64.67           C  
ATOM   1209  HA  SER A  78      35.532  13.532 -13.424  1.00 64.67           H  
ATOM   1210  C   SER A  78      33.457  13.658 -13.825  1.00 64.67           C  
ATOM   1211  CB  SER A  78      34.921  15.576 -13.302  1.00 64.67           C  
ATOM   1212  HB2 SER A  78      34.568  15.500 -12.273  1.00 64.67           H  
ATOM   1213  HB3 SER A  78      35.962  15.898 -13.286  1.00 64.67           H  
ATOM   1214  O   SER A  78      32.637  13.789 -14.730  1.00 64.67           O  
ATOM   1215  OG  SER A  78      34.126  16.506 -14.019  1.00 64.67           O  
ATOM   1216  HG  SER A  78      33.199  16.269 -13.942  1.00 64.67           H  
ATOM   1217  N   GLY A  79      33.166  13.117 -12.645  1.00 60.56           N  
ATOM   1218  H   GLY A  79      33.911  13.071 -11.965  1.00 60.56           H  
ATOM   1219  CA  GLY A  79      31.823  12.746 -12.199  1.00 60.56           C  
ATOM   1220  HA2 GLY A  79      31.071  13.199 -12.845  1.00 60.56           H  
ATOM   1221  HA3 GLY A  79      31.701  11.663 -12.245  1.00 60.56           H  
ATOM   1222  C   GLY A  79      31.572  13.211 -10.770  1.00 60.56           C  
ATOM   1223  O   GLY A  79      32.249  14.105 -10.281  1.00 60.56           O  
ATOM   1224  N   SER A  80      30.617  12.599 -10.064  1.00 63.34           N  
ATOM   1225  H   SER A  80      30.078  11.860 -10.492  1.00 63.34           H  
ATOM   1226  CA  SER A  80      30.267  13.015  -8.695  1.00 63.34           C  
ATOM   1227  HA  SER A  80      30.086  14.090  -8.693  1.00 63.34           H  
ATOM   1228  C   SER A  80      31.379  12.815  -7.671  1.00 63.34           C  
ATOM   1229  CB  SER A  80      28.975  12.333  -8.237  1.00 63.34           C  
ATOM   1230  HB2 SER A  80      28.773  12.588  -7.196  1.00 63.34           H  
ATOM   1231  HB3 SER A  80      28.151  12.704  -8.848  1.00 63.34           H  
ATOM   1232  O   SER A  80      31.465  13.577  -6.716  1.00 63.34           O  
ATOM   1233  OG  SER A  80      29.055  10.924  -8.387  1.00 63.34           O  
ATOM   1234  HG  SER A  80      29.590  10.566  -7.674  1.00 63.34           H  
ATOM   1235  N   LEU A  81      32.211  11.790  -7.857  1.00 72.83           N  
ATOM   1236  H   LEU A  81      32.077  11.227  -8.685  1.00 72.83           H  
ATOM   1237  CA  LEU A  81      33.280  11.401  -6.932  1.00 72.83           C  
ATOM   1238  HA  LEU A  81      33.619  12.285  -6.392  1.00 72.83           H  
ATOM   1239  C   LEU A  81      34.523  10.882  -7.667  1.00 72.83           C  
ATOM   1240  CB  LEU A  81      32.727  10.369  -5.927  1.00 72.83           C  
ATOM   1241  HB2 LEU A  81      33.552   9.941  -5.357  1.00 72.83           H  
ATOM   1242  HB3 LEU A  81      32.263   9.554  -6.483  1.00 72.83           H  
ATOM   1243  O   LEU A  81      35.281  10.084  -7.119  1.00 72.83           O  
ATOM   1244  CG  LEU A  81      31.719  10.936  -4.917  1.00 72.83           C  
ATOM   1245  HG  LEU A  81      30.860  11.360  -5.435  1.00 72.83           H  
ATOM   1246  CD1 LEU A  81      31.206   9.807  -4.039  1.00 72.83           C  
ATOM   1247 HD11 LEU A  81      32.037   9.318  -3.530  1.00 72.83           H  
ATOM   1248 HD12 LEU A  81      30.667   9.079  -4.645  1.00 72.83           H  
ATOM   1249 HD13 LEU A  81      30.523  10.231  -3.303  1.00 72.83           H  
ATOM   1250  CD2 LEU A  81      32.346  11.993  -4.009  1.00 72.83           C  
ATOM   1251 HD21 LEU A  81      33.258  11.594  -3.564  1.00 72.83           H  
ATOM   1252 HD22 LEU A  81      32.600  12.882  -4.586  1.00 72.83           H  
ATOM   1253 HD23 LEU A  81      31.639  12.289  -3.234  1.00 72.83           H  
ATOM   1254  N   PHE A  82      34.732  11.317  -8.911  1.00 81.17           N  
ATOM   1255  H   PHE A  82      34.128  12.033  -9.290  1.00 81.17           H  
ATOM   1256  CA  PHE A  82      35.946  11.003  -9.657  1.00 81.17           C  
ATOM   1257  HA  PHE A  82      36.734  10.815  -8.928  1.00 81.17           H  
ATOM   1258  C   PHE A  82      36.403  12.186 -10.505  1.00 81.17           C  
ATOM   1259  CB  PHE A  82      35.785   9.727 -10.505  1.00 81.17           C  
ATOM   1260  HB2 PHE A  82      35.191   8.995  -9.958  1.00 81.17           H  
ATOM   1261  HB3 PHE A  82      36.775   9.292 -10.635  1.00 81.17           H  
ATOM   1262  O   PHE A  82      35.589  12.947 -11.027  1.00 81.17           O  
ATOM   1263  CG  PHE A  82      35.194   9.935 -11.890  1.00 81.17           C  
ATOM   1264  CD1 PHE A  82      33.813   9.784 -12.111  1.00 81.17           C  
ATOM   1265  HD1 PHE A  82      33.164   9.484 -11.301  1.00 81.17           H  
ATOM   1266  CD2 PHE A  82      36.038  10.272 -12.969  1.00 81.17           C  
ATOM   1267  HD2 PHE A  82      37.103  10.368 -12.815  1.00 81.17           H  
ATOM   1268  CE1 PHE A  82      33.282   9.975 -13.401  1.00 81.17           C  
ATOM   1269  HE1 PHE A  82      32.229   9.822 -13.583  1.00 81.17           H  
ATOM   1270  CE2 PHE A  82      35.502  10.492 -14.249  1.00 81.17           C  
ATOM   1271  HE2 PHE A  82      36.150  10.758 -15.071  1.00 81.17           H  
ATOM   1272  CZ  PHE A  82      34.122  10.347 -14.464  1.00 81.17           C  
ATOM   1273  HZ  PHE A  82      33.707  10.500 -15.450  1.00 81.17           H  
ATOM   1274  N   VAL A  83      37.714  12.294 -10.681  1.00 85.26           N  
ATOM   1275  H   VAL A  83      38.305  11.621 -10.214  1.00 85.26           H  
ATOM   1276  CA  VAL A  83      38.368  13.190 -11.626  1.00 85.26           C  
ATOM   1277  HA  VAL A  83      37.640  13.484 -12.383  1.00 85.26           H  
ATOM   1278  C   VAL A  83      39.485  12.422 -12.323  1.00 85.26           C  
ATOM   1279  CB  VAL A  83      38.853  14.469 -10.919  1.00 85.26           C  
ATOM   1280  HB  VAL A  83      38.005  14.894 -10.382  1.00 85.26           H  
ATOM   1281  O   VAL A  83      40.263  11.727 -11.674  1.00 85.26           O  
ATOM   1282  CG1 VAL A  83      39.987  14.256  -9.905  1.00 85.26           C  
ATOM   1283 HG11 VAL A  83      40.901  13.954 -10.416  1.00 85.26           H  
ATOM   1284 HG12 VAL A  83      39.704  13.486  -9.188  1.00 85.26           H  
ATOM   1285 HG13 VAL A  83      40.173  15.184  -9.365  1.00 85.26           H  
ATOM   1286  CG2 VAL A  83      39.301  15.501 -11.950  1.00 85.26           C  
ATOM   1287 HG21 VAL A  83      40.169  15.128 -12.494  1.00 85.26           H  
ATOM   1288 HG22 VAL A  83      39.554  16.434 -11.446  1.00 85.26           H  
ATOM   1289 HG23 VAL A  83      38.493  15.695 -12.656  1.00 85.26           H  
ATOM   1290  N   ALA A  84      39.562  12.524 -13.643  1.00 84.60           N  
ATOM   1291  H   ALA A  84      38.892  13.106 -14.126  1.00 84.60           H  
ATOM   1292  CA  ALA A  84      40.611  11.907 -14.436  1.00 84.60           C  
ATOM   1293  HA  ALA A  84      41.366  11.527 -13.748  1.00 84.60           H  
ATOM   1294  C   ALA A  84      41.301  12.938 -15.330  1.00 84.60           C  
ATOM   1295  CB  ALA A  84      40.065  10.703 -15.206  1.00 84.60           C  
ATOM   1296  HB1 ALA A  84      39.295  11.021 -15.910  1.00 84.60           H  
ATOM   1297  HB2 ALA A  84      40.875  10.228 -15.758  1.00 84.60           H  
ATOM   1298  HB3 ALA A  84      39.637   9.982 -14.510  1.00 84.60           H  
ATOM   1299  O   ALA A  84      40.654  13.799 -15.930  1.00 84.60           O  
ATOM   1300  N   LEU A  85      42.622  12.824 -15.398  1.00 88.60           N  
ATOM   1301  H   LEU A  85      43.039  12.059 -14.887  1.00 88.60           H  
ATOM   1302  CA  LEU A  85      43.538  13.651 -16.167  1.00 88.60           C  
ATOM   1303  HA  LEU A  85      42.999  14.464 -16.652  1.00 88.60           H  
ATOM   1304  C   LEU A  85      44.200  12.764 -17.219  1.00 88.60           C  
ATOM   1305  CB  LEU A  85      44.580  14.214 -15.184  1.00 88.60           C  
ATOM   1306  HB2 LEU A  85      45.169  13.383 -14.797  1.00 88.60           H  
ATOM   1307  HB3 LEU A  85      44.059  14.661 -14.338  1.00 88.60           H  
ATOM   1308  O   LEU A  85      44.883  11.812 -16.863  1.00 88.60           O  
ATOM   1309  CG  LEU A  85      45.538  15.250 -15.792  1.00 88.60           C  
ATOM   1310  HG  LEU A  85      45.887  14.936 -16.775  1.00 88.60           H  
ATOM   1311  CD1 LEU A  85      44.830  16.595 -15.876  1.00 88.60           C  
ATOM   1312 HD11 LEU A  85      45.551  17.385 -16.089  1.00 88.60           H  
ATOM   1313 HD12 LEU A  85      44.046  16.561 -16.633  1.00 88.60           H  
ATOM   1314 HD13 LEU A  85      44.406  16.841 -14.902  1.00 88.60           H  
ATOM   1315  CD2 LEU A  85      46.739  15.480 -14.878  1.00 88.60           C  
ATOM   1316 HD21 LEU A  85      47.407  16.218 -15.322  1.00 88.60           H  
ATOM   1317 HD22 LEU A  85      46.406  15.812 -13.895  1.00 88.60           H  
ATOM   1318 HD23 LEU A  85      47.299  14.551 -14.769  1.00 88.60           H  
ATOM   1319  N   THR A  86      44.010  13.065 -18.497  1.00 84.34           N  
ATOM   1320  H   THR A  86      43.437  13.864 -18.727  1.00 84.34           H  
ATOM   1321  CA  THR A  86      44.699  12.378 -19.596  1.00 84.34           C  
ATOM   1322  HA  THR A  86      45.229  11.500 -19.227  1.00 84.34           H  
ATOM   1323  C   THR A  86      45.711  13.328 -20.205  1.00 84.34           C  
ATOM   1324  CB  THR A  86      43.707  11.890 -20.656  1.00 84.34           C  
ATOM   1325  HB  THR A  86      43.177  12.750 -21.065  1.00 84.34           H  
ATOM   1326  O   THR A  86      45.323  14.315 -20.823  1.00 84.34           O  
ATOM   1327  CG2 THR A  86      44.389  11.144 -21.801  1.00 84.34           C  
ATOM   1328 HG21 THR A  86      43.636  10.682 -22.440  1.00 84.34           H  
ATOM   1329 HG22 THR A  86      44.968  11.840 -22.408  1.00 84.34           H  
ATOM   1330 HG23 THR A  86      45.057  10.374 -21.415  1.00 84.34           H  
ATOM   1331  OG1 THR A  86      42.762  11.033 -20.052  1.00 84.34           O  
ATOM   1332  HG1 THR A  86      42.396  11.517 -19.308  1.00 84.34           H  
ATOM   1333  N   VAL A  87      46.995  13.051 -20.013  1.00 87.29           N  
ATOM   1334  H   VAL A  87      47.228  12.204 -19.514  1.00 87.29           H  
ATOM   1335  CA  VAL A  87      48.108  13.801 -20.602  1.00 87.29           C  
ATOM   1336  HA  VAL A  87      47.788  14.819 -20.824  1.00 87.29           H  
ATOM   1337  C   VAL A  87      48.492  13.128 -21.910  1.00 87.29           C  
ATOM   1338  CB  VAL A  87      49.311  13.861 -19.640  1.00 87.29           C  
ATOM   1339  HB  VAL A  87      49.705  12.855 -19.496  1.00 87.29           H  
ATOM   1340  O   VAL A  87      48.840  11.949 -21.904  1.00 87.29           O  
ATOM   1341  CG1 VAL A  87      50.433  14.736 -20.208  1.00 87.29           C  
ATOM   1342 HG11 VAL A  87      50.801  14.324 -21.148  1.00 87.29           H  
ATOM   1343 HG12 VAL A  87      51.272  14.768 -19.513  1.00 87.29           H  
ATOM   1344 HG13 VAL A  87      50.079  15.751 -20.385  1.00 87.29           H  
ATOM   1345  CG2 VAL A  87      48.910  14.408 -18.260  1.00 87.29           C  
ATOM   1346 HG21 VAL A  87      48.440  15.385 -18.369  1.00 87.29           H  
ATOM   1347 HG22 VAL A  87      48.221  13.720 -17.771  1.00 87.29           H  
ATOM   1348 HG23 VAL A  87      49.799  14.501 -17.635  1.00 87.29           H  
ATOM   1349  N   ARG A  88      48.417  13.847 -23.031  1.00 83.46           N  
ATOM   1350  H   ARG A  88      48.160  14.822 -22.986  1.00 83.46           H  
ATOM   1351  CA  ARG A  88      48.874  13.331 -24.326  1.00 83.46           C  
ATOM   1352  HA  ARG A  88      48.739  12.249 -24.352  1.00 83.46           H  
ATOM   1353  C   ARG A  88      50.368  13.588 -24.479  1.00 83.46           C  
ATOM   1354  CB  ARG A  88      48.050  13.934 -25.470  1.00 83.46           C  
ATOM   1355  HB2 ARG A  88      48.119  15.022 -25.435  1.00 83.46           H  
ATOM   1356  HB3 ARG A  88      48.459  13.590 -26.419  1.00 83.46           H  
ATOM   1357  O   ARG A  88      50.853  14.647 -24.102  1.00 83.46           O  
ATOM   1358  CG  ARG A  88      46.580  13.496 -25.362  1.00 83.46           C  
ATOM   1359  HG2 ARG A  88      46.552  12.409 -25.278  1.00 83.46           H  
ATOM   1360  HG3 ARG A  88      46.129  13.917 -24.464  1.00 83.46           H  
ATOM   1361  CD  ARG A  88      45.736  13.891 -26.576  1.00 83.46           C  
ATOM   1362  HD2 ARG A  88      44.812  13.316 -26.529  1.00 83.46           H  
ATOM   1363  HD3 ARG A  88      46.267  13.617 -27.488  1.00 83.46           H  
ATOM   1364  NE  ARG A  88      45.426  15.327 -26.591  1.00 83.46           N  
ATOM   1365  HE  ARG A  88      46.178  15.954 -26.346  1.00 83.46           H  
ATOM   1366  NH1 ARG A  88      43.403  15.257 -27.678  1.00 83.46           N  
ATOM   1367 HH11 ARG A  88      42.593  15.732 -28.052  1.00 83.46           H  
ATOM   1368 HH12 ARG A  88      43.455  14.249 -27.674  1.00 83.46           H  
ATOM   1369  NH2 ARG A  88      44.298  17.212 -27.074  1.00 83.46           N  
ATOM   1370 HH21 ARG A  88      43.581  17.715 -27.577  1.00 83.46           H  
ATOM   1371 HH22 ARG A  88      45.190  17.640 -26.876  1.00 83.46           H  
ATOM   1372  CZ  ARG A  88      44.370  15.918 -27.107  1.00 83.46           C  
ATOM   1373  N   ASN A  89      51.079  12.599 -25.017  1.00 81.58           N  
ATOM   1374  H   ASN A  89      50.580  11.775 -25.317  1.00 81.58           H  
ATOM   1375  CA  ASN A  89      52.532  12.600 -25.199  1.00 81.58           C  
ATOM   1376  HA  ASN A  89      52.839  11.578 -25.421  1.00 81.58           H  
ATOM   1377  C   ASN A  89      53.303  13.022 -23.928  1.00 81.58           C  
ATOM   1378  CB  ASN A  89      52.876  13.449 -26.434  1.00 81.58           C  
ATOM   1379  HB2 ASN A  89      53.947  13.386 -26.629  1.00 81.58           H  
ATOM   1380  HB3 ASN A  89      52.634  14.492 -26.230  1.00 81.58           H  
ATOM   1381  O   ASN A  89      54.023  14.020 -23.962  1.00 81.58           O  
ATOM   1382  CG  ASN A  89      52.144  12.986 -27.674  1.00 81.58           C  
ATOM   1383  ND2 ASN A  89      51.421  13.867 -28.326  1.00 81.58           N  
ATOM   1384 HD21 ASN A  89      50.885  13.521 -29.108  1.00 81.58           H  
ATOM   1385 HD22 ASN A  89      51.267  14.783 -27.930  1.00 81.58           H  
ATOM   1386  OD1 ASN A  89      52.190  11.831 -28.065  1.00 81.58           O  
ATOM   1387  N   PRO A  90      53.147  12.296 -22.802  1.00 88.31           N  
ATOM   1388  CA  PRO A  90      53.779  12.652 -21.535  1.00 88.31           C  
ATOM   1389  HA  PRO A  90      53.374  13.603 -21.190  1.00 88.31           H  
ATOM   1390  C   PRO A  90      55.306  12.786 -21.650  1.00 88.31           C  
ATOM   1391  CB  PRO A  90      53.368  11.549 -20.553  1.00 88.31           C  
ATOM   1392  HB2 PRO A  90      54.133  11.356 -19.801  1.00 88.31           H  
ATOM   1393  HB3 PRO A  90      52.430  11.824 -20.070  1.00 88.31           H  
ATOM   1394  O   PRO A  90      55.990  11.968 -22.275  1.00 88.31           O  
ATOM   1395  CG  PRO A  90      53.141  10.350 -21.474  1.00 88.31           C  
ATOM   1396  HG2 PRO A  90      52.510   9.582 -21.027  1.00 88.31           H  
ATOM   1397  HG3 PRO A  90      54.099   9.931 -21.782  1.00 88.31           H  
ATOM   1398  CD  PRO A  90      52.458  11.024 -22.658  1.00 88.31           C  
ATOM   1399  HD2 PRO A  90      52.533  10.406 -23.552  1.00 88.31           H  
ATOM   1400  HD3 PRO A  90      51.409  11.205 -22.423  1.00 88.31           H  
ATOM   1401  N   GLU A  91      55.834  13.821 -21.006  1.00 86.99           N  
ATOM   1402  H   GLU A  91      55.199  14.407 -20.482  1.00 86.99           H  
ATOM   1403  CA  GLU A  91      57.255  14.161 -20.955  1.00 86.99           C  
ATOM   1404  HA  GLU A  91      57.779  13.645 -21.759  1.00 86.99           H  
ATOM   1405  C   GLU A  91      57.892  13.726 -19.622  1.00 86.99           C  
ATOM   1406  CB  GLU A  91      57.426  15.678 -21.163  1.00 86.99           C  
ATOM   1407  HB2 GLU A  91      56.845  16.196 -20.400  1.00 86.99           H  
ATOM   1408  HB3 GLU A  91      58.476  15.938 -21.025  1.00 86.99           H  
ATOM   1409  O   GLU A  91      57.220  13.266 -18.701  1.00 86.99           O  
ATOM   1410  CG  GLU A  91      57.003  16.182 -22.552  1.00 86.99           C  
ATOM   1411  HG2 GLU A  91      55.945  15.970 -22.705  1.00 86.99           H  
ATOM   1412  HG3 GLU A  91      57.577  15.641 -23.304  1.00 86.99           H  
ATOM   1413  CD  GLU A  91      57.234  17.696 -22.718  1.00 86.99           C  
ATOM   1414  OE1 GLU A  91      57.325  18.159 -23.874  1.00 86.99           O  
ATOM   1415  OE2 GLU A  91      57.310  18.426 -21.693  1.00 86.99           O  
ATOM   1416  N   GLU A  92      59.206  13.932 -19.474  1.00 84.62           N  
ATOM   1417  H   GLU A  92      59.723  14.313 -20.253  1.00 84.62           H  
ATOM   1418  CA  GLU A  92      59.947  13.648 -18.231  1.00 84.62           C  
ATOM   1419  HA  GLU A  92      59.950  12.573 -18.048  1.00 84.62           H  
ATOM   1420  C   GLU A  92      59.311  14.311 -16.996  1.00 84.62           C  
ATOM   1421  CB  GLU A  92      61.400  14.118 -18.420  1.00 84.62           C  
ATOM   1422  HB2 GLU A  92      61.399  15.172 -18.701  1.00 84.62           H  
ATOM   1423  HB3 GLU A  92      61.833  13.543 -19.238  1.00 84.62           H  
ATOM   1424  O   GLU A  92      59.211  13.697 -15.941  1.00 84.62           O  
ATOM   1425  CG  GLU A  92      62.274  13.943 -17.166  1.00 84.62           C  
ATOM   1426  HG2 GLU A  92      62.201  12.907 -16.833  1.00 84.62           H  
ATOM   1427  HG3 GLU A  92      61.893  14.585 -16.372  1.00 84.62           H  
ATOM   1428  CD  GLU A  92      63.753  14.287 -17.396  1.00 84.62           C  
ATOM   1429  OE1 GLU A  92      64.562  14.129 -16.447  1.00 84.62           O  
ATOM   1430  OE2 GLU A  92      64.163  14.585 -18.540  1.00 84.62           O  
ATOM   1431  N   LYS A  93      58.802  15.541 -17.138  1.00 86.08           N  
ATOM   1432  H   LYS A  93      58.853  15.957 -18.057  1.00 86.08           H  
ATOM   1433  CA  LYS A  93      58.144  16.286 -16.049  1.00 86.08           C  
ATOM   1434  HA  LYS A  93      58.816  16.286 -15.191  1.00 86.08           H  
ATOM   1435  C   LYS A  93      56.836  15.645 -15.557  1.00 86.08           C  
ATOM   1436  CB  LYS A  93      57.916  17.736 -16.510  1.00 86.08           C  
ATOM   1437  HB2 LYS A  93      58.828  18.108 -16.976  1.00 86.08           H  
ATOM   1438  HB3 LYS A  93      57.699  18.358 -15.641  1.00 86.08           H  
ATOM   1439  O   LYS A  93      56.318  16.037 -14.510  1.00 86.08           O  
ATOM   1440  CG  LYS A  93      56.741  17.840 -17.499  1.00 86.08           C  
ATOM   1441  HG2 LYS A  93      55.806  17.729 -16.950  1.00 86.08           H  
ATOM   1442  HG3 LYS A  93      56.808  17.031 -18.227  1.00 86.08           H  
ATOM   1443  CD  LYS A  93      56.709  19.165 -18.262  1.00 86.08           C  
ATOM   1444  HD2 LYS A  93      56.686  20.008 -17.572  1.00 86.08           H  
ATOM   1445  HD3 LYS A  93      57.600  19.221 -18.888  1.00 86.08           H  
ATOM   1446  CE  LYS A  93      55.454  19.162 -19.145  1.00 86.08           C  
ATOM   1447  HE2 LYS A  93      55.288  18.142 -19.491  1.00 86.08           H  
ATOM   1448  HE3 LYS A  93      54.585  19.448 -18.552  1.00 86.08           H  
ATOM   1449  NZ  LYS A  93      55.605  20.029 -20.333  1.00 86.08           N  
ATOM   1450  HZ1 LYS A  93      54.782  19.993 -20.918  1.00 86.08           H  
ATOM   1451  HZ2 LYS A  93      55.859  20.983 -20.119  1.00 86.08           H  
ATOM   1452  HZ3 LYS A  93      56.325  19.620 -20.911  1.00 86.08           H  
ATOM   1453  N   ASP A  94      56.266  14.724 -16.336  1.00 88.69           N  
ATOM   1454  H   ASP A  94      56.747  14.436 -17.175  1.00 88.69           H  
ATOM   1455  CA  ASP A  94      55.018  14.037 -16.013  1.00 88.69           C  
ATOM   1456  HA  ASP A  94      54.435  14.675 -15.348  1.00 88.69           H  
ATOM   1457  C   ASP A  94      55.261  12.723 -15.250  1.00 88.69           C  
ATOM   1458  CB  ASP A  94      54.178  13.833 -17.286  1.00 88.69           C  
ATOM   1459  HB2 ASP A  94      54.697  13.147 -17.956  1.00 88.69           H  
ATOM   1460  HB3 ASP A  94      53.231  13.371 -17.008  1.00 88.69           H  
ATOM   1461  O   ASP A  94      54.326  12.231 -14.610  1.00 88.69           O  
ATOM   1462  CG  ASP A  94      53.879  15.151 -18.015  1.00 88.69           C  
ATOM   1463  OD1 ASP A  94      53.422  16.116 -17.348  1.00 88.69           O  
ATOM   1464  OD2 ASP A  94      54.110  15.212 -19.238  1.00 88.69           O  
ATOM   1465  N   ALA A  95      56.499  12.200 -15.251  1.00 89.88           N  
ATOM   1466  H   ALA A  95      57.221  12.696 -15.753  1.00 89.88           H  
ATOM   1467  CA  ALA A  95      56.937  11.029 -14.485  1.00 89.88           C  
ATOM   1468  HA  ALA A  95      56.164  10.263 -14.545  1.00 89.88           H  
ATOM   1469  C   ALA A  95      57.159  11.365 -13.005  1.00 89.88           C  
ATOM   1470  CB  ALA A  95      58.210  10.446 -15.091  1.00 89.88           C  
ATOM   1471  HB1 ALA A  95      58.992  11.205 -15.115  1.00 89.88           H  
ATOM   1472  HB2 ALA A  95      58.040  10.067 -16.099  1.00 89.88           H  
ATOM   1473  HB3 ALA A  95      58.540   9.616 -14.468  1.00 89.88           H  
ATOM   1474  O   ALA A  95      58.282  11.462 -12.517  1.00 89.88           O  
ATOM   1475  N   GLN A  96      56.057  11.561 -12.292  1.00 92.16           N  
ATOM   1476  H   GLN A  96      55.174  11.472 -12.775  1.00 92.16           H  
ATOM   1477  CA  GLN A  96      56.076  12.143 -10.962  1.00 92.16           C  
ATOM   1478  HA  GLN A  96      57.084  12.061 -10.553  1.00 92.16           H  
ATOM   1479  C   GLN A  96      55.134  11.405 -10.008  1.00 92.16           C  
ATOM   1480  CB  GLN A  96      55.721  13.626 -11.143  1.00 92.16           C  
ATOM   1481  HB2 GLN A  96      56.041  13.959 -12.130  1.00 92.16           H  
ATOM   1482  HB3 GLN A  96      54.637  13.731 -11.109  1.00 92.16           H  
ATOM   1483  O   GLN A  96      54.345  10.544 -10.405  1.00 92.16           O  
ATOM   1484  CG  GLN A  96      56.363  14.579 -10.136  1.00 92.16           C  
ATOM   1485  HG2 GLN A  96      55.984  14.372  -9.135  1.00 92.16           H  
ATOM   1486  HG3 GLN A  96      56.047  15.572 -10.456  1.00 92.16           H  
ATOM   1487  CD  GLN A  96      57.890  14.595 -10.131  1.00 92.16           C  
ATOM   1488  NE2 GLN A  96      58.512  15.178  -9.136  1.00 92.16           N  
ATOM   1489 HE21 GLN A  96      59.516  15.230  -9.231  1.00 92.16           H  
ATOM   1490 HE22 GLN A  96      58.027  15.735  -8.447  1.00 92.16           H  
ATOM   1491  OE1 GLN A  96      58.538  14.098 -11.021  1.00 92.16           O  
ATOM   1492  N   VAL A  97      55.185  11.758  -8.723  1.00 94.66           N  
ATOM   1493  H   VAL A  97      55.876  12.439  -8.439  1.00 94.66           H  
ATOM   1494  CA  VAL A  97      54.207  11.274  -7.743  1.00 94.66           C  
ATOM   1495  HA  VAL A  97      53.953  10.244  -7.992  1.00 94.66           H  
ATOM   1496  C   VAL A  97      52.935  12.109  -7.850  1.00 94.66           C  
ATOM   1497  CB  VAL A  97      54.759  11.261  -6.308  1.00 94.66           C  
ATOM   1498  HB  VAL A  97      54.892  12.284  -5.956  1.00 94.66           H  
ATOM   1499  O   VAL A  97      52.949  13.318  -7.606  1.00 94.66           O  
ATOM   1500  CG1 VAL A  97      53.781  10.538  -5.372  1.00 94.66           C  
ATOM   1501 HG11 VAL A  97      52.823  11.057  -5.348  1.00 94.66           H  
ATOM   1502 HG12 VAL A  97      53.624   9.515  -5.716  1.00 94.66           H  
ATOM   1503 HG13 VAL A  97      54.187  10.509  -4.361  1.00 94.66           H  
ATOM   1504  CG2 VAL A  97      56.113  10.546  -6.226  1.00 94.66           C  
ATOM   1505 HG21 VAL A  97      56.025   9.537  -6.631  1.00 94.66           H  
ATOM   1506 HG22 VAL A  97      56.442  10.489  -5.189  1.00 94.66           H  
ATOM   1507 HG23 VAL A  97      56.868  11.092  -6.792  1.00 94.66           H  
ATOM   1508  N   TYR A  98      51.822  11.465  -8.178  1.00 95.32           N  
ATOM   1509  H   TYR A  98      51.878  10.473  -8.359  1.00 95.32           H  
ATOM   1510  CA  TYR A  98      50.496  12.068  -8.149  1.00 95.32           C  
ATOM   1511  HA  TYR A  98      50.603  13.151  -8.214  1.00 95.32           H  
ATOM   1512  C   TYR A  98      49.815  11.748  -6.822  1.00 95.32           C  
ATOM   1513  CB  TYR A  98      49.657  11.636  -9.355  1.00 95.32           C  
ATOM   1514  HB2 TYR A  98      49.620  10.548  -9.399  1.00 95.32           H  
ATOM   1515  HB3 TYR A  98      48.640  12.003  -9.218  1.00 95.32           H  
ATOM   1516  O   TYR A  98      50.018  10.686  -6.232  1.00 95.32           O  
ATOM   1517  CG  TYR A  98      50.180  12.169 -10.673  1.00 95.32           C  
ATOM   1518  CD1 TYR A  98      49.585  13.288 -11.291  1.00 95.32           C  
ATOM   1519  HD1 TYR A  98      48.731  13.768 -10.837  1.00 95.32           H  
ATOM   1520  CD2 TYR A  98      51.286  11.546 -11.272  1.00 95.32           C  
ATOM   1521  HD2 TYR A  98      51.746  10.695 -10.793  1.00 95.32           H  
ATOM   1522  CE1 TYR A  98      50.102  13.772 -12.513  1.00 95.32           C  
ATOM   1523  HE1 TYR A  98      49.646  14.615 -13.010  1.00 95.32           H  
ATOM   1524  CE2 TYR A  98      51.811  12.032 -12.480  1.00 95.32           C  
ATOM   1525  HE2 TYR A  98      52.670  11.550 -12.923  1.00 95.32           H  
ATOM   1526  OH  TYR A  98      51.770  13.643 -14.248  1.00 95.32           O  
ATOM   1527  HH  TYR A  98      52.502  13.091 -14.534  1.00 95.32           H  
ATOM   1528  CZ  TYR A  98      51.222  13.147 -13.106  1.00 95.32           C  
ATOM   1529  N   ARG A  99      49.007  12.690  -6.341  1.00 95.30           N  
ATOM   1530  H   ARG A  99      48.880  13.517  -6.906  1.00 95.30           H  
ATOM   1531  CA  ARG A  99      48.241  12.583  -5.101  1.00 95.30           C  
ATOM   1532  HA  ARG A  99      48.325  11.568  -4.712  1.00 95.30           H  
ATOM   1533  C   ARG A  99      46.778  12.844  -5.391  1.00 95.30           C  
ATOM   1534  CB  ARG A  99      48.805  13.552  -4.057  1.00 95.30           C  
ATOM   1535  HB2 ARG A  99      49.841  13.274  -3.864  1.00 95.30           H  
ATOM   1536  HB3 ARG A  99      48.783  14.563  -4.464  1.00 95.30           H  
ATOM   1537  O   ARG A  99      46.431  13.908  -5.894  1.00 95.30           O  
ATOM   1538  CG  ARG A  99      48.036  13.529  -2.727  1.00 95.30           C  
ATOM   1539  HG2 ARG A  99      46.983  13.744  -2.908  1.00 95.30           H  
ATOM   1540  HG3 ARG A  99      48.108  12.543  -2.266  1.00 95.30           H  
ATOM   1541  CD  ARG A  99      48.563  14.595  -1.762  1.00 95.30           C  
ATOM   1542  HD2 ARG A  99      48.502  15.568  -2.250  1.00 95.30           H  
ATOM   1543  HD3 ARG A  99      47.910  14.603  -0.889  1.00 95.30           H  
ATOM   1544  NE  ARG A  99      49.949  14.337  -1.327  1.00 95.30           N  
ATOM   1545  HE  ARG A  99      50.403  13.520  -1.711  1.00 95.30           H  
ATOM   1546  NH1 ARG A  99      50.137  16.130   0.091  1.00 95.30           N  
ATOM   1547 HH11 ARG A  99      49.218  16.431  -0.203  1.00 95.30           H  
ATOM   1548 HH12 ARG A  99      50.615  16.596   0.849  1.00 95.30           H  
ATOM   1549  NH2 ARG A  99      51.755  14.602   0.038  1.00 95.30           N  
ATOM   1550 HH21 ARG A  99      52.237  15.096   0.776  1.00 95.30           H  
ATOM   1551 HH22 ARG A  99      52.145  13.749  -0.337  1.00 95.30           H  
ATOM   1552  CZ  ARG A  99      50.609  15.024  -0.413  1.00 95.30           C  
ATOM   1553  N   CYS A 100      45.941  11.897  -5.008  1.00 93.91           N  
ATOM   1554  H   CYS A 100      46.331  11.090  -4.542  1.00 93.91           H  
ATOM   1555  CA  CYS A 100      44.506  12.071  -4.903  1.00 93.91           C  
ATOM   1556  HA  CYS A 100      44.173  12.867  -5.568  1.00 93.91           H  
ATOM   1557  C   CYS A 100      44.206  12.457  -3.454  1.00 93.91           C  
ATOM   1558  CB  CYS A 100      43.856  10.761  -5.350  1.00 93.91           C  
ATOM   1559  HB2 CYS A 100      44.195   9.966  -4.684  1.00 93.91           H  
ATOM   1560  HB3 CYS A 100      44.218  10.542  -6.354  1.00 93.91           H  
ATOM   1561  O   CYS A 100      44.766  11.876  -2.523  1.00 93.91           O  
ATOM   1562  SG  CYS A 100      42.058  10.670  -5.436  1.00 93.91           S  
ATOM   1563  N   ASN A 101      43.365  13.463  -3.248  1.00 92.58           N  
ATOM   1564  H   ASN A 101      42.991  13.948  -4.051  1.00 92.58           H  
ATOM   1565  CA  ASN A 101      42.951  13.918  -1.926  1.00 92.58           C  
ATOM   1566  HA  ASN A 101      43.165  13.150  -1.182  1.00 92.58           H  
ATOM   1567  C   ASN A 101      41.442  14.164  -1.919  1.00 92.58           C  
ATOM   1568  CB  ASN A 101      43.742  15.188  -1.564  1.00 92.58           C  
ATOM   1569  HB2 ASN A 101      43.551  15.953  -2.316  1.00 92.58           H  
ATOM   1570  HB3 ASN A 101      44.809  14.965  -1.562  1.00 92.58           H  
ATOM   1571  O   ASN A 101      40.949  14.900  -2.770  1.00 92.58           O  
ATOM   1572  CG  ASN A 101      43.356  15.723  -0.196  1.00 92.58           C  
ATOM   1573  ND2 ASN A 101      43.476  17.006   0.042  1.00 92.58           N  
ATOM   1574 HD21 ASN A 101      43.769  17.644  -0.685  1.00 92.58           H  
ATOM   1575 HD22 ASN A 101      43.044  17.308   0.903  1.00 92.58           H  
ATOM   1576  OD1 ASN A 101      42.938  15.000   0.681  1.00 92.58           O  
ATOM   1577  N   ALA A 102      40.719  13.593  -0.962  1.00 89.94           N  
ATOM   1578  H   ALA A 102      41.203  13.072  -0.244  1.00 89.94           H  
ATOM   1579  CA  ALA A 102      39.309  13.891  -0.749  1.00 89.94           C  
ATOM   1580  HA  ALA A 102      38.925  14.491  -1.573  1.00 89.94           H  
ATOM   1581  C   ALA A 102      39.137  14.693   0.532  1.00 89.94           C  
ATOM   1582  CB  ALA A 102      38.499  12.601  -0.722  1.00 89.94           C  
ATOM   1583  HB1 ALA A 102      37.468  12.838  -0.460  1.00 89.94           H  
ATOM   1584  HB2 ALA A 102      38.525  12.143  -1.711  1.00 89.94           H  
ATOM   1585  HB3 ALA A 102      38.905  11.911   0.017  1.00 89.94           H  
ATOM   1586  O   ALA A 102      39.506  14.230   1.608  1.00 89.94           O  
ATOM   1587  N   ASN A 103      38.541  15.877   0.414  1.00 89.65           N  
ATOM   1588  H   ASN A 103      38.178  16.138  -0.492  1.00 89.65           H  
ATOM   1589  CA  ASN A 103      38.242  16.738   1.549  1.00 89.65           C  
ATOM   1590  HA  ASN A 103      38.812  16.405   2.416  1.00 89.65           H  
ATOM   1591  C   ASN A 103      36.760  16.647   1.885  1.00 89.65           C  
ATOM   1592  CB  ASN A 103      38.644  18.186   1.252  1.00 89.65           C  
ATOM   1593  HB2 ASN A 103      37.998  18.579   0.467  1.00 89.65           H  
ATOM   1594  HB3 ASN A 103      38.500  18.790   2.148  1.00 89.65           H  
ATOM   1595  O   ASN A 103      35.898  16.725   1.006  1.00 89.65           O  
ATOM   1596  CG  ASN A 103      40.092  18.318   0.832  1.00 89.65           C  
ATOM   1597  ND2 ASN A 103      40.320  18.784  -0.373  1.00 89.65           N  
ATOM   1598 HD21 ASN A 103      41.273  18.768  -0.706  1.00 89.65           H  
ATOM   1599 HD22 ASN A 103      39.543  18.902  -1.007  1.00 89.65           H  
ATOM   1600  OD1 ASN A 103      41.020  18.020   1.565  1.00 89.65           O  
ATOM   1601  N   GLY A 104      36.453  16.558   3.170  1.00 87.93           N  
ATOM   1602  H   GLY A 104      37.190  16.464   3.854  1.00 87.93           H  
ATOM   1603  CA  GLY A 104      35.081  16.467   3.628  1.00 87.93           C  
ATOM   1604  HA2 GLY A 104      34.727  15.456   3.427  1.00 87.93           H  
ATOM   1605  HA3 GLY A 104      34.448  17.163   3.078  1.00 87.93           H  
ATOM   1606  C   GLY A 104      34.927  16.758   5.110  1.00 87.93           C  
ATOM   1607  O   GLY A 104      35.763  17.414   5.731  1.00 87.93           O  
ATOM   1608  N   ILE A 105      33.813  16.293   5.653  1.00 84.66           N  
ATOM   1609  H   ILE A 105      33.201  15.753   5.058  1.00 84.66           H  
ATOM   1610  CA  ILE A 105      33.436  16.385   7.057  1.00 84.66           C  
ATOM   1611  HA  ILE A 105      34.217  16.906   7.610  1.00 84.66           H  
ATOM   1612  C   ILE A 105      33.314  14.958   7.587  1.00 84.66           C  
ATOM   1613  CB  ILE A 105      32.113  17.164   7.209  1.00 84.66           C  
ATOM   1614  HB  ILE A 105      31.317  16.592   6.731  1.00 84.66           H  
ATOM   1615  O   ILE A 105      32.654  14.145   6.947  1.00 84.66           O  
ATOM   1616  CG1 ILE A 105      32.182  18.560   6.552  1.00 84.66           C  
ATOM   1617 HG12 ILE A 105      32.408  18.431   5.494  1.00 84.66           H  
ATOM   1618 HG13 ILE A 105      32.983  19.139   7.011  1.00 84.66           H  
ATOM   1619  CG2 ILE A 105      31.774  17.305   8.691  1.00 84.66           C  
ATOM   1620 HG21 ILE A 105      31.697  16.315   9.139  1.00 84.66           H  
ATOM   1621 HG22 ILE A 105      30.804  17.782   8.831  1.00 84.66           H  
ATOM   1622 HG23 ILE A 105      32.552  17.878   9.196  1.00 84.66           H  
ATOM   1623  CD1 ILE A 105      30.865  19.345   6.647  1.00 84.66           C  
ATOM   1624 HD11 ILE A 105      30.903  20.230   6.012  1.00 84.66           H  
ATOM   1625 HD12 ILE A 105      30.691  19.676   7.671  1.00 84.66           H  
ATOM   1626 HD13 ILE A 105      30.037  18.716   6.321  1.00 84.66           H  
ATOM   1627  N   ASN A 106      33.940  14.661   8.722  1.00 81.63           N  
ATOM   1628  H   ASN A 106      34.449  15.393   9.198  1.00 81.63           H  
ATOM   1629  CA  ASN A 106      33.813  13.373   9.405  1.00 81.63           C  
ATOM   1630  HA  ASN A 106      33.660  12.590   8.662  1.00 81.63           H  
ATOM   1631  C   ASN A 106      32.594  13.324  10.350  1.00 81.63           C  
ATOM   1632  CB  ASN A 106      35.145  13.066  10.111  1.00 81.63           C  
ATOM   1633  HB2 ASN A 106      35.965  13.226   9.411  1.00 81.63           H  
ATOM   1634  HB3 ASN A 106      35.157  12.012  10.389  1.00 81.63           H  
ATOM   1635  O   ASN A 106      31.877  14.313  10.511  1.00 81.63           O  
ATOM   1636  CG  ASN A 106      35.440  13.880  11.354  1.00 81.63           C  
ATOM   1637  ND2 ASN A 106      36.537  13.576  12.004  1.00 81.63           N  
ATOM   1638 HD21 ASN A 106      36.653  13.977  12.923  1.00 81.63           H  
ATOM   1639 HD22 ASN A 106      37.073  12.778  11.695  1.00 81.63           H  
ATOM   1640  OD1 ASN A 106      34.713  14.767  11.774  1.00 81.63           O  
ATOM   1641  N   SER A 107      32.409  12.197  11.035  1.00 77.65           N  
ATOM   1642  H   SER A 107      33.009  11.406  10.852  1.00 77.65           H  
ATOM   1643  CA  SER A 107      31.323  11.974  12.003  1.00 77.65           C  
ATOM   1644  HA  SER A 107      30.369  12.155  11.509  1.00 77.65           H  
ATOM   1645  C   SER A 107      31.319  12.917  13.212  1.00 77.65           C  
ATOM   1646  CB  SER A 107      31.364  10.510  12.441  1.00 77.65           C  
ATOM   1647  HB2 SER A 107      31.141   9.883  11.577  1.00 77.65           H  
ATOM   1648  HB3 SER A 107      30.612  10.330  13.209  1.00 77.65           H  
ATOM   1649  O   SER A 107      30.276  13.137  13.826  1.00 77.65           O  
ATOM   1650  OG  SER A 107      32.655  10.190  12.936  1.00 77.65           O  
ATOM   1651  HG  SER A 107      32.814   9.254  12.793  1.00 77.65           H  
ATOM   1652  N   GLU A 108      32.448  13.560  13.527  1.00 81.65           N  
ATOM   1653  H   GLU A 108      33.267  13.359  12.971  1.00 81.65           H  
ATOM   1654  CA  GLU A 108      32.546  14.600  14.562  1.00 81.65           C  
ATOM   1655  HA  GLU A 108      31.815  14.384  15.341  1.00 81.65           H  
ATOM   1656  C   GLU A 108      32.222  16.011  14.036  1.00 81.65           C  
ATOM   1657  CB  GLU A 108      33.936  14.588  15.211  1.00 81.65           C  
ATOM   1658  HB2 GLU A 108      33.959  15.367  15.973  1.00 81.65           H  
ATOM   1659  HB3 GLU A 108      34.684  14.830  14.455  1.00 81.65           H  
ATOM   1660  O   GLU A 108      32.480  17.006  14.718  1.00 81.65           O  
ATOM   1661  CG  GLU A 108      34.316  13.265  15.888  1.00 81.65           C  
ATOM   1662  HG2 GLU A 108      34.385  12.482  15.133  1.00 81.65           H  
ATOM   1663  HG3 GLU A 108      33.534  12.998  16.599  1.00 81.65           H  
ATOM   1664  CD  GLU A 108      35.660  13.372  16.628  1.00 81.65           C  
ATOM   1665  OE1 GLU A 108      36.067  12.380  17.260  1.00 81.65           O  
ATOM   1666  OE2 GLU A 108      36.290  14.467  16.614  1.00 81.65           O  
ATOM   1667  N   ALA A 109      31.705  16.120  12.809  1.00 78.52           N  
ATOM   1668  H   ALA A 109      31.550  15.266  12.292  1.00 78.52           H  
ATOM   1669  CA  ALA A 109      31.483  17.375  12.097  1.00 78.52           C  
ATOM   1670  HA  ALA A 109      31.146  17.076  11.104  1.00 78.52           H  
ATOM   1671  C   ALA A 109      32.762  18.222  11.889  1.00 78.52           C  
ATOM   1672  CB  ALA A 109      30.305  18.138  12.717  1.00 78.52           C  
ATOM   1673  HB1 ALA A 109      30.038  18.982  12.081  1.00 78.52           H  
ATOM   1674  HB2 ALA A 109      29.445  17.475  12.807  1.00 78.52           H  
ATOM   1675  HB3 ALA A 109      30.578  18.510  13.705  1.00 78.52           H  
ATOM   1676  O   ALA A 109      32.688  19.434  11.662  1.00 78.52           O  
ATOM   1677  N   LYS A 110      33.950  17.602  11.939  1.00 85.14           N  
ATOM   1678  H   LYS A 110      33.951  16.600  12.061  1.00 85.14           H  
ATOM   1679  CA  LYS A 110      35.239  18.267  11.699  1.00 85.14           C  
ATOM   1680  HA  LYS A 110      35.119  19.335  11.879  1.00 85.14           H  
ATOM   1681  C   LYS A 110      35.672  18.090  10.252  1.00 85.14           C  
ATOM   1682  CB  LYS A 110      36.315  17.735  12.653  1.00 85.14           C  
ATOM   1683  HB2 LYS A 110      37.285  18.130  12.354  1.00 85.14           H  
ATOM   1684  HB3 LYS A 110      36.354  16.649  12.576  1.00 85.14           H  
ATOM   1685  O   LYS A 110      35.434  17.053   9.639  1.00 85.14           O  
ATOM   1686  CG  LYS A 110      36.047  18.145  14.106  1.00 85.14           C  
ATOM   1687  HG2 LYS A 110      35.053  17.810  14.404  1.00 85.14           H  
ATOM   1688  HG3 LYS A 110      36.103  19.229  14.201  1.00 85.14           H  
ATOM   1689  CD  LYS A 110      37.083  17.488  15.018  1.00 85.14           C  
ATOM   1690  HD2 LYS A 110      37.031  16.411  14.860  1.00 85.14           H  
ATOM   1691  HD3 LYS A 110      38.085  17.834  14.765  1.00 85.14           H  
ATOM   1692  CE  LYS A 110      36.772  17.792  16.483  1.00 85.14           C  
ATOM   1693  HE2 LYS A 110      37.091  18.806  16.726  1.00 85.14           H  
ATOM   1694  HE3 LYS A 110      35.693  17.721  16.616  1.00 85.14           H  
ATOM   1695  NZ  LYS A 110      37.426  16.790  17.355  1.00 85.14           N  
ATOM   1696  HZ1 LYS A 110      37.162  16.884  18.325  1.00 85.14           H  
ATOM   1697  HZ2 LYS A 110      37.080  15.879  17.086  1.00 85.14           H  
ATOM   1698  HZ3 LYS A 110      38.428  16.750  17.235  1.00 85.14           H  
ATOM   1699  N   ASN A 111      36.356  19.102   9.718  1.00 86.52           N  
ATOM   1700  H   ASN A 111      36.555  19.909  10.292  1.00 86.52           H  
ATOM   1701  CA  ASN A 111      37.003  18.968   8.419  1.00 86.52           C  
ATOM   1702  HA  ASN A 111      36.256  18.646   7.693  1.00 86.52           H  
ATOM   1703  C   ASN A 111      38.085  17.888   8.513  1.00 86.52           C  
ATOM   1704  CB  ASN A 111      37.601  20.303   7.955  1.00 86.52           C  
ATOM   1705  HB2 ASN A 111      38.224  20.118   7.080  1.00 86.52           H  
ATOM   1706  HB3 ASN A 111      38.246  20.695   8.742  1.00 86.52           H  
ATOM   1707  O   ASN A 111      38.985  17.981   9.350  1.00 86.52           O  
ATOM   1708  CG  ASN A 111      36.579  21.353   7.560  1.00 86.52           C  
ATOM   1709  ND2 ASN A 111      36.961  22.606   7.654  1.00 86.52           N  
ATOM   1710 HD21 ASN A 111      36.291  23.327   7.431  1.00 86.52           H  
ATOM   1711 HD22 ASN A 111      37.895  22.817   7.976  1.00 86.52           H  
ATOM   1712  OD1 ASN A 111      35.459  21.103   7.128  1.00 86.52           O  
ATOM   1713  N   HIS A 112      37.994  16.894   7.643  1.00 87.89           N  
ATOM   1714  H   HIS A 112      37.239  16.897   6.972  1.00 87.89           H  
ATOM   1715  CA  HIS A 112      38.964  15.818   7.535  1.00 87.89           C  
ATOM   1716  HA  HIS A 112      39.894  16.127   8.012  1.00 87.89           H  
ATOM   1717  C   HIS A 112      39.283  15.568   6.059  1.00 87.89           C  
ATOM   1718  CB  HIS A 112      38.439  14.586   8.287  1.00 87.89           C  
ATOM   1719  HB2 HIS A 112      37.560  14.189   7.780  1.00 87.89           H  
ATOM   1720  HB3 HIS A 112      38.136  14.883   9.291  1.00 87.89           H  
ATOM   1721  O   HIS A 112      38.534  15.981   5.166  1.00 87.89           O  
ATOM   1722  CG  HIS A 112      39.477  13.507   8.420  1.00 87.89           C  
ATOM   1723  CD2 HIS A 112      39.486  12.297   7.782  1.00 87.89           C  
ATOM   1724  HD2 HIS A 112      38.725  11.922   7.113  1.00 87.89           H  
ATOM   1725  ND1 HIS A 112      40.631  13.586   9.168  1.00 87.89           N  
ATOM   1726  HD1 HIS A 112      40.882  14.326   9.808  1.00 87.89           H  
ATOM   1727  CE1 HIS A 112      41.321  12.448   8.983  1.00 87.89           C  
ATOM   1728  HE1 HIS A 112      42.260  12.193   9.453  1.00 87.89           H  
ATOM   1729  NE2 HIS A 112      40.672  11.651   8.131  1.00 87.89           N  
ATOM   1730  N   SER A 113      40.423  14.939   5.798  1.00 88.31           N  
ATOM   1731  H   SER A 113      40.966  14.549   6.554  1.00 88.31           H  
ATOM   1732  CA  SER A 113      40.857  14.634   4.443  1.00 88.31           C  
ATOM   1733  HA  SER A 113      39.968  14.540   3.819  1.00 88.31           H  
ATOM   1734  C   SER A 113      41.599  13.314   4.407  1.00 88.31           C  
ATOM   1735  CB  SER A 113      41.744  15.745   3.873  1.00 88.31           C  
ATOM   1736  HB2 SER A 113      41.203  16.691   3.895  1.00 88.31           H  
ATOM   1737  HB3 SER A 113      41.984  15.508   2.836  1.00 88.31           H  
ATOM   1738  O   SER A 113      42.493  13.095   5.224  1.00 88.31           O  
ATOM   1739  OG  SER A 113      42.941  15.865   4.625  1.00 88.31           O  
ATOM   1740  HG  SER A 113      43.214  14.975   4.857  1.00 88.31           H  
ATOM   1741  N   ILE A 114      41.275  12.490   3.421  1.00 87.98           N  
ATOM   1742  H   ILE A 114      40.602  12.811   2.740  1.00 87.98           H  
ATOM   1743  CA  ILE A 114      41.983  11.244   3.135  1.00 87.98           C  
ATOM   1744  HA  ILE A 114      42.687  11.038   3.941  1.00 87.98           H  
ATOM   1745  C   ILE A 114      42.807  11.436   1.866  1.00 87.98           C  
ATOM   1746  CB  ILE A 114      41.013  10.046   3.074  1.00 87.98           C  
ATOM   1747  HB  ILE A 114      41.587   9.161   2.798  1.00 87.98           H  
ATOM   1748  O   ILE A 114      42.370  12.116   0.938  1.00 87.98           O  
ATOM   1749  CG1 ILE A 114      39.903  10.255   2.024  1.00 87.98           C  
ATOM   1750 HG12 ILE A 114      39.324  11.145   2.271  1.00 87.98           H  
ATOM   1751 HG13 ILE A 114      40.365  10.409   1.050  1.00 87.98           H  
ATOM   1752  CG2 ILE A 114      40.416   9.801   4.470  1.00 87.98           C  
ATOM   1753 HG21 ILE A 114      39.724  10.598   4.745  1.00 87.98           H  
ATOM   1754 HG22 ILE A 114      41.206   9.751   5.220  1.00 87.98           H  
ATOM   1755 HG23 ILE A 114      39.894   8.845   4.501  1.00 87.98           H  
ATOM   1756  CD1 ILE A 114      38.934   9.080   1.897  1.00 87.98           C  
ATOM   1757 HD11 ILE A 114      38.331   8.987   2.800  1.00 87.98           H  
ATOM   1758 HD12 ILE A 114      38.272   9.273   1.053  1.00 87.98           H  
ATOM   1759 HD13 ILE A 114      39.481   8.152   1.728  1.00 87.98           H  
ATOM   1760  N   THR A 115      44.010  10.867   1.826  1.00 91.28           N  
ATOM   1761  H   THR A 115      44.313  10.310   2.612  1.00 91.28           H  
ATOM   1762  CA  THR A 115      44.951  11.046   0.713  1.00 91.28           C  
ATOM   1763  HA  THR A 115      44.424  11.469  -0.142  1.00 91.28           H  
ATOM   1764  C   THR A 115      45.559   9.727   0.282  1.00 91.28           C  
ATOM   1765  CB  THR A 115      46.113  11.984   1.064  1.00 91.28           C  
ATOM   1766  HB  THR A 115      46.787  12.022   0.208  1.00 91.28           H  
ATOM   1767  O   THR A 115      45.977   8.950   1.132  1.00 91.28           O  
ATOM   1768  CG2 THR A 115      45.688  13.414   1.376  1.00 91.28           C  
ATOM   1769 HG21 THR A 115      46.557  13.994   1.687  1.00 91.28           H  
ATOM   1770 HG22 THR A 115      44.945  13.428   2.173  1.00 91.28           H  
ATOM   1771 HG23 THR A 115      45.263  13.856   0.474  1.00 91.28           H  
ATOM   1772  OG1 THR A 115      46.842  11.511   2.172  1.00 91.28           O  
ATOM   1773  HG1 THR A 115      46.811  10.552   2.140  1.00 91.28           H  
ATOM   1774  N   GLU A 116      45.715   9.546  -1.023  1.00 90.43           N  
ATOM   1775  H   GLU A 116      45.379  10.257  -1.656  1.00 90.43           H  
ATOM   1776  CA  GLU A 116      46.405   8.409  -1.623  1.00 90.43           C  
ATOM   1777  HA  GLU A 116      47.008   7.914  -0.862  1.00 90.43           H  
ATOM   1778  C   GLU A 116      47.372   8.887  -2.705  1.00 90.43           C  
ATOM   1779  CB  GLU A 116      45.387   7.404  -2.187  1.00 90.43           C  
ATOM   1780  HB2 GLU A 116      44.510   7.930  -2.564  1.00 90.43           H  
ATOM   1781  HB3 GLU A 116      45.836   6.867  -3.023  1.00 90.43           H  
ATOM   1782  O   GLU A 116      47.153   9.934  -3.327  1.00 90.43           O  
ATOM   1783  CG  GLU A 116      44.966   6.357  -1.149  1.00 90.43           C  
ATOM   1784  HG2 GLU A 116      44.188   5.740  -1.597  1.00 90.43           H  
ATOM   1785  HG3 GLU A 116      44.543   6.862  -0.280  1.00 90.43           H  
ATOM   1786  CD  GLU A 116      46.125   5.436  -0.725  1.00 90.43           C  
ATOM   1787  OE1 GLU A 116      45.894   4.602   0.176  1.00 90.43           O  
ATOM   1788  OE2 GLU A 116      47.236   5.580  -1.298  1.00 90.43           O  
ATOM   1789  N   THR A 117      48.465   8.153  -2.925  1.00 93.06           N  
ATOM   1790  H   THR A 117      48.524   7.244  -2.489  1.00 93.06           H  
ATOM   1791  CA  THR A 117      49.496   8.557  -3.897  1.00 93.06           C  
ATOM   1792  HA  THR A 117      49.062   9.319  -4.544  1.00 93.06           H  
ATOM   1793  C   THR A 117      49.905   7.425  -4.833  1.00 93.06           C  
ATOM   1794  CB  THR A 117      50.732   9.192  -3.234  1.00 93.06           C  
ATOM   1795  HB  THR A 117      51.425   9.499  -4.018  1.00 93.06           H  
ATOM   1796  O   THR A 117      49.911   6.257  -4.456  1.00 93.06           O  
ATOM   1797  CG2 THR A 117      50.419  10.426  -2.386  1.00 93.06           C  
ATOM   1798 HG21 THR A 117      49.864  11.143  -2.991  1.00 93.06           H  
ATOM   1799 HG22 THR A 117      51.352  10.882  -2.053  1.00 93.06           H  
ATOM   1800 HG23 THR A 117      49.822  10.147  -1.517  1.00 93.06           H  
ATOM   1801  OG1 THR A 117      51.380   8.286  -2.379  1.00 93.06           O  
ATOM   1802  HG1 THR A 117      50.706   7.764  -1.939  1.00 93.06           H  
ATOM   1803  N   LYS A 118      50.270   7.777  -6.070  1.00 91.72           N  
ATOM   1804  H   LYS A 118      50.243   8.757  -6.313  1.00 91.72           H  
ATOM   1805  CA  LYS A 118      50.816   6.843  -7.061  1.00 91.72           C  
ATOM   1806  HA  LYS A 118      51.198   5.972  -6.529  1.00 91.72           H  
ATOM   1807  C   LYS A 118      51.971   7.489  -7.807  1.00 91.72           C  
ATOM   1808  CB  LYS A 118      49.728   6.398  -8.054  1.00 91.72           C  
ATOM   1809  HB2 LYS A 118      48.770   6.321  -7.540  1.00 91.72           H  
ATOM   1810  HB3 LYS A 118      49.617   7.166  -8.820  1.00 91.72           H  
ATOM   1811  O   LYS A 118      51.885   8.648  -8.206  1.00 91.72           O  
ATOM   1812  CG  LYS A 118      50.010   5.045  -8.730  1.00 91.72           C  
ATOM   1813  HG2 LYS A 118      51.031   5.018  -9.110  1.00 91.72           H  
ATOM   1814  HG3 LYS A 118      49.330   4.941  -9.576  1.00 91.72           H  
ATOM   1815  CD  LYS A 118      49.767   3.865  -7.775  1.00 91.72           C  
ATOM   1816  HD2 LYS A 118      48.754   3.946  -7.381  1.00 91.72           H  
ATOM   1817  HD3 LYS A 118      50.469   3.906  -6.942  1.00 91.72           H  
ATOM   1818  CE  LYS A 118      49.913   2.525  -8.509  1.00 91.72           C  
ATOM   1819  HE2 LYS A 118      50.952   2.399  -8.815  1.00 91.72           H  
ATOM   1820  HE3 LYS A 118      49.302   2.560  -9.410  1.00 91.72           H  
ATOM   1821  NZ  LYS A 118      49.473   1.392  -7.653  1.00 91.72           N  
ATOM   1822  HZ1 LYS A 118      50.002   1.351  -6.794  1.00 91.72           H  
ATOM   1823  HZ2 LYS A 118      49.558   0.509  -8.136  1.00 91.72           H  
ATOM   1824  HZ3 LYS A 118      48.501   1.500  -7.402  1.00 91.72           H  
ATOM   1825  N   THR A 119      53.035   6.725  -8.006  1.00 93.02           N  
ATOM   1826  H   THR A 119      53.036   5.784  -7.640  1.00 93.02           H  
ATOM   1827  CA  THR A 119      54.219   7.171  -8.741  1.00 93.02           C  
ATOM   1828  HA  THR A 119      54.278   8.259  -8.719  1.00 93.02           H  
ATOM   1829  C   THR A 119      54.134   6.730 -10.190  1.00 93.02           C  
ATOM   1830  CB  THR A 119      55.499   6.629  -8.098  1.00 93.02           C  
ATOM   1831  HB  THR A 119      55.527   5.543  -8.195  1.00 93.02           H  
ATOM   1832  O   THR A 119      53.891   5.553 -10.454  1.00 93.02           O  
ATOM   1833  CG2 THR A 119      56.765   7.219  -8.715  1.00 93.02           C  
ATOM   1834 HG21 THR A 119      56.720   8.308  -8.704  1.00 93.02           H  
ATOM   1835 HG22 THR A 119      57.644   6.888  -8.163  1.00 93.02           H  
ATOM   1836 HG23 THR A 119      56.867   6.885  -9.748  1.00 93.02           H  
ATOM   1837  OG1 THR A 119      55.509   6.960  -6.727  1.00 93.02           O  
ATOM   1838  HG1 THR A 119      56.387   6.765  -6.390  1.00 93.02           H  
ATOM   1839  N   VAL A 120      54.387   7.664 -11.100  1.00 92.15           N  
ATOM   1840  H   VAL A 120      54.530   8.618 -10.801  1.00 92.15           H  
ATOM   1841  CA  VAL A 120      54.673   7.385 -12.509  1.00 92.15           C  
ATOM   1842  HA  VAL A 120      54.267   6.410 -12.777  1.00 92.15           H  
ATOM   1843  C   VAL A 120      56.182   7.360 -12.672  1.00 92.15           C  
ATOM   1844  CB  VAL A 120      54.042   8.437 -13.431  1.00 92.15           C  
ATOM   1845  HB  VAL A 120      54.531   9.401 -13.286  1.00 92.15           H  
ATOM   1846  O   VAL A 120      56.853   8.311 -12.280  1.00 92.15           O  
ATOM   1847  CG1 VAL A 120      54.165   8.034 -14.900  1.00 92.15           C  
ATOM   1848 HG11 VAL A 120      53.617   7.110 -15.083  1.00 92.15           H  
ATOM   1849 HG12 VAL A 120      55.211   7.885 -15.169  1.00 92.15           H  
ATOM   1850 HG13 VAL A 120      53.757   8.822 -15.532  1.00 92.15           H  
ATOM   1851  CG2 VAL A 120      52.569   8.597 -13.069  1.00 92.15           C  
ATOM   1852 HG21 VAL A 120      52.142   7.611 -12.891  1.00 92.15           H  
ATOM   1853 HG22 VAL A 120      52.490   9.171 -12.146  1.00 92.15           H  
ATOM   1854 HG23 VAL A 120      52.033   9.123 -13.859  1.00 92.15           H  
ATOM   1855  N   GLN A 121      56.722   6.260 -13.183  1.00 90.02           N  
ATOM   1856  H   GLN A 121      56.113   5.547 -13.557  1.00 90.02           H  
ATOM   1857  CA  GLN A 121      58.162   6.090 -13.339  1.00 90.02           C  
ATOM   1858  HA  GLN A 121      58.674   6.761 -12.649  1.00 90.02           H  
ATOM   1859  C   GLN A 121      58.608   6.465 -14.746  1.00 90.02           C  
ATOM   1860  CB  GLN A 121      58.597   4.663 -12.994  1.00 90.02           C  
ATOM   1861  HB2 GLN A 121      59.668   4.574 -13.176  1.00 90.02           H  
ATOM   1862  HB3 GLN A 121      58.073   3.963 -13.644  1.00 90.02           H  
ATOM   1863  O   GLN A 121      57.937   6.177 -15.734  1.00 90.02           O  
ATOM   1864  CG  GLN A 121      58.310   4.311 -11.529  1.00 90.02           C  
ATOM   1865  HG2 GLN A 121      57.232   4.280 -11.374  1.00 90.02           H  
ATOM   1866  HG3 GLN A 121      58.726   5.088 -10.887  1.00 90.02           H  
ATOM   1867  CD  GLN A 121      58.902   2.973 -11.092  1.00 90.02           C  
ATOM   1868  NE2 GLN A 121      58.617   2.548  -9.881  1.00 90.02           N  
ATOM   1869 HE21 GLN A 121      57.951   3.050  -9.312  1.00 90.02           H  
ATOM   1870 HE22 GLN A 121      59.014   1.651  -9.639  1.00 90.02           H  
ATOM   1871  OE1 GLN A 121      59.661   2.298 -11.767  1.00 90.02           O  
ATOM   1872  N   ASP A 122      59.786   7.068 -14.823  1.00 86.40           N  
ATOM   1873  H   ASP A 122      60.274   7.299 -13.970  1.00 86.40           H  
ATOM   1874  CA  ASP A 122      60.468   7.364 -16.072  1.00 86.40           C  
ATOM   1875  HA  ASP A 122      59.745   7.491 -16.878  1.00 86.40           H  
ATOM   1876  C   ASP A 122      61.428   6.224 -16.434  1.00 86.40           C  
ATOM   1877  CB  ASP A 122      61.212   8.682 -15.884  1.00 86.40           C  
ATOM   1878  HB2 ASP A 122      61.930   8.578 -15.070  1.00 86.40           H  
ATOM   1879  HB3 ASP A 122      60.511   9.469 -15.605  1.00 86.40           H  
ATOM   1880  O   ASP A 122      62.440   6.008 -15.757  1.00 86.40           O  
ATOM   1881  CG  ASP A 122      61.947   9.138 -17.127  1.00 86.40           C  
ATOM   1882  OD1 ASP A 122      61.898   8.461 -18.176  1.00 86.40           O  
ATOM   1883  OD2 ASP A 122      62.661  10.150 -16.989  1.00 86.40           O  
ATOM   1884  N   LYS A 123      61.135   5.492 -17.513  1.00 81.19           N  
ATOM   1885  H   LYS A 123      60.322   5.757 -18.050  1.00 81.19           H  
ATOM   1886  CA  LYS A 123      61.972   4.382 -17.991  1.00 81.19           C  
ATOM   1887  HA  LYS A 123      62.655   4.101 -17.189  1.00 81.19           H  
ATOM   1888  C   LYS A 123      62.909   4.793 -19.116  1.00 81.19           C  
ATOM   1889  CB  LYS A 123      61.121   3.144 -18.304  1.00 81.19           C  
ATOM   1890  HB2 LYS A 123      60.213   3.422 -18.838  1.00 81.19           H  
ATOM   1891  HB3 LYS A 123      61.700   2.463 -18.929  1.00 81.19           H  
ATOM   1892  O   LYS A 123      62.921   4.215 -20.194  1.00 81.19           O  
ATOM   1893  CG  LYS A 123      60.788   2.419 -16.999  1.00 81.19           C  
ATOM   1894  HG2 LYS A 123      59.997   2.954 -16.471  1.00 81.19           H  
ATOM   1895  HG3 LYS A 123      61.673   2.391 -16.363  1.00 81.19           H  
ATOM   1896  CD  LYS A 123      60.364   0.978 -17.265  1.00 81.19           C  
ATOM   1897  HD2 LYS A 123      61.111   0.467 -17.872  1.00 81.19           H  
ATOM   1898  HD3 LYS A 123      59.406   0.977 -17.786  1.00 81.19           H  
ATOM   1899  CE  LYS A 123      60.246   0.284 -15.911  1.00 81.19           C  
ATOM   1900  HE2 LYS A 123      61.248   0.096 -15.524  1.00 81.19           H  
ATOM   1901  HE3 LYS A 123      59.736   0.957 -15.221  1.00 81.19           H  
ATOM   1902  NZ  LYS A 123      59.468  -0.961 -16.023  1.00 81.19           N  
ATOM   1903  HZ1 LYS A 123      58.507  -0.690 -16.175  1.00 81.19           H  
ATOM   1904  HZ2 LYS A 123      59.455  -1.451 -15.139  1.00 81.19           H  
ATOM   1905  HZ3 LYS A 123      59.782  -1.534 -16.793  1.00 81.19           H  
ATOM   1906  N   ARG A 124      63.781   5.763 -18.855  1.00 74.61           N  
ATOM   1907  H   ARG A 124      63.636   6.271 -17.994  1.00 74.61           H  
ATOM   1908  CA  ARG A 124      64.720   6.294 -19.860  1.00 74.61           C  
ATOM   1909  HA  ARG A 124      64.112   6.439 -20.753  1.00 74.61           H  
ATOM   1910  C   ARG A 124      65.864   5.368 -20.302  1.00 74.61           C  
ATOM   1911  CB  ARG A 124      65.236   7.664 -19.398  1.00 74.61           C  
ATOM   1912  HB2 ARG A 124      65.106   7.751 -18.319  1.00 74.61           H  
ATOM   1913  HB3 ARG A 124      66.301   7.767 -19.603  1.00 74.61           H  
ATOM   1914  O   ARG A 124      66.734   5.807 -21.057  1.00 74.61           O  
ATOM   1915  CG  ARG A 124      64.504   8.808 -20.113  1.00 74.61           C  
ATOM   1916  HG2 ARG A 124      64.665   8.715 -21.187  1.00 74.61           H  
ATOM   1917  HG3 ARG A 124      63.429   8.754 -19.940  1.00 74.61           H  
ATOM   1918  CD  ARG A 124      65.038  10.173 -19.671  1.00 74.61           C  
ATOM   1919  HD2 ARG A 124      64.432  10.950 -20.137  1.00 74.61           H  
ATOM   1920  HD3 ARG A 124      66.069  10.276 -20.011  1.00 74.61           H  
ATOM   1921  NE  ARG A 124      64.986  10.330 -18.217  1.00 74.61           N  
ATOM   1922  HE  ARG A 124      64.235   9.828 -17.764  1.00 74.61           H  
ATOM   1923  NH1 ARG A 124      65.997  12.375 -18.023  1.00 74.61           N  
ATOM   1924 HH11 ARG A 124      65.815  13.235 -17.525  1.00 74.61           H  
ATOM   1925 HH12 ARG A 124      65.959  12.468 -19.028  1.00 74.61           H  
ATOM   1926  NH2 ARG A 124      65.014  11.448 -16.265  1.00 74.61           N  
ATOM   1927 HH21 ARG A 124      64.986  12.398 -15.924  1.00 74.61           H  
ATOM   1928 HH22 ARG A 124      64.189  10.900 -16.069  1.00 74.61           H  
ATOM   1929  CZ  ARG A 124      65.368  11.365 -17.507  1.00 74.61           C  
ATOM   1930  N   SER A 125      65.934   4.117 -19.844  1.00 78.00           N  
ATOM   1931  H   SER A 125      65.131   3.725 -19.373  1.00 78.00           H  
ATOM   1932  CA  SER A 125      67.064   3.257 -20.204  1.00 78.00           C  
ATOM   1933  HA  SER A 125      67.967   3.854 -20.076  1.00 78.00           H  
ATOM   1934  C   SER A 125      66.997   2.850 -21.680  1.00 78.00           C  
ATOM   1935  CB  SER A 125      67.210   2.060 -19.255  1.00 78.00           C  
ATOM   1936  HB2 SER A 125      66.900   2.340 -18.248  1.00 78.00           H  
ATOM   1937  HB3 SER A 125      68.264   1.785 -19.221  1.00 78.00           H  
ATOM   1938  O   SER A 125      65.928   2.553 -22.213  1.00 78.00           O  
ATOM   1939  OG  SER A 125      66.487   0.929 -19.684  1.00 78.00           O  
ATOM   1940  HG  SER A 125      65.607   0.975 -19.304  1.00 78.00           H  
ATOM   1941  N   LEU A 126      68.151   2.792 -22.357  1.00 74.44           N  
ATOM   1942  H   LEU A 126      68.994   3.111 -21.902  1.00 74.44           H  
ATOM   1943  CA  LEU A 126      68.223   2.356 -23.759  1.00 74.44           C  
ATOM   1944  HA  LEU A 126      67.666   3.072 -24.364  1.00 74.44           H  
ATOM   1945  C   LEU A 126      67.577   0.970 -23.953  1.00 74.44           C  
ATOM   1946  CB  LEU A 126      69.703   2.344 -24.190  1.00 74.44           C  
ATOM   1947  HB2 LEU A 126      70.205   1.536 -23.658  1.00 74.44           H  
ATOM   1948  HB3 LEU A 126      70.171   3.282 -23.893  1.00 74.44           H  
ATOM   1949  O   LEU A 126      66.956   0.707 -24.981  1.00 74.44           O  
ATOM   1950  CG  LEU A 126      69.919   2.150 -25.705  1.00 74.44           C  
ATOM   1951  HG  LEU A 126      69.336   1.301 -26.061  1.00 74.44           H  
ATOM   1952  CD1 LEU A 126      69.525   3.401 -26.495  1.00 74.44           C  
ATOM   1953 HD11 LEU A 126      69.710   3.235 -27.556  1.00 74.44           H  
ATOM   1954 HD12 LEU A 126      68.463   3.607 -26.365  1.00 74.44           H  
ATOM   1955 HD13 LEU A 126      70.103   4.261 -26.157  1.00 74.44           H  
ATOM   1956  CD2 LEU A 126      71.394   1.860 -25.984  1.00 74.44           C  
ATOM   1957 HD21 LEU A 126      71.693   0.947 -25.470  1.00 74.44           H  
ATOM   1958 HD22 LEU A 126      71.541   1.720 -27.055  1.00 74.44           H  
ATOM   1959 HD23 LEU A 126      72.011   2.690 -25.641  1.00 74.44           H  
ATOM   1960  N   THR A 127      67.686   0.102 -22.945  1.00 82.11           N  
ATOM   1961  H   THR A 127      68.199   0.389 -22.124  1.00 82.11           H  
ATOM   1962  CA  THR A 127      67.073  -1.230 -22.912  1.00 82.11           C  
ATOM   1963  HA  THR A 127      67.400  -1.792 -23.786  1.00 82.11           H  
ATOM   1964  C   THR A 127      65.546  -1.165 -22.934  1.00 82.11           C  
ATOM   1965  CB  THR A 127      67.517  -1.978 -21.646  1.00 82.11           C  
ATOM   1966  HB  THR A 127      67.039  -1.530 -20.775  1.00 82.11           H  
ATOM   1967  O   THR A 127      64.923  -1.960 -23.635  1.00 82.11           O  
ATOM   1968  CG2 THR A 127      67.175  -3.468 -21.693  1.00 82.11           C  
ATOM   1969 HG21 THR A 127      67.552  -3.960 -20.796  1.00 82.11           H  
ATOM   1970 HG22 THR A 127      67.627  -3.922 -22.575  1.00 82.11           H  
ATOM   1971 HG23 THR A 127      66.093  -3.593 -21.736  1.00 82.11           H  
ATOM   1972  OG1 THR A 127      68.916  -1.887 -21.479  1.00 82.11           O  
ATOM   1973  HG1 THR A 127      69.110  -2.124 -20.569  1.00 82.11           H  
ATOM   1974  N   ASP A 128      64.939  -0.226 -22.206  1.00 78.45           N  
ATOM   1975  H   ASP A 128      65.494   0.443 -21.692  1.00 78.45           H  
ATOM   1976  CA  ASP A 128      63.481  -0.058 -22.163  1.00 78.45           C  
ATOM   1977  HA  ASP A 128      63.016  -1.033 -22.014  1.00 78.45           H  
ATOM   1978  C   ASP A 128      62.950   0.492 -23.493  1.00 78.45           C  
ATOM   1979  CB  ASP A 128      63.078   0.834 -20.980  1.00 78.45           C  
ATOM   1980  HB2 ASP A 128      61.999   0.987 -21.009  1.00 78.45           H  
ATOM   1981  HB3 ASP A 128      63.564   1.803 -21.086  1.00 78.45           H  
ATOM   1982  O   ASP A 128      62.014  -0.079 -24.055  1.00 78.45           O  
ATOM   1983  CG  ASP A 128      63.441   0.218 -19.626  1.00 78.45           C  
ATOM   1984  OD1 ASP A 128      63.166  -0.989 -19.422  1.00 78.45           O  
ATOM   1985  OD2 ASP A 128      64.058   0.940 -18.808  1.00 78.45           O  
ATOM   1986  N   TYR A 129      63.618   1.503 -24.070  1.00 78.13           N  
ATOM   1987  H   TYR A 129      64.348   1.957 -23.539  1.00 78.13           H  
ATOM   1988  CA  TYR A 129      63.307   1.985 -25.425  1.00 78.13           C  
ATOM   1989  HA  TYR A 129      62.271   2.323 -25.449  1.00 78.13           H  
ATOM   1990  C   TYR A 129      63.443   0.872 -26.470  1.00 78.13           C  
ATOM   1991  CB  TYR A 129      64.217   3.160 -25.813  1.00 78.13           C  
ATOM   1992  HB2 TYR A 129      65.238   2.956 -25.488  1.00 78.13           H  
ATOM   1993  HB3 TYR A 129      64.238   3.242 -26.900  1.00 78.13           H  
ATOM   1994  O   TYR A 129      62.584   0.733 -27.337  1.00 78.13           O  
ATOM   1995  CG  TYR A 129      63.765   4.498 -25.270  1.00 78.13           C  
ATOM   1996  CD1 TYR A 129      62.808   5.258 -25.971  1.00 78.13           C  
ATOM   1997  HD1 TYR A 129      62.428   4.899 -26.915  1.00 78.13           H  
ATOM   1998  CD2 TYR A 129      64.312   4.998 -24.077  1.00 78.13           C  
ATOM   1999  HD2 TYR A 129      65.070   4.441 -23.545  1.00 78.13           H  
ATOM   2000  CE1 TYR A 129      62.338   6.476 -25.443  1.00 78.13           C  
ATOM   2001  HE1 TYR A 129      61.579   7.057 -25.947  1.00 78.13           H  
ATOM   2002  CE2 TYR A 129      63.885   6.239 -23.578  1.00 78.13           C  
ATOM   2003  HE2 TYR A 129      64.356   6.658 -22.702  1.00 78.13           H  
ATOM   2004  OH  TYR A 129      62.420   8.122 -23.700  1.00 78.13           O  
ATOM   2005  HH  TYR A 129      62.800   8.317 -22.840  1.00 78.13           H  
ATOM   2006  CZ  TYR A 129      62.867   6.959 -24.231  1.00 78.13           C  
ATOM   2007  N   THR A 130      64.497   0.053 -26.387  1.00 77.57           N  
ATOM   2008  H   THR A 130      65.173   0.223 -25.656  1.00 77.57           H  
ATOM   2009  CA  THR A 130      64.719  -1.054 -27.333  1.00 77.57           C  
ATOM   2010  HA  THR A 130      64.706  -0.651 -28.345  1.00 77.57           H  
ATOM   2011  C   THR A 130      63.592  -2.083 -27.245  1.00 77.57           C  
ATOM   2012  CB  THR A 130      66.082  -1.729 -27.116  1.00 77.57           C  
ATOM   2013  HB  THR A 130      66.113  -2.192 -26.130  1.00 77.57           H  
ATOM   2014  O   THR A 130      63.034  -2.452 -28.276  1.00 77.57           O  
ATOM   2015  CG2 THR A 130      66.386  -2.786 -28.178  1.00 77.57           C  
ATOM   2016 HG21 THR A 130      66.313  -2.350 -29.175  1.00 77.57           H  
ATOM   2017 HG22 THR A 130      67.393  -3.175 -28.029  1.00 77.57           H  
ATOM   2018 HG23 THR A 130      65.684  -3.617 -28.101  1.00 77.57           H  
ATOM   2019  OG1 THR A 130      67.116  -0.773 -27.208  1.00 77.57           O  
ATOM   2020  HG1 THR A 130      67.044  -0.193 -26.446  1.00 77.57           H  
ATOM   2021  N   LYS A 131      63.193  -2.482 -26.028  1.00 78.55           N  
ATOM   2022  H   LYS A 131      63.666  -2.103 -25.220  1.00 78.55           H  
ATOM   2023  CA  LYS A 131      62.076  -3.413 -25.809  1.00 78.55           C  
ATOM   2024  HA  LYS A 131      62.265  -4.336 -26.358  1.00 78.55           H  
ATOM   2025  C   LYS A 131      60.751  -2.870 -26.337  1.00 78.55           C  
ATOM   2026  CB  LYS A 131      61.934  -3.725 -24.316  1.00 78.55           C  
ATOM   2027  HB2 LYS A 131      60.953  -4.166 -24.144  1.00 78.55           H  
ATOM   2028  HB3 LYS A 131      61.991  -2.796 -23.748  1.00 78.55           H  
ATOM   2029  O   LYS A 131      60.015  -3.619 -26.975  1.00 78.55           O  
ATOM   2030  CG  LYS A 131      62.993  -4.713 -23.817  1.00 78.55           C  
ATOM   2031  HG2 LYS A 131      63.994  -4.342 -24.039  1.00 78.55           H  
ATOM   2032  HG3 LYS A 131      62.856  -5.674 -24.313  1.00 78.55           H  
ATOM   2033  CD  LYS A 131      62.825  -4.879 -22.306  1.00 78.55           C  
ATOM   2034  HD2 LYS A 131      61.821  -5.250 -22.096  1.00 78.55           H  
ATOM   2035  HD3 LYS A 131      62.947  -3.905 -21.834  1.00 78.55           H  
ATOM   2036  CE  LYS A 131      63.863  -5.849 -21.747  1.00 78.55           C  
ATOM   2037  HE2 LYS A 131      63.715  -6.826 -22.207  1.00 78.55           H  
ATOM   2038  HE3 LYS A 131      64.853  -5.489 -22.027  1.00 78.55           H  
ATOM   2039  NZ  LYS A 131      63.736  -5.929 -20.273  1.00 78.55           N  
ATOM   2040  HZ1 LYS A 131      63.839  -5.006 -19.878  1.00 78.55           H  
ATOM   2041  HZ2 LYS A 131      64.440  -6.539 -19.881  1.00 78.55           H  
ATOM   2042  HZ3 LYS A 131      62.819  -6.269 -20.023  1.00 78.55           H  
ATOM   2043  N   GLU A 132      60.443  -1.592 -26.111  1.00 75.34           N  
ATOM   2044  H   GLU A 132      61.044  -1.027 -25.528  1.00 75.34           H  
ATOM   2045  CA  GLU A 132      59.182  -1.025 -26.605  1.00 75.34           C  
ATOM   2046  HA  GLU A 132      58.400  -1.755 -26.393  1.00 75.34           H  
ATOM   2047  C   GLU A 132      59.197  -0.843 -28.126  1.00 75.34           C  
ATOM   2048  CB  GLU A 132      58.815   0.273 -25.865  1.00 75.34           C  
ATOM   2049  HB2 GLU A 132      58.941   0.116 -24.794  1.00 75.34           H  
ATOM   2050  HB3 GLU A 132      59.501   1.063 -26.171  1.00 75.34           H  
ATOM   2051  O   GLU A 132      58.200  -1.126 -28.782  1.00 75.34           O  
ATOM   2052  CG  GLU A 132      57.360   0.735 -26.128  1.00 75.34           C  
ATOM   2053  HG2 GLU A 132      57.255   0.975 -27.186  1.00 75.34           H  
ATOM   2054  HG3 GLU A 132      57.192   1.657 -25.572  1.00 75.34           H  
ATOM   2055  CD  GLU A 132      56.271  -0.295 -25.725  1.00 75.34           C  
ATOM   2056  OE1 GLU A 132      55.113  -0.229 -26.216  1.00 75.34           O  
ATOM   2057  OE2 GLU A 132      56.572  -1.230 -24.951  1.00 75.34           O  
ATOM   2058  N   ILE A 133      60.334  -0.481 -28.729  1.00 74.72           N  
ATOM   2059  H   ILE A 133      61.128  -0.240 -28.154  1.00 74.72           H  
ATOM   2060  CA  ILE A 133      60.473  -0.445 -30.193  1.00 74.72           C  
ATOM   2061  HA  ILE A 133      59.661   0.159 -30.596  1.00 74.72           H  
ATOM   2062  C   ILE A 133      60.311  -1.851 -30.793  1.00 74.72           C  
ATOM   2063  CB  ILE A 133      61.809   0.221 -30.595  1.00 74.72           C  
ATOM   2064  HB  ILE A 133      62.612  -0.242 -30.022  1.00 74.72           H  
ATOM   2065  O   ILE A 133      59.645  -2.002 -31.816  1.00 74.72           O  
ATOM   2066  CG1 ILE A 133      61.764   1.733 -30.269  1.00 74.72           C  
ATOM   2067 HG12 ILE A 133      61.371   1.880 -29.263  1.00 74.72           H  
ATOM   2068 HG13 ILE A 133      61.082   2.234 -30.956  1.00 74.72           H  
ATOM   2069  CG2 ILE A 133      62.112   0.021 -32.097  1.00 74.72           C  
ATOM   2070 HG21 ILE A 133      62.244  -1.039 -32.312  1.00 74.72           H  
ATOM   2071 HG22 ILE A 133      61.290   0.419 -32.692  1.00 74.72           H  
ATOM   2072 HG23 ILE A 133      63.038   0.530 -32.365  1.00 74.72           H  
ATOM   2073  CD1 ILE A 133      63.134   2.423 -30.333  1.00 74.72           C  
ATOM   2074 HD11 ILE A 133      63.505   2.456 -31.357  1.00 74.72           H  
ATOM   2075 HD12 ILE A 133      63.846   1.893 -29.700  1.00 74.72           H  
ATOM   2076 HD13 ILE A 133      63.034   3.445 -29.969  1.00 74.72           H  
ATOM   2077  N   GLU A 134      60.878  -2.893 -30.179  1.00 79.11           N  
ATOM   2078  H   GLU A 134      61.449  -2.725 -29.363  1.00 79.11           H  
ATOM   2079  CA  GLU A 134      60.672  -4.289 -30.600  1.00 79.11           C  
ATOM   2080  HA  GLU A 134      60.923  -4.389 -31.656  1.00 79.11           H  
ATOM   2081  C   GLU A 134      59.203  -4.724 -30.455  1.00 79.11           C  
ATOM   2082  CB  GLU A 134      61.590  -5.225 -29.798  1.00 79.11           C  
ATOM   2083  HB2 GLU A 134      61.529  -4.972 -28.740  1.00 79.11           H  
ATOM   2084  HB3 GLU A 134      61.241  -6.249 -29.929  1.00 79.11           H  
ATOM   2085  O   GLU A 134      58.641  -5.350 -31.360  1.00 79.11           O  
ATOM   2086  CG  GLU A 134      63.050  -5.154 -30.273  1.00 79.11           C  
ATOM   2087  HG2 GLU A 134      63.399  -4.122 -30.230  1.00 79.11           H  
ATOM   2088  HG3 GLU A 134      63.081  -5.459 -31.319  1.00 79.11           H  
ATOM   2089  CD  GLU A 134      64.004  -6.047 -29.460  1.00 79.11           C  
ATOM   2090  OE1 GLU A 134      65.188  -6.107 -29.863  1.00 79.11           O  
ATOM   2091  OE2 GLU A 134      63.562  -6.668 -28.466  1.00 79.11           O  
ATOM   2092  N   ARG A 135      58.539  -4.329 -29.362  1.00 75.19           N  
ATOM   2093  H   ARG A 135      59.063  -3.858 -28.639  1.00 75.19           H  
ATOM   2094  CA  ARG A 135      57.104  -4.562 -29.145  1.00 75.19           C  
ATOM   2095  HA  ARG A 135      56.903  -5.629 -29.237  1.00 75.19           H  
ATOM   2096  C   ARG A 135      56.233  -3.840 -30.179  1.00 75.19           C  
ATOM   2097  CB  ARG A 135      56.747  -4.124 -27.720  1.00 75.19           C  
ATOM   2098  HB2 ARG A 135      57.455  -4.568 -27.020  1.00 75.19           H  
ATOM   2099  HB3 ARG A 135      56.816  -3.039 -27.641  1.00 75.19           H  
ATOM   2100  O   ARG A 135      55.289  -4.420 -30.712  1.00 75.19           O  
ATOM   2101  CG  ARG A 135      55.335  -4.571 -27.332  1.00 75.19           C  
ATOM   2102  HG2 ARG A 135      54.608  -4.204 -28.057  1.00 75.19           H  
ATOM   2103  HG3 ARG A 135      55.298  -5.660 -27.323  1.00 75.19           H  
ATOM   2104  CD  ARG A 135      54.985  -4.042 -25.937  1.00 75.19           C  
ATOM   2105  HD2 ARG A 135      54.714  -4.890 -25.308  1.00 75.19           H  
ATOM   2106  HD3 ARG A 135      55.866  -3.588 -25.485  1.00 75.19           H  
ATOM   2107  NE  ARG A 135      53.912  -3.033 -25.984  1.00 75.19           N  
ATOM   2108  HE  ARG A 135      54.234  -2.106 -26.219  1.00 75.19           H  
ATOM   2109  NH1 ARG A 135      52.351  -4.176 -24.730  1.00 75.19           N  
ATOM   2110 HH11 ARG A 135      51.503  -4.170 -24.182  1.00 75.19           H  
ATOM   2111 HH12 ARG A 135      53.050  -4.884 -24.555  1.00 75.19           H  
ATOM   2112  NH2 ARG A 135      51.873  -2.153 -25.540  1.00 75.19           N  
ATOM   2113 HH21 ARG A 135      51.165  -2.061 -24.826  1.00 75.19           H  
ATOM   2114 HH22 ARG A 135      52.293  -1.299 -25.877  1.00 75.19           H  
ATOM   2115  CZ  ARG A 135      52.723  -3.132 -25.423  1.00 75.19           C  
ATOM   2116  N   LEU A 136      56.549  -2.590 -30.506  1.00 66.96           N  
ATOM   2117  H   LEU A 136      57.286  -2.138 -29.984  1.00 66.96           H  
ATOM   2118  CA  LEU A 136      55.831  -1.818 -31.524  1.00 66.96           C  
ATOM   2119  HA  LEU A 136      54.760  -1.916 -31.349  1.00 66.96           H  
ATOM   2120  C   LEU A 136      56.076  -2.370 -32.934  1.00 66.96           C  
ATOM   2121  CB  LEU A 136      56.220  -0.333 -31.414  1.00 66.96           C  
ATOM   2122  HB2 LEU A 136      55.870   0.188 -32.306  1.00 66.96           H  
ATOM   2123  HB3 LEU A 136      57.307  -0.260 -31.394  1.00 66.96           H  
ATOM   2124  O   LEU A 136      55.154  -2.388 -33.744  1.00 66.96           O  
ATOM   2125  CG  LEU A 136      55.640   0.385 -30.178  1.00 66.96           C  
ATOM   2126  HG  LEU A 136      55.876  -0.176 -29.274  1.00 66.96           H  
ATOM   2127  CD1 LEU A 136      56.258   1.779 -30.067  1.00 66.96           C  
ATOM   2128 HD11 LEU A 136      55.861   2.284 -29.186  1.00 66.96           H  
ATOM   2129 HD12 LEU A 136      57.337   1.689 -29.945  1.00 66.96           H  
ATOM   2130 HD13 LEU A 136      56.033   2.371 -30.954  1.00 66.96           H  
ATOM   2131  CD2 LEU A 136      54.118   0.539 -30.262  1.00 66.96           C  
ATOM   2132 HD21 LEU A 136      53.772   1.101 -29.394  1.00 66.96           H  
ATOM   2133 HD22 LEU A 136      53.844   1.078 -31.170  1.00 66.96           H  
ATOM   2134 HD23 LEU A 136      53.636  -0.438 -30.249  1.00 66.96           H  
ATOM   2135  N   LYS A 137      57.273  -2.902 -33.214  1.00 69.25           N  
ATOM   2136  H   LYS A 137      58.005  -2.803 -32.524  1.00 69.25           H  
ATOM   2137  CA  LYS A 137      57.565  -3.616 -34.468  1.00 69.25           C  
ATOM   2138  HA  LYS A 137      57.251  -3.000 -35.311  1.00 69.25           H  
ATOM   2139  C   LYS A 137      56.783  -4.923 -34.604  1.00 69.25           C  
ATOM   2140  CB  LYS A 137      59.068  -3.902 -34.577  1.00 69.25           C  
ATOM   2141  HB2 LYS A 137      59.442  -4.260 -33.617  1.00 69.25           H  
ATOM   2142  HB3 LYS A 137      59.222  -4.691 -35.313  1.00 69.25           H  
ATOM   2143  O   LYS A 137      56.410  -5.281 -35.716  1.00 69.25           O  
ATOM   2144  CG  LYS A 137      59.866  -2.674 -35.026  1.00 69.25           C  
ATOM   2145  HG2 LYS A 137      59.690  -1.836 -34.352  1.00 69.25           H  
ATOM   2146  HG3 LYS A 137      59.548  -2.388 -36.029  1.00 69.25           H  
ATOM   2147  CD  LYS A 137      61.357  -3.021 -35.042  1.00 69.25           C  
ATOM   2148  HD2 LYS A 137      61.666  -3.287 -34.032  1.00 69.25           H  
ATOM   2149  HD3 LYS A 137      61.518  -3.875 -35.701  1.00 69.25           H  
ATOM   2150  CE  LYS A 137      62.174  -1.826 -35.532  1.00 69.25           C  
ATOM   2151  HE2 LYS A 137      61.831  -1.552 -36.530  1.00 69.25           H  
ATOM   2152  HE3 LYS A 137      61.982  -0.985 -34.867  1.00 69.25           H  
ATOM   2153  NZ  LYS A 137      63.620  -2.152 -35.548  1.00 69.25           N  
ATOM   2154  HZ1 LYS A 137      64.163  -1.355 -35.848  1.00 69.25           H  
ATOM   2155  HZ2 LYS A 137      63.921  -2.409 -34.618  1.00 69.25           H  
ATOM   2156  HZ3 LYS A 137      63.801  -2.932 -36.163  1.00 69.25           H  
ATOM   2157  N   THR A 138      56.539  -5.637 -33.504  1.00 61.59           N  
ATOM   2158  H   THR A 138      56.913  -5.307 -32.626  1.00 61.59           H  
ATOM   2159  CA  THR A 138      55.754  -6.886 -33.524  1.00 61.59           C  
ATOM   2160  HA  THR A 138      56.008  -7.432 -34.433  1.00 61.59           H  
ATOM   2161  C   THR A 138      54.248  -6.638 -33.617  1.00 61.59           C  
ATOM   2162  CB  THR A 138      56.089  -7.814 -32.347  1.00 61.59           C  
ATOM   2163  HB  THR A 138      55.331  -8.594 -32.276  1.00 61.59           H  
ATOM   2164  O   THR A 138      53.546  -7.455 -34.205  1.00 61.59           O  
ATOM   2165  CG2 THR A 138      57.454  -8.476 -32.520  1.00 61.59           C  
ATOM   2166 HG21 THR A 138      57.662  -9.112 -31.660  1.00 61.59           H  
ATOM   2167 HG22 THR A 138      58.238  -7.723 -32.609  1.00 61.59           H  
ATOM   2168 HG23 THR A 138      57.449  -9.093 -33.418  1.00 61.59           H  
ATOM   2169  OG1 THR A 138      56.154  -7.118 -31.133  1.00 61.59           O  
ATOM   2170  HG1 THR A 138      57.001  -6.666 -31.113  1.00 61.59           H  
ATOM   2171  N   LYS A 139      53.752  -5.476 -33.165  1.00 50.69           N  
ATOM   2172  H   LYS A 139      54.380  -4.881 -32.643  1.00 50.69           H  
ATOM   2173  CA  LYS A 139      52.377  -4.988 -33.402  1.00 50.69           C  
ATOM   2174  HA  LYS A 139      51.708  -5.848 -33.380  1.00 50.69           H  
ATOM   2175  C   LYS A 139      52.158  -4.389 -34.802  1.00 50.69           C  
ATOM   2176  CB  LYS A 139      51.952  -4.018 -32.286  1.00 50.69           C  
ATOM   2177  HB2 LYS A 139      51.088  -3.439 -32.612  1.00 50.69           H  
ATOM   2178  HB3 LYS A 139      52.762  -3.319 -32.075  1.00 50.69           H  
ATOM   2179  O   LYS A 139      51.343  -3.480 -34.967  1.00 50.69           O  
ATOM   2180  CG  LYS A 139      51.531  -4.744 -31.006  1.00 50.69           C  
ATOM   2181  HG2 LYS A 139      50.806  -5.519 -31.254  1.00 50.69           H  
ATOM   2182  HG3 LYS A 139      52.401  -5.202 -30.534  1.00 50.69           H  
ATOM   2183  CD  LYS A 139      50.882  -3.735 -30.051  1.00 50.69           C  
ATOM   2184  HD2 LYS A 139      50.078  -3.215 -30.572  1.00 50.69           H  
ATOM   2185  HD3 LYS A 139      51.632  -3.009 -29.736  1.00 50.69           H  
ATOM   2186  CE  LYS A 139      50.303  -4.458 -28.835  1.00 50.69           C  
ATOM   2187  HE2 LYS A 139      49.618  -5.229 -29.188  1.00 50.69           H  
ATOM   2188  HE3 LYS A 139      51.116  -4.955 -28.305  1.00 50.69           H  
ATOM   2189  NZ  LYS A 139      49.592  -3.513 -27.939  1.00 50.69           N  
ATOM   2190  HZ1 LYS A 139      48.865  -3.034 -28.450  1.00 50.69           H  
ATOM   2191  HZ2 LYS A 139      50.235  -2.828 -27.570  1.00 50.69           H  
ATOM   2192  HZ3 LYS A 139      49.161  -4.014 -27.175  1.00 50.69           H  
ATOM   2193  N   GLY A 140      52.852  -4.906 -35.819  1.00 41.12           N  
ATOM   2194  H   GLY A 140      53.456  -5.692 -35.625  1.00 41.12           H  
ATOM   2195  CA  GLY A 140      52.479  -4.637 -37.207  1.00 41.12           C  
ATOM   2196  HA2 GLY A 140      53.038  -5.287 -37.879  1.00 41.12           H  
ATOM   2197  HA3 GLY A 140      52.717  -3.598 -37.435  1.00 41.12           H  
ATOM   2198  C   GLY A 140      50.976  -4.902 -37.399  1.00 41.12           C  
ATOM   2199  O   GLY A 140      50.458  -5.877 -36.844  1.00 41.12           O  
ATOM   2200  N   PRO A 141      50.239  -4.028 -38.104  1.00 37.87           N  
ATOM   2201  CA  PRO A 141      48.807  -4.208 -38.272  1.00 37.87           C  
ATOM   2202  HA  PRO A 141      48.317  -4.319 -37.305  1.00 37.87           H  
ATOM   2203  C   PRO A 141      48.615  -5.476 -39.106  1.00 37.87           C  
ATOM   2204  CB  PRO A 141      48.322  -2.929 -38.965  1.00 37.87           C  
ATOM   2205  HB2 PRO A 141      47.455  -3.105 -39.600  1.00 37.87           H  
ATOM   2206  HB3 PRO A 141      48.090  -2.178 -38.209  1.00 37.87           H  
ATOM   2207  O   PRO A 141      49.190  -5.571 -40.183  1.00 37.87           O  
ATOM   2208  CG  PRO A 141      49.540  -2.474 -39.774  1.00 37.87           C  
ATOM   2209  HG2 PRO A 141      49.547  -1.394 -39.918  1.00 37.87           H  
ATOM   2210  HG3 PRO A 141      49.553  -2.984 -40.737  1.00 37.87           H  
ATOM   2211  CD  PRO A 141      50.729  -2.939 -38.932  1.00 37.87           C  
ATOM   2212  HD2 PRO A 141      51.540  -3.270 -39.580  1.00 37.87           H  
ATOM   2213  HD3 PRO A 141      51.064  -2.123 -38.291  1.00 37.87           H  
ATOM   2214  N   TYR A 142      47.822  -6.427 -38.616  1.00 34.26           N  
ATOM   2215  H   TYR A 142      47.410  -6.254 -37.710  1.00 34.26           H  
ATOM   2216  CA  TYR A 142      47.588  -7.749 -39.213  1.00 34.26           C  
ATOM   2217  HA  TYR A 142      46.725  -8.163 -38.692  1.00 34.26           H  
ATOM   2218  C   TYR A 142      48.710  -8.777 -39.018  1.00 34.26           C  
ATOM   2219  CB  TYR A 142      47.154  -7.671 -40.689  1.00 34.26           C  
ATOM   2220  HB2 TYR A 142      47.907  -7.198 -41.318  1.00 34.26           H  
ATOM   2221  HB3 TYR A 142      47.080  -8.693 -41.061  1.00 34.26           H  
ATOM   2222  O   TYR A 142      49.520  -9.041 -39.902  1.00 34.26           O  
ATOM   2223  CG  TYR A 142      45.818  -7.008 -40.913  1.00 34.26           C  
ATOM   2224  CD1 TYR A 142      44.698  -7.826 -41.130  1.00 34.26           C  
ATOM   2225  HD1 TYR A 142      44.806  -8.900 -41.155  1.00 34.26           H  
ATOM   2226  CD2 TYR A 142      45.684  -5.605 -40.921  1.00 34.26           C  
ATOM   2227  HD2 TYR A 142      46.558  -4.981 -40.804  1.00 34.26           H  
ATOM   2228  CE1 TYR A 142      43.436  -7.250 -41.338  1.00 34.26           C  
ATOM   2229  HE1 TYR A 142      42.568  -7.867 -41.516  1.00 34.26           H  
ATOM   2230  CE2 TYR A 142      44.416  -5.022 -41.112  1.00 34.26           C  
ATOM   2231  HE2 TYR A 142      44.306  -3.948 -41.120  1.00 34.26           H  
ATOM   2232  OH  TYR A 142      42.063  -5.311 -41.524  1.00 34.26           O  
ATOM   2233  HH  TYR A 142      42.068  -4.352 -41.485  1.00 34.26           H  
ATOM   2234  CZ  TYR A 142      43.291  -5.851 -41.321  1.00 34.26           C  
ATOM   2235  N   LYS A 143      48.633  -9.506 -37.904  1.00 27.52           N  
ATOM   2236  H   LYS A 143      48.035  -9.178 -37.159  1.00 27.52           H  
ATOM   2237  CA  LYS A 143      48.918 -10.941 -37.931  1.00 27.52           C  
ATOM   2238  HA  LYS A 143      49.124 -11.239 -38.959  1.00 27.52           H  
ATOM   2239  C   LYS A 143      47.637 -11.660 -37.523  1.00 27.52           C  
ATOM   2240  CB  LYS A 143      50.166 -11.275 -37.099  1.00 27.52           C  
ATOM   2241  HB2 LYS A 143      50.824 -10.406 -37.065  1.00 27.52           H  
ATOM   2242  HB3 LYS A 143      49.891 -11.538 -36.078  1.00 27.52           H  
ATOM   2243  O   LYS A 143      47.388 -11.908 -36.351  1.00 27.52           O  
ATOM   2244  CG  LYS A 143      50.934 -12.426 -37.762  1.00 27.52           C  
ATOM   2245  HG2 LYS A 143      51.281 -12.104 -38.744  1.00 27.52           H  
ATOM   2246  HG3 LYS A 143      50.267 -13.279 -37.884  1.00 27.52           H  
ATOM   2247  CD  LYS A 143      52.134 -12.847 -36.914  1.00 27.52           C  
ATOM   2248  HD2 LYS A 143      51.758 -13.243 -35.971  1.00 27.52           H  
ATOM   2249  HD3 LYS A 143      52.778 -11.990 -36.721  1.00 27.52           H  
ATOM   2250  CE  LYS A 143      52.908 -13.930 -37.667  1.00 27.52           C  
ATOM   2251  HE2 LYS A 143      53.456 -13.477 -38.493  1.00 27.52           H  
ATOM   2252  HE3 LYS A 143      52.182 -14.626 -38.088  1.00 27.52           H  
ATOM   2253  NZ  LYS A 143      53.807 -14.671 -36.757  1.00 27.52           N  
ATOM   2254  HZ1 LYS A 143      53.235 -15.120 -36.056  1.00 27.52           H  
ATOM   2255  HZ2 LYS A 143      54.470 -14.056 -36.307  1.00 27.52           H  
ATOM   2256  HZ3 LYS A 143      54.278 -15.407 -37.262  1.00 27.52           H  
ATOM   2257  N   ILE A 144      46.756 -11.853 -38.500  1.00 33.06           N  
ATOM   2258  H   ILE A 144      47.041 -11.604 -39.437  1.00 33.06           H  
ATOM   2259  CA  ILE A 144      45.710 -12.865 -38.389  1.00 33.06           C  
ATOM   2260  HA  ILE A 144      45.250 -12.831 -37.401  1.00 33.06           H  
ATOM   2261  C   ILE A 144      46.471 -14.177 -38.551  1.00 33.06           C  
ATOM   2262  CB  ILE A 144      44.616 -12.668 -39.467  1.00 33.06           C  
ATOM   2263  HB  ILE A 144      45.081 -12.738 -40.451  1.00 33.06           H  
ATOM   2264  O   ILE A 144      47.031 -14.418 -39.620  1.00 33.06           O  
ATOM   2265  CG1 ILE A 144      43.951 -11.277 -39.332  1.00 33.06           C  
ATOM   2266 HG12 ILE A 144      43.433 -11.216 -38.375  1.00 33.06           H  
ATOM   2267 HG13 ILE A 144      44.719 -10.504 -39.343  1.00 33.06           H  
ATOM   2268  CG2 ILE A 144      43.546 -13.770 -39.353  1.00 33.06           C  
ATOM   2269 HG21 ILE A 144      44.004 -14.756 -39.283  1.00 33.06           H  
ATOM   2270 HG22 ILE A 144      42.943 -13.619 -38.457  1.00 33.06           H  
ATOM   2271 HG23 ILE A 144      42.897 -13.763 -40.228  1.00 33.06           H  
ATOM   2272  CD1 ILE A 144      42.960 -10.944 -40.455  1.00 33.06           C  
ATOM   2273 HD11 ILE A 144      42.108 -11.624 -40.428  1.00 33.06           H  
ATOM   2274 HD12 ILE A 144      42.587  -9.930 -40.313  1.00 33.06           H  
ATOM   2275 HD13 ILE A 144      43.454 -11.016 -41.424  1.00 33.06           H  
ATOM   2276  N   ASP A 145      46.572 -14.971 -37.489  1.00 29.37           N  
ATOM   2277  H   ASP A 145      46.178 -14.683 -36.605  1.00 29.37           H  
ATOM   2278  CA  ASP A 145      47.057 -16.346 -37.592  1.00 29.37           C  
ATOM   2279  HA  ASP A 145      48.014 -16.363 -38.113  1.00 29.37           H  
ATOM   2280  C   ASP A 145      46.044 -17.133 -38.441  1.00 29.37           C  
ATOM   2281  CB  ASP A 145      47.254 -16.969 -36.194  1.00 29.37           C  
ATOM   2282  HB2 ASP A 145      46.406 -16.711 -35.559  1.00 29.37           H  
ATOM   2283  HB3 ASP A 145      47.267 -18.054 -36.302  1.00 29.37           H  
ATOM   2284  O   ASP A 145      45.059 -17.660 -37.931  1.00 29.37           O  
ATOM   2285  CG  ASP A 145      48.568 -16.573 -35.501  1.00 29.37           C  
ATOM   2286  OD1 ASP A 145      49.596 -16.391 -36.201  1.00 29.37           O  
ATOM   2287  OD2 ASP A 145      48.554 -16.457 -34.256  1.00 29.37           O  
ATOM   2288  N   ILE A 146      46.245 -17.153 -39.762  1.00 27.63           N  
ATOM   2289  H   ILE A 146      46.978 -16.569 -40.136  1.00 27.63           H  
ATOM   2290  CA  ILE A 146      45.499 -18.028 -40.683  1.00 27.63           C  
ATOM   2291  HA  ILE A 146      44.518 -18.219 -40.250  1.00 27.63           H  
ATOM   2292  C   ILE A 146      46.171 -19.412 -40.773  1.00 27.63           C  
ATOM   2293  CB  ILE A 146      45.246 -17.331 -42.049  1.00 27.63           C  
ATOM   2294  HB  ILE A 146      46.207 -17.066 -42.490  1.00 27.63           H  
ATOM   2295  O   ILE A 146      45.543 -20.378 -41.194  1.00 27.63           O  
ATOM   2296  CG1 ILE A 146      44.430 -16.034 -41.818  1.00 27.63           C  
ATOM   2297 HG12 ILE A 146      43.532 -16.272 -41.248  1.00 27.63           H  
ATOM   2298 HG13 ILE A 146      45.043 -15.355 -41.226  1.00 27.63           H  
ATOM   2299  CG2 ILE A 146      44.504 -18.251 -43.038  1.00 27.63           C  
ATOM   2300 HG21 ILE A 146      44.316 -17.742 -43.983  1.00 27.63           H  
ATOM   2301 HG22 ILE A 146      45.122 -19.116 -43.280  1.00 27.63           H  
ATOM   2302 HG23 ILE A 146      43.564 -18.594 -42.606  1.00 27.63           H  
ATOM   2303  CD1 ILE A 146      44.011 -15.255 -43.072  1.00 27.63           C  
ATOM   2304 HD11 ILE A 146      43.239 -15.796 -43.618  1.00 27.63           H  
ATOM   2305 HD12 ILE A 146      43.606 -14.287 -42.774  1.00 27.63           H  
ATOM   2306 HD13 ILE A 146      44.877 -15.094 -43.714  1.00 27.63           H  
ATOM   2307  N   ASP A 147      47.388 -19.579 -40.255  1.00 31.69           N  
ATOM   2308  H   ASP A 147      47.886 -18.765 -39.923  1.00 31.69           H  
ATOM   2309  CA  ASP A 147      48.152 -20.823 -40.434  1.00 31.69           C  
ATOM   2310  HA  ASP A 147      47.900 -21.226 -41.415  1.00 31.69           H  
ATOM   2311  C   ASP A 147      47.797 -21.948 -39.438  1.00 31.69           C  
ATOM   2312  CB  ASP A 147      49.657 -20.509 -40.480  1.00 31.69           C  
ATOM   2313  HB2 ASP A 147      49.945 -20.026 -39.547  1.00 31.69           H  
ATOM   2314  HB3 ASP A 147      50.216 -21.442 -40.562  1.00 31.69           H  
ATOM   2315  O   ASP A 147      48.514 -22.940 -39.346  1.00 31.69           O  
ATOM   2316  CG  ASP A 147      50.073 -19.622 -41.664  1.00 31.69           C  
ATOM   2317  OD1 ASP A 147      49.296 -19.496 -42.637  1.00 31.69           O  
ATOM   2318  OD2 ASP A 147      51.179 -19.041 -41.570  1.00 31.69           O  
ATOM   2319  N   ALA A 148      46.689 -21.846 -38.695  1.00 30.59           N  
ATOM   2320  H   ALA A 148      46.120 -21.019 -38.810  1.00 30.59           H  
ATOM   2321  CA  ALA A 148      46.239 -22.914 -37.790  1.00 30.59           C  
ATOM   2322  HA  ALA A 148      47.066 -23.605 -37.624  1.00 30.59           H  
ATOM   2323  C   ALA A 148      45.097 -23.788 -38.348  1.00 30.59           C  
ATOM   2324  CB  ALA A 148      45.916 -22.305 -36.422  1.00 30.59           C  
ATOM   2325  HB1 ALA A 148      46.786 -21.769 -36.043  1.00 30.59           H  
ATOM   2326  HB2 ALA A 148      45.654 -23.095 -35.718  1.00 30.59           H  
ATOM   2327  HB3 ALA A 148      45.078 -21.613 -36.512  1.00 30.59           H  
ATOM   2328  O   ALA A 148      44.647 -24.702 -37.656  1.00 30.59           O  
ATOM   2329  N   ALA A 149      44.605 -23.535 -39.567  1.00 27.51           N  
ATOM   2330  H   ALA A 149      45.010 -22.787 -40.112  1.00 27.51           H  
ATOM   2331  CA  ALA A 149      43.409 -24.214 -40.079  1.00 27.51           C  
ATOM   2332  HA  ALA A 149      42.881 -24.666 -39.239  1.00 27.51           H  
ATOM   2333  C   ALA A 149      43.663 -25.378 -41.054  1.00 27.51           C  
ATOM   2334  CB  ALA A 149      42.455 -23.165 -40.651  1.00 27.51           C  
ATOM   2335  HB1 ALA A 149      42.235 -22.410 -39.896  1.00 27.51           H  
ATOM   2336  HB2 ALA A 149      41.525 -23.642 -40.961  1.00 27.51           H  
ATOM   2337  HB3 ALA A 149      42.912 -22.685 -41.517  1.00 27.51           H  
ATOM   2338  O   ALA A 149      42.713 -26.091 -41.382  1.00 27.51           O  
ATOM   2339  N   GLU A 150      44.897 -25.638 -41.489  1.00 28.68           N  
ATOM   2340  H   GLU A 150      45.673 -25.069 -41.182  1.00 28.68           H  
ATOM   2341  CA  GLU A 150      45.173 -26.727 -42.432  1.00 28.68           C  
ATOM   2342  HA  GLU A 150      44.266 -27.317 -42.570  1.00 28.68           H  
ATOM   2343  C   GLU A 150      46.208 -27.709 -41.862  1.00 28.68           C  
ATOM   2344  CB  GLU A 150      45.500 -26.177 -43.833  1.00 28.68           C  
ATOM   2345  HB2 GLU A 150      45.815 -27.008 -44.464  1.00 28.68           H  
ATOM   2346  HB3 GLU A 150      46.312 -25.453 -43.766  1.00 28.68           H  
ATOM   2347  O   GLU A 150      47.313 -27.335 -41.498  1.00 28.68           O  
ATOM   2348  CG  GLU A 150      44.248 -25.523 -44.463  1.00 28.68           C  
ATOM   2349  HG2 GLU A 150      43.962 -24.657 -43.865  1.00 28.68           H  
ATOM   2350  HG3 GLU A 150      43.430 -26.241 -44.417  1.00 28.68           H  
ATOM   2351  CD  GLU A 150      44.414 -25.068 -45.924  1.00 28.68           C  
ATOM   2352  OE1 GLU A 150      43.367 -24.773 -46.549  1.00 28.68           O  
ATOM   2353  OE2 GLU A 150      45.559 -25.030 -46.424  1.00 28.68           O  
ATOM   2354  N   GLU A 151      45.805 -28.982 -41.797  1.00 30.40           N  
ATOM   2355  H   GLU A 151      44.882 -29.153 -42.169  1.00 30.40           H  
ATOM   2356  CA  GLU A 151      46.597 -30.165 -41.421  1.00 30.40           C  
ATOM   2357  HA  GLU A 151      46.008 -31.013 -41.772  1.00 30.40           H  
ATOM   2358  C   GLU A 151      46.806 -30.467 -39.925  1.00 30.40           C  
ATOM   2359  CB  GLU A 151      47.907 -30.285 -42.220  1.00 30.40           C  
ATOM   2360  HB2 GLU A 151      48.366 -31.236 -41.952  1.00 30.40           H  
ATOM   2361  HB3 GLU A 151      48.596 -29.487 -41.944  1.00 30.40           H  
ATOM   2362  O   GLU A 151      47.926 -30.516 -39.426  1.00 30.40           O  
ATOM   2363  CG  GLU A 151      47.692 -30.284 -43.739  1.00 30.40           C  
ATOM   2364  HG2 GLU A 151      46.924 -31.021 -43.976  1.00 30.40           H  
ATOM   2365  HG3 GLU A 151      47.329 -29.307 -44.057  1.00 30.40           H  
ATOM   2366  CD  GLU A 151      48.973 -30.627 -44.516  1.00 30.40           C  
ATOM   2367  OE1 GLU A 151      48.832 -30.945 -45.720  1.00 30.40           O  
ATOM   2368  OE2 GLU A 151      50.071 -30.659 -43.914  1.00 30.40           O  
ATOM   2369  N   ASN A 152      45.747 -30.905 -39.229  1.00 32.98           N  
ATOM   2370  H   ASN A 152      44.825 -30.692 -39.581  1.00 32.98           H  
ATOM   2371  CA  ASN A 152      45.923 -32.091 -38.377  1.00 32.98           C  
ATOM   2372  HA  ASN A 152      46.585 -32.746 -38.945  1.00 32.98           H  
ATOM   2373  C   ASN A 152      44.626 -32.889 -38.168  1.00 32.98           C  
ATOM   2374  CB  ASN A 152      46.652 -31.760 -37.053  1.00 32.98           C  
ATOM   2375  HB2 ASN A 152      47.194 -30.818 -37.140  1.00 32.98           H  
ATOM   2376  HB3 ASN A 152      45.947 -31.629 -36.232  1.00 32.98           H  
ATOM   2377  O   ASN A 152      43.999 -32.856 -37.113  1.00 32.98           O  
ATOM   2378  CG  ASN A 152      47.658 -32.840 -36.689  1.00 32.98           C  
ATOM   2379  ND2 ASN A 152      48.548 -32.557 -35.769  1.00 32.98           N  
ATOM   2380 HD21 ASN A 152      49.267 -33.250 -35.616  1.00 32.98           H  
ATOM   2381 HD22 ASN A 152      48.614 -31.607 -35.433  1.00 32.98           H  
ATOM   2382  OD1 ASN A 152      47.652 -33.956 -37.193  1.00 32.98           O  
ATOM   2383  N   GLN A 153      44.226 -33.660 -39.180  1.00 35.37           N  
ATOM   2384  H   GLN A 153      44.765 -33.649 -40.034  1.00 35.37           H  
ATOM   2385  CA  GLN A 153      43.089 -34.585 -39.088  1.00 35.37           C  
ATOM   2386  HA  GLN A 153      42.271 -34.060 -38.595  1.00 35.37           H  
ATOM   2387  C   GLN A 153      43.344 -35.827 -38.207  1.00 35.37           C  
ATOM   2388  CB  GLN A 153      42.606 -34.974 -40.503  1.00 35.37           C  
ATOM   2389  HB2 GLN A 153      43.463 -35.188 -41.142  1.00 35.37           H  
ATOM   2390  HB3 GLN A 153      41.994 -35.874 -40.451  1.00 35.37           H  
ATOM   2391  O   GLN A 153      42.523 -36.733 -38.229  1.00 35.37           O  
ATOM   2392  CG  GLN A 153      41.733 -33.881 -41.136  1.00 35.37           C  
ATOM   2393  HG2 GLN A 153      42.327 -32.980 -41.287  1.00 35.37           H  
ATOM   2394  HG3 GLN A 153      40.914 -33.642 -40.458  1.00 35.37           H  
ATOM   2395  CD  GLN A 153      41.133 -34.300 -42.478  1.00 35.37           C  
ATOM   2396  NE2 GLN A 153      40.236 -33.514 -43.031  1.00 35.37           N  
ATOM   2397 HE21 GLN A 153      39.987 -32.633 -42.606  1.00 35.37           H  
ATOM   2398 HE22 GLN A 153      39.906 -33.797 -43.942  1.00 35.37           H  
ATOM   2399  OE1 GLN A 153      41.448 -35.326 -43.059  1.00 35.37           O  
ATOM   2400  N   ASN A 154      44.430 -35.921 -37.423  1.00 31.91           N  
ATOM   2401  H   ASN A 154      45.079 -35.148 -37.385  1.00 31.91           H  
ATOM   2402  CA  ASN A 154      44.761 -37.175 -36.723  1.00 31.91           C  
ATOM   2403  HA  ASN A 154      43.825 -37.690 -36.504  1.00 31.91           H  
ATOM   2404  C   ASN A 154      45.382 -37.045 -35.321  1.00 31.91           C  
ATOM   2405  CB  ASN A 154      45.571 -38.073 -37.681  1.00 31.91           C  
ATOM   2406  HB2 ASN A 154      46.220 -38.753 -37.129  1.00 31.91           H  
ATOM   2407  HB3 ASN A 154      46.211 -37.455 -38.312  1.00 31.91           H  
ATOM   2408  O   ASN A 154      46.083 -37.952 -34.873  1.00 31.91           O  
ATOM   2409  CG  ASN A 154      44.690 -38.960 -38.546  1.00 31.91           C  
ATOM   2410  ND2 ASN A 154      45.163 -39.337 -39.707  1.00 31.91           N  
ATOM   2411 HD21 ASN A 154      44.524 -39.875 -40.274  1.00 31.91           H  
ATOM   2412 HD22 ASN A 154      46.036 -38.962 -40.050  1.00 31.91           H  
ATOM   2413  OD1 ASN A 154      43.611 -39.393 -38.186  1.00 31.91           O  
ATOM   2414  N   ALA A 155      45.073 -35.992 -34.566  1.00 31.97           N  
ATOM   2415  H   ALA A 155      44.510 -35.249 -34.954  1.00 31.97           H  
ATOM   2416  CA  ALA A 155      45.415 -35.951 -33.145  1.00 31.97           C  
ATOM   2417  HA  ALA A 155      45.984 -36.839 -32.868  1.00 31.97           H  
ATOM   2418  C   ALA A 155      44.151 -35.979 -32.278  1.00 31.97           C  
ATOM   2419  CB  ALA A 155      46.360 -34.781 -32.875  1.00 31.97           C  
ATOM   2420  HB1 ALA A 155      45.866 -33.841 -33.121  1.00 31.97           H  
ATOM   2421  HB2 ALA A 155      47.257 -34.880 -33.486  1.00 31.97           H  
ATOM   2422  HB3 ALA A 155      46.641 -34.767 -31.822  1.00 31.97           H  
ATOM   2423  O   ALA A 155      43.604 -34.951 -31.896  1.00 31.97           O  
ATOM   2424  N   SER A 156      43.731 -37.192 -31.912  1.00 29.63           N  
ATOM   2425  H   SER A 156      44.189 -37.974 -32.358  1.00 29.63           H  
ATOM   2426  CA  SER A 156      42.947 -37.478 -30.703  1.00 29.63           C  
ATOM   2427  HA  SER A 156      42.049 -36.860 -30.698  1.00 29.63           H  
ATOM   2428  C   SER A 156      43.791 -37.107 -29.468  1.00 29.63           C  
ATOM   2429  CB  SER A 156      42.524 -38.960 -30.734  1.00 29.63           C  
ATOM   2430  HB2 SER A 156      43.348 -39.553 -31.131  1.00 29.63           H  
ATOM   2431  HB3 SER A 156      41.668 -39.078 -31.397  1.00 29.63           H  
ATOM   2432  O   SER A 156      44.243 -37.964 -28.705  1.00 29.63           O  
ATOM   2433  OG  SER A 156      42.213 -39.471 -29.456  1.00 29.63           O  
ATOM   2434  HG  SER A 156      42.942 -39.219 -28.885  1.00 29.63           H  
ATOM   2435  N   ALA A 157      44.080 -35.821 -29.301  1.00 32.63           N  
ATOM   2436  H   ALA A 157      43.723 -35.161 -29.977  1.00 32.63           H  
ATOM   2437  CA  ALA A 157      44.701 -35.279 -28.113  1.00 32.63           C  
ATOM   2438  HA  ALA A 157      45.242 -36.067 -27.589  1.00 32.63           H  
ATOM   2439  C   ALA A 157      43.574 -34.774 -27.220  1.00 32.63           C  
ATOM   2440  CB  ALA A 157      45.727 -34.211 -28.493  1.00 32.63           C  
ATOM   2441  HB1 ALA A 157      46.504 -34.646 -29.121  1.00 32.63           H  
ATOM   2442  HB2 ALA A 157      46.180 -33.797 -27.592  1.00 32.63           H  
ATOM   2443  HB3 ALA A 157      45.236 -33.405 -29.039  1.00 32.63           H  
ATOM   2444  O   ALA A 157      42.741 -33.971 -27.631  1.00 32.63           O  
ATOM   2445  N   LYS A 158      43.537 -35.347 -26.017  1.00 30.81           N  
ATOM   2446  H   LYS A 158      44.270 -36.017 -25.835  1.00 30.81           H  
ATOM   2447  CA  LYS A 158      42.685 -34.981 -24.891  1.00 30.81           C  
ATOM   2448  HA  LYS A 158      41.743 -35.526 -24.939  1.00 30.81           H  
ATOM   2449  C   LYS A 158      42.390 -33.485 -24.900  1.00 30.81           C  
ATOM   2450  CB  LYS A 158      43.449 -35.328 -23.607  1.00 30.81           C  
ATOM   2451  HB2 LYS A 158      44.438 -34.873 -23.648  1.00 30.81           H  
ATOM   2452  HB3 LYS A 158      42.923 -34.900 -22.753  1.00 30.81           H  
ATOM   2453  O   LYS A 158      43.318 -32.691 -25.030  1.00 30.81           O  
ATOM   2454  CG  LYS A 158      43.576 -36.843 -23.394  1.00 30.81           C  
ATOM   2455  HG2 LYS A 158      42.599 -37.249 -23.134  1.00 30.81           H  
ATOM   2456  HG3 LYS A 158      43.930 -37.329 -24.304  1.00 30.81           H  
ATOM   2457  CD  LYS A 158      44.575 -37.126 -22.271  1.00 30.81           C  
ATOM   2458  HD2 LYS A 158      44.280 -36.566 -21.383  1.00 30.81           H  
ATOM   2459  HD3 LYS A 158      45.564 -36.793 -22.584  1.00 30.81           H  
ATOM   2460  CE  LYS A 158      44.597 -38.621 -21.953  1.00 30.81           C  
ATOM   2461  HE2 LYS A 158      44.827 -39.171 -22.866  1.00 30.81           H  
ATOM   2462  HE3 LYS A 158      43.602 -38.917 -21.621  1.00 30.81           H  
ATOM   2463  NZ  LYS A 158      45.601 -38.916 -20.903  1.00 30.81           N  
ATOM   2464  HZ1 LYS A 158      45.599 -39.898 -20.668  1.00 30.81           H  
ATOM   2465  HZ2 LYS A 158      46.523 -38.651 -21.219  1.00 30.81           H  
ATOM   2466  HZ3 LYS A 158      45.393 -38.381 -20.072  1.00 30.81           H  
ATOM   2467  N   VAL A 159      41.112 -33.154 -24.735  1.00 33.35           N  
ATOM   2468  H   VAL A 159      40.434 -33.902 -24.704  1.00 33.35           H  
ATOM   2469  CA  VAL A 159      40.626 -31.821 -24.379  1.00 33.35           C  
ATOM   2470  HA  VAL A 159      40.865 -31.110 -25.170  1.00 33.35           H  
ATOM   2471  C   VAL A 159      41.368 -31.421 -23.108  1.00 33.35           C  
ATOM   2472  CB  VAL A 159      39.094 -31.852 -24.168  1.00 33.35           C  
ATOM   2473  HB  VAL A 159      38.854 -32.540 -23.358  1.00 33.35           H  
ATOM   2474  O   VAL A 159      40.965 -31.769 -22.001  1.00 33.35           O  
ATOM   2475  CG1 VAL A 159      38.525 -30.472 -23.821  1.00 33.35           C  
ATOM   2476 HG11 VAL A 159      37.445 -30.532 -23.688  1.00 33.35           H  
ATOM   2477 HG12 VAL A 159      38.752 -29.759 -24.614  1.00 33.35           H  
ATOM   2478 HG13 VAL A 159      38.960 -30.109 -22.890  1.00 33.35           H  
ATOM   2479  CG2 VAL A 159      38.370 -32.354 -25.428  1.00 33.35           C  
ATOM   2480 HG21 VAL A 159      38.657 -33.379 -25.662  1.00 33.35           H  
ATOM   2481 HG22 VAL A 159      38.614 -31.710 -26.274  1.00 33.35           H  
ATOM   2482 HG23 VAL A 159      37.293 -32.329 -25.266  1.00 33.35           H  
ATOM   2483  N   ASN A 160      42.539 -30.819 -23.277  1.00 34.52           N  
ATOM   2484  H   ASN A 160      42.887 -30.704 -24.218  1.00 34.52           H  
ATOM   2485  CA  ASN A 160      43.167 -30.062 -22.223  1.00 34.52           C  
ATOM   2486  HA  ASN A 160      43.264 -30.668 -21.322  1.00 34.52           H  
ATOM   2487  C   ASN A 160      42.182 -28.934 -21.971  1.00 34.52           C  
ATOM   2488  CB  ASN A 160      44.550 -29.565 -22.673  1.00 34.52           C  
ATOM   2489  HB2 ASN A 160      44.893 -28.809 -21.967  1.00 34.52           H  
ATOM   2490  HB3 ASN A 160      44.462 -29.089 -23.649  1.00 34.52           H  
ATOM   2491  O   ASN A 160      41.796 -28.256 -22.926  1.00 34.52           O  
ATOM   2492  CG  ASN A 160      45.606 -30.657 -22.727  1.00 34.52           C  
ATOM   2493  ND2 ASN A 160      46.693 -30.403 -23.418  1.00 34.52           N  
ATOM   2494 HD21 ASN A 160      46.792 -29.505 -23.869  1.00 34.52           H  
ATOM   2495 HD22 ASN A 160      47.408 -31.117 -23.422  1.00 34.52           H  
ATOM   2496  OD1 ASN A 160      45.507 -31.730 -22.148  1.00 34.52           O  
ATOM   2497  N   ASP A 161      41.725 -28.836 -20.723  1.00 35.32           N  
ATOM   2498  H   ASP A 161      42.038 -29.509 -20.039  1.00 35.32           H  
ATOM   2499  CA  ASP A 161      41.055 -27.660 -20.187  1.00 35.32           C  
ATOM   2500  HA  ASP A 161      39.984 -27.712 -20.383  1.00 35.32           H  
ATOM   2501  C   ASP A 161      41.638 -26.438 -20.886  1.00 35.32           C  
ATOM   2502  CB  ASP A 161      41.325 -27.569 -18.669  1.00 35.32           C  
ATOM   2503  HB2 ASP A 161      41.627 -26.553 -18.415  1.00 35.32           H  
ATOM   2504  HB3 ASP A 161      42.152 -28.224 -18.395  1.00 35.32           H  
ATOM   2505  O   ASP A 161      42.832 -26.150 -20.764  1.00 35.32           O  
ATOM   2506  CG  ASP A 161      40.107 -27.888 -17.804  1.00 35.32           C  
ATOM   2507  OD1 ASP A 161      38.986 -27.505 -18.208  1.00 35.32           O  
ATOM   2508  OD2 ASP A 161      40.306 -28.544 -16.755  1.00 35.32           O  
ATOM   2509  N   VAL A 162      40.830 -25.798 -21.729  1.00 43.59           N  
ATOM   2510  H   VAL A 162      39.871 -26.106 -21.799  1.00 43.59           H  
ATOM   2511  CA  VAL A 162      41.183 -24.489 -22.247  1.00 43.59           C  
ATOM   2512  HA  VAL A 162      42.180 -24.514 -22.688  1.00 43.59           H  
ATOM   2513  C   VAL A 162      41.201 -23.634 -20.995  1.00 43.59           C  
ATOM   2514  CB  VAL A 162      40.166 -23.999 -23.298  1.00 43.59           C  
ATOM   2515  HB  VAL A 162      39.165 -23.997 -22.866  1.00 43.59           H  
ATOM   2516  O   VAL A 162      40.137 -23.318 -20.466  1.00 43.59           O  
ATOM   2517  CG1 VAL A 162      40.492 -22.582 -23.785  1.00 43.59           C  
ATOM   2518 HG11 VAL A 162      40.457 -21.883 -22.949  1.00 43.59           H  
ATOM   2519 HG12 VAL A 162      41.490 -22.555 -24.222  1.00 43.59           H  
ATOM   2520 HG13 VAL A 162      39.760 -22.266 -24.528  1.00 43.59           H  
ATOM   2521  CG2 VAL A 162      40.157 -24.926 -24.523  1.00 43.59           C  
ATOM   2522 HG21 VAL A 162      41.150 -24.955 -24.973  1.00 43.59           H  
ATOM   2523 HG22 VAL A 162      39.875 -25.936 -24.227  1.00 43.59           H  
ATOM   2524 HG23 VAL A 162      39.437 -24.562 -25.256  1.00 43.59           H  
ATOM   2525  N   ASP A 163      42.398 -23.363 -20.473  1.00 39.70           N  
ATOM   2526  H   ASP A 163      43.192 -23.881 -20.822  1.00 39.70           H  
ATOM   2527  CA  ASP A 163      42.638 -22.376 -19.429  1.00 39.70           C  
ATOM   2528  HA  ASP A 163      42.080 -22.641 -18.531  1.00 39.70           H  
ATOM   2529  C   ASP A 163      42.095 -21.044 -19.966  1.00 39.70           C  
ATOM   2530  CB  ASP A 163      44.146 -22.290 -19.087  1.00 39.70           C  
ATOM   2531  HB2 ASP A 163      44.363 -21.272 -18.761  1.00 39.70           H  
ATOM   2532  HB3 ASP A 163      44.734 -22.474 -19.986  1.00 39.70           H  
ATOM   2533  O   ASP A 163      42.789 -20.270 -20.621  1.00 39.70           O  
ATOM   2534  CG  ASP A 163      44.626 -23.207 -17.951  1.00 39.70           C  
ATOM   2535  OD1 ASP A 163      43.860 -23.414 -16.982  1.00 39.70           O  
ATOM   2536  OD2 ASP A 163      45.812 -23.608 -17.986  1.00 39.70           O  
ATOM   2537  N   LEU A 164      40.795 -20.819 -19.783  1.00 51.87           N  
ATOM   2538  H   LEU A 164      40.247 -21.592 -19.434  1.00 51.87           H  
ATOM   2539  CA  LEU A 164      40.122 -19.571 -20.092  1.00 51.87           C  
ATOM   2540  HA  LEU A 164      40.369 -19.236 -21.099  1.00 51.87           H  
ATOM   2541  C   LEU A 164      40.678 -18.573 -19.096  1.00 51.87           C  
ATOM   2542  CB  LEU A 164      38.596 -19.760 -19.941  1.00 51.87           C  
ATOM   2543  HB2 LEU A 164      38.149 -18.835 -19.577  1.00 51.87           H  
ATOM   2544  HB3 LEU A 164      38.410 -20.519 -19.181  1.00 51.87           H  
ATOM   2545  O   LEU A 164      40.226 -18.556 -17.958  1.00 51.87           O  
ATOM   2546  CG  LEU A 164      37.908 -20.154 -21.258  1.00 51.87           C  
ATOM   2547  HG  LEU A 164      38.612 -20.683 -21.901  1.00 51.87           H  
ATOM   2548  CD1 LEU A 164      36.720 -21.078 -20.999  1.00 51.87           C  
ATOM   2549 HD11 LEU A 164      36.237 -21.332 -21.943  1.00 51.87           H  
ATOM   2550 HD12 LEU A 164      36.003 -20.590 -20.339  1.00 51.87           H  
ATOM   2551 HD13 LEU A 164      37.077 -21.996 -20.532  1.00 51.87           H  
ATOM   2552  CD2 LEU A 164      37.400 -18.907 -21.989  1.00 51.87           C  
ATOM   2553 HD21 LEU A 164      36.947 -19.196 -22.937  1.00 51.87           H  
ATOM   2554 HD22 LEU A 164      38.236 -18.236 -22.186  1.00 51.87           H  
ATOM   2555 HD23 LEU A 164      36.662 -18.387 -21.378  1.00 51.87           H  
ATOM   2556  N   GLU A 165      41.707 -17.818 -19.468  1.00 66.43           N  
ATOM   2557  H   GLU A 165      42.156 -18.012 -20.351  1.00 66.43           H  
ATOM   2558  CA  GLU A 165      42.223 -16.744 -18.626  1.00 66.43           C  
ATOM   2559  HA  GLU A 165      42.555 -17.175 -17.681  1.00 66.43           H  
ATOM   2560  C   GLU A 165      41.107 -15.738 -18.319  1.00 66.43           C  
ATOM   2561  CB  GLU A 165      43.424 -16.041 -19.277  1.00 66.43           C  
ATOM   2562  HB2 GLU A 165      43.647 -15.148 -18.694  1.00 66.43           H  
ATOM   2563  HB3 GLU A 165      43.162 -15.738 -20.291  1.00 66.43           H  
ATOM   2564  O   GLU A 165      40.239 -15.467 -19.154  1.00 66.43           O  
ATOM   2565  CG  GLU A 165      44.685 -16.922 -19.301  1.00 66.43           C  
ATOM   2566  HG2 GLU A 165      44.521 -17.760 -19.979  1.00 66.43           H  
ATOM   2567  HG3 GLU A 165      44.842 -17.322 -18.299  1.00 66.43           H  
ATOM   2568  CD  GLU A 165      45.946 -16.152 -19.738  1.00 66.43           C  
ATOM   2569  OE1 GLU A 165      47.057 -16.611 -19.383  1.00 66.43           O  
ATOM   2570  OE2 GLU A 165      45.811 -15.090 -20.389  1.00 66.43           O  
ATOM   2571  N   SER A 166      41.117 -15.184 -17.101  1.00 73.49           N  
ATOM   2572  H   SER A 166      41.845 -15.432 -16.446  1.00 73.49           H  
ATOM   2573  CA  SER A 166      40.170 -14.134 -16.733  1.00 73.49           C  
ATOM   2574  HA  SER A 166      39.159 -14.527 -16.843  1.00 73.49           H  
ATOM   2575  C   SER A 166      40.360 -12.960 -17.685  1.00 73.49           C  
ATOM   2576  CB  SER A 166      40.371 -13.649 -15.298  1.00 73.49           C  
ATOM   2577  HB2 SER A 166      39.612 -12.901 -15.071  1.00 73.49           H  
ATOM   2578  HB3 SER A 166      41.357 -13.194 -15.204  1.00 73.49           H  
ATOM   2579  O   SER A 166      41.494 -12.572 -17.968  1.00 73.49           O  
ATOM   2580  OG  SER A 166      40.261 -14.709 -14.372  1.00 73.49           O  
ATOM   2581  HG  SER A 166      41.095 -14.759 -13.900  1.00 73.49           H  
ATOM   2582  N   GLY A 167      39.274 -12.385 -18.183  1.00 81.93           N  
ATOM   2583  H   GLY A 167      38.364 -12.693 -17.868  1.00 81.93           H  
ATOM   2584  CA  GLY A 167      39.370 -11.433 -19.278  1.00 81.93           C  
ATOM   2585  HA2 GLY A 167      39.589 -11.972 -20.199  1.00 81.93           H  
ATOM   2586  HA3 GLY A 167      40.194 -10.746 -19.084  1.00 81.93           H  
ATOM   2587  C   GLY A 167      38.111 -10.614 -19.484  1.00 81.93           C  
ATOM   2588  O   GLY A 167      37.037 -10.928 -18.970  1.00 81.93           O  
ATOM   2589  N   LEU A 168      38.274  -9.541 -20.254  1.00 88.09           N  
ATOM   2590  H   LEU A 168      39.170  -9.408 -20.699  1.00 88.09           H  
ATOM   2591  CA  LEU A 168      37.193  -8.645 -20.633  1.00 88.09           C  
ATOM   2592  HA  LEU A 168      36.411  -8.696 -19.876  1.00 88.09           H  
ATOM   2593  C   LEU A 168      36.576  -9.075 -21.959  1.00 88.09           C  
ATOM   2594  CB  LEU A 168      37.718  -7.203 -20.726  1.00 88.09           C  
ATOM   2595  HB2 LEU A 168      38.634  -7.210 -21.317  1.00 88.09           H  
ATOM   2596  HB3 LEU A 168      36.987  -6.589 -21.251  1.00 88.09           H  
ATOM   2597  O   LEU A 168      37.276  -9.269 -22.951  1.00 88.09           O  
ATOM   2598  CG  LEU A 168      37.997  -6.569 -19.360  1.00 88.09           C  
ATOM   2599  HG  LEU A 168      38.574  -7.256 -18.741  1.00 88.09           H  
ATOM   2600  CD1 LEU A 168      38.801  -5.286 -19.548  1.00 88.09           C  
ATOM   2601 HD11 LEU A 168      39.013  -4.840 -18.576  1.00 88.09           H  
ATOM   2602 HD12 LEU A 168      38.243  -4.574 -20.155  1.00 88.09           H  
ATOM   2603 HD13 LEU A 168      39.739  -5.522 -20.051  1.00 88.09           H  
ATOM   2604  CD2 LEU A 168      36.698  -6.201 -18.651  1.00 88.09           C  
ATOM   2605 HD21 LEU A 168      36.233  -5.357 -19.161  1.00 88.09           H  
ATOM   2606 HD22 LEU A 168      35.999  -7.036 -18.629  1.00 88.09           H  
ATOM   2607 HD23 LEU A 168      36.912  -5.905 -17.624  1.00 88.09           H  
ATOM   2608  N   THR A 169      35.252  -9.117 -21.990  1.00 89.90           N  
ATOM   2609  H   THR A 169      34.756  -8.935 -21.129  1.00 89.90           H  
ATOM   2610  CA  THR A 169      34.466  -9.179 -23.216  1.00 89.90           C  
ATOM   2611  HA  THR A 169      35.102  -9.479 -24.049  1.00 89.90           H  
ATOM   2612  C   THR A 169      33.901  -7.794 -23.496  1.00 89.90           C  
ATOM   2613  CB  THR A 169      33.352 -10.220 -23.087  1.00 89.90           C  
ATOM   2614  HB  THR A 169      32.737 -10.009 -22.212  1.00 89.90           H  
ATOM   2615  O   THR A 169      33.177  -7.243 -22.670  1.00 89.90           O  
ATOM   2616  CG2 THR A 169      32.474 -10.269 -24.337  1.00 89.90           C  
ATOM   2617 HG21 THR A 169      31.891  -9.351 -24.412  1.00 89.90           H  
ATOM   2618 HG22 THR A 169      33.102 -10.394 -25.219  1.00 89.90           H  
ATOM   2619 HG23 THR A 169      31.788 -11.111 -24.249  1.00 89.90           H  
ATOM   2620  OG1 THR A 169      33.914 -11.502 -22.972  1.00 89.90           O  
ATOM   2621  HG1 THR A 169      34.242 -11.614 -22.076  1.00 89.90           H  
ATOM   2622  N   PHE A 170      34.209  -7.228 -24.665  1.00 93.89           N  
ATOM   2623  H   PHE A 170      34.818  -7.718 -25.304  1.00 93.89           H  
ATOM   2624  CA  PHE A 170      33.773  -5.882 -25.036  1.00 93.89           C  
ATOM   2625  HA  PHE A 170      33.039  -5.556 -24.300  1.00 93.89           H  
ATOM   2626  C   PHE A 170      33.076  -5.889 -26.395  1.00 93.89           C  
ATOM   2627  CB  PHE A 170      34.983  -4.938 -24.981  1.00 93.89           C  
ATOM   2628  HB2 PHE A 170      35.644  -5.161 -25.818  1.00 93.89           H  
ATOM   2629  HB3 PHE A 170      35.532  -5.148 -24.063  1.00 93.89           H  
ATOM   2630  O   PHE A 170      33.691  -6.218 -27.407  1.00 93.89           O  
ATOM   2631  CG  PHE A 170      34.669  -3.456 -24.964  1.00 93.89           C  
ATOM   2632  CD1 PHE A 170      35.561  -2.549 -25.560  1.00 93.89           C  
ATOM   2633  HD1 PHE A 170      36.428  -2.916 -26.090  1.00 93.89           H  
ATOM   2634  CD2 PHE A 170      33.566  -2.963 -24.243  1.00 93.89           C  
ATOM   2635  HD2 PHE A 170      32.898  -3.628 -23.717  1.00 93.89           H  
ATOM   2636  CE1 PHE A 170      35.333  -1.166 -25.463  1.00 93.89           C  
ATOM   2637  HE1 PHE A 170      36.020  -0.478 -25.933  1.00 93.89           H  
ATOM   2638  CE2 PHE A 170      33.369  -1.585 -24.111  1.00 93.89           C  
ATOM   2639  HE2 PHE A 170      32.580  -1.222 -23.469  1.00 93.89           H  
ATOM   2640  CZ  PHE A 170      34.232  -0.682 -24.742  1.00 93.89           C  
ATOM   2641  HZ  PHE A 170      34.071   0.380 -24.629  1.00 93.89           H  
ATOM   2642  N   LYS A 171      31.773  -5.589 -26.405  1.00 94.03           N  
ATOM   2643  H   LYS A 171      31.345  -5.296 -25.539  1.00 94.03           H  
ATOM   2644  CA  LYS A 171      30.898  -5.783 -27.570  1.00 94.03           C  
ATOM   2645  HA  LYS A 171      31.515  -5.945 -28.454  1.00 94.03           H  
ATOM   2646  C   LYS A 171      30.042  -4.555 -27.859  1.00 94.03           C  
ATOM   2647  CB  LYS A 171      30.014  -7.026 -27.366  1.00 94.03           C  
ATOM   2648  HB2 LYS A 171      29.274  -7.064 -28.166  1.00 94.03           H  
ATOM   2649  HB3 LYS A 171      29.485  -6.940 -26.417  1.00 94.03           H  
ATOM   2650  O   LYS A 171      29.615  -3.855 -26.941  1.00 94.03           O  
ATOM   2651  CG  LYS A 171      30.825  -8.331 -27.393  1.00 94.03           C  
ATOM   2652  HG2 LYS A 171      31.350  -8.402 -28.345  1.00 94.03           H  
ATOM   2653  HG3 LYS A 171      31.560  -8.326 -26.588  1.00 94.03           H  
ATOM   2654  CD  LYS A 171      29.914  -9.555 -27.227  1.00 94.03           C  
ATOM   2655  HD2 LYS A 171      29.435  -9.509 -26.249  1.00 94.03           H  
ATOM   2656  HD3 LYS A 171      29.147  -9.540 -28.002  1.00 94.03           H  
ATOM   2657  CE  LYS A 171      30.739 -10.842 -27.346  1.00 94.03           C  
ATOM   2658  HE2 LYS A 171      31.561 -10.797 -26.631  1.00 94.03           H  
ATOM   2659  HE3 LYS A 171      31.175 -10.881 -28.344  1.00 94.03           H  
ATOM   2660  NZ  LYS A 171      29.918 -12.052 -27.097  1.00 94.03           N  
ATOM   2661  HZ1 LYS A 171      30.486 -12.883 -27.177  1.00 94.03           H  
ATOM   2662  HZ2 LYS A 171      29.162 -12.112 -27.764  1.00 94.03           H  
ATOM   2663  HZ3 LYS A 171      29.530 -12.030 -26.165  1.00 94.03           H  
ATOM   2664  N   LEU A 172      29.764  -4.350 -29.144  1.00 94.64           N  
ATOM   2665  H   LEU A 172      30.125  -5.011 -29.817  1.00 94.64           H  
ATOM   2666  CA  LEU A 172      28.840  -3.348 -29.667  1.00 94.64           C  
ATOM   2667  HA  LEU A 172      28.622  -2.616 -28.889  1.00 94.64           H  
ATOM   2668  C   LEU A 172      27.538  -4.024 -30.104  1.00 94.64           C  
ATOM   2669  CB  LEU A 172      29.506  -2.653 -30.865  1.00 94.64           C  
ATOM   2670  HB2 LEU A 172      29.572  -3.372 -31.681  1.00 94.64           H  
ATOM   2671  HB3 LEU A 172      30.529  -2.375 -30.614  1.00 94.64           H  
ATOM   2672  O   LEU A 172      27.576  -5.070 -30.749  1.00 94.64           O  
ATOM   2673  CG  LEU A 172      28.768  -1.410 -31.383  1.00 94.64           C  
ATOM   2674  HG  LEU A 172      27.752  -1.693 -31.659  1.00 94.64           H  
ATOM   2675  CD1 LEU A 172      28.651  -0.278 -30.368  1.00 94.64           C  
ATOM   2676 HD11 LEU A 172      28.057  -0.593 -29.510  1.00 94.64           H  
ATOM   2677 HD12 LEU A 172      28.145   0.561 -30.846  1.00 94.64           H  
ATOM   2678 HD13 LEU A 172      29.645   0.035 -30.047  1.00 94.64           H  
ATOM   2679  CD2 LEU A 172      29.510  -0.891 -32.612  1.00 94.64           C  
ATOM   2680 HD21 LEU A 172      29.048   0.027 -32.975  1.00 94.64           H  
ATOM   2681 HD22 LEU A 172      30.560  -0.709 -32.385  1.00 94.64           H  
ATOM   2682 HD23 LEU A 172      29.452  -1.636 -33.406  1.00 94.64           H  
ATOM   2683  N   MET A 173      26.397  -3.431 -29.771  1.00 93.17           N  
ATOM   2684  H   MET A 173      26.432  -2.609 -29.185  1.00 93.17           H  
ATOM   2685  CA  MET A 173      25.077  -3.911 -30.175  1.00 93.17           C  
ATOM   2686  HA  MET A 173      25.187  -4.646 -30.972  1.00 93.17           H  
ATOM   2687  C   MET A 173      24.222  -2.735 -30.664  1.00 93.17           C  
ATOM   2688  CB  MET A 173      24.388  -4.613 -28.996  1.00 93.17           C  
ATOM   2689  HB2 MET A 173      23.363  -4.855 -29.278  1.00 93.17           H  
ATOM   2690  HB3 MET A 173      24.361  -3.937 -28.141  1.00 93.17           H  
ATOM   2691  O   MET A 173      23.945  -1.847 -29.863  1.00 93.17           O  
ATOM   2692  CG  MET A 173      25.100  -5.910 -28.599  1.00 93.17           C  
ATOM   2693  HG2 MET A 173      25.134  -6.564 -29.471  1.00 93.17           H  
ATOM   2694  HG3 MET A 173      26.126  -5.684 -28.309  1.00 93.17           H  
ATOM   2695  SD  MET A 173      24.317  -6.822 -27.240  1.00 93.17           S  
ATOM   2696  CE  MET A 173      24.623  -5.686 -25.859  1.00 93.17           C  
ATOM   2697  HE1 MET A 173      24.053  -4.768 -26.001  1.00 93.17           H  
ATOM   2698  HE2 MET A 173      24.308  -6.155 -24.927  1.00 93.17           H  
ATOM   2699  HE3 MET A 173      25.686  -5.453 -25.806  1.00 93.17           H  
ATOM   2700  N   PRO A 174      23.769  -2.709 -31.928  1.00 89.43           N  
ATOM   2701  CA  PRO A 174      24.166  -3.602 -33.023  1.00 89.43           C  
ATOM   2702  HA  PRO A 174      24.041  -4.647 -32.741  1.00 89.43           H  
ATOM   2703  C   PRO A 174      25.621  -3.362 -33.462  1.00 89.43           C  
ATOM   2704  CB  PRO A 174      23.187  -3.279 -34.153  1.00 89.43           C  
ATOM   2705  HB2 PRO A 174      22.274  -3.860 -34.023  1.00 89.43           H  
ATOM   2706  HB3 PRO A 174      23.614  -3.460 -35.140  1.00 89.43           H  
ATOM   2707  O   PRO A 174      26.153  -2.278 -33.262  1.00 89.43           O  
ATOM   2708  CG  PRO A 174      22.881  -1.797 -33.935  1.00 89.43           C  
ATOM   2709  HG2 PRO A 174      23.686  -1.184 -34.340  1.00 89.43           H  
ATOM   2710  HG3 PRO A 174      21.922  -1.508 -34.366  1.00 89.43           H  
ATOM   2711  CD  PRO A 174      22.889  -1.657 -32.419  1.00 89.43           C  
ATOM   2712  HD2 PRO A 174      21.884  -1.810 -32.025  1.00 89.43           H  
ATOM   2713  HD3 PRO A 174      23.253  -0.669 -32.137  1.00 89.43           H  
ATOM   2714  N   GLU A 175      26.255  -4.351 -34.099  1.00 85.34           N  
ATOM   2715  H   GLU A 175      25.786  -5.237 -34.226  1.00 85.34           H  
ATOM   2716  CA  GLU A 175      27.644  -4.251 -34.592  1.00 85.34           C  
ATOM   2717  HA  GLU A 175      28.302  -4.028 -33.753  1.00 85.34           H  
ATOM   2718  C   GLU A 175      27.836  -3.130 -35.633  1.00 85.34           C  
ATOM   2719  CB  GLU A 175      28.038  -5.621 -35.169  1.00 85.34           C  
ATOM   2720  HB2 GLU A 175      27.808  -6.376 -34.418  1.00 85.34           H  
ATOM   2721  HB3 GLU A 175      27.432  -5.820 -36.053  1.00 85.34           H  
ATOM   2722  O   GLU A 175      28.902  -2.526 -35.712  1.00 85.34           O  
ATOM   2723  CG  GLU A 175      29.527  -5.744 -35.532  1.00 85.34           C  
ATOM   2724  HG2 GLU A 175      29.750  -5.066 -36.356  1.00 85.34           H  
ATOM   2725  HG3 GLU A 175      30.118  -5.439 -34.668  1.00 85.34           H  
ATOM   2726  CD  GLU A 175      29.930  -7.174 -35.939  1.00 85.34           C  
ATOM   2727  OE1 GLU A 175      31.153  -7.421 -36.027  1.00 85.34           O  
ATOM   2728  OE2 GLU A 175      29.024  -8.016 -36.140  1.00 85.34           O  
ATOM   2729  N   VAL A 176      26.779  -2.806 -36.385  1.00 84.33           N  
ATOM   2730  H   VAL A 176      25.921  -3.316 -36.226  1.00 84.33           H  
ATOM   2731  CA  VAL A 176      26.731  -1.671 -37.314  1.00 84.33           C  
ATOM   2732  HA  VAL A 176      27.721  -1.220 -37.389  1.00 84.33           H  
ATOM   2733  C   VAL A 176      25.766  -0.628 -36.770  1.00 84.33           C  
ATOM   2734  CB  VAL A 176      26.315  -2.118 -38.727  1.00 84.33           C  
ATOM   2735  HB  VAL A 176      25.315  -2.552 -38.690  1.00 84.33           H  
ATOM   2736  O   VAL A 176      24.573  -0.899 -36.631  1.00 84.33           O  
ATOM   2737  CG1 VAL A 176      26.295  -0.931 -39.701  1.00 84.33           C  
ATOM   2738 HG11 VAL A 176      26.033  -1.279 -40.701  1.00 84.33           H  
ATOM   2739 HG12 VAL A 176      25.556  -0.192 -39.389  1.00 84.33           H  
ATOM   2740 HG13 VAL A 176      27.277  -0.461 -39.742  1.00 84.33           H  
ATOM   2741  CG2 VAL A 176      27.275  -3.177 -39.283  1.00 84.33           C  
ATOM   2742 HG21 VAL A 176      28.292  -2.784 -39.298  1.00 84.33           H  
ATOM   2743 HG22 VAL A 176      27.253  -4.074 -38.664  1.00 84.33           H  
ATOM   2744 HG23 VAL A 176      26.982  -3.451 -40.296  1.00 84.33           H  
ATOM   2745  N   VAL A 177      26.262   0.579 -36.497  1.00 89.34           N  
ATOM   2746  H   VAL A 177      27.241   0.754 -36.674  1.00 89.34           H  
ATOM   2747  CA  VAL A 177      25.456   1.668 -35.934  1.00 89.34           C  
ATOM   2748  HA  VAL A 177      24.528   1.249 -35.544  1.00 89.34           H  
ATOM   2749  C   VAL A 177      25.095   2.669 -37.026  1.00 89.34           C  
ATOM   2750  CB  VAL A 177      26.164   2.342 -34.747  1.00 89.34           C  
ATOM   2751  HB  VAL A 177      27.088   2.810 -35.088  1.00 89.34           H  
ATOM   2752  O   VAL A 177      25.967   3.215 -37.698  1.00 89.34           O  
ATOM   2753  CG1 VAL A 177      25.258   3.412 -34.123  1.00 89.34           C  
ATOM   2754 HG11 VAL A 177      24.316   2.968 -33.801  1.00 89.34           H  
ATOM   2755 HG12 VAL A 177      25.759   3.862 -33.266  1.00 89.34           H  
ATOM   2756 HG13 VAL A 177      25.050   4.204 -34.842  1.00 89.34           H  
ATOM   2757  CG2 VAL A 177      26.502   1.323 -33.651  1.00 89.34           C  
ATOM   2758 HG21 VAL A 177      27.005   1.821 -32.823  1.00 89.34           H  
ATOM   2759 HG22 VAL A 177      27.162   0.552 -34.048  1.00 89.34           H  
ATOM   2760 HG23 VAL A 177      25.594   0.840 -33.289  1.00 89.34           H  
ATOM   2761  N   LYS A 178      23.797   2.936 -37.182  1.00 86.00           N  
ATOM   2762  H   LYS A 178      23.143   2.460 -36.577  1.00 86.00           H  
ATOM   2763  CA  LYS A 178      23.259   3.942 -38.106  1.00 86.00           C  
ATOM   2764  HA  LYS A 178      24.046   4.291 -38.775  1.00 86.00           H  
ATOM   2765  C   LYS A 178      22.762   5.157 -37.337  1.00 86.00           C  
ATOM   2766  CB  LYS A 178      22.128   3.343 -38.950  1.00 86.00           C  
ATOM   2767  HB2 LYS A 178      21.752   4.121 -39.614  1.00 86.00           H  
ATOM   2768  HB3 LYS A 178      21.320   3.045 -38.283  1.00 86.00           H  
ATOM   2769  O   LYS A 178      22.077   5.013 -36.320  1.00 86.00           O  
ATOM   2770  CG  LYS A 178      22.520   2.127 -39.800  1.00 86.00           C  
ATOM   2771  HG2 LYS A 178      22.886   1.323 -39.161  1.00 86.00           H  
ATOM   2772  HG3 LYS A 178      21.626   1.772 -40.313  1.00 86.00           H  
ATOM   2773  CD  LYS A 178      23.580   2.478 -40.844  1.00 86.00           C  
ATOM   2774  HD2 LYS A 178      24.515   2.730 -40.344  1.00 86.00           H  
ATOM   2775  HD3 LYS A 178      23.234   3.330 -41.429  1.00 86.00           H  
ATOM   2776  CE  LYS A 178      23.806   1.279 -41.761  1.00 86.00           C  
ATOM   2777  HE2 LYS A 178      22.835   0.859 -42.025  1.00 86.00           H  
ATOM   2778  HE3 LYS A 178      24.385   0.519 -41.238  1.00 86.00           H  
ATOM   2779  NZ  LYS A 178      24.486   1.695 -42.999  1.00 86.00           N  
ATOM   2780  HZ1 LYS A 178      23.958   2.451 -43.411  1.00 86.00           H  
ATOM   2781  HZ2 LYS A 178      25.443   1.965 -42.822  1.00 86.00           H  
ATOM   2782  HZ3 LYS A 178      24.495   0.923 -43.650  1.00 86.00           H  
ATOM   2783  N   GLU A 179      23.093   6.348 -37.818  1.00 86.43           N  
ATOM   2784  H   GLU A 179      23.660   6.397 -38.653  1.00 86.43           H  
ATOM   2785  CA  GLU A 179      22.747   7.593 -37.140  1.00 86.43           C  
ATOM   2786  HA  GLU A 179      23.187   7.557 -36.144  1.00 86.43           H  
ATOM   2787  C   GLU A 179      21.226   7.771 -36.968  1.00 86.43           C  
ATOM   2788  CB  GLU A 179      23.393   8.782 -37.868  1.00 86.43           C  
ATOM   2789  HB2 GLU A 179      23.071   8.803 -38.909  1.00 86.43           H  
ATOM   2790  HB3 GLU A 179      24.477   8.670 -37.833  1.00 86.43           H  
ATOM   2791  O   GLU A 179      20.448   7.705 -37.919  1.00 86.43           O  
ATOM   2792  CG  GLU A 179      22.997  10.091 -37.180  1.00 86.43           C  
ATOM   2793  HG2 GLU A 179      23.086   9.966 -36.101  1.00 86.43           H  
ATOM   2794  HG3 GLU A 179      21.952  10.294 -37.414  1.00 86.43           H  
ATOM   2795  CD  GLU A 179      23.831  11.284 -37.628  1.00 86.43           C  
ATOM   2796  OE1 GLU A 179      24.528  11.858 -36.750  1.00 86.43           O  
ATOM   2797  OE2 GLU A 179      23.748  11.615 -38.829  1.00 86.43           O  
ATOM   2798  N   HIS A 180      20.802   8.060 -35.734  1.00 78.90           N  
ATOM   2799  H   HIS A 180      21.513   8.136 -35.021  1.00 78.90           H  
ATOM   2800  CA  HIS A 180      19.424   8.412 -35.363  1.00 78.90           C  
ATOM   2801  HA  HIS A 180      19.431   8.562 -34.283  1.00 78.90           H  
ATOM   2802  C   HIS A 180      18.337   7.353 -35.605  1.00 78.90           C  
ATOM   2803  CB  HIS A 180      19.029   9.748 -36.012  1.00 78.90           C  
ATOM   2804  HB2 HIS A 180      18.974   9.622 -37.094  1.00 78.90           H  
ATOM   2805  HB3 HIS A 180      18.032  10.028 -35.672  1.00 78.90           H  
ATOM   2806  O   HIS A 180      17.157   7.672 -35.454  1.00 78.90           O  
ATOM   2807  CG  HIS A 180      19.942  10.900 -35.709  1.00 78.90           C  
ATOM   2808  CD2 HIS A 180      20.070  12.027 -36.468  1.00 78.90           C  
ATOM   2809  HD2 HIS A 180      19.569  12.226 -37.404  1.00 78.90           H  
ATOM   2810  ND1 HIS A 180      20.778  11.042 -34.623  1.00 78.90           N  
ATOM   2811  HD1 HIS A 180      21.192  10.281 -34.102  1.00 78.90           H  
ATOM   2812  CE1 HIS A 180      21.365  12.244 -34.716  1.00 78.90           C  
ATOM   2813  HE1 HIS A 180      22.166  12.595 -34.083  1.00 78.90           H  
ATOM   2814  NE2 HIS A 180      20.916  12.902 -35.789  1.00 78.90           N  
ATOM   2815  N   ILE A 181      18.704   6.121 -35.950  1.00 75.63           N  
ATOM   2816  H   ILE A 181      19.683   5.943 -36.125  1.00 75.63           H  
ATOM   2817  CA  ILE A 181      17.729   5.071 -36.244  1.00 75.63           C  
ATOM   2818  HA  ILE A 181      16.788   5.524 -36.557  1.00 75.63           H  
ATOM   2819  C   ILE A 181      17.431   4.204 -35.016  1.00 75.63           C  
ATOM   2820  CB  ILE A 181      18.222   4.189 -37.395  1.00 75.63           C  
ATOM   2821  HB  ILE A 181      19.094   3.634 -37.049  1.00 75.63           H  
ATOM   2822  O   ILE A 181      16.294   4.136 -34.556  1.00 75.63           O  
ATOM   2823  CG1 ILE A 181      18.648   4.915 -38.679  1.00 75.63           C  
ATOM   2824 HG12 ILE A 181      19.594   5.408 -38.455  1.00 75.63           H  
ATOM   2825 HG13 ILE A 181      17.907   5.665 -38.958  1.00 75.63           H  
ATOM   2826  CG2 ILE A 181      17.137   3.187 -37.736  1.00 75.63           C  
ATOM   2827 HG21 ILE A 181      16.459   3.584 -38.491  1.00 75.63           H  
ATOM   2828 HG22 ILE A 181      16.537   2.870 -36.882  1.00 75.63           H  
ATOM   2829 HG23 ILE A 181      17.688   2.321 -38.102  1.00 75.63           H  
ATOM   2830  CD1 ILE A 181      18.882   3.947 -39.858  1.00 75.63           C  
ATOM   2831 HD11 ILE A 181      19.287   3.000 -39.504  1.00 75.63           H  
ATOM   2832 HD12 ILE A 181      19.622   4.346 -40.552  1.00 75.63           H  
ATOM   2833 HD13 ILE A 181      17.949   3.762 -40.391  1.00 75.63           H  
ATOM   2834  N   LEU A 182      18.452   3.493 -34.535  1.00 82.43           N  
ATOM   2835  H   LEU A 182      19.373   3.666 -34.912  1.00 82.43           H  
ATOM   2836  CA  LEU A 182      18.348   2.468 -33.502  1.00 82.43           C  
ATOM   2837  HA  LEU A 182      17.325   2.450 -33.125  1.00 82.43           H  
ATOM   2838  C   LEU A 182      19.266   2.821 -32.337  1.00 82.43           C  
ATOM   2839  CB  LEU A 182      18.711   1.082 -34.075  1.00 82.43           C  
ATOM   2840  HB2 LEU A 182      19.645   1.172 -34.629  1.00 82.43           H  
ATOM   2841  HB3 LEU A 182      18.893   0.392 -33.251  1.00 82.43           H  
ATOM   2842  O   LEU A 182      20.313   3.441 -32.551  1.00 82.43           O  
ATOM   2843  CG  LEU A 182      17.642   0.459 -34.990  1.00 82.43           C  
ATOM   2844  HG  LEU A 182      17.415   1.149 -35.802  1.00 82.43           H  
ATOM   2845  CD1 LEU A 182      18.179  -0.830 -35.608  1.00 82.43           C  
ATOM   2846 HD11 LEU A 182      18.411  -1.554 -34.827  1.00 82.43           H  
ATOM   2847 HD12 LEU A 182      17.434  -1.256 -36.280  1.00 82.43           H  
ATOM   2848 HD13 LEU A 182      19.081  -0.617 -36.182  1.00 82.43           H  
ATOM   2849  CD2 LEU A 182      16.348   0.130 -34.240  1.00 82.43           C  
ATOM   2850 HD21 LEU A 182      15.867   1.046 -33.896  1.00 82.43           H  
ATOM   2851 HD22 LEU A 182      15.657  -0.378 -34.913  1.00 82.43           H  
ATOM   2852 HD23 LEU A 182      16.559  -0.521 -33.392  1.00 82.43           H  
ATOM   2853  N   PRO A 183      18.906   2.418 -31.109  1.00 89.89           N  
ATOM   2854  CA  PRO A 183      19.807   2.567 -29.988  1.00 89.89           C  
ATOM   2855  HA  PRO A 183      20.063   3.622 -29.896  1.00 89.89           H  
ATOM   2856  C   PRO A 183      21.076   1.741 -30.219  1.00 89.89           C  
ATOM   2857  CB  PRO A 183      19.020   2.102 -28.760  1.00 89.89           C  
ATOM   2858  HB2 PRO A 183      19.661   1.650 -28.004  1.00 89.89           H  
ATOM   2859  HB3 PRO A 183      18.466   2.941 -28.340  1.00 89.89           H  
ATOM   2860  O   PRO A 183      21.011   0.622 -30.728  1.00 89.89           O  
ATOM   2861  CG  PRO A 183      18.024   1.099 -29.340  1.00 89.89           C  
ATOM   2862  HG2 PRO A 183      17.127   1.015 -28.727  1.00 89.89           H  
ATOM   2863  HG3 PRO A 183      18.505   0.128 -29.451  1.00 89.89           H  
ATOM   2864  CD  PRO A 183      17.714   1.676 -30.720  1.00 89.89           C  
ATOM   2865  HD2 PRO A 183      17.492   0.868 -31.416  1.00 89.89           H  
ATOM   2866  HD3 PRO A 183      16.869   2.362 -30.655  1.00 89.89           H  
ATOM   2867  N   MET A 184      22.223   2.282 -29.811  1.00 91.91           N  
ATOM   2868  H   MET A 184      22.183   3.188 -29.367  1.00 91.91           H  
ATOM   2869  CA  MET A 184      23.465   1.511 -29.717  1.00 91.91           C  
ATOM   2870  HA  MET A 184      23.307   0.535 -30.175  1.00 91.91           H  
ATOM   2871  C   MET A 184      23.812   1.270 -28.257  1.00 91.91           C  
ATOM   2872  CB  MET A 184      24.625   2.161 -30.487  1.00 91.91           C  
ATOM   2873  HB2 MET A 184      25.472   1.475 -30.476  1.00 91.91           H  
ATOM   2874  HB3 MET A 184      24.323   2.309 -31.524  1.00 91.91           H  
ATOM   2875  O   MET A 184      23.696   2.174 -27.432  1.00 91.91           O  
ATOM   2876  CG  MET A 184      25.074   3.502 -29.899  1.00 91.91           C  
ATOM   2877  HG2 MET A 184      24.251   4.208 -30.013  1.00 91.91           H  
ATOM   2878  HG3 MET A 184      25.264   3.388 -28.832  1.00 91.91           H  
ATOM   2879  SD  MET A 184      26.577   4.212 -30.626  1.00 91.91           S  
ATOM   2880  CE  MET A 184      27.834   3.450 -29.569  1.00 91.91           C  
ATOM   2881  HE1 MET A 184      27.662   3.743 -28.533  1.00 91.91           H  
ATOM   2882  HE2 MET A 184      27.783   2.364 -29.650  1.00 91.91           H  
ATOM   2883  HE3 MET A 184      28.823   3.801 -29.862  1.00 91.91           H  
ATOM   2884  N   SER A 185      24.290   0.076 -27.947  1.00 93.57           N  
ATOM   2885  H   SER A 185      24.291  -0.630 -28.670  1.00 93.57           H  
ATOM   2886  CA  SER A 185      24.767  -0.319 -26.634  1.00 93.57           C  
ATOM   2887  HA  SER A 185      24.760   0.554 -25.983  1.00 93.57           H  
ATOM   2888  C   SER A 185      26.190  -0.841 -26.738  1.00 93.57           C  
ATOM   2889  CB  SER A 185      23.862  -1.375 -26.000  1.00 93.57           C  
ATOM   2890  HB2 SER A 185      23.818  -2.246 -26.654  1.00 93.57           H  
ATOM   2891  HB3 SER A 185      24.279  -1.679 -25.040  1.00 93.57           H  
ATOM   2892  O   SER A 185      26.486  -1.737 -27.524  1.00 93.57           O  
ATOM   2893  OG  SER A 185      22.552  -0.880 -25.805  1.00 93.57           O  
ATOM   2894  HG  SER A 185      22.540  -0.234 -25.095  1.00 93.57           H  
ATOM   2895  N   ILE A 186      27.071  -0.303 -25.907  1.00 94.68           N  
ATOM   2896  H   ILE A 186      26.747   0.422 -25.283  1.00 94.68           H  
ATOM   2897  CA  ILE A 186      28.396  -0.859 -25.672  1.00 94.68           C  
ATOM   2898  HA  ILE A 186      28.655  -1.559 -26.466  1.00 94.68           H  
ATOM   2899  C   ILE A 186      28.325  -1.629 -24.360  1.00 94.68           C  
ATOM   2900  CB  ILE A 186      29.453   0.257 -25.671  1.00 94.68           C  
ATOM   2901  HB  ILE A 186      29.147   1.035 -24.971  1.00 94.68           H  
ATOM   2902  O   ILE A 186      28.004  -1.049 -23.324  1.00 94.68           O  
ATOM   2903  CG1 ILE A 186      29.583   0.864 -27.081  1.00 94.68           C  
ATOM   2904 HG12 ILE A 186      28.610   1.232 -27.408  1.00 94.68           H  
ATOM   2905 HG13 ILE A 186      29.903   0.087 -27.775  1.00 94.68           H  
ATOM   2906  CG2 ILE A 186      30.797  -0.307 -25.212  1.00 94.68           C  
ATOM   2907 HG21 ILE A 186      31.122  -1.102 -25.883  1.00 94.68           H  
ATOM   2908 HG22 ILE A 186      31.550   0.480 -25.183  1.00 94.68           H  
ATOM   2909 HG23 ILE A 186      30.687  -0.700 -24.201  1.00 94.68           H  
ATOM   2910  CD1 ILE A 186      30.574   2.028 -27.157  1.00 94.68           C  
ATOM   2911 HD11 ILE A 186      31.597   1.652 -27.159  1.00 94.68           H  
ATOM   2912 HD12 ILE A 186      30.430   2.699 -26.310  1.00 94.68           H  
ATOM   2913 HD13 ILE A 186      30.403   2.589 -28.077  1.00 94.68           H  
ATOM   2914  N   HIS A 187      28.621  -2.923 -24.413  1.00 94.75           N  
ATOM   2915  H   HIS A 187      28.905  -3.310 -25.302  1.00 94.75           H  
ATOM   2916  CA  HIS A 187      28.599  -3.818 -23.265  1.00 94.75           C  
ATOM   2917  HA  HIS A 187      28.231  -3.288 -22.387  1.00 94.75           H  
ATOM   2918  C   HIS A 187      30.011  -4.309 -22.963  1.00 94.75           C  
ATOM   2919  CB  HIS A 187      27.637  -4.977 -23.540  1.00 94.75           C  
ATOM   2920  HB2 HIS A 187      26.648  -4.569 -23.748  1.00 94.75           H  
ATOM   2921  HB3 HIS A 187      27.971  -5.528 -24.419  1.00 94.75           H  
ATOM   2922  O   HIS A 187      30.658  -4.930 -23.810  1.00 94.75           O  
ATOM   2923  CG  HIS A 187      27.520  -5.928 -22.377  1.00 94.75           C  
ATOM   2924  CD2 HIS A 187      26.721  -5.775 -21.277  1.00 94.75           C  
ATOM   2925  HD2 HIS A 187      26.032  -4.963 -21.099  1.00 94.75           H  
ATOM   2926  ND1 HIS A 187      28.162  -7.138 -22.239  1.00 94.75           N  
ATOM   2927  HD1 HIS A 187      28.859  -7.527 -22.858  1.00 94.75           H  
ATOM   2928  CE1 HIS A 187      27.742  -7.703 -21.096  1.00 94.75           C  
ATOM   2929  HE1 HIS A 187      28.054  -8.670 -20.729  1.00 94.75           H  
ATOM   2930  NE2 HIS A 187      26.884  -6.895 -20.463  1.00 94.75           N  
ATOM   2931  N   CYS A 188      30.475  -4.035 -21.750  1.00 94.21           N  
ATOM   2932  H   CYS A 188      29.889  -3.525 -21.105  1.00 94.21           H  
ATOM   2933  CA  CYS A 188      31.697  -4.593 -21.213  1.00 94.21           C  
ATOM   2934  HA  CYS A 188      32.221  -5.148 -21.991  1.00 94.21           H  
ATOM   2935  C   CYS A 188      31.381  -5.549 -20.068  1.00 94.21           C  
ATOM   2936  CB  CYS A 188      32.614  -3.472 -20.747  1.00 94.21           C  
ATOM   2937  HB2 CYS A 188      32.746  -2.738 -21.541  1.00 94.21           H  
ATOM   2938  HB3 CYS A 188      32.198  -2.984 -19.866  1.00 94.21           H  
ATOM   2939  O   CYS A 188      30.772  -5.132 -19.088  1.00 94.21           O  
ATOM   2940  SG  CYS A 188      34.196  -4.215 -20.350  1.00 94.21           S  
ATOM   2941  N   SER A 189      31.813  -6.803 -20.164  1.00 91.64           N  
ATOM   2942  H   SER A 189      32.320  -7.087 -20.990  1.00 91.64           H  
ATOM   2943  CA  SER A 189      31.705  -7.780 -19.080  1.00 91.64           C  
ATOM   2944  HA  SER A 189      31.402  -7.260 -18.172  1.00 91.64           H  
ATOM   2945  C   SER A 189      33.041  -8.426 -18.763  1.00 91.64           C  
ATOM   2946  CB  SER A 189      30.636  -8.840 -19.357  1.00 91.64           C  
ATOM   2947  HB2 SER A 189      30.594  -9.531 -18.515  1.00 91.64           H  
ATOM   2948  HB3 SER A 189      29.669  -8.341 -19.424  1.00 91.64           H  
ATOM   2949  O   SER A 189      33.947  -8.458 -19.596  1.00 91.64           O  
ATOM   2950  OG  SER A 189      30.879  -9.577 -20.542  1.00 91.64           O  
ATOM   2951  HG  SER A 189      30.818 -10.504 -20.299  1.00 91.64           H  
ATOM   2952  N   PHE A 190      33.167  -8.927 -17.539  1.00 88.20           N  
ATOM   2953  H   PHE A 190      32.385  -8.857 -16.905  1.00 88.20           H  
ATOM   2954  CA  PHE A 190      34.358  -9.607 -17.063  1.00 88.20           C  
ATOM   2955  HA  PHE A 190      35.116  -9.615 -17.847  1.00 88.20           H  
ATOM   2956  C   PHE A 190      34.042 -11.053 -16.700  1.00 88.20           C  
ATOM   2957  CB  PHE A 190      34.939  -8.850 -15.874  1.00 88.20           C  
ATOM   2958  HB2 PHE A 190      34.264  -8.964 -15.025  1.00 88.20           H  
ATOM   2959  HB3 PHE A 190      34.989  -7.788 -16.116  1.00 88.20           H  
ATOM   2960  O   PHE A 190      33.248 -11.329 -15.801  1.00 88.20           O  
ATOM   2961  CG  PHE A 190      36.328  -9.325 -15.501  1.00 88.20           C  
ATOM   2962  CD1 PHE A 190      36.527 -10.363 -14.571  1.00 88.20           C  
ATOM   2963  HD1 PHE A 190      35.678 -10.850 -14.113  1.00 88.20           H  
ATOM   2964  CD2 PHE A 190      37.436  -8.752 -16.140  1.00 88.20           C  
ATOM   2965  HD2 PHE A 190      37.288  -7.989 -16.890  1.00 88.20           H  
ATOM   2966  CE1 PHE A 190      37.832 -10.781 -14.251  1.00 88.20           C  
ATOM   2967  HE1 PHE A 190      37.993 -11.577 -13.540  1.00 88.20           H  
ATOM   2968  CE2 PHE A 190      38.732  -9.190 -15.847  1.00 88.20           C  
ATOM   2969  HE2 PHE A 190      39.570  -8.775 -16.387  1.00 88.20           H  
ATOM   2970  CZ  PHE A 190      38.936 -10.193 -14.888  1.00 88.20           C  
ATOM   2971  HZ  PHE A 190      39.936 -10.534 -14.665  1.00 88.20           H  
ATOM   2972  N   THR A 191      34.725 -11.967 -17.371  1.00 82.90           N  
ATOM   2973  H   THR A 191      35.364 -11.658 -18.090  1.00 82.90           H  
ATOM   2974  CA  THR A 191      34.676 -13.402 -17.098  1.00 82.90           C  
ATOM   2975  HA  THR A 191      33.753 -13.635 -16.566  1.00 82.90           H  
ATOM   2976  C   THR A 191      35.846 -13.792 -16.208  1.00 82.90           C  
ATOM   2977  CB  THR A 191      34.692 -14.225 -18.398  1.00 82.90           C  
ATOM   2978  HB  THR A 191      35.235 -15.155 -18.234  1.00 82.90           H  
ATOM   2979  O   THR A 191      36.996 -13.485 -16.526  1.00 82.90           O  
ATOM   2980  CG2 THR A 191      33.278 -14.575 -18.831  1.00 82.90           C  
ATOM   2981 HG21 THR A 191      33.309 -15.170 -19.743  1.00 82.90           H  
ATOM   2982 HG22 THR A 191      32.782 -15.154 -18.053  1.00 82.90           H  
ATOM   2983 HG23 THR A 191      32.719 -13.660 -19.025  1.00 82.90           H  
ATOM   2984  OG1 THR A 191      35.286 -13.518 -19.470  1.00 82.90           O  
ATOM   2985  HG1 THR A 191      36.196 -13.333 -19.227  1.00 82.90           H  
ATOM   2986  N   VAL A 192      35.560 -14.479 -15.100  1.00 75.98           N  
ATOM   2987  H   VAL A 192      34.597 -14.732 -14.929  1.00 75.98           H  
ATOM   2988  CA  VAL A 192      36.575 -14.997 -14.170  1.00 75.98           C  
ATOM   2989  HA  VAL A 192      37.480 -14.396 -14.265  1.00 75.98           H  
ATOM   2990  C   VAL A 192      36.918 -16.439 -14.548  1.00 75.98           C  
ATOM   2991  CB  VAL A 192      36.111 -14.903 -12.700  1.00 75.98           C  
ATOM   2992  HB  VAL A 192      35.246 -15.550 -12.555  1.00 75.98           H  
ATOM   2993  O   VAL A 192      36.035 -17.292 -14.615  1.00 75.98           O  
ATOM   2994  CG1 VAL A 192      37.221 -15.340 -11.732  1.00 75.98           C  
ATOM   2995 HG11 VAL A 192      38.123 -14.752 -11.904  1.00 75.98           H  
ATOM   2996 HG12 VAL A 192      37.448 -16.396 -11.878  1.00 75.98           H  
ATOM   2997 HG13 VAL A 192      36.892 -15.205 -10.702  1.00 75.98           H  
ATOM   2998  CG2 VAL A 192      35.708 -13.474 -12.306  1.00 75.98           C  
ATOM   2999 HG21 VAL A 192      36.565 -12.806 -12.394  1.00 75.98           H  
ATOM   3000 HG22 VAL A 192      35.357 -13.462 -11.275  1.00 75.98           H  
ATOM   3001 HG23 VAL A 192      34.900 -13.115 -12.943  1.00 75.98           H  
ATOM   3002  N   SER A 193      38.203 -16.714 -14.765  1.00 70.22           N  
ATOM   3003  H   SER A 193      38.866 -15.954 -14.696  1.00 70.22           H  
ATOM   3004  CA  SER A 193      38.741 -18.059 -14.987  1.00 70.22           C  
ATOM   3005  HA  SER A 193      38.284 -18.494 -15.876  1.00 70.22           H  
ATOM   3006  C   SER A 193      38.532 -18.972 -13.786  1.00 70.22           C  
ATOM   3007  CB  SER A 193      40.253 -17.983 -15.174  1.00 70.22           C  
ATOM   3008  HB2 SER A 193      40.725 -17.637 -14.254  1.00 70.22           H  
ATOM   3009  HB3 SER A 193      40.491 -17.269 -15.962  1.00 70.22           H  
ATOM   3010  O   SER A 193      38.658 -18.529 -12.643  1.00 70.22           O  
ATOM   3011  OG  SER A 193      40.775 -19.255 -15.502  1.00 70.22           O  
ATOM   3012  HG  SER A 193      40.713 -19.289 -16.460  1.00 70.22           H  
ATOM   3013  N   TYR A 194      38.382 -20.277 -14.023  1.00 62.28           N  
ATOM   3014  H   TYR A 194      38.358 -20.589 -14.983  1.00 62.28           H  
ATOM   3015  CA  TYR A 194      38.388 -21.281 -12.958  1.00 62.28           C  
ATOM   3016  HA  TYR A 194      37.536 -21.092 -12.306  1.00 62.28           H  
ATOM   3017  C   TYR A 194      39.661 -21.218 -12.090  1.00 62.28           C  
ATOM   3018  CB  TYR A 194      38.207 -22.672 -13.571  1.00 62.28           C  
ATOM   3019  HB2 TYR A 194      37.355 -22.655 -14.250  1.00 62.28           H  
ATOM   3020  HB3 TYR A 194      39.089 -22.932 -14.156  1.00 62.28           H  
ATOM   3021  O   TYR A 194      39.563 -21.267 -10.864  1.00 62.28           O  
ATOM   3022  CG  TYR A 194      37.957 -23.739 -12.525  1.00 62.28           C  
ATOM   3023  CD1 TYR A 194      39.017 -24.544 -12.065  1.00 62.28           C  
ATOM   3024  HD1 TYR A 194      40.006 -24.422 -12.481  1.00 62.28           H  
ATOM   3025  CD2 TYR A 194      36.663 -23.904 -11.994  1.00 62.28           C  
ATOM   3026  HD2 TYR A 194      35.854 -23.280 -12.344  1.00 62.28           H  
ATOM   3027  CE1 TYR A 194      38.782 -25.520 -11.078  1.00 62.28           C  
ATOM   3028  HE1 TYR A 194      39.596 -26.146 -10.743  1.00 62.28           H  
ATOM   3029  CE2 TYR A 194      36.424 -24.879 -11.008  1.00 62.28           C  
ATOM   3030  HE2 TYR A 194      35.435 -25.012 -10.594  1.00 62.28           H  
ATOM   3031  OH  TYR A 194      37.252 -26.641  -9.608  1.00 62.28           O  
ATOM   3032  HH  TYR A 194      38.059 -27.125  -9.417  1.00 62.28           H  
ATOM   3033  CZ  TYR A 194      37.482 -25.689 -10.551  1.00 62.28           C  
ATOM   3034  N   ASN A 195      40.847 -21.005 -12.674  1.00 60.04           N  
ATOM   3035  H   ASN A 195      40.889 -20.918 -13.680  1.00 60.04           H  
ATOM   3036  CA  ASN A 195      42.097 -20.917 -11.898  1.00 60.04           C  
ATOM   3037  HA  ASN A 195      42.194 -21.814 -11.287  1.00 60.04           H  
ATOM   3038  C   ASN A 195      42.103 -19.732 -10.922  1.00 60.04           C  
ATOM   3039  CB  ASN A 195      43.292 -20.836 -12.866  1.00 60.04           C  
ATOM   3040  HB2 ASN A 195      43.081 -20.116 -13.656  1.00 60.04           H  
ATOM   3041  HB3 ASN A 195      44.174 -20.496 -12.323  1.00 60.04           H  
ATOM   3042  O   ASN A 195      42.633 -19.822  -9.813  1.00 60.04           O  
ATOM   3043  CG  ASN A 195      43.638 -22.180 -13.483  1.00 60.04           C  
ATOM   3044  ND2 ASN A 195      44.397 -22.170 -14.550  1.00 60.04           N  
ATOM   3045 HD21 ASN A 195      44.633 -21.301 -15.007  1.00 60.04           H  
ATOM   3046 HD22 ASN A 195      44.348 -22.976 -15.157  1.00 60.04           H  
ATOM   3047  OD1 ASN A 195      43.250 -23.225 -12.984  1.00 60.04           O  
ATOM   3048  N   ASP A 196      41.462 -18.639 -11.319  1.00 55.55           N  
ATOM   3049  H   ASP A 196      41.002 -18.666 -12.218  1.00 55.55           H  
ATOM   3050  CA  ASP A 196      41.351 -17.412 -10.545  1.00 55.55           C  
ATOM   3051  HA  ASP A 196      42.267 -17.261  -9.973  1.00 55.55           H  
ATOM   3052  C   ASP A 196      40.196 -17.463  -9.523  1.00 55.55           C  
ATOM   3053  CB  ASP A 196      41.211 -16.264 -11.551  1.00 55.55           C  
ATOM   3054  HB2 ASP A 196      40.640 -16.612 -12.412  1.00 55.55           H  
ATOM   3055  HB3 ASP A 196      40.577 -15.493 -11.112  1.00 55.55           H  
ATOM   3056  O   ASP A 196      40.273 -16.779  -8.496  1.00 55.55           O  
ATOM   3057  CG  ASP A 196      42.550 -15.657 -12.045  1.00 55.55           C  
ATOM   3058  OD1 ASP A 196      43.626 -15.831 -11.419  1.00 55.55           O  
ATOM   3059  OD2 ASP A 196      42.496 -14.920 -13.056  1.00 55.55           O  
ATOM   3060  N   THR A 197      39.178 -18.322  -9.716  1.00 57.23           N  
ATOM   3061  H   THR A 197      39.124 -18.800 -10.604  1.00 57.23           H  
ATOM   3062  CA  THR A 197      38.107 -18.539  -8.716  1.00 57.23           C  
ATOM   3063  HA  THR A 197      37.622 -17.580  -8.532  1.00 57.23           H  
ATOM   3064  C   THR A 197      38.656 -19.013  -7.369  1.00 57.23           C  
ATOM   3065  CB  THR A 197      37.004 -19.521  -9.151  1.00 57.23           C  
ATOM   3066  HB  THR A 197      36.294 -19.570  -8.326  1.00 57.23           H  
ATOM   3067  O   THR A 197      38.191 -18.559  -6.325  1.00 57.23           O  
ATOM   3068  CG2 THR A 197      36.202 -19.076 -10.369  1.00 57.23           C  
ATOM   3069 HG21 THR A 197      35.863 -18.049 -10.238  1.00 57.23           H  
ATOM   3070 HG22 THR A 197      36.803 -19.148 -11.275  1.00 57.23           H  
ATOM   3071 HG23 THR A 197      35.332 -19.724 -10.479  1.00 57.23           H  
ATOM   3072  OG1 THR A 197      37.474 -20.831  -9.356  1.00 57.23           O  
ATOM   3073  HG1 THR A 197      38.205 -20.851  -9.979  1.00 57.23           H  
ATOM   3074  N   ASN A 198      39.731 -19.812  -7.368  1.00 56.34           N  
ATOM   3075  H   ASN A 198      40.051 -20.167  -8.258  1.00 56.34           H  
ATOM   3076  CA  ASN A 198      40.428 -20.222  -6.141  1.00 56.34           C  
ATOM   3077  HA  ASN A 198      39.708 -20.690  -5.471  1.00 56.34           H  
ATOM   3078  C   ASN A 198      41.035 -19.041  -5.362  1.00 56.34           C  
ATOM   3079  CB  ASN A 198      41.527 -21.236  -6.506  1.00 56.34           C  
ATOM   3080  HB2 ASN A 198      42.024 -20.930  -7.426  1.00 56.34           H  
ATOM   3081  HB3 ASN A 198      42.275 -21.258  -5.713  1.00 56.34           H  
ATOM   3082  O   ASN A 198      41.316 -19.164  -4.170  1.00 56.34           O  
ATOM   3083  CG  ASN A 198      41.013 -22.656  -6.644  1.00 56.34           C  
ATOM   3084  ND2 ASN A 198      41.648 -23.459  -7.463  1.00 56.34           N  
ATOM   3085 HD21 ASN A 198      42.332 -23.082  -8.103  1.00 56.34           H  
ATOM   3086 HD22 ASN A 198      41.213 -24.358  -7.612  1.00 56.34           H  
ATOM   3087  OD1 ASN A 198      40.080 -23.084  -5.988  1.00 56.34           O  
ATOM   3088  N   THR A 199      41.254 -17.896  -6.014  1.00 56.37           N  
ATOM   3089  H   THR A 199      40.959 -17.834  -6.978  1.00 56.37           H  
ATOM   3090  CA  THR A 199      41.826 -16.698  -5.384  1.00 56.37           C  
ATOM   3091  HA  THR A 199      42.332 -17.007  -4.470  1.00 56.37           H  
ATOM   3092  C   THR A 199      40.779 -15.674  -4.930  1.00 56.37           C  
ATOM   3093  CB  THR A 199      42.910 -16.045  -6.258  1.00 56.37           C  
ATOM   3094  HB  THR A 199      43.405 -15.286  -5.652  1.00 56.37           H  
ATOM   3095  O   THR A 199      41.184 -14.660  -4.362  1.00 56.37           O  
ATOM   3096  CG2 THR A 199      43.998 -17.018  -6.714  1.00 56.37           C  
ATOM   3097 HG21 THR A 199      43.581 -17.755  -7.401  1.00 56.37           H  
ATOM   3098 HG22 THR A 199      44.778 -16.463  -7.235  1.00 56.37           H  
ATOM   3099 HG23 THR A 199      44.428 -17.526  -5.851  1.00 56.37           H  
ATOM   3100  OG1 THR A 199      42.382 -15.415  -7.398  1.00 56.37           O  
ATOM   3101  HG1 THR A 199      41.719 -15.974  -7.811  1.00 56.37           H  
ATOM   3102  N   ASN A 200      39.472 -15.936  -5.139  1.00 67.09           N  
ATOM   3103  H   ASN A 200      39.233 -16.834  -5.535  1.00 67.09           H  
ATOM   3104  CA  ASN A 200      38.373 -14.954  -5.063  1.00 67.09           C  
ATOM   3105  HA  ASN A 200      37.545 -15.330  -5.664  1.00 67.09           H  
ATOM   3106  C   ASN A 200      38.782 -13.617  -5.689  1.00 67.09           C  
ATOM   3107  CB  ASN A 200      37.848 -14.735  -3.635  1.00 67.09           C  
ATOM   3108  HB2 ASN A 200      38.706 -14.607  -2.975  1.00 67.09           H  
ATOM   3109  HB3 ASN A 200      37.284 -13.803  -3.604  1.00 67.09           H  
ATOM   3110  O   ASN A 200      38.958 -12.607  -5.005  1.00 67.09           O  
ATOM   3111  CG  ASN A 200      36.910 -15.780  -3.092  1.00 67.09           C  
ATOM   3112  ND2 ASN A 200      36.797 -15.866  -1.786  1.00 67.09           N  
ATOM   3113 HD21 ASN A 200      36.091 -16.515  -1.469  1.00 67.09           H  
ATOM   3114 HD22 ASN A 200      37.199 -15.146  -1.203  1.00 67.09           H  
ATOM   3115  OD1 ASN A 200      36.215 -16.476  -3.803  1.00 67.09           O  
ATOM   3116  N   LEU A 201      38.970 -13.619  -7.004  1.00 73.16           N  
ATOM   3117  H   LEU A 201      38.844 -14.475  -7.526  1.00 73.16           H  
ATOM   3118  CA  LEU A 201      39.211 -12.385  -7.732  1.00 73.16           C  
ATOM   3119  HA  LEU A 201      40.020 -11.857  -7.227  1.00 73.16           H  
ATOM   3120  C   LEU A 201      37.987 -11.473  -7.649  1.00 73.16           C  
ATOM   3121  CB  LEU A 201      39.648 -12.720  -9.165  1.00 73.16           C  
ATOM   3122  HB2 LEU A 201      39.095 -12.119  -9.887  1.00 73.16           H  
ATOM   3123  HB3 LEU A 201      39.442 -13.768  -9.382  1.00 73.16           H  
ATOM   3124  O   LEU A 201      36.900 -11.808  -8.115  1.00 73.16           O  
ATOM   3125  CG  LEU A 201      41.152 -12.444  -9.301  1.00 73.16           C  
ATOM   3126  HG  LEU A 201      41.662 -12.636  -8.357  1.00 73.16           H  
ATOM   3127  CD1 LEU A 201      41.786 -13.332 -10.333  1.00 73.16           C  
ATOM   3128 HD11 LEU A 201      42.801 -13.003 -10.556  1.00 73.16           H  
ATOM   3129 HD12 LEU A 201      41.198 -13.325 -11.251  1.00 73.16           H  
ATOM   3130 HD13 LEU A 201      41.861 -14.323  -9.885  1.00 73.16           H  
ATOM   3131  CD2 LEU A 201      41.418 -11.008  -9.718  1.00 73.16           C  
ATOM   3132 HD21 LEU A 201      40.985 -10.821 -10.701  1.00 73.16           H  
ATOM   3133 HD22 LEU A 201      42.491 -10.822  -9.762  1.00 73.16           H  
ATOM   3134 HD23 LEU A 201      40.981 -10.330  -8.985  1.00 73.16           H  
ATOM   3135  N   LYS A 202      38.186 -10.315  -7.024  1.00 78.12           N  
ATOM   3136  H   LYS A 202      39.100 -10.142  -6.630  1.00 78.12           H  
ATOM   3137  CA  LYS A 202      37.160  -9.313  -6.776  1.00 78.12           C  
ATOM   3138  HA  LYS A 202      36.181  -9.749  -6.977  1.00 78.12           H  
ATOM   3139  C   LYS A 202      37.374  -8.132  -7.706  1.00 78.12           C  
ATOM   3140  CB  LYS A 202      37.232  -8.917  -5.301  1.00 78.12           C  
ATOM   3141  HB2 LYS A 202      37.331  -9.819  -4.697  1.00 78.12           H  
ATOM   3142  HB3 LYS A 202      38.110  -8.293  -5.133  1.00 78.12           H  
ATOM   3143  O   LYS A 202      38.468  -7.567  -7.761  1.00 78.12           O  
ATOM   3144  CG  LYS A 202      35.969  -8.178  -4.859  1.00 78.12           C  
ATOM   3145  HG2 LYS A 202      35.805  -7.297  -5.481  1.00 78.12           H  
ATOM   3146  HG3 LYS A 202      35.113  -8.847  -4.948  1.00 78.12           H  
ATOM   3147  CD  LYS A 202      36.142  -7.745  -3.404  1.00 78.12           C  
ATOM   3148  HD2 LYS A 202      36.496  -8.581  -2.802  1.00 78.12           H  
ATOM   3149  HD3 LYS A 202      36.871  -6.936  -3.368  1.00 78.12           H  
ATOM   3150  CE  LYS A 202      34.808  -7.265  -2.856  1.00 78.12           C  
ATOM   3151  HE2 LYS A 202      34.344  -6.602  -3.586  1.00 78.12           H  
ATOM   3152  HE3 LYS A 202      34.141  -8.113  -2.703  1.00 78.12           H  
ATOM   3153  NZ  LYS A 202      34.994  -6.510  -1.603  1.00 78.12           N  
ATOM   3154  HZ1 LYS A 202      35.385  -5.611  -1.844  1.00 78.12           H  
ATOM   3155  HZ2 LYS A 202      35.479  -6.990  -0.858  1.00 78.12           H  
ATOM   3156  HZ3 LYS A 202      34.086  -6.173  -1.316  1.00 78.12           H  
ATOM   3157  N   ILE A 203      36.336  -7.745  -8.434  1.00 80.62           N  
ATOM   3158  H   ILE A 203      35.454  -8.225  -8.325  1.00 80.62           H  
ATOM   3159  CA  ILE A 203      36.393  -6.592  -9.334  1.00 80.62           C  
ATOM   3160  HA  ILE A 203      37.403  -6.503  -9.735  1.00 80.62           H  
ATOM   3161  C   ILE A 203      36.084  -5.337  -8.532  1.00 80.62           C  
ATOM   3162  CB  ILE A 203      35.445  -6.764 -10.526  1.00 80.62           C  
ATOM   3163  HB  ILE A 203      34.421  -6.803 -10.155  1.00 80.62           H  
ATOM   3164  O   ILE A 203      35.025  -5.234  -7.921  1.00 80.62           O  
ATOM   3165  CG1 ILE A 203      35.767  -8.103 -11.226  1.00 80.62           C  
ATOM   3166 HG12 ILE A 203      36.812  -8.148 -11.530  1.00 80.62           H  
ATOM   3167 HG13 ILE A 203      35.567  -8.933 -10.549  1.00 80.62           H  
ATOM   3168  CG2 ILE A 203      35.573  -5.552 -11.476  1.00 80.62           C  
ATOM   3169 HG21 ILE A 203      36.591  -5.472 -11.858  1.00 80.62           H  
ATOM   3170 HG22 ILE A 203      34.886  -5.645 -12.317  1.00 80.62           H  
ATOM   3171 HG23 ILE A 203      35.311  -4.628 -10.959  1.00 80.62           H  
ATOM   3172  CD1 ILE A 203      34.892  -8.300 -12.442  1.00 80.62           C  
ATOM   3173 HD11 ILE A 203      34.803  -9.362 -12.670  1.00 80.62           H  
ATOM   3174 HD12 ILE A 203      33.918  -7.879 -12.194  1.00 80.62           H  
ATOM   3175 HD13 ILE A 203      35.311  -7.758 -13.291  1.00 80.62           H  
ATOM   3176  N   ARG A 204      37.022  -4.390  -8.533  1.00 76.89           N  
ATOM   3177  H   ARG A 204      37.846  -4.540  -9.097  1.00 76.89           H  
ATOM   3178  CA  ARG A 204      36.897  -3.124  -7.800  1.00 76.89           C  
ATOM   3179  HA  ARG A 204      36.204  -3.244  -6.967  1.00 76.89           H  
ATOM   3180  C   ARG A 204      36.324  -2.006  -8.651  1.00 76.89           C  
ATOM   3181  CB  ARG A 204      38.265  -2.699  -7.258  1.00 76.89           C  
ATOM   3182  HB2 ARG A 204      38.180  -1.667  -6.918  1.00 76.89           H  
ATOM   3183  HB3 ARG A 204      39.014  -2.733  -8.049  1.00 76.89           H  
ATOM   3184  O   ARG A 204      35.561  -1.185  -8.149  1.00 76.89           O  
ATOM   3185  CG  ARG A 204      38.711  -3.561  -6.074  1.00 76.89           C  
ATOM   3186  HG2 ARG A 204      37.894  -3.642  -5.358  1.00 76.89           H  
ATOM   3187  HG3 ARG A 204      38.996  -4.556  -6.417  1.00 76.89           H  
ATOM   3188  CD  ARG A 204      39.900  -2.868  -5.402  1.00 76.89           C  
ATOM   3189  HD2 ARG A 204      39.624  -1.838  -5.177  1.00 76.89           H  
ATOM   3190  HD3 ARG A 204      40.737  -2.851  -6.100  1.00 76.89           H  
ATOM   3191  NE  ARG A 204      40.282  -3.530  -4.144  1.00 76.89           N  
ATOM   3192  HE  ARG A 204      39.611  -4.172  -3.745  1.00 76.89           H  
ATOM   3193  NH1 ARG A 204      42.298  -2.458  -3.886  1.00 76.89           N  
ATOM   3194 HH11 ARG A 204      43.253  -2.480  -3.558  1.00 76.89           H  
ATOM   3195 HH12 ARG A 204      42.163  -2.001  -4.776  1.00 76.89           H  
ATOM   3196  NH2 ARG A 204      41.633  -3.948  -2.361  1.00 76.89           N  
ATOM   3197 HH21 ARG A 204      40.960  -4.610  -1.999  1.00 76.89           H  
ATOM   3198 HH22 ARG A 204      42.495  -3.759  -1.870  1.00 76.89           H  
ATOM   3199  CZ  ARG A 204      41.395  -3.304  -3.467  1.00 76.89           C  
ATOM   3200  N   LEU A 205      36.721  -1.960  -9.918  1.00 83.12           N  
ATOM   3201  H   LEU A 205      37.348  -2.680 -10.247  1.00 83.12           H  
ATOM   3202  CA  LEU A 205      36.343  -0.910 -10.853  1.00 83.12           C  
ATOM   3203  HA  LEU A 205      35.375  -0.504 -10.561  1.00 83.12           H  
ATOM   3204  C   LEU A 205      36.224  -1.494 -12.256  1.00 83.12           C  
ATOM   3205  CB  LEU A 205      37.398   0.213 -10.799  1.00 83.12           C  
ATOM   3206  HB2 LEU A 205      37.454   0.599  -9.781  1.00 83.12           H  
ATOM   3207  HB3 LEU A 205      38.368  -0.222 -11.042  1.00 83.12           H  
ATOM   3208  O   LEU A 205      37.102  -2.233 -12.701  1.00 83.12           O  
ATOM   3209  CG  LEU A 205      37.158   1.391 -11.763  1.00 83.12           C  
ATOM   3210  HG  LEU A 205      37.026   1.017 -12.779  1.00 83.12           H  
ATOM   3211  CD1 LEU A 205      35.934   2.221 -11.377  1.00 83.12           C  
ATOM   3212 HD11 LEU A 205      35.033   1.611 -11.445  1.00 83.12           H  
ATOM   3213 HD12 LEU A 205      35.830   3.062 -12.063  1.00 83.12           H  
ATOM   3214 HD13 LEU A 205      36.044   2.596 -10.360  1.00 83.12           H  
ATOM   3215  CD2 LEU A 205      38.373   2.317 -11.763  1.00 83.12           C  
ATOM   3216 HD21 LEU A 205      38.535   2.726 -10.766  1.00 83.12           H  
ATOM   3217 HD22 LEU A 205      38.218   3.135 -12.467  1.00 83.12           H  
ATOM   3218 HD23 LEU A 205      39.262   1.764 -12.067  1.00 83.12           H  
ATOM   3219  N   LEU A 206      35.171  -1.095 -12.956  1.00 86.96           N  
ATOM   3220  H   LEU A 206      34.473  -0.538 -12.484  1.00 86.96           H  
ATOM   3221  CA  LEU A 206      34.995  -1.289 -14.386  1.00 86.96           C  
ATOM   3222  HA  LEU A 206      35.931  -1.644 -14.817  1.00 86.96           H  
ATOM   3223  C   LEU A 206      34.649   0.070 -15.002  1.00 86.96           C  
ATOM   3224  CB  LEU A 206      33.915  -2.363 -14.588  1.00 86.96           C  
ATOM   3225  HB2 LEU A 206      32.975  -1.973 -14.198  1.00 86.96           H  
ATOM   3226  HB3 LEU A 206      34.173  -3.233 -13.984  1.00 86.96           H  
ATOM   3227  O   LEU A 206      33.833   0.815 -14.456  1.00 86.96           O  
ATOM   3228  CG  LEU A 206      33.684  -2.834 -16.031  1.00 86.96           C  
ATOM   3229  HG  LEU A 206      33.511  -1.980 -16.685  1.00 86.96           H  
ATOM   3230  CD1 LEU A 206      34.861  -3.659 -16.532  1.00 86.96           C  
ATOM   3231 HD11 LEU A 206      35.058  -4.475 -15.835  1.00 86.96           H  
ATOM   3232 HD12 LEU A 206      34.623  -4.087 -17.506  1.00 86.96           H  
ATOM   3233 HD13 LEU A 206      35.745  -3.030 -16.635  1.00 86.96           H  
ATOM   3234  CD2 LEU A 206      32.475  -3.767 -16.085  1.00 86.96           C  
ATOM   3235 HD21 LEU A 206      32.212  -3.971 -17.123  1.00 86.96           H  
ATOM   3236 HD22 LEU A 206      31.624  -3.320 -15.571  1.00 86.96           H  
ATOM   3237 HD23 LEU A 206      32.700  -4.710 -15.586  1.00 86.96           H  
ATOM   3238  N   TYR A 207      35.277   0.420 -16.119  1.00 86.12           N  
ATOM   3239  H   TYR A 207      35.977  -0.199 -16.503  1.00 86.12           H  
ATOM   3240  CA  TYR A 207      35.018   1.683 -16.804  1.00 86.12           C  
ATOM   3241  HA  TYR A 207      34.022   2.025 -16.524  1.00 86.12           H  
ATOM   3242  C   TYR A 207      35.009   1.521 -18.319  1.00 86.12           C  
ATOM   3243  CB  TYR A 207      36.019   2.758 -16.355  1.00 86.12           C  
ATOM   3244  HB2 TYR A 207      35.980   2.840 -15.268  1.00 86.12           H  
ATOM   3245  HB3 TYR A 207      35.700   3.716 -16.766  1.00 86.12           H  
ATOM   3246  O   TYR A 207      35.685   0.657 -18.871  1.00 86.12           O  
ATOM   3247  CG  TYR A 207      37.457   2.524 -16.775  1.00 86.12           C  
ATOM   3248  CD1 TYR A 207      38.351   1.876 -15.901  1.00 86.12           C  
ATOM   3249  HD1 TYR A 207      38.010   1.531 -14.936  1.00 86.12           H  
ATOM   3250  CD2 TYR A 207      37.899   2.963 -18.038  1.00 86.12           C  
ATOM   3251  HD2 TYR A 207      37.211   3.450 -18.714  1.00 86.12           H  
ATOM   3252  CE1 TYR A 207      39.691   1.675 -16.281  1.00 86.12           C  
ATOM   3253  HE1 TYR A 207      40.379   1.189 -15.605  1.00 86.12           H  
ATOM   3254  CE2 TYR A 207      39.233   2.744 -18.431  1.00 86.12           C  
ATOM   3255  HE2 TYR A 207      39.583   3.057 -19.403  1.00 86.12           H  
ATOM   3256  OH  TYR A 207      41.414   1.900 -17.943  1.00 86.12           O  
ATOM   3257  HH  TYR A 207      41.959   1.536 -17.241  1.00 86.12           H  
ATOM   3258  CZ  TYR A 207      40.132   2.108 -17.550  1.00 86.12           C  
ATOM   3259  N   ILE A 208      34.261   2.395 -18.989  1.00 89.45           N  
ATOM   3260  H   ILE A 208      33.746   3.071 -18.443  1.00 89.45           H  
ATOM   3261  CA  ILE A 208      34.259   2.559 -20.441  1.00 89.45           C  
ATOM   3262  HA  ILE A 208      34.974   1.863 -20.880  1.00 89.45           H  
ATOM   3263  C   ILE A 208      34.723   3.979 -20.747  1.00 89.45           C  
ATOM   3264  CB  ILE A 208      32.872   2.237 -21.042  1.00 89.45           C  
ATOM   3265  HB  ILE A 208      32.118   2.826 -20.520  1.00 89.45           H  
ATOM   3266  O   ILE A 208      34.174   4.942 -20.212  1.00 89.45           O  
ATOM   3267  CG1 ILE A 208      32.560   0.734 -20.858  1.00 89.45           C  
ATOM   3268 HG12 ILE A 208      33.210   0.148 -21.508  1.00 89.45           H  
ATOM   3269 HG13 ILE A 208      32.773   0.432 -19.832  1.00 89.45           H  
ATOM   3270  CG2 ILE A 208      32.837   2.602 -22.541  1.00 89.45           C  
ATOM   3271 HG21 ILE A 208      33.623   2.066 -23.072  1.00 89.45           H  
ATOM   3272 HG22 ILE A 208      32.978   3.674 -22.679  1.00 89.45           H  
ATOM   3273 HG23 ILE A 208      31.872   2.345 -22.978  1.00 89.45           H  
ATOM   3274  CD1 ILE A 208      31.101   0.357 -21.135  1.00 89.45           C  
ATOM   3275 HD11 ILE A 208      30.454   0.885 -20.434  1.00 89.45           H  
ATOM   3276 HD12 ILE A 208      30.975  -0.715 -20.987  1.00 89.45           H  
ATOM   3277 HD13 ILE A 208      30.813   0.600 -22.158  1.00 89.45           H  
ATOM   3278  N   ARG A 209      35.720   4.116 -21.618  1.00 85.44           N  
ATOM   3279  H   ARG A 209      36.121   3.265 -21.986  1.00 85.44           H  
ATOM   3280  CA  ARG A 209      36.322   5.385 -22.045  1.00 85.44           C  
ATOM   3281  HA  ARG A 209      35.764   6.219 -21.620  1.00 85.44           H  
ATOM   3282  C   ARG A 209      36.253   5.514 -23.561  1.00 85.44           C  
ATOM   3283  CB  ARG A 209      37.774   5.436 -21.533  1.00 85.44           C  
ATOM   3284  HB2 ARG A 209      38.349   4.651 -22.026  1.00 85.44           H  
ATOM   3285  HB3 ARG A 209      37.780   5.237 -20.461  1.00 85.44           H  
ATOM   3286  O   ARG A 209      36.518   4.542 -24.253  1.00 85.44           O  
ATOM   3287  CG  ARG A 209      38.453   6.793 -21.775  1.00 85.44           C  
ATOM   3288  HG2 ARG A 209      38.378   7.082 -22.823  1.00 85.44           H  
ATOM   3289  HG3 ARG A 209      37.937   7.535 -21.165  1.00 85.44           H  
ATOM   3290  CD  ARG A 209      39.931   6.826 -21.369  1.00 85.44           C  
ATOM   3291  HD2 ARG A 209      40.246   7.870 -21.344  1.00 85.44           H  
ATOM   3292  HD3 ARG A 209      40.040   6.423 -20.362  1.00 85.44           H  
ATOM   3293  NE  ARG A 209      40.786   6.065 -22.305  1.00 85.44           N  
ATOM   3294  HE  ARG A 209      40.515   5.113 -22.504  1.00 85.44           H  
ATOM   3295  NH1 ARG A 209      42.444   7.641 -22.707  1.00 85.44           N  
ATOM   3296 HH11 ARG A 209      43.302   7.853 -23.195  1.00 85.44           H  
ATOM   3297 HH12 ARG A 209      42.019   8.354 -22.132  1.00 85.44           H  
ATOM   3298  NH2 ARG A 209      42.574   5.641 -23.630  1.00 85.44           N  
ATOM   3299 HH21 ARG A 209      43.499   5.911 -23.933  1.00 85.44           H  
ATOM   3300 HH22 ARG A 209      42.255   4.709 -23.853  1.00 85.44           H  
ATOM   3301  CZ  ARG A 209      41.920   6.461 -22.868  1.00 85.44           C  
ATOM   3302  N   HIS A 210      35.952   6.701 -24.066  1.00 84.56           N  
ATOM   3303  H   HIS A 210      35.796   7.461 -23.420  1.00 84.56           H  
ATOM   3304  CA  HIS A 210      36.084   7.070 -25.472  1.00 84.56           C  
ATOM   3305  HA  HIS A 210      36.131   6.173 -26.090  1.00 84.56           H  
ATOM   3306  C   HIS A 210      37.370   7.876 -25.679  1.00 84.56           C  
ATOM   3307  CB  HIS A 210      34.855   7.883 -25.888  1.00 84.56           C  
ATOM   3308  HB2 HIS A 210      33.958   7.288 -25.718  1.00 84.56           H  
ATOM   3309  HB3 HIS A 210      34.802   8.776 -25.264  1.00 84.56           H  
ATOM   3310  O   HIS A 210      37.700   8.727 -24.854  1.00 84.56           O  
ATOM   3311  CG  HIS A 210      34.893   8.278 -27.340  1.00 84.56           C  
ATOM   3312  CD2 HIS A 210      34.942   7.407 -28.392  1.00 84.56           C  
ATOM   3313  HD2 HIS A 210      34.960   6.329 -28.333  1.00 84.56           H  
ATOM   3314  ND1 HIS A 210      34.920   9.553 -27.869  1.00 84.56           N  
ATOM   3315  HD1 HIS A 210      34.667  10.410 -27.398  1.00 84.56           H  
ATOM   3316  CE1 HIS A 210      34.964   9.444 -29.208  1.00 84.56           C  
ATOM   3317  HE1 HIS A 210      34.892  10.257 -29.915  1.00 84.56           H  
ATOM   3318  NE2 HIS A 210      35.007   8.158 -29.559  1.00 84.56           N  
ATOM   3319  N   GLU A 211      38.075   7.652 -26.786  1.00 79.88           N  
ATOM   3320  H   GLU A 211      37.771   6.924 -27.417  1.00 79.88           H  
ATOM   3321  CA  GLU A 211      39.364   8.299 -27.068  1.00 79.88           C  
ATOM   3322  HA  GLU A 211      40.072   8.018 -26.288  1.00 79.88           H  
ATOM   3323  C   GLU A 211      39.303   9.831 -27.071  1.00 79.88           C  
ATOM   3324  CB  GLU A 211      39.916   7.786 -28.406  1.00 79.88           C  
ATOM   3325  HB2 GLU A 211      39.904   6.696 -28.385  1.00 79.88           H  
ATOM   3326  HB3 GLU A 211      40.953   8.109 -28.492  1.00 79.88           H  
ATOM   3327  O   GLU A 211      40.235  10.481 -26.611  1.00 79.88           O  
ATOM   3328  CG  GLU A 211      39.142   8.269 -29.647  1.00 79.88           C  
ATOM   3329  HG2 GLU A 211      39.279   9.343 -29.768  1.00 79.88           H  
ATOM   3330  HG3 GLU A 211      38.080   8.071 -29.503  1.00 79.88           H  
ATOM   3331  CD  GLU A 211      39.618   7.576 -30.925  1.00 79.88           C  
ATOM   3332  OE1 GLU A 211      38.797   7.435 -31.852  1.00 79.88           O  
ATOM   3333  OE2 GLU A 211      40.757   7.060 -30.963  1.00 79.88           O  
ATOM   3334  N   SER A 212      38.200  10.412 -27.558  1.00 75.45           N  
ATOM   3335  H   SER A 212      37.492   9.811 -27.953  1.00 75.45           H  
ATOM   3336  CA  SER A 212      38.051  11.872 -27.650  1.00 75.45           C  
ATOM   3337  HA  SER A 212      39.036  12.337 -27.618  1.00 75.45           H  
ATOM   3338  C   SER A 212      37.243  12.463 -26.498  1.00 75.45           C  
ATOM   3339  CB  SER A 212      37.419  12.272 -28.986  1.00 75.45           C  
ATOM   3340  HB2 SER A 212      36.436  11.812 -29.092  1.00 75.45           H  
ATOM   3341  HB3 SER A 212      37.295  13.355 -29.008  1.00 75.45           H  
ATOM   3342  O   SER A 212      37.489  13.604 -26.114  1.00 75.45           O  
ATOM   3343  OG  SER A 212      38.253  11.892 -30.062  1.00 75.45           O  
ATOM   3344  HG  SER A 212      38.251  10.936 -30.158  1.00 75.45           H  
ATOM   3345  N   ASN A 213      36.302  11.694 -25.934  1.00 72.72           N  
ATOM   3346  H   ASN A 213      36.283  10.718 -26.192  1.00 72.72           H  
ATOM   3347  CA  ASN A 213      35.330  12.196 -24.948  1.00 72.72           C  
ATOM   3348  HA  ASN A 213      35.354  13.285 -24.968  1.00 72.72           H  
ATOM   3349  C   ASN A 213      35.690  11.811 -23.504  1.00 72.72           C  
ATOM   3350  CB  ASN A 213      33.891  11.779 -25.334  1.00 72.72           C  
ATOM   3351  HB2 ASN A 213      33.782  10.697 -25.255  1.00 72.72           H  
ATOM   3352  HB3 ASN A 213      33.197  12.226 -24.622  1.00 72.72           H  
ATOM   3353  O   ASN A 213      34.968  12.165 -22.576  1.00 72.72           O  
ATOM   3354  CG  ASN A 213      33.466  12.236 -26.721  1.00 72.72           C  
ATOM   3355  ND2 ASN A 213      32.568  11.522 -27.361  1.00 72.72           N  
ATOM   3356 HD21 ASN A 213      32.331  11.822 -28.296  1.00 72.72           H  
ATOM   3357 HD22 ASN A 213      32.062  10.773 -26.912  1.00 72.72           H  
ATOM   3358  OD1 ASN A 213      33.995  13.171 -27.287  1.00 72.72           O  
ATOM   3359  N   GLY A 214      36.791  11.085 -23.295  1.00 73.56           N  
ATOM   3360  H   GLY A 214      37.329  10.766 -24.088  1.00 73.56           H  
ATOM   3361  CA  GLY A 214      37.202  10.629 -21.972  1.00 73.56           C  
ATOM   3362  HA2 GLY A 214      38.218  10.236 -22.026  1.00 73.56           H  
ATOM   3363  HA3 GLY A 214      37.199  11.476 -21.286  1.00 73.56           H  
ATOM   3364  C   GLY A 214      36.286   9.537 -21.420  1.00 73.56           C  
ATOM   3365  O   GLY A 214      35.742   8.720 -22.164  1.00 73.56           O  
ATOM   3366  N   ILE A 215      36.171   9.453 -20.093  1.00 77.54           N  
ATOM   3367  H   ILE A 215      36.590  10.170 -19.520  1.00 77.54           H  
ATOM   3368  CA  ILE A 215      35.399   8.392 -19.434  1.00 77.54           C  
ATOM   3369  HA  ILE A 215      35.687   7.438 -19.874  1.00 77.54           H  
ATOM   3370  C   ILE A 215      33.900   8.580 -19.700  1.00 77.54           C  
ATOM   3371  CB  ILE A 215      35.741   8.306 -17.934  1.00 77.54           C  
ATOM   3372  HB  ILE A 215      35.598   9.287 -17.482  1.00 77.54           H  
ATOM   3373  O   ILE A 215      33.320   9.618 -19.399  1.00 77.54           O  
ATOM   3374  CG1 ILE A 215      37.223   7.887 -17.768  1.00 77.54           C  
ATOM   3375 HG12 ILE A 215      37.857   8.643 -18.230  1.00 77.54           H  
ATOM   3376 HG13 ILE A 215      37.392   6.943 -18.287  1.00 77.54           H  
ATOM   3377  CG2 ILE A 215      34.816   7.308 -17.219  1.00 77.54           C  
ATOM   3378 HG21 ILE A 215      35.055   7.304 -16.156  1.00 77.54           H  
ATOM   3379 HG22 ILE A 215      33.772   7.614 -17.301  1.00 77.54           H  
ATOM   3380 HG23 ILE A 215      34.938   6.304 -17.626  1.00 77.54           H  
ATOM   3381  CD1 ILE A 215      37.692   7.728 -16.316  1.00 77.54           C  
ATOM   3382 HD11 ILE A 215      37.426   8.613 -15.738  1.00 77.54           H  
ATOM   3383 HD12 ILE A 215      38.776   7.612 -16.303  1.00 77.54           H  
ATOM   3384 HD13 ILE A 215      37.247   6.842 -15.863  1.00 77.54           H  
ATOM   3385  N   VAL A 216      33.272   7.536 -20.237  1.00 79.63           N  
ATOM   3386  H   VAL A 216      33.818   6.701 -20.393  1.00 79.63           H  
ATOM   3387  CA  VAL A 216      31.854   7.486 -20.602  1.00 79.63           C  
ATOM   3388  HA  VAL A 216      31.501   8.500 -20.792  1.00 79.63           H  
ATOM   3389  C   VAL A 216      31.022   6.903 -19.466  1.00 79.63           C  
ATOM   3390  CB  VAL A 216      31.669   6.654 -21.883  1.00 79.63           C  
ATOM   3391  HB  VAL A 216      32.021   5.639 -21.700  1.00 79.63           H  
ATOM   3392  O   VAL A 216      29.936   7.405 -19.191  1.00 79.63           O  
ATOM   3393  CG1 VAL A 216      30.204   6.575 -22.316  1.00 79.63           C  
ATOM   3394 HG11 VAL A 216      29.594   6.147 -21.521  1.00 79.63           H  
ATOM   3395 HG12 VAL A 216      29.832   7.566 -22.577  1.00 79.63           H  
ATOM   3396 HG13 VAL A 216      30.134   5.913 -23.179  1.00 79.63           H  
ATOM   3397  CG2 VAL A 216      32.469   7.244 -23.049  1.00 79.63           C  
ATOM   3398 HG21 VAL A 216      32.143   8.264 -23.254  1.00 79.63           H  
ATOM   3399 HG22 VAL A 216      33.532   7.257 -22.810  1.00 79.63           H  
ATOM   3400 HG23 VAL A 216      32.334   6.631 -23.941  1.00 79.63           H  
ATOM   3401  N   ALA A 217      31.494   5.849 -18.808  1.00 83.69           N  
ATOM   3402  H   ALA A 217      32.402   5.480 -19.051  1.00 83.69           H  
ATOM   3403  CA  ALA A 217      30.798   5.255 -17.673  1.00 83.69           C  
ATOM   3404  HA  ALA A 217      30.314   6.042 -17.095  1.00 83.69           H  
ATOM   3405  C   ALA A 217      31.773   4.534 -16.750  1.00 83.69           C  
ATOM   3406  CB  ALA A 217      29.723   4.293 -18.183  1.00 83.69           C  
ATOM   3407  HB1 ALA A 217      29.225   3.821 -17.336  1.00 83.69           H  
ATOM   3408  HB2 ALA A 217      28.981   4.852 -18.753  1.00 83.69           H  
ATOM   3409  HB3 ALA A 217      30.176   3.522 -18.807  1.00 83.69           H  
ATOM   3410  O   ALA A 217      32.818   4.058 -17.191  1.00 83.69           O  
ATOM   3411  N   THR A 218      31.396   4.423 -15.481  1.00 80.91           N  
ATOM   3412  H   THR A 218      30.518   4.828 -15.190  1.00 80.91           H  
ATOM   3413  CA  THR A 218      32.146   3.706 -14.449  1.00 80.91           C  
ATOM   3414  HA  THR A 218      32.804   2.973 -14.915  1.00 80.91           H  
ATOM   3415  C   THR A 218      31.181   2.976 -13.531  1.00 80.91           C  
ATOM   3416  CB  THR A 218      33.004   4.650 -13.590  1.00 80.91           C  
ATOM   3417  HB  THR A 218      33.526   4.064 -12.834  1.00 80.91           H  
ATOM   3418  O   THR A 218      30.100   3.490 -13.243  1.00 80.91           O  
ATOM   3419  CG2 THR A 218      34.028   5.427 -14.407  1.00 80.91           C  
ATOM   3420 HG21 THR A 218      34.670   5.998 -13.735  1.00 80.91           H  
ATOM   3421 HG22 THR A 218      33.507   6.117 -15.071  1.00 80.91           H  
ATOM   3422 HG23 THR A 218      34.641   4.740 -14.991  1.00 80.91           H  
ATOM   3423  OG1 THR A 218      32.205   5.625 -12.957  1.00 80.91           O  
ATOM   3424  HG1 THR A 218      31.468   5.186 -12.526  1.00 80.91           H  
ATOM   3425  N   ILE A 219      31.598   1.827 -13.019  1.00 81.81           N  
ATOM   3426  H   ILE A 219      32.473   1.439 -13.340  1.00 81.81           H  
ATOM   3427  CA  ILE A 219      30.951   1.137 -11.907  1.00 81.81           C  
ATOM   3428  HA  ILE A 219      30.345   1.857 -11.358  1.00 81.81           H  
ATOM   3429  C   ILE A 219      32.035   0.633 -10.954  1.00 81.81           C  
ATOM   3430  CB  ILE A 219      29.999   0.037 -12.422  1.00 81.81           C  
ATOM   3431  HB  ILE A 219      29.300   0.517 -13.108  1.00 81.81           H  
ATOM   3432  O   ILE A 219      33.062   0.112 -11.392  1.00 81.81           O  
ATOM   3433  CG1 ILE A 219      29.163  -0.511 -11.257  1.00 81.81           C  
ATOM   3434 HG12 ILE A 219      28.611   0.329 -10.838  1.00 81.81           H  
ATOM   3435 HG13 ILE A 219      29.805  -0.931 -10.483  1.00 81.81           H  
ATOM   3436  CG2 ILE A 219      30.728  -1.066 -13.200  1.00 81.81           C  
ATOM   3437 HG21 ILE A 219      31.388  -1.618 -12.530  1.00 81.81           H  
ATOM   3438 HG22 ILE A 219      31.309  -0.613 -14.003  1.00 81.81           H  
ATOM   3439 HG23 ILE A 219      30.015  -1.758 -13.648  1.00 81.81           H  
ATOM   3440  CD1 ILE A 219      28.129  -1.554 -11.667  1.00 81.81           C  
ATOM   3441 HD11 ILE A 219      28.619  -2.464 -12.015  1.00 81.81           H  
ATOM   3442 HD12 ILE A 219      27.503  -1.796 -10.809  1.00 81.81           H  
ATOM   3443 HD13 ILE A 219      27.506  -1.140 -12.460  1.00 81.81           H  
ATOM   3444  N   SER A 220      31.830   0.835  -9.657  1.00 76.48           N  
ATOM   3445  H   SER A 220      30.925   1.166  -9.353  1.00 76.48           H  
ATOM   3446  CA  SER A 220      32.731   0.396  -8.588  1.00 76.48           C  
ATOM   3447  HA  SER A 220      33.444  -0.323  -8.993  1.00 76.48           H  
ATOM   3448  C   SER A 220      31.932  -0.323  -7.507  1.00 76.48           C  
ATOM   3449  CB  SER A 220      33.540   1.567  -8.025  1.00 76.48           C  
ATOM   3450  HB2 SER A 220      34.078   2.048  -8.842  1.00 76.48           H  
ATOM   3451  HB3 SER A 220      34.270   1.186  -7.311  1.00 76.48           H  
ATOM   3452  O   SER A 220      30.706  -0.254  -7.514  1.00 76.48           O  
ATOM   3453  OG  SER A 220      32.715   2.519  -7.378  1.00 76.48           O  
ATOM   3454  HG  SER A 220      32.904   3.386  -7.743  1.00 76.48           H  
ATOM   3455  N   GLU A 221      32.603  -1.067  -6.624  1.00 65.31           N  
ATOM   3456  H   GLU A 221      33.608  -1.122  -6.707  1.00 65.31           H  
ATOM   3457  CA  GLU A 221      31.945  -1.966  -5.657  1.00 65.31           C  
ATOM   3458  HA  GLU A 221      31.495  -2.798  -6.199  1.00 65.31           H  
ATOM   3459  C   GLU A 221      30.809  -1.291  -4.858  1.00 65.31           C  
ATOM   3460  CB  GLU A 221      33.028  -2.524  -4.719  1.00 65.31           C  
ATOM   3461  HB2 GLU A 221      33.879  -2.855  -5.314  1.00 65.31           H  
ATOM   3462  HB3 GLU A 221      33.361  -1.739  -4.040  1.00 65.31           H  
ATOM   3463  O   GLU A 221      29.789  -1.918  -4.581  1.00 65.31           O  
ATOM   3464  CG  GLU A 221      32.504  -3.717  -3.917  1.00 65.31           C  
ATOM   3465  HG2 GLU A 221      32.252  -4.518  -4.612  1.00 65.31           H  
ATOM   3466  HG3 GLU A 221      31.593  -3.428  -3.392  1.00 65.31           H  
ATOM   3467  CD  GLU A 221      33.498  -4.252  -2.888  1.00 65.31           C  
ATOM   3468  OE1 GLU A 221      33.028  -4.940  -1.952  1.00 65.31           O  
ATOM   3469  OE2 GLU A 221      34.744  -4.185  -3.062  1.00 65.31           O  
ATOM   3470  N   ASP A 222      30.950   0.008  -4.578  1.00 56.91           N  
ATOM   3471  H   ASP A 222      31.814   0.445  -4.866  1.00 56.91           H  
ATOM   3472  CA  ASP A 222      30.037   0.778  -3.727  1.00 56.91           C  
ATOM   3473  HA  ASP A 222      29.380   0.083  -3.204  1.00 56.91           H  
ATOM   3474  C   ASP A 222      29.136   1.757  -4.504  1.00 56.91           C  
ATOM   3475  CB  ASP A 222      30.854   1.525  -2.665  1.00 56.91           C  
ATOM   3476  HB2 ASP A 222      30.176   1.989  -1.950  1.00 56.91           H  
ATOM   3477  HB3 ASP A 222      31.419   2.319  -3.154  1.00 56.91           H  
ATOM   3478  O   ASP A 222      28.486   2.619  -3.904  1.00 56.91           O  
ATOM   3479  CG  ASP A 222      31.815   0.620  -1.896  1.00 56.91           C  
ATOM   3480  OD1 ASP A 222      31.408  -0.488  -1.498  1.00 56.91           O  
ATOM   3481  OD2 ASP A 222      32.965   1.076  -1.706  1.00 56.91           O  
ATOM   3482  N   GLN A 223      29.132   1.705  -5.841  1.00 54.53           N  
ATOM   3483  H   GLN A 223      29.639   0.957  -6.293  1.00 54.53           H  
ATOM   3484  CA  GLN A 223      28.345   2.612  -6.681  1.00 54.53           C  
ATOM   3485  HA  GLN A 223      27.578   3.092  -6.074  1.00 54.53           H  
ATOM   3486  C   GLN A 223      27.625   1.855  -7.791  1.00 54.53           C  
ATOM   3487  CB  GLN A 223      29.232   3.716  -7.289  1.00 54.53           C  
ATOM   3488  HB2 GLN A 223      28.633   4.292  -7.994  1.00 54.53           H  
ATOM   3489  HB3 GLN A 223      30.059   3.261  -7.834  1.00 54.53           H  
ATOM   3490  O   GLN A 223      28.268   1.282  -8.666  1.00 54.53           O  
ATOM   3491  CG  GLN A 223      29.783   4.674  -6.224  1.00 54.53           C  
ATOM   3492  HG2 GLN A 223      30.424   4.117  -5.540  1.00 54.53           H  
ATOM   3493  HG3 GLN A 223      28.951   5.081  -5.649  1.00 54.53           H  
ATOM   3494  CD  GLN A 223      30.597   5.836  -6.787  1.00 54.53           C  
ATOM   3495  NE2 GLN A 223      31.046   6.732  -5.935  1.00 54.53           N  
ATOM   3496 HE21 GLN A 223      31.784   7.323  -6.290  1.00 54.53           H  
ATOM   3497 HE22 GLN A 223      30.946   6.556  -4.946  1.00 54.53           H  
ATOM   3498  OE1 GLN A 223      30.869   5.981  -7.967  1.00 54.53           O  
ATOM   3499  N   ASP A 224      26.294   1.953  -7.818  1.00 54.58           N  
ATOM   3500  H   ASP A 224      25.803   2.328  -7.020  1.00 54.58           H  
ATOM   3501  CA  ASP A 224      25.516   1.587  -9.001  1.00 54.58           C  
ATOM   3502  HA  ASP A 224      25.718   0.542  -9.238  1.00 54.58           H  
ATOM   3503  C   ASP A 224      25.937   2.445 -10.198  1.00 54.58           C  
ATOM   3504  CB  ASP A 224      24.010   1.748  -8.753  1.00 54.58           C  
ATOM   3505  HB2 ASP A 224      23.483   1.613  -9.698  1.00 54.58           H  
ATOM   3506  HB3 ASP A 224      23.813   2.762  -8.404  1.00 54.58           H  
ATOM   3507  O   ASP A 224      26.307   3.618 -10.057  1.00 54.58           O  
ATOM   3508  CG  ASP A 224      23.447   0.735  -7.755  1.00 54.58           C  
ATOM   3509  OD1 ASP A 224      23.890  -0.432  -7.795  1.00 54.58           O  
ATOM   3510  OD2 ASP A 224      22.561   1.150  -6.976  1.00 54.58           O  
ATOM   3511  N   ALA A 225      25.857   1.861 -11.392  1.00 50.34           N  
ATOM   3512  H   ALA A 225      25.525   0.909 -11.441  1.00 50.34           H  
ATOM   3513  CA  ALA A 225      26.188   2.556 -12.623  1.00 50.34           C  
ATOM   3514  HA  ALA A 225      27.221   2.897 -12.546  1.00 50.34           H  
ATOM   3515  C   ALA A 225      25.268   3.782 -12.792  1.00 50.34           C  
ATOM   3516  CB  ALA A 225      26.096   1.555 -13.778  1.00 50.34           C  
ATOM   3517  HB1 ALA A 225      25.071   1.492 -14.145  1.00 50.34           H  
ATOM   3518  HB2 ALA A 225      26.426   0.570 -13.450  1.00 50.34           H  
ATOM   3519  HB3 ALA A 225      26.773   1.874 -14.571  1.00 50.34           H  
ATOM   3520  O   ALA A 225      24.050   3.644 -12.907  1.00 50.34           O  
ATOM   3521  N   LYS A 226      25.838   4.992 -12.761  1.00 47.47           N  
ATOM   3522  H   LYS A 226      26.836   5.040 -12.615  1.00 47.47           H  
ATOM   3523  CA  LYS A 226      25.076   6.244 -12.880  1.00 47.47           C  
ATOM   3524  HA  LYS A 226      24.026   6.014 -12.697  1.00 47.47           H  
ATOM   3525  C   LYS A 226      25.123   6.806 -14.292  1.00 47.47           C  
ATOM   3526  CB  LYS A 226      25.513   7.273 -11.828  1.00 47.47           C  
ATOM   3527  HB2 LYS A 226      25.217   8.268 -12.159  1.00 47.47           H  
ATOM   3528  HB3 LYS A 226      26.597   7.252 -11.717  1.00 47.47           H  
ATOM   3529  O   LYS A 226      26.138   6.735 -14.982  1.00 47.47           O  
ATOM   3530  CG  LYS A 226      24.834   6.985 -10.482  1.00 47.47           C  
ATOM   3531  HG2 LYS A 226      23.753   6.973 -10.623  1.00 47.47           H  
ATOM   3532  HG3 LYS A 226      25.151   6.007 -10.119  1.00 47.47           H  
ATOM   3533  CD  LYS A 226      25.186   8.050  -9.440  1.00 47.47           C  
ATOM   3534  HD2 LYS A 226      24.884   9.031  -9.808  1.00 47.47           H  
ATOM   3535  HD3 LYS A 226      26.263   8.037  -9.273  1.00 47.47           H  
ATOM   3536  CE  LYS A 226      24.447   7.720  -8.141  1.00 47.47           C  
ATOM   3537  HE2 LYS A 226      23.376   7.723  -8.340  1.00 47.47           H  
ATOM   3538  HE3 LYS A 226      24.721   6.708  -7.843  1.00 47.47           H  
ATOM   3539  NZ  LYS A 226      24.783   8.681  -7.065  1.00 47.47           N  
ATOM   3540  HZ1 LYS A 226      24.303   8.423  -6.215  1.00 47.47           H  
ATOM   3541  HZ2 LYS A 226      25.777   8.654  -6.890  1.00 47.47           H  
ATOM   3542  HZ3 LYS A 226      24.516   9.618  -7.333  1.00 47.47           H  
ATOM   3543  N   ASP A 227      23.999   7.394 -14.681  1.00 46.85           N  
ATOM   3544  H   ASP A 227      23.210   7.383 -14.051  1.00 46.85           H  
ATOM   3545  CA  ASP A 227      23.850   8.165 -15.904  1.00 46.85           C  
ATOM   3546  HA  ASP A 227      24.386   7.653 -16.702  1.00 46.85           H  
ATOM   3547  C   ASP A 227      24.467   9.562 -15.723  1.00 46.85           C  
ATOM   3548  CB  ASP A 227      22.365   8.202 -16.283  1.00 46.85           C  
ATOM   3549  HB2 ASP A 227      21.990   7.180 -16.342  1.00 46.85           H  
ATOM   3550  HB3 ASP A 227      21.809   8.727 -15.507  1.00 46.85           H  
ATOM   3551  O   ASP A 227      24.192  10.265 -14.746  1.00 46.85           O  
ATOM   3552  CG  ASP A 227      22.127   8.878 -17.631  1.00 46.85           C  
ATOM   3553  OD1 ASP A 227      23.112   8.953 -18.410  1.00 46.85           O  
ATOM   3554  OD2 ASP A 227      20.978   9.325 -17.817  1.00 46.85           O  
ATOM   3555  N   TYR A 228      25.348   9.942 -16.647  1.00 47.88           N  
ATOM   3556  H   TYR A 228      25.351   9.407 -17.504  1.00 47.88           H  
ATOM   3557  CA  TYR A 228      26.100  11.192 -16.600  1.00 47.88           C  
ATOM   3558  HA  TYR A 228      25.787  11.761 -15.725  1.00 47.88           H  
ATOM   3559  C   TYR A 228      25.779  12.026 -17.842  1.00 47.88           C  
ATOM   3560  CB  TYR A 228      27.613  10.941 -16.446  1.00 47.88           C  
ATOM   3561  HB2 TYR A 228      28.125  11.902 -16.505  1.00 47.88           H  
ATOM   3562  HB3 TYR A 228      27.958  10.345 -17.291  1.00 47.88           H  
ATOM   3563  O   TYR A 228      26.132  11.650 -18.960  1.00 47.88           O  
ATOM   3564  CG  TYR A 228      28.042  10.260 -15.153  1.00 47.88           C  
ATOM   3565  CD1 TYR A 228      28.170  10.999 -13.958  1.00 47.88           C  
ATOM   3566  HD1 TYR A 228      27.954  12.057 -13.962  1.00 47.88           H  
ATOM   3567  CD2 TYR A 228      28.320   8.881 -15.148  1.00 47.88           C  
ATOM   3568  HD2 TYR A 228      28.199   8.299 -16.050  1.00 47.88           H  
ATOM   3569  CE1 TYR A 228      28.554  10.357 -12.761  1.00 47.88           C  
ATOM   3570  HE1 TYR A 228      28.616  10.920 -11.842  1.00 47.88           H  
ATOM   3571  CE2 TYR A 228      28.712   8.237 -13.960  1.00 47.88           C  
ATOM   3572  HE2 TYR A 228      28.896   7.173 -13.948  1.00 47.88           H  
ATOM   3573  OH  TYR A 228      29.175   8.333 -11.616  1.00 47.88           O  
ATOM   3574  HH  TYR A 228      29.209   8.912 -10.850  1.00 47.88           H  
ATOM   3575  CZ  TYR A 228      28.824   8.970 -12.764  1.00 47.88           C  
ATOM   3576  N   GLN A 229      25.155  13.177 -17.584  1.00 46.94           N  
ATOM   3577  H   GLN A 229      24.797  13.265 -16.644  1.00 46.94           H  
ATOM   3578  CA  GLN A 229      25.071  14.391 -18.408  1.00 46.94           C  
ATOM   3579  HA  GLN A 229      24.349  15.023 -17.889  1.00 46.94           H  
ATOM   3580  C   GLN A 229      24.457  14.342 -19.817  1.00 46.94           C  
ATOM   3581  CB  GLN A 229      26.409  15.157 -18.372  1.00 46.94           C  
ATOM   3582  HB2 GLN A 229      26.435  15.880 -19.187  1.00 46.94           H  
ATOM   3583  HB3 GLN A 229      27.244  14.471 -18.514  1.00 46.94           H  
ATOM   3584  O   GLN A 229      24.372  15.400 -20.438  1.00 46.94           O  
ATOM   3585  CG  GLN A 229      26.579  15.940 -17.062  1.00 46.94           C  
ATOM   3586  HG2 GLN A 229      26.824  15.255 -16.250  1.00 46.94           H  
ATOM   3587  HG3 GLN A 229      25.642  16.442 -16.820  1.00 46.94           H  
ATOM   3588  CD  GLN A 229      27.665  17.009 -17.160  1.00 46.94           C  
ATOM   3589  NE2 GLN A 229      27.587  18.058 -16.370  1.00 46.94           N  
ATOM   3590 HE21 GLN A 229      26.837  18.158 -15.700  1.00 46.94           H  
ATOM   3591 HE22 GLN A 229      28.347  18.716 -16.460  1.00 46.94           H  
ATOM   3592  OE1 GLN A 229      28.603  16.935 -17.930  1.00 46.94           O  
ATOM   3593  N   GLU A 230      23.912  13.226 -20.299  1.00 52.89           N  
ATOM   3594  H   GLU A 230      24.002  12.356 -19.792  1.00 52.89           H  
ATOM   3595  CA  GLU A 230      23.211  13.217 -21.591  1.00 52.89           C  
ATOM   3596  HA  GLU A 230      23.107  14.240 -21.951  1.00 52.89           H  
ATOM   3597  C   GLU A 230      21.805  12.611 -21.478  1.00 52.89           C  
ATOM   3598  CB  GLU A 230      24.049  12.504 -22.658  1.00 52.89           C  
ATOM   3599  HB2 GLU A 230      23.408  12.287 -23.513  1.00 52.89           H  
ATOM   3600  HB3 GLU A 230      24.431  11.565 -22.257  1.00 52.89           H  
ATOM   3601  O   GLU A 230      21.687  11.417 -21.238  1.00 52.89           O  
ATOM   3602  CG  GLU A 230      25.210  13.390 -23.137  1.00 52.89           C  
ATOM   3603  HG2 GLU A 230      25.871  13.597 -22.295  1.00 52.89           H  
ATOM   3604  HG3 GLU A 230      24.801  14.337 -23.491  1.00 52.89           H  
ATOM   3605  CD  GLU A 230      26.034  12.749 -24.264  1.00 52.89           C  
ATOM   3606  OE1 GLU A 230      26.848  13.485 -24.861  1.00 52.89           O  
ATOM   3607  OE2 GLU A 230      25.871  11.529 -24.517  1.00 52.89           O  
ATOM   3608  N   PRO A 231      20.717  13.371 -21.729  1.00 51.99           N  
ATOM   3609  CA  PRO A 231      19.339  12.867 -21.608  1.00 51.99           C  
ATOM   3610  HA  PRO A 231      19.188  12.499 -20.594  1.00 51.99           H  
ATOM   3611  C   PRO A 231      18.986  11.708 -22.560  1.00 51.99           C  
ATOM   3612  CB  PRO A 231      18.438  14.090 -21.840  1.00 51.99           C  
ATOM   3613  HB2 PRO A 231      17.540  13.846 -22.406  1.00 51.99           H  
ATOM   3614  HB3 PRO A 231      18.162  14.511 -20.873  1.00 51.99           H  
ATOM   3615  O   PRO A 231      17.891  11.159 -22.479  1.00 51.99           O  
ATOM   3616  CG  PRO A 231      19.316  15.090 -22.590  1.00 51.99           C  
ATOM   3617  HG2 PRO A 231      19.260  14.893 -23.660  1.00 51.99           H  
ATOM   3618  HG3 PRO A 231      19.032  16.119 -22.373  1.00 51.99           H  
ATOM   3619  CD  PRO A 231      20.720  14.779 -22.091  1.00 51.99           C  
ATOM   3620  HD2 PRO A 231      21.436  14.994 -22.884  1.00 51.99           H  
ATOM   3621  HD3 PRO A 231      20.944  15.377 -21.207  1.00 51.99           H  
ATOM   3622  N   LEU A 232      19.883  11.354 -23.483  1.00 59.66           N  
ATOM   3623  H   LEU A 232      20.793  11.788 -23.422  1.00 59.66           H  
ATOM   3624  CA  LEU A 232      19.711  10.282 -24.465  1.00 59.66           C  
ATOM   3625  HA  LEU A 232      18.690   9.906 -24.404  1.00 59.66           H  
ATOM   3626  C   LEU A 232      20.602   9.064 -24.182  1.00 59.66           C  
ATOM   3627  CB  LEU A 232      19.937  10.865 -25.872  1.00 59.66           C  
ATOM   3628  HB2 LEU A 232      20.915  11.346 -25.890  1.00 59.66           H  
ATOM   3629  HB3 LEU A 232      19.955  10.062 -26.609  1.00 59.66           H  
ATOM   3630  O   LEU A 232      20.642   8.150 -25.010  1.00 59.66           O  
ATOM   3631  CG  LEU A 232      18.860  11.882 -26.293  1.00 59.66           C  
ATOM   3632  HG  LEU A 232      18.719  12.624 -25.507  1.00 59.66           H  
ATOM   3633  CD1 LEU A 232      19.314  12.625 -27.549  1.00 59.66           C  
ATOM   3634 HD11 LEU A 232      20.245  13.153 -27.341  1.00 59.66           H  
ATOM   3635 HD12 LEU A 232      19.486  11.918 -28.360  1.00 59.66           H  
ATOM   3636 HD13 LEU A 232      18.556  13.351 -27.843  1.00 59.66           H  
ATOM   3637  CD2 LEU A 232      17.514  11.219 -26.592  1.00 59.66           C  
ATOM   3638 HD21 LEU A 232      17.628  10.470 -27.377  1.00 59.66           H  
ATOM   3639 HD22 LEU A 232      16.791  11.971 -26.907  1.00 59.66           H  
ATOM   3640 HD23 LEU A 232      17.130  10.733 -25.695  1.00 59.66           H  
ATOM   3641  N   LYS A 233      21.296   9.034 -23.043  1.00 75.68           N  
ATOM   3642  H   LYS A 233      21.159   9.777 -22.372  1.00 75.68           H  
ATOM   3643  CA  LYS A 233      22.198   7.964 -22.626  1.00 75.68           C  
ATOM   3644  HA  LYS A 233      22.326   7.253 -23.442  1.00 75.68           H  
ATOM   3645  C   LYS A 233      21.608   7.227 -21.422  1.00 75.68           C  
ATOM   3646  CB  LYS A 233      23.550   8.607 -22.328  1.00 75.68           C  
ATOM   3647  HB2 LYS A 233      23.406   9.321 -21.518  1.00 75.68           H  
ATOM   3648  HB3 LYS A 233      23.875   9.155 -23.213  1.00 75.68           H  
ATOM   3649  O   LYS A 233      20.979   7.823 -20.565  1.00 75.68           O  
ATOM   3650  CG  LYS A 233      24.654   7.623 -21.929  1.00 75.68           C  
ATOM   3651  HG2 LYS A 233      24.371   7.101 -21.015  1.00 75.68           H  
ATOM   3652  HG3 LYS A 233      24.839   6.906 -22.729  1.00 75.68           H  
ATOM   3653  CD  LYS A 233      25.897   8.473 -21.675  1.00 75.68           C  
ATOM   3654  HD2 LYS A 233      26.297   8.827 -22.625  1.00 75.68           H  
ATOM   3655  HD3 LYS A 233      25.600   9.342 -21.089  1.00 75.68           H  
ATOM   3656  CE  LYS A 233      26.969   7.728 -20.898  1.00 75.68           C  
ATOM   3657  HE2 LYS A 233      26.498   7.203 -20.067  1.00 75.68           H  
ATOM   3658  HE3 LYS A 233      27.460   7.003 -21.547  1.00 75.68           H  
ATOM   3659  NZ  LYS A 233      27.924   8.729 -20.384  1.00 75.68           N  
ATOM   3660  HZ1 LYS A 233      28.620   8.299 -19.792  1.00 75.68           H  
ATOM   3661  HZ2 LYS A 233      27.432   9.423 -19.839  1.00 75.68           H  
ATOM   3662  HZ3 LYS A 233      28.379   9.219 -21.140  1.00 75.68           H  
ATOM   3663  N   LEU A 234      21.786   5.914 -21.377  1.00 83.09           N  
ATOM   3664  H   LEU A 234      22.248   5.482 -22.164  1.00 83.09           H  
ATOM   3665  CA  LEU A 234      21.395   5.060 -20.265  1.00 83.09           C  
ATOM   3666  HA  LEU A 234      21.121   5.687 -19.416  1.00 83.09           H  
ATOM   3667  C   LEU A 234      22.595   4.209 -19.873  1.00 83.09           C  
ATOM   3668  CB  LEU A 234      20.177   4.209 -20.667  1.00 83.09           C  
ATOM   3669  HB2 LEU A 234      19.360   4.875 -20.943  1.00 83.09           H  
ATOM   3670  HB3 LEU A 234      20.442   3.623 -21.548  1.00 83.09           H  
ATOM   3671  O   LEU A 234      23.170   3.514 -20.710  1.00 83.09           O  
ATOM   3672  CG  LEU A 234      19.693   3.250 -19.563  1.00 83.09           C  
ATOM   3673  HG  LEU A 234      20.520   2.625 -19.227  1.00 83.09           H  
ATOM   3674  CD1 LEU A 234      19.122   4.008 -18.363  1.00 83.09           C  
ATOM   3675 HD11 LEU A 234      18.738   3.299 -17.630  1.00 83.09           H  
ATOM   3676 HD12 LEU A 234      18.318   4.671 -18.683  1.00 83.09           H  
ATOM   3677 HD13 LEU A 234      19.902   4.598 -17.881  1.00 83.09           H  
ATOM   3678  CD2 LEU A 234      18.605   2.331 -20.117  1.00 83.09           C  
ATOM   3679 HD21 LEU A 234      19.002   1.753 -20.952  1.00 83.09           H  
ATOM   3680 HD22 LEU A 234      18.281   1.638 -19.340  1.00 83.09           H  
ATOM   3681 HD23 LEU A 234      17.753   2.920 -20.455  1.00 83.09           H  
ATOM   3682  N   VAL A 235      22.966   4.257 -18.600  1.00 85.30           N  
ATOM   3683  H   VAL A 235      22.432   4.825 -17.959  1.00 85.30           H  
ATOM   3684  CA  VAL A 235      24.069   3.471 -18.051  1.00 85.30           C  
ATOM   3685  HA  VAL A 235      24.577   2.943 -18.858  1.00 85.30           H  
ATOM   3686  C   VAL A 235      23.492   2.431 -17.099  1.00 85.30           C  
ATOM   3687  CB  VAL A 235      25.111   4.377 -17.372  1.00 85.30           C  
ATOM   3688  HB  VAL A 235      24.663   4.846 -16.496  1.00 85.30           H  
ATOM   3689  O   VAL A 235      22.687   2.760 -16.233  1.00 85.30           O  
ATOM   3690  CG1 VAL A 235      26.326   3.559 -16.937  1.00 85.30           C  
ATOM   3691 HG11 VAL A 235      25.993   2.738 -16.303  1.00 85.30           H  
ATOM   3692 HG12 VAL A 235      27.008   4.190 -16.368  1.00 85.30           H  
ATOM   3693 HG13 VAL A 235      26.833   3.139 -17.806  1.00 85.30           H  
ATOM   3694  CG2 VAL A 235      25.627   5.475 -18.316  1.00 85.30           C  
ATOM   3695 HG21 VAL A 235      26.034   5.023 -19.221  1.00 85.30           H  
ATOM   3696 HG22 VAL A 235      24.814   6.151 -18.581  1.00 85.30           H  
ATOM   3697 HG23 VAL A 235      26.400   6.053 -17.810  1.00 85.30           H  
ATOM   3698  N   SER A 236      23.901   1.176 -17.256  1.00 85.42           N  
ATOM   3699  H   SER A 236      24.548   0.968 -18.004  1.00 85.42           H  
ATOM   3700  CA  SER A 236      23.516   0.075 -16.372  1.00 85.42           C  
ATOM   3701  HA  SER A 236      23.196   0.477 -15.411  1.00 85.42           H  
ATOM   3702  C   SER A 236      24.709  -0.833 -16.136  1.00 85.42           C  
ATOM   3703  CB  SER A 236      22.351  -0.727 -16.963  1.00 85.42           C  
ATOM   3704  HB2 SER A 236      22.081  -1.528 -16.274  1.00 85.42           H  
ATOM   3705  HB3 SER A 236      21.488  -0.072 -17.084  1.00 85.42           H  
ATOM   3706  O   SER A 236      25.480  -1.085 -17.053  1.00 85.42           O  
ATOM   3707  OG  SER A 236      22.687  -1.288 -18.219  1.00 85.42           O  
ATOM   3708  HG  SER A 236      23.539  -1.723 -18.145  1.00 85.42           H  
ATOM   3709  N   GLY A 237      24.862  -1.369 -14.936  1.00 84.49           N  
ATOM   3710  H   GLY A 237      24.218  -1.160 -14.187  1.00 84.49           H  
ATOM   3711  CA  GLY A 237      25.940  -2.302 -14.645  1.00 84.49           C  
ATOM   3712  HA2 GLY A 237      25.966  -3.078 -15.410  1.00 84.49           H  
ATOM   3713  HA3 GLY A 237      26.898  -1.782 -14.648  1.00 84.49           H  
ATOM   3714  C   GLY A 237      25.745  -2.967 -13.298  1.00 84.49           C  
ATOM   3715  O   GLY A 237      24.944  -2.512 -12.483  1.00 84.49           O  
ATOM   3716  N   ASN A 238      26.490  -4.039 -13.078  1.00 84.94           N  
ATOM   3717  H   ASN A 238      27.149  -4.309 -13.794  1.00 84.94           H  
ATOM   3718  CA  ASN A 238      26.532  -4.772 -11.825  1.00 84.94           C  
ATOM   3719  HA  ASN A 238      26.295  -4.105 -10.996  1.00 84.94           H  
ATOM   3720  C   ASN A 238      27.948  -5.325 -11.628  1.00 84.94           C  
ATOM   3721  CB  ASN A 238      25.478  -5.893 -11.891  1.00 84.94           C  
ATOM   3722  HB2 ASN A 238      24.488  -5.455 -12.017  1.00 84.94           H  
ATOM   3723  HB3 ASN A 238      25.691  -6.531 -12.749  1.00 84.94           H  
ATOM   3724  O   ASN A 238      28.517  -5.873 -12.565  1.00 84.94           O  
ATOM   3725  CG  ASN A 238      25.459  -6.748 -10.639  1.00 84.94           C  
ATOM   3726  ND2 ASN A 238      24.938  -7.948 -10.719  1.00 84.94           N  
ATOM   3727 HD21 ASN A 238      25.167  -8.589  -9.973  1.00 84.94           H  
ATOM   3728 HD22 ASN A 238      24.610  -8.305 -11.605  1.00 84.94           H  
ATOM   3729  OD1 ASN A 238      25.941  -6.365  -9.586  1.00 84.94           O  
ATOM   3730  N   LEU A 239      28.511  -5.215 -10.424  1.00 78.08           N  
ATOM   3731  H   LEU A 239      27.990  -4.751  -9.694  1.00 78.08           H  
ATOM   3732  CA  LEU A 239      29.781  -5.865 -10.072  1.00 78.08           C  
ATOM   3733  HA  LEU A 239      30.290  -6.187 -10.981  1.00 78.08           H  
ATOM   3734  C   LEU A 239      29.611  -7.140  -9.246  1.00 78.08           C  
ATOM   3735  CB  LEU A 239      30.687  -4.874  -9.341  1.00 78.08           C  
ATOM   3736  HB2 LEU A 239      30.136  -4.435  -8.509  1.00 78.08           H  
ATOM   3737  HB3 LEU A 239      31.535  -5.420  -8.926  1.00 78.08           H  
ATOM   3738  O   LEU A 239      30.554  -7.919  -9.115  1.00 78.08           O  
ATOM   3739  CG  LEU A 239      31.234  -3.761 -10.242  1.00 78.08           C  
ATOM   3740  HG  LEU A 239      30.412  -3.149 -10.613  1.00 78.08           H  
ATOM   3741  CD1 LEU A 239      32.141  -2.904  -9.387  1.00 78.08           C  
ATOM   3742 HD11 LEU A 239      32.495  -2.056  -9.974  1.00 78.08           H  
ATOM   3743 HD12 LEU A 239      31.544  -2.564  -8.542  1.00 78.08           H  
ATOM   3744 HD13 LEU A 239      32.990  -3.483  -9.022  1.00 78.08           H  
ATOM   3745  CD2 LEU A 239      32.052  -4.271 -11.429  1.00 78.08           C  
ATOM   3746 HD21 LEU A 239      32.746  -5.041 -11.090  1.00 78.08           H  
ATOM   3747 HD22 LEU A 239      31.386  -4.686 -12.185  1.00 78.08           H  
ATOM   3748 HD23 LEU A 239      32.616  -3.454 -11.879  1.00 78.08           H  
ATOM   3749  N   ASN A 240      28.415  -7.381  -8.712  1.00 70.57           N  
ATOM   3750  H   ASN A 240      27.653  -6.750  -8.911  1.00 70.57           H  
ATOM   3751  CA  ASN A 240      28.124  -8.583  -7.955  1.00 70.57           C  
ATOM   3752  HA  ASN A 240      28.978  -8.800  -7.313  1.00 70.57           H  
ATOM   3753  C   ASN A 240      27.965  -9.762  -8.913  1.00 70.57           C  
ATOM   3754  CB  ASN A 240      26.910  -8.352  -7.043  1.00 70.57           C  
ATOM   3755  HB2 ASN A 240      26.602  -9.301  -6.604  1.00 70.57           H  
ATOM   3756  HB3 ASN A 240      26.074  -7.958  -7.621  1.00 70.57           H  
ATOM   3757  O   ASN A 240      26.906  -9.971  -9.511  1.00 70.57           O  
ATOM   3758  CG  ASN A 240      27.243  -7.411  -5.899  1.00 70.57           C  
ATOM   3759  ND2 ASN A 240      26.308  -6.607  -5.456  1.00 70.57           N  
ATOM   3760 HD21 ASN A 240      25.438  -6.506  -5.961  1.00 70.57           H  
ATOM   3761 HD22 ASN A 240      26.612  -5.935  -4.766  1.00 70.57           H  
ATOM   3762  OD1 ASN A 240      28.340  -7.405  -5.373  1.00 70.57           O  
ATOM   3763  N   GLY A 241      29.039 -10.547  -9.002  1.00 52.64           N  
ATOM   3764  H   GLY A 241      29.891 -10.197  -8.588  1.00 52.64           H  
ATOM   3765  CA  GLY A 241      29.080 -11.876  -9.596  1.00 52.64           C  
ATOM   3766  HA2 GLY A 241      28.720 -11.822 -10.623  1.00 52.64           H  
ATOM   3767  HA3 GLY A 241      30.112 -12.227  -9.621  1.00 52.64           H  
ATOM   3768  C   GLY A 241      28.248 -12.887  -8.806  1.00 52.64           C  
ATOM   3769  O   GLY A 241      28.801 -13.817  -8.227  1.00 52.64           O  
ATOM   3770  N   GLY A 242      26.933 -12.688  -8.688  1.00 48.38           N  
ATOM   3771  H   GLY A 242      26.542 -11.886  -9.160  1.00 48.38           H  
ATOM   3772  CA  GLY A 242      26.044 -13.741  -8.193  1.00 48.38           C  
ATOM   3773  HA2 GLY A 242      26.381 -14.069  -7.209  1.00 48.38           H  
ATOM   3774  HA3 GLY A 242      25.027 -13.358  -8.113  1.00 48.38           H  
ATOM   3775  C   GLY A 242      26.055 -14.938  -9.149  1.00 48.38           C  
ATOM   3776  O   GLY A 242      26.468 -14.797 -10.297  1.00 48.38           O  
ATOM   3777  N   ASN A 243      25.546 -16.098  -8.713  1.00 50.71           N  
ATOM   3778  H   ASN A 243      25.291 -16.144  -7.737  1.00 50.71           H  
ATOM   3779  CA  ASN A 243      25.579 -17.377  -9.454  1.00 50.71           C  
ATOM   3780  HA  ASN A 243      26.614 -17.717  -9.502  1.00 50.71           H  
ATOM   3781  C   ASN A 243      25.086 -17.344 -10.923  1.00 50.71           C  
ATOM   3782  CB  ASN A 243      24.745 -18.419  -8.669  1.00 50.71           C  
ATOM   3783  HB2 ASN A 243      23.777 -17.991  -8.408  1.00 50.71           H  
ATOM   3784  HB3 ASN A 243      24.563 -19.282  -9.310  1.00 50.71           H  
ATOM   3785  O   ASN A 243      25.201 -18.353 -11.611  1.00 50.71           O  
ATOM   3786  CG  ASN A 243      25.417 -18.959  -7.420  1.00 50.71           C  
ATOM   3787  ND2 ASN A 243      24.686 -19.660  -6.585  1.00 50.71           N  
ATOM   3788 HD21 ASN A 243      23.721 -19.868  -6.795  1.00 50.71           H  
ATOM   3789 HD22 ASN A 243      25.184 -20.029  -5.787  1.00 50.71           H  
ATOM   3790  OD1 ASN A 243      26.588 -18.772  -7.160  1.00 50.71           O  
ATOM   3791  N   LEU A 244      24.500 -16.242 -11.401  1.00 52.12           N  
ATOM   3792  H   LEU A 244      24.566 -15.410 -10.833  1.00 52.12           H  
ATOM   3793  CA  LEU A 244      23.925 -16.111 -12.739  1.00 52.12           C  
ATOM   3794  HA  LEU A 244      24.294 -16.919 -13.370  1.00 52.12           H  
ATOM   3795  C   LEU A 244      24.313 -14.823 -13.488  1.00 52.12           C  
ATOM   3796  CB  LEU A 244      22.395 -16.240 -12.603  1.00 52.12           C  
ATOM   3797  HB2 LEU A 244      22.070 -15.613 -11.772  1.00 52.12           H  
ATOM   3798  HB3 LEU A 244      21.908 -15.860 -13.501  1.00 52.12           H  
ATOM   3799  O   LEU A 244      23.850 -14.647 -14.611  1.00 52.12           O  
ATOM   3800  CG  LEU A 244      21.923 -17.688 -12.381  1.00 52.12           C  
ATOM   3801  HG  LEU A 244      22.561 -18.193 -11.656  1.00 52.12           H  
ATOM   3802  CD1 LEU A 244      20.507 -17.691 -11.809  1.00 52.12           C  
ATOM   3803 HD11 LEU A 244      20.178 -18.719 -11.653  1.00 52.12           H  
ATOM   3804 HD12 LEU A 244      20.495 -17.167 -10.854  1.00 52.12           H  
ATOM   3805 HD13 LEU A 244      19.827 -17.195 -12.502  1.00 52.12           H  
ATOM   3806  CD2 LEU A 244      21.917 -18.482 -13.689  1.00 52.12           C  
ATOM   3807 HD21 LEU A 244      21.266 -18.003 -14.420  1.00 52.12           H  
ATOM   3808 HD22 LEU A 244      22.928 -18.534 -14.093  1.00 52.12           H  
ATOM   3809 HD23 LEU A 244      21.571 -19.499 -13.502  1.00 52.12           H  
ATOM   3810  N   SER A 245      25.120 -13.918 -12.923  1.00 63.35           N  
ATOM   3811  H   SER A 245      25.581 -14.122 -12.048  1.00 63.35           H  
ATOM   3812  CA  SER A 245      25.447 -12.654 -13.604  1.00 63.35           C  
ATOM   3813  HA  SER A 245      25.207 -12.738 -14.664  1.00 63.35           H  
ATOM   3814  C   SER A 245      26.927 -12.329 -13.522  1.00 63.35           C  
ATOM   3815  CB  SER A 245      24.607 -11.490 -13.062  1.00 63.35           C  
ATOM   3816  HB2 SER A 245      24.844 -10.591 -13.631  1.00 63.35           H  
ATOM   3817  HB3 SER A 245      23.550 -11.716 -13.200  1.00 63.35           H  
ATOM   3818  O   SER A 245      27.440 -12.084 -12.437  1.00 63.35           O  
ATOM   3819  OG  SER A 245      24.858 -11.247 -11.689  1.00 63.35           O  
ATOM   3820  HG  SER A 245      25.812 -11.231 -11.577  1.00 63.35           H  
ATOM   3821  N   GLU A 246      27.595 -12.273 -14.669  1.00 79.15           N  
ATOM   3822  H   GLU A 246      27.123 -12.497 -15.533  1.00 79.15           H  
ATOM   3823  CA  GLU A 246      28.958 -11.761 -14.764  1.00 79.15           C  
ATOM   3824  HA  GLU A 246      29.577 -12.303 -14.049  1.00 79.15           H  
ATOM   3825  C   GLU A 246      28.990 -10.256 -14.464  1.00 79.15           C  
ATOM   3826  CB  GLU A 246      29.527 -12.006 -16.162  1.00 79.15           C  
ATOM   3827  HB2 GLU A 246      28.817 -11.626 -16.896  1.00 79.15           H  
ATOM   3828  HB3 GLU A 246      30.465 -11.461 -16.270  1.00 79.15           H  
ATOM   3829  O   GLU A 246      28.079  -9.519 -14.871  1.00 79.15           O  
ATOM   3830  CG  GLU A 246      29.791 -13.495 -16.411  1.00 79.15           C  
ATOM   3831  HG2 GLU A 246      28.903 -14.068 -16.143  1.00 79.15           H  
ATOM   3832  HG3 GLU A 246      30.610 -13.819 -15.768  1.00 79.15           H  
ATOM   3833  CD  GLU A 246      30.135 -13.792 -17.876  1.00 79.15           C  
ATOM   3834  OE1 GLU A 246      30.185 -14.999 -18.198  1.00 79.15           O  
ATOM   3835  OE2 GLU A 246      30.321 -12.831 -18.665  1.00 79.15           O  
ATOM   3836  N   PRO A 247      30.041  -9.772 -13.788  1.00 86.86           N  
ATOM   3837  CA  PRO A 247      30.250  -8.349 -13.624  1.00 86.86           C  
ATOM   3838  HA  PRO A 247      29.447  -7.967 -12.994  1.00 86.86           H  
ATOM   3839  C   PRO A 247      30.280  -7.634 -14.974  1.00 86.86           C  
ATOM   3840  CB  PRO A 247      31.576  -8.223 -12.899  1.00 86.86           C  
ATOM   3841  HB2 PRO A 247      32.375  -8.205 -13.641  1.00 86.86           H  
ATOM   3842  HB3 PRO A 247      31.615  -7.340 -12.262  1.00 86.86           H  
ATOM   3843  O   PRO A 247      31.005  -8.033 -15.888  1.00 86.86           O  
ATOM   3844  CG  PRO A 247      31.653  -9.522 -12.097  1.00 86.86           C  
ATOM   3845  HG2 PRO A 247      31.014  -9.450 -11.216  1.00 86.86           H  
ATOM   3846  HG3 PRO A 247      32.667  -9.798 -11.809  1.00 86.86           H  
ATOM   3847  CD  PRO A 247      31.056 -10.525 -13.069  1.00 86.86           C  
ATOM   3848  HD2 PRO A 247      31.818 -10.876 -13.765  1.00 86.86           H  
ATOM   3849  HD3 PRO A 247      30.628 -11.358 -12.512  1.00 86.86           H  
ATOM   3850  N   SER A 248      29.480  -6.585 -15.109  1.00 91.04           N  
ATOM   3851  H   SER A 248      28.943  -6.281 -14.310  1.00 91.04           H  
ATOM   3852  CA  SER A 248      29.252  -5.913 -16.381  1.00 91.04           C  
ATOM   3853  HA  SER A 248      30.173  -5.976 -16.960  1.00 91.04           H  
ATOM   3854  C   SER A 248      28.934  -4.432 -16.219  1.00 91.04           C  
ATOM   3855  CB  SER A 248      28.143  -6.617 -17.176  1.00 91.04           C  
ATOM   3856  HB2 SER A 248      28.500  -7.594 -17.503  1.00 91.04           H  
ATOM   3857  HB3 SER A 248      27.894  -6.027 -18.057  1.00 91.04           H  
ATOM   3858  O   SER A 248      28.429  -3.973 -15.194  1.00 91.04           O  
ATOM   3859  OG  SER A 248      26.989  -6.796 -16.379  1.00 91.04           O  
ATOM   3860  HG  SER A 248      27.146  -7.577 -15.844  1.00 91.04           H  
ATOM   3861  N   LEU A 249      29.241  -3.678 -17.269  1.00 91.07           N  
ATOM   3862  H   LEU A 249      29.688  -4.142 -18.046  1.00 91.07           H  
ATOM   3863  CA  LEU A 249      28.920  -2.274 -17.450  1.00 91.07           C  
ATOM   3864  HA  LEU A 249      28.099  -2.009 -16.783  1.00 91.07           H  
ATOM   3865  C   LEU A 249      28.472  -2.068 -18.894  1.00 91.07           C  
ATOM   3866  CB  LEU A 249      30.150  -1.421 -17.105  1.00 91.07           C  
ATOM   3867  HB2 LEU A 249      30.411  -1.601 -16.062  1.00 91.07           H  
ATOM   3868  HB3 LEU A 249      30.981  -1.743 -17.732  1.00 91.07           H  
ATOM   3869  O   LEU A 249      29.188  -2.394 -19.841  1.00 91.07           O  
ATOM   3870  CG  LEU A 249      29.957   0.091 -17.283  1.00 91.07           C  
ATOM   3871  HG  LEU A 249      29.678   0.311 -18.314  1.00 91.07           H  
ATOM   3872  CD1 LEU A 249      28.875   0.640 -16.352  1.00 91.07           C  
ATOM   3873 HD11 LEU A 249      27.895   0.282 -16.664  1.00 91.07           H  
ATOM   3874 HD12 LEU A 249      29.066   0.315 -15.329  1.00 91.07           H  
ATOM   3875 HD13 LEU A 249      28.868   1.729 -16.385  1.00 91.07           H  
ATOM   3876  CD2 LEU A 249      31.276   0.802 -16.983  1.00 91.07           C  
ATOM   3877 HD21 LEU A 249      32.071   0.382 -17.598  1.00 91.07           H  
ATOM   3878 HD22 LEU A 249      31.538   0.678 -15.932  1.00 91.07           H  
ATOM   3879 HD23 LEU A 249      31.177   1.864 -17.209  1.00 91.07           H  
ATOM   3880  N   GLN A 250      27.292  -1.491 -19.054  1.00 92.24           N  
ATOM   3881  H   GLN A 250      26.761  -1.261 -18.227  1.00 92.24           H  
ATOM   3882  CA  GLN A 250      26.667  -1.195 -20.327  1.00 92.24           C  
ATOM   3883  HA  GLN A 250      27.366  -1.454 -21.122  1.00 92.24           H  
ATOM   3884  C   GLN A 250      26.342   0.289 -20.420  1.00 92.24           C  
ATOM   3885  CB  GLN A 250      25.413  -2.055 -20.501  1.00 92.24           C  
ATOM   3886  HB2 GLN A 250      24.673  -1.765 -19.754  1.00 92.24           H  
ATOM   3887  HB3 GLN A 250      25.684  -3.094 -20.316  1.00 92.24           H  
ATOM   3888  O   GLN A 250      25.814   0.892 -19.485  1.00 92.24           O  
ATOM   3889  CG  GLN A 250      24.791  -1.917 -21.902  1.00 92.24           C  
ATOM   3890  HG2 GLN A 250      25.549  -2.119 -22.659  1.00 92.24           H  
ATOM   3891  HG3 GLN A 250      24.430  -0.898 -22.039  1.00 92.24           H  
ATOM   3892  CD  GLN A 250      23.633  -2.883 -22.126  1.00 92.24           C  
ATOM   3893  NE2 GLN A 250      22.598  -2.491 -22.836  1.00 92.24           N  
ATOM   3894 HE21 GLN A 250      22.531  -1.565 -23.235  1.00 92.24           H  
ATOM   3895 HE22 GLN A 250      21.872  -3.181 -22.963  1.00 92.24           H  
ATOM   3896  OE1 GLN A 250      23.652  -4.023 -21.701  1.00 92.24           O  
ATOM   3897  N   VAL A 251      26.612   0.862 -21.588  1.00 90.74           N  
ATOM   3898  H   VAL A 251      27.055   0.299 -22.299  1.00 90.74           H  
ATOM   3899  CA  VAL A 251      26.183   2.212 -21.952  1.00 90.74           C  
ATOM   3900  HA  VAL A 251      25.572   2.633 -21.153  1.00 90.74           H  
ATOM   3901  C   VAL A 251      25.341   2.118 -23.204  1.00 90.74           C  
ATOM   3902  CB  VAL A 251      27.375   3.149 -22.184  1.00 90.74           C  
ATOM   3903  HB  VAL A 251      27.956   2.808 -23.041  1.00 90.74           H  
ATOM   3904  O   VAL A 251      25.781   1.532 -24.187  1.00 90.74           O  
ATOM   3905  CG1 VAL A 251      26.880   4.575 -22.445  1.00 90.74           C  
ATOM   3906 HG11 VAL A 251      27.734   5.235 -22.596  1.00 90.74           H  
ATOM   3907 HG12 VAL A 251      26.276   4.926 -21.608  1.00 90.74           H  
ATOM   3908 HG13 VAL A 251      26.279   4.609 -23.354  1.00 90.74           H  
ATOM   3909  CG2 VAL A 251      28.286   3.181 -20.958  1.00 90.74           C  
ATOM   3910 HG21 VAL A 251      27.706   3.469 -20.082  1.00 90.74           H  
ATOM   3911 HG22 VAL A 251      28.709   2.191 -20.785  1.00 90.74           H  
ATOM   3912 HG23 VAL A 251      29.107   3.880 -21.119  1.00 90.74           H  
ATOM   3913  N   THR A 252      24.146   2.694 -23.168  1.00 92.87           N  
ATOM   3914  H   THR A 252      23.862   3.151 -22.314  1.00 92.87           H  
ATOM   3915  CA  THR A 252      23.195   2.696 -24.277  1.00 92.87           C  
ATOM   3916  HA  THR A 252      23.645   2.187 -25.129  1.00 92.87           H  
ATOM   3917  C   THR A 252      22.871   4.122 -24.684  1.00 92.87           C  
ATOM   3918  CB  THR A 252      21.917   1.936 -23.910  1.00 92.87           C  
ATOM   3919  HB  THR A 252      21.424   2.436 -23.077  1.00 92.87           H  
ATOM   3920  O   THR A 252      22.441   4.911 -23.854  1.00 92.87           O  
ATOM   3921  CG2 THR A 252      20.932   1.845 -25.077  1.00 92.87           C  
ATOM   3922 HG21 THR A 252      20.487   2.822 -25.263  1.00 92.87           H  
ATOM   3923 HG22 THR A 252      20.137   1.142 -24.829  1.00 92.87           H  
ATOM   3924 HG23 THR A 252      21.439   1.509 -25.982  1.00 92.87           H  
ATOM   3925  OG1 THR A 252      22.260   0.627 -23.497  1.00 92.87           O  
ATOM   3926  HG1 THR A 252      22.499   0.712 -22.571  1.00 92.87           H  
ATOM   3927  N   TRP A 253      23.025   4.448 -25.960  1.00 90.06           N  
ATOM   3928  H   TRP A 253      23.348   3.734 -26.597  1.00 90.06           H  
ATOM   3929  CA  TRP A 253      22.588   5.713 -26.536  1.00 90.06           C  
ATOM   3930  HA  TRP A 253      22.375   6.431 -25.744  1.00 90.06           H  
ATOM   3931  C   TRP A 253      21.320   5.473 -27.333  1.00 90.06           C  
ATOM   3932  CB  TRP A 253      23.687   6.313 -27.409  1.00 90.06           C  
ATOM   3933  HB2 TRP A 253      23.289   7.190 -27.919  1.00 90.06           H  
ATOM   3934  HB3 TRP A 253      23.975   5.592 -28.174  1.00 90.06           H  
ATOM   3935  O   TRP A 253      21.329   4.727 -28.306  1.00 90.06           O  
ATOM   3936  CG  TRP A 253      24.908   6.722 -26.656  1.00 90.06           C  
ATOM   3937  CD1 TRP A 253      25.170   7.968 -26.203  1.00 90.06           C  
ATOM   3938  HD1 TRP A 253      24.528   8.828 -26.323  1.00 90.06           H  
ATOM   3939  CD2 TRP A 253      26.052   5.905 -26.271  1.00 90.06           C  
ATOM   3940  CE2 TRP A 253      27.021   6.756 -25.661  1.00 90.06           C  
ATOM   3941  CE3 TRP A 253      26.372   4.534 -26.378  1.00 90.06           C  
ATOM   3942  HE3 TRP A 253      25.646   3.852 -26.795  1.00 90.06           H  
ATOM   3943  NE1 TRP A 253      26.416   7.997 -25.615  1.00 90.06           N  
ATOM   3944  HE1 TRP A 253      26.815   8.859 -25.273  1.00 90.06           H  
ATOM   3945  CH2 TRP A 253      28.574   4.914 -25.402  1.00 90.06           C  
ATOM   3946  HH2 TRP A 253      29.530   4.523 -25.085  1.00 90.06           H  
ATOM   3947  CZ2 TRP A 253      28.276   6.282 -25.257  1.00 90.06           C  
ATOM   3948  HZ2 TRP A 253      28.997   6.973 -24.846  1.00 90.06           H  
ATOM   3949  CZ3 TRP A 253      27.614   4.041 -25.940  1.00 90.06           C  
ATOM   3950  HZ3 TRP A 253      27.827   2.986 -26.023  1.00 90.06           H  
ATOM   3951  N   THR A 254      20.232   6.119 -26.926  1.00 87.19           N  
ATOM   3952  H   THR A 254      20.325   6.713 -26.114  1.00 87.19           H  
ATOM   3953  CA  THR A 254      18.909   6.000 -27.562  1.00 87.19           C  
ATOM   3954  HA  THR A 254      18.665   4.944 -27.677  1.00 87.19           H  
ATOM   3955  C   THR A 254      18.861   6.620 -28.956  1.00 87.19           C  
ATOM   3956  CB  THR A 254      17.821   6.646 -26.697  1.00 87.19           C  
ATOM   3957  HB  THR A 254      16.876   6.627 -27.240  1.00 87.19           H  
ATOM   3958  O   THR A 254      18.067   6.195 -29.790  1.00 87.19           O  
ATOM   3959  CG2 THR A 254      17.633   5.918 -25.367  1.00 87.19           C  
ATOM   3960 HG21 THR A 254      16.827   6.394 -24.807  1.00 87.19           H  
ATOM   3961 HG22 THR A 254      18.546   5.954 -24.773  1.00 87.19           H  
ATOM   3962 HG23 THR A 254      17.365   4.878 -25.553  1.00 87.19           H  
ATOM   3963  OG1 THR A 254      18.159   7.980 -26.404  1.00 87.19           O  
ATOM   3964  HG1 THR A 254      18.890   7.970 -25.782  1.00 87.19           H  
ATOM   3965  N   LYS A 255      19.722   7.608 -29.219  1.00 84.16           N  
ATOM   3966  H   LYS A 255      20.322   7.908 -28.463  1.00 84.16           H  
ATOM   3967  CA  LYS A 255      19.833   8.285 -30.510  1.00 84.16           C  
ATOM   3968  HA  LYS A 255      19.417   7.639 -31.283  1.00 84.16           H  
ATOM   3969  C   LYS A 255      21.308   8.545 -30.844  1.00 84.16           C  
ATOM   3970  CB  LYS A 255      18.975   9.559 -30.460  1.00 84.16           C  
ATOM   3971  HB2 LYS A 255      17.988   9.313 -30.069  1.00 84.16           H  
ATOM   3972  HB3 LYS A 255      19.440  10.287 -29.796  1.00 84.16           H  
ATOM   3973  O   LYS A 255      21.792   9.649 -30.589  1.00 84.16           O  
ATOM   3974  CG  LYS A 255      18.810  10.154 -31.860  1.00 84.16           C  
ATOM   3975  HG2 LYS A 255      18.308   9.425 -32.496  1.00 84.16           H  
ATOM   3976  HG3 LYS A 255      19.795  10.372 -32.272  1.00 84.16           H  
ATOM   3977  CD  LYS A 255      17.988  11.445 -31.833  1.00 84.16           C  
ATOM   3978  HD2 LYS A 255      18.498  12.183 -31.214  1.00 84.16           H  
ATOM   3979  HD3 LYS A 255      17.001  11.236 -31.420  1.00 84.16           H  
ATOM   3980  CE  LYS A 255      17.864  11.953 -33.271  1.00 84.16           C  
ATOM   3981  HE2 LYS A 255      18.867  12.099 -33.671  1.00 84.16           H  
ATOM   3982  HE3 LYS A 255      17.380  11.184 -33.874  1.00 84.16           H  
ATOM   3983  NZ  LYS A 255      17.115  13.225 -33.353  1.00 84.16           N  
ATOM   3984  HZ1 LYS A 255      17.092  13.532 -34.316  1.00 84.16           H  
ATOM   3985  HZ2 LYS A 255      16.171  13.100 -33.016  1.00 84.16           H  
ATOM   3986  HZ3 LYS A 255      17.587  13.932 -32.809  1.00 84.16           H  
ATOM   3987  N   PRO A 256      22.038   7.551 -31.378  1.00 87.07           N  
ATOM   3988  CA  PRO A 256      23.440   7.730 -31.734  1.00 87.07           C  
ATOM   3989  HA  PRO A 256      23.993   8.044 -30.849  1.00 87.07           H  
ATOM   3990  C   PRO A 256      23.623   8.789 -32.824  1.00 87.07           C  
ATOM   3991  CB  PRO A 256      23.943   6.357 -32.178  1.00 87.07           C  
ATOM   3992  HB2 PRO A 256      24.381   5.860 -31.313  1.00 87.07           H  
ATOM   3993  HB3 PRO A 256      24.673   6.419 -32.985  1.00 87.07           H  
ATOM   3994  O   PRO A 256      22.751   8.970 -33.683  1.00 87.07           O  
ATOM   3995  CG  PRO A 256      22.678   5.619 -32.613  1.00 87.07           C  
ATOM   3996  HG2 PRO A 256      22.776   4.542 -32.477  1.00 87.07           H  
ATOM   3997  HG3 PRO A 256      22.459   5.855 -33.654  1.00 87.07           H  
ATOM   3998  CD  PRO A 256      21.589   6.207 -31.718  1.00 87.07           C  
ATOM   3999  HD2 PRO A 256      21.499   5.610 -30.811  1.00 87.07           H  
ATOM   4000  HD3 PRO A 256      20.642   6.212 -32.257  1.00 87.07           H  
ATOM   4001  N   SER A 257      24.766   9.469 -32.769  1.00 86.07           N  
ATOM   4002  H   SER A 257      25.411   9.260 -32.021  1.00 86.07           H  
ATOM   4003  CA  SER A 257      25.224  10.489 -33.717  1.00 86.07           C  
ATOM   4004  HA  SER A 257      24.604  10.468 -34.614  1.00 86.07           H  
ATOM   4005  C   SER A 257      26.664  10.218 -34.140  1.00 86.07           C  
ATOM   4006  CB  SER A 257      25.125  11.889 -33.097  1.00 86.07           C  
ATOM   4007  HB2 SER A 257      24.075  12.103 -32.898  1.00 86.07           H  
ATOM   4008  HB3 SER A 257      25.500  12.634 -33.799  1.00 86.07           H  
ATOM   4009  O   SER A 257      27.405   9.528 -33.435  1.00 86.07           O  
ATOM   4010  OG  SER A 257      25.840  11.968 -31.874  1.00 86.07           O  
ATOM   4011  HG  SER A 257      26.684  12.412 -31.987  1.00 86.07           H  
ATOM   4012  N   PHE A 258      27.096  10.815 -35.252  1.00 85.83           N  
ATOM   4013  H   PHE A 258      26.420  11.284 -35.837  1.00 85.83           H  
ATOM   4014  CA  PHE A 258      28.470  10.668 -35.758  1.00 85.83           C  
ATOM   4015  HA  PHE A 258      28.604   9.643 -36.105  1.00 85.83           H  
ATOM   4016  C   PHE A 258      29.577  10.934 -34.739  1.00 85.83           C  
ATOM   4017  CB  PHE A 258      28.677  11.616 -36.936  1.00 85.83           C  
ATOM   4018  HB2 PHE A 258      29.735  11.854 -37.040  1.00 85.83           H  
ATOM   4019  HB3 PHE A 258      28.140  12.551 -36.776  1.00 85.83           H  
ATOM   4020  O   PHE A 258      30.626  10.293 -34.794  1.00 85.83           O  
ATOM   4021  CG  PHE A 258      28.236  10.964 -38.205  1.00 85.83           C  
ATOM   4022  CD1 PHE A 258      29.053   9.971 -38.770  1.00 85.83           C  
ATOM   4023  HD1 PHE A 258      30.005   9.715 -38.328  1.00 85.83           H  
ATOM   4024  CD2 PHE A 258      26.995  11.290 -38.768  1.00 85.83           C  
ATOM   4025  HD2 PHE A 258      26.376  12.068 -38.346  1.00 85.83           H  
ATOM   4026  CE1 PHE A 258      28.622   9.296 -39.911  1.00 85.83           C  
ATOM   4027  HE1 PHE A 258      29.239   8.536 -40.368  1.00 85.83           H  
ATOM   4028  CE2 PHE A 258      26.542  10.579 -39.880  1.00 85.83           C  
ATOM   4029  HE2 PHE A 258      25.573  10.801 -40.302  1.00 85.83           H  
ATOM   4030  CZ  PHE A 258      27.362   9.586 -40.428  1.00 85.83           C  
ATOM   4031  HZ  PHE A 258      27.031   9.021 -41.287  1.00 85.83           H  
ATOM   4032  N   SER A 259      29.336  11.844 -33.795  1.00 82.64           N  
ATOM   4033  H   SER A 259      28.432  12.293 -33.802  1.00 82.64           H  
ATOM   4034  CA  SER A 259      30.266  12.216 -32.721  1.00 82.64           C  
ATOM   4035  HA  SER A 259      31.203  12.545 -33.171  1.00 82.64           H  
ATOM   4036  C   SER A 259      30.612  11.080 -31.750  1.00 82.64           C  
ATOM   4037  CB  SER A 259      29.668  13.385 -31.934  1.00 82.64           C  
ATOM   4038  HB2 SER A 259      30.333  13.662 -31.115  1.00 82.64           H  
ATOM   4039  HB3 SER A 259      29.564  14.241 -32.600  1.00 82.64           H  
ATOM   4040  O   SER A 259      31.518  11.244 -30.934  1.00 82.64           O  
ATOM   4041  OG  SER A 259      28.391  13.039 -31.425  1.00 82.64           O  
ATOM   4042  HG  SER A 259      28.492  12.765 -30.510  1.00 82.64           H  
ATOM   4043  N   LEU A 260      29.889   9.957 -31.807  1.00 87.66           N  
ATOM   4044  H   LEU A 260      29.129   9.910 -32.470  1.00 87.66           H  
ATOM   4045  CA  LEU A 260      30.185   8.741 -31.046  1.00 87.66           C  
ATOM   4046  HA  LEU A 260      30.704   9.004 -30.125  1.00 87.66           H  
ATOM   4047  C   LEU A 260      31.124   7.784 -31.793  1.00 87.66           C  
ATOM   4048  CB  LEU A 260      28.870   8.026 -30.688  1.00 87.66           C  
ATOM   4049  HB2 LEU A 260      29.110   7.116 -30.138  1.00 87.66           H  
ATOM   4050  HB3 LEU A 260      28.381   7.725 -31.615  1.00 87.66           H  
ATOM   4051  O   LEU A 260      31.488   6.749 -31.248  1.00 87.66           O  
ATOM   4052  CG  LEU A 260      27.879   8.849 -29.850  1.00 87.66           C  
ATOM   4053  HG  LEU A 260      27.590   9.746 -30.398  1.00 87.66           H  
ATOM   4054  CD1 LEU A 260      26.624   8.011 -29.610  1.00 87.66           C  
ATOM   4055 HD11 LEU A 260      26.867   7.143 -28.997  1.00 87.66           H  
ATOM   4056 HD12 LEU A 260      26.231   7.665 -30.565  1.00 87.66           H  
ATOM   4057 HD13 LEU A 260      25.872   8.614 -29.101  1.00 87.66           H  
ATOM   4058  CD2 LEU A 260      28.455   9.257 -28.492  1.00 87.66           C  
ATOM   4059 HD21 LEU A 260      29.304   9.925 -28.633  1.00 87.66           H  
ATOM   4060 HD22 LEU A 260      27.693   9.786 -27.918  1.00 87.66           H  
ATOM   4061 HD23 LEU A 260      28.770   8.370 -27.943  1.00 87.66           H  
ATOM   4062  N   SER A 261      31.502   8.086 -33.036  1.00 89.86           N  
ATOM   4063  H   SER A 261      31.209   8.964 -33.443  1.00 89.86           H  
ATOM   4064  CA  SER A 261      32.498   7.284 -33.746  1.00 89.86           C  
ATOM   4065  HA  SER A 261      32.215   6.234 -33.667  1.00 89.86           H  
ATOM   4066  C   SER A 261      33.872   7.469 -33.112  1.00 89.86           C  
ATOM   4067  CB  SER A 261      32.582   7.640 -35.228  1.00 89.86           C  
ATOM   4068  HB2 SER A 261      32.943   8.662 -35.341  1.00 89.86           H  
ATOM   4069  HB3 SER A 261      33.279   6.962 -35.719  1.00 89.86           H  
ATOM   4070  O   SER A 261      34.265   8.590 -32.789  1.00 89.86           O  
ATOM   4071  OG  SER A 261      31.313   7.519 -35.831  1.00 89.86           O  
ATOM   4072  HG  SER A 261      30.847   8.337 -35.641  1.00 89.86           H  
ATOM   4073  N   GLY A 262      34.613   6.373 -32.994  1.00 89.17           N  
ATOM   4074  H   GLY A 262      34.221   5.493 -33.298  1.00 89.17           H  
ATOM   4075  CA  GLY A 262      35.959   6.369 -32.442  1.00 89.17           C  
ATOM   4076  HA2 GLY A 262      36.682   6.469 -33.251  1.00 89.17           H  
ATOM   4077  HA3 GLY A 262      36.092   7.225 -31.781  1.00 89.17           H  
ATOM   4078  C   GLY A 262      36.281   5.109 -31.654  1.00 89.17           C  
ATOM   4079  O   GLY A 262      35.544   4.118 -31.642  1.00 89.17           O  
ATOM   4080  N   ASN A 263      37.437   5.131 -31.005  1.00 89.20           N  
ATOM   4081  H   ASN A 263      37.997   5.965 -31.114  1.00 89.20           H  
ATOM   4082  CA  ASN A 263      37.911   4.038 -30.173  1.00 89.20           C  
ATOM   4083  HA  ASN A 263      37.540   3.104 -30.594  1.00 89.20           H  
ATOM   4084  C   ASN A 263      37.365   4.148 -28.756  1.00 89.20           C  
ATOM   4085  CB  ASN A 263      39.437   3.970 -30.200  1.00 89.20           C  
ATOM   4086  HB2 ASN A 263      39.859   4.901 -29.823  1.00 89.20           H  
ATOM   4087  HB3 ASN A 263      39.779   3.155 -29.562  1.00 89.20           H  
ATOM   4088  O   ASN A 263      37.582   5.132 -28.047  1.00 89.20           O  
ATOM   4089  CG  ASN A 263      39.908   3.717 -31.608  1.00 89.20           C  
ATOM   4090  ND2 ASN A 263      40.659   4.607 -32.200  1.00 89.20           N  
ATOM   4091 HD21 ASN A 263      40.753   5.503 -31.743  1.00 89.20           H  
ATOM   4092 HD22 ASN A 263      40.649   4.631 -33.209  1.00 89.20           H  
ATOM   4093  OD1 ASN A 263      39.664   2.664 -32.182  1.00 89.20           O  
ATOM   4094  N   TYR A 264      36.712   3.077 -28.333  1.00 91.09           N  
ATOM   4095  H   TYR A 264      36.574   2.314 -28.980  1.00 91.09           H  
ATOM   4096  CA  TYR A 264      36.319   2.851 -26.963  1.00 91.09           C  
ATOM   4097  HA  TYR A 264      36.386   3.799 -26.430  1.00 91.09           H  
ATOM   4098  C   TYR A 264      37.272   1.865 -26.303  1.00 91.09           C  
ATOM   4099  CB  TYR A 264      34.865   2.389 -26.885  1.00 91.09           C  
ATOM   4100  HB2 TYR A 264      34.707   1.548 -27.560  1.00 91.09           H  
ATOM   4101  HB3 TYR A 264      34.673   2.046 -25.869  1.00 91.09           H  
ATOM   4102  O   TYR A 264      37.785   0.934 -26.928  1.00 91.09           O  
ATOM   4103  CG  TYR A 264      33.871   3.484 -27.200  1.00 91.09           C  
ATOM   4104  CD1 TYR A 264      33.160   4.114 -26.160  1.00 91.09           C  
ATOM   4105  HD1 TYR A 264      33.328   3.818 -25.135  1.00 91.09           H  
ATOM   4106  CD2 TYR A 264      33.656   3.875 -28.534  1.00 91.09           C  
ATOM   4107  HD2 TYR A 264      34.202   3.409 -29.340  1.00 91.09           H  
ATOM   4108  CE1 TYR A 264      32.209   5.109 -26.459  1.00 91.09           C  
ATOM   4109  HE1 TYR A 264      31.627   5.568 -25.674  1.00 91.09           H  
ATOM   4110  CE2 TYR A 264      32.730   4.888 -28.827  1.00 91.09           C  
ATOM   4111  HE2 TYR A 264      32.577   5.199 -29.850  1.00 91.09           H  
ATOM   4112  OH  TYR A 264      31.076   6.462 -28.076  1.00 91.09           O  
ATOM   4113  HH  TYR A 264      30.549   6.715 -27.314  1.00 91.09           H  
ATOM   4114  CZ  TYR A 264      31.996   5.504 -27.796  1.00 91.09           C  
ATOM   4115  N   PHE A 265      37.466   2.053 -25.007  1.00 89.97           N  
ATOM   4116  H   PHE A 265      37.022   2.853 -24.580  1.00 89.97           H  
ATOM   4117  CA  PHE A 265      38.289   1.216 -24.159  1.00 89.97           C  
ATOM   4118  HA  PHE A 265      38.598   0.328 -24.710  1.00 89.97           H  
ATOM   4119  C   PHE A 265      37.465   0.796 -22.957  1.00 89.97           C  
ATOM   4120  CB  PHE A 265      39.547   1.975 -23.729  1.00 89.97           C  
ATOM   4121  HB2 PHE A 265      39.262   2.822 -23.106  1.00 89.97           H  
ATOM   4122  HB3 PHE A 265      40.162   1.313 -23.119  1.00 89.97           H  
ATOM   4123  O   PHE A 265      36.928   1.653 -22.256  1.00 89.97           O  
ATOM   4124  CG  PHE A 265      40.370   2.479 -24.893  1.00 89.97           C  
ATOM   4125  CD1 PHE A 265      41.367   1.662 -25.455  1.00 89.97           C  
ATOM   4126  HD1 PHE A 265      41.555   0.681 -25.044  1.00 89.97           H  
ATOM   4127  CD2 PHE A 265      40.118   3.755 -25.434  1.00 89.97           C  
ATOM   4128  HD2 PHE A 265      39.331   4.375 -25.030  1.00 89.97           H  
ATOM   4129  CE1 PHE A 265      42.127   2.129 -26.542  1.00 89.97           C  
ATOM   4130  HE1 PHE A 265      42.918   1.517 -26.949  1.00 89.97           H  
ATOM   4131  CE2 PHE A 265      40.873   4.215 -26.524  1.00 89.97           C  
ATOM   4132  HE2 PHE A 265      40.683   5.195 -26.936  1.00 89.97           H  
ATOM   4133  CZ  PHE A 265      41.879   3.405 -27.077  1.00 89.97           C  
ATOM   4134  HZ  PHE A 265      42.469   3.777 -27.901  1.00 89.97           H  
ATOM   4135  N   CYS A 266      37.385  -0.504 -22.716  1.00 92.71           N  
ATOM   4136  H   CYS A 266      37.878  -1.140 -23.327  1.00 92.71           H  
ATOM   4137  CA  CYS A 266      36.948  -1.013 -21.435  1.00 92.71           C  
ATOM   4138  HA  CYS A 266      36.367  -0.244 -20.927  1.00 92.71           H  
ATOM   4139  C   CYS A 266      38.163  -1.350 -20.579  1.00 92.71           C  
ATOM   4140  CB  CYS A 266      36.036  -2.215 -21.600  1.00 92.71           C  
ATOM   4141  HB2 CYS A 266      36.585  -3.050 -22.034  1.00 92.71           H  
ATOM   4142  HB3 CYS A 266      35.200  -1.950 -22.247  1.00 92.71           H  
ATOM   4143  O   CYS A 266      39.087  -2.000 -21.067  1.00 92.71           O  
ATOM   4144  SG  CYS A 266      35.404  -2.674 -19.978  1.00 92.71           S  
ATOM   4145  N   GLY A 267      38.152  -0.927 -19.319  1.00 86.45           N  
ATOM   4146  H   GLY A 267      37.350  -0.409 -18.989  1.00 86.45           H  
ATOM   4147  CA  GLY A 267      39.170  -1.295 -18.346  1.00 86.45           C  
ATOM   4148  HA2 GLY A 267      39.763  -0.421 -18.077  1.00 86.45           H  
ATOM   4149  HA3 GLY A 267      39.845  -2.032 -18.781  1.00 86.45           H  
ATOM   4150  C   GLY A 267      38.552  -1.875 -17.084  1.00 86.45           C  
ATOM   4151  O   GLY A 267      37.541  -1.364 -16.603  1.00 86.45           O  
ATOM   4152  N   ALA A 268      39.176  -2.922 -16.543  1.00 86.31           N  
ATOM   4153  H   ALA A 268      40.009  -3.262 -17.001  1.00 86.31           H  
ATOM   4154  CA  ALA A 268      38.822  -3.506 -15.255  1.00 86.31           C  
ATOM   4155  HA  ALA A 268      38.067  -2.875 -14.784  1.00 86.31           H  
ATOM   4156  C   ALA A 268      40.024  -3.567 -14.322  1.00 86.31           C  
ATOM   4157  CB  ALA A 268      38.208  -4.894 -15.424  1.00 86.31           C  
ATOM   4158  HB1 ALA A 268      37.242  -4.782 -15.917  1.00 86.31           H  
ATOM   4159  HB2 ALA A 268      38.862  -5.539 -16.010  1.00 86.31           H  
ATOM   4160  HB3 ALA A 268      38.038  -5.346 -14.447  1.00 86.31           H  
ATOM   4161  O   ALA A 268      41.113  -3.999 -14.711  1.00 86.31           O  
ATOM   4162  N   HIS A 269      39.791  -3.193 -13.068  1.00 82.37           N  
ATOM   4163  H   HIS A 269      38.861  -2.870 -12.841  1.00 82.37           H  
ATOM   4164  CA  HIS A 269      40.732  -3.358 -11.970  1.00 82.37           C  
ATOM   4165  HA  HIS A 269      41.694  -3.687 -12.365  1.00 82.37           H  
ATOM   4166  C   HIS A 269      40.211  -4.423 -11.020  1.00 82.37           C  
ATOM   4167  CB  HIS A 269      40.952  -2.023 -11.260  1.00 82.37           C  
ATOM   4168  HB2 HIS A 269      41.289  -1.284 -11.986  1.00 82.37           H  
ATOM   4169  HB3 HIS A 269      40.000  -1.687 -10.849  1.00 82.37           H  
ATOM   4170  O   HIS A 269      39.096  -4.335 -10.497  1.00 82.37           O  
ATOM   4171  CG  HIS A 269      41.954  -2.056 -10.131  1.00 82.37           C  
ATOM   4172  CD2 HIS A 269      43.089  -2.816 -10.046  1.00 82.37           C  
ATOM   4173  HD2 HIS A 269      43.438  -3.542 -10.765  1.00 82.37           H  
ATOM   4174  ND1 HIS A 269      41.909  -1.197  -9.035  1.00 82.37           N  
ATOM   4175  CE1 HIS A 269      43.025  -1.428  -8.332  1.00 82.37           C  
ATOM   4176  HE1 HIS A 269      43.326  -0.890  -7.445  1.00 82.37           H  
ATOM   4177  NE2 HIS A 269      43.746  -2.397  -8.908  1.00 82.37           N  
ATOM   4178  HE2 HIS A 269      44.669  -2.649  -8.585  1.00 82.37           H  
ATOM   4179  N   THR A 270      41.034  -5.438 -10.805  1.00 81.26           N  
ATOM   4180  H   THR A 270      41.942  -5.426 -11.248  1.00 81.26           H  
ATOM   4181  CA  THR A 270      40.690  -6.600  -9.993  1.00 81.26           C  
ATOM   4182  HA  THR A 270      39.733  -6.429  -9.500  1.00 81.26           H  
ATOM   4183  C   THR A 270      41.733  -6.812  -8.913  1.00 81.26           C  
ATOM   4184  CB  THR A 270      40.547  -7.861 -10.848  1.00 81.26           C  
ATOM   4185  HB  THR A 270      40.131  -8.654 -10.226  1.00 81.26           H  
ATOM   4186  O   THR A 270      42.916  -6.541  -9.132  1.00 81.26           O  
ATOM   4187  CG2 THR A 270      39.634  -7.667 -12.056  1.00 81.26           C  
ATOM   4188 HG21 THR A 270      39.345  -8.640 -12.451  1.00 81.26           H  
ATOM   4189 HG22 THR A 270      40.148  -7.106 -12.837  1.00 81.26           H  
ATOM   4190 HG23 THR A 270      38.742  -7.115 -11.760  1.00 81.26           H  
ATOM   4191  OG1 THR A 270      41.814  -8.238 -11.327  1.00 81.26           O  
ATOM   4192  HG1 THR A 270      42.389  -7.473 -11.259  1.00 81.26           H  
ATOM   4193  N   VAL A 271      41.300  -7.312  -7.763  1.00 76.58           N  
ATOM   4194  H   VAL A 271      40.315  -7.515  -7.663  1.00 76.58           H  
ATOM   4195  CA  VAL A 271      42.167  -7.625  -6.631  1.00 76.58           C  
ATOM   4196  HA  VAL A 271      43.202  -7.655  -6.972  1.00 76.58           H  
ATOM   4197  C   VAL A 271      41.819  -9.006  -6.114  1.00 76.58           C  
ATOM   4198  CB  VAL A 271      42.068  -6.543  -5.543  1.00 76.58           C  
ATOM   4199  HB  VAL A 271      41.044  -6.469  -5.176  1.00 76.58           H  
ATOM   4200  O   VAL A 271      40.647  -9.335  -5.941  1.00 76.58           O  
ATOM   4201  CG1 VAL A 271      42.990  -6.842  -4.358  1.00 76.58           C  
ATOM   4202 HG11 VAL A 271      42.635  -7.723  -3.823  1.00 76.58           H  
ATOM   4203 HG12 VAL A 271      44.005  -7.018  -4.714  1.00 76.58           H  
ATOM   4204 HG13 VAL A 271      43.003  -6.003  -3.663  1.00 76.58           H  
ATOM   4205  CG2 VAL A 271      42.471  -5.197  -6.160  1.00 76.58           C  
ATOM   4206 HG21 VAL A 271      43.325  -5.335  -6.824  1.00 76.58           H  
ATOM   4207 HG22 VAL A 271      42.774  -4.483  -5.395  1.00 76.58           H  
ATOM   4208 HG23 VAL A 271      41.648  -4.794  -6.750  1.00 76.58           H  
ATOM   4209  N   ASN A 272      42.837  -9.829  -5.898  1.00 75.44           N  
ATOM   4210  H   ASN A 272      43.775  -9.486  -6.046  1.00 75.44           H  
ATOM   4211  CA  ASN A 272      42.660 -11.163  -5.336  1.00 75.44           C  
ATOM   4212  HA  ASN A 272      41.665 -11.526  -5.592  1.00 75.44           H  
ATOM   4213  C   ASN A 272      42.725 -11.139  -3.793  1.00 75.44           C  
ATOM   4214  CB  ASN A 272      43.673 -12.104  -6.020  1.00 75.44           C  
ATOM   4215  HB2 ASN A 272      43.621 -11.959  -7.099  1.00 75.44           H  
ATOM   4216  HB3 ASN A 272      43.377 -13.132  -5.815  1.00 75.44           H  
ATOM   4217  O   ASN A 272      43.084 -10.134  -3.179  1.00 75.44           O  
ATOM   4218  CG  ASN A 272      45.117 -11.933  -5.578  1.00 75.44           C  
ATOM   4219  ND2 ASN A 272      46.033 -12.637  -6.197  1.00 75.44           N  
ATOM   4220 HD21 ASN A 272      45.791 -13.161  -7.025  1.00 75.44           H  
ATOM   4221 HD22 ASN A 272      46.994 -12.457  -5.942  1.00 75.44           H  
ATOM   4222  OD1 ASN A 272      45.433 -11.246  -4.626  1.00 75.44           O  
ATOM   4223  N   ASN A 273      42.456 -12.275  -3.144  1.00 72.98           N  
ATOM   4224  H   ASN A 273      42.037 -13.033  -3.663  1.00 72.98           H  
ATOM   4225  CA  ASN A 273      42.557 -12.404  -1.681  1.00 72.98           C  
ATOM   4226  HA  ASN A 273      41.867 -11.703  -1.212  1.00 72.98           H  
ATOM   4227  C   ASN A 273      43.953 -12.115  -1.097  1.00 72.98           C  
ATOM   4228  CB  ASN A 273      42.176 -13.840  -1.292  1.00 72.98           C  
ATOM   4229  HB2 ASN A 273      42.496 -14.029  -0.267  1.00 72.98           H  
ATOM   4230  HB3 ASN A 273      42.694 -14.543  -1.945  1.00 72.98           H  
ATOM   4231  O   ASN A 273      44.068 -11.853   0.098  1.00 72.98           O  
ATOM   4232  CG  ASN A 273      40.693 -14.123  -1.331  1.00 72.98           C  
ATOM   4233  ND2 ASN A 273      40.344 -15.391  -1.306  1.00 72.98           N  
ATOM   4234 HD21 ASN A 273      41.047 -16.114  -1.376  1.00 72.98           H  
ATOM   4235 HD22 ASN A 273      39.360 -15.595  -1.411  1.00 72.98           H  
ATOM   4236  OD1 ASN A 273      39.847 -13.247  -1.320  1.00 72.98           O  
ATOM   4237  N   ARG A 274      45.021 -12.215  -1.899  1.00 74.39           N  
ATOM   4238  H   ARG A 274      44.857 -12.301  -2.892  1.00 74.39           H  
ATOM   4239  CA  ARG A 274      46.397 -11.926  -1.459  1.00 74.39           C  
ATOM   4240  HA  ARG A 274      46.512 -12.222  -0.416  1.00 74.39           H  
ATOM   4241  C   ARG A 274      46.712 -10.429  -1.483  1.00 74.39           C  
ATOM   4242  CB  ARG A 274      47.412 -12.707  -2.308  1.00 74.39           C  
ATOM   4243  HB2 ARG A 274      48.418 -12.450  -1.977  1.00 74.39           H  
ATOM   4244  HB3 ARG A 274      47.320 -12.409  -3.353  1.00 74.39           H  
ATOM   4245  O   ARG A 274      47.746 -10.031  -0.957  1.00 74.39           O  
ATOM   4246  CG  ARG A 274      47.230 -14.225  -2.191  1.00 74.39           C  
ATOM   4247  HG2 ARG A 274      47.340 -14.521  -1.148  1.00 74.39           H  
ATOM   4248  HG3 ARG A 274      46.239 -14.508  -2.545  1.00 74.39           H  
ATOM   4249  CD  ARG A 274      48.284 -14.937  -3.040  1.00 74.39           C  
ATOM   4250  HD2 ARG A 274      48.163 -14.617  -4.075  1.00 74.39           H  
ATOM   4251  HD3 ARG A 274      49.273 -14.633  -2.700  1.00 74.39           H  
ATOM   4252  NE  ARG A 274      48.147 -16.404  -2.939  1.00 74.39           N  
ATOM   4253  HE  ARG A 274      47.461 -16.750  -2.283  1.00 74.39           H  
ATOM   4254  NH1 ARG A 274      49.707 -16.917  -4.532  1.00 74.39           N  
ATOM   4255 HH11 ARG A 274      49.838 -15.926  -4.677  1.00 74.39           H  
ATOM   4256 HH12 ARG A 274      50.188 -17.584  -5.118  1.00 74.39           H  
ATOM   4257  NH2 ARG A 274      48.598 -18.565  -3.504  1.00 74.39           N  
ATOM   4258 HH21 ARG A 274      49.084 -19.228  -4.092  1.00 74.39           H  
ATOM   4259 HH22 ARG A 274      47.881 -18.882  -2.867  1.00 74.39           H  
ATOM   4260  CZ  ARG A 274      48.817 -17.288  -3.654  1.00 74.39           C  
ATOM   4261  N   GLY A 275      45.823  -9.618  -2.062  1.00 68.30           N  
ATOM   4262  H   GLY A 275      44.998 -10.031  -2.472  1.00 68.30           H  
ATOM   4263  CA  GLY A 275      46.045  -8.199  -2.314  1.00 68.30           C  
ATOM   4264  HA2 GLY A 275      46.612  -7.762  -1.493  1.00 68.30           H  
ATOM   4265  HA3 GLY A 275      45.077  -7.700  -2.374  1.00 68.30           H  
ATOM   4266  C   GLY A 275      46.798  -7.918  -3.615  1.00 68.30           C  
ATOM   4267  O   GLY A 275      47.123  -6.761  -3.867  1.00 68.30           O  
ATOM   4268  N   ASP A 276      47.063  -8.932  -4.448  1.00 73.68           N  
ATOM   4269  H   ASP A 276      46.685  -9.847  -4.244  1.00 73.68           H  
ATOM   4270  CA  ASP A 276      47.658  -8.713  -5.764  1.00 73.68           C  
ATOM   4271  HA  ASP A 276      48.510  -8.045  -5.639  1.00 73.68           H  
ATOM   4272  C   ASP A 276      46.625  -8.049  -6.672  1.00 73.68           C  
ATOM   4273  CB  ASP A 276      48.176  -9.988  -6.449  1.00 73.68           C  
ATOM   4274  HB2 ASP A 276      47.327 -10.564  -6.816  1.00 73.68           H  
ATOM   4275  HB3 ASP A 276      48.744  -9.687  -7.329  1.00 73.68           H  
ATOM   4276  O   ASP A 276      45.500  -8.535  -6.842  1.00 73.68           O  
ATOM   4277  CG  ASP A 276      49.076 -10.877  -5.591  1.00 73.68           C  
ATOM   4278  OD1 ASP A 276      50.047 -10.350  -5.011  1.00 73.68           O  
ATOM   4279  OD2 ASP A 276      48.807 -12.107  -5.569  1.00 73.68           O  
ATOM   4280  N   GLU A 277      47.030  -6.942  -7.280  1.00 74.11           N  
ATOM   4281  H   GLU A 277      47.958  -6.594  -7.084  1.00 74.11           H  
ATOM   4282  CA  GLU A 277      46.193  -6.179  -8.189  1.00 74.11           C  
ATOM   4283  HA  GLU A 277      45.149  -6.422  -7.994  1.00 74.11           H  
ATOM   4284  C   GLU A 277      46.505  -6.550  -9.641  1.00 74.11           C  
ATOM   4285  CB  GLU A 277      46.359  -4.676  -7.944  1.00 74.11           C  
ATOM   4286  HB2 GLU A 277      47.357  -4.364  -8.250  1.00 74.11           H  
ATOM   4287  HB3 GLU A 277      45.635  -4.174  -8.586  1.00 74.11           H  
ATOM   4288  O   GLU A 277      47.665  -6.586 -10.057  1.00 74.11           O  
ATOM   4289  CG  GLU A 277      46.131  -4.254  -6.478  1.00 74.11           C  
ATOM   4290  HG2 GLU A 277      45.314  -4.839  -6.054  1.00 74.11           H  
ATOM   4291  HG3 GLU A 277      47.030  -4.481  -5.905  1.00 74.11           H  
ATOM   4292  CD  GLU A 277      45.810  -2.759  -6.336  1.00 74.11           C  
ATOM   4293  OE1 GLU A 277      45.103  -2.396  -5.365  1.00 74.11           O  
ATOM   4294  OE2 GLU A 277      46.205  -1.985  -7.244  1.00 74.11           O  
ATOM   4295  N   ARG A 278      45.461  -6.793 -10.433  1.00 77.52           N  
ATOM   4296  H   ARG A 278      44.541  -6.734 -10.020  1.00 77.52           H  
ATOM   4297  CA  ARG A 278      45.559  -7.023 -11.879  1.00 77.52           C  
ATOM   4298  HA  ARG A 278      46.582  -6.823 -12.198  1.00 77.52           H  
ATOM   4299  C   ARG A 278      44.666  -6.061 -12.641  1.00 77.52           C  
ATOM   4300  CB  ARG A 278      45.224  -8.474 -12.244  1.00 77.52           C  
ATOM   4301  HB2 ARG A 278      44.273  -8.754 -11.791  1.00 77.52           H  
ATOM   4302  HB3 ARG A 278      45.115  -8.543 -13.327  1.00 77.52           H  
ATOM   4303  O   ARG A 278      43.598  -5.671 -12.161  1.00 77.52           O  
ATOM   4304  CG  ARG A 278      46.298  -9.476 -11.807  1.00 77.52           C  
ATOM   4305  HG2 ARG A 278      47.264  -9.187 -12.219  1.00 77.52           H  
ATOM   4306  HG3 ARG A 278      46.357  -9.505 -10.719  1.00 77.52           H  
ATOM   4307  CD  ARG A 278      45.899 -10.855 -12.344  1.00 77.52           C  
ATOM   4308  HD2 ARG A 278      45.834 -10.811 -13.431  1.00 77.52           H  
ATOM   4309  HD3 ARG A 278      44.910 -11.098 -11.955  1.00 77.52           H  
ATOM   4310  NE  ARG A 278      46.854 -11.911 -11.960  1.00 77.52           N  
ATOM   4311  HE  ARG A 278      47.762 -11.615 -11.632  1.00 77.52           H  
ATOM   4312  NH1 ARG A 278      45.449 -13.693 -12.383  1.00 77.52           N  
ATOM   4313 HH11 ARG A 278      45.127 -14.629 -12.185  1.00 77.52           H  
ATOM   4314 HH12 ARG A 278      44.724 -13.083 -12.735  1.00 77.52           H  
ATOM   4315  NH2 ARG A 278      47.497 -14.063 -11.587  1.00 77.52           N  
ATOM   4316 HH21 ARG A 278      47.257 -15.041 -11.666  1.00 77.52           H  
ATOM   4317 HH22 ARG A 278      48.415 -13.755 -11.300  1.00 77.52           H  
ATOM   4318  CZ  ARG A 278      46.596 -13.210 -11.983  1.00 77.52           C  
ATOM   4319  N   ARG A 279      45.117  -5.708 -13.843  1.00 79.08           N  
ATOM   4320  H   ARG A 279      45.956  -6.154 -14.186  1.00 79.08           H  
ATOM   4321  CA  ARG A 279      44.427  -4.800 -14.757  1.00 79.08           C  
ATOM   4322  HA  ARG A 279      43.459  -4.525 -14.339  1.00 79.08           H  
ATOM   4323  C   ARG A 279      44.180  -5.484 -16.079  1.00 79.08           C  
ATOM   4324  CB  ARG A 279      45.233  -3.524 -14.992  1.00 79.08           C  
ATOM   4325  HB2 ARG A 279      46.204  -3.781 -15.415  1.00 79.08           H  
ATOM   4326  HB3 ARG A 279      44.702  -2.894 -15.706  1.00 79.08           H  
ATOM   4327  O   ARG A 279      45.053  -6.175 -16.599  1.00 79.08           O  
ATOM   4328  CG  ARG A 279      45.427  -2.746 -13.696  1.00 79.08           C  
ATOM   4329  HG2 ARG A 279      45.987  -3.350 -12.982  1.00 79.08           H  
ATOM   4330  HG3 ARG A 279      44.461  -2.479 -13.269  1.00 79.08           H  
ATOM   4331  CD  ARG A 279      46.217  -1.486 -14.007  1.00 79.08           C  
ATOM   4332  HD2 ARG A 279      45.593  -0.798 -14.577  1.00 79.08           H  
ATOM   4333  HD3 ARG A 279      47.091  -1.739 -14.608  1.00 79.08           H  
ATOM   4334  NE  ARG A 279      46.646  -0.855 -12.762  1.00 79.08           N  
ATOM   4335  HE  ARG A 279      46.176  -1.137 -11.914  1.00 79.08           H  
ATOM   4336  NH1 ARG A 279      47.885   0.782 -13.778  1.00 79.08           N  
ATOM   4337 HH11 ARG A 279      48.258   1.718 -13.712  1.00 79.08           H  
ATOM   4338 HH12 ARG A 279      47.484   0.547 -14.675  1.00 79.08           H  
ATOM   4339  NH2 ARG A 279      47.639   0.744 -11.549  1.00 79.08           N  
ATOM   4340 HH21 ARG A 279      47.140   0.295 -10.794  1.00 79.08           H  
ATOM   4341 HH22 ARG A 279      47.363   1.712 -11.624  1.00 79.08           H  
ATOM   4342  CZ  ARG A 279      47.407   0.211 -12.709  1.00 79.08           C  
ATOM   4343  N   TYR A 280      43.003  -5.227 -16.617  1.00 84.60           N  
ATOM   4344  H   TYR A 280      42.360  -4.638 -16.107  1.00 84.60           H  
ATOM   4345  CA  TYR A 280      42.572  -5.739 -17.902  1.00 84.60           C  
ATOM   4346  HA  TYR A 280      43.406  -6.225 -18.409  1.00 84.60           H  
ATOM   4347  C   TYR A 280      42.105  -4.575 -18.754  1.00 84.60           C  
ATOM   4348  CB  TYR A 280      41.472  -6.778 -17.689  1.00 84.60           C  
ATOM   4349  HB2 TYR A 280      40.621  -6.308 -17.196  1.00 84.60           H  
ATOM   4350  HB3 TYR A 280      41.136  -7.142 -18.660  1.00 84.60           H  
ATOM   4351  O   TYR A 280      41.475  -3.647 -18.244  1.00 84.60           O  
ATOM   4352  CG  TYR A 280      41.934  -7.956 -16.859  1.00 84.60           C  
ATOM   4353  CD1 TYR A 280      42.448  -9.096 -17.501  1.00 84.60           C  
ATOM   4354  HD1 TYR A 280      42.514  -9.139 -18.578  1.00 84.60           H  
ATOM   4355  CD2 TYR A 280      41.857  -7.912 -15.451  1.00 84.60           C  
ATOM   4356  HD2 TYR A 280      41.454  -7.041 -14.956  1.00 84.60           H  
ATOM   4357  CE1 TYR A 280      42.882 -10.195 -16.741  1.00 84.60           C  
ATOM   4358  HE1 TYR A 280      43.280 -11.066 -17.240  1.00 84.60           H  
ATOM   4359  CE2 TYR A 280      42.283  -9.019 -14.692  1.00 84.60           C  
ATOM   4360  HE2 TYR A 280      42.201  -9.017 -13.615  1.00 84.60           H  
ATOM   4361  OH  TYR A 280      43.180 -11.245 -14.609  1.00 84.60           O  
ATOM   4362  HH  TYR A 280      43.359 -11.985 -15.195  1.00 84.60           H  
ATOM   4363  CZ  TYR A 280      42.787 -10.166 -15.336  1.00 84.60           C  
ATOM   4364  N   ASN A 281      42.401  -4.636 -20.048  1.00 84.16           N  
ATOM   4365  H   ASN A 281      42.895  -5.438 -20.411  1.00 84.16           H  
ATOM   4366  CA  ASN A 281      41.905  -3.680 -21.020  1.00 84.16           C  
ATOM   4367  HA  ASN A 281      41.050  -3.171 -20.575  1.00 84.16           H  
ATOM   4368  C   ASN A 281      41.375  -4.401 -22.263  1.00 84.16           C  
ATOM   4369  CB  ASN A 281      42.967  -2.598 -21.297  1.00 84.16           C  
ATOM   4370  HB2 ASN A 281      42.571  -1.883 -22.018  1.00 84.16           H  
ATOM   4371  HB3 ASN A 281      43.146  -2.057 -20.368  1.00 84.16           H  
ATOM   4372  O   ASN A 281      41.862  -5.458 -22.655  1.00 84.16           O  
ATOM   4373  CG  ASN A 281      44.297  -3.113 -21.826  1.00 84.16           C  
ATOM   4374  ND2 ASN A 281      45.397  -2.560 -21.369  1.00 84.16           N  
ATOM   4375 HD21 ASN A 281      45.370  -1.862 -20.640  1.00 84.16           H  
ATOM   4376 HD22 ASN A 281      46.270  -2.969 -21.671  1.00 84.16           H  
ATOM   4377  OD1 ASN A 281      44.388  -3.982 -22.674  1.00 84.16           O  
ATOM   4378  N   ALA A 282      40.346  -3.823 -22.868  1.00 88.71           N  
ATOM   4379  H   ALA A 282      39.942  -3.004 -22.436  1.00 88.71           H  
ATOM   4380  CA  ALA A 282      39.793  -4.245 -24.144  1.00 88.71           C  
ATOM   4381  HA  ALA A 282      40.534  -4.837 -24.680  1.00 88.71           H  
ATOM   4382  C   ALA A 282      39.478  -3.002 -24.976  1.00 88.71           C  
ATOM   4383  CB  ALA A 282      38.557  -5.118 -23.909  1.00 88.71           C  
ATOM   4384  HB1 ALA A 282      38.121  -5.411 -24.864  1.00 88.71           H  
ATOM   4385  HB2 ALA A 282      38.845  -6.019 -23.369  1.00 88.71           H  
ATOM   4386  HB3 ALA A 282      37.816  -4.571 -23.326  1.00 88.71           H  
ATOM   4387  O   ALA A 282      39.094  -1.966 -24.436  1.00 88.71           O  
ATOM   4388  N   ARG A 283      39.640  -3.098 -26.296  1.00 91.01           N  
ATOM   4389  H   ARG A 283      39.869  -4.001 -26.685  1.00 91.01           H  
ATOM   4390  CA  ARG A 283      39.378  -2.001 -27.233  1.00 91.01           C  
ATOM   4391  HA  ARG A 283      39.002  -1.139 -26.682  1.00 91.01           H  
ATOM   4392  C   ARG A 283      38.300  -2.412 -28.221  1.00 91.01           C  
ATOM   4393  CB  ARG A 283      40.677  -1.581 -27.933  1.00 91.01           C  
ATOM   4394  HB2 ARG A 283      41.396  -1.267 -27.176  1.00 91.01           H  
ATOM   4395  HB3 ARG A 283      41.084  -2.445 -28.459  1.00 91.01           H  
ATOM   4396  O   ARG A 283      38.291  -3.543 -28.692  1.00 91.01           O  
ATOM   4397  CG  ARG A 283      40.477  -0.431 -28.938  1.00 91.01           C  
ATOM   4398  HG2 ARG A 283      40.109   0.456 -28.422  1.00 91.01           H  
ATOM   4399  HG3 ARG A 283      39.764  -0.725 -29.708  1.00 91.01           H  
ATOM   4400  CD  ARG A 283      41.807  -0.118 -29.621  1.00 91.01           C  
ATOM   4401  HD2 ARG A 283      42.503   0.252 -28.868  1.00 91.01           H  
ATOM   4402  HD3 ARG A 283      42.203  -1.042 -30.043  1.00 91.01           H  
ATOM   4403  NE  ARG A 283      41.666   0.875 -30.702  1.00 91.01           N  
ATOM   4404  HE  ARG A 283      40.735   1.147 -30.983  1.00 91.01           H  
ATOM   4405  NH1 ARG A 283      43.902   1.064 -31.178  1.00 91.01           N  
ATOM   4406 HH11 ARG A 283      44.638   1.482 -31.730  1.00 91.01           H  
ATOM   4407 HH12 ARG A 283      44.099   0.426 -30.420  1.00 91.01           H  
ATOM   4408  NH2 ARG A 283      42.440   2.214 -32.376  1.00 91.01           N  
ATOM   4409 HH21 ARG A 283      43.191   2.684 -32.862  1.00 91.01           H  
ATOM   4410 HH22 ARG A 283      41.486   2.495 -32.556  1.00 91.01           H  
ATOM   4411  CZ  ARG A 283      42.660   1.380 -31.410  1.00 91.01           C  
ATOM   4412  N   LEU A 284      37.445  -1.460 -28.557  1.00 92.36           N  
ATOM   4413  H   LEU A 284      37.540  -0.559 -28.110  1.00 92.36           H  
ATOM   4414  CA  LEU A 284      36.401  -1.583 -29.561  1.00 92.36           C  
ATOM   4415  HA  LEU A 284      36.582  -2.451 -30.195  1.00 92.36           H  
ATOM   4416  C   LEU A 284      36.417  -0.318 -30.415  1.00 92.36           C  
ATOM   4417  CB  LEU A 284      35.075  -1.762 -28.812  1.00 92.36           C  
ATOM   4418  HB2 LEU A 284      34.991  -0.931 -28.112  1.00 92.36           H  
ATOM   4419  HB3 LEU A 284      35.112  -2.692 -28.246  1.00 92.36           H  
ATOM   4420  O   LEU A 284      36.472   0.785 -29.876  1.00 92.36           O  
ATOM   4421  CG  LEU A 284      33.808  -1.769 -29.674  1.00 92.36           C  
ATOM   4422  HG  LEU A 284      33.786  -0.877 -30.299  1.00 92.36           H  
ATOM   4423  CD1 LEU A 284      33.738  -3.014 -30.560  1.00 92.36           C  
ATOM   4424 HD11 LEU A 284      34.562  -3.019 -31.273  1.00 92.36           H  
ATOM   4425 HD12 LEU A 284      33.781  -3.917 -29.951  1.00 92.36           H  
ATOM   4426 HD13 LEU A 284      32.806  -3.006 -31.126  1.00 92.36           H  
ATOM   4427  CD2 LEU A 284      32.608  -1.717 -28.726  1.00 92.36           C  
ATOM   4428 HD21 LEU A 284      32.776  -0.983 -27.938  1.00 92.36           H  
ATOM   4429 HD22 LEU A 284      31.724  -1.385 -29.271  1.00 92.36           H  
ATOM   4430 HD23 LEU A 284      32.435  -2.692 -28.272  1.00 92.36           H  
ATOM   4431  N   THR A 285      36.369  -0.457 -31.733  1.00 91.53           N  
ATOM   4432  H   THR A 285      36.301  -1.381 -32.135  1.00 91.53           H  
ATOM   4433  CA  THR A 285      36.229   0.687 -32.640  1.00 91.53           C  
ATOM   4434  HA  THR A 285      36.479   1.612 -32.120  1.00 91.53           H  
ATOM   4435  C   THR A 285      34.779   0.777 -33.081  1.00 91.53           C  
ATOM   4436  CB  THR A 285      37.176   0.576 -33.839  1.00 91.53           C  
ATOM   4437  HB  THR A 285      36.930  -0.313 -34.420  1.00 91.53           H  
ATOM   4438  O   THR A 285      34.235  -0.183 -33.617  1.00 91.53           O  
ATOM   4439  CG2 THR A 285      37.111   1.808 -34.741  1.00 91.53           C  
ATOM   4440 HG21 THR A 285      37.857   1.719 -35.530  1.00 91.53           H  
ATOM   4441 HG22 THR A 285      37.300   2.712 -34.162  1.00 91.53           H  
ATOM   4442 HG23 THR A 285      36.129   1.880 -35.206  1.00 91.53           H  
ATOM   4443  OG1 THR A 285      38.508   0.474 -33.377  1.00 91.53           O  
ATOM   4444  HG1 THR A 285      38.757   1.333 -33.029  1.00 91.53           H  
ATOM   4445  N   VAL A 286      34.159   1.927 -32.849  1.00 91.47           N  
ATOM   4446  H   VAL A 286      34.671   2.683 -32.416  1.00 91.47           H  
ATOM   4447  CA  VAL A 286      32.779   2.205 -33.239  1.00 91.47           C  
ATOM   4448  HA  VAL A 286      32.283   1.278 -33.527  1.00 91.47           H  
ATOM   4449  C   VAL A 286      32.798   3.136 -34.439  1.00 91.47           C  
ATOM   4450  CB  VAL A 286      31.989   2.813 -32.070  1.00 91.47           C  
ATOM   4451  HB  VAL A 286      32.462   3.746 -31.764  1.00 91.47           H  
ATOM   4452  O   VAL A 286      33.460   4.172 -34.414  1.00 91.47           O  
ATOM   4453  CG1 VAL A 286      30.540   3.108 -32.473  1.00 91.47           C  
ATOM   4454 HG11 VAL A 286      30.036   2.197 -32.795  1.00 91.47           H  
ATOM   4455 HG12 VAL A 286      30.508   3.845 -33.276  1.00 91.47           H  
ATOM   4456 HG13 VAL A 286      30.008   3.538 -31.624  1.00 91.47           H  
ATOM   4457  CG2 VAL A 286      31.976   1.854 -30.871  1.00 91.47           C  
ATOM   4458 HG21 VAL A 286      31.375   2.287 -30.072  1.00 91.47           H  
ATOM   4459 HG22 VAL A 286      31.555   0.892 -31.164  1.00 91.47           H  
ATOM   4460 HG23 VAL A 286      32.987   1.699 -30.496  1.00 91.47           H  
ATOM   4461  N   THR A 287      32.057   2.776 -35.483  1.00 91.07           N  
ATOM   4462  H   THR A 287      31.519   1.923 -35.429  1.00 91.07           H  
ATOM   4463  CA  THR A 287      31.804   3.649 -36.632  1.00 91.07           C  
ATOM   4464  HA  THR A 287      32.250   4.630 -36.467  1.00 91.07           H  
ATOM   4465  C   THR A 287      30.303   3.822 -36.758  1.00 91.07           C  
ATOM   4466  CB  THR A 287      32.406   3.079 -37.923  1.00 91.07           C  
ATOM   4467  HB  THR A 287      31.909   2.144 -38.182  1.00 91.07           H  
ATOM   4468  O   THR A 287      29.583   2.847 -36.968  1.00 91.07           O  
ATOM   4469  CG2 THR A 287      32.290   4.058 -39.090  1.00 91.07           C  
ATOM   4470 HG21 THR A 287      32.765   5.005 -38.835  1.00 91.07           H  
ATOM   4471 HG22 THR A 287      32.778   3.632 -39.967  1.00 91.07           H  
ATOM   4472 HG23 THR A 287      31.241   4.231 -39.329  1.00 91.07           H  
ATOM   4473  OG1 THR A 287      33.780   2.828 -37.722  1.00 91.07           O  
ATOM   4474  HG1 THR A 287      33.839   2.187 -37.010  1.00 91.07           H  
ATOM   4475  N   VAL A 288      29.834   5.053 -36.585  1.00 89.01           N  
ATOM   4476  H   VAL A 288      30.482   5.810 -36.423  1.00 89.01           H  
ATOM   4477  CA  VAL A 288      28.446   5.418 -36.863  1.00 89.01           C  
ATOM   4478  HA  VAL A 288      27.809   4.545 -36.726  1.00 89.01           H  
ATOM   4479  C   VAL A 288      28.378   5.842 -38.324  1.00 89.01           C  
ATOM   4480  CB  VAL A 288      27.951   6.519 -35.909  1.00 89.01           C  
ATOM   4481  HB  VAL A 288      28.538   7.425 -36.064  1.00 89.01           H  
ATOM   4482  O   VAL A 288      29.172   6.673 -38.752  1.00 89.01           O  
ATOM   4483  CG1 VAL A 288      26.475   6.848 -36.164  1.00 89.01           C  
ATOM   4484 HG11 VAL A 288      26.357   7.253 -37.168  1.00 89.01           H  
ATOM   4485 HG12 VAL A 288      26.130   7.597 -35.451  1.00 89.01           H  
ATOM   4486 HG13 VAL A 288      25.866   5.948 -36.073  1.00 89.01           H  
ATOM   4487  CG2 VAL A 288      28.110   6.090 -34.442  1.00 89.01           C  
ATOM   4488 HG21 VAL A 288      29.167   6.030 -34.182  1.00 89.01           H  
ATOM   4489 HG22 VAL A 288      27.639   6.822 -33.786  1.00 89.01           H  
ATOM   4490 HG23 VAL A 288      27.647   5.115 -34.285  1.00 89.01           H  
ATOM   4491  N   GLU A 289      27.474   5.249 -39.096  1.00 89.41           N  
ATOM   4492  H   GLU A 289      26.881   4.544 -38.682  1.00 89.41           H  
ATOM   4493  CA  GLU A 289      27.300   5.541 -40.522  1.00 89.41           C  
ATOM   4494  HA  GLU A 289      28.162   6.102 -40.884  1.00 89.41           H  
ATOM   4495  C   GLU A 289      26.052   6.385 -40.795  1.00 89.41           C  
ATOM   4496  CB  GLU A 289      27.207   4.249 -41.339  1.00 89.41           C  
ATOM   4497  HB2 GLU A 289      26.340   3.688 -40.991  1.00 89.41           H  
ATOM   4498  HB3 GLU A 289      27.041   4.520 -42.381  1.00 89.41           H  
ATOM   4499  O   GLU A 289      25.100   6.403 -40.007  1.00 89.41           O  
ATOM   4500  CG  GLU A 289      28.439   3.337 -41.277  1.00 89.41           C  
ATOM   4501  HG2 GLU A 289      29.311   3.907 -41.598  1.00 89.41           H  
ATOM   4502  HG3 GLU A 289      28.597   3.012 -40.249  1.00 89.41           H  
ATOM   4503  CD  GLU A 289      28.269   2.102 -42.180  1.00 89.41           C  
ATOM   4504  OE1 GLU A 289      29.245   1.335 -42.306  1.00 89.41           O  
ATOM   4505  OE2 GLU A 289      27.174   1.932 -42.782  1.00 89.41           O  
ATOM   4506  N   GLU A 290      26.034   7.036 -41.964  1.00 84.78           N  
ATOM   4507  H   GLU A 290      26.823   6.955 -42.590  1.00 84.78           H  
ATOM   4508  CA  GLU A 290      24.880   7.817 -42.410  1.00 84.78           C  
ATOM   4509  HA  GLU A 290      24.555   8.457 -41.590  1.00 84.78           H  
ATOM   4510  C   GLU A 290      23.747   6.851 -42.740  1.00 84.78           C  
ATOM   4511  CB  GLU A 290      25.160   8.717 -43.638  1.00 84.78           C  
ATOM   4512  HB2 GLU A 290      24.198   9.071 -44.007  1.00 84.78           H  
ATOM   4513  HB3 GLU A 290      25.623   8.119 -44.423  1.00 84.78           H  
ATOM   4514  O   GLU A 290      23.942   5.817 -43.390  1.00 84.78           O  
ATOM   4515  CG  GLU A 290      26.030   9.955 -43.356  1.00 84.78           C  
ATOM   4516  HG2 GLU A 290      25.645  10.444 -42.461  1.00 84.78           H  
ATOM   4517  HG3 GLU A 290      27.056   9.617 -43.208  1.00 84.78           H  
ATOM   4518  CD  GLU A 290      26.090  10.998 -44.474  1.00 84.78           C  
ATOM   4519  OE1 GLU A 290      26.565  12.121 -44.189  1.00 84.78           O  
ATOM   4520  OE2 GLU A 290      25.718  10.657 -45.620  1.00 84.78           O  
ATOM   4521  N   THR A 291      22.550   7.220 -42.308  1.00 85.82           N  
ATOM   4522  H   THR A 291      22.477   8.051 -41.738  1.00 85.82           H  
ATOM   4523  CA  THR A 291      21.331   6.468 -42.579  1.00 85.82           C  
ATOM   4524  HA  THR A 291      21.494   5.420 -42.329  1.00 85.82           H  
ATOM   4525  C   THR A 291      20.957   6.564 -44.047  1.00 85.82           C  
ATOM   4526  CB  THR A 291      20.213   7.005 -41.690  1.00 85.82           C  
ATOM   4527  HB  THR A 291      20.169   8.092 -41.760  1.00 85.82           H  
ATOM   4528  O   THR A 291      20.674   7.651 -44.555  1.00 85.82           O  
ATOM   4529  CG2 THR A 291      18.837   6.424 -42.029  1.00 85.82           C  
ATOM   4530 HG21 THR A 291      18.165   6.541 -41.179  1.00 85.82           H  
ATOM   4531 HG22 THR A 291      18.915   5.374 -42.311  1.00 85.82           H  
ATOM   4532 HG23 THR A 291      18.420   6.969 -42.876  1.00 85.82           H  
ATOM   4533  OG1 THR A 291      20.594   6.645 -40.388  1.00 85.82           O  
ATOM   4534  HG1 THR A 291      20.330   7.296 -39.734  1.00 85.82           H  
ATOM   4535  N   LYS A 292      20.904   5.418 -44.728  1.00 86.25           N  
ATOM   4536  H   LYS A 292      21.175   4.563 -44.264  1.00 86.25           H  
ATOM   4537  CA  LYS A 292      20.459   5.335 -46.121  1.00 86.25           C  
ATOM   4538  HA  LYS A 292      20.564   6.319 -46.579  1.00 86.25           H  
ATOM   4539  C   LYS A 292      18.982   4.967 -46.212  1.00 86.25           C  
ATOM   4540  CB  LYS A 292      21.353   4.365 -46.899  1.00 86.25           C  
ATOM   4541  HB2 LYS A 292      21.251   3.362 -46.487  1.00 86.25           H  
ATOM   4542  HB3 LYS A 292      21.029   4.355 -47.940  1.00 86.25           H  
ATOM   4543  O   LYS A 292      18.372   4.478 -45.260  1.00 86.25           O  
ATOM   4544  CG  LYS A 292      22.824   4.797 -46.870  1.00 86.25           C  
ATOM   4545  HG2 LYS A 292      22.920   5.792 -47.304  1.00 86.25           H  
ATOM   4546  HG3 LYS A 292      23.183   4.821 -45.841  1.00 86.25           H  
ATOM   4547  CD  LYS A 292      23.681   3.808 -47.658  1.00 86.25           C  
ATOM   4548  HD2 LYS A 292      23.563   2.817 -47.219  1.00 86.25           H  
ATOM   4549  HD3 LYS A 292      23.355   3.786 -48.698  1.00 86.25           H  
ATOM   4550  CE  LYS A 292      25.139   4.257 -47.559  1.00 86.25           C  
ATOM   4551  HE2 LYS A 292      25.247   5.215 -48.067  1.00 86.25           H  
ATOM   4552  HE3 LYS A 292      25.375   4.416 -46.507  1.00 86.25           H  
ATOM   4553  NZ  LYS A 292      26.050   3.243 -48.136  1.00 86.25           N  
ATOM   4554  HZ1 LYS A 292      25.826   3.080 -49.107  1.00 86.25           H  
ATOM   4555  HZ2 LYS A 292      25.950   2.377 -47.625  1.00 86.25           H  
ATOM   4556  HZ3 LYS A 292      27.008   3.549 -48.045  1.00 86.25           H  
ATOM   4557  N   LEU A 293      18.393   5.184 -47.387  1.00 84.56           N  
ATOM   4558  H   LEU A 293      18.967   5.486 -48.161  1.00 84.56           H  
ATOM   4559  CA  LEU A 293      16.990   4.848 -47.633  1.00 84.56           C  
ATOM   4560  HA  LEU A 293      16.388   5.340 -46.870  1.00 84.56           H  
ATOM   4561  C   LEU A 293      16.744   3.335 -47.511  1.00 84.56           C  
ATOM   4562  CB  LEU A 293      16.598   5.381 -49.021  1.00 84.56           C  
ATOM   4563  HB2 LEU A 293      17.192   4.857 -49.770  1.00 84.56           H  
ATOM   4564  HB3 LEU A 293      16.846   6.441 -49.075  1.00 84.56           H  
ATOM   4565  O   LEU A 293      15.693   2.919 -47.028  1.00 84.56           O  
ATOM   4566  CG  LEU A 293      15.107   5.204 -49.362  1.00 84.56           C  
ATOM   4567  HG  LEU A 293      14.834   4.151 -49.305  1.00 84.56           H  
ATOM   4568  CD1 LEU A 293      14.199   6.007 -48.425  1.00 84.56           C  
ATOM   4569 HD11 LEU A 293      14.497   7.056 -48.418  1.00 84.56           H  
ATOM   4570 HD12 LEU A 293      13.164   5.924 -48.756  1.00 84.56           H  
ATOM   4571 HD13 LEU A 293      14.261   5.603 -47.415  1.00 84.56           H  
ATOM   4572  CD2 LEU A 293      14.851   5.678 -50.793  1.00 84.56           C  
ATOM   4573 HD21 LEU A 293      15.472   5.102 -51.479  1.00 84.56           H  
ATOM   4574 HD22 LEU A 293      15.098   6.736 -50.887  1.00 84.56           H  
ATOM   4575 HD23 LEU A 293      13.804   5.520 -51.052  1.00 84.56           H  
ATOM   4576  N   GLU A 294      17.722   2.519 -47.903  1.00 86.93           N  
ATOM   4577  H   GLU A 294      18.549   2.915 -48.328  1.00 86.93           H  
ATOM   4578  CA  GLU A 294      17.671   1.061 -47.791  1.00 86.93           C  
ATOM   4579  HA  GLU A 294      16.751   0.701 -48.250  1.00 86.93           H  
ATOM   4580  C   GLU A 294      17.661   0.597 -46.326  1.00 86.93           C  
ATOM   4581  CB  GLU A 294      18.863   0.429 -48.534  1.00 86.93           C  
ATOM   4582  HB2 GLU A 294      18.777  -0.652 -48.422  1.00 86.93           H  
ATOM   4583  HB3 GLU A 294      19.797   0.728 -48.059  1.00 86.93           H  
ATOM   4584  O   GLU A 294      16.945  -0.348 -45.994  1.00 86.93           O  
ATOM   4585  CG  GLU A 294      18.924   0.730 -50.046  1.00 86.93           C  
ATOM   4586  HG2 GLU A 294      17.939   0.546 -50.475  1.00 86.93           H  
ATOM   4587  HG3 GLU A 294      19.614   0.018 -50.499  1.00 86.93           H  
ATOM   4588  CD  GLU A 294      19.397   2.150 -50.411  1.00 86.93           C  
ATOM   4589  OE1 GLU A 294      19.140   2.568 -51.560  1.00 86.93           O  
ATOM   4590  OE2 GLU A 294      19.989   2.834 -49.543  1.00 86.93           O  
ATOM   4591  N   ASP A 295      18.385   1.296 -45.440  1.00 82.35           N  
ATOM   4592  H   ASP A 295      18.924   2.083 -45.771  1.00 82.35           H  
ATOM   4593  CA  ASP A 295      18.396   1.011 -43.999  1.00 82.35           C  
ATOM   4594  HA  ASP A 295      18.660  -0.035 -43.844  1.00 82.35           H  
ATOM   4595  C   ASP A 295      16.995   1.243 -43.401  1.00 82.35           C  
ATOM   4596  CB  ASP A 295      19.440   1.887 -43.270  1.00 82.35           C  
ATOM   4597  HB2 ASP A 295      19.170   2.937 -43.382  1.00 82.35           H  
ATOM   4598  HB3 ASP A 295      19.388   1.658 -42.206  1.00 82.35           H  
ATOM   4599  O   ASP A 295      16.461   0.399 -42.678  1.00 82.35           O  
ATOM   4600  CG  ASP A 295      20.898   1.692 -43.719  1.00 82.35           C  
ATOM   4601  OD1 ASP A 295      21.342   0.534 -43.864  1.00 82.35           O  
ATOM   4602  OD2 ASP A 295      21.623   2.707 -43.859  1.00 82.35           O  
ATOM   4603  N   LEU A 296      16.349   2.356 -43.777  1.00 82.61           N  
ATOM   4604  H   LEU A 296      16.842   3.001 -44.378  1.00 82.61           H  
ATOM   4605  CA  LEU A 296      14.972   2.660 -43.371  1.00 82.61           C  
ATOM   4606  HA  LEU A 296      14.905   2.592 -42.285  1.00 82.61           H  
ATOM   4607  C   LEU A 296      13.972   1.642 -43.933  1.00 82.61           C  
ATOM   4608  CB  LEU A 296      14.591   4.082 -43.822  1.00 82.61           C  
ATOM   4609  HB2 LEU A 296      14.731   4.152 -44.901  1.00 82.61           H  
ATOM   4610  HB3 LEU A 296      13.531   4.234 -43.616  1.00 82.61           H  
ATOM   4611  O   LEU A 296      13.059   1.222 -43.222  1.00 82.61           O  
ATOM   4612  CG  LEU A 296      15.384   5.214 -43.148  1.00 82.61           C  
ATOM   4613  HG  LEU A 296      16.451   5.070 -43.320  1.00 82.61           H  
ATOM   4614  CD1 LEU A 296      14.971   6.552 -43.763  1.00 82.61           C  
ATOM   4615 HD11 LEU A 296      13.911   6.737 -43.587  1.00 82.61           H  
ATOM   4616 HD12 LEU A 296      15.168   6.535 -44.835  1.00 82.61           H  
ATOM   4617 HD13 LEU A 296      15.561   7.353 -43.317  1.00 82.61           H  
ATOM   4618  CD2 LEU A 296      15.124   5.281 -41.640  1.00 82.61           C  
ATOM   4619 HD21 LEU A 296      14.056   5.360 -41.441  1.00 82.61           H  
ATOM   4620 HD22 LEU A 296      15.519   4.387 -41.156  1.00 82.61           H  
ATOM   4621 HD23 LEU A 296      15.637   6.145 -41.218  1.00 82.61           H  
ATOM   4622  N   ALA A 297      14.141   1.218 -45.188  1.00 86.98           N  
ATOM   4623  H   ALA A 297      14.901   1.607 -45.728  1.00 86.98           H  
ATOM   4624  CA  ALA A 297      13.280   0.214 -45.807  1.00 86.98           C  
ATOM   4625  HA  ALA A 297      12.247   0.551 -45.730  1.00 86.98           H  
ATOM   4626  C   ALA A 297      13.373  -1.145 -45.092  1.00 86.98           C  
ATOM   4627  CB  ALA A 297      13.643   0.101 -47.292  1.00 86.98           C  
ATOM   4628  HB1 ALA A 297      13.557   1.077 -47.770  1.00 86.98           H  
ATOM   4629  HB2 ALA A 297      14.664  -0.263 -47.401  1.00 86.98           H  
ATOM   4630  HB3 ALA A 297      12.964  -0.599 -47.780  1.00 86.98           H  
ATOM   4631  O   ALA A 297      12.344  -1.788 -44.877  1.00 86.98           O  
ATOM   4632  N   SER A 298      14.581  -1.549 -44.679  1.00 84.04           N  
ATOM   4633  H   SER A 298      15.381  -0.981 -44.917  1.00 84.04           H  
ATOM   4634  CA  SER A 298      14.810  -2.769 -43.895  1.00 84.04           C  
ATOM   4635  HA  SER A 298      14.456  -3.631 -44.461  1.00 84.04           H  
ATOM   4636  C   SER A 298      14.051  -2.732 -42.567  1.00 84.04           C  
ATOM   4637  CB  SER A 298      16.311  -2.942 -43.642  1.00 84.04           C  
ATOM   4638  HB2 SER A 298      16.670  -2.151 -42.983  1.00 84.04           H  
ATOM   4639  HB3 SER A 298      16.850  -2.886 -44.588  1.00 84.04           H  
ATOM   4640  O   SER A 298      13.318  -3.660 -42.238  1.00 84.04           O  
ATOM   4641  OG  SER A 298      16.548  -4.198 -43.046  1.00 84.04           O  
ATOM   4642  HG  SER A 298      17.434  -4.208 -42.675  1.00 84.04           H  
ATOM   4643  N   ILE A 299      14.118  -1.607 -41.853  1.00 83.66           N  
ATOM   4644  H   ILE A 299      14.738  -0.876 -42.171  1.00 83.66           H  
ATOM   4645  CA  ILE A 299      13.450  -1.444 -40.554  1.00 83.66           C  
ATOM   4646  HA  ILE A 299      13.675  -2.310 -39.931  1.00 83.66           H  
ATOM   4647  C   ILE A 299      11.940  -1.396 -40.692  1.00 83.66           C  
ATOM   4648  CB  ILE A 299      13.988  -0.188 -39.861  1.00 83.66           C  
ATOM   4649  HB  ILE A 299      13.980   0.639 -40.571  1.00 83.66           H  
ATOM   4650  O   ILE A 299      11.232  -1.985 -39.885  1.00 83.66           O  
ATOM   4651  CG1 ILE A 299      15.436  -0.537 -39.490  1.00 83.66           C  
ATOM   4652 HG12 ILE A 299      15.450  -1.297 -38.709  1.00 83.66           H  
ATOM   4653 HG13 ILE A 299      15.983  -0.927 -40.349  1.00 83.66           H  
ATOM   4654  CG2 ILE A 299      13.163   0.225 -38.623  1.00 83.66           C  
ATOM   4655 HG21 ILE A 299      13.607   1.092 -38.134  1.00 83.66           H  
ATOM   4656 HG22 ILE A 299      12.150   0.502 -38.913  1.00 83.66           H  
ATOM   4657 HG23 ILE A 299      13.118  -0.602 -37.914  1.00 83.66           H  
ATOM   4658  CD1 ILE A 299      16.190   0.670 -39.018  1.00 83.66           C  
ATOM   4659 HD11 ILE A 299      15.816   0.952 -38.034  1.00 83.66           H  
ATOM   4660 HD12 ILE A 299      16.083   1.483 -39.736  1.00 83.66           H  
ATOM   4661 HD13 ILE A 299      17.241   0.390 -38.937  1.00 83.66           H  
ATOM   4662  N   VAL A 300      11.421  -0.737 -41.727  1.00 86.22           N  
ATOM   4663  H   VAL A 300      12.045  -0.236 -42.343  1.00 86.22           H  
ATOM   4664  CA  VAL A 300       9.981  -0.763 -42.011  1.00 86.22           C  
ATOM   4665  HA  VAL A 300       9.443  -0.455 -41.115  1.00 86.22           H  
ATOM   4666  C   VAL A 300       9.518  -2.188 -42.331  1.00 86.22           C  
ATOM   4667  CB  VAL A 300       9.640   0.223 -43.142  1.00 86.22           C  
ATOM   4668  HB  VAL A 300      10.303   0.048 -43.989  1.00 86.22           H  
ATOM   4669  O   VAL A 300       8.425  -2.576 -41.921  1.00 86.22           O  
ATOM   4670  CG1 VAL A 300       8.190   0.088 -43.627  1.00 86.22           C  
ATOM   4671 HG11 VAL A 300       7.505   0.171 -42.783  1.00 86.22           H  
ATOM   4672 HG12 VAL A 300       7.969   0.870 -44.353  1.00 86.22           H  
ATOM   4673 HG13 VAL A 300       8.046  -0.877 -44.113  1.00 86.22           H  
ATOM   4674  CG2 VAL A 300       9.816   1.670 -42.660  1.00 86.22           C  
ATOM   4675 HG21 VAL A 300       9.101   1.890 -41.867  1.00 86.22           H  
ATOM   4676 HG22 VAL A 300      10.821   1.824 -42.268  1.00 86.22           H  
ATOM   4677 HG23 VAL A 300       9.662   2.359 -43.491  1.00 86.22           H  
ATOM   4678  N   SER A 301      10.337  -2.980 -43.030  1.00 89.30           N  
ATOM   4679  H   SER A 301      11.228  -2.611 -43.331  1.00 89.30           H  
ATOM   4680  CA  SER A 301      10.045  -4.391 -43.298  1.00 89.30           C  
ATOM   4681  HA  SER A 301       9.047  -4.459 -43.730  1.00 89.30           H  
ATOM   4682  C   SER A 301      10.051  -5.236 -42.020  1.00 89.30           C  
ATOM   4683  CB  SER A 301      11.037  -4.954 -44.318  1.00 89.30           C  
ATOM   4684  HB2 SER A 301      12.032  -5.030 -43.881  1.00 89.30           H  
ATOM   4685  HB3 SER A 301      11.081  -4.290 -45.182  1.00 89.30           H  
ATOM   4686  O   SER A 301       9.123  -6.017 -41.820  1.00 89.30           O  
ATOM   4687  OG  SER A 301      10.606  -6.233 -44.744  1.00 89.30           O  
ATOM   4688  HG  SER A 301      10.751  -6.849 -44.023  1.00 89.30           H  
ATOM   4689  N   ASP A 302      11.046  -5.056 -41.149  1.00 86.41           N  
ATOM   4690  H   ASP A 302      11.805  -4.438 -41.396  1.00 86.41           H  
ATOM   4691  CA  ASP A 302      11.154  -5.757 -39.863  1.00 86.41           C  
ATOM   4692  HA  ASP A 302      11.096  -6.833 -40.033  1.00 86.41           H  
ATOM   4693  C   ASP A 302      10.012  -5.376 -38.909  1.00 86.41           C  
ATOM   4694  CB  ASP A 302      12.523  -5.451 -39.245  1.00 86.41           C  
ATOM   4695  HB2 ASP A 302      13.304  -5.687 -39.968  1.00 86.41           H  
ATOM   4696  HB3 ASP A 302      12.589  -4.390 -39.007  1.00 86.41           H  
ATOM   4697  O   ASP A 302       9.316  -6.241 -38.388  1.00 86.41           O  
ATOM   4698  CG  ASP A 302      12.753  -6.286 -37.986  1.00 86.41           C  
ATOM   4699  OD1 ASP A 302      12.820  -7.522 -38.122  1.00 86.41           O  
ATOM   4700  OD2 ASP A 302      12.838  -5.680 -36.896  1.00 86.41           O  
ATOM   4701  N   LEU A 303       9.700  -4.080 -38.783  1.00 86.16           N  
ATOM   4702  H   LEU A 303      10.319  -3.404 -39.208  1.00 86.16           H  
ATOM   4703  CA  LEU A 303       8.539  -3.602 -38.026  1.00 86.16           C  
ATOM   4704  HA  LEU A 303       8.633  -3.936 -36.992  1.00 86.16           H  
ATOM   4705  C   LEU A 303       7.233  -4.190 -38.562  1.00 86.16           C  
ATOM   4706  CB  LEU A 303       8.464  -2.066 -38.084  1.00 86.16           C  
ATOM   4707  HB2 LEU A 303       8.599  -1.752 -39.119  1.00 86.16           H  
ATOM   4708  HB3 LEU A 303       7.467  -1.755 -37.773  1.00 86.16           H  
ATOM   4709  O   LEU A 303       6.355  -4.557 -37.784  1.00 86.16           O  
ATOM   4710  CG  LEU A 303       9.485  -1.337 -37.194  1.00 86.16           C  
ATOM   4711  HG  LEU A 303      10.494  -1.690 -37.407  1.00 86.16           H  
ATOM   4712  CD1 LEU A 303       9.415   0.164 -37.489  1.00 86.16           C  
ATOM   4713 HD11 LEU A 303       9.643   0.335 -38.541  1.00 86.16           H  
ATOM   4714 HD12 LEU A 303       8.420   0.547 -37.259  1.00 86.16           H  
ATOM   4715 HD13 LEU A 303      10.157   0.685 -36.884  1.00 86.16           H  
ATOM   4716  CD2 LEU A 303       9.194  -1.540 -35.705  1.00 86.16           C  
ATOM   4717 HD21 LEU A 303       8.170  -1.248 -35.470  1.00 86.16           H  
ATOM   4718 HD22 LEU A 303       9.889  -0.947 -35.111  1.00 86.16           H  
ATOM   4719 HD23 LEU A 303       9.342  -2.586 -35.436  1.00 86.16           H  
ATOM   4720  N   ARG A 304       7.087  -4.308 -39.886  1.00 92.14           N  
ATOM   4721  H   ARG A 304       7.840  -3.987 -40.478  1.00 92.14           H  
ATOM   4722  CA  ARG A 304       5.914  -4.953 -40.486  1.00 92.14           C  
ATOM   4723  HA  ARG A 304       5.020  -4.491 -40.066  1.00 92.14           H  
ATOM   4724  C   ARG A 304       5.838  -6.434 -40.111  1.00 92.14           C  
ATOM   4725  CB  ARG A 304       5.935  -4.733 -42.001  1.00 92.14           C  
ATOM   4726  HB2 ARG A 304       6.801  -5.233 -42.434  1.00 92.14           H  
ATOM   4727  HB3 ARG A 304       6.014  -3.664 -42.199  1.00 92.14           H  
ATOM   4728  O   ARG A 304       4.738  -6.918 -39.861  1.00 92.14           O  
ATOM   4729  CG  ARG A 304       4.661  -5.262 -42.665  1.00 92.14           C  
ATOM   4730  HG2 ARG A 304       3.795  -4.755 -42.242  1.00 92.14           H  
ATOM   4731  HG3 ARG A 304       4.568  -6.335 -42.496  1.00 92.14           H  
ATOM   4732  CD  ARG A 304       4.729  -5.005 -44.168  1.00 92.14           C  
ATOM   4733  HD2 ARG A 304       5.593  -5.538 -44.566  1.00 92.14           H  
ATOM   4734  HD3 ARG A 304       4.862  -3.936 -44.339  1.00 92.14           H  
ATOM   4735  NE  ARG A 304       3.496  -5.463 -44.829  1.00 92.14           N  
ATOM   4736  HE  ARG A 304       2.723  -5.686 -44.218  1.00 92.14           H  
ATOM   4737  NH1 ARG A 304       4.291  -5.419 -46.978  1.00 92.14           N  
ATOM   4738 HH11 ARG A 304       4.176  -5.605 -47.964  1.00 92.14           H  
ATOM   4739 HH12 ARG A 304       5.187  -5.131 -46.613  1.00 92.14           H  
ATOM   4740  NH2 ARG A 304       2.187  -6.070 -46.584  1.00 92.14           N  
ATOM   4741 HH21 ARG A 304       1.449  -6.297 -45.933  1.00 92.14           H  
ATOM   4742 HH22 ARG A 304       2.071  -6.251 -47.571  1.00 92.14           H  
ATOM   4743  CZ  ARG A 304       3.331  -5.646 -46.125  1.00 92.14           C  
ATOM   4744  N   GLN A 305       6.968  -7.137 -40.063  1.00 92.12           N  
ATOM   4745  H   GLN A 305       7.842  -6.669 -40.257  1.00 92.12           H  
ATOM   4746  CA  GLN A 305       7.022  -8.526 -39.614  1.00 92.12           C  
ATOM   4747  HA  GLN A 305       6.277  -9.097 -40.167  1.00 92.12           H  
ATOM   4748  C   GLN A 305       6.662  -8.651 -38.128  1.00 92.12           C  
ATOM   4749  CB  GLN A 305       8.398  -9.126 -39.933  1.00 92.12           C  
ATOM   4750  HB2 GLN A 305       8.556  -9.094 -41.011  1.00 92.12           H  
ATOM   4751  HB3 GLN A 305       9.186  -8.553 -39.446  1.00 92.12           H  
ATOM   4752  O   GLN A 305       5.751  -9.409 -37.809  1.00 92.12           O  
ATOM   4753  CG  GLN A 305       8.474 -10.580 -39.448  1.00 92.12           C  
ATOM   4754  HG2 GLN A 305       8.379 -10.605 -38.363  1.00 92.12           H  
ATOM   4755  HG3 GLN A 305       7.651 -11.154 -39.874  1.00 92.12           H  
ATOM   4756  CD  GLN A 305       9.775 -11.280 -39.802  1.00 92.12           C  
ATOM   4757  NE2 GLN A 305       9.973 -12.460 -39.267  1.00 92.12           N  
ATOM   4758 HE21 GLN A 305       9.399 -12.709 -38.474  1.00 92.12           H  
ATOM   4759 HE22 GLN A 305      10.902 -12.845 -39.364  1.00 92.12           H  
ATOM   4760  OE1 GLN A 305      10.597 -10.815 -40.576  1.00 92.12           O  
ATOM   4761  N   GLN A 306       7.285  -7.861 -37.248  1.00 93.05           N  
ATOM   4762  H   GLN A 306       8.055  -7.295 -37.573  1.00 93.05           H  
ATOM   4763  CA  GLN A 306       6.978  -7.857 -35.813  1.00 93.05           C  
ATOM   4764  HA  GLN A 306       7.199  -8.839 -35.395  1.00 93.05           H  
ATOM   4765  C   GLN A 306       5.495  -7.556 -35.546  1.00 93.05           C  
ATOM   4766  CB  GLN A 306       7.833  -6.804 -35.092  1.00 93.05           C  
ATOM   4767  HB2 GLN A 306       7.702  -5.836 -35.576  1.00 93.05           H  
ATOM   4768  HB3 GLN A 306       7.466  -6.722 -34.069  1.00 93.05           H  
ATOM   4769  O   GLN A 306       4.875  -8.170 -34.682  1.00 93.05           O  
ATOM   4770  CG  GLN A 306       9.332  -7.136 -35.034  1.00 93.05           C  
ATOM   4771  HG2 GLN A 306       9.475  -8.106 -34.557  1.00 93.05           H  
ATOM   4772  HG3 GLN A 306       9.740  -7.192 -36.043  1.00 93.05           H  
ATOM   4773  CD  GLN A 306      10.109  -6.090 -34.236  1.00 93.05           C  
ATOM   4774  NE2 GLN A 306      11.321  -5.753 -34.608  1.00 93.05           N  
ATOM   4775 HE21 GLN A 306      11.798  -5.054 -34.057  1.00 93.05           H  
ATOM   4776 HE22 GLN A 306      11.744  -6.073 -35.467  1.00 93.05           H  
ATOM   4777  OE1 GLN A 306       9.637  -5.526 -33.257  1.00 93.05           O  
ATOM   4778  N   VAL A 307       4.890  -6.641 -36.314  1.00 93.00           N  
ATOM   4779  H   VAL A 307       5.458  -6.119 -36.967  1.00 93.00           H  
ATOM   4780  CA  VAL A 307       3.450  -6.353 -36.224  1.00 93.00           C  
ATOM   4781  HA  VAL A 307       3.209  -6.143 -35.182  1.00 93.00           H  
ATOM   4782  C   VAL A 307       2.604  -7.565 -36.619  1.00 93.00           C  
ATOM   4783  CB  VAL A 307       3.083  -5.112 -37.061  1.00 93.00           C  
ATOM   4784  HB  VAL A 307       3.554  -5.184 -38.042  1.00 93.00           H  
ATOM   4785  O   VAL A 307       1.605  -7.829 -35.954  1.00 93.00           O  
ATOM   4786  CG1 VAL A 307       1.570  -4.937 -37.271  1.00 93.00           C  
ATOM   4787 HG11 VAL A 307       1.056  -4.955 -36.309  1.00 93.00           H  
ATOM   4788 HG12 VAL A 307       1.185  -5.741 -37.897  1.00 93.00           H  
ATOM   4789 HG13 VAL A 307       1.372  -3.991 -37.776  1.00 93.00           H  
ATOM   4790  CG2 VAL A 307       3.579  -3.838 -36.362  1.00 93.00           C  
ATOM   4791 HG21 VAL A 307       4.635  -3.930 -36.108  1.00 93.00           H  
ATOM   4792 HG22 VAL A 307       3.454  -2.980 -37.022  1.00 93.00           H  
ATOM   4793 HG23 VAL A 307       3.022  -3.678 -35.439  1.00 93.00           H  
ATOM   4794  N   ASN A 308       2.985  -8.309 -37.661  1.00 92.48           N  
ATOM   4795  H   ASN A 308       3.840  -8.074 -38.144  1.00 92.48           H  
ATOM   4796  CA  ASN A 308       2.264  -9.522 -38.058  1.00 92.48           C  
ATOM   4797  HA  ASN A 308       1.205  -9.290 -38.165  1.00 92.48           H  
ATOM   4798  C   ASN A 308       2.385 -10.619 -36.986  1.00 92.48           C  
ATOM   4799  CB  ASN A 308       2.791 -10.035 -39.405  1.00 92.48           C  
ATOM   4800  HB2 ASN A 308       2.290 -10.976 -39.631  1.00 92.48           H  
ATOM   4801  HB3 ASN A 308       3.856 -10.251 -39.311  1.00 92.48           H  
ATOM   4802  O   ASN A 308       1.379 -11.215 -36.613  1.00 92.48           O  
ATOM   4803  CG  ASN A 308       2.577  -9.112 -40.591  1.00 92.48           C  
ATOM   4804  ND2 ASN A 308       3.338  -9.331 -41.638  1.00 92.48           N  
ATOM   4805 HD21 ASN A 308       3.241  -8.683 -42.407  1.00 92.48           H  
ATOM   4806 HD22 ASN A 308       4.042 -10.052 -41.575  1.00 92.48           H  
ATOM   4807  OD1 ASN A 308       1.737  -8.225 -40.648  1.00 92.48           O  
ATOM   4808  N   GLU A 309       3.584 -10.841 -36.441  1.00 92.90           N  
ATOM   4809  H   GLU A 309       4.381 -10.331 -36.793  1.00 92.90           H  
ATOM   4810  CA  GLU A 309       3.818 -11.810 -35.358  1.00 92.90           C  
ATOM   4811  HA  GLU A 309       3.498 -12.802 -35.677  1.00 92.90           H  
ATOM   4812  C   GLU A 309       3.003 -11.451 -34.106  1.00 92.90           C  
ATOM   4813  CB  GLU A 309       5.320 -11.856 -35.023  1.00 92.90           C  
ATOM   4814  HB2 GLU A 309       5.458 -12.428 -34.105  1.00 92.90           H  
ATOM   4815  HB3 GLU A 309       5.675 -10.840 -34.856  1.00 92.90           H  
ATOM   4816  O   GLU A 309       2.331 -12.302 -33.522  1.00 92.90           O  
ATOM   4817  CG  GLU A 309       6.151 -12.517 -36.139  1.00 92.90           C  
ATOM   4818  HG2 GLU A 309       5.921 -12.034 -37.089  1.00 92.90           H  
ATOM   4819  HG3 GLU A 309       5.850 -13.561 -36.221  1.00 92.90           H  
ATOM   4820  CD  GLU A 309       7.673 -12.447 -35.916  1.00 92.90           C  
ATOM   4821  OE1 GLU A 309       8.407 -12.858 -36.853  1.00 92.90           O  
ATOM   4822  OE2 GLU A 309       8.105 -11.969 -34.844  1.00 92.90           O  
ATOM   4823  N   PHE A 310       2.969 -10.165 -33.742  1.00 92.60           N  
ATOM   4824  H   PHE A 310       3.579  -9.516 -34.219  1.00 92.60           H  
ATOM   4825  CA  PHE A 310       2.152  -9.681 -32.631  1.00 92.60           C  
ATOM   4826  HA  PHE A 310       2.412 -10.257 -31.742  1.00 92.60           H  
ATOM   4827  C   PHE A 310       0.647  -9.875 -32.880  1.00 92.60           C  
ATOM   4828  CB  PHE A 310       2.482  -8.207 -32.374  1.00 92.60           C  
ATOM   4829  HB2 PHE A 310       2.196  -7.615 -33.244  1.00 92.60           H  
ATOM   4830  HB3 PHE A 310       3.560  -8.106 -32.248  1.00 92.60           H  
ATOM   4831  O   PHE A 310      -0.104 -10.171 -31.950  1.00 92.60           O  
ATOM   4832  CG  PHE A 310       1.808  -7.652 -31.136  1.00 92.60           C  
ATOM   4833  CD1 PHE A 310       0.664  -6.838 -31.243  1.00 92.60           C  
ATOM   4834  HD1 PHE A 310       0.268  -6.602 -32.220  1.00 92.60           H  
ATOM   4835  CD2 PHE A 310       2.313  -7.982 -29.866  1.00 92.60           C  
ATOM   4836  HD2 PHE A 310       3.171  -8.633 -29.780  1.00 92.60           H  
ATOM   4837  CE1 PHE A 310       0.041  -6.338 -30.084  1.00 92.60           C  
ATOM   4838  HE1 PHE A 310      -0.825  -5.699 -30.175  1.00 92.60           H  
ATOM   4839  CE2 PHE A 310       1.692  -7.486 -28.708  1.00 92.60           C  
ATOM   4840  HE2 PHE A 310       2.087  -7.753 -27.740  1.00 92.60           H  
ATOM   4841  CZ  PHE A 310       0.560  -6.658 -28.815  1.00 92.60           C  
ATOM   4842  HZ  PHE A 310       0.098  -6.271 -27.919  1.00 92.60           H  
ATOM   4843  N   GLN A 311       0.181  -9.729 -34.125  1.00 91.88           N  
ATOM   4844  H   GLN A 311       0.839  -9.514 -34.861  1.00 91.88           H  
ATOM   4845  CA  GLN A 311      -1.213 -10.004 -34.486  1.00 91.88           C  
ATOM   4846  HA  GLN A 311      -1.862  -9.464 -33.797  1.00 91.88           H  
ATOM   4847  C   GLN A 311      -1.565 -11.492 -34.327  1.00 91.88           C  
ATOM   4848  CB  GLN A 311      -1.506  -9.509 -35.913  1.00 91.88           C  
ATOM   4849  HB2 GLN A 311      -2.433  -9.963 -36.263  1.00 91.88           H  
ATOM   4850  HB3 GLN A 311      -0.705  -9.816 -36.585  1.00 91.88           H  
ATOM   4851  O   GLN A 311      -2.608 -11.803 -33.751  1.00 91.88           O  
ATOM   4852  CG  GLN A 311      -1.673  -7.984 -35.964  1.00 91.88           C  
ATOM   4853  HG2 GLN A 311      -2.553  -7.716 -35.379  1.00 91.88           H  
ATOM   4854  HG3 GLN A 311      -0.813  -7.495 -35.506  1.00 91.88           H  
ATOM   4855  CD  GLN A 311      -1.848  -7.432 -37.378  1.00 91.88           C  
ATOM   4856  NE2 GLN A 311      -2.263  -6.191 -37.510  1.00 91.88           N  
ATOM   4857 HE21 GLN A 311      -2.391  -5.612 -36.693  1.00 91.88           H  
ATOM   4858 HE22 GLN A 311      -2.295  -5.865 -38.465  1.00 91.88           H  
ATOM   4859  OE1 GLN A 311      -1.647  -8.066 -38.398  1.00 91.88           O  
ATOM   4860  N   GLU A 312      -0.693 -12.406 -34.757  1.00 92.34           N  
ATOM   4861  H   GLU A 312       0.143 -12.094 -35.231  1.00 92.34           H  
ATOM   4862  CA  GLU A 312      -0.884 -13.856 -34.587  1.00 92.34           C  
ATOM   4863  HA  GLU A 312      -1.855 -14.143 -34.990  1.00 92.34           H  
ATOM   4864  C   GLU A 312      -0.861 -14.279 -33.106  1.00 92.34           C  
ATOM   4865  CB  GLU A 312       0.208 -14.619 -35.356  1.00 92.34           C  
ATOM   4866  HB2 GLU A 312       0.142 -15.671 -35.080  1.00 92.34           H  
ATOM   4867  HB3 GLU A 312       1.188 -14.245 -35.058  1.00 92.34           H  
ATOM   4868  O   GLU A 312      -1.675 -15.102 -32.662  1.00 92.34           O  
ATOM   4869  CG  GLU A 312       0.058 -14.510 -36.882  1.00 92.34           C  
ATOM   4870  HG2 GLU A 312      -0.923 -14.898 -37.158  1.00 92.34           H  
ATOM   4871  HG3 GLU A 312       0.092 -13.460 -37.175  1.00 92.34           H  
ATOM   4872  CD  GLU A 312       1.137 -15.285 -37.662  1.00 92.34           C  
ATOM   4873  OE1 GLU A 312       1.122 -15.186 -38.912  1.00 92.34           O  
ATOM   4874  OE2 GLU A 312       1.938 -16.012 -37.031  1.00 92.34           O  
ATOM   4875  N   GLU A 313       0.030 -13.684 -32.306  1.00 92.96           N  
ATOM   4876  H   GLU A 313       0.726 -13.083 -32.724  1.00 92.96           H  
ATOM   4877  CA  GLU A 313       0.082 -13.920 -30.862  1.00 92.96           C  
ATOM   4878  HA  GLU A 313       0.168 -14.995 -30.699  1.00 92.96           H  
ATOM   4879  C   GLU A 313      -1.206 -13.448 -30.172  1.00 92.96           C  
ATOM   4880  CB  GLU A 313       1.325 -13.249 -30.252  1.00 92.96           C  
ATOM   4881  HB2 GLU A 313       2.207 -13.558 -30.813  1.00 92.96           H  
ATOM   4882  HB3 GLU A 313       1.222 -12.166 -30.310  1.00 92.96           H  
ATOM   4883  O   GLU A 313      -1.752 -14.155 -29.317  1.00 92.96           O  
ATOM   4884  CG  GLU A 313       1.486 -13.686 -28.787  1.00 92.96           C  
ATOM   4885  HG2 GLU A 313       1.529 -14.775 -28.753  1.00 92.96           H  
ATOM   4886  HG3 GLU A 313       0.604 -13.374 -28.228  1.00 92.96           H  
ATOM   4887  CD  GLU A 313       2.715 -13.117 -28.068  1.00 92.96           C  
ATOM   4888  OE1 GLU A 313       2.894 -13.530 -26.896  1.00 92.96           O  
ATOM   4889  OE2 GLU A 313       3.420 -12.260 -28.640  1.00 92.96           O  
ATOM   4890  N   GLN A 314      -1.750 -12.298 -30.579  1.00 90.76           N  
ATOM   4891  H   GLN A 314      -1.252 -11.759 -31.274  1.00 90.76           H  
ATOM   4892  CA  GLN A 314      -3.019 -11.786 -30.060  1.00 90.76           C  
ATOM   4893  HA  GLN A 314      -2.952 -11.741 -28.972  1.00 90.76           H  
ATOM   4894  C   GLN A 314      -4.201 -12.706 -30.384  1.00 90.76           C  
ATOM   4895  CB  GLN A 314      -3.275 -10.374 -30.607  1.00 90.76           C  
ATOM   4896  HB2 GLN A 314      -4.327 -10.119 -30.481  1.00 90.76           H  
ATOM   4897  HB3 GLN A 314      -3.056 -10.355 -31.674  1.00 90.76           H  
ATOM   4898  O   GLN A 314      -5.038 -12.962 -29.515  1.00 90.76           O  
ATOM   4899  CG  GLN A 314      -2.429  -9.301 -29.908  1.00 90.76           C  
ATOM   4900  HG2 GLN A 314      -2.434  -8.408 -30.532  1.00 90.76           H  
ATOM   4901  HG3 GLN A 314      -1.395  -9.633 -29.812  1.00 90.76           H  
ATOM   4902  CD  GLN A 314      -2.947  -8.927 -28.523  1.00 90.76           C  
ATOM   4903  NE2 GLN A 314      -2.659  -7.733 -28.062  1.00 90.76           N  
ATOM   4904 HE21 GLN A 314      -1.981  -7.176 -28.562  1.00 90.76           H  
ATOM   4905 HE22 GLN A 314      -2.946  -7.558 -27.110  1.00 90.76           H  
ATOM   4906  OE1 GLN A 314      -3.619  -9.668 -27.825  1.00 90.76           O  
ATOM   4907  N   GLU A 315      -4.277 -13.254 -31.600  1.00 89.42           N  
ATOM   4908  H   GLU A 315      -3.586 -13.004 -32.293  1.00 89.42           H  
ATOM   4909  CA  GLU A 315      -5.320 -14.226 -31.954  1.00 89.42           C  
ATOM   4910  HA  GLU A 315      -6.295 -13.800 -31.718  1.00 89.42           H  
ATOM   4911  C   GLU A 315      -5.197 -15.519 -31.138  1.00 89.42           C  
ATOM   4912  CB  GLU A 315      -5.287 -14.541 -33.455  1.00 89.42           C  
ATOM   4913  HB2 GLU A 315      -5.955 -15.384 -33.631  1.00 89.42           H  
ATOM   4914  HB3 GLU A 315      -4.278 -14.823 -33.755  1.00 89.42           H  
ATOM   4915  O   GLU A 315      -6.196 -16.043 -30.629  1.00 89.42           O  
ATOM   4916  CG  GLU A 315      -5.776 -13.352 -34.296  1.00 89.42           C  
ATOM   4917  HG2 GLU A 315      -5.056 -12.537 -34.233  1.00 89.42           H  
ATOM   4918  HG3 GLU A 315      -6.713 -12.997 -33.867  1.00 89.42           H  
ATOM   4919  CD  GLU A 315      -6.021 -13.710 -35.770  1.00 89.42           C  
ATOM   4920  OE1 GLU A 315      -6.711 -12.897 -36.432  1.00 89.42           O  
ATOM   4921  OE2 GLU A 315      -5.626 -14.815 -36.202  1.00 89.42           O  
ATOM   4922  N   THR A 316      -3.967 -15.993 -30.934  1.00 89.98           N  
ATOM   4923  H   THR A 316      -3.202 -15.520 -31.393  1.00 89.98           H  
ATOM   4924  CA  THR A 316      -3.680 -17.174 -30.112  1.00 89.98           C  
ATOM   4925  HA  THR A 316      -4.268 -18.010 -30.491  1.00 89.98           H  
ATOM   4926  C   THR A 316      -4.069 -16.950 -28.648  1.00 89.98           C  
ATOM   4927  CB  THR A 316      -2.196 -17.549 -30.217  1.00 89.98           C  
ATOM   4928  HB  THR A 316      -1.574 -16.738 -29.838  1.00 89.98           H  
ATOM   4929  O   THR A 316      -4.720 -17.806 -28.037  1.00 89.98           O  
ATOM   4930  CG2 THR A 316      -1.874 -18.834 -29.447  1.00 89.98           C  
ATOM   4931 HG21 THR A 316      -0.839 -19.111 -29.644  1.00 89.98           H  
ATOM   4932 HG22 THR A 316      -2.532 -19.637 -29.779  1.00 89.98           H  
ATOM   4933 HG23 THR A 316      -1.995 -18.669 -28.376  1.00 89.98           H  
ATOM   4934  OG1 THR A 316      -1.863 -17.800 -31.560  1.00 89.98           O  
ATOM   4935  HG1 THR A 316      -1.763 -16.960 -32.013  1.00 89.98           H  
ATOM   4936  N   ASN A 317      -3.718 -15.794 -28.079  1.00 91.60           N  
ATOM   4937  H   ASN A 317      -3.166 -15.142 -28.617  1.00 91.60           H  
ATOM   4938  CA  ASN A 317      -4.068 -15.433 -26.706  1.00 91.60           C
[truncated: 335,673 more chars]
