# Supplementary material for: Nuclear genome of Bulinus truncatus, an intermediate host of the carcinogenic human blood fluke Schistosoma haematobium
Source: Nat Commun. 2022 Feb 21;13:977. doi: 10.1038/s41467-022-28634-9 (PMC8861042; doi:10.1038/s41467-022-28634-9)
Supplement: Supplementary file 6 — Supplementary Data 3 [file 41467_2022_28634_MOESM6_ESM.zip › Supplementary_Data_3/btru_002844-t1.mature.pep.pdb]

ATOM      1  N   ALA A   1     -27.797  -5.881   8.273  1.00 47.45           N  
ATOM      2  H   ALA A   1     -28.513  -6.160   7.618  1.00 47.45           H  
ATOM      3  H2  ALA A   1     -27.870  -4.898   8.495  1.00 47.45           H  
ATOM      4  H3  ALA A   1     -27.873  -6.429   9.119  1.00 47.45           H  
ATOM      5  CA  ALA A   1     -26.485  -6.126   7.678  1.00 47.45           C  
ATOM      6  HA  ALA A   1     -26.393  -7.203   7.537  1.00 47.45           H  
ATOM      7  C   ALA A   1     -25.418  -5.671   8.663  1.00 47.45           C  
ATOM      8  CB  ALA A   1     -26.349  -5.445   6.311  1.00 47.45           C  
ATOM      9  HB1 ALA A   1     -25.365  -5.667   5.897  1.00 47.45           H  
ATOM     10  HB2 ALA A   1     -27.106  -5.828   5.627  1.00 47.45           H  
ATOM     11  HB3 ALA A   1     -26.455  -4.365   6.410  1.00 47.45           H  
ATOM     12  O   ALA A   1     -25.490  -4.530   9.124  1.00 47.45           O  
ATOM     13  N   GLU A   2     -24.524  -6.569   9.057  1.00 59.63           N  
ATOM     14  H   GLU A   2     -24.501  -7.432   8.532  1.00 59.63           H  
ATOM     15  CA  GLU A   2     -23.291  -6.278   9.778  1.00 59.63           C  
ATOM     16  HA  GLU A   2     -23.519  -5.724  10.688  1.00 59.63           H  
ATOM     17  C   GLU A   2     -22.415  -5.412   8.864  1.00 59.63           C  
ATOM     18  CB  GLU A   2     -22.632  -7.612  10.177  1.00 59.63           C  
ATOM     19  HB2 GLU A   2     -22.309  -8.145   9.283  1.00 59.63           H  
ATOM     20  HB3 GLU A   2     -23.383  -8.217  10.685  1.00 59.63           H  
ATOM     21  O   GLU A   2     -21.893  -5.859   7.845  1.00 59.63           O  
ATOM     22  CG  GLU A   2     -21.445  -7.430  11.133  1.00 59.63           C  
ATOM     23  HG2 GLU A   2     -21.761  -6.777  11.947  1.00 59.63           H  
ATOM     24  HG3 GLU A   2     -20.633  -6.934  10.602  1.00 59.63           H  
ATOM     25  CD  GLU A   2     -20.940  -8.764  11.718  1.00 59.63           C  
ATOM     26  OE1 GLU A   2     -20.409  -8.710  12.852  1.00 59.63           O  
ATOM     27  OE2 GLU A   2     -21.108  -9.820  11.060  1.00 59.63           O  
ATOM     28  N   ARG A   3     -22.353  -4.113   9.165  1.00 71.94           N  
ATOM     29  H   ARG A   3     -22.761  -3.800  10.034  1.00 71.94           H  
ATOM     30  CA  ARG A   3     -21.570  -3.169   8.365  1.00 71.94           C  
ATOM     31  HA  ARG A   3     -21.768  -3.351   7.308  1.00 71.94           H  
ATOM     32  C   ARG A   3     -20.088  -3.443   8.589  1.00 71.94           C  
ATOM     33  CB  ARG A   3     -21.934  -1.721   8.720  1.00 71.94           C  
ATOM     34  HB2 ARG A   3     -21.206  -1.057   8.252  1.00 71.94           H  
ATOM     35  HB3 ARG A   3     -21.878  -1.583   9.799  1.00 71.94           H  
ATOM     36  O   ARG A   3     -19.680  -3.647   9.729  1.00 71.94           O  
ATOM     37  CG  ARG A   3     -23.333  -1.350   8.209  1.00 71.94           C  
ATOM     38  HG2 ARG A   3     -23.364  -1.492   7.129  1.00 71.94           H  
ATOM     39  HG3 ARG A   3     -24.079  -1.994   8.674  1.00 71.94           H  
ATOM     40  CD  ARG A   3     -23.649   0.111   8.539  1.00 71.94           C  
ATOM     41  HD2 ARG A   3     -22.855   0.736   8.131  1.00 71.94           H  
ATOM     42  HD3 ARG A   3     -23.669   0.226   9.622  1.00 71.94           H  
ATOM     43  NE  ARG A   3     -24.943   0.520   7.956  1.00 71.94           N  
ATOM     44  HE  ARG A   3     -25.369  -0.140   7.322  1.00 71.94           H  
ATOM     45  NH1 ARG A   3     -25.011   2.627   8.848  1.00 71.94           N  
ATOM     46 HH11 ARG A   3     -24.145   2.409   9.319  1.00 71.94           H  
ATOM     47 HH12 ARG A   3     -25.457   3.531   8.921  1.00 71.94           H  
ATOM     48  NH2 ARG A   3     -26.635   1.965   7.464  1.00 71.94           N  
ATOM     49 HH21 ARG A   3     -27.031   2.894   7.495  1.00 71.94           H  
ATOM     50 HH22 ARG A   3     -27.005   1.292   6.808  1.00 71.94           H  
ATOM     51  CZ  ARG A   3     -25.525   1.697   8.092  1.00 71.94           C  
ATOM     52  N   ILE A   4     -19.284  -3.382   7.526  1.00 82.24           N  
ATOM     53  H   ILE A   4     -19.682  -3.255   6.607  1.00 82.24           H  
ATOM     54  CA  ILE A   4     -17.828  -3.331   7.672  1.00 82.24           C  
ATOM     55  HA  ILE A   4     -17.512  -4.165   8.299  1.00 82.24           H  
ATOM     56  C   ILE A   4     -17.471  -2.037   8.405  1.00 82.24           C  
ATOM     57  CB  ILE A   4     -17.105  -3.468   6.314  1.00 82.24           C  
ATOM     58  HB  ILE A   4     -17.457  -2.695   5.631  1.00 82.24           H  
ATOM     59  O   ILE A   4     -17.585  -0.940   7.859  1.00 82.24           O  
ATOM     60  CG1 ILE A   4     -17.437  -4.855   5.714  1.00 82.24           C  
ATOM     61 HG12 ILE A   4     -17.513  -5.586   6.519  1.00 82.24           H  
ATOM     62 HG13 ILE A   4     -18.408  -4.800   5.222  1.00 82.24           H  
ATOM     63  CG2 ILE A   4     -15.593  -3.265   6.526  1.00 82.24           C  
ATOM     64 HG21 ILE A   4     -15.072  -3.279   5.569  1.00 82.24           H  
ATOM     65 HG22 ILE A   4     -15.199  -4.058   7.162  1.00 82.24           H  
ATOM     66 HG23 ILE A   4     -15.378  -2.299   6.981  1.00 82.24           H  
ATOM     67  CD1 ILE A   4     -16.415  -5.401   4.714  1.00 82.24           C  
ATOM     68 HD11 ILE A   4     -16.791  -6.329   4.284  1.00 82.24           H  
ATOM     69 HD12 ILE A   4     -16.214  -4.665   3.935  1.00 82.24           H  
ATOM     70 HD13 ILE A   4     -15.480  -5.637   5.223  1.00 82.24           H  
ATOM     71  N   GLU A   5     -17.076  -2.167   9.668  1.00 86.11           N  
ATOM     72  H   GLU A   5     -17.094  -3.086  10.086  1.00 86.11           H  
ATOM     73  CA  GLU A   5     -16.702  -1.045  10.518  1.00 86.11           C  
ATOM     74  HA  GLU A   5     -16.345  -0.244   9.871  1.00 86.11           H  
ATOM     75  C   GLU A   5     -15.547  -1.412  11.456  1.00 86.11           C  
ATOM     76  CB  GLU A   5     -17.928  -0.485  11.276  1.00 86.11           C  
ATOM     77  HB2 GLU A   5     -17.617   0.435  11.771  1.00 86.11           H  
ATOM     78  HB3 GLU A   5     -18.690  -0.223  10.542  1.00 86.11           H  
ATOM     79  O   GLU A   5     -15.551  -2.454  12.109  1.00 86.11           O  
ATOM     80  CG  GLU A   5     -18.559  -1.413  12.337  1.00 86.11           C  
ATOM     81  HG2 GLU A   5     -17.810  -1.630  13.098  1.00 86.11           H  
ATOM     82  HG3 GLU A   5     -18.848  -2.354  11.869  1.00 86.11           H  
ATOM     83  CD  GLU A   5     -19.787  -0.809  13.051  1.00 86.11           C  
ATOM     84  OE1 GLU A   5     -20.241  -1.413  14.059  1.00 86.11           O  
ATOM     85  OE2 GLU A   5     -20.237   0.302  12.683  1.00 86.11           O  
ATOM     86  N   CYS A   6     -14.576  -0.507  11.576  1.00 90.45           N  
ATOM     87  H   CYS A   6     -14.591   0.301  10.971  1.00 90.45           H  
ATOM     88  CA  CYS A   6     -13.555  -0.545  12.618  1.00 90.45           C  
ATOM     89  HA  CYS A   6     -13.570  -1.510  13.124  1.00 90.45           H  
ATOM     90  C   CYS A   6     -13.882   0.549  13.635  1.00 90.45           C  
ATOM     91  CB  CYS A   6     -12.175  -0.377  11.978  1.00 90.45           C  
ATOM     92  HB2 CYS A   6     -11.411  -0.343  12.755  1.00 90.45           H  
ATOM     93  HB3 CYS A   6     -12.151   0.566  11.431  1.00 90.45           H  
ATOM     94  O   CYS A   6     -13.793   1.742  13.343  1.00 90.45           O  
ATOM     95  SG  CYS A   6     -11.754  -1.702  10.826  1.00 90.45           S  
ATOM     96  N   LYS A   7     -14.312   0.173  14.842  1.00 79.23           N  
ATOM     97  H   LYS A   7     -14.379  -0.815  15.040  1.00 79.23           H  
ATOM     98  CA  LYS A   7     -14.745   1.158  15.847  1.00 79.23           C  
ATOM     99  HA  LYS A   7     -15.377   1.890  15.343  1.00 79.23           H  
ATOM    100  C   LYS A   7     -13.549   1.919  16.415  1.00 79.23           C  
ATOM    101  CB  LYS A   7     -15.586   0.488  16.948  1.00 79.23           C  
ATOM    102  HB2 LYS A   7     -15.049  -0.371  17.350  1.00 79.23           H  
ATOM    103  HB3 LYS A   7     -15.760   1.202  17.753  1.00 79.23           H  
ATOM    104  O   LYS A   7     -12.605   1.310  16.922  1.00 79.23           O  
ATOM    105  CG  LYS A   7     -16.937   0.045  16.373  1.00 79.23           C  
ATOM    106  HG2 LYS A   7     -16.756  -0.633  15.539  1.00 79.23           H  
ATOM    107  HG3 LYS A   7     -17.457   0.924  15.991  1.00 79.23           H  
ATOM    108  CD  LYS A   7     -17.844  -0.664  17.387  1.00 79.23           C  
ATOM    109  HD2 LYS A   7     -17.339  -1.549  17.775  1.00 79.23           H  
ATOM    110  HD3 LYS A   7     -18.121   0.011  18.197  1.00 79.23           H  
ATOM    111  CE  LYS A   7     -19.066  -1.064  16.561  1.00 79.23           C  
ATOM    112  HE2 LYS A   7     -18.704  -1.567  15.664  1.00 79.23           H  
ATOM    113  HE3 LYS A   7     -19.578  -0.172  16.202  1.00 79.23           H  
ATOM    114  NZ  LYS A   7     -20.026  -1.968  17.223  1.00 79.23           N  
ATOM    115  HZ1 LYS A   7     -19.564  -2.807  17.544  1.00 79.23           H  
ATOM    116  HZ2 LYS A   7     -20.533  -1.503  17.962  1.00 79.23           H  
ATOM    117  HZ3 LYS A   7     -20.670  -2.240  16.494  1.00 79.23           H  
ATOM    118  N   LYS A   8     -13.613   3.257  16.408  1.00 69.81           N  
ATOM    119  H   LYS A   8     -14.393   3.693  15.937  1.00 69.81           H  
ATOM    120  CA  LYS A   8     -12.701   4.086  17.214  1.00 69.81           C  
ATOM    121  HA  LYS A   8     -11.678   3.920  16.876  1.00 69.81           H  
ATOM    122  C   LYS A   8     -12.788   3.642  18.677  1.00 69.81           C  
ATOM    123  CB  LYS A   8     -13.027   5.588  17.099  1.00 69.81           C  
ATOM    124  HB2 LYS A   8     -12.558   6.100  17.939  1.00 69.81           H  
ATOM    125  HB3 LYS A   8     -14.104   5.739  17.172  1.00 69.81           H  
ATOM    126  O   LYS A   8     -13.883   3.455  19.204  1.00 69.81           O  
ATOM    127  CG  LYS A   8     -12.494   6.229  15.809  1.00 69.81           C  
ATOM    128  HG2 LYS A   8     -13.018   5.809  14.950  1.00 69.81           H  
ATOM    129  HG3 LYS A   8     -11.431   6.005  15.718  1.00 69.81           H  
ATOM    130  CD  LYS A   8     -12.675   7.760  15.833  1.00 69.81           C  
ATOM    131  HD2 LYS A   8     -13.735   8.001  15.902  1.00 69.81           H  
ATOM    132  HD3 LYS A   8     -12.154   8.168  16.699  1.00 69.81           H  
ATOM    133  CE  LYS A   8     -12.087   8.367  14.555  1.00 69.81           C  
ATOM    134  HE2 LYS A   8     -12.621   7.956  13.698  1.00 69.81           H  
ATOM    135  HE3 LYS A   8     -11.051   8.035  14.492  1.00 69.81           H  
ATOM    136  NZ  LYS A   8     -12.131   9.851  14.499  1.00 69.81           N  
ATOM    137  HZ1 LYS A   8     -11.612  10.264  15.261  1.00 69.81           H  
ATOM    138  HZ2 LYS A   8     -11.708  10.179  13.642  1.00 69.81           H  
ATOM    139  HZ3 LYS A   8     -13.081  10.194  14.508  1.00 69.81           H  
ATOM    140  N   GLY A   9     -11.638   3.457  19.322  1.00 61.67           N  
ATOM    141  H   GLY A   9     -10.774   3.646  18.834  1.00 61.67           H  
ATOM    142  CA  GLY A   9     -11.574   2.987  20.709  1.00 61.67           C  
ATOM    143  HA2 GLY A   9     -12.309   3.526  21.307  1.00 61.67           H  
ATOM    144  HA3 GLY A   9     -10.583   3.210  21.104  1.00 61.67           H  
ATOM    145  C   GLY A   9     -11.821   1.487  20.897  1.00 61.67           C  
ATOM    146  O   GLY A   9     -11.991   1.049  22.034  1.00 61.67           O  
ATOM    147  N   MET A  10     -11.817   0.690  19.821  1.00 71.73           N  
ATOM    148  H   MET A  10     -11.745   1.100  18.900  1.00 71.73           H  
ATOM    149  CA  MET A  10     -11.733  -0.765  19.925  1.00 71.73           C  
ATOM    150  HA  MET A  10     -12.635  -1.133  20.415  1.00 71.73           H  
ATOM    151  C   MET A  10     -10.516  -1.130  20.787  1.00 71.73           C  
ATOM    152  CB  MET A  10     -11.677  -1.358  18.510  1.00 71.73           C  
ATOM    153  HB2 MET A  10     -12.572  -1.038  17.977  1.00 71.73           H  
ATOM    154  HB3 MET A  10     -10.805  -0.974  17.980  1.00 71.73           H  
ATOM    155  O   MET A  10      -9.370  -0.904  20.398  1.00 71.73           O  
ATOM    156  CG  MET A  10     -11.649  -2.885  18.475  1.00 71.73           C  
ATOM    157  HG2 MET A  10     -10.671  -3.223  18.816  1.00 71.73           H  
ATOM    158  HG3 MET A  10     -12.415  -3.287  19.138  1.00 71.73           H  
ATOM    159  SD  MET A  10     -11.942  -3.511  16.802  1.00 71.73           S  
ATOM    160  CE  MET A  10     -11.164  -5.136  16.937  1.00 71.73           C  
ATOM    161  HE1 MET A  10     -10.109  -5.010  17.178  1.00 71.73           H  
ATOM    162  HE2 MET A  10     -11.655  -5.722  17.714  1.00 71.73           H  
ATOM    163  HE3 MET A  10     -11.255  -5.655  15.982  1.00 71.73           H  
ATOM    164  N   GLN A  11     -10.766  -1.637  21.998  1.00 67.79           N  
ATOM    165  H   GLN A  11     -11.728  -1.717  22.296  1.00 67.79           H  
ATOM    166  CA  GLN A  11      -9.716  -1.965  22.960  1.00 67.79           C  
ATOM    167  HA  GLN A  11      -8.950  -1.192  22.907  1.00 67.79           H  
ATOM    168  C   GLN A  11      -9.032  -3.277  22.573  1.00 67.79           C  
ATOM    169  CB  GLN A  11     -10.243  -1.984  24.406  1.00 67.79           C  
ATOM    170  HB2 GLN A  11     -11.077  -2.680  24.499  1.00 67.79           H  
ATOM    171  HB3 GLN A  11      -9.427  -2.341  25.035  1.00 67.79           H  
ATOM    172  O   GLN A  11      -9.232  -4.312  23.200  1.00 67.79           O  
ATOM    173  CG  GLN A  11     -10.668  -0.593  24.902  1.00 67.79           C  
ATOM    174  HG2 GLN A  11     -10.010   0.159  24.466  1.00 67.79           H  
ATOM    175  HG3 GLN A  11     -11.684  -0.382  24.567  1.00 67.79           H  
ATOM    176  CD  GLN A  11     -10.594  -0.440  26.421  1.00 67.79           C  
ATOM    177  NE2 GLN A  11     -10.791   0.756  26.930  1.00 67.79           N  
ATOM    178 HE21 GLN A  11     -10.741   0.819  27.937  1.00 67.79           H  
ATOM    179 HE22 GLN A  11     -11.022   1.536  26.333  1.00 67.79           H  
ATOM    180  OE1 GLN A  11     -10.336  -1.357  27.182  1.00 67.79           O  
ATOM    181  N   SER A  12      -8.221  -3.228  21.520  1.00 81.19           N  
ATOM    182  H   SER A  12      -8.179  -2.368  20.992  1.00 81.19           H  
ATOM    183  CA  SER A  12      -7.276  -4.291  21.199  1.00 81.19           C  
ATOM    184  HA  SER A  12      -7.636  -5.229  21.621  1.00 81.19           H  
ATOM    185  C   SER A  12      -5.911  -3.988  21.811  1.00 81.19           C  
ATOM    186  CB  SER A  12      -7.170  -4.501  19.691  1.00 81.19           C  
ATOM    187  HB2 SER A  12      -8.164  -4.642  19.266  1.00 81.19           H  
ATOM    188  HB3 SER A  12      -6.687  -3.642  19.226  1.00 81.19           H  
ATOM    189  O   SER A  12      -5.524  -2.825  21.963  1.00 81.19           O  
ATOM    190  OG  SER A  12      -6.395  -5.663  19.488  1.00 81.19           O  
ATOM    191  HG  SER A  12      -6.313  -5.827  18.546  1.00 81.19           H  
ATOM    192  N   LYS A  13      -5.157  -5.028  22.170  1.00 86.58           N  
ATOM    193  H   LYS A  13      -5.529  -5.946  21.969  1.00 86.58           H  
ATOM    194  CA  LYS A  13      -3.718  -4.901  22.457  1.00 86.58           C  
ATOM    195  HA  LYS A  13      -3.514  -3.944  22.938  1.00 86.58           H  
ATOM    196  C   LYS A  13      -2.886  -4.905  21.175  1.00 86.58           C  
ATOM    197  CB  LYS A  13      -3.258  -6.026  23.390  1.00 86.58           C  
ATOM    198  HB2 LYS A  13      -3.554  -6.989  22.974  1.00 86.58           H  
ATOM    199  HB3 LYS A  13      -2.170  -6.001  23.451  1.00 86.58           H  
ATOM    200  O   LYS A  13      -1.771  -4.397  21.182  1.00 86.58           O  
ATOM    201  CG  LYS A  13      -3.832  -5.864  24.803  1.00 86.58           C  
ATOM    202  HG2 LYS A  13      -4.918  -5.957  24.773  1.00 86.58           H  
ATOM    203  HG3 LYS A  13      -3.568  -4.879  25.190  1.00 86.58           H  
ATOM    204  CD  LYS A  13      -3.253  -6.941  25.724  1.00 86.58           C  
ATOM    205  HD2 LYS A  13      -3.518  -7.922  25.330  1.00 86.58           H  
ATOM    206  HD3 LYS A  13      -2.167  -6.848  25.742  1.00 86.58           H  
ATOM    207  CE  LYS A  13      -3.809  -6.782  27.140  1.00 86.58           C  
ATOM    208  HE2 LYS A  13      -4.896  -6.853  27.095  1.00 86.58           H  
ATOM    209  HE3 LYS A  13      -3.552  -5.789  27.508  1.00 86.58           H  
ATOM    210  NZ  LYS A  13      -3.263  -7.826  28.042  1.00 86.58           N  
ATOM    211  HZ1 LYS A  13      -2.256  -7.761  28.085  1.00 86.58           H  
ATOM    212  HZ2 LYS A  13      -3.640  -7.727  28.974  1.00 86.58           H  
ATOM    213  HZ3 LYS A  13      -3.504  -8.743  27.693  1.00 86.58           H  
ATOM    214  N   GLU A  14      -3.440  -5.450  20.102  1.00 91.06           N  
ATOM    215  H   GLU A  14      -4.400  -5.760  20.151  1.00 91.06           H  
ATOM    216  CA  GLU A  14      -2.789  -5.607  18.809  1.00 91.06           C  
ATOM    217  HA  GLU A  14      -1.717  -5.742  18.956  1.00 91.06           H  
ATOM    218  C   GLU A  14      -3.001  -4.359  17.956  1.00 91.06           C  
ATOM    219  CB  GLU A  14      -3.334  -6.861  18.111  1.00 91.06           C  
ATOM    220  HB2 GLU A  14      -4.404  -6.737  17.940  1.00 91.06           H  
ATOM    221  HB3 GLU A  14      -2.833  -6.974  17.149  1.00 91.06           H  
ATOM    222  O   GLU A  14      -4.026  -3.689  18.073  1.00 91.06           O  
ATOM    223  CG  GLU A  14      -3.081  -8.117  18.964  1.00 91.06           C  
ATOM    224  HG2 GLU A  14      -2.007  -8.210  19.126  1.00 91.06           H  
ATOM    225  HG3 GLU A  14      -3.553  -7.997  19.939  1.00 91.06           H  
ATOM    226  CD  GLU A  14      -3.618  -9.412  18.346  1.00 91.06           C  
ATOM    227  OE1 GLU A  14      -3.264 -10.471  18.910  1.00 91.06           O  
ATOM    228  OE2 GLU A  14      -4.418  -9.332  17.391  1.00 91.06           O  
ATOM    229  N   GLN A  15      -2.032  -4.036  17.099  1.00 93.15           N  
ATOM    230  H   GLN A  15      -1.204  -4.612  17.041  1.00 93.15           H  
ATOM    231  CA  GLN A  15      -2.188  -2.944  16.139  1.00 93.15           C  
ATOM    232  HA  GLN A  15      -2.513  -2.049  16.670  1.00 93.15           H  
ATOM    233  C   GLN A  15      -3.271  -3.278  15.113  1.00 93.15           C  
ATOM    234  CB  GLN A  15      -0.837  -2.645  15.484  1.00 93.15           C  
ATOM    235  HB2 GLN A  15      -0.127  -2.391  16.271  1.00 93.15           H  
ATOM    236  HB3 GLN A  15      -0.475  -3.530  14.961  1.00 93.15           H  
ATOM    237  O   GLN A  15      -4.171  -2.470  14.889  1.00 93.15           O  
ATOM    238  CG  GLN A  15      -0.920  -1.473  14.493  1.00 93.15           C  
ATOM    239  HG2 GLN A  15      -1.511  -1.760  13.623  1.00 93.15           H  
ATOM    240  HG3 GLN A  15      -1.416  -0.626  14.969  1.00 93.15           H  
ATOM    241  CD  GLN A  15       0.453  -1.014  14.014  1.00 93.15           C  
ATOM    242  NE2 GLN A  15       0.522   0.062  13.267  1.00 93.15           N  
ATOM    243 HE21 GLN A  15      -0.314   0.525  12.940  1.00 93.15           H  
ATOM    244 HE22 GLN A  15       1.419   0.262  12.848  1.00 93.15           H  
ATOM    245  OE1 GLN A  15       1.480  -1.598  14.329  1.00 93.15           O  
ATOM    246  N   TYR A  16      -3.216  -4.496  14.577  1.00 94.18           N  
ATOM    247  H   TYR A  16      -2.496  -5.132  14.890  1.00 94.18           H  
ATOM    248  CA  TYR A  16      -4.106  -4.985  13.539  1.00 94.18           C  
ATOM    249  HA  TYR A  16      -4.726  -4.160  13.187  1.00 94.18           H  
ATOM    250  C   TYR A  16      -5.002  -6.095  14.074  1.00 94.18           C  
ATOM    251  CB  TYR A  16      -3.284  -5.473  12.348  1.00 94.18           C  
ATOM    252  HB2 TYR A  16      -2.704  -6.350  12.635  1.00 94.18           H  
ATOM    253  HB3 TYR A  16      -3.982  -5.772  11.566  1.00 94.18           H  
ATOM    254  O   TYR A  16      -4.514  -7.005  14.735  1.00 94.18           O  
ATOM    255  CG  TYR A  16      -2.364  -4.421  11.773  1.00 94.18           C  
ATOM    256  CD1 TYR A  16      -2.889  -3.428  10.925  1.00 94.18           C  
ATOM    257  HD1 TYR A  16      -3.938  -3.426  10.669  1.00 94.18           H  
ATOM    258  CD2 TYR A  16      -0.996  -4.418  12.110  1.00 94.18           C  
ATOM    259  HD2 TYR A  16      -0.594  -5.171  12.772  1.00 94.18           H  
ATOM    260  CE1 TYR A  16      -2.041  -2.442  10.390  1.00 94.18           C  
ATOM    261  HE1 TYR A  16      -2.421  -1.692   9.712  1.00 94.18           H  
ATOM    262  CE2 TYR A  16      -0.155  -3.409  11.604  1.00 94.18           C  
ATOM    263  HE2 TYR A  16       0.892  -3.369  11.866  1.00 94.18           H  
ATOM    264  OH  TYR A  16       0.151  -1.476  10.238  1.00 94.18           O  
ATOM    265  HH  TYR A  16      -0.219  -1.075   9.449  1.00 94.18           H  
ATOM    266  CZ  TYR A  16      -0.675  -2.426  10.737  1.00 94.18           C  
ATOM    267  N   VAL A  17      -6.295  -6.035  13.767  1.00 93.17           N  
ATOM    268  H   VAL A  17      -6.620  -5.236  13.241  1.00 93.17           H  
ATOM    269  CA  VAL A  17      -7.259  -7.093  14.089  1.00 93.17           C  
ATOM    270  HA  VAL A  17      -6.721  -7.964  14.465  1.00 93.17           H  
ATOM    271  C   VAL A  17      -7.980  -7.505  12.816  1.00 93.17           C  
ATOM    272  CB  VAL A  17      -8.246  -6.656  15.187  1.00 93.17           C  
ATOM    273  HB  VAL A  17      -8.815  -5.789  14.852  1.00 93.17           H  
ATOM    274  O   VAL A  17      -8.588  -6.669  12.152  1.00 93.17           O  
ATOM    275  CG1 VAL A  17      -9.223  -7.791  15.522  1.00 93.17           C  
ATOM    276 HG11 VAL A  17      -9.877  -7.991  14.673  1.00 93.17           H  
ATOM    277 HG12 VAL A  17      -8.670  -8.699  15.764  1.00 93.17           H  
ATOM    278 HG13 VAL A  17      -9.845  -7.526  16.377  1.00 93.17           H  
ATOM    279  CG2 VAL A  17      -7.494  -6.279  16.473  1.00 93.17           C  
ATOM    280 HG21 VAL A  17      -8.200  -6.101  17.284  1.00 93.17           H  
ATOM    281 HG22 VAL A  17      -6.827  -7.095  16.753  1.00 93.17           H  
ATOM    282 HG23 VAL A  17      -6.903  -5.379  16.307  1.00 93.17           H  
ATOM    283  N   ASN A  18      -7.904  -8.790  12.475  1.00 92.53           N  
ATOM    284  H   ASN A  18      -7.396  -9.419  13.080  1.00 92.53           H  
ATOM    285  CA  ASN A  18      -8.648  -9.367  11.361  1.00 92.53           C  
ATOM    286  HA  ASN A  18      -8.655  -8.666  10.526  1.00 92.53           H  
ATOM    287  C   ASN A  18     -10.103  -9.617  11.783  1.00 92.53           C  
ATOM    288  CB  ASN A  18      -7.929 -10.650  10.909  1.00 92.53           C  
ATOM    289  HB2 ASN A  18      -6.906 -10.406  10.625  1.00 92.53           H  
ATOM    290  HB3 ASN A  18      -7.903 -11.357  11.738  1.00 92.53           H  
ATOM    291  O   ASN A  18     -10.352 -10.244  12.814  1.00 92.53           O  
ATOM    292  CG  ASN A  18      -8.592 -11.333   9.727  1.00 92.53           C  
ATOM    293  ND2 ASN A  18      -8.093 -12.479   9.331  1.00 92.53           N  
ATOM    294 HD21 ASN A  18      -8.533 -12.892   8.520  1.00 92.53           H  
ATOM    295 HD22 ASN A  18      -7.265 -12.860   9.766  1.00 92.53           H  
ATOM    296  OD1 ASN A  18      -9.543 -10.864   9.130  1.00 92.53           O  
ATOM    297  N   ILE A  19     -11.051  -9.131  10.987  1.00 91.48           N  
ATOM    298  H   ILE A  19     -10.769  -8.674  10.132  1.00 91.48           H  
ATOM    299  CA  ILE A  19     -12.488  -9.315  11.185  1.00 91.48           C  
ATOM    300  HA  ILE A  19     -12.651 -10.017  12.002  1.00 91.48           H  
ATOM    301  C   ILE A  19     -13.074  -9.926   9.914  1.00 91.48           C  
ATOM    302  CB  ILE A  19     -13.171  -7.979  11.556  1.00 91.48           C  
ATOM    303  HB  ILE A  19     -13.075  -7.304  10.705  1.00 91.48           H  
ATOM    304  O   ILE A  19     -12.690  -9.566   8.806  1.00 91.48           O  
ATOM    305  CG1 ILE A  19     -12.472  -7.315  12.768  1.00 91.48           C  
ATOM    306 HG12 ILE A  19     -11.458  -7.038  12.480  1.00 91.48           H  
ATOM    307 HG13 ILE A  19     -12.410  -8.029  13.589  1.00 91.48           H  
ATOM    308  CG2 ILE A  19     -14.671  -8.212  11.836  1.00 91.48           C  
ATOM    309 HG21 ILE A  19     -15.170  -7.273  12.071  1.00 91.48           H  
ATOM    310 HG22 ILE A  19     -14.800  -8.903  12.669  1.00 91.48           H  
ATOM    311 HG23 ILE A  19     -15.173  -8.609  10.953  1.00 91.48           H  
ATOM    312  CD1 ILE A  19     -13.155  -6.041  13.276  1.00 91.48           C  
ATOM    313 HD11 ILE A  19     -14.055  -6.295  13.837  1.00 91.48           H  
ATOM    314 HD12 ILE A  19     -12.475  -5.504  13.938  1.00 91.48           H  
ATOM    315 HD13 ILE A  19     -13.426  -5.401  12.436  1.00 91.48           H  
ATOM    316  N   TYR A  20     -14.026 -10.844  10.062  1.00 90.79           N  
ATOM    317  H   TYR A  20     -14.357 -11.057  10.992  1.00 90.79           H  
ATOM    318  CA  TYR A  20     -14.737 -11.446   8.939  1.00 90.79           C  
ATOM    319  HA  TYR A  20     -14.237 -11.198   8.003  1.00 90.79           H  
ATOM    320  C   TYR A  20     -16.161 -10.897   8.861  1.00 90.79           C  
ATOM    321  CB  TYR A  20     -14.698 -12.969   9.087  1.00 90.79           C  
ATOM    322  HB2 TYR A  20     -13.667 -13.279   9.258  1.00 90.79           H  
ATOM    323  HB3 TYR A  20     -15.281 -13.264   9.959  1.00 90.79           H  
ATOM    324  O   TYR A  20     -16.918 -11.031   9.821  1.00 90.79           O  
ATOM    325  CG  TYR A  20     -15.210 -13.696   7.864  1.00 90.79           C  
ATOM    326  CD1 TYR A  20     -16.525 -14.198   7.835  1.00 90.79           C  
ATOM    327  HD1 TYR A  20     -17.178 -14.053   8.683  1.00 90.79           H  
ATOM    328  CD2 TYR A  20     -14.369 -13.846   6.744  1.00 90.79           C  
ATOM    329  HD2 TYR A  20     -13.369 -13.439   6.762  1.00 90.79           H  
ATOM    330  CE1 TYR A  20     -16.989 -14.877   6.692  1.00 90.79           C  
ATOM    331  HE1 TYR A  20     -17.997 -15.263   6.648  1.00 90.79           H  
ATOM    332  CE2 TYR A  20     -14.839 -14.504   5.592  1.00 90.79           C  
ATOM    333  HE2 TYR A  20     -14.206 -14.605   4.723  1.00 90.79           H  
ATOM    334  OH  TYR A  20     -16.607 -15.669   4.464  1.00 90.79           O  
ATOM    335  HH  TYR A  20     -16.053 -15.499   3.699  1.00 90.79           H  
ATOM    336  CZ  TYR A  20     -16.148 -15.029   5.570  1.00 90.79           C  
ATOM    337  N   SER A  21     -16.528 -10.292   7.730  1.00 90.60           N  
ATOM    338  H   SER A  21     -15.878 -10.277   6.957  1.00 90.60           H  
ATOM    339  CA  SER A  21     -17.913  -9.906   7.458  1.00 90.60           C  
ATOM    340  HA  SER A  21     -18.391  -9.595   8.387  1.00 90.60           H  
ATOM    341  C   SER A  21     -18.665 -11.104   6.898  1.00 90.60           C  
ATOM    342  CB  SER A  21     -17.994  -8.726   6.489  1.00 90.60           C  
ATOM    343  HB2 SER A  21     -17.463  -8.964   5.568  1.00 90.60           H  
ATOM    344  HB3 SER A  21     -17.538  -7.850   6.951  1.00 90.60           H  
ATOM    345  O   SER A  21     -18.399 -11.558   5.784  1.00 90.60           O  
ATOM    346  OG  SER A  21     -19.359  -8.469   6.205  1.00 90.60           O  
ATOM    347  HG  SER A  21     -19.522  -7.523   6.207  1.00 90.60           H  
ATOM    348  N   THR A  22     -19.623 -11.610   7.671  1.00 89.10           N  
ATOM    349  H   THR A  22     -19.795 -11.182   8.570  1.00 89.10           H  
ATOM    350  CA  THR A  22     -20.471 -12.731   7.244  1.00 89.10           C  
ATOM    351  HA  THR A  22     -19.830 -13.541   6.896  1.00 89.10           H  
ATOM    352  C   THR A  22     -21.371 -12.359   6.068  1.00 89.10           C  
ATOM    353  CB  THR A  22     -21.320 -13.257   8.408  1.00 89.10           C  
ATOM    354  HB  THR A  22     -22.012 -14.002   8.015  1.00 89.10           H  
ATOM    355  O   THR A  22     -21.555 -13.170   5.164  1.00 89.10           O  
ATOM    356  CG2 THR A  22     -20.457 -13.928   9.474  1.00 89.10           C  
ATOM    357 HG21 THR A  22     -21.100 -14.324  10.260  1.00 89.10           H  
ATOM    358 HG22 THR A  22     -19.893 -14.747   9.028  1.00 89.10           H  
ATOM    359 HG23 THR A  22     -19.765 -13.208   9.910  1.00 89.10           H  
ATOM    360  OG1 THR A  22     -22.071 -12.237   9.033  1.00 89.10           O  
ATOM    361  HG1 THR A  22     -21.539 -11.721   9.643  1.00 89.10           H  
ATOM    362  N   ASP A  23     -21.862 -11.120   6.037  1.00 88.24           N  
ATOM    363  H   ASP A  23     -21.705 -10.529   6.842  1.00 88.24           H  
ATOM    364  CA  ASP A  23     -22.744 -10.625   4.979  1.00 88.24           C  
ATOM    365  HA  ASP A  23     -23.567 -11.325   4.836  1.00 88.24           H  
ATOM    366  C   ASP A  23     -22.031 -10.481   3.633  1.00 88.24           C  
ATOM    367  CB  ASP A  23     -23.313  -9.262   5.391  1.00 88.24           C  
ATOM    368  HB2 ASP A  23     -23.749  -8.787   4.512  1.00 88.24           H  
ATOM    369  HB3 ASP A  23     -22.503  -8.623   5.744  1.00 88.24           H  
ATOM    370  O   ASP A  23     -22.631 -10.715   2.586  1.00 88.24           O  
ATOM    371  CG  ASP A  23     -24.408  -9.337   6.454  1.00 88.24           C  
ATOM    372  OD1 ASP A  23     -25.017 -10.402   6.676  1.00 88.24           O  
ATOM    373  OD2 ASP A  23     -24.727  -8.265   7.008  1.00 88.24           O  
ATOM    374  N   TRP A  24     -20.758 -10.078   3.647  1.00 88.72           N  
ATOM    375  H   TRP A  24     -20.333  -9.850   4.534  1.00 88.72           H  
ATOM    376  CA  TRP A  24     -19.977  -9.895   2.419  1.00 88.72           C  
ATOM    377  HA  TRP A  24     -20.651  -9.755   1.574  1.00 88.72           H  
ATOM    378  C   TRP A  24     -19.136 -11.124   2.071  1.00 88.72           C  
ATOM    379  CB  TRP A  24     -19.135  -8.621   2.533  1.00 88.72           C  
ATOM    380  HB2 TRP A  24     -18.517  -8.687   3.429  1.00 88.72           H  
ATOM    381  HB3 TRP A  24     -18.476  -8.575   1.667  1.00 88.72           H  
ATOM    382  O   TRP A  24     -18.622 -11.222   0.961  1.00 88.72           O  
ATOM    383  CG  TRP A  24     -19.881  -7.322   2.576  1.00 88.72           C  
ATOM    384  CD1 TRP A  24     -21.224  -7.160   2.684  1.00 88.72           C  
ATOM    385  HD1 TRP A  24     -21.950  -7.957   2.734  1.00 88.72           H  
ATOM    386  CD2 TRP A  24     -19.341  -5.975   2.412  1.00 88.72           C  
ATOM    387  CE2 TRP A  24     -20.416  -5.051   2.533  1.00 88.72           C  
ATOM    388  CE3 TRP A  24     -18.069  -5.429   2.141  1.00 88.72           C  
ATOM    389  HE3 TRP A  24     -17.230  -6.094   2.000  1.00 88.72           H  
ATOM    390  NE1 TRP A  24     -21.541  -5.821   2.636  1.00 88.72           N  
ATOM    391  HE1 TRP A  24     -22.461  -5.458   2.427  1.00 88.72           H  
ATOM    392  CH2 TRP A  24     -18.983  -3.163   2.163  1.00 88.72           C  
ATOM    393  HH2 TRP A  24     -18.885  -2.099   2.003  1.00 88.72           H  
ATOM    394  CZ2 TRP A  24     -20.247  -3.671   2.452  1.00 88.72           C  
ATOM    395  HZ2 TRP A  24     -21.104  -3.018   2.524  1.00 88.72           H  
ATOM    396  CZ3 TRP A  24     -17.893  -4.033   2.019  1.00 88.72           C  
ATOM    397  HZ3 TRP A  24     -16.920  -3.613   1.810  1.00 88.72           H  
ATOM    398  N   GLY A  25     -18.994 -12.070   3.001  1.00 89.96           N  
ATOM    399  H   GLY A  25     -19.432 -11.928   3.900  1.00 89.96           H  
ATOM    400  CA  GLY A  25     -18.178 -13.266   2.821  1.00 89.96           C  
ATOM    401  HA2 GLY A  25     -18.475 -13.770   1.901  1.00 89.96           H  
ATOM    402  HA3 GLY A  25     -18.363 -13.933   3.663  1.00 89.96           H  
ATOM    403  C   GLY A  25     -16.673 -12.984   2.751  1.00 89.96           C  
ATOM    404  O   GLY A  25     -15.928 -13.820   2.238  1.00 89.96           O  
ATOM    405  N   VAL A  26     -16.212 -11.835   3.259  1.00 90.41           N  
ATOM    406  H   VAL A  26     -16.870 -11.243   3.745  1.00 90.41           H  
ATOM    407  CA  VAL A  26     -14.816 -11.374   3.147  1.00 90.41           C  
ATOM    408  HA  VAL A  26     -14.217 -12.200   2.764  1.00 90.41           H  
ATOM    409  C   VAL A  26     -14.211 -10.993   4.495  1.00 90.41           C  
ATOM    410  CB  VAL A  26     -14.648 -10.217   2.139  1.00 90.41           C  
ATOM    411  HB  VAL A  26     -13.591  -9.950   2.114  1.00 90.41           H  
ATOM    412  O   VAL A  26     -14.891 -10.491   5.392  1.00 90.41           O  
ATOM    413  CG1 VAL A  26     -15.035 -10.653   0.724  1.00 90.41           C  
ATOM    414 HG11 VAL A  26     -14.521 -11.579   0.464  1.00 90.41           H  
ATOM    415 HG12 VAL A  26     -16.111 -10.807   0.649  1.00 90.41           H  
ATOM    416 HG13 VAL A  26     -14.734  -9.879   0.017  1.00 90.41           H  
ATOM    417  CG2 VAL A  26     -15.438  -8.961   2.516  1.00 90.41           C  
ATOM    418 HG21 VAL A  26     -16.497  -9.209   2.587  1.00 90.41           H  
ATOM    419 HG22 VAL A  26     -15.301  -8.197   1.750  1.00 90.41           H  
ATOM    420 HG23 VAL A  26     -15.090  -8.564   3.470  1.00 90.41           H  
ATOM    421  N   GLY A  27     -12.902 -11.216   4.625  1.00 91.83           N  
ATOM    422  H   GLY A  27     -12.402 -11.555   3.815  1.00 91.83           H  
ATOM    423  CA  GLY A  27     -12.100 -10.688   5.727  1.00 91.83           C  
ATOM    424  HA2 GLY A  27     -12.682 -10.712   6.649  1.00 91.83           H  
ATOM    425  HA3 GLY A  27     -11.212 -11.304   5.872  1.00 91.83           H  
ATOM    426  C   GLY A  27     -11.649  -9.254   5.456  1.00 91.83           C  
ATOM    427  O   GLY A  27     -11.359  -8.902   4.316  1.00 91.83           O  
ATOM    428  N   PHE A  28     -11.549  -8.439   6.501  1.00 94.53           N  
ATOM    429  H   PHE A  28     -11.808  -8.791   7.412  1.00 94.53           H  
ATOM    430  CA  PHE A  28     -10.979  -7.094   6.455  1.00 94.53           C  
ATOM    431  HA  PHE A  28     -10.327  -7.022   5.584  1.00 94.53           H  
ATOM    432  C   PHE A  28     -10.117  -6.833   7.693  1.00 94.53           C  
ATOM    433  CB  PHE A  28     -12.085  -6.043   6.290  1.00 94.53           C  
ATOM    434  HB2 PHE A  28     -11.617  -5.076   6.106  1.00 94.53           H  
ATOM    435  HB3 PHE A  28     -12.666  -6.284   5.399  1.00 94.53           H  
ATOM    436  O   PHE A  28     -10.295  -7.451   8.745  1.00 94.53           O  
ATOM    437  CG  PHE A  28     -13.033  -5.907   7.468  1.00 94.53           C  
ATOM    438  CD1 PHE A  28     -14.137  -6.773   7.589  1.00 94.53           C  
ATOM    439  HD1 PHE A  28     -14.286  -7.561   6.865  1.00 94.53           H  
ATOM    440  CD2 PHE A  28     -12.834  -4.893   8.426  1.00 94.53           C  
ATOM    441  HD2 PHE A  28     -11.985  -4.230   8.348  1.00 94.53           H  
ATOM    442  CE1 PHE A  28     -15.049  -6.615   8.648  1.00 94.53           C  
ATOM    443  HE1 PHE A  28     -15.892  -7.284   8.739  1.00 94.53           H  
ATOM    444  CE2 PHE A  28     -13.755  -4.728   9.476  1.00 94.53           C  
ATOM    445  HE2 PHE A  28     -13.622  -3.936  10.199  1.00 94.53           H  
ATOM    446  CZ  PHE A  28     -14.864  -5.583   9.585  1.00 94.53           C  
ATOM    447  HZ  PHE A  28     -15.569  -5.453  10.393  1.00 94.53           H  
ATOM    448  N   LEU A  29      -9.159  -5.917   7.566  1.00 95.35           N  
ATOM    449  H   LEU A  29      -9.053  -5.432   6.686  1.00 95.35           H  
ATOM    450  CA  LEU A  29      -8.199  -5.616   8.621  1.00 95.35           C  
ATOM    451  HA  LEU A  29      -8.258  -6.389   9.386  1.00 95.35           H  
ATOM    452  C   LEU A  29      -8.519  -4.271   9.277  1.00 95.35           C  
ATOM    453  CB  LEU A  29      -6.792  -5.660   8.008  1.00 95.35           C  
ATOM    454  HB2 LEU A  29      -6.709  -6.524   7.348  1.00 95.35           H  
ATOM    455  HB3 LEU A  29      -6.667  -4.776   7.383  1.00 95.35           H  
ATOM    456  O   LEU A  29      -8.608  -3.245   8.603  1.00 95.35           O  
ATOM    457  CG  LEU A  29      -5.643  -5.704   9.023  1.00 95.35           C  
ATOM    458  HG  LEU A  29      -5.767  -4.914   9.764  1.00 95.35           H  
ATOM    459  CD1 LEU A  29      -5.624  -7.066   9.725  1.00 95.35           C  
ATOM    460 HD11 LEU A  29      -5.796  -7.861   8.999  1.00 95.35           H  
ATOM    461 HD12 LEU A  29      -6.403  -7.097  10.487  1.00 95.35           H  
ATOM    462 HD13 LEU A  29      -4.655  -7.253  10.186  1.00 95.35           H  
ATOM    463  CD2 LEU A  29      -4.317  -5.480   8.298  1.00 95.35           C  
ATOM    464 HD21 LEU A  29      -3.491  -5.502   9.009  1.00 95.35           H  
ATOM    465 HD22 LEU A  29      -4.170  -6.260   7.550  1.00 95.35           H  
ATOM    466 HD23 LEU A  29      -4.325  -4.512   7.798  1.00 95.35           H  
ATOM    467  N   CYS A  30      -8.652  -4.273  10.601  1.00 95.73           N  
ATOM    468  H   CYS A  30      -8.629  -5.158  11.087  1.00 95.73           H  
ATOM    469  CA  CYS A  30      -8.778  -3.057  11.391  1.00 95.73           C  
ATOM    470  HA  CYS A  30      -9.130  -2.252  10.746  1.00 95.73           H  
ATOM    471  C   CYS A  30      -7.438  -2.634  11.976  1.00 95.73           C  
ATOM    472  CB  CYS A  30      -9.796  -3.249  12.518  1.00 95.73           C  
ATOM    473  HB2 CYS A  30      -9.715  -2.401  13.198  1.00 95.73           H  
ATOM    474  HB3 CYS A  30      -9.546  -4.154  13.072  1.00 95.73           H  
ATOM    475  O   CYS A  30      -6.851  -3.384  12.753  1.00 95.73           O  
ATOM    476  SG  CYS A  30     -11.510  -3.353  11.976  1.00 95.73           S  
ATOM    477  N   ASP A  31      -7.012  -1.404  11.702  1.00 95.76           N  
ATOM    478  H   ASP A  31      -7.563  -0.844  11.068  1.00 95.76           H  
ATOM    479  CA  ASP A  31      -5.957  -0.742  12.464  1.00 95.76           C  
ATOM    480  HA  ASP A  31      -5.287  -1.502  12.867  1.00 95.76           H  
ATOM    481  C   ASP A  31      -6.581   0.007  13.653  1.00 95.76           C  
ATOM    482  CB  ASP A  31      -5.087   0.109  11.539  1.00 95.76           C  
ATOM    483  HB2 ASP A  31      -4.605  -0.558  10.825  1.00 95.76           H  
ATOM    484  HB3 ASP A  31      -5.714   0.788  10.960  1.00 95.76           H  
ATOM    485  O   ASP A  31      -7.378   0.948  13.522  1.00 95.76           O  
ATOM    486  CG  ASP A  31      -3.998   0.923  12.241  1.00 95.76           C  
ATOM    487  OD1 ASP A  31      -3.970   1.035  13.494  1.00 95.76           O  
ATOM    488  OD2 ASP A  31      -3.177   1.488  11.486  1.00 95.76           O  
ATOM    489  N   THR A  32      -6.245  -0.470  14.849  1.00 94.78           N  
ATOM    490  H   THR A  32      -5.558  -1.211  14.865  1.00 94.78           H  
ATOM    491  CA  THR A  32      -6.838  -0.032  16.117  1.00 94.78           C  
ATOM    492  HA  THR A  32      -7.784   0.463  15.899  1.00 94.78           H  
ATOM    493  C   THR A  32      -5.983   0.992  16.866  1.00 94.78           C  
ATOM    494  CB  THR A  32      -7.172  -1.220  17.032  1.00 94.78           C  
ATOM    495  HB  THR A  32      -7.795  -0.847  17.845  1.00 94.78           H  
ATOM    496  O   THR A  32      -6.386   1.440  17.942  1.00 94.78           O  
ATOM    497  CG2 THR A  32      -7.942  -2.346  16.337  1.00 94.78           C  
ATOM    498 HG21 THR A  32      -7.323  -2.825  15.578  1.00 94.78           H  
ATOM    499 HG22 THR A  32      -8.239  -3.091  17.076  1.00 94.78           H  
ATOM    500 HG23 THR A  32      -8.837  -1.943  15.864  1.00 94.78           H  
ATOM    501  OG1 THR A  32      -6.006  -1.761  17.601  1.00 94.78           O  
ATOM    502  HG1 THR A  32      -5.547  -2.298  16.951  1.00 94.78           H  
ATOM    503  N   LYS A  33      -4.814   1.377  16.329  1.00 93.98           N  
ATOM    504  H   LYS A  33      -4.580   1.038  15.407  1.00 93.98           H  
ATOM    505  CA  LYS A  33      -3.828   2.209  17.043  1.00 93.98           C  
ATOM    506  HA  LYS A  33      -4.250   2.552  17.988  1.00 93.98           H  
ATOM    507  C   LYS A  33      -3.467   3.489  16.311  1.00 93.98           C  
ATOM    508  CB  LYS A  33      -2.554   1.392  17.325  1.00 93.98           C  
ATOM    509  HB2 LYS A  33      -2.125   1.077  16.374  1.00 93.98           H  
ATOM    510  HB3 LYS A  33      -1.822   2.031  17.819  1.00 93.98           H  
ATOM    511  O   LYS A  33      -3.398   4.535  16.958  1.00 93.98           O  
ATOM    512  CG  LYS A  33      -2.783   0.147  18.191  1.00 93.98           C  
ATOM    513  HG2 LYS A  33      -1.847  -0.406  18.260  1.00 93.98           H  
ATOM    514  HG3 LYS A  33      -3.528  -0.491  17.714  1.00 93.98           H  
ATOM    515  CD  LYS A  33      -3.259   0.494  19.600  1.00 93.98           C  
ATOM    516  HD2 LYS A  33      -4.179   1.076  19.541  1.00 93.98           H  
ATOM    517  HD3 LYS A  33      -2.492   1.069  20.117  1.00 93.98           H  
ATOM    518  CE  LYS A  33      -3.551  -0.802  20.345  1.00 93.98           C  
ATOM    519  HE2 LYS A  33      -4.217  -1.406  19.728  1.00 93.98           H  
ATOM    520  HE3 LYS A  33      -2.629  -1.366  20.484  1.00 93.98           H  
ATOM    521  NZ  LYS A  33      -4.202  -0.501  21.633  1.00 93.98           N  
ATOM    522  HZ1 LYS A  33      -5.012   0.077  21.459  1.00 93.98           H  
ATOM    523  HZ2 LYS A  33      -3.564  -0.045  22.270  1.00 93.98           H  
ATOM    524  HZ3 LYS A  33      -4.545  -1.368  22.021  1.00 93.98           H  
ATOM    525  N   THR A  34      -3.244   3.425  15.003  1.00 94.46           N  
ATOM    526  H   THR A  34      -3.341   2.545  14.517  1.00 94.46           H  
ATOM    527  CA  THR A  34      -2.739   4.570  14.236  1.00 94.46           C  
ATOM    528  HA  THR A  34      -1.798   4.897  14.678  1.00 94.46           H  
ATOM    529  C   THR A  34      -3.736   5.720  14.283  1.00 94.46           C  
ATOM    530  CB  THR A  34      -2.459   4.175  12.786  1.00 94.46           C  
ATOM    531  HB  THR A  34      -3.395   3.926  12.286  1.00 94.46           H  
ATOM    532  O   THR A  34      -4.919   5.521  14.017  1.00 94.46           O  
ATOM    533  CG2 THR A  34      -1.757   5.288  12.017  1.00 94.46           C  
ATOM    534 HG21 THR A  34      -0.837   5.577  12.525  1.00 94.46           H  
ATOM    535 HG22 THR A  34      -1.504   4.925  11.021  1.00 94.46           H  
ATOM    536 HG23 THR A  34      -2.414   6.152  11.915  1.00 94.46           H  
ATOM    537  OG1 THR A  34      -1.610   3.056  12.787  1.00 94.46           O  
ATOM    538  HG1 THR A  34      -2.102   2.389  12.302  1.00 94.46           H  
ATOM    539  N   ASP A  35      -3.283   6.920  14.654  1.00 93.39           N  
ATOM    540  H   ASP A  35      -2.294   7.031  14.823  1.00 93.39           H  
ATOM    541  CA  ASP A  35      -4.138   8.114  14.769  1.00 93.39           C  
ATOM    542  HA  ASP A  35      -3.584   8.854  15.345  1.00 93.39           H  
ATOM    543  C   ASP A  35      -5.447   7.861  15.564  1.00 93.39           C  
ATOM    544  CB  ASP A  35      -4.354   8.725  13.374  1.00 93.39           C  
ATOM    545  HB2 ASP A  35      -3.387   8.935  12.916  1.00 93.39           H  
ATOM    546  HB3 ASP A  35      -4.885   8.014  12.741  1.00 93.39           H  
ATOM    547  O   ASP A  35      -6.558   8.175  15.136  1.00 93.39           O  
ATOM    548  CG  ASP A  35      -5.152  10.026  13.473  1.00 93.39           C  
ATOM    549  OD1 ASP A  35      -4.725  10.885  14.273  1.00 93.39           O  
ATOM    550  OD2 ASP A  35      -6.225  10.105  12.824  1.00 93.39           O  
ATOM    551  N   GLY A  36      -5.346   7.175  16.708  1.00 91.92           N  
ATOM    552  H   GLY A  36      -4.438   6.819  16.968  1.00 91.92           H  
ATOM    553  CA  GLY A  36      -6.506   6.836  17.548  1.00 91.92           C  
ATOM    554  HA2 GLY A  36      -6.150   6.590  18.548  1.00 91.92           H  
ATOM    555  HA3 GLY A  36      -7.159   7.706  17.620  1.00 91.92           H  
ATOM    556  C   GLY A  36      -7.350   5.652  17.049  1.00 91.92           C  
ATOM    557  O   GLY A  36      -8.363   5.315  17.668  1.00 91.92           O  
ATOM    558  N   GLY A  37      -6.927   4.999  15.964  1.00 93.61           N  
ATOM    559  H   GLY A  37      -6.134   5.377  15.465  1.00 93.61           H  
ATOM    560  CA  GLY A  37      -7.508   3.769  15.442  1.00 93.61           C  
ATOM    561  HA2 GLY A  37      -7.633   3.070  16.269  1.00 93.61           H  
ATOM    562  HA3 GLY A  37      -6.818   3.326  14.725  1.00 93.61           H  
ATOM    563  C   GLY A  37      -8.866   3.943  14.763  1.00 93.61           C  
ATOM    564  O   GLY A  37      -9.323   5.051  14.457  1.00 93.61           O  
ATOM    565  N   GLY A  38      -9.523   2.804  14.543  1.00 94.12           N  
ATOM    566  H   GLY A  38      -9.017   1.942  14.688  1.00 94.12           H  
ATOM    567  CA  GLY A  38     -10.814   2.730  13.860  1.00 94.12           C  
ATOM    568  HA2 GLY A  38     -11.288   1.783  14.118  1.00 94.12           H  
ATOM    569  HA3 GLY A  38     -11.461   3.544  14.187  1.00 94.12           H  
ATOM    570  C   GLY A  38     -10.688   2.794  12.339  1.00 94.12           C  
ATOM    571  O   GLY A  38     -11.625   3.214  11.668  1.00 94.12           O  
ATOM    572  N   TRP A  39      -9.531   2.421  11.799  1.00 96.51           N  
ATOM    573  H   TRP A  39      -8.801   2.049  12.391  1.00 96.51           H  
ATOM    574  CA  TRP A  39      -9.279   2.427  10.365  1.00 96.51           C  
ATOM    575  HA  TRP A  39      -9.932   3.147   9.870  1.00 96.51           H  
ATOM    576  C   TRP A  39      -9.537   1.049   9.765  1.00 96.51           C  
ATOM    577  CB  TRP A  39      -7.839   2.849  10.116  1.00 96.51           C  
ATOM    578  HB2 TRP A  39      -7.183   2.135  10.615  1.00 96.51           H  
ATOM    579  HB3 TRP A  39      -7.658   2.794   9.042  1.00 96.51           H  
ATOM    580  O   TRP A  39      -9.035   0.055  10.283  1.00 96.51           O  
ATOM    581  CG  TRP A  39      -7.463   4.218  10.563  1.00 96.51           C  
ATOM    582  CD1 TRP A  39      -6.783   4.530  11.686  1.00 96.51           C  
ATOM    583  HD1 TRP A  39      -6.408   3.815  12.404  1.00 96.51           H  
ATOM    584  CD2 TRP A  39      -7.690   5.475   9.867  1.00 96.51           C  
ATOM    585  CE2 TRP A  39      -7.150   6.532  10.654  1.00 96.51           C  
ATOM    586  CE3 TRP A  39      -8.274   5.818   8.632  1.00 96.51           C  
ATOM    587  HE3 TRP A  39      -8.641   5.033   7.988  1.00 96.51           H  
ATOM    588  NE1 TRP A  39      -6.610   5.897  11.753  1.00 96.51           N  
ATOM    589  HE1 TRP A  39      -6.069   6.334  12.486  1.00 96.51           H  
ATOM    590  CH2 TRP A  39      -7.845   8.185   9.027  1.00 96.51           C  
ATOM    591  HH2 TRP A  39      -7.894   9.210   8.690  1.00 96.51           H  
ATOM    592  CZ2 TRP A  39      -7.216   7.870  10.245  1.00 96.51           C  
ATOM    593  HZ2 TRP A  39      -6.768   8.648  10.846  1.00 96.51           H  
ATOM    594  CZ3 TRP A  39      -8.361   7.158   8.217  1.00 96.51           C  
ATOM    595  HZ3 TRP A  39      -8.801   7.398   7.260  1.00 96.51           H  
ATOM    596  N   ILE A  40     -10.280   1.004   8.663  1.00 96.67           N  
ATOM    597  H   ILE A  40     -10.630   1.877   8.296  1.00 96.67           H  
ATOM    598  CA  ILE A  40     -10.420  -0.164   7.793  1.00 96.67           C  
ATOM    599  HA  ILE A  40     -10.324  -1.084   8.370  1.00 96.67           H  
ATOM    600  C   ILE A  40      -9.284  -0.089   6.777  1.00 96.67           C  
ATOM    601  CB  ILE A  40     -11.795  -0.152   7.081  1.00 96.67           C  
ATOM    602  HB  ILE A  40     -11.840   0.742   6.459  1.00 96.67           H  
ATOM    603  O   ILE A  40      -9.240   0.848   5.982  1.00 96.67           O  
ATOM    604  CG1 ILE A  40     -12.987  -0.103   8.067  1.00 96.67           C  
ATOM    605 HG12 ILE A  40     -13.192  -1.106   8.443  1.00 96.67           H  
ATOM    606 HG13 ILE A  40     -12.758   0.541   8.915  1.00 96.67           H  
ATOM    607  CG2 ILE A  40     -11.925  -1.384   6.166  1.00 96.67           C  
ATOM    608 HG21 ILE A  40     -11.158  -1.372   5.393  1.00 96.67           H  
ATOM    609 HG22 ILE A  40     -11.826  -2.302   6.747  1.00 96.67           H  
ATOM    610 HG23 ILE A  40     -12.891  -1.388   5.661  1.00 96.67           H  
ATOM    611  CD1 ILE A  40     -14.263   0.451   7.424  1.00 96.67           C  
ATOM    612 HD11 ILE A  40     -15.064   0.474   8.164  1.00 96.67           H  
ATOM    613 HD12 ILE A  40     -14.086   1.466   7.069  1.00 96.67           H  
ATOM    614 HD13 ILE A  40     -14.577  -0.170   6.585  1.00 96.67           H  
ATOM    615  N   VAL A  41      -8.352  -1.035   6.799  1.00 97.89           N  
ATOM    616  H   VAL A  41      -8.448  -1.802   7.449  1.00 97.89           H  
ATOM    617  CA  VAL A  41      -7.288  -1.103   5.790  1.00 97.89           C  
ATOM    618  HA  VAL A  41      -6.897  -0.101   5.615  1.00 97.89           H  
ATOM    619  C   VAL A  41      -7.905  -1.600   4.479  1.00 97.89           C  
ATOM    620  CB  VAL A  41      -6.114  -1.968   6.279  1.00 97.89           C  
ATOM    621  HB  VAL A  41      -6.488  -2.978   6.446  1.00 97.89           H  
ATOM    622  O   VAL A  41      -8.602  -2.616   4.456  1.00 97.89           O  
ATOM    623  CG1 VAL A  41      -4.974  -2.037   5.261  1.00 97.89           C  
ATOM    624 HG11 VAL A  41      -5.316  -2.507   4.339  1.00 97.89           H  
ATOM    625 HG12 VAL A  41      -4.606  -1.036   5.036  1.00 97.89           H  
ATOM    626 HG13 VAL A  41      -4.154  -2.634   5.661  1.00 97.89           H  
ATOM    627  CG2 VAL A  41      -5.537  -1.460   7.611  1.00 97.89           C  
ATOM    628 HG21 VAL A  41      -5.172  -0.440   7.492  1.00 97.89           H  
ATOM    629 HG22 VAL A  41      -6.298  -1.487   8.391  1.00 97.89           H  
ATOM    630 HG23 VAL A  41      -4.708  -2.097   7.920  1.00 97.89           H  
ATOM    631  N   ILE A  42      -7.686  -0.861   3.393  1.00 98.23           N  
ATOM    632  H   ILE A  42      -7.096  -0.047   3.485  1.00 98.23           H  
ATOM    633  CA  ILE A  42      -8.222  -1.171   2.057  1.00 98.23           C  
ATOM    634  HA  ILE A  42      -8.916  -2.006   2.146  1.00 98.23           H  
ATOM    635  C   ILE A  42      -7.133  -1.637   1.087  1.00 98.23           C  
ATOM    636  CB  ILE A  42      -9.029   0.011   1.478  1.00 98.23           C  
ATOM    637  HB  ILE A  42      -9.397  -0.299   0.500  1.00 98.23           H  
ATOM    638  O   ILE A  42      -7.431  -2.327   0.115  1.00 98.23           O  
ATOM    639  CG1 ILE A  42      -8.182   1.289   1.290  1.00 98.23           C  
ATOM    640 HG12 ILE A  42      -7.951   1.722   2.263  1.00 98.23           H  
ATOM    641 HG13 ILE A  42      -7.247   1.029   0.794  1.00 98.23           H  
ATOM    642  CG2 ILE A  42     -10.247   0.288   2.375  1.00 98.23           C  
ATOM    643 HG21 ILE A  42     -10.916   1.000   1.893  1.00 98.23           H  
ATOM    644 HG22 ILE A  42      -9.920   0.683   3.337  1.00 98.23           H  
ATOM    645 HG23 ILE A  42     -10.799  -0.636   2.545  1.00 98.23           H  
ATOM    646  CD1 ILE A  42      -8.860   2.359   0.428  1.00 98.23           C  
ATOM    647 HD11 ILE A  42      -9.804   2.678   0.871  1.00 98.23           H  
ATOM    648 HD12 ILE A  42      -9.049   1.963  -0.570  1.00 98.23           H  
ATOM    649 HD13 ILE A  42      -8.202   3.224   0.343  1.00 98.23           H  
ATOM    650  N   GLN A  43      -5.878  -1.297   1.380  1.00 98.37           N  
ATOM    651  H   GLN A  43      -5.709  -0.718   2.190  1.00 98.37           H  
ATOM    652  CA  GLN A  43      -4.698  -1.740   0.652  1.00 98.37           C  
ATOM    653  HA  GLN A  43      -4.912  -2.703   0.189  1.00 98.37           H  
ATOM    654  C   GLN A  43      -3.533  -1.891   1.624  1.00 98.37           C  
ATOM    655  CB  GLN A  43      -4.372  -0.722  -0.445  1.00 98.37           C  
ATOM    656  HB2 GLN A  43      -5.293  -0.515  -0.989  1.00 98.37           H  
ATOM    657  HB3 GLN A  43      -4.031   0.211   0.004  1.00 98.37           H  
ATOM    658  O   GLN A  43      -3.394  -1.086   2.550  1.00 98.37           O  
ATOM    659  CG  GLN A  43      -3.314  -1.201  -1.446  1.00 98.37           C  
ATOM    660  HG2 GLN A  43      -3.554  -0.756  -2.412  1.00 98.37           H  
ATOM    661  HG3 GLN A  43      -3.355  -2.285  -1.555  1.00 98.37           H  
ATOM    662  CD  GLN A  43      -1.888  -0.782  -1.129  1.00 98.37           C  
ATOM    663  NE2 GLN A  43      -1.052  -0.792  -2.139  1.00 98.37           N  
ATOM    664 HE21 GLN A  43      -0.130  -0.398  -2.014  1.00 98.37           H  
ATOM    665 HE22 GLN A  43      -1.405  -0.945  -3.072  1.00 98.37           H  
ATOM    666  OE1 GLN A  43      -1.519  -0.443  -0.015  1.00 98.37           O  
ATOM    667  N   ARG A  44      -2.706  -2.915   1.416  1.00 97.79           N  
ATOM    668  H   ARG A  44      -2.921  -3.560   0.668  1.00 97.79           H  
ATOM    669  CA  ARG A  44      -1.513  -3.165   2.226  1.00 97.79           C  
ATOM    670  HA  ARG A  44      -1.148  -2.220   2.629  1.00 97.79           H  
ATOM    671  C   ARG A  44      -0.400  -3.778   1.389  1.00 97.79           C  
ATOM    672  CB  ARG A  44      -1.929  -4.090   3.374  1.00 97.79           C  
ATOM    673  HB2 ARG A  44      -2.290  -5.036   2.971  1.00 97.79           H  
ATOM    674  HB3 ARG A  44      -2.748  -3.610   3.911  1.00 97.79           H  
ATOM    675  O   ARG A  44      -0.667  -4.759   0.702  1.00 97.79           O  
ATOM    676  CG  ARG A  44      -0.790  -4.367   4.354  1.00 97.79           C  
ATOM    677  HG2 ARG A  44      -0.317  -3.426   4.634  1.00 97.79           H  
ATOM    678  HG3 ARG A  44      -0.042  -5.009   3.889  1.00 97.79           H  
ATOM    679  CD  ARG A  44      -1.352  -5.057   5.596  1.00 97.79           C  
ATOM    680  HD2 ARG A  44      -2.345  -4.664   5.816  1.00 97.79           H  
ATOM    681  HD3 ARG A  44      -1.436  -6.125   5.399  1.00 97.79           H  
ATOM    682  NE  ARG A  44      -0.499  -4.793   6.756  1.00 97.79           N  
ATOM    683  HE  ARG A  44      -0.131  -3.855   6.829  1.00 97.79           H  
ATOM    684  NH1 ARG A  44      -1.008  -6.656   7.987  1.00 97.79           N  
ATOM    685 HH11 ARG A  44      -0.821  -7.254   8.779  1.00 97.79           H  
ATOM    686 HH12 ARG A  44      -1.574  -6.984   7.218  1.00 97.79           H  
ATOM    687  NH2 ARG A  44       0.381  -5.082   8.790  1.00 97.79           N  
ATOM    688 HH21 ARG A  44       0.674  -4.121   8.689  1.00 97.79           H  
ATOM    689 HH22 ARG A  44       0.402  -5.534   9.693  1.00 97.79           H  
ATOM    690  CZ  ARG A  44      -0.375  -5.526   7.833  1.00 97.79           C  
ATOM    691  N   ARG A  45       0.822  -3.243   1.506  1.00 96.09           N  
ATOM    692  H   ARG A  45       0.886  -2.379   2.024  1.00 96.09           H  
ATOM    693  CA  ARG A  45       2.086  -3.790   0.978  1.00 96.09           C  
ATOM    694  HA  ARG A  45       1.937  -4.819   0.650  1.00 96.09           H  
ATOM    695  C   ARG A  45       3.133  -3.782   2.089  1.00 96.09           C  
ATOM    696  CB  ARG A  45       2.617  -2.970  -0.214  1.00 96.09           C  
ATOM    697  HB2 ARG A  45       3.416  -3.531  -0.699  1.00 96.09           H  
ATOM    698  HB3 ARG A  45       3.067  -2.052   0.165  1.00 96.09           H  
ATOM    699  O   ARG A  45       3.548  -2.717   2.540  1.00 96.09           O  
ATOM    700  CG  ARG A  45       1.585  -2.571  -1.268  1.00 96.09           C  
ATOM    701  HG2 ARG A  45       0.807  -1.982  -0.781  1.00 96.09           H  
ATOM    702  HG3 ARG A  45       2.070  -1.932  -2.006  1.00 96.09           H  
ATOM    703  CD  ARG A  45       0.930  -3.757  -1.976  1.00 96.09           C  
ATOM    704  HD2 ARG A  45       0.460  -4.419  -1.249  1.00 96.09           H  
ATOM    705  HD3 ARG A  45       0.146  -3.372  -2.627  1.00 96.09           H  
ATOM    706  NE  ARG A  45       1.875  -4.558  -2.765  1.00 96.09           N  
ATOM    707  HE  ARG A  45       2.151  -5.455  -2.391  1.00 96.09           H  
ATOM    708  NH1 ARG A  45       2.028  -3.108  -4.545  1.00 96.09           N  
ATOM    709 HH11 ARG A  45       2.405  -2.931  -5.466  1.00 96.09           H  
ATOM    710 HH12 ARG A  45       1.616  -2.350  -4.020  1.00 96.09           H  
ATOM    711  NH2 ARG A  45       2.878  -5.134  -4.726  1.00 96.09           N  
ATOM    712 HH21 ARG A  45       3.165  -4.827  -5.644  1.00 96.09           H  
ATOM    713 HH22 ARG A  45       3.042  -6.073  -4.390  1.00 96.09           H  
ATOM    714  CZ  ARG A  45       2.254  -4.265  -3.993  1.00 96.09           C  
ATOM    715  N   VAL A  46       3.524  -4.953   2.569  1.00 94.08           N  
ATOM    716  H   VAL A  46       3.098  -5.773   2.162  1.00 94.08           H  
ATOM    717  CA  VAL A  46       4.444  -5.144   3.699  1.00 94.08           C  
ATOM    718  HA  VAL A  46       5.063  -4.253   3.808  1.00 94.08           H  
ATOM    719  C   VAL A  46       5.413  -6.308   3.511  1.00 94.08           C  
ATOM    720  CB  VAL A  46       3.669  -5.351   5.019  1.00 94.08           C  
ATOM    721  HB  VAL A  46       4.391  -5.557   5.809  1.00 94.08           H  
ATOM    722  O   VAL A  46       6.448  -6.316   4.173  1.00 94.08           O  
ATOM    723  CG1 VAL A  46       2.908  -4.088   5.436  1.00 94.08           C  
ATOM    724 HG11 VAL A  46       2.464  -4.228   6.421  1.00 94.08           H  
ATOM    725 HG12 VAL A  46       2.120  -3.860   4.717  1.00 94.08           H  
ATOM    726 HG13 VAL A  46       3.597  -3.244   5.478  1.00 94.08           H  
ATOM    727  CG2 VAL A  46       2.679  -6.528   4.975  1.00 94.08           C  
ATOM    728 HG21 VAL A  46       3.207  -7.457   4.760  1.00 94.08           H  
ATOM    729 HG22 VAL A  46       1.929  -6.371   4.200  1.00 94.08           H  
ATOM    730 HG23 VAL A  46       2.178  -6.628   5.938  1.00 94.08           H  
ATOM    731  N   ASN A  47       5.104  -7.297   2.664  1.00 89.92           N  
ATOM    732  H   ASN A  47       4.211  -7.289   2.192  1.00 89.92           H  
ATOM    733  CA  ASN A  47       5.926  -8.507   2.573  1.00 89.92           C  
ATOM    734  HA  ASN A  47       6.932  -8.260   2.910  1.00 89.92           H  
ATOM    735  C   ASN A  47       6.152  -9.080   1.166  1.00 89.92           C  
ATOM    736  CB  ASN A  47       5.375  -9.552   3.552  1.00 89.92           C  
ATOM    737  HB2 ASN A  47       6.119 -10.341   3.657  1.00 89.92           H  
ATOM    738  HB3 ASN A  47       5.221  -9.096   4.531  1.00 89.92           H  
ATOM    739  O   ASN A  47       6.903 -10.044   1.063  1.00 89.92           O  
ATOM    740  CG  ASN A  47       4.088 -10.207   3.098  1.00 89.92           C  
ATOM    741  ND2 ASN A  47       3.594 -11.124   3.889  1.00 89.92           N  
ATOM    742 HD21 ASN A  47       3.417 -11.958   3.347  1.00 89.92           H  
ATOM    743 HD22 ASN A  47       4.128 -11.318   4.724  1.00 89.92           H  
ATOM    744  OD1 ASN A  47       3.526  -9.950   2.049  1.00 89.92           O  
ATOM    745  N   LYS A  48       5.597  -8.475   0.105  1.00 91.14           N  
ATOM    746  H   LYS A  48       4.872  -7.791   0.263  1.00 91.14           H  
ATOM    747  CA  LYS A  48       5.868  -8.832  -1.304  1.00 91.14           C  
ATOM    748  HA  LYS A  48       5.342  -8.104  -1.922  1.00 91.14           H  
ATOM    749  C   LYS A  48       5.298 -10.187  -1.738  1.00 91.14           C  
ATOM    750  CB  LYS A  48       7.372  -8.706  -1.636  1.00 91.14           C  
ATOM    751  HB2 LYS A  48       7.903  -9.565  -1.226  1.00 91.14           H  
ATOM    752  HB3 LYS A  48       7.496  -8.737  -2.719  1.00 91.14           H  
ATOM    753  O   LYS A  48       5.598 -10.657  -2.831  1.00 91.14           O  
ATOM    754  CG  LYS A  48       8.017  -7.421  -1.098  1.00 91.14           C  
ATOM    755  HG2 LYS A  48       7.869  -7.336  -0.021  1.00 91.14           H  
ATOM    756  HG3 LYS A  48       7.556  -6.564  -1.588  1.00 91.14           H  
ATOM    757  CD  LYS A  48       9.516  -7.373  -1.361  1.00 91.14           C  
ATOM    758  HD2 LYS A  48       9.696  -7.393  -2.435  1.00 91.14           H  
ATOM    759  HD3 LYS A  48      10.008  -8.226  -0.895  1.00 91.14           H  
ATOM    760  CE  LYS A  48      10.035  -6.072  -0.753  1.00 91.14           C  
ATOM    761  HE2 LYS A  48       9.998  -6.150   0.333  1.00 91.14           H  
ATOM    762  HE3 LYS A  48       9.390  -5.250  -1.063  1.00 91.14           H  
ATOM    763  NZ  LYS A  48      11.409  -5.823  -1.203  1.00 91.14           N  
ATOM    764  HZ1 LYS A  48      12.019  -6.620  -1.090  1.00 91.14           H  
ATOM    765  HZ2 LYS A  48      11.458  -5.566  -2.179  1.00 91.14           H  
ATOM    766  HZ3 LYS A  48      11.904  -5.095  -0.707  1.00 91.14           H  
ATOM    767  N   ASP A  49       4.440 -10.804  -0.923  1.00 89.74           N  
ATOM    768  H   ASP A  49       4.264 -10.384  -0.021  1.00 89.74           H  
ATOM    769  CA  ASP A  49       3.925 -12.158  -1.180  1.00 89.74           C  
ATOM    770  HA  ASP A  49       4.732 -12.778  -1.568  1.00 89.74           H  
ATOM    771  C   ASP A  49       2.785 -12.196  -2.213  1.00 89.74           C  
ATOM    772  CB  ASP A  49       3.422 -12.784   0.128  1.00 89.74           C  
ATOM    773  HB2 ASP A  49       2.711 -12.095   0.585  1.00 89.74           H  
ATOM    774  HB3 ASP A  49       2.881 -13.700  -0.106  1.00 89.74           H  
ATOM    775  O   ASP A  49       2.413 -13.267  -2.695  1.00 89.74           O  
ATOM    776  CG  ASP A  49       4.508 -13.155   1.141  1.00 89.74           C  
ATOM    777  OD1 ASP A  49       5.661 -13.408   0.735  1.00 89.74           O  
ATOM    778  OD2 ASP A  49       4.146 -13.256   2.340  1.00 89.74           O  
ATOM    779  N   THR A  50       2.189 -11.045  -2.540  1.00 93.97           N  
ATOM    780  H   THR A  50       2.581 -10.193  -2.166  1.00 93.97           H  
ATOM    781  CA  THR A  50       1.052 -10.958  -3.465  1.00 93.97           C  
ATOM    782  HA  THR A  50       0.810 -11.954  -3.835  1.00 93.97           H  
ATOM    783  C   THR A  50       1.403 -10.093  -4.666  1.00 93.97           C  
ATOM    784  CB  THR A  50      -0.206 -10.443  -2.752  1.00 93.97           C  
ATOM    785  HB  THR A  50      -0.012  -9.454  -2.336  1.00 93.97           H  
ATOM    786  O   THR A  50       1.792  -8.934  -4.520  1.00 93.97           O  
ATOM    787  CG2 THR A  50      -1.426 -10.347  -3.663  1.00 93.97           C  
ATOM    788 HG21 THR A  50      -2.285 -10.040  -3.066  1.00 93.97           H  
ATOM    789 HG22 THR A  50      -1.263  -9.589  -4.429  1.00 93.97           H  
ATOM    790 HG23 THR A  50      -1.628 -11.311  -4.130  1.00 93.97           H  
ATOM    791  OG1 THR A  50      -0.556 -11.338  -1.722  1.00 93.97           O  
ATOM    792  HG1 THR A  50       0.158 -11.320  -1.081  1.00 93.97           H  
ATOM    793  N   SER A  51       1.203 -10.640  -5.868  1.00 94.13           N  
ATOM    794  H   SER A  51       0.895 -11.601  -5.918  1.00 94.13           H  
ATOM    795  CA  SER A  51       1.281  -9.857  -7.102  1.00 94.13           C  
ATOM    796  HA  SER A  51       2.204  -9.279  -7.089  1.00 94.13           H  
ATOM    797  C   SER A  51       0.098  -8.896  -7.197  1.00 94.13           C  
ATOM    798  CB  SER A  51       1.316 -10.754  -8.341  1.00 94.13           C  
ATOM    799  HB2 SER A  51       2.203 -11.387  -8.310  1.00 94.13           H  
ATOM    800  HB3 SER A  51       0.421 -11.375  -8.374  1.00 94.13           H  
ATOM    801  O   SER A  51      -1.055  -9.312  -7.057  1.00 94.13           O  
ATOM    802  OG  SER A  51       1.360  -9.924  -9.484  1.00 94.13           O  
ATOM    803  HG  SER A  51       1.414 -10.458 -10.281  1.00 94.13           H  
ATOM    804  N   PHE A  52       0.392  -7.626  -7.470  1.00 96.44           N  
ATOM    805  H   PHE A  52       1.365  -7.376  -7.574  1.00 96.44           H  
ATOM    806  CA  PHE A  52      -0.601  -6.592  -7.768  1.00 96.44           C  
ATOM    807  HA  PHE A  52      -1.579  -6.921  -7.418  1.00 96.44           H  
ATOM    808  C   PHE A  52      -0.776  -6.373  -9.281  1.00 96.44           C  
ATOM    809  CB  PHE A  52      -0.265  -5.303  -7.005  1.00 96.44           C  
ATOM    810  HB2 PHE A  52       0.809  -5.125  -7.030  1.00 96.44           H  
ATOM    811  HB3 PHE A  52      -0.747  -4.479  -7.531  1.00 96.44           H  
ATOM    812  O   PHE A  52      -1.641  -5.608  -9.692  1.00 96.44           O  
ATOM    813  CG  PHE A  52      -0.755  -5.271  -5.567  1.00 96.44           C  
ATOM    814  CD1 PHE A  52      -1.637  -4.258  -5.152  1.00 96.44           C  
ATOM    815  HD1 PHE A  52      -1.942  -3.493  -5.850  1.00 96.44           H  
ATOM    816  CD2 PHE A  52      -0.379  -6.269  -4.650  1.00 96.44           C  
ATOM    817  HD2 PHE A  52       0.296  -7.056  -4.949  1.00 96.44           H  
ATOM    818  CE1 PHE A  52      -2.136  -4.236  -3.839  1.00 96.44           C  
ATOM    819  HE1 PHE A  52      -2.810  -3.449  -3.535  1.00 96.44           H  
ATOM    820  CE2 PHE A  52      -0.901  -6.269  -3.347  1.00 96.44           C  
ATOM    821  HE2 PHE A  52      -0.644  -7.071  -2.671  1.00 96.44           H  
ATOM    822  CZ  PHE A  52      -1.767  -5.245  -2.934  1.00 96.44           C  
ATOM    823  HZ  PHE A  52      -2.139  -5.228  -1.920  1.00 96.44           H  
ATOM    824  N   THR A  53      -0.049  -7.113 -10.124  1.00 95.60           N  
ATOM    825  H   THR A  53       0.664  -7.729  -9.761  1.00 95.60           H  
ATOM    826  CA  THR A  53      -0.320  -7.180 -11.567  1.00 95.60           C  
ATOM    827  HA  THR A  53      -0.546  -6.176 -11.928  1.00 95.60           H  
ATOM    828  C   THR A  53      -1.556  -8.041 -11.805  1.00 95.60           C  
ATOM    829  CB  THR A  53       0.898  -7.689 -12.345  1.00 95.60           C  
ATOM    830  HB  THR A  53       1.086  -8.734 -12.095  1.00 95.60           H  
ATOM    831  O   THR A  53      -1.471  -9.243 -12.057  1.00 95.60           O  
ATOM    832  CG2 THR A  53       0.710  -7.560 -13.856  1.00 95.60           C  
ATOM    833 HG21 THR A  53       0.442  -6.537 -14.119  1.00 95.60           H  
ATOM    834 HG22 THR A  53      -0.075  -8.235 -14.196  1.00 95.60           H  
ATOM    835 HG23 THR A  53       1.639  -7.823 -14.362  1.00 95.60           H  
ATOM    836  OG1 THR A  53       2.030  -6.937 -11.980  1.00 95.60           O  
ATOM    837  HG1 THR A  53       1.813  -6.013 -12.128  1.00 95.60           H  
ATOM    838  N   GLN A  54      -2.719  -7.422 -11.627  1.00 97.72           N  
ATOM    839  H   GLN A  54      -2.684  -6.446 -11.369  1.00 97.72           H  
ATOM    840  CA  GLN A  54      -4.026  -8.069 -11.591  1.00 97.72           C  
ATOM    841  HA  GLN A  54      -3.924  -9.118 -11.871  1.00 97.72           H  
ATOM    842  C   GLN A  54      -4.983  -7.418 -12.592  1.00 97.72           C  
ATOM    843  CB  GLN A  54      -4.587  -7.995 -10.163  1.00 97.72           C  
ATOM    844  HB2 GLN A  54      -4.641  -6.951  -9.856  1.00 97.72           H  
ATOM    845  HB3 GLN A  54      -5.601  -8.395 -10.150  1.00 97.72           H  
ATOM    846  O   GLN A  54      -4.854  -6.239 -12.911  1.00 97.72           O  
ATOM    847  CG  GLN A  54      -3.754  -8.747  -9.118  1.00 97.72           C  
ATOM    848  HG2 GLN A  54      -4.165  -8.539  -8.131  1.00 97.72           H  
ATOM    849  HG3 GLN A  54      -2.729  -8.377  -9.127  1.00 97.72           H  
ATOM    850  CD  GLN A  54      -3.730 -10.259  -9.284  1.00 97.72           C  
ATOM    851  NE2 GLN A  54      -2.864 -10.926  -8.558  1.00 97.72           N  
ATOM    852 HE21 GLN A  54      -2.236 -10.409  -7.959  1.00 97.72           H  
ATOM    853 HE22 GLN A  54      -2.821 -11.923  -8.710  1.00 97.72           H  
ATOM    854  OE1 GLN A  54      -4.484 -10.873 -10.024  1.00 97.72           O  
ATOM    855  N   ASN A  55      -5.952  -8.190 -13.078  1.00 98.41           N  
ATOM    856  H   ASN A  55      -6.057  -9.121 -12.700  1.00 98.41           H  
ATOM    857  CA  ASN A  55      -6.952  -7.731 -14.044  1.00 98.41           C  
ATOM    858  HA  ASN A  55      -6.476  -7.021 -14.719  1.00 98.41           H  
ATOM    859  C   ASN A  55      -8.123  -6.978 -13.374  1.00 98.41           C  
ATOM    860  CB  ASN A  55      -7.386  -8.949 -14.884  1.00 98.41           C  
ATOM    861  HB2 ASN A  55      -7.959  -8.601 -15.744  1.00 98.41           H  
ATOM    862  HB3 ASN A  55      -6.500  -9.452 -15.270  1.00 98.41           H  
ATOM    863  O   ASN A  55      -8.209  -6.898 -12.143  1.00 98.41           O  
ATOM    864  CG  ASN A  55      -8.250  -9.965 -14.160  1.00 98.41           C  
ATOM    865  ND2 ASN A  55      -8.621 -11.028 -14.829  1.00 98.41           N  
ATOM    866 HD21 ASN A  55      -9.280 -11.638 -14.368  1.00 98.41           H  
ATOM    867 HD22 ASN A  55      -8.418 -11.087 -15.817  1.00 98.41           H  
ATOM    868  OD1 ASN A  55      -8.620  -9.835 -13.007  1.00 98.41           O  
ATOM    869  N   TRP A  56      -9.058  -6.459 -14.176  1.00 98.66           N  
ATOM    870  H   TRP A  56      -8.889  -6.475 -15.171  1.00 98.66           H  
ATOM    871  CA  TRP A  56     -10.228  -5.720 -13.689  1.00 98.66           C  
ATOM    872  HA  TRP A  56      -9.898  -4.813 -13.183  1.00 98.66           H  
ATOM    873  C   TRP A  56     -11.063  -6.527 -12.695  1.00 98.66           C  
ATOM    874  CB  TRP A  56     -11.119  -5.311 -14.867  1.00 98.66           C  
ATOM    875  HB2 TRP A  56     -10.522  -4.747 -15.584  1.00 98.66           H  
ATOM    876  HB3 TRP A  56     -11.485  -6.201 -15.378  1.00 98.66           H  
ATOM    877  O   TRP A  56     -11.461  -6.022 -11.645  1.00 98.66           O  
ATOM    878  CG  TRP A  56     -12.283  -4.460 -14.452  1.00 98.66           C  
ATOM    879  CD1 TRP A  56     -13.554  -4.869 -14.228  1.00 98.66           C  
ATOM    880  HD1 TRP A  56     -13.894  -5.889 -14.333  1.00 98.66           H  
ATOM    881  CD2 TRP A  56     -12.266  -3.039 -14.148  1.00 98.66           C  
ATOM    882  CE2 TRP A  56     -13.589  -2.628 -13.802  1.00 98.66           C  
ATOM    883  CE3 TRP A  56     -11.260  -2.054 -14.179  1.00 98.66           C  
ATOM    884  HE3 TRP A  56     -10.249  -2.331 -14.439  1.00 98.66           H  
ATOM    885  NE1 TRP A  56     -14.330  -3.797 -13.820  1.00 98.66           N  
ATOM    886  HE1 TRP A  56     -15.303  -3.884 -13.563  1.00 98.66           H  
ATOM    887  CH2 TRP A  56     -12.890  -0.312 -13.658  1.00 98.66           C  
ATOM    888  HH2 TRP A  56     -13.105   0.734 -13.497  1.00 98.66           H  
ATOM    889  CZ2 TRP A  56     -13.908  -1.280 -13.571  1.00 98.66           C  
ATOM    890  HZ2 TRP A  56     -14.920  -0.981 -13.343  1.00 98.66           H  
ATOM    891  CZ3 TRP A  56     -11.572  -0.706 -13.944  1.00 98.66           C  
ATOM    892  HZ3 TRP A  56     -10.785   0.031 -14.000  1.00 98.66           H  
ATOM    893  N   GLU A  57     -11.320  -7.800 -13.006  1.00 98.68           N  
ATOM    894  H   GLU A  57     -10.914  -8.168 -13.855  1.00 98.68           H  
ATOM    895  CA  GLU A  57     -12.140  -8.677 -12.168  1.00 98.68           C  
ATOM    896  HA  GLU A  57     -13.100  -8.190 -12.002  1.00 98.68           H  
ATOM    897  C   GLU A  57     -11.509  -8.911 -10.786  1.00 98.68           C  
ATOM    898  CB  GLU A  57     -12.394  -9.996 -12.914  1.00 98.68           C  
ATOM    899  HB2 GLU A  57     -12.834  -9.764 -13.885  1.00 98.68           H  
ATOM    900  HB3 GLU A  57     -11.449 -10.516 -13.069  1.00 98.68           H  
ATOM    901  O   GLU A  57     -12.212  -8.883  -9.771  1.00 98.68           O  
ATOM    902  CG  GLU A  57     -13.360 -10.901 -12.135  1.00 98.68           C  
ATOM    903  HG2 GLU A  57     -14.250 -10.320 -11.889  1.00 98.68           H  
ATOM    904  HG3 GLU A  57     -12.890 -11.205 -11.200  1.00 98.68           H  
ATOM    905  CD  GLU A  57     -13.787 -12.162 -12.900  1.00 98.68           C  
ATOM    906  OE1 GLU A  57     -14.785 -12.770 -12.448  1.00 98.68           O  
ATOM    907  OE2 GLU A  57     -13.132 -12.516 -13.905  1.00 98.68           O  
ATOM    908  N   ALA A  58     -10.188  -9.080 -10.723  1.00 98.54           N  
ATOM    909  H   ALA A  58      -9.659  -9.100 -11.583  1.00 98.54           H  
ATOM    910  CA  ALA A  58      -9.452  -9.211  -9.474  1.00 98.54           C  
ATOM    911  HA  ALA A  58      -9.927  -9.976  -8.859  1.00 98.54           H  
ATOM    912  C   ALA A  58      -9.473  -7.901  -8.671  1.00 98.54           C  
ATOM    913  CB  ALA A  58      -8.034  -9.676  -9.805  1.00 98.54           C  
ATOM    914  HB1 ALA A  58      -7.421  -9.693  -8.904  1.00 98.54           H  
ATOM    915  HB2 ALA A  58      -8.065 -10.677 -10.235  1.00 98.54           H  
ATOM    916  HB3 ALA A  58      -7.600  -8.999 -10.540  1.00 98.54           H  
ATOM    917  O   ALA A  58      -9.813  -7.920  -7.489  1.00 98.54           O  
ATOM    918  N   TYR A  59      -9.206  -6.747  -9.290  1.00 98.72           N  
ATOM    919  H   TYR A  59      -8.929  -6.767 -10.261  1.00 98.72           H  
ATOM    920  CA  TYR A  59      -9.296  -5.451  -8.600  1.00 98.72           C  
ATOM    921  HA  TYR A  59      -8.669  -5.489  -7.708  1.00 98.72           H  
ATOM    922  C   TYR A  59     -10.709  -5.122  -8.116  1.00 98.72           C  
ATOM    923  CB  TYR A  59      -8.775  -4.334  -9.506  1.00 98.72           C  
ATOM    924  HB2 TYR A  59      -9.279  -3.401  -9.254  1.00 98.72           H  
ATOM    925  HB3 TYR A  59      -9.006  -4.555 -10.548  1.00 98.72           H  
ATOM    926  O   TYR A  59     -10.876  -4.535  -7.046  1.00 98.72           O  
ATOM    927  CG  TYR A  59      -7.294  -4.109  -9.328  1.00 98.72           C  
ATOM    928  CD1 TYR A  59      -6.844  -3.428  -8.182  1.00 98.72           C  
ATOM    929  HD1 TYR A  59      -7.556  -3.050  -7.463  1.00 98.72           H  
ATOM    930  CD2 TYR A  59      -6.371  -4.586 -10.275  1.00 98.72           C  
ATOM    931  HD2 TYR A  59      -6.706  -5.112 -11.157  1.00 98.72           H  
ATOM    932  CE1 TYR A  59      -5.472  -3.224  -7.975  1.00 98.72           C  
ATOM    933  HE1 TYR A  59      -5.132  -2.707  -7.090  1.00 98.72           H  
ATOM    934  CE2 TYR A  59      -4.997  -4.355 -10.087  1.00 98.72           C  
ATOM    935  HE2 TYR A  59      -4.277  -4.686 -10.821  1.00 98.72           H  
ATOM    936  OH  TYR A  59      -3.234  -3.432  -8.756  1.00 98.72           O  
ATOM    937  HH  TYR A  59      -3.068  -2.944  -7.945  1.00 98.72           H  
ATOM    938  CZ  TYR A  59      -4.550  -3.681  -8.935  1.00 98.72           C  
ATOM    939  N   LYS A  60     -11.738  -5.541  -8.853  1.00 98.64           N  
ATOM    940  H   LYS A  60     -11.528  -5.935  -9.759  1.00 98.64           H  
ATOM    941  CA  LYS A  60     -13.143  -5.415  -8.456  1.00 98.64           C  
ATOM    942  HA  LYS A  60     -13.361  -4.371  -8.231  1.00 98.64           H  
ATOM    943  C   LYS A  60     -13.467  -6.225  -7.204  1.00 98.64           C  
ATOM    944  CB  LYS A  60     -14.001  -5.844  -9.648  1.00 98.64           C  
ATOM    945  HB2 LYS A  60     -13.640  -6.799 -10.030  1.00 98.64           H  
ATOM    946  HB3 LYS A  60     -13.886  -5.101 -10.437  1.00 98.64           H  
ATOM    947  O   LYS A  60     -14.075  -5.687  -6.277  1.00 98.64           O  
ATOM    948  CG  LYS A  60     -15.485  -5.999  -9.303  1.00 98.64           C  
ATOM    949  HG2 LYS A  60     -15.632  -6.789  -8.567  1.00 98.64           H  
ATOM    950  HG3 LYS A  60     -15.870  -5.060  -8.904  1.00 98.64           H  
ATOM    951  CD  LYS A  60     -16.226  -6.380 -10.579  1.00 98.64           C  
ATOM    952  HD2 LYS A  60     -15.999  -5.634 -11.341  1.00 98.64           H  
ATOM    953  HD3 LYS A  60     -15.879  -7.353 -10.926  1.00 98.64           H  
ATOM    954  CE  LYS A  60     -17.730  -6.419 -10.344  1.00 98.64           C  
ATOM    955  HE2 LYS A  60     -17.984  -7.234  -9.666  1.00 98.64           H  
ATOM    956  HE3 LYS A  60     -18.020  -5.468  -9.898  1.00 98.64           H  
ATOM    957  NZ  LYS A  60     -18.413  -6.552 -11.644  1.00 98.64           N  
ATOM    958  HZ1 LYS A  60     -19.359  -6.202 -11.600  1.00 98.64           H  
ATOM    959  HZ2 LYS A  60     -18.026  -5.846 -12.253  1.00 98.64           H  
ATOM    960  HZ3 LYS A  60     -18.317  -7.455 -12.088  1.00 98.64           H  
ATOM    961  N   ASN A  61     -13.089  -7.502  -7.196  1.00 97.76           N  
ATOM    962  H   ASN A  61     -12.594  -7.850  -8.005  1.00 97.76           H  
ATOM    963  CA  ASN A  61     -13.477  -8.461  -6.160  1.00 97.76           C  
ATOM    964  HA  ASN A  61     -14.432  -8.155  -5.732  1.00 97.76           H  
ATOM    965  C   ASN A  61     -12.493  -8.537  -4.981  1.00 97.76           C  
ATOM    966  CB  ASN A  61     -13.671  -9.833  -6.820  1.00 97.76           C  
ATOM    967  HB2 ASN A  61     -13.858 -10.581  -6.049  1.00 97.76           H  
ATOM    968  HB3 ASN A  61     -12.752 -10.113  -7.336  1.00 97.76           H  
ATOM    969  O   ASN A  61     -12.838  -9.110  -3.951  1.00 97.76           O  
ATOM    970  CG  ASN A  61     -14.843  -9.873  -7.786  1.00 97.76           C  
ATOM    971  ND2 ASN A  61     -14.658 -10.483  -8.932  1.00 97.76           N  
ATOM    972 HD21 ASN A  61     -15.425 -10.553  -9.585  1.00 97.76           H  
ATOM    973 HD22 ASN A  61     -13.721 -10.738  -9.210  1.00 97.76           H  
ATOM    974  OD1 ASN A  61     -15.933  -9.381  -7.520  1.00 97.76           O  
ATOM    975  N   GLY A  62     -11.304  -7.951  -5.119  1.00 97.79           N  
ATOM    976  H   GLY A  62     -11.044  -7.635  -6.042  1.00 97.79           H  
ATOM    977  CA  GLY A  62     -10.228  -8.035  -4.138  1.00 97.79           C  
ATOM    978  HA2 GLY A  62     -10.635  -8.065  -3.128  1.00 97.79           H  
ATOM    979  HA3 GLY A  62      -9.608  -7.142  -4.225  1.00 97.79           H  
ATOM    980  C   GLY A  62      -9.337  -9.261  -4.341  1.00 97.79           C  
ATOM    981  O   GLY A  62      -9.730 -10.262  -4.943  1.00 97.79           O  
ATOM    982  N   PHE A  63      -8.109  -9.172  -3.837  1.00 97.41           N  
ATOM    983  H   PHE A  63      -7.871  -8.345  -3.307  1.00 97.41           H  
ATOM    984  CA  PHE A  63      -7.101 -10.230  -3.918  1.00 97.41           C  
ATOM    985  HA  PHE A  63      -7.595 -11.193  -3.793  1.00 97.41           H  
ATOM    986  C   PHE A  63      -6.065 -10.088  -2.796  1.00 97.41           C  
ATOM    987  CB  PHE A  63      -6.423 -10.211  -5.299  1.00 97.41           C  
ATOM    988  HB2 PHE A  63      -5.675 -11.002  -5.345  1.00 97.41           H  
ATOM    989  HB3 PHE A  63      -7.171 -10.445  -6.057  1.00 97.41           H  
ATOM    990  O   PHE A  63      -5.965  -9.044  -2.151  1.00 97.41           O  
ATOM    991  CG  PHE A  63      -5.760  -8.896  -5.660  1.00 97.41           C  
ATOM    992  CD1 PHE A  63      -6.450  -7.958  -6.449  1.00 97.41           C  
ATOM    993  HD1 PHE A  63      -7.448  -8.180  -6.794  1.00 97.41           H  
ATOM    994  CD2 PHE A  63      -4.459  -8.604  -5.214  1.00 97.41           C  
ATOM    995  HD2 PHE A  63      -3.915  -9.320  -4.615  1.00 97.41           H  
ATOM    996  CE1 PHE A  63      -5.841  -6.741  -6.800  1.00 97.41           C  
ATOM    997  HE1 PHE A  63      -6.361  -6.035  -7.430  1.00 97.41           H  
ATOM    998  CE2 PHE A  63      -3.856  -7.381  -5.551  1.00 97.41           C  
ATOM    999  HE2 PHE A  63      -2.855  -7.163  -5.210  1.00 97.41           H  
ATOM   1000  CZ  PHE A  63      -4.543  -6.451  -6.349  1.00 97.41           C  
ATOM   1001  HZ  PHE A  63      -4.067  -5.522  -6.627  1.00 97.41           H  
ATOM   1002  N   GLY A  64      -5.272 -11.139  -2.580  1.00 95.89           N  
ATOM   1003  H   GLY A  64      -5.407 -11.963  -3.148  1.00 95.89           H  
ATOM   1004  CA  GLY A  64      -4.308 -11.218  -1.481  1.00 95.89           C  
ATOM   1005  HA2 GLY A  64      -3.862 -10.238  -1.317  1.00 95.89           H  
ATOM   1006  HA3 GLY A  64      -3.502 -11.904  -1.744  1.00 95.89           H  
ATOM   1007  C   GLY A  64      -4.941 -11.690  -0.174  1.00 95.89           C  
ATOM   1008  O   GLY A  64      -6.026 -12.277  -0.164  1.00 95.89           O  
ATOM   1009  N   THR A  65      -4.251 -11.466   0.947  1.00 92.83           N  
ATOM   1010  H   THR A  65      -3.407 -10.914   0.886  1.00 92.83           H  
ATOM   1011  CA  THR A  65      -4.766 -11.840   2.274  1.00 92.83           C  
ATOM   1012  HA  THR A  65      -5.844 -11.978   2.193  1.00 92.83           H  
ATOM   1013  C   THR A  65      -4.544 -10.732   3.294  1.00 92.83           C  
ATOM   1014  CB  THR A  65      -4.190 -13.169   2.803  1.00 92.83           C  
ATOM   1015  HB  THR A  65      -4.806 -13.477   3.647  1.00 92.83           H  
ATOM   1016  O   THR A  65      -3.494 -10.102   3.334  1.00 92.83           O  
ATOM   1017  CG2 THR A  65      -4.187 -14.311   1.789  1.00 92.83           C  
ATOM   1018 HG21 THR A  65      -5.194 -14.459   1.398  1.00 92.83           H  
ATOM   1019 HG22 THR A  65      -3.512 -14.088   0.963  1.00 92.83           H  
ATOM   1020 HG23 THR A  65      -3.858 -15.228   2.277  1.00 92.83           H  
ATOM   1021  OG1 THR A  65      -2.875 -13.024   3.275  1.00 92.83           O  
ATOM   1022  HG1 THR A  65      -2.333 -12.756   2.530  1.00 92.83           H  
ATOM   1023  N   VAL A  66      -5.506 -10.539   4.195  1.00 88.86           N  
ATOM   1024  H   VAL A  66      -6.376 -11.040   4.077  1.00 88.86           H  
ATOM   1025  CA  VAL A  66      -5.445  -9.520   5.261  1.00 88.86           C  
ATOM   1026  HA  VAL A  66      -5.334  -8.542   4.792  1.00 88.86           H  
ATOM   1027  C   VAL A  66      -4.252  -9.671   6.219  1.00 88.86           C  
ATOM   1028  CB  VAL A  66      -6.756  -9.511   6.061  1.00 88.86           C  
ATOM   1029  HB  VAL A  66      -6.666  -8.799   6.882  1.00 88.86           H  
ATOM   1030  O   VAL A  66      -3.893  -8.729   6.922  1.00 88.86           O  
ATOM   1031  CG1 VAL A  66      -7.935  -9.067   5.191  1.00 88.86           C  
ATOM   1032 HG11 VAL A  66      -7.727  -8.087   4.763  1.00 88.86           H  
ATOM   1033 HG12 VAL A  66      -8.121  -9.773   4.382  1.00 88.86           H  
ATOM   1034 HG13 VAL A  66      -8.830  -8.991   5.809  1.00 88.86           H  
ATOM   1035  CG2 VAL A  66      -7.083 -10.886   6.655  1.00 88.86           C  
ATOM   1036 HG21 VAL A  66      -6.341 -11.154   7.407  1.00 88.86           H  
ATOM   1037 HG22 VAL A  66      -7.125 -11.656   5.884  1.00 88.86           H  
ATOM   1038 HG23 VAL A  66      -8.067 -10.829   7.121  1.00 88.86           H  
ATOM   1039  N   CYS A  67      -3.620 -10.847   6.253  1.00 85.38           N  
ATOM   1040  H   CYS A  67      -3.925 -11.564   5.610  1.00 85.38           H  
ATOM   1041  CA  CYS A  67      -2.421 -11.116   7.049  1.00 85.38           C  
ATOM   1042  HA  CYS A  67      -2.469 -10.540   7.973  1.00 85.38           H  
ATOM   1043  C   CYS A  67      -1.112 -10.706   6.344  1.00 85.38           C  
ATOM   1044  CB  CYS A  67      -2.398 -12.607   7.411  1.00 85.38           C  
ATOM   1045  HB2 CYS A  67      -1.488 -12.818   7.972  1.00 85.38           H  
ATOM   1046  HB3 CYS A  67      -2.381 -13.199   6.496  1.00 85.38           H  
ATOM   1047  O   CYS A  67      -0.047 -10.829   6.941  1.00 85.38           O  
ATOM   1048  SG  CYS A  67      -3.846 -13.055   8.419  1.00 85.38           S  
ATOM   1049  HG  CYS A  67      -3.537 -14.348   8.545  1.00 85.38           H  
ATOM   1050  N   SER A  68      -1.188 -10.256   5.093  1.00 92.74           N  
ATOM   1051  H   SER A  68      -2.101 -10.119   4.685  1.00 92.74           H  
ATOM   1052  CA  SER A  68      -0.068 -10.012   4.182  1.00 92.74           C  
ATOM   1053  HA  SER A  68       0.840  -9.769   4.733  1.00 92.74           H  
ATOM   1054  C   SER A  68      -0.422  -8.810   3.288  1.00 92.74           C  
ATOM   1055  CB  SER A  68       0.152 -11.331   3.418  1.00 92.74           C  
ATOM   1056  HB2 SER A  68       0.432 -12.106   4.131  1.00 92.74           H  
ATOM   1057  HB3 SER A  68      -0.793 -11.617   2.957  1.00 92.74           H  
ATOM   1058  O   SER A  68      -1.106  -7.882   3.731  1.00 92.74           O  
ATOM   1059  OG  SER A  68       1.118 -11.300   2.393  1.00 92.74           O  
ATOM   1060  HG  SER A  68       1.967 -10.978   2.705  1.00 92.74           H  
ATOM   1061  N   ASP A  69       0.045  -8.821   2.048  1.00 95.75           N  
ATOM   1062  H   ASP A  69       0.625  -9.602   1.777  1.00 95.75           H  
ATOM   1063  CA  ASP A  69      -0.284  -7.868   1.011  1.00 95.75           C  
ATOM   1064  HA  ASP A  69      -0.266  -6.876   1.461  1.00 95.75           H  
ATOM   1065  C   ASP A  69      -1.688  -8.162   0.462  1.00 95.75           C  
ATOM   1066  CB  ASP A  69       0.782  -7.943  -0.091  1.00 95.75           C  
ATOM   1067  HB2 ASP A  69       0.461  -7.306  -0.916  1.00 95.75           H  
ATOM   1068  HB3 ASP A  69       0.855  -8.972  -0.443  1.00 95.75           H  
ATOM   1069  O   ASP A  69      -2.022  -9.315   0.165  1.00 95.75           O  
ATOM   1070  CG  ASP A  69       2.180  -7.480   0.316  1.00 95.75           C  
ATOM   1071  OD1 ASP A  69       2.421  -7.169   1.502  1.00 95.75           O  
ATOM   1072  OD2 ASP A  69       3.031  -7.350  -0.588  1.00 95.75           O  
ATOM   1073  N   TYR A  70      -2.535  -7.138   0.336  1.00 97.20           N  
ATOM   1074  H   TYR A  70      -2.214  -6.206   0.556  1.00 97.20           H  
ATOM   1075  CA  TYR A  70      -3.875  -7.312  -0.233  1.00 97.20           C  
ATOM   1076  HA  TYR A  70      -3.779  -7.985  -1.086  1.00 97.20           H  
ATOM   1077  C   TYR A  70      -4.493  -6.020  -0.759  1.00 97.20           C  
ATOM   1078  CB  TYR A  70      -4.821  -7.981   0.782  1.00 97.20           C  
ATOM   1079  HB2 TYR A  70      -5.637  -8.458   0.239  1.00 97.20           H  
ATOM   1080  HB3 TYR A  70      -4.288  -8.782   1.293  1.00 97.20           H  
ATOM   1081  O   TYR A  70      -4.147  -4.914  -0.334  1.00 97.20           O  
ATOM   1082  CG  TYR A  70      -5.433  -7.075   1.825  1.00 97.20           C  
ATOM   1083  CD1 TYR A  70      -4.695  -6.733   2.972  1.00 97.20           C  
ATOM   1084  HD1 TYR A  70      -3.687  -7.103   3.088  1.00 97.20           H  
ATOM   1085  CD2 TYR A  70      -6.753  -6.607   1.659  1.00 97.20           C  
ATOM   1086  HD2 TYR A  70      -7.314  -6.883   0.779  1.00 97.20           H  
ATOM   1087  CE1 TYR A  70      -5.288  -5.941   3.970  1.00 97.20           C  
ATOM   1088  HE1 TYR A  70      -4.741  -5.687   4.866  1.00 97.20           H  
ATOM   1089  CE2 TYR A  70      -7.340  -5.789   2.642  1.00 97.20           C  
ATOM   1090  HE2 TYR A  70      -8.353  -5.434   2.525  1.00 97.20           H  
ATOM   1091  OH  TYR A  70      -7.176  -4.768   4.806  1.00 97.20           O  
ATOM   1092  HH  TYR A  70      -7.905  -4.220   4.509  1.00 97.20           H  
ATOM   1093  CZ  TYR A  70      -6.608  -5.477   3.806  1.00 97.20           C  
ATOM   1094  N   TRP A  71      -5.457  -6.200  -1.658  1.00 98.14           N  
ATOM   1095  H   TRP A  71      -5.657  -7.150  -1.937  1.00 98.14           H  
ATOM   1096  CA  TRP A  71      -6.396  -5.185  -2.108  1.00 98.14           C  
ATOM   1097  HA  TRP A  71      -6.168  -4.227  -1.639  1.00 98.14           H  
ATOM   1098  C   TRP A  71      -7.804  -5.610  -1.708  1.00 98.14           C  
ATOM   1099  CB  TRP A  71      -6.299  -5.023  -3.625  1.00 98.14           C  
ATOM   1100  HB2 TRP A  71      -6.532  -5.974  -4.102  1.00 98.14           H  
ATOM   1101  HB3 TRP A  71      -5.275  -4.758  -3.888  1.00 98.14           H  
ATOM   1102  O   TRP A  71      -8.226  -6.728  -2.007  1.00 98.14           O  
ATOM   1103  CG  TRP A  71      -7.212  -3.968  -4.164  1.00 98.14           C  
ATOM   1104  CD1 TRP A  71      -8.340  -4.164  -4.884  1.00 98.14           C  
ATOM   1105  HD1 TRP A  71      -8.718  -5.127  -5.193  1.00 98.14           H  
ATOM   1106  CD2 TRP A  71      -7.067  -2.524  -4.040  1.00 98.14           C  
ATOM   1107  CE2 TRP A  71      -8.161  -1.895  -4.695  1.00 98.14           C  
ATOM   1108  CE3 TRP A  71      -6.091  -1.687  -3.469  1.00 98.14           C  
ATOM   1109  HE3 TRP A  71      -5.238  -2.152  -2.996  1.00 98.14           H  
ATOM   1110  NE1 TRP A  71      -8.910  -2.940  -5.185  1.00 98.14           N  
ATOM   1111  HE1 TRP A  71      -9.695  -2.807  -5.807  1.00 98.14           H  
ATOM   1112  CH2 TRP A  71      -7.288   0.307  -4.200  1.00 98.14           C  
ATOM   1113  HH2 TRP A  71      -7.347   1.382  -4.285  1.00 98.14           H  
ATOM   1114  CZ2 TRP A  71      -8.279  -0.500  -4.775  1.00 98.14           C  
ATOM   1115  HZ2 TRP A  71      -9.104  -0.043  -5.301  1.00 98.14           H  
ATOM   1116  CZ3 TRP A  71      -6.194  -0.284  -3.550  1.00 98.14           C  
ATOM   1117  HZ3 TRP A  71      -5.425   0.351  -3.137  1.00 98.14           H  
ATOM   1118  N   MET A  72      -8.540  -4.730  -1.031  1.00 97.37           N  
ATOM   1119  H   MET A  72      -8.133  -3.836  -0.795  1.00 97.37           H  
ATOM   1120  CA  MET A  72      -9.863  -5.064  -0.505  1.00 97.37           C  
ATOM   1121  HA  MET A  72      -9.771  -5.959   0.111  1.00 97.37           H  
ATOM   1122  C   MET A  72     -10.873  -5.386  -1.607  1.00 97.37           C  
ATOM   1123  CB  MET A  72     -10.353  -3.916   0.382  1.00 97.37           C  
ATOM   1124  HB2 MET A  72      -9.638  -3.793   1.195  1.00 97.37           H  
ATOM   1125  HB3 MET A  72     -10.406  -2.991  -0.191  1.00 97.37           H  
ATOM   1126  O   MET A  72     -11.715  -6.250  -1.400  1.00 97.37           O  
ATOM   1127  CG  MET A  72     -11.722  -4.217   0.990  1.00 97.37           C  
ATOM   1128  HG2 MET A  72     -12.482  -4.178   0.211  1.00 97.37           H  
ATOM   1129  HG3 MET A  72     -11.699  -5.227   1.398  1.00 97.37           H  
ATOM   1130  SD  MET A  72     -12.189  -3.084   2.315  1.00 97.37           S  
ATOM   1131  CE  MET A  72     -13.601  -4.012   2.940  1.00 97.37           C  
ATOM   1132  HE1 MET A  72     -14.440  -3.923   2.249  1.00 97.37           H  
ATOM   1133  HE2 MET A  72     -13.874  -3.608   3.915  1.00 97.37           H  
ATOM   1134  HE3 MET A  72     -13.334  -5.062   3.057  1.00 97.37           H  
ATOM   1135  N   GLY A  73     -10.776  -4.722  -2.759  1.00 98.09           N  
ATOM   1136  H   GLY A  73     -10.015  -4.066  -2.862  1.00 98.09           H  
ATOM   1137  CA  GLY A  73     -11.715  -4.848  -3.869  1.00 98.09           C  
ATOM   1138  HA2 GLY A  73     -12.403  -5.678  -3.705  1.00 98.09           H  
ATOM   1139  HA3 GLY A  73     -11.148  -5.070  -4.773  1.00 98.09           H  
ATOM   1140  C   GLY A  73     -12.542  -3.581  -4.071  1.00 98.09           C  
ATOM   1141  O   GLY A  73     -13.172  -3.081  -3.136  1.00 98.09           O  
ATOM   1142  N   ASN A  74     -12.573  -3.068  -5.302  1.00 98.69           N  
ATOM   1143  H   ASN A  74     -12.011  -3.515  -6.013  1.00 98.69           H  
ATOM   1144  CA  ASN A  74     -13.221  -1.797  -5.634  1.00 98.69           C  
ATOM   1145  HA  ASN A  74     -12.776  -1.005  -5.032  1.00 98.69           H  
ATOM   1146  C   ASN A  74     -14.719  -1.822  -5.318  1.00 98.69           C  
ATOM   1147  CB  ASN A  74     -12.995  -1.458  -7.118  1.00 98.69           C  
ATOM   1148  HB2 ASN A  74     -13.425  -2.228  -7.758  1.00 98.69           H  
ATOM   1149  HB3 ASN A  74     -13.506  -0.517  -7.325  1.00 98.69           H  
ATOM   1150  O   ASN A  74     -15.256  -0.853  -4.789  1.00 98.69           O  
ATOM   1151  CG  ASN A  74     -11.544  -1.249  -7.497  1.00 98.69           C  
ATOM   1152  ND2 ASN A  74     -11.246  -1.077  -8.760  1.00 98.69           N  
ATOM   1153 HD21 ASN A  74     -10.290  -0.833  -8.975  1.00 98.69           H  
ATOM   1154 HD22 ASN A  74     -11.976  -0.993  -9.454  1.00 98.69           H  
ATOM   1155  OD1 ASN A  74     -10.665  -1.254  -6.660  1.00 98.69           O  
ATOM   1156  N   LYS A  75     -15.389  -2.959  -5.544  1.00 97.62           N  
ATOM   1157  H   LYS A  75     -14.879  -3.744  -5.924  1.00 97.62           H  
ATOM   1158  CA  LYS A  75     -16.804  -3.129  -5.187  1.00 97.62           C  
ATOM   1159  HA  LYS A  75     -17.405  -2.420  -5.757  1.00 97.62           H  
ATOM   1160  C   LYS A  75     -17.054  -2.820  -3.706  1.00 97.62           C  
ATOM   1161  CB  LYS A  75     -17.222  -4.562  -5.539  1.00 97.62           C  
ATOM   1162  HB2 LYS A  75     -16.567  -5.259  -5.016  1.00 97.62           H  
ATOM   1163  HB3 LYS A  75     -17.105  -4.719  -6.611  1.00 97.62           H  
ATOM   1164  O   LYS A  75     -18.005  -2.121  -3.369  1.00 97.62           O  
ATOM   1165  CG  LYS A  75     -18.676  -4.845  -5.139  1.00 97.62           C  
ATOM   1166  HG2 LYS A  75     -18.819  -4.626  -4.081  1.00 97.62           H  
ATOM   1167  HG3 LYS A  75     -19.348  -4.217  -5.724  1.00 97.62           H  
ATOM   1168  CD  LYS A  75     -19.019  -6.317  -5.355  1.00 97.62           C  
ATOM   1169  HD2 LYS A  75     -18.266  -6.931  -4.861  1.00 97.62           H  
ATOM   1170  HD3 LYS A  75     -19.031  -6.544  -6.421  1.00 97.62           H  
ATOM   1171  CE  LYS A  75     -20.388  -6.584  -4.727  1.00 97.62           C  
ATOM   1172  HE2 LYS A  75     -20.390  -6.169  -3.719  1.00 97.62           H  
ATOM   1173  HE3 LYS A  75     -21.153  -6.059  -5.299  1.00 97.62           H  
ATOM   1174  NZ  LYS A  75     -20.666  -8.037  -4.669  1.00 97.62           N  
ATOM   1175  HZ1 LYS A  75     -19.945  -8.490  -4.125  1.00 97.62           H  
ATOM   1176  HZ2 LYS A  75     -20.673  -8.438  -5.596  1.00 97.62           H  
ATOM   1177  HZ3 LYS A  75     -21.551  -8.200  -4.210  1.00 97.62           H  
ATOM   1178  N   TYR A  76     -16.195  -3.332  -2.831  1.00 96.93           N  
ATOM   1179  H   TYR A  76     -15.395  -3.838  -3.183  1.00 96.93           H  
ATOM   1180  CA  TYR A  76     -16.337  -3.184  -1.387  1.00 96.93           C  
ATOM   1181  HA  TYR A  76     -17.378  -3.342  -1.107  1.00 96.93           H  
ATOM   1182  C   TYR A  76     -15.949  -1.783  -0.918  1.00 96.93           C  
ATOM   1183  CB  TYR A  76     -15.475  -4.254  -0.720  1.00 96.93           C  
ATOM   1184  HB2 TYR A  76     -14.435  -4.093  -1.007  1.00 96.93           H  
ATOM   1185  HB3 TYR A  76     -15.519  -4.140   0.363  1.00 96.93           H  
ATOM   1186  O   TYR A  76     -16.645  -1.202  -0.089  1.00 96.93           O  
ATOM   1187  CG  TYR A  76     -15.875  -5.673  -1.064  1.00 96.93           C  
ATOM   1188  CD1 TYR A  76     -17.180  -6.146  -0.821  1.00 96.93           C  
ATOM   1189  HD1 TYR A  76     -17.934  -5.483  -0.422  1.00 96.93           H  
ATOM   1190  CD2 TYR A  76     -14.928  -6.528  -1.646  1.00 96.93           C  
ATOM   1191  HD2 TYR A  76     -13.944  -6.154  -1.887  1.00 96.93           H  
ATOM   1192  CE1 TYR A  76     -17.511  -7.484  -1.107  1.00 96.93           C  
ATOM   1193  HE1 TYR A  76     -18.501  -7.859  -0.897  1.00 96.93           H  
ATOM   1194  CE2 TYR A  76     -15.248  -7.863  -1.929  1.00 96.93           C  
ATOM   1195  HE2 TYR A  76     -14.498  -8.516  -2.350  1.00 96.93           H  
ATOM   1196  OH  TYR A  76     -16.862  -9.624  -1.979  1.00 96.93           O  
ATOM   1197  HH  TYR A  76     -16.083 -10.105  -2.268  1.00 96.93           H  
ATOM   1198  CZ  TYR A  76     -16.542  -8.345  -1.662  1.00 96.93           C  
ATOM   1199  N   ILE A  77     -14.882  -1.205  -1.476  1.00 98.18           N  
ATOM   1200  H   ILE A  77     -14.344  -1.733  -2.148  1.00 98.18           H  
ATOM   1201  CA  ILE A  77     -14.469   0.170  -1.163  1.00 98.18           C  
ATOM   1202  HA  ILE A  77     -14.333   0.254  -0.085  1.00 98.18           H  
ATOM   1203  C   ILE A  77     -15.581   1.159  -1.555  1.00 98.18           C  
ATOM   1204  CB  ILE A  77     -13.121   0.495  -1.844  1.00 98.18           C  
ATOM   1205  HB  ILE A  77     -13.234   0.336  -2.917  1.00 98.18           H  
ATOM   1206  O   ILE A  77     -15.925   2.041  -0.762  1.00 98.18           O  
ATOM   1207  CG1 ILE A  77     -11.989  -0.431  -1.337  1.00 98.18           C  
ATOM   1208 HG12 ILE A  77     -12.333  -1.464  -1.305  1.00 98.18           H  
ATOM   1209 HG13 ILE A  77     -11.717  -0.150  -0.320  1.00 98.18           H  
ATOM   1210  CG2 ILE A  77     -12.728   1.963  -1.587  1.00 98.18           C  
ATOM   1211 HG21 ILE A  77     -12.606   2.133  -0.517  1.00 98.18           H  
ATOM   1212 HG22 ILE A  77     -13.486   2.647  -1.970  1.00 98.18           H  
ATOM   1213 HG23 ILE A  77     -11.796   2.203  -2.098  1.00 98.18           H  
ATOM   1214  CD1 ILE A  77     -10.737  -0.402  -2.225  1.00 98.18           C  
ATOM   1215 HD11 ILE A  77     -10.268   0.582  -2.209  1.00 98.18           H  
ATOM   1216 HD12 ILE A  77     -10.015  -1.133  -1.859  1.00 98.18           H  
ATOM   1217 HD13 ILE A  77     -11.003  -0.659  -3.250  1.00 98.18           H  
ATOM   1218  N   HIS A  78     -16.200   0.977  -2.726  1.00 98.05           N  
ATOM   1219  H   HIS A  78     -15.858   0.264  -3.354  1.00 98.05           H  
ATOM   1220  CA  HIS A  78     -17.353   1.764  -3.166  1.00 98.05           C  
ATOM   1221  HA  HIS A  78     -17.077   2.817  -3.214  1.00 98.05           H  
ATOM   1222  C   HIS A  78     -18.540   1.637  -2.195  1.00 98.05           C  
ATOM   1223  CB  HIS A  78     -17.761   1.315  -4.576  1.00 98.05           C  
ATOM   1224  HB2 HIS A  78     -17.899   0.234  -4.594  1.00 98.05           H  
ATOM   1225  HB3 HIS A  78     -16.977   1.565  -5.290  1.00 98.05           H  
ATOM   1226  O   HIS A  78     -19.083   2.644  -1.733  1.00 98.05           O  
ATOM   1227  CG  HIS A  78     -19.042   1.970  -5.005  1.00 98.05           C  
ATOM   1228  CD2 HIS A  78     -20.257   1.360  -5.152  1.00 98.05           C  
ATOM   1229  HD2 HIS A  78     -20.455   0.305  -5.032  1.00 98.05           H  
ATOM   1230  ND1 HIS A  78     -19.240   3.319  -5.170  1.00 98.05           N  
ATOM   1231  HD1 HIS A  78     -18.520   4.027  -5.184  1.00 98.05           H  
ATOM   1232  CE1 HIS A  78     -20.540   3.516  -5.437  1.00 98.05           C  
ATOM   1233  HE1 HIS A  78     -20.991   4.475  -5.641  1.00 98.05           H  
ATOM   1234  NE2 HIS A  78     -21.206   2.348  -5.412  1.00 98.05           N  
ATOM   1235  N   GLU A  79     -18.916   0.407  -1.825  1.00 96.31           N  
ATOM   1236  H   GLU A  79     -18.460  -0.388  -2.250  1.00 96.31           H  
ATOM   1237  CA  GLU A  79     -20.051   0.160  -0.928  1.00 96.31           C  
ATOM   1238  HA  GLU A  79     -20.932   0.636  -1.361  1.00 96.31           H  
ATOM   1239  C   GLU A  79     -19.836   0.791   0.462  1.00 96.31           C  
ATOM   1240  CB  GLU A  79     -20.320  -1.356  -0.852  1.00 96.31           C  
ATOM   1241  HB2 GLU A  79     -20.399  -1.737  -1.870  1.00 96.31           H  
ATOM   1242  HB3 GLU A  79     -19.482  -1.852  -0.362  1.00 96.31           H  
ATOM   1243  O   GLU A  79     -20.755   1.396   1.024  1.00 96.31           O  
ATOM   1244  CG  GLU A  79     -21.627  -1.682  -0.107  1.00 96.31           C  
ATOM   1245  HG2 GLU A  79     -22.439  -1.129  -0.578  1.00 96.31           H  
ATOM   1246  HG3 GLU A  79     -21.541  -1.327   0.920  1.00 96.31           H  
ATOM   1247  CD  GLU A  79     -22.003  -3.180  -0.088  1.00 96.31           C  
ATOM   1248  OE1 GLU A  79     -22.874  -3.535   0.748  1.00 96.31           O  
ATOM   1249  OE2 GLU A  79     -21.454  -3.964  -0.896  1.00 96.31           O  
ATOM   1250  N   ILE A  80     -18.610   0.732   1.003  1.00 96.10           N  
ATOM   1251  H   ILE A  80     -17.896   0.223   0.501  1.00 96.10           H  
ATOM   1252  CA  ILE A  80     -18.265   1.389   2.274  1.00 96.10           C  
ATOM   1253  HA  ILE A  80     -18.996   1.083   3.022  1.00 96.10           H  
ATOM   1254  C   ILE A  80     -18.372   2.907   2.135  1.00 96.10           C  
ATOM   1255  CB  ILE A  80     -16.858   0.987   2.783  1.00 96.10           C  
ATOM   1256  HB  ILE A  80     -16.123   1.203   2.008  1.00 96.10           H  
ATOM   1257  O   ILE A  80     -19.070   3.549   2.926  1.00 96.10           O  
ATOM   1258  CG1 ILE A  80     -16.810  -0.516   3.108  1.00 96.10           C  
ATOM   1259 HG12 ILE A  80     -17.175  -1.062   2.239  1.00 96.10           H  
ATOM   1260 HG13 ILE A  80     -17.461  -0.737   3.954  1.00 96.10           H  
ATOM   1261  CG2 ILE A  80     -16.496   1.785   4.052  1.00 96.10           C  
ATOM   1262 HG21 ILE A  80     -15.547   1.447   4.469  1.00 96.10           H  
ATOM   1263 HG22 ILE A  80     -16.384   2.843   3.815  1.00 96.10           H  
ATOM   1264 HG23 ILE A  80     -17.274   1.660   4.806  1.00 96.10           H  
ATOM   1265  CD1 ILE A  80     -15.417  -1.083   3.374  1.00 96.10           C  
ATOM   1266 HD11 ILE A  80     -14.993  -0.676   4.292  1.00 96.10           H  
ATOM   1267 HD12 ILE A  80     -15.516  -2.163   3.488  1.00 96.10           H  
ATOM   1268 HD13 ILE A  80     -14.758  -0.869   2.533  1.00 96.10           H  
ATOM   1269  N   THR A  81     -17.689   3.485   1.145  1.00 97.08           N  
ATOM   1270  H   THR A  81     -17.195   2.894   0.491  1.00 97.08           H  
ATOM   1271  CA  THR A  81     -17.552   4.943   1.010  1.00 97.08           C  
ATOM   1272  HA  THR A  81     -17.321   5.350   1.995  1.00 97.08           H  
ATOM   1273  C   THR A  81     -18.844   5.637   0.580  1.00 97.08           C  
ATOM   1274  CB  THR A  81     -16.386   5.340   0.098  1.00 97.08           C  
ATOM   1275  HB  THR A  81     -16.394   6.424  -0.012  1.00 97.08           H  
ATOM   1276  O   THR A  81     -19.045   6.795   0.922  1.00 97.08           O  
ATOM   1277  CG2 THR A  81     -15.036   4.933   0.691  1.00 97.08           C  
ATOM   1278 HG21 THR A  81     -14.970   3.852   0.818  1.00 97.08           H  
ATOM   1279 HG22 THR A  81     -14.242   5.265   0.022  1.00 97.08           H  
ATOM   1280 HG23 THR A  81     -14.902   5.420   1.657  1.00 97.08           H  
ATOM   1281  OG1 THR A  81     -16.488   4.752  -1.177  1.00 97.08           O  
ATOM   1282  HG1 THR A  81     -16.292   3.815  -1.094  1.00 97.08           H  
ATOM   1283  N   THR A  82     -19.795   4.925  -0.029  1.00 95.25           N  
ATOM   1284  H   THR A  82     -19.544   4.019  -0.397  1.00 95.25           H  
ATOM   1285  CA  THR A  82     -21.144   5.454  -0.315  1.00 95.25           C  
ATOM   1286  HA  THR A  82     -21.040   6.451  -0.744  1.00 95.25           H  
ATOM   1287  C   THR A  82     -22.009   5.591   0.949  1.00 95.25           C  
ATOM   1288  CB  THR A  82     -21.831   4.575  -1.372  1.00 95.25           C  
ATOM   1289  HB  THR A  82     -21.950   3.560  -0.994  1.00 95.25           H  
ATOM   1290  O   THR A  82     -22.981   6.348   0.983  1.00 95.25           O  
ATOM   1291  CG2 THR A  82     -23.188   5.107  -1.833  1.00 95.25           C  
ATOM   1292 HG21 THR A  82     -23.531   4.522  -2.686  1.00 95.25           H  
ATOM   1293 HG22 THR A  82     -23.091   6.149  -2.137  1.00 95.25           H  
ATOM   1294 HG23 THR A  82     -23.924   5.019  -1.033  1.00 95.25           H  
ATOM   1295  OG1 THR A  82     -21.031   4.552  -2.525  1.00 95.25           O  
ATOM   1296  HG1 THR A  82     -20.323   3.914  -2.410  1.00 95.25           H  
ATOM   1297  N   SER A  83     -21.666   4.899   2.043  1.00 93.65           N  
ATOM   1298  H   SER A  83     -20.850   4.307   1.983  1.00 93.65           H  
ATOM   1299  CA  SER A  83     -22.466   4.896   3.281  1.00 93.65           C  
ATOM   1300  HA  SER A  83     -23.514   4.860   2.982  1.00 93.65           H  
ATOM   1301  C   SER A  83     -22.315   6.150   4.162  1.00 93.65           C  
ATOM   1302  CB  SER A  83     -22.187   3.623   4.083  1.00 93.65           C  
ATOM   1303  HB2 SER A  83     -22.990   3.488   4.808  1.00 93.65           H  
ATOM   1304  HB3 SER A  83     -22.178   2.762   3.414  1.00 93.65           H  
ATOM   1305  O   SER A  83     -22.977   6.271   5.204  1.00 93.65           O  
ATOM   1306  OG  SER A  83     -20.959   3.698   4.781  1.00 93.65           O  
ATOM   1307  HG  SER A  83     -20.255   3.619   4.132  1.00 93.65           H  
ATOM   1308  N   GLY A  84     -21.442   7.083   3.783  1.00 93.97           N  
ATOM   1309  H   GLY A  84     -20.928   6.947   2.925  1.00 93.97           H  
ATOM   1310  CA  GLY A  84     -21.207   8.331   4.500  1.00 93.97           C  
ATOM   1311  HA2 GLY A  84     -21.132   8.128   5.569  1.00 93.97           H  
ATOM   1312  HA3 GLY A  84     -22.043   9.008   4.325  1.00 93.97           H  
ATOM   1313  C   GLY A  84     -19.925   9.017   4.044  1.00 93.97           C  
ATOM   1314  O   GLY A  84     -19.332   8.644   3.048  1.00 93.97           O  
ATOM   1315  N   LYS A  85     -19.469  10.019   4.795  1.00 96.11           N  
ATOM   1316  H   LYS A  85     -19.980  10.285   5.625  1.00 96.11           H  
ATOM   1317  CA  LYS A  85     -18.180  10.666   4.537  1.00 96.11           C  
ATOM   1318  HA  LYS A  85     -17.997  10.670   3.463  1.00 96.11           H  
ATOM   1319  C   LYS A  85     -17.055   9.861   5.194  1.00 96.11           C  
ATOM   1320  CB  LYS A  85     -18.263  12.120   5.016  1.00 96.11           C  
ATOM   1321  HB2 LYS A  85     -19.138  12.586   4.564  1.00 96.11           H  
ATOM   1322  HB3 LYS A  85     -18.380  12.140   6.099  1.00 96.11           H  
ATOM   1323  O   LYS A  85     -17.179   9.504   6.368  1.00 96.11           O  
ATOM   1324  CG  LYS A  85     -17.027  12.929   4.614  1.00 96.11           C  
ATOM   1325  HG2 LYS A  85     -16.141  12.490   5.074  1.00 96.11           H  
ATOM   1326  HG3 LYS A  85     -16.911  12.898   3.531  1.00 96.11           H  
ATOM   1327  CD  LYS A  85     -17.162  14.386   5.070  1.00 96.11           C  
ATOM   1328  HD2 LYS A  85     -17.360  14.406   6.141  1.00 96.11           H  
ATOM   1329  HD3 LYS A  85     -17.980  14.872   4.538  1.00 96.11           H  
ATOM   1330  CE  LYS A  85     -15.842  15.096   4.768  1.00 96.11           C  
ATOM   1331  HE2 LYS A  85     -15.038  14.425   5.072  1.00 96.11           H  
ATOM   1332  HE3 LYS A  85     -15.748  15.248   3.693  1.00 96.11           H  
ATOM   1333  NZ  LYS A  85     -15.686  16.370   5.507  1.00 96.11           N  
ATOM   1334  HZ1 LYS A  85     -15.597  16.182   6.496  1.00 96.11           H  
ATOM   1335  HZ2 LYS A  85     -14.818  16.804   5.227  1.00 96.11           H  
ATOM   1336  HZ3 LYS A  85     -16.453  17.003   5.334  1.00 96.11           H  
ATOM   1337  N   PHE A  86     -15.979   9.589   4.464  1.00 97.71           N  
ATOM   1338  H   PHE A  86     -15.939   9.898   3.503  1.00 97.71           H  
ATOM   1339  CA  PHE A  86     -14.817   8.851   4.960  1.00 97.71           C  
ATOM   1340  HA  PHE A  86     -14.922   8.678   6.031  1.00 97.71           H  
ATOM   1341  C   PHE A  86     -13.536   9.657   4.775  1.00 97.71           C  
ATOM   1342  CB  PHE A  86     -14.716   7.476   4.279  1.00 97.71           C  
ATOM   1343  HB2 PHE A  86     -14.871   7.588   3.206  1.00 97.71           H  
ATOM   1344  HB3 PHE A  86     -13.704   7.093   4.417  1.00 97.71           H  
ATOM   1345  O   PHE A  86     -13.359  10.328   3.763  1.00 97.71           O  
ATOM   1346  CG  PHE A  86     -15.693   6.456   4.831  1.00 97.71           C  
ATOM   1347  CD1 PHE A  86     -15.253   5.458   5.721  1.00 97.71           C  
ATOM   1348  HD1 PHE A  86     -14.205   5.389   5.970  1.00 97.71           H  
ATOM   1349  CD2 PHE A  86     -17.047   6.503   4.457  1.00 97.71           C  
ATOM   1350  HD2 PHE A  86     -17.378   7.230   3.730  1.00 97.71           H  
ATOM   1351  CE1 PHE A  86     -16.166   4.530   6.254  1.00 97.71           C  
ATOM   1352  HE1 PHE A  86     -15.818   3.740   6.902  1.00 97.71           H  
ATOM   1353  CE2 PHE A  86     -17.963   5.585   4.996  1.00 97.71           C  
ATOM   1354  HE2 PHE A  86     -18.993   5.613   4.674  1.00 97.71           H  
ATOM   1355  CZ  PHE A  86     -17.524   4.597   5.895  1.00 97.71           C  
ATOM   1356  HZ  PHE A  86     -18.222   3.860   6.263  1.00 97.71           H  
ATOM   1357  N   ASP A  87     -12.653   9.544   5.759  1.00 97.87           N  
ATOM   1358  H   ASP A  87     -12.906   8.991   6.565  1.00 97.87           H  
ATOM   1359  CA  ASP A  87     -11.254   9.925   5.659  1.00 97.87           C  
ATOM   1360  HA  ASP A  87     -11.170  10.865   5.113  1.00 97.87           H  
ATOM   1361  C   ASP A  87     -10.483   8.819   4.938  1.00 97.87           C  
ATOM   1362  CB  ASP A  87     -10.626  10.067   7.056  1.00 97.87           C  
ATOM   1363  HB2 ASP A  87      -9.554  10.220   6.928  1.00 97.87           H  
ATOM   1364  HB3 ASP A  87     -10.755   9.129   7.596  1.00 97.87           H  
ATOM   1365  O   ASP A  87     -10.754   7.637   5.179  1.00 97.87           O  
ATOM   1366  CG  ASP A  87     -11.157  11.195   7.934  1.00 97.87           C  
ATOM   1367  OD1 ASP A  87     -12.132  11.871   7.562  1.00 97.87           O  
ATOM   1368  OD2 ASP A  87     -10.572  11.366   9.032  1.00 97.87           O  
ATOM   1369  N   LEU A  88      -9.458   9.190   4.174  1.00 98.63           N  
ATOM   1370  H   LEU A  88      -9.310  10.182   4.048  1.00 98.63           H  
ATOM   1371  CA  LEU A  88      -8.387   8.293   3.736  1.00 98.63           C  
ATOM   1372  HA  LEU A  88      -8.635   7.266   4.005  1.00 98.63           H  
ATOM   1373  C   LEU A  88      -7.093   8.670   4.445  1.00 98.63           C  
ATOM   1374  CB  LEU A  88      -8.230   8.358   2.207  1.00 98.63           C  
ATOM   1375  HB2 LEU A  88      -9.103   7.874   1.769  1.00 98.63           H  
ATOM   1376  HB3 LEU A  88      -8.216   9.405   1.904  1.00 98.63           H  
ATOM   1377  O   LEU A  88      -6.705   9.834   4.463  1.00 98.63           O  
ATOM   1378  CG  LEU A  88      -6.981   7.673   1.621  1.00 98.63           C  
ATOM   1379  HG  LEU A  88      -6.089   8.004   2.152  1.00 98.63           H  
ATOM   1380  CD1 LEU A  88      -7.087   6.152   1.723  1.00 98.63           C  
ATOM   1381 HD11 LEU A  88      -6.187   5.707   1.297  1.00 98.63           H  
ATOM   1382 HD12 LEU A  88      -7.958   5.801   1.170  1.00 98.63           H  
ATOM   1383 HD13 LEU A  88      -7.168   5.846   2.766  1.00 98.63           H  
ATOM   1384  CD2 LEU A  88      -6.794   8.045   0.153  1.00 98.63           C  
ATOM   1385 HD21 LEU A  88      -7.610   7.644  -0.449  1.00 98.63           H  
ATOM   1386 HD22 LEU A  88      -6.766   9.128   0.038  1.00 98.63           H  
ATOM   1387 HD23 LEU A  88      -5.853   7.636  -0.215  1.00 98.63           H  
ATOM   1388  N   ARG A  89      -6.383   7.677   4.969  1.00 98.39           N  
ATOM   1389  H   ARG A  89      -6.778   6.748   4.929  1.00 98.39           H  
ATOM   1390  CA  ARG A  89      -5.000   7.796   5.418  1.00 98.39           C  
ATOM   1391  HA  ARG A  89      -4.644   8.807   5.219  1.00 98.39           H  
ATOM   1392  C   ARG A  89      -4.127   6.841   4.613  1.00 98.39           C  
ATOM   1393  CB  ARG A  89      -4.939   7.553   6.930  1.00 98.39           C  
ATOM   1394  HB2 ARG A  89      -5.541   8.314   7.427  1.00 98.39           H  
ATOM   1395  HB3 ARG A  89      -5.358   6.573   7.159  1.00 98.39           H  
ATOM   1396  O   ARG A  89      -4.478   5.676   4.447  1.00 98.39           O  
ATOM   1397  CG  ARG A  89      -3.507   7.630   7.463  1.00 98.39           C  
ATOM   1398  HG2 ARG A  89      -2.900   6.846   7.009  1.00 98.39           H  
ATOM   1399  HG3 ARG A  89      -3.079   8.600   7.208  1.00 98.39           H  
ATOM   1400  CD  ARG A  89      -3.483   7.440   8.980  1.00 98.39           C  
ATOM   1401  HD2 ARG A  89      -4.095   8.202   9.462  1.00 98.39           H  
ATOM   1402  HD3 ARG A  89      -3.900   6.462   9.221  1.00 98.39           H  
ATOM   1403  NE  ARG A  89      -2.097   7.498   9.459  1.00 98.39           N  
ATOM   1404  HE  ARG A  89      -1.540   6.667   9.323  1.00 98.39           H  
ATOM   1405  NH1 ARG A  89      -1.911   9.773   9.740  1.00 98.39           N  
ATOM   1406 HH11 ARG A  89      -1.316  10.583   9.841  1.00 98.39           H  
ATOM   1407 HH12 ARG A  89      -2.891   9.877   9.518  1.00 98.39           H  
ATOM   1408  NH2 ARG A  89      -0.129   8.459   9.992  1.00 98.39           N  
ATOM   1409 HH21 ARG A  89       0.463   9.275  10.050  1.00 98.39           H  
ATOM   1410 HH22 ARG A  89       0.264   7.582   9.683  1.00 98.39           H  
ATOM   1411  CZ  ARG A  89      -1.394   8.577   9.737  1.00 98.39           C  
ATOM   1412  N   VAL A  90      -2.986   7.337   4.156  1.00 98.71           N  
ATOM   1413  H   VAL A  90      -2.796   8.316   4.317  1.00 98.71           H  
ATOM   1414  CA  VAL A  90      -1.925   6.548   3.530  1.00 98.71           C  
ATOM   1415  HA  VAL A  90      -2.249   5.511   3.444  1.00 98.71           H  
ATOM   1416  C   VAL A  90      -0.710   6.613   4.444  1.00 98.71           C  
ATOM   1417  CB  VAL A  90      -1.600   7.043   2.109  1.00 98.71           C  
ATOM   1418  HB  VAL A  90      -1.107   8.014   2.167  1.00 98.71           H  
ATOM   1419  O   VAL A  90      -0.161   7.693   4.650  1.00 98.71           O  
ATOM   1420  CG1 VAL A  90      -0.658   6.059   1.413  1.00 98.71           C  
ATOM   1421 HG11 VAL A  90      -0.353   6.465   0.448  1.00 98.71           H  
ATOM   1422 HG12 VAL A  90       0.239   5.903   2.011  1.00 98.71           H  
ATOM   1423 HG13 VAL A  90      -1.152   5.098   1.264  1.00 98.71           H  
ATOM   1424  CG2 VAL A  90      -2.866   7.191   1.251  1.00 98.71           C  
ATOM   1425 HG21 VAL A  90      -3.439   6.265   1.264  1.00 98.71           H  
ATOM   1426 HG22 VAL A  90      -2.589   7.427   0.223  1.00 98.71           H  
ATOM   1427 HG23 VAL A  90      -3.483   8.006   1.628  1.00 98.71           H  
ATOM   1428  N   ASP A  91      -0.324   5.481   5.026  1.00 98.34           N  
ATOM   1429  H   ASP A  91      -0.802   4.632   4.758  1.00 98.34           H  
ATOM   1430  CA  ASP A  91       0.901   5.335   5.816  1.00 98.34           C  
ATOM   1431  HA  ASP A  91       1.237   6.310   6.170  1.00 98.34           H  
ATOM   1432  C   ASP A  91       1.997   4.748   4.928  1.00 98.34           C  
ATOM   1433  CB  ASP A  91       0.661   4.435   7.037  1.00 98.34           C  
ATOM   1434  HB2 ASP A  91       1.625   4.171   7.472  1.00 98.34           H  
ATOM   1435  HB3 ASP A  91       0.173   3.513   6.720  1.00 98.34           H  
ATOM   1436  O   ASP A  91       1.778   3.727   4.280  1.00 98.34           O  
ATOM   1437  CG  ASP A  91      -0.172   5.114   8.122  1.00 98.34           C  
ATOM   1438  OD1 ASP A  91       0.230   6.194   8.609  1.00 98.34           O  
ATOM   1439  OD2 ASP A  91      -1.216   4.562   8.540  1.00 98.34           O  
ATOM   1440  N   MET A  92       3.167   5.381   4.896  1.00 97.99           N  
ATOM   1441  H   MET A  92       3.288   6.206   5.466  1.00 97.99           H  
ATOM   1442  CA  MET A  92       4.275   5.018   4.012  1.00 97.99           C  
ATOM   1443  HA  MET A  92       4.075   4.060   3.533  1.00 97.99           H  
ATOM   1444  C   MET A  92       5.570   4.891   4.808  1.00 97.99           C  
ATOM   1445  CB  MET A  92       4.434   6.076   2.913  1.00 97.99           C  
ATOM   1446  HB2 MET A  92       4.588   7.048   3.383  1.00 97.99           H  
ATOM   1447  HB3 MET A  92       5.309   5.844   2.306  1.00 97.99           H  
ATOM   1448  O   MET A  92       5.861   5.714   5.680  1.00 97.99           O  
ATOM   1449  CG  MET A  92       3.211   6.154   1.999  1.00 97.99           C  
ATOM   1450  HG2 MET A  92       3.147   5.233   1.420  1.00 97.99           H  
ATOM   1451  HG3 MET A  92       2.309   6.240   2.605  1.00 97.99           H  
ATOM   1452  SD  MET A  92       3.246   7.553   0.860  1.00 97.99           S  
ATOM   1453  CE  MET A  92       2.736   8.902   1.959  1.00 97.99           C  
ATOM   1454  HE1 MET A  92       2.669   9.823   1.380  1.00 97.99           H  
ATOM   1455  HE2 MET A  92       3.464   9.027   2.760  1.00 97.99           H  
ATOM   1456  HE3 MET A  92       1.756   8.675   2.379  1.00 97.99           H  
ATOM   1457  N   LEU A  93       6.368   3.877   4.488  1.00 96.54           N  
ATOM   1458  H   LEU A  93       6.053   3.228   3.782  1.00 96.54           H  
ATOM   1459  CA  LEU A  93       7.713   3.692   5.023  1.00 96.54           C  
ATOM   1460  HA  LEU A  93       7.941   4.498   5.720  1.00 96.54           H  
ATOM   1461  C   LEU A  93       8.718   3.749   3.875  1.00 96.54           C  
ATOM   1462  CB  LEU A  93       7.773   2.353   5.775  1.00 96.54           C  
ATOM   1463  HB2 LEU A  93       6.981   2.327   6.522  1.00 96.54           H  
ATOM   1464  HB3 LEU A  93       7.584   1.558   5.053  1.00 96.54           H  
ATOM   1465  O   LEU A  93       8.662   2.923   2.967  1.00 96.54           O  
ATOM   1466  CG  LEU A  93       9.123   2.071   6.459  1.00 96.54           C  
ATOM   1467  HG  LEU A  93       9.933   2.142   5.733  1.00 96.54           H  
ATOM   1468  CD1 LEU A  93       9.398   3.044   7.608  1.00 96.54           C  
ATOM   1469 HD11 LEU A  93       8.547   3.065   8.289  1.00 96.54           H  
ATOM   1470 HD12 LEU A  93       9.568   4.045   7.211  1.00 96.54           H  
ATOM   1471 HD13 LEU A  93      10.287   2.734   8.156  1.00 96.54           H  
ATOM   1472  CD2 LEU A  93       9.118   0.655   7.033  1.00 96.54           C  
ATOM   1473 HD21 LEU A  93       8.944  -0.061   6.230  1.00 96.54           H  
ATOM   1474 HD22 LEU A  93       8.328   0.552   7.777  1.00 96.54           H  
ATOM   1475 HD23 LEU A  93      10.084   0.434   7.488  1.00 96.54           H  
ATOM   1476  N   TYR A  94       9.661   4.682   3.948  1.00 94.76           N  
ATOM   1477  H   TYR A  94       9.631   5.350   4.706  1.00 94.76           H  
ATOM   1478  CA  TYR A  94      10.722   4.848   2.958  1.00 94.76           C  
ATOM   1479  HA  TYR A  94      10.785   3.967   2.319  1.00 94.76           H  
ATOM   1480  C   TYR A  94      12.065   5.041   3.655  1.00 94.76           C  
ATOM   1481  CB  TYR A  94      10.400   6.056   2.083  1.00 94.76           C  
ATOM   1482  HB2 TYR A  94       9.442   5.897   1.588  1.00 94.76           H  
ATOM   1483  HB3 TYR A  94      10.297   6.938   2.715  1.00 94.76           H  
ATOM   1484  O   TYR A  94      12.183   5.912   4.515  1.00 94.76           O  
ATOM   1485  CG  TYR A  94      11.457   6.309   1.034  1.00 94.76           C  
ATOM   1486  CD1 TYR A  94      12.224   7.488   1.089  1.00 94.76           C  
ATOM   1487  HD1 TYR A  94      12.030   8.230   1.850  1.00 94.76           H  
ATOM   1488  CD2 TYR A  94      11.692   5.357   0.022  1.00 94.76           C  
ATOM   1489  HD2 TYR A  94      11.112   4.448  -0.041  1.00 94.76           H  
ATOM   1490  CE1 TYR A  94      13.203   7.735   0.112  1.00 94.76           C  
ATOM   1491  HE1 TYR A  94      13.744   8.669   0.109  1.00 94.76           H  
ATOM   1492  CE2 TYR A  94      12.688   5.592  -0.941  1.00 94.76           C  
ATOM   1493  HE2 TYR A  94      12.875   4.871  -1.723  1.00 94.76           H  
ATOM   1494  OH  TYR A  94      14.352   7.052  -1.861  1.00 94.76           O  
ATOM   1495  HH  TYR A  94      14.628   7.971  -1.857  1.00 94.76           H  
ATOM   1496  CZ  TYR A  94      13.428   6.791  -0.908  1.00 94.76           C  
ATOM   1497  N   LYS A  95      13.067   4.205   3.343  1.00 92.68           N  
ATOM   1498  H   LYS A  95      12.920   3.571   2.571  1.00 92.68           H  
ATOM   1499  CA  LYS A  95      14.406   4.237   3.975  1.00 92.68           C  
ATOM   1500  HA  LYS A  95      14.869   3.262   3.820  1.00 92.68           H  
ATOM   1501  C   LYS A  95      14.345   4.428   5.503  1.00 92.68           C  
ATOM   1502  CB  LYS A  95      15.304   5.284   3.276  1.00 92.68           C  
ATOM   1503  HB2 LYS A  95      16.266   5.323   3.788  1.00 92.68           H  
ATOM   1504  HB3 LYS A  95      14.839   6.267   3.343  1.00 92.68           H  
ATOM   1505  O   LYS A  95      15.007   5.297   6.067  1.00 92.68           O  
ATOM   1506  CG  LYS A  95      15.564   4.942   1.803  1.00 92.68           C  
ATOM   1507  HG2 LYS A  95      15.975   3.934   1.745  1.00 92.68           H  
ATOM   1508  HG3 LYS A  95      14.618   4.958   1.262  1.00 92.68           H  
ATOM   1509  CD  LYS A  95      16.542   5.916   1.116  1.00 92.68           C  
ATOM   1510  HD2 LYS A  95      16.138   6.928   1.141  1.00 92.68           H  
ATOM   1511  HD3 LYS A  95      17.518   5.883   1.601  1.00 92.68           H  
ATOM   1512  CE  LYS A  95      16.650   5.438  -0.332  1.00 92.68           C  
ATOM   1513  HE2 LYS A  95      15.640   5.420  -0.742  1.00 92.68           H  
ATOM   1514  HE3 LYS A  95      16.979   4.399  -0.358  1.00 92.68           H  
ATOM   1515  NZ  LYS A  95      17.488   6.242  -1.255  1.00 92.68           N  
ATOM   1516  HZ1 LYS A  95      18.478   6.221  -1.058  1.00 92.68           H  
ATOM   1517  HZ2 LYS A  95      17.343   5.872  -2.184  1.00 92.68           H  
ATOM   1518  HZ3 LYS A  95      17.203   7.203  -1.379  1.00 92.68           H  
ATOM   1519  N   PHE A  96      13.511   3.627   6.175  1.00 93.37           N  
ATOM   1520  H   PHE A  96      13.007   2.948   5.623  1.00 93.37           H  
ATOM   1521  CA  PHE A  96      13.256   3.666   7.629  1.00 93.37           C  
ATOM   1522  HA  PHE A  96      12.553   2.858   7.833  1.00 93.37           H  
ATOM   1523  C   PHE A  96      12.573   4.938   8.171  1.00 93.37           C  
ATOM   1524  CB  PHE A  96      14.535   3.332   8.417  1.00 93.37           C  
ATOM   1525  HB2 PHE A  96      14.269   3.164   9.461  1.00 93.37           H  
ATOM   1526  HB3 PHE A  96      15.207   4.190   8.396  1.00 93.37           H  
ATOM   1527  O   PHE A  96      12.388   5.061   9.382  1.00 93.37           O  
ATOM   1528  CG  PHE A  96      15.273   2.112   7.912  1.00 93.37           C  
ATOM   1529  CD1 PHE A  96      14.807   0.827   8.246  1.00 93.37           C  
ATOM   1530  HD1 PHE A  96      13.936   0.713   8.873  1.00 93.37           H  
ATOM   1531  CD2 PHE A  96      16.397   2.257   7.077  1.00 93.37           C  
ATOM   1532  HD2 PHE A  96      16.747   3.242   6.807  1.00 93.37           H  
ATOM   1533  CE1 PHE A  96      15.464  -0.310   7.746  1.00 93.37           C  
ATOM   1534  HE1 PHE A  96      15.097  -1.297   7.986  1.00 93.37           H  
ATOM   1535  CE2 PHE A  96      17.049   1.119   6.572  1.00 93.37           C  
ATOM   1536  HE2 PHE A  96      17.897   1.230   5.913  1.00 93.37           H  
ATOM   1537  CZ  PHE A  96      16.583  -0.164   6.908  1.00 93.37           C  
ATOM   1538  HZ  PHE A  96      17.073  -1.037   6.504  1.00 93.37           H  
ATOM   1539  N   THR A  97      12.152   5.855   7.301  1.00 96.63           N  
ATOM   1540  H   THR A  97      12.318   5.706   6.316  1.00 96.63           H  
ATOM   1541  CA  THR A  97      11.426   7.079   7.657  1.00 96.63           C  
ATOM   1542  HA  THR A  97      11.566   7.275   8.720  1.00 96.63           H  
ATOM   1543  C   THR A  97       9.936   6.902   7.387  1.00 96.63           C  
ATOM   1544  CB  THR A  97      11.980   8.297   6.907  1.00 96.63           C  
ATOM   1545  HB  THR A  97      11.798   8.198   5.837  1.00 96.63           H  
ATOM   1546  O   THR A  97       9.529   6.450   6.317  1.00 96.63           O  
ATOM   1547  CG2 THR A  97      11.370   9.602   7.418  1.00 96.63           C  
ATOM   1548 HG21 THR A  97      11.820  10.436   6.878  1.00 96.63           H  
ATOM   1549 HG22 THR A  97      10.297   9.618   7.231  1.00 96.63           H  
ATOM   1550 HG23 THR A  97      11.563   9.716   8.485  1.00 96.63           H  
ATOM   1551  OG1 THR A  97      13.368   8.379   7.144  1.00 96.63           O  
ATOM   1552  HG1 THR A  97      13.781   7.737   6.561  1.00 96.63           H  
ATOM   1553  N   GLN A  98       9.114   7.235   8.382  1.00 97.06           N  
ATOM   1554  H   GLN A  98       9.507   7.660   9.210  1.00 97.06           H  
ATOM   1555  CA  GLN A  98       7.659   7.176   8.270  1.00 97.06           C  
ATOM   1556  HA  GLN A  98       7.384   6.363   7.598  1.00 97.06           H  
ATOM   1557  C   GLN A  98       7.112   8.476   7.683  1.00 97.06           C  
ATOM   1558  CB  GLN A  98       7.020   6.897   9.638  1.00 97.06           C  
ATOM   1559  HB2 GLN A  98       7.382   7.623  10.365  1.00 97.06           H  
ATOM   1560  HB3 GLN A  98       5.939   7.011   9.546  1.00 97.06           H  
ATOM   1561  O   GLN A  98       7.422   9.563   8.169  1.00 97.06           O  
ATOM   1562  CG  GLN A  98       7.311   5.475  10.132  1.00 97.06           C  
ATOM   1563  HG2 GLN A  98       8.384   5.339  10.266  1.00 97.06           H  
ATOM   1564  HG3 GLN A  98       6.968   4.768   9.376  1.00 97.06           H  
ATOM   1565  CD  GLN A  98       6.613   5.150  11.450  1.00 97.06           C  
ATOM   1566  NE2 GLN A  98       6.484   3.886  11.786  1.00 97.06           N  
ATOM   1567 HE21 GLN A  98       5.975   3.706  12.639  1.00 97.06           H  
ATOM   1568 HE22 GLN A  98       6.793   3.158  11.157  1.00 97.06           H  
ATOM   1569  OE1 GLN A  98       6.178   6.000  12.211  1.00 97.06           O  
ATOM   1570  N   HIS A  99       6.237   8.344   6.693  1.00 98.16           N  
ATOM   1571  H   HIS A  99       6.030   7.413   6.360  1.00 98.16           H  
ATOM   1572  CA  HIS A  99       5.466   9.432   6.110  1.00 98.16           C  
ATOM   1573  HA  HIS A  99       5.623  10.334   6.702  1.00 98.16           H  
ATOM   1574  C   HIS A  99       3.979   9.092   6.149  1.00 98.16           C  
ATOM   1575  CB  HIS A  99       5.926   9.705   4.671  1.00 98.16           C  
ATOM   1576  HB2 HIS A  99       5.303  10.485   4.233  1.00 98.16           H  
ATOM   1577  HB3 HIS A  99       5.792   8.799   4.079  1.00 98.16           H  
ATOM   1578  O   HIS A  99       3.594   7.922   6.183  1.00 98.16           O  
ATOM   1579  CG  HIS A  99       7.367  10.127   4.569  1.00 98.16           C  
ATOM   1580  CD2 HIS A  99       8.451   9.291   4.529  1.00 98.16           C  
ATOM   1581  HD2 HIS A  99       8.424   8.211   4.560  1.00 98.16           H  
ATOM   1582  ND1 HIS A  99       7.845  11.418   4.493  1.00 98.16           N  
ATOM   1583  HD1 HIS A  99       7.307  12.262   4.358  1.00 98.16           H  
ATOM   1584  CE1 HIS A  99       9.184  11.354   4.422  1.00 98.16           C  
ATOM   1585  HE1 HIS A  99       9.842  12.202   4.302  1.00 98.16           H  
ATOM   1586  NE2 HIS A  99       9.599  10.081   4.456  1.00 98.16           N  
ATOM   1587  N   PHE A 100       3.129  10.115   6.113  1.00 98.32           N  
ATOM   1588  H   PHE A 100       3.479  11.062   6.138  1.00 98.32           H  
ATOM   1589  CA  PHE A 100       1.710   9.912   5.881  1.00 98.32           C  
ATOM   1590  HA  PHE A 100       1.613   8.987   5.313  1.00 98.32           H  
ATOM   1591  C   PHE A 100       1.083  11.014   5.033  1.00 98.32           C  
ATOM   1592  CB  PHE A 100       0.969   9.730   7.211  1.00 98.32           C  
ATOM   1593  HB2 PHE A 100      -0.006   9.291   6.997  1.00 98.32           H  
ATOM   1594  HB3 PHE A 100       1.512   9.007   7.819  1.00 98.32           H  
ATOM   1595  O   PHE A 100       1.523  12.167   5.051  1.00 98.32           O  
ATOM   1596  CG  PHE A 100       0.759  11.006   8.007  1.00 98.32           C  
ATOM   1597  CD1 PHE A 100       1.747  11.462   8.899  1.00 98.32           C  
ATOM   1598  HD1 PHE A 100       2.676  10.919   8.999  1.00 98.32           H  
ATOM   1599  CD2 PHE A 100      -0.432  11.741   7.850  1.00 98.32           C  
ATOM   1600  HD2 PHE A 100      -1.180  11.414   7.143  1.00 98.32           H  
ATOM   1601  CE1 PHE A 100       1.536  12.639   9.640  1.00 98.32           C  
ATOM   1602  HE1 PHE A 100       2.301  12.994  10.314  1.00 98.32           H  
ATOM   1603  CE2 PHE A 100      -0.643  12.916   8.591  1.00 98.32           C  
ATOM   1604  HE2 PHE A 100      -1.546  13.490   8.445  1.00 98.32           H  
ATOM   1605  CZ  PHE A 100       0.346  13.370   9.480  1.00 98.32           C  
ATOM   1606  HZ  PHE A 100       0.197  14.288  10.029  1.00 98.32           H  
ATOM   1607  N   ALA A 101       0.006  10.638   4.356  1.00 98.52           N  
ATOM   1608  H   ALA A 101      -0.238   9.658   4.384  1.00 98.52           H  
ATOM   1609  CA  ALA A 101      -0.962  11.526   3.732  1.00 98.52           C  
ATOM   1610  HA  ALA A 101      -0.706  12.566   3.934  1.00 98.52           H  
ATOM   1611  C   ALA A 101      -2.347  11.246   4.333  1.00 98.52           C  
ATOM   1612  CB  ALA A 101      -0.927  11.306   2.218  1.00 98.52           C  
ATOM   1613  HB1 ALA A 101       0.047  11.593   1.821  1.00 98.52           H  
ATOM   1614  HB2 ALA A 101      -1.111  10.258   1.982  1.00 98.52           H  
ATOM   1615  HB3 ALA A 101      -1.703  11.904   1.739  1.00 98.52           H  
ATOM   1616  O   ALA A 101      -2.689  10.097   4.617  1.00 98.52           O  
ATOM   1617  N   HIS A 102      -3.136  12.285   4.571  1.00 98.40           N  
ATOM   1618  H   HIS A 102      -2.795  13.213   4.364  1.00 98.40           H  
ATOM   1619  CA  HIS A 102      -4.482  12.207   5.129  1.00 98.40           C  
ATOM   1620  HA  HIS A 102      -4.853  11.187   5.028  1.00 98.40           H  
ATOM   1621  C   HIS A 102      -5.407  13.122   4.332  1.00 98.40           C  
ATOM   1622  CB  HIS A 102      -4.452  12.566   6.624  1.00 98.40           C  
ATOM   1623  HB2 HIS A 102      -4.004  13.554   6.738  1.00 98.40           H  
ATOM   1624  HB3 HIS A 102      -3.815  11.849   7.143  1.00 98.40           H  
ATOM   1625  O   HIS A 102      -5.096  14.287   4.121  1.00 98.40           O  
ATOM   1626  CG  HIS A 102      -5.798  12.587   7.315  1.00 98.40           C  
ATOM   1627  CD2 HIS A 102      -6.775  11.633   7.244  1.00 98.40           C  
ATOM   1628  HD2 HIS A 102      -6.742  10.722   6.664  1.00 98.40           H  
ATOM   1629  ND1 HIS A 102      -6.235  13.606   8.162  1.00 98.40           N  
ATOM   1630  CE1 HIS A 102      -7.474  13.266   8.542  1.00 98.40           C  
ATOM   1631  HE1 HIS A 102      -8.109  13.868   9.176  1.00 98.40           H  
ATOM   1632  NE2 HIS A 102      -7.824  12.084   8.018  1.00 98.40           N  
ATOM   1633  HE2 HIS A 102      -8.733  11.661   8.141  1.00 98.40           H  
ATOM   1634  N   TYR A 103      -6.541  12.585   3.903  1.00 98.50           N  
ATOM   1635  H   TYR A 103      -6.718  11.614   4.119  1.00 98.50           H  
ATOM   1636  CA  TYR A 103      -7.587  13.280   3.163  1.00 98.50           C  
ATOM   1637  HA  TYR A 103      -7.319  14.326   3.020  1.00 98.50           H  
ATOM   1638  C   TYR A 103      -8.863  13.200   3.992  1.00 98.50           C  
ATOM   1639  CB  TYR A 103      -7.774  12.631   1.782  1.00 98.50           C  
ATOM   1640  HB2 TYR A 103      -8.106  11.601   1.912  1.00 98.50           H  
ATOM   1641  HB3 TYR A 103      -8.569  13.158   1.254  1.00 98.50           H  
ATOM   1642  O   TYR A 103      -9.249  12.114   4.433  1.00 98.50           O  
ATOM   1643  CG  TYR A 103      -6.526  12.640   0.921  1.00 98.50           C  
ATOM   1644  CD1 TYR A 103      -6.337  13.674  -0.014  1.00 98.50           C  
ATOM   1645  HD1 TYR A 103      -7.094  14.431  -0.152  1.00 98.50           H  
ATOM   1646  CD2 TYR A 103      -5.540  11.645   1.083  1.00 98.50           C  
ATOM   1647  HD2 TYR A 103      -5.693  10.844   1.791  1.00 98.50           H  
ATOM   1648  CE1 TYR A 103      -5.146  13.740  -0.758  1.00 98.50           C  
ATOM   1649  HE1 TYR A 103      -4.990  14.551  -1.455  1.00 98.50           H  
ATOM   1650  CE2 TYR A 103      -4.339  11.718   0.349  1.00 98.50           C  
ATOM   1651  HE2 TYR A 103      -3.562  10.980   0.483  1.00 98.50           H  
ATOM   1652  OH  TYR A 103      -2.917  12.942  -1.140  1.00 98.50           O  
ATOM   1653  HH  TYR A 103      -2.906  13.755  -1.651  1.00 98.50           H  
ATOM   1654  CZ  TYR A 103      -4.130  12.784  -0.551  1.00 98.50           C  
ATOM   1655  N   ILE A 104      -9.527  14.334   4.218  1.00 97.91           N  
ATOM   1656  H   ILE A 104      -9.168  15.183   3.803  1.00 97.91           H  
ATOM   1657  CA  ILE A 104     -10.787  14.380   4.983  1.00 97.91           C  
ATOM   1658  HA  ILE A 104     -10.690  13.710   5.838  1.00 97.91           H  
ATOM   1659  C   ILE A 104     -11.986  13.876   4.174  1.00 97.91           C  
ATOM   1660  CB  ILE A 104     -11.073  15.796   5.523  1.00 97.91           C  
ATOM   1661  HB  ILE A 104     -11.936  15.721   6.184  1.00 97.91           H  
ATOM   1662  O   ILE A 104     -13.075  13.710   4.726  1.00 97.91           O  
ATOM   1663  CG1 ILE A 104     -11.461  16.755   4.375  1.00 97.91           C  
ATOM   1664 HG12 ILE A 104     -10.695  16.707   3.601  1.00 97.91           H  
ATOM   1665 HG13 ILE A 104     -12.393  16.416   3.923  1.00 97.91           H  
ATOM   1666  CG2 ILE A 104      -9.899  16.294   6.384  1.00 97.91           C  
ATOM   1667 HG21 ILE A 104     -10.182  17.194   6.930  1.00 97.91           H  
ATOM   1668 HG22 ILE A 104      -9.036  16.519   5.757  1.00 97.91           H  
ATOM   1669 HG23 ILE A 104      -9.614  15.524   7.100  1.00 97.91           H  
ATOM   1670  CD1 ILE A 104     -11.678  18.213   4.788  1.00 97.91           C  
ATOM   1671 HD11 ILE A 104     -12.033  18.780   3.928  1.00 97.91           H  
ATOM   1672 HD12 ILE A 104     -10.740  18.652   5.128  1.00 97.91           H  
ATOM   1673 HD13 ILE A 104     -12.420  18.267   5.585  1.00 97.91           H  
ATOM   1674  N   LEU A 105     -11.819  13.721   2.861  1.00 97.93           N  
ATOM   1675  H   LEU A 105     -10.922  13.959   2.463  1.00 97.93           H  
ATOM   1676  CA  LEU A 105     -12.802  13.151   1.957  1.00 97.93           C  
ATOM   1677  HA  LEU A 105     -13.578  12.654   2.538  1.00 97.93           H  
ATOM   1678  C   LEU A 105     -12.111  12.114   1.080  1.00 97.93           C  
ATOM   1679  CB  LEU A 105     -13.429  14.275   1.115  1.00 97.93           C  
ATOM   1680  HB2 LEU A 105     -13.870  15.020   1.777  1.00 97.93           H  
ATOM   1681  HB3 LEU A 105     -12.625  14.753   0.556  1.00 97.93           H  
ATOM   1682  O   LEU A 105     -11.124  12.422   0.419  1.00 97.93           O  
ATOM   1683  CG  LEU A 105     -14.492  13.797   0.107  1.00 97.93           C  
ATOM   1684  HG  LEU A 105     -14.074  13.022  -0.536  1.00 97.93           H  
ATOM   1685  CD1 LEU A 105     -15.733  13.242   0.815  1.00 97.93           C  
ATOM   1686 HD11 LEU A 105     -16.166  14.004   1.463  1.00 97.93           H  
ATOM   1687 HD12 LEU A 105     -15.466  12.356   1.391  1.00 97.93           H  
ATOM   1688 HD13 LEU A 105     -16.462  12.942   0.063  1.00 97.93           H  
ATOM   1689  CD2 LEU A 105     -14.931  14.965  -0.773  1.00 97.93           C  
ATOM   1690 HD21 LEU A 105     -14.071  15.340  -1.327  1.00 97.93           H  
ATOM   1691 HD22 LEU A 105     -15.347  15.773  -0.171  1.00 97.93           H  
ATOM   1692 HD23 LEU A 105     -15.669  14.622  -1.499  1.00 97.93           H  
ATOM   1693  N   PHE A 106     -12.664  10.908   1.075  1.00 98.61           N  
ATOM   1694  H   PHE A 106     -13.356  10.697   1.780  1.00 98.61           H  
ATOM   1695  CA  PHE A 106     -12.330   9.844   0.149  1.00 98.61           C  
ATOM   1696  HA  PHE A 106     -11.908  10.276  -0.758  1.00 98.61           H  
ATOM   1697  C   PHE A 106     -13.581   9.052  -0.209  1.00 98.61           C  
ATOM   1698  CB  PHE A 106     -11.269   8.937   0.760  1.00 98.61           C  
ATOM   1699  HB2 PHE A 106     -11.564   8.671   1.775  1.00 98.61           H  
ATOM   1700  HB3 PHE A 106     -10.346   9.514   0.815  1.00 98.61           H  
ATOM   1701  O   PHE A 106     -14.311   8.580   0.670  1.00 98.61           O  
ATOM   1702  CG  PHE A 106     -11.014   7.662  -0.028  1.00 98.61           C  
ATOM   1703  CD1 PHE A 106     -11.633   6.461   0.360  1.00 98.61           C  
ATOM   1704  HD1 PHE A 106     -12.310   6.457   1.202  1.00 98.61           H  
ATOM   1705  CD2 PHE A 106     -10.168   7.671  -1.151  1.00 98.61           C  
ATOM   1706  HD2 PHE A 106      -9.713   8.593  -1.480  1.00 98.61           H  
ATOM   1707  CE1 PHE A 106     -11.390   5.274  -0.356  1.00 98.61           C  
ATOM   1708  HE1 PHE A 106     -11.879   4.356  -0.067  1.00 98.61           H  
ATOM   1709  CE2 PHE A 106      -9.908   6.481  -1.853  1.00 98.61           C  
ATOM   1710  HE2 PHE A 106      -9.254   6.489  -2.713  1.00 98.61           H  
ATOM   1711  CZ  PHE A 106     -10.518   5.281  -1.457  1.00 98.61           C  
ATOM   1712  HZ  PHE A 106     -10.333   4.375  -2.015  1.00 98.61           H  
ATOM   1713  N   SER A 107     -13.793   8.871  -1.503  1.00 98.67           N  
ATOM   1714  H   SER A 107     -13.186   9.334  -2.164  1.00 98.67           H  
ATOM   1715  CA  SER A 107     -14.767   7.929  -2.039  1.00 98.67           C  
ATOM   1716  HA  SER A 107     -14.785   7.044  -1.403  1.00 98.67           H  
ATOM   1717  C   SER A 107     -14.354   7.473  -3.426  1.00 98.67           C  
ATOM   1718  CB  SER A 107     -16.178   8.534  -2.067  1.00 98.67           C  
ATOM   1719  HB2 SER A 107     -16.511   8.700  -1.043  1.00 98.67           H  
ATOM   1720  HB3 SER A 107     -16.866   7.830  -2.535  1.00 98.67           H  
ATOM   1721  O   SER A 107     -13.563   8.138  -4.094  1.00 98.67           O  
ATOM   1722  OG  SER A 107     -16.225   9.766  -2.759  1.00 98.67           O  
ATOM   1723  HG  SER A 107     -15.805   9.666  -3.616  1.00 98.67           H  
ATOM   1724  N   ILE A 108     -14.930   6.358  -3.863  1.00 98.81           N  
ATOM   1725  H   ILE A 108     -15.597   5.879  -3.276  1.00 98.81           H  
ATOM   1726  CA  ILE A 108     -14.854   5.931  -5.258  1.00 98.81           C  
ATOM   1727  HA  ILE A 108     -14.422   6.747  -5.837  1.00 98.81           H  
ATOM   1728  C   ILE A 108     -16.258   5.705  -5.801  1.00 98.81           C  
ATOM   1729  CB  ILE A 108     -13.932   4.715  -5.451  1.00 98.81           C  
ATOM   1730  HB  ILE A 108     -13.851   4.533  -6.523  1.00 98.81           H  
ATOM   1731  O   ILE A 108     -17.157   5.296  -5.057  1.00 98.81           O  
ATOM   1732  CG1 ILE A 108     -14.504   3.443  -4.800  1.00 98.81           C  
ATOM   1733 HG12 ILE A 108     -15.484   3.244  -5.234  1.00 98.81           H  
ATOM   1734 HG13 ILE A 108     -14.629   3.596  -3.728  1.00 98.81           H  
ATOM   1735  CG2 ILE A 108     -12.528   5.048  -4.923  1.00 98.81           C  
ATOM   1736 HG21 ILE A 108     -12.163   5.958  -5.400  1.00 98.81           H  
ATOM   1737 HG22 ILE A 108     -11.848   4.235  -5.174  1.00 98.81           H  
ATOM   1738 HG23 ILE A 108     -12.535   5.183  -3.841  1.00 98.81           H  
ATOM   1739  CD1 ILE A 108     -13.649   2.198  -5.040  1.00 98.81           C  
ATOM   1740 HD11 ILE A 108     -14.194   1.328  -4.674  1.00 98.81           H  
ATOM   1741 HD12 ILE A 108     -13.462   2.068  -6.106  1.00 98.81           H  
ATOM   1742 HD13 ILE A 108     -12.700   2.267  -4.509  1.00 98.81           H  
ATOM   1743  N   GLU A 109     -16.453   5.979  -7.085  1.00 98.79           N  
ATOM   1744  H   GLU A 109     -15.696   6.386  -7.616  1.00 98.79           H  
ATOM   1745  CA  GLU A 109     -17.735   5.745  -7.751  1.00 98.79           C  
ATOM   1746  HA  GLU A 109     -18.531   6.103  -7.098  1.00 98.79           H  
ATOM   1747  C   GLU A 109     -18.012   4.246  -7.960  1.00 98.79           C  
ATOM   1748  CB  GLU A 109     -17.832   6.568  -9.044  1.00 98.79           C  
ATOM   1749  HB2 GLU A 109     -18.813   6.377  -9.479  1.00 98.79           H  
ATOM   1750  HB3 GLU A 109     -17.058   6.261  -9.748  1.00 98.79           H  
ATOM   1751  O   GLU A 109     -17.243   3.387  -7.525  1.00 98.79           O  
ATOM   1752  CG  GLU A 109     -17.719   8.073  -8.748  1.00 98.79           C  
ATOM   1753  HG2 GLU A 109     -18.363   8.310  -7.901  1.00 98.79           H  
ATOM   1754  HG3 GLU A 109     -16.694   8.300  -8.456  1.00 98.79           H  
ATOM   1755  CD  GLU A 109     -18.119   8.981  -9.919  1.00 98.79           C  
ATOM   1756  OE1 GLU A 109     -17.855  10.200  -9.805  1.00 98.79           O  
ATOM   1757  OE2 GLU A 109     -18.736   8.498 -10.882  1.00 98.79           O  
ATOM   1758  N   ASP A 110     -19.157   3.919  -8.551  1.00 98.59           N  
ATOM   1759  H   ASP A 110     -19.694   4.645  -9.002  1.00 98.59           H  
ATOM   1760  CA  ASP A 110     -19.525   2.542  -8.874  1.00 98.59           C  
ATOM   1761  HA  ASP A 110     -19.223   1.903  -8.044  1.00 98.59           H  
ATOM   1762  C   ASP A 110     -18.784   2.027 -10.125  1.00 98.59           C  
ATOM   1763  CB  ASP A 110     -21.058   2.430  -8.990  1.00 98.59           C  
ATOM   1764  HB2 ASP A 110     -21.500   2.719  -8.037  1.00 98.59           H  
ATOM   1765  HB3 ASP A 110     -21.332   1.392  -9.173  1.00 98.59           H  
ATOM   1766  O   ASP A 110     -17.940   2.701 -10.717  1.00 98.59           O  
ATOM   1767  CG  ASP A 110     -21.673   3.306 -10.083  1.00 98.59           C  
ATOM   1768  OD1 ASP A 110     -20.940   3.686 -11.021  1.00 98.59           O  
ATOM   1769  OD2 ASP A 110     -22.878   3.608  -9.960  1.00 98.59           O  
ATOM   1770  N   GLU A 111     -19.078   0.791 -10.531  1.00 98.63           N  
ATOM   1771  H   GLU A 111     -19.834   0.301 -10.074  1.00 98.63           H  
ATOM   1772  CA  GLU A 111     -18.443   0.177 -11.702  1.00 98.63           C  
ATOM   1773  HA  GLU A 111     -17.364   0.298 -11.613  1.00 98.63           H  
ATOM   1774  C   GLU A 111     -18.867   0.820 -13.032  1.00 98.63           C  
ATOM   1775  CB  GLU A 111     -18.780  -1.317 -11.711  1.00 98.63           C  
ATOM   1776  HB2 GLU A 111     -19.837  -1.446 -11.942  1.00 98.63           H  
ATOM   1777  HB3 GLU A 111     -18.603  -1.719 -10.714  1.00 98.63           H  
ATOM   1778  O   GLU A 111     -18.065   0.847 -13.967  1.00 98.63           O  
ATOM   1779  CG  GLU A 111     -17.933  -2.103 -12.724  1.00 98.63           C  
ATOM   1780  HG2 GLU A 111     -16.880  -1.885 -12.544  1.00 98.63           H  
ATOM   1781  HG3 GLU A 111     -18.181  -1.792 -13.739  1.00 98.63           H  
ATOM   1782  CD  GLU A 111     -18.145  -3.613 -12.612  1.00 98.63           C  
ATOM   1783  OE1 GLU A 111     -17.300  -4.389 -13.125  1.00 98.63           O  
ATOM   1784  OE2 GLU A 111     -19.117  -4.073 -11.966  1.00 98.63           O  
ATOM   1785  N   ASP A 112     -20.095   1.344 -13.113  1.00 98.46           N  
ATOM   1786  H   ASP A 112     -20.663   1.393 -12.279  1.00 98.46           H  
ATOM   1787  CA  ASP A 112     -20.621   2.009 -14.313  1.00 98.46           C  
ATOM   1788  HA  ASP A 112     -20.474   1.360 -15.176  1.00 98.46           H  
ATOM   1789  C   ASP A 112     -19.860   3.313 -14.595  1.00 98.46           C  
ATOM   1790  CB  ASP A 112     -22.132   2.280 -14.156  1.00 98.46           C  
ATOM   1791  HB2 ASP A 112     -22.440   2.963 -14.948  1.00 98.46           H  
ATOM   1792  HB3 ASP A 112     -22.312   2.779 -13.204  1.00 98.46           H  
ATOM   1793  O   ASP A 112     -19.690   3.697 -15.752  1.00 98.46           O  
ATOM   1794  CG  ASP A 112     -23.023   1.030 -14.255  1.00 98.46           C  
ATOM   1795  OD1 ASP A 112     -22.549  -0.019 -14.751  1.00 98.46           O  
ATOM   1796  OD2 ASP A 112     -24.215   1.132 -13.879  1.00 98.46           O  
ATOM   1797  N   ASN A 113     -19.326   3.940 -13.543  1.00 98.58           N  
ATOM   1798  H   ASN A 113     -19.594   3.617 -12.625  1.00 98.58           H  
ATOM   1799  CA  ASN A 113     -18.432   5.092 -13.617  1.00 98.58           C  
ATOM   1800  HA  ASN A 113     -18.465   5.491 -14.631  1.00 98.58           H  
ATOM   1801  C   ASN A 113     -16.957   4.723 -13.354  1.00 98.58           C  
ATOM   1802  CB  ASN A 113     -18.952   6.190 -12.692  1.00 98.58           C  
ATOM   1803  HB2 ASN A 113     -18.897   5.846 -11.659  1.00 98.58           H  
ATOM   1804  HB3 ASN A 113     -18.311   7.065 -12.803  1.00 98.58           H  
ATOM   1805  O   ASN A 113     -16.158   5.552 -12.914  1.00 98.58           O  
ATOM   1806  CG  ASN A 113     -20.373   6.625 -12.998  1.00 98.58           C  
ATOM   1807  ND2 ASN A 113     -21.351   6.093 -12.302  1.00 98.58           N  
ATOM   1808 HD21 ASN A 113     -22.295   6.319 -12.580  1.00 98.58           H  
ATOM   1809 HD22 ASN A 113     -21.159   5.303 -11.702  1.00 98.58           H  
ATOM   1810  OD1 ASN A 113     -20.645   7.391 -13.913  1.00 98.58           O  
ATOM   1811  N   ASN A 114     -16.574   3.471 -13.632  1.00 98.68           N  
ATOM   1812  H   ASN A 114     -17.287   2.829 -13.947  1.00 98.68           H  
ATOM   1813  CA  ASN A 114     -15.192   2.983 -13.579  1.00 98.68           C  
ATOM   1814  HA  ASN A 114     -15.236   1.901 -13.701  1.00 98.68           H  
ATOM   1815  C   ASN A 114     -14.471   3.224 -12.237  1.00 98.68           C  
ATOM   1816  CB  ASN A 114     -14.395   3.558 -14.765  1.00 98.68           C  
ATOM   1817  HB2 ASN A 114     -14.389   4.645 -14.684  1.00 98.68           H  
ATOM   1818  HB3 ASN A 114     -13.363   3.210 -14.718  1.00 98.68           H  
ATOM   1819  O   ASN A 114     -13.257   3.417 -12.221  1.00 98.68           O  
ATOM   1820  CG  ASN A 114     -14.915   3.167 -16.126  1.00 98.68           C  
ATOM   1821  ND2 ASN A 114     -14.840   4.051 -17.089  1.00 98.68           N  
ATOM   1822 HD21 ASN A 114     -14.999   3.719 -18.029  1.00 98.68           H  
ATOM   1823 HD22 ASN A 114     -14.428   4.956 -16.909  1.00 98.68           H  
ATOM   1824  OD1 ASN A 114     -15.333   2.048 -16.364  1.00 98.68           O  
ATOM   1825  N   TYR A 115     -15.182   3.210 -11.108  1.00 98.84           N  
ATOM   1826  H   TYR A 115     -16.182   3.079 -11.169  1.00 98.84           H  
ATOM   1827  CA  TYR A 115     -14.608   3.424  -9.776  1.00 98.84           C  
ATOM   1828  HA  TYR A 115     -15.448   3.525  -9.090  1.00 98.84           H  
ATOM   1829  C   TYR A 115     -13.809   4.732  -9.638  1.00 98.84           C  
ATOM   1830  CB  TYR A 115     -13.803   2.187  -9.338  1.00 98.84           C  
ATOM   1831  HB2 TYR A 115     -13.439   2.350  -8.324  1.00 98.84           H  
ATOM   1832  HB3 TYR A 115     -12.926   2.086  -9.977  1.00 98.84           H  
ATOM   1833  O   TYR A 115     -12.772   4.752  -8.968  1.00 98.84           O  
ATOM   1834  CG  TYR A 115     -14.574   0.885  -9.347  1.00 98.84           C  
ATOM   1835  CD1 TYR A 115     -15.610   0.690  -8.417  1.00 98.84           C  
ATOM   1836  HD1 TYR A 115     -15.854   1.476  -7.717  1.00 98.84           H  
ATOM   1837  CD2 TYR A 115     -14.238  -0.139 -10.253  1.00 98.84           C  
ATOM   1838  HD2 TYR A 115     -13.451   0.023 -10.975  1.00 98.84           H  
ATOM   1839  CE1 TYR A 115     -16.332  -0.514  -8.400  1.00 98.84           C  
ATOM   1840  HE1 TYR A 115     -17.141  -0.636  -7.696  1.00 98.84           H  
ATOM   1841  CE2 TYR A 115     -14.937  -1.361 -10.222  1.00 98.84           C  
ATOM   1842  HE2 TYR A 115     -14.693  -2.151 -10.917  1.00 98.84           H  
ATOM   1843  OH  TYR A 115     -16.691  -2.703  -9.280  1.00 98.84           O  
ATOM   1844  HH  TYR A 115     -17.490  -2.591  -8.760  1.00 98.84           H  
ATOM   1845  CZ  TYR A 115     -15.993  -1.541  -9.304  1.00 98.84           C  
ATOM   1846  N   ALA A 116     -14.267   5.815 -10.278  1.00 98.81           N  
ATOM   1847  H   ALA A 116     -15.087   5.729 -10.860  1.00 98.81           H  
ATOM   1848  CA  ALA A 116     -13.567   7.099 -10.279  1.00 98.81           C  
ATOM   1849  HA  ALA A 116     -12.602   6.935 -10.757  1.00 98.81           H  
ATOM   1850  C   ALA A 116     -13.271   7.629  -8.867  1.00 98.81           C  
ATOM   1851  CB  ALA A 116     -14.356   8.110 -11.119  1.00 98.81           C  
ATOM   1852  HB1 ALA A 116     -14.502   7.722 -12.127  1.00 98.81           H  
ATOM   1853  HB2 ALA A 116     -15.328   8.298 -10.665  1.00 98.81           H  
ATOM   1854  HB3 ALA A 116     -13.803   9.047 -11.180  1.00 98.81           H  
ATOM   1855  O   ALA A 116     -14.119   7.549  -7.976  1.00 98.81           O  
ATOM   1856  N   LEU A 117     -12.054   8.147  -8.668  1.00 98.86           N  
ATOM   1857  H   LEU A 117     -11.427   8.194  -9.459  1.00 98.86           H  
ATOM   1858  CA  LEU A 117     -11.557   8.627  -7.377  1.00 98.86           C  
ATOM   1859  HA  LEU A 117     -11.870   7.921  -6.608  1.00 98.86           H  
ATOM   1860  C   LEU A 117     -12.113  10.006  -7.027  1.00 98.86           C  
ATOM   1861  CB  LEU A 117     -10.018   8.681  -7.420  1.00 98.86           C  
ATOM   1862  HB2 LEU A 117      -9.718   9.377  -8.204  1.00 98.86           H  
ATOM   1863  HB3 LEU A 117      -9.649   7.693  -7.694  1.00 98.86           H  
ATOM   1864  O   LEU A 117     -12.122  10.898  -7.867  1.00 98.86           O  
ATOM   1865  CG  LEU A 117      -9.320   9.086  -6.110  1.00 98.86           C  
ATOM   1866  HG  LEU A 117      -9.673  10.066  -5.788  1.00 98.86           H  
ATOM   1867  CD1 LEU A 117      -9.575   8.068  -4.996  1.00 98.86           C  
ATOM   1868 HD11 LEU A 117      -8.965   8.321  -4.129  1.00 98.86           H  
ATOM   1869 HD12 LEU A 117      -9.306   7.070  -5.342  1.00 98.86           H  
ATOM   1870 HD13 LEU A 117     -10.625   8.084  -4.704  1.00 98.86           H  
ATOM   1871  CD2 LEU A 117      -7.809   9.177  -6.322  1.00 98.86           C  
ATOM   1872 HD21 LEU A 117      -7.321   9.484  -5.398  1.00 98.86           H  
ATOM   1873 HD22 LEU A 117      -7.415   8.215  -6.649  1.00 98.86           H  
ATOM   1874 HD23 LEU A 117      -7.598   9.924  -7.087  1.00 98.86           H  
ATOM   1875  N   HIS A 118     -12.455  10.209  -5.757  1.00 98.69           N  
ATOM   1876  H   HIS A 118     -12.504   9.415  -5.136  1.00 98.69           H  
ATOM   1877  CA  HIS A 118     -12.678  11.536  -5.182  1.00 98.69           C  
ATOM   1878  HA  HIS A 118     -12.367  12.306  -5.888  1.00 98.69           H  
ATOM   1879  C   HIS A 118     -11.861  11.689  -3.907  1.00 98.69           C  
ATOM   1880  CB  HIS A 118     -14.165  11.744  -4.899  1.00 98.69           C  
ATOM   1881  HB2 HIS A 118     -14.299  12.707  -4.407  1.00 98.69           H  
ATOM   1882  HB3 HIS A 118     -14.512  10.961  -4.225  1.00 98.69           H  
ATOM   1883  O   HIS A 118     -12.075  10.937  -2.952  1.00 98.69           O  
ATOM   1884  CG  HIS A 118     -15.002  11.732  -6.147  1.00 98.69           C  
ATOM   1885  CD2 HIS A 118     -15.628  10.643  -6.679  1.00 98.69           C  
ATOM   1886  HD2 HIS A 118     -15.600   9.630  -6.308  1.00 98.69           H  
ATOM   1887  ND1 HIS A 118     -15.194  12.833  -6.984  1.00 98.69           N  
ATOM   1888  CE1 HIS A 118     -15.905  12.370  -8.020  1.00 98.69           C  
ATOM   1889  HE1 HIS A 118     -16.210  12.953  -8.877  1.00 98.69           H  
ATOM   1890  NE2 HIS A 118     -16.199  11.077  -7.851  1.00 98.69           N  
ATOM   1891  HE2 HIS A 118     -16.722  10.536  -8.524  1.00 98.69           H  
ATOM   1892  N   VAL A 119     -10.952  12.663  -3.878  1.00 98.50           N  
ATOM   1893  H   VAL A 119     -10.835  13.225  -4.709  1.00 98.50           H  
ATOM   1894  CA  VAL A 119     -10.119  12.997  -2.713  1.00 98.50           C  
ATOM   1895  HA  VAL A 119     -10.576  12.541  -1.834  1.00 98.50           H  
ATOM   1896  C   VAL A 119     -10.084  14.500  -2.462  1.00 98.50           C  
ATOM   1897  CB  VAL A 119      -8.686  12.439  -2.819  1.00 98.50           C  
ATOM   1898  HB  VAL A 119      -8.090  12.885  -2.023  1.00 98.50           H  
ATOM   1899  O   VAL A 119      -9.961  15.290  -3.391  1.00 98.50           O  
ATOM   1900  CG1 VAL A 119      -8.690  10.929  -2.577  1.00 98.50           C  
ATOM   1901 HG11 VAL A 119      -7.676  10.537  -2.662  1.00 98.50           H  
ATOM   1902 HG12 VAL A 119      -9.068  10.736  -1.573  1.00 98.50           H  
ATOM   1903 HG13 VAL A 119      -9.330  10.441  -3.312  1.00 98.50           H  
ATOM   1904  CG2 VAL A 119      -7.987  12.740  -4.150  1.00 98.50           C  
ATOM   1905 HG21 VAL A 119      -7.969  13.816  -4.325  1.00 98.50           H  
ATOM   1906 HG22 VAL A 119      -6.959  12.378  -4.124  1.00 98.50           H  
ATOM   1907 HG23 VAL A 119      -8.511  12.261  -4.977  1.00 98.50           H  
ATOM   1908  N   ASP A 120     -10.185  14.917  -1.196  1.00 98.21           N  
ATOM   1909  H   ASP A 120     -10.299  14.229  -0.465  1.00 98.21           H  
ATOM   1910  CA  ASP A 120     -10.094  16.339  -0.831  1.00 98.21           C  
ATOM   1911  HA  ASP A 120      -9.357  16.803  -1.487  1.00 98.21           H  
ATOM   1912  C   ASP A 120      -9.615  16.555   0.618  1.00 98.21           C  
ATOM   1913  CB  ASP A 120     -11.450  17.037  -1.089  1.00 98.21           C  
ATOM   1914  HB2 ASP A 120     -11.848  16.713  -2.050  1.00 98.21           H  
ATOM   1915  HB3 ASP A 120     -12.156  16.730  -0.317  1.00 98.21           H  
ATOM   1916  O   ASP A 120      -9.651  15.656   1.467  1.00 98.21           O  
ATOM   1917  CG  ASP A 120     -11.394  18.574  -1.108  1.00 98.21           C  
ATOM   1918  OD1 ASP A 120     -10.282  19.147  -1.185  1.00 98.21           O  
ATOM   1919  OD2 ASP A 120     -12.477  19.185  -0.954  1.00 98.21           O  
ATOM   1920  N   GLY A 121      -9.181  17.786   0.898  1.00 97.80           N  
ATOM   1921  H   GLY A 121      -9.270  18.453   0.145  1.00 97.80           H  
ATOM   1922  CA  GLY A 121      -8.732  18.287   2.193  1.00 97.80           C  
ATOM   1923  HA2 GLY A 121      -8.484  19.341   2.076  1.00 97.80           H  
ATOM   1924  HA3 GLY A 121      -9.528  18.220   2.935  1.00 97.80           H  
ATOM   1925  C   GLY A 121      -7.487  17.578   2.704  1.00 97.80           C  
ATOM   1926  O   GLY A 121      -7.477  17.059   3.820  1.00 97.80           O  
ATOM   1927  N   PHE A 122      -6.454  17.564   1.866  1.00 98.36           N  
ATOM   1928  H   PHE A 122      -6.574  17.969   0.949  1.00 98.36           H  
ATOM   1929  CA  PHE A 122      -5.154  16.993   2.177  1.00 98.36           C  
ATOM   1930  HA  PHE A 122      -5.290  15.929   2.373  1.00 98.36           H  
ATOM   1931  C   PHE A 122      -4.482  17.638   3.397  1.00 98.36           C  
ATOM   1932  CB  PHE A 122      -4.251  17.125   0.953  1.00 98.36           C  
ATOM   1933  HB2 PHE A 122      -4.665  16.506   0.157  1.00 98.36           H  
ATOM   1934  HB3 PHE A 122      -4.256  18.159   0.608  1.00 98.36           H  
ATOM   1935  O   PHE A 122      -4.453  18.859   3.566  1.00 98.36           O  
ATOM   1936  CG  PHE A 122      -2.820  16.706   1.215  1.00 98.36           C  
ATOM   1937  CD1 PHE A 122      -1.835  17.666   1.518  1.00 98.36           C  
ATOM   1938  HD1 PHE A 122      -2.098  18.713   1.549  1.00 98.36           H  
ATOM   1939  CD2 PHE A 122      -2.483  15.345   1.191  1.00 98.36           C  
ATOM   1940  HD2 PHE A 122      -3.248  14.611   0.986  1.00 98.36           H  
ATOM   1941  CE1 PHE A 122      -0.511  17.260   1.766  1.00 98.36           C  
ATOM   1942  HE1 PHE A 122       0.253  17.988   1.994  1.00 98.36           H  
ATOM   1943  CE2 PHE A 122      -1.160  14.941   1.410  1.00 98.36           C  
ATOM   1944  HE2 PHE A 122      -0.889  13.899   1.329  1.00 98.36           H  
ATOM   1945  CZ  PHE A 122      -0.181  15.896   1.707  1.00 98.36           C  
ATOM   1946  HZ  PHE A 122       0.830  15.561   1.890  1.00 98.36           H  
ATOM   1947  N   ASN A 123      -3.855  16.789   4.204  1.00 97.53           N  
ATOM   1948  H   ASN A 123      -4.009  15.806   4.033  1.00 97.53           H  
ATOM   1949  CA  ASN A 123      -2.879  17.124   5.226  1.00 97.53           C  
ATOM   1950  HA  ASN A 123      -2.334  18.019   4.927  1.00 97.53           H  
ATOM   1951  C   ASN A 123      -1.885  15.959   5.366  1.00 97.53           C  
ATOM   1952  CB  ASN A 123      -3.634  17.385   6.535  1.00 97.53           C  
ATOM   1953  HB2 ASN A 123      -4.170  16.479   6.817  1.00 97.53           H  
ATOM   1954  HB3 ASN A 123      -4.365  18.178   6.378  1.00 97.53           H  
ATOM   1955  O   ASN A 123      -2.250  14.800   5.194  1.00 97.53           O  
ATOM   1956  CG  ASN A 123      -2.722  17.805   7.669  1.00 97.53           C  
ATOM   1957  ND2 ASN A 123      -3.108  17.527   8.891  1.00 97.53           N  
ATOM   1958 HD21 ASN A 123      -2.479  17.804   9.631  1.00 97.53           H  
ATOM   1959 HD22 ASN A 123      -3.971  17.022   9.034  1.00 97.53           H  
ATOM   1960  OD1 ASN A 123      -1.661  18.380   7.494  1.00 97.53           O  
ATOM   1961  N   GLY A 124      -0.633  16.216   5.727  1.00 97.14           N  
ATOM   1962  H   GLY A 124      -0.339  17.166   5.901  1.00 97.14           H  
ATOM   1963  CA  GLY A 124       0.343  15.139   5.863  1.00 97.14           C  
ATOM   1964  HA2 GLY A 124       0.105  14.541   6.742  1.00 97.14           H  
ATOM   1965  HA3 GLY A 124       0.281  14.493   4.987  1.00 97.14           H  
ATOM   1966  C   GLY A 124       1.778  15.616   5.982  1.00 97.14           C  
ATOM   1967  O   GLY A 124       2.055  16.810   6.062  1.00 97.14           O  
ATOM   1968  N   THR A 125       2.695  14.654   5.995  1.00 97.00           N  
ATOM   1969  H   THR A 125       2.378  13.697   5.932  1.00 97.00           H  
ATOM   1970  CA  THR A 125       4.144  14.900   5.927  1.00 97.00           C  
ATOM   1971  HA  THR A 125       4.358  15.918   6.254  1.00 97.00           H  
ATOM   1972  C   THR A 125       4.696  14.769   4.509  1.00 97.00           C  
ATOM   1973  CB  THR A 125       4.911  13.935   6.838  1.00 97.00           C  
ATOM   1974  HB  THR A 125       5.981  14.110   6.732  1.00 97.00           H  
ATOM   1975  O   THR A 125       5.859  15.091   4.285  1.00 97.00           O  
ATOM   1976  CG2 THR A 125       4.547  14.107   8.310  1.00 97.00           C  
ATOM   1977 HG21 THR A 125       3.475  13.961   8.447  1.00 97.00           H  
ATOM   1978 HG22 THR A 125       4.815  15.112   8.635  1.00 97.00           H  
ATOM   1979 HG23 THR A 125       5.096  13.377   8.906  1.00 97.00           H  
ATOM   1980  OG1 THR A 125       4.629  12.607   6.462  1.00 97.00           O  
ATOM   1981  HG1 THR A 125       5.164  12.429   5.684  1.00 97.00           H  
ATOM   1982  N   ALA A 126       3.905  14.234   3.577  1.00 92.48           N  
ATOM   1983  H   ALA A 126       2.960  13.993   3.839  1.00 92.48           H  
ATOM   1984  CA  ALA A 126       4.235  14.140   2.157  1.00 92.48           C  
ATOM   1985  HA  ALA A 126       5.314  14.045   2.034  1.00 92.48           H  
ATOM   1986  C   ALA A 126       3.771  15.395   1.395  1.00 92.48           C  
ATOM   1987  CB  ALA A 126       3.573  12.870   1.616  1.00 92.48           C  
ATOM   1988  HB1 ALA A 126       3.734  12.038   2.301  1.00 92.48           H  
ATOM   1989  HB2 ALA A 126       2.499  13.024   1.505  1.00 92.48           H  
ATOM   1990  HB3 ALA A 126       3.995  12.624   0.642  1.00 92.48           H  
ATOM   1991  O   ALA A 126       3.050  16.227   1.949  1.00 92.48           O  
ATOM   1992  N   ARG A 127       4.127  15.525   0.111  1.00 96.84           N  
ATOM   1993  H   ARG A 127       4.701  14.805  -0.304  1.00 96.84           H  
ATOM   1994  CA  ARG A 127       3.377  16.398  -0.806  1.00 96.84           C  
ATOM   1995  HA  ARG A 127       3.094  17.311  -0.281  1.00 96.84           H  
ATOM   1996  C   ARG A 127       2.098  15.682  -1.240  1.00 96.84           C  
ATOM   1997  CB  ARG A 127       4.251  16.755  -2.014  1.00 96.84           C  
ATOM   1998  HB2 ARG A 127       4.364  15.852  -2.614  1.00 96.84           H  
ATOM   1999  HB3 ARG A 127       5.229  17.086  -1.667  1.00 96.84           H  
ATOM   2000  O   ARG A 127       2.075  14.454  -1.305  1.00 96.84           O  
ATOM   2001  CG  ARG A 127       3.656  17.818  -2.942  1.00 96.84           C  
ATOM   2002  HG2 ARG A 127       2.719  17.452  -3.361  1.00 96.84           H  
ATOM   2003  HG3 ARG A 127       3.477  18.741  -2.392  1.00 96.84           H  
ATOM   2004  CD  ARG A 127       4.627  18.076  -4.097  1.00 96.84           C  
ATOM   2005  HD2 ARG A 127       4.914  17.115  -4.523  1.00 96.84           H  
ATOM   2006  HD3 ARG A 127       5.518  18.576  -3.719  1.00 96.84           H  
ATOM   2007  NE  ARG A 127       3.993  18.887  -5.149  1.00 96.84           N  
ATOM   2008  HE  ARG A 127       3.022  19.130  -5.012  1.00 96.84           H  
ATOM   2009  NH1 ARG A 127       5.660  18.661  -6.717  1.00 96.84           N  
ATOM   2010 HH11 ARG A 127       5.887  18.575  -7.698  1.00 96.84           H  
ATOM   2011 HH12 ARG A 127       6.177  18.078  -6.074  1.00 96.84           H  
ATOM   2012  NH2 ARG A 127       3.722  19.602  -7.287  1.00 96.84           N  
ATOM   2013 HH21 ARG A 127       4.024  19.505  -8.246  1.00 96.84           H  
ATOM   2014 HH22 ARG A 127       2.726  19.654  -7.128  1.00 96.84           H  
ATOM   2015  CZ  ARG A 127       4.467  19.056  -6.370  1.00 96.84           C  
ATOM   2016  N   ASP A 128       1.063  16.447  -1.565  1.00 98.10           N  
ATOM   2017  H   ASP A 128       1.133  17.448  -1.452  1.00 98.10           H  
ATOM   2018  CA  ASP A 128      -0.200  15.923  -2.085  1.00 98.10           C  
ATOM   2019  HA  ASP A 128      -0.499  15.075  -1.468  1.00 98.10           H  
ATOM   2020  C   ASP A 128      -0.080  15.428  -3.536  1.00 98.10           C  
ATOM   2021  CB  ASP A 128      -1.286  16.997  -1.960  1.00 98.10           C  
ATOM   2022  HB2 ASP A 128      -1.238  17.437  -0.964  1.00 98.10           H  
ATOM   2023  HB3 ASP A 128      -1.099  17.804  -2.669  1.00 98.10           H  
ATOM   2024  O   ASP A 128      -0.498  16.107  -4.471  1.00 98.10           O  
ATOM   2025  CG  ASP A 128      -2.686  16.421  -2.187  1.00 98.10           C  
ATOM   2026  OD1 ASP A 128      -2.804  15.190  -2.421  1.00 98.10           O  
ATOM   2027  OD2 ASP A 128      -3.639  17.215  -2.063  1.00 98.10           O  
ATOM   2028  N   ASN A 129       0.531  14.258  -3.729  1.00 97.91           N  
ATOM   2029  H   ASN A 129       0.949  13.793  -2.936  1.00 97.91           H  
ATOM   2030  CA  ASN A 129       0.637  13.635  -5.048  1.00 97.91           C  
ATOM   2031  HA  ASN A 129       0.786  14.410  -5.800  1.00 97.91           H  
ATOM   2032  C   ASN A 129      -0.657  12.905  -5.462  1.00 97.91           C  
ATOM   2033  CB  ASN A 129       1.861  12.707  -5.066  1.00 97.91           C  
ATOM   2034  HB2 ASN A 129       1.829  12.115  -5.981  1.00 97.91           H  
ATOM   2035  HB3 ASN A 129       1.826  12.014  -4.226  1.00 97.91           H  
ATOM   2036  O   ASN A 129      -0.897  12.702  -6.648  1.00 97.91           O  
ATOM   2037  CG  ASN A 129       3.196  13.431  -5.072  1.00 97.91           C  
ATOM   2038  ND2 ASN A 129       3.469  14.231  -6.076  1.00 97.91           N  
ATOM   2039 HD21 ASN A 129       2.772  14.361  -6.795  1.00 97.91           H  
ATOM   2040 HD22 ASN A 129       4.416  14.248  -6.427  1.00 97.91           H  
ATOM   2041  OD1 ASN A 129       4.008  13.287  -4.164  1.00 97.91           O  
ATOM   2042  N   LEU A 130      -1.537  12.531  -4.520  1.00 98.41           N  
ATOM   2043  H   LEU A 130      -1.348  12.750  -3.552  1.00 98.41           H  
ATOM   2044  CA  LEU A 130      -2.795  11.859  -4.875  1.00 98.41           C  
ATOM   2045  HA  LEU A 130      -2.554  11.107  -5.627  1.00 98.41           H  
ATOM   2046  C   LEU A 130      -3.815  12.820  -5.501  1.00 98.41           C  
ATOM   2047  CB  LEU A 130      -3.391  11.138  -3.659  1.00 98.41           C  
ATOM   2048  HB2 LEU A 130      -2.589  10.682  -3.079  1.00 98.41           H  
ATOM   2049  HB3 LEU A 130      -3.895  11.898  -3.062  1.00 98.41           H  
ATOM   2050  O   LEU A 130      -4.639  12.378  -6.294  1.00 98.41           O  
ATOM   2051  CG  LEU A 130      -4.453  10.069  -3.970  1.00 98.41           C  
ATOM   2052  HG  LEU A 130      -5.294  10.525  -4.492  1.00 98.41           H  
ATOM   2053  CD1 LEU A 130      -3.909   8.914  -4.811  1.00 98.41           C  
ATOM   2054 HD11 LEU A 130      -3.006   8.510  -4.354  1.00 98.41           H  
ATOM   2055 HD12 LEU A 130      -3.674   9.260  -5.817  1.00 98.41           H  
ATOM   2056 HD13 LEU A 130      -4.661   8.130  -4.900  1.00 98.41           H  
ATOM   2057  CD2 LEU A 130      -4.965   9.490  -2.649  1.00 98.41           C  
ATOM   2058 HD21 LEU A 130      -5.760   8.772  -2.853  1.00 98.41           H  
ATOM   2059 HD22 LEU A 130      -5.366  10.293  -2.031  1.00 98.41           H  
ATOM   2060 HD23 LEU A 130      -4.151   8.996  -2.118  1.00 98.41           H  
ATOM   2061  N   ALA A 131      -3.750  14.126  -5.212  1.00 98.19           N  
ATOM   2062  H   ALA A 131      -3.119  14.446  -4.492  1.00 98.19           H  
ATOM   2063  CA  ALA A 131      -4.623  15.116  -5.850  1.00 98.19           C  
ATOM   2064  HA  ALA A 131      -5.659  14.872  -5.614  1.00 98.19           H  
ATOM   2065  C   ALA A 131      -4.504  15.142  -7.383  1.00 98.19           C  
ATOM   2066  CB  ALA A 131      -4.310  16.496  -5.270  1.00 98.19           C  
ATOM   2067  HB1 ALA A 131      -3.243  16.708  -5.340  1.00 98.19           H  
ATOM   2068  HB2 ALA A 131      -4.624  16.516  -4.227  1.00 98.19           H  
ATOM   2069  HB3 ALA A 131      -4.871  17.259  -5.809  1.00 98.19           H  
ATOM   2070  O   ALA A 131      -5.477  15.462  -8.066  1.00 98.19           O  
ATOM   2071  N   TYR A 132      -3.351  14.764  -7.946  1.00 98.41           N  
ATOM   2072  H   TYR A 132      -2.578  14.505  -7.349  1.00 98.41           H  
ATOM   2073  CA  TYR A 132      -3.181  14.604  -9.395  1.00 98.41           C  
ATOM   2074  HA  TYR A 132      -3.377  15.558  -9.884  1.00 98.41           H  
ATOM   2075  C   TYR A 132      -4.149  13.567  -9.995  1.00 98.41           C  
ATOM   2076  CB  TYR A 132      -1.723  14.212  -9.659  1.00 98.41           C  
ATOM   2077  HB2 TYR A 132      -1.080  15.031  -9.335  1.00 98.41           H  
ATOM   2078  HB3 TYR A 132      -1.473  13.340  -9.056  1.00 98.41           H  
ATOM   2079  O   TYR A 132      -4.585  13.715 -11.140  1.00 98.41           O  
ATOM   2080  CG  TYR A 132      -1.421  13.884 -11.105  1.00 98.41           C  
ATOM   2081  CD1 TYR A 132      -1.462  12.544 -11.527  1.00 98.41           C  
ATOM   2082  HD1 TYR A 132      -1.709  11.761 -10.825  1.00 98.41           H  
ATOM   2083  CD2 TYR A 132      -1.065  14.901 -12.014  1.00 98.41           C  
ATOM   2084  HD2 TYR A 132      -0.936  15.910 -11.651  1.00 98.41           H  
ATOM   2085  CE1 TYR A 132      -1.154  12.219 -12.855  1.00 98.41           C  
ATOM   2086  HE1 TYR A 132      -1.158  11.189 -13.178  1.00 98.41           H  
ATOM   2087  CE2 TYR A 132      -0.773  14.580 -13.356  1.00 98.41           C  
ATOM   2088  HE2 TYR A 132      -0.455  15.345 -14.049  1.00 98.41           H  
ATOM   2089  OH  TYR A 132      -0.618  12.879 -15.070  1.00 98.41           O  
ATOM   2090  HH  TYR A 132      -0.065  13.473 -15.583  1.00 98.41           H  
ATOM   2091  CZ  TYR A 132      -0.827  13.232 -13.776  1.00 98.41           C  
ATOM   2092  N   HIS A 133      -4.514  12.562  -9.197  1.00 98.50           N  
ATOM   2093  H   HIS A 133      -4.174  12.572  -8.246  1.00 98.50           H  
ATOM   2094  CA  HIS A 133      -5.384  11.445  -9.553  1.00 98.50           C  
ATOM   2095  HA  HIS A 133      -5.305  11.257 -10.624  1.00 98.50           H  
ATOM   2096  C   HIS A 133      -6.871  11.698  -9.245  1.00 98.50           C  
ATOM   2097  CB  HIS A 133      -4.878  10.200  -8.813  1.00 98.50           C  
ATOM   2098  HB2 HIS A 133      -5.536   9.366  -9.058  1.00 98.50           H  
ATOM   2099  HB3 HIS A 133      -4.943  10.352  -7.735  1.00 98.50           H  
ATOM   2100  O   HIS A 133      -7.710  10.854  -9.564  1.00 98.50           O  
ATOM   2101  CG  HIS A 133      -3.472   9.802  -9.180  1.00 98.50           C  
ATOM   2102  CD2 HIS A 133      -2.294  10.151  -8.573  1.00 98.50           C  
ATOM   2103  HD2 HIS A 133      -2.189  10.818  -7.730  1.00 98.50           H  
ATOM   2104  ND1 HIS A 133      -3.156   8.957 -10.203  1.00 98.50           N  
ATOM   2105  HD1 HIS A 133      -3.829   8.541 -10.831  1.00 98.50           H  
ATOM   2106  CE1 HIS A 133      -1.838   8.758 -10.204  1.00 98.50           C  
ATOM   2107  HE1 HIS A 133      -1.338   8.086 -10.885  1.00 98.50           H  
ATOM   2108  NE2 HIS A 133      -1.253   9.468  -9.223  1.00 98.50           N  
ATOM   2109  N   ASP A 134      -7.227  12.837  -8.636  1.00 98.63           N  
ATOM   2110  H   ASP A 134      -6.518  13.523  -8.420  1.00 98.63           H  
ATOM   2111  CA  ASP A 134      -8.626  13.171  -8.351  1.00 98.63           C  
ATOM   2112  HA  ASP A 134      -9.017  12.402  -7.684  1.00 98.63           H  
ATOM   2113  C   ASP A 134      -9.467  13.148  -9.642  1.00 98.63           C  
ATOM   2114  CB  ASP A 134      -8.740  14.522  -7.618  1.00 98.63           C  
ATOM   2115  HB2 ASP A 134      -8.080  14.513  -6.750  1.00 98.63           H  
ATOM   2116  HB3 ASP A 134      -8.412  15.319  -8.285  1.00 98.63           H  
ATOM   2117  O   ASP A 134      -9.042  13.614 -10.710  1.00 98.63           O  
ATOM   2118  CG  ASP A 134     -10.174  14.804  -7.140  1.00 98.63           C  
ATOM   2119  OD1 ASP A 134     -10.728  13.908  -6.463  1.00 98.63           O  
ATOM   2120  OD2 ASP A 134     -10.743  15.869  -7.503  1.00 98.63           O  
ATOM   2121  N   ARG A 135     -10.675  12.583  -9.539  1.00 98.50           N  
ATOM   2122  H   ARG A 135     -10.946  12.244  -8.627  1.00 98.50           H  
ATOM   2123  CA  ARG A 135     -11.662  12.376 -10.616  1.00 98.50           C  
ATOM   2124  HA  ARG A 135     -12.518  11.871 -10.167  1.00 98.50           H  
ATOM   2125  C   ARG A 135     -11.226  11.457 -11.748  1.00 98.50           C  
ATOM   2126  CB  ARG A 135     -12.151  13.715 -11.174  1.00 98.50           C  
ATOM   2127  HB2 ARG A 135     -12.952  13.543 -11.893  1.00 98.50           H  
ATOM   2128  HB3 ARG A 135     -11.326  14.199 -11.697  1.00 98.50           H  
ATOM   2129  O   ARG A 135     -11.951  11.355 -12.737  1.00 98.50           O  
ATOM   2130  CG  ARG A 135     -12.683  14.629 -10.077  1.00 98.50           C  
ATOM   2131  HG2 ARG A 135     -13.638  14.258  -9.706  1.00 98.50           H  
ATOM   2132  HG3 ARG A 135     -11.980  14.675  -9.245  1.00 98.50           H  
ATOM   2133  CD  ARG A 135     -12.837  16.027 -10.649  1.00 98.50           C  
ATOM   2134  HD2 ARG A 135     -13.688  16.028 -11.331  1.00 98.50           H  
ATOM   2135  HD3 ARG A 135     -11.929  16.293 -11.190  1.00 98.50           H  
ATOM   2136  NE  ARG A 135     -13.022  16.977  -9.554  1.00 98.50           N  
ATOM   2137  HE  ARG A 135     -12.587  16.702  -8.684  1.00 98.50           H  
ATOM   2138  NH1 ARG A 135     -14.023  18.626 -10.780  1.00 98.50           N  
ATOM   2139 HH11 ARG A 135     -14.477  19.526 -10.834  1.00 98.50           H  
ATOM   2140 HH12 ARG A 135     -13.881  18.039 -11.590  1.00 98.50           H  
ATOM   2141  NH2 ARG A 135     -13.768  18.862  -8.562  1.00 98.50           N  
ATOM   2142 HH21 ARG A 135     -14.190  19.779  -8.581  1.00 98.50           H  
ATOM   2143 HH22 ARG A 135     -13.404  18.469  -7.706  1.00 98.50           H  
ATOM   2144  CZ  ARG A 135     -13.605  18.149  -9.637  1.00 98.50           C  
ATOM   2145  N   GLN A 136     -10.070  10.809 -11.644  1.00 98.65           N  
ATOM   2146  H   GLN A 136      -9.508  10.906 -10.811  1.00 98.65           H  
ATOM   2147  CA  GLN A 136      -9.678   9.837 -12.654  1.00 98.65           C  
ATOM   2148  HA  GLN A 136      -9.979  10.233 -13.624  1.00 98.65           H  
ATOM   2149  C   GLN A 136     -10.417   8.516 -12.422  1.00 98.65           C  
ATOM   2150  CB  GLN A 136      -8.160   9.645 -12.704  1.00 98.65           C  
ATOM   2151  HB2 GLN A 136      -7.814   9.208 -11.767  1.00 98.65           H  
ATOM   2152  HB3 GLN A 136      -7.934   8.943 -13.507  1.00 98.65           H  
ATOM   2153  O   GLN A 136     -10.572   8.098 -11.267  1.00 98.65           O  
ATOM   2154  CG  GLN A 136      -7.376  10.937 -12.957  1.00 98.65           C  
ATOM   2155  HG2 GLN A 136      -6.364  10.652 -13.242  1.00 98.65           H  
ATOM   2156  HG3 GLN A 136      -7.316  11.511 -12.032  1.00 98.65           H  
ATOM   2157  CD  GLN A 136      -7.974  11.823 -14.042  1.00 98.65           C  
ATOM   2158  NE2 GLN A 136      -8.511  12.971 -13.686  1.00 98.65           N  
ATOM   2159 HE21 GLN A 136      -8.605  13.173 -12.701  1.00 98.65           H  
ATOM   2160 HE22 GLN A 136      -9.077  13.408 -14.400  1.00 98.65           H  
ATOM   2161  OE1 GLN A 136      -8.007  11.514 -15.219  1.00 98.65           O  
ATOM   2162  N   PRO A 137     -10.894   7.853 -13.488  1.00 98.71           N  
ATOM   2163  CA  PRO A 137     -11.390   6.486 -13.404  1.00 98.71           C  
ATOM   2164  HA  PRO A 137     -12.174   6.398 -12.653  1.00 98.71           H  
ATOM   2165  C   PRO A 137     -10.249   5.522 -13.056  1.00 98.71           C  
ATOM   2166  CB  PRO A 137     -12.001   6.195 -14.771  1.00 98.71           C  
ATOM   2167  HB2 PRO A 137     -11.964   5.134 -15.021  1.00 98.71           H  
ATOM   2168  HB3 PRO A 137     -13.020   6.579 -14.811  1.00 98.71           H  
ATOM   2169  O   PRO A 137      -9.071   5.809 -13.260  1.00 98.71           O  
ATOM   2170  CG  PRO A 137     -11.107   7.017 -15.682  1.00 98.71           C  
ATOM   2171  HG2 PRO A 137     -10.168   6.476 -15.798  1.00 98.71           H  
ATOM   2172  HG3 PRO A 137     -11.582   7.236 -16.638  1.00 98.71           H  
ATOM   2173  CD  PRO A 137     -10.827   8.276 -14.880  1.00 98.71           C  
ATOM   2174  HD2 PRO A 137      -9.841   8.659 -15.143  1.00 98.71           H  
ATOM   2175  HD3 PRO A 137     -11.595   9.024 -15.075  1.00 98.71           H  
ATOM   2176  N   PHE A 138     -10.599   4.364 -12.510  1.00 98.84           N  
ATOM   2177  H   PHE A 138     -11.580   4.154 -12.390  1.00 98.84           H  
ATOM   2178  CA  PHE A 138      -9.640   3.295 -12.264  1.00 98.84           C  
ATOM   2179  HA  PHE A 138      -8.725   3.728 -11.859  1.00 98.84           H  
ATOM   2180  C   PHE A 138      -9.306   2.582 -13.577  1.00 98.84           C  
ATOM   2181  CB  PHE A 138     -10.233   2.337 -11.225  1.00 98.84           C  
ATOM   2182  HB2 PHE A 138     -10.974   1.696 -11.702  1.00 98.84           H  
ATOM   2183  HB3 PHE A 138     -10.751   2.926 -10.469  1.00 98.84           H  
ATOM   2184  O   PHE A 138     -10.211   2.308 -14.363  1.00 98.84           O  
ATOM   2185  CG  PHE A 138      -9.206   1.489 -10.508  1.00 98.84           C  
ATOM   2186  CD1 PHE A 138      -8.930   0.172 -10.914  1.00 98.84           C  
ATOM   2187  HD1 PHE A 138      -9.422  -0.242 -11.782  1.00 98.84           H  
ATOM   2188  CD2 PHE A 138      -8.518   2.033  -9.411  1.00 98.84           C  
ATOM   2189  HD2 PHE A 138      -8.690   3.063  -9.134  1.00 98.84           H  
ATOM   2190  CE1 PHE A 138      -7.990  -0.595 -10.203  1.00 98.84           C  
ATOM   2191  HE1 PHE A 138      -7.755  -1.597 -10.532  1.00 98.84           H  
ATOM   2192  CE2 PHE A 138      -7.594   1.266  -8.687  1.00 98.84           C  
ATOM   2193  HE2 PHE A 138      -7.075   1.700  -7.845  1.00 98.84           H  
ATOM   2194  CZ  PHE A 138      -7.332  -0.054  -9.084  1.00 98.84           C  
ATOM   2195  HZ  PHE A 138      -6.601  -0.641  -8.547  1.00 98.84           H  
ATOM   2196  N   SER A 139      -8.047   2.213 -13.785  1.00 98.77           N  
ATOM   2197  H   SER A 139      -7.347   2.513 -13.122  1.00 98.77           H  
ATOM   2198  CA  SER A 139      -7.580   1.417 -14.930  1.00 98.77           C  
ATOM   2199  HA  SER A 139      -8.428   1.101 -15.537  1.00 98.77           H  
ATOM   2200  C   SER A 139      -6.859   0.162 -14.441  1.00 98.77           C  
ATOM   2201  CB  SER A 139      -6.658   2.247 -15.831  1.00 98.77           C  
ATOM   2202  HB2 SER A 139      -5.815   2.612 -15.244  1.00 98.77           H  
ATOM   2203  HB3 SER A 139      -6.288   1.628 -16.648  1.00 98.77           H  
ATOM   2204  O   SER A 139      -6.296   0.159 -13.348  1.00 98.77           O  
ATOM   2205  OG  SER A 139      -7.360   3.347 -16.366  1.00 98.77           O  
ATOM   2206  HG  SER A 139      -6.751   3.914 -16.844  1.00 98.77           H  
ATOM   2207  N   THR A 140      -6.867  -0.902 -15.243  1.00 98.59           N  
ATOM   2208  H   THR A 140      -7.329  -0.811 -16.136  1.00 98.59           H  
ATOM   2209  CA  THR A 140      -6.114  -2.155 -15.028  1.00 98.59           C  
ATOM   2210  HA  THR A 140      -5.325  -1.967 -14.299  1.00 98.59           H  
ATOM   2211  C   THR A 140      -5.440  -2.588 -16.336  1.00 98.59           C  
ATOM   2212  CB  THR A 140      -7.006  -3.291 -14.489  1.00 98.59           C  
ATOM   2213  HB  THR A 140      -6.423  -4.209 -14.406  1.00 98.59           H  
ATOM   2214  O   THR A 140      -5.838  -2.108 -17.396  1.00 98.59           O  
ATOM   2215  CG2 THR A 140      -7.534  -2.958 -13.097  1.00 98.59           C  
ATOM   2216 HG21 THR A 140      -8.229  -2.120 -13.146  1.00 98.59           H  
ATOM   2217 HG22 THR A 140      -6.698  -2.693 -12.450  1.00 98.59           H  
ATOM   2218 HG23 THR A 140      -8.039  -3.830 -12.681  1.00 98.59           H  
ATOM   2219  OG1 THR A 140      -8.113  -3.549 -15.321  1.00 98.59           O  
ATOM   2220  HG1 THR A 140      -7.957  -4.369 -15.794  1.00 98.59           H  
ATOM   2221  N   PRO A 141      -4.442  -3.498 -16.323  1.00 97.18           N  
ATOM   2222  CA  PRO A 141      -3.721  -3.901 -17.538  1.00 97.18           C  
ATOM   2223  HA  PRO A 141      -3.154  -3.044 -17.901  1.00 97.18           H  
ATOM   2224  C   PRO A 141      -4.607  -4.420 -18.687  1.00 97.18           C  
ATOM   2225  CB  PRO A 141      -2.747  -4.993 -17.079  1.00 97.18           C  
ATOM   2226  HB2 PRO A 141      -1.821  -4.969 -17.655  1.00 97.18           H  
ATOM   2227  HB3 PRO A 141      -3.218  -5.972 -17.159  1.00 97.18           H  
ATOM   2228  O   PRO A 141      -4.184  -4.418 -19.840  1.00 97.18           O  
ATOM   2229  CG  PRO A 141      -2.498  -4.678 -15.606  1.00 97.18           C  
ATOM   2230  HG2 PRO A 141      -1.726  -3.914 -15.510  1.00 97.18           H  
ATOM   2231  HG3 PRO A 141      -2.221  -5.569 -15.041  1.00 97.18           H  
ATOM   2232  CD  PRO A 141      -3.840  -4.117 -15.150  1.00 97.18           C  
ATOM   2233  HD2 PRO A 141      -4.477  -4.945 -14.841  1.00 97.18           H  
ATOM   2234  HD3 PRO A 141      -3.693  -3.409 -14.334  1.00 97.18           H  
ATOM   2235  N   ASP A 142      -5.817  -4.896 -18.376  1.00 97.95           N  
ATOM   2236  H   ASP A 142      -6.090  -4.902 -17.403  1.00 97.95           H  
ATOM   2237  CA  ASP A 142      -6.829  -5.394 -19.315  1.00 97.95           C  
ATOM   2238  HA  ASP A 142      -6.353  -5.577 -20.279  1.00 97.95           H  
ATOM   2239  C   ASP A 142      -7.994  -4.419 -19.575  1.00 97.95           C  
ATOM   2240  CB  ASP A 142      -7.369  -6.735 -18.789  1.00 97.95           C  
ATOM   2241  HB2 ASP A 142      -7.997  -7.187 -19.557  1.00 97.95           H  
ATOM   2242  HB3 ASP A 142      -6.533  -7.411 -18.607  1.00 97.95           H  
ATOM   2243  O   ASP A 142      -8.848  -4.707 -20.417  1.00 97.95           O  
ATOM   2244  CG  ASP A 142      -8.181  -6.588 -17.494  1.00 97.95           C  
ATOM   2245  OD1 ASP A 142      -7.726  -5.865 -16.574  1.00 97.95           O  
ATOM   2246  OD2 ASP A 142      -9.218  -7.270 -17.349  1.00 97.95           O  
ATOM   2247  N   ARG A 143      -8.057  -3.285 -18.864  1.00 97.88           N  
ATOM   2248  H   ARG A 143      -7.287  -3.068 -18.248  1.00 97.88           H  
ATOM   2249  CA  ARG A 143      -9.100  -2.266 -19.027  1.00 97.88           C  
ATOM   2250  HA  ARG A 143      -9.486  -2.332 -20.044  1.00 97.88           H  
ATOM   2251  C   ARG A 143      -8.521  -0.869 -18.844  1.00 97.88           C  
ATOM   2252  CB  ARG A 143     -10.264  -2.528 -18.062  1.00 97.88           C  
ATOM   2253  HB2 ARG A 143     -10.595  -3.560 -18.184  1.00 97.88           H  
ATOM   2254  HB3 ARG A 143      -9.928  -2.393 -17.034  1.00 97.88           H  
ATOM   2255  O   ARG A 143      -8.307  -0.405 -17.725  1.00 97.88           O  
ATOM   2256  CG  ARG A 143     -11.445  -1.584 -18.353  1.00 97.88           C  
ATOM   2257  HG2 ARG A 143     -11.143  -0.549 -18.188  1.00 97.88           H  
ATOM   2258  HG3 ARG A 143     -11.764  -1.702 -19.389  1.00 97.88           H  
ATOM   2259  CD  ARG A 143     -12.606  -1.933 -17.424  1.00 97.88           C  
ATOM   2260  HD2 ARG A 143     -12.237  -1.845 -16.402  1.00 97.88           H  
ATOM   2261  HD3 ARG A 143     -12.898  -2.967 -17.606  1.00 97.88           H  
ATOM   2262  NE  ARG A 143     -13.773  -1.038 -17.559  1.00 97.88           N  
ATOM   2263  HE  ARG A 143     -13.649  -0.170 -18.059  1.00 97.88           H  
ATOM   2264  NH1 ARG A 143     -15.239  -2.359 -16.374  1.00 97.88           N  
ATOM   2265 HH11 ARG A 143     -16.139  -2.458 -15.927  1.00 97.88           H  
ATOM   2266 HH12 ARG A 143     -14.471  -2.966 -16.127  1.00 97.88           H  
ATOM   2267  NH2 ARG A 143     -15.934  -0.414 -17.134  1.00 97.88           N  
ATOM   2268 HH21 ARG A 143     -16.787  -0.541 -16.608  1.00 97.88           H  
ATOM   2269 HH22 ARG A 143     -15.680   0.553 -17.279  1.00 97.88           H  
ATOM   2270  CZ  ARG A 143     -14.965  -1.268 -17.030  1.00 97.88           C  
ATOM   2271  N   ASP A 144      -8.340  -0.206 -19.973  1.00 98.19           N  
ATOM   2272  H   ASP A 144      -8.541  -0.663 -20.851  1.00 98.19           H  
ATOM   2273  CA  ASP A 144      -7.855   1.159 -20.046  1.00 98.19           C  
ATOM   2274  HA  ASP A 144      -7.141   1.331 -19.240  1.00 98.19           H  
ATOM   2275  C   ASP A 144      -9.003   2.166 -19.911  1.00 98.19           C  
ATOM   2276  CB  ASP A 144      -7.110   1.325 -21.370  1.00 98.19           C  
ATOM   2277  HB2 ASP A 144      -7.802   1.161 -22.196  1.00 98.19           H  
ATOM   2278  HB3 ASP A 144      -6.322   0.575 -21.432  1.00 98.19           H  
ATOM   2279  O   ASP A 144      -9.950   2.156 -20.701  1.00 98.19           O  
ATOM   2280  CG  ASP A 144      -6.483   2.706 -21.499  1.00 98.19           C  
ATOM   2281  OD1 ASP A 144      -6.431   3.405 -20.460  1.00 98.19           O  
ATOM   2282  OD2 ASP A 144      -6.053   2.984 -22.634  1.00 98.19           O  
ATOM   2283  N   ASN A 145      -8.919   3.013 -18.890  1.00 98.10           N  
ATOM   2284  H   ASN A 145      -8.094   2.967 -18.310  1.00 98.10           H  
ATOM   2285  CA  ASN A 145      -9.790   4.164 -18.699  1.00 98.10           C  
ATOM   2286  HA  ASN A 145     -10.369   4.327 -19.609  1.00 98.10           H  
ATOM   2287  C   ASN A 145      -8.981   5.454 -18.461  1.00 98.10           C  
ATOM   2288  CB  ASN A 145     -10.759   3.886 -17.532  1.00 98.10           C  
ATOM   2289  HB2 ASN A 145     -11.450   4.725 -17.449  1.00 98.10           H  
ATOM   2290  HB3 ASN A 145     -10.178   3.837 -16.611  1.00 98.10           H  
ATOM   2291  O   ASN A 145      -9.580   6.458 -18.084  1.00 98.10           O  
ATOM   2292  CG  ASN A 145     -11.600   2.627 -17.667  1.00 98.10           C  
ATOM   2293  ND2 ASN A 145     -11.521   1.742 -16.704  1.00 98.10           N  
ATOM   2294 HD21 ASN A 145     -10.882   1.921 -15.943  1.00 98.10           H  
ATOM   2295 HD22 ASN A 145     -12.059   0.890 -16.772  1.00 98.10           H  
ATOM   2296  OD1 ASN A 145     -12.416   2.442 -18.558  1.00 98.10           O  
ATOM   2297  N   ASP A 146      -7.650   5.440 -18.604  1.00 97.96           N  
ATOM   2298  H   ASP A 146      -7.220   4.727 -19.175  1.00 97.96           H  
ATOM   2299  CA  ASP A 146      -6.827   6.584 -18.204  1.00 97.96           C  
ATOM   2300  HA  ASP A 146      -7.248   6.969 -17.275  1.00 97.96           H  
ATOM   2301  C   ASP A 146      -6.923   7.764 -19.193  1.00 97.96           C  
ATOM   2302  CB  ASP A 146      -5.411   6.125 -17.828  1.00 97.96           C  
ATOM   2303  HB2 ASP A 146      -5.508   5.345 -17.072  1.00 97.96           H  
ATOM   2304  HB3 ASP A 146      -4.885   6.958 -17.362  1.00 97.96           H  
ATOM   2305  O   ASP A 146      -7.637   7.717 -20.197  1.00 97.96           O  
ATOM   2306  CG  ASP A 146      -4.559   5.596 -18.976  1.00 97.96           C  
ATOM   2307  OD1 ASP A 146      -4.284   6.408 -19.883  1.00 97.96           O  
ATOM   2308  OD2 ASP A 146      -4.053   4.456 -18.822  1.00 97.96           O  
ATOM   2309  N   ALA A 147      -6.308   8.895 -18.841  1.00 96.23           N  
ATOM   2310  H   ALA A 147      -5.619   8.854 -18.103  1.00 96.23           H  
ATOM   2311  CA  ALA A 147      -6.427  10.140 -19.600  1.00 96.23           C  
ATOM   2312  HA  ALA A 147      -7.370  10.119 -20.147  1.00 96.23           H  
ATOM   2313  C   ALA A 147      -5.324  10.307 -20.659  1.00 96.23           C  
ATOM   2314  CB  ALA A 147      -6.491  11.314 -18.616  1.00 96.23           C  
ATOM   2315  HB1 ALA A 147      -7.281  11.140 -17.885  1.00 96.23           H  
ATOM   2316  HB2 ALA A 147      -6.696  12.236 -19.160  1.00 96.23           H  
ATOM   2317  HB3 ALA A 147      -5.533  11.405 -18.103  1.00 96.23           H  
ATOM   2318  O   ALA A 147      -5.255  11.365 -21.300  1.00 96.23           O  
ATOM   2319  N   THR A 148      -4.468   9.299 -20.832  1.00 94.06           N  
ATOM   2320  H   THR A 148      -4.600   8.440 -20.319  1.00 94.06           H  
ATOM   2321  CA  THR A 148      -3.339   9.337 -21.759  1.00 94.06           C  
ATOM   2322  HA  THR A 148      -2.758  10.231 -21.535  1.00 94.06           H  
ATOM   2323  C   THR A 148      -3.851   9.345 -23.201  1.00 94.06           C  
ATOM   2324  CB  THR A 148      -2.400   8.145 -21.557  1.00 94.06           C  
ATOM   2325  HB  THR A 148      -2.875   7.231 -21.912  1.00 94.06           H  
ATOM   2326  O   THR A 148      -4.718   8.547 -23.558  1.00 94.06           O  
ATOM   2327  CG2 THR A 148      -1.069   8.327 -22.275  1.00 94.06           C  
ATOM   2328 HG21 THR A 148      -1.230   8.414 -23.350  1.00 94.06           H  
ATOM   2329 HG22 THR A 148      -0.433   7.464 -22.076  1.00 94.06           H  
ATOM   2330 HG23 THR A 148      -0.567   9.225 -21.914  1.00 94.06           H  
ATOM   2331  OG1 THR A 148      -2.120   8.022 -20.194  1.00 94.06           O  
ATOM   2332  HG1 THR A 148      -2.794   7.412 -19.885  1.00 94.06           H  
ATOM   2333  N   PRO A 149      -3.341  10.227 -24.082  1.00 90.06           N  
ATOM   2334  CA  PRO A 149      -3.784  10.263 -25.477  1.00 90.06           C  
ATOM   2335  HA  PRO A 149      -4.866  10.401 -25.493  1.00 90.06           H  
ATOM   2336  C   PRO A 149      -3.441   9.000 -26.282  1.00 90.06           C  
ATOM   2337  CB  PRO A 149      -3.100  11.494 -26.080  1.00 90.06           C  
ATOM   2338  HB2 PRO A 149      -3.741  11.992 -26.808  1.00 90.06           H  
ATOM   2339  HB3 PRO A 149      -2.154  11.209 -26.542  1.00 90.06           H  
ATOM   2340  O   PRO A 149      -4.174   8.646 -27.206  1.00 90.06           O  
ATOM   2341  CG  PRO A 149      -2.815  12.386 -24.873  1.00 90.06           C  
ATOM   2342  HG2 PRO A 149      -1.971  13.054 -25.048  1.00 90.06           H  
ATOM   2343  HG3 PRO A 149      -3.710  12.952 -24.615  1.00 90.06           H  
ATOM   2344  CD  PRO A 149      -2.517  11.384 -23.767  1.00 90.06           C  
ATOM   2345  HD2 PRO A 149      -1.464  11.103 -23.781  1.00 90.06           H  
ATOM   2346  HD3 PRO A 149      -2.775  11.829 -22.806  1.00 90.06           H  
ATOM   2347  N   GLU A 150      -2.314   8.356 -25.968  1.00 88.78           N  
ATOM   2348  H   GLU A 150      -1.793   8.665 -25.160  1.00 88.78           H  
ATOM   2349  CA  GLU A 150      -1.817   7.147 -26.627  1.00 88.78           C  
ATOM   2350  HA  GLU A 150      -2.650   6.624 -27.097  1.00 88.78           H  
ATOM   2351  C   GLU A 150      -1.170   6.205 -25.605  1.00 88.78           C  
ATOM   2352  CB  GLU A 150      -0.765   7.485 -27.705  1.00 88.78           C  
ATOM   2353  HB2 GLU A 150      -0.363   6.544 -28.081  1.00 88.78           H  
ATOM   2354  HB3 GLU A 150       0.049   8.047 -27.249  1.00 88.78           H  
ATOM   2355  O   GLU A 150      -0.317   6.626 -24.832  1.00 88.78           O  
ATOM   2356  CG  GLU A 150      -1.311   8.282 -28.902  1.00 88.78           C  
ATOM   2357  HG2 GLU A 150      -1.646   9.259 -28.554  1.00 88.78           H  
ATOM   2358  HG3 GLU A 150      -2.175   7.751 -29.303  1.00 88.78           H  
ATOM   2359  CD  GLU A 150      -0.289   8.488 -30.039  1.00 88.78           C  
ATOM   2360  OE1 GLU A 150      -0.674   9.129 -31.049  1.00 88.78           O  
ATOM   2361  OE2 GLU A 150       0.861   8.001 -29.944  1.00 88.78           O  
ATOM   2362  N   GLY A 151      -1.510   4.917 -25.662  1.00 92.21           N  
ATOM   2363  H   GLY A 151      -2.330   4.671 -26.197  1.00 92.21           H  
ATOM   2364  CA  GLY A 151      -1.003   3.914 -24.722  1.00 92.21           C  
ATOM   2365  HA2 GLY A 151      -0.074   4.258 -24.267  1.00 92.21           H  
ATOM   2366  HA3 GLY A 151      -0.797   2.986 -25.255  1.00 92.21           H  
ATOM   2367  C   GLY A 151      -2.002   3.619 -23.608  1.00 92.21           C  
ATOM   2368  O   GLY A 151      -3.148   4.035 -23.688  1.00 92.21           O  
ATOM   2369  N   SER A 152      -1.570   2.842 -22.618  1.00 95.82           N  
ATOM   2370  H   SER A 152      -0.591   2.593 -22.596  1.00 95.82           H  
ATOM   2371  CA  SER A 152      -2.342   2.570 -21.406  1.00 95.82           C  
ATOM   2372  HA  SER A 152      -3.049   3.382 -21.232  1.00 95.82           H  
ATOM   2373  C   SER A 152      -1.375   2.496 -20.235  1.00 95.82           C  
ATOM   2374  CB  SER A 152      -3.131   1.265 -21.533  1.00 95.82           C  
ATOM   2375  HB2 SER A 152      -3.893   1.381 -22.304  1.00 95.82           H  
ATOM   2376  HB3 SER A 152      -2.460   0.454 -21.818  1.00 95.82           H  
ATOM   2377  O   SER A 152      -0.512   1.612 -20.193  1.00 95.82           O  
ATOM   2378  OG  SER A 152      -3.747   0.960 -20.294  1.00 95.82           O  
ATOM   2379  HG  SER A 152      -4.316   1.710 -20.106  1.00 95.82           H  
ATOM   2380  N   CYS A 153      -1.537   3.395 -19.270  1.00 97.36           N  
ATOM   2381  H   CYS A 153      -2.307   4.045 -19.341  1.00 97.36           H  
ATOM   2382  CA  CYS A 153      -0.683   3.472 -18.092  1.00 97.36           C  
ATOM   2383  HA  CYS A 153       0.344   3.678 -18.395  1.00 97.36           H  
ATOM   2384  C   CYS A 153      -0.721   2.161 -17.310  1.00 97.36           C  
ATOM   2385  CB  CYS A 153      -1.185   4.595 -17.186  1.00 97.36           C  
ATOM   2386  HB2 CYS A 153      -2.213   4.366 -16.906  1.00 97.36           H  
ATOM   2387  HB3 CYS A 153      -0.579   4.616 -16.280  1.00 97.36           H  
ATOM   2388  O   CYS A 153       0.309   1.638 -16.907  1.00 97.36           O  
ATOM   2389  SG  CYS A 153      -1.187   6.246 -17.905  1.00 97.36           S  
ATOM   2390  N   ALA A 154      -1.905   1.578 -17.121  1.00 96.98           N  
ATOM   2391  H   ALA A 154      -2.725   2.015 -17.517  1.00 96.98           H  
ATOM   2392  CA  ALA A 154      -2.023   0.331 -16.371  1.00 96.98           C  
ATOM   2393  HA  ALA A 154      -1.537   0.458 -15.404  1.00 96.98           H  
ATOM   2394  C   ALA A 154      -1.324  -0.848 -17.074  1.00 96.98           C  
ATOM   2395  CB  ALA A 154      -3.505   0.059 -16.133  1.00 96.98           C  
ATOM   2396  HB1 ALA A 154      -3.596  -0.825 -15.503  1.00 96.98           H  
ATOM   2397  HB2 ALA A 154      -3.959   0.904 -15.614  1.00 96.98           H  
ATOM   2398  HB3 ALA A 154      -4.014  -0.101 -17.083  1.00 96.98           H  
ATOM   2399  O   ALA A 154      -0.812  -1.749 -16.407  1.00 96.98           O  
ATOM   2400  N   HIS A 155      -1.270  -0.833 -18.411  1.00 94.48           N  
ATOM   2401  H   HIS A 155      -1.675  -0.048 -18.900  1.00 94.48           H  
ATOM   2402  CA  HIS A 155      -0.498  -1.799 -19.190  1.00 94.48           C  
ATOM   2403  HA  HIS A 155      -0.713  -2.801 -18.819  1.00 94.48           H  
ATOM   2404  C   HIS A 155       1.015  -1.574 -19.050  1.00 94.48           C  
ATOM   2405  CB  HIS A 155      -0.936  -1.721 -20.658  1.00 94.48           C  
ATOM   2406  HB2 HIS A 155      -2.022  -1.802 -20.711  1.00 94.48           H  
ATOM   2407  HB3 HIS A 155      -0.645  -0.758 -21.077  1.00 94.48           H  
ATOM   2408  O   HIS A 155       1.759  -2.532 -18.864  1.00 94.48           O  
ATOM   2409  CG  HIS A 155      -0.334  -2.809 -21.503  1.00 94.48           C  
ATOM   2410  CD2 HIS A 155       0.764  -2.718 -22.317  1.00 94.48           C  
ATOM   2411  HD2 HIS A 155       1.365  -1.834 -22.469  1.00 94.48           H  
ATOM   2412  ND1 HIS A 155      -0.789  -4.102 -21.569  1.00 94.48           N  
ATOM   2413  HD1 HIS A 155      -1.595  -4.458 -21.074  1.00 94.48           H  
ATOM   2414  CE1 HIS A 155       0.019  -4.779 -22.399  1.00 94.48           C  
ATOM   2415  HE1 HIS A 155      -0.088  -5.826 -22.644  1.00 94.48           H  
ATOM   2416  NE2 HIS A 155       0.972  -3.978 -22.900  1.00 94.48           N  
ATOM   2417  N   GLU A 156       1.468  -0.320 -19.102  1.00 94.54           N  
ATOM   2418  H   GLU A 156       0.811   0.426 -19.277  1.00 94.54           H  
ATOM   2419  CA  GLU A 156       2.883   0.050 -18.971  1.00 94.54           C  
ATOM   2420  HA  GLU A 156       3.476  -0.563 -19.648  1.00 94.54           H  
ATOM   2421  C   GLU A 156       3.427  -0.193 -17.554  1.00 94.54           C  
ATOM   2422  CB  GLU A 156       3.032   1.517 -19.403  1.00 94.54           C  
ATOM   2423  HB2 GLU A 156       2.645   1.596 -20.418  1.00 94.54           H  
ATOM   2424  HB3 GLU A 156       2.436   2.155 -18.751  1.00 94.54           H  
ATOM   2425  O   GLU A 156       4.504  -0.770 -17.390  1.00 94.54           O  
ATOM   2426  CG  GLU A 156       4.492   1.999 -19.384  1.00 94.54           C  
ATOM   2427  HG2 GLU A 156       5.101   1.267 -19.915  1.00 94.54           H  
ATOM   2428  HG3 GLU A 156       4.838   2.039 -18.351  1.00 94.54           H  
ATOM   2429  CD  GLU A 156       4.690   3.376 -20.040  1.00 94.54           C  
ATOM   2430  OE1 GLU A 156       5.847   3.856 -20.024  1.00 94.54           O  
ATOM   2431  OE2 GLU A 156       3.718   3.904 -20.626  1.00 94.54           O  
ATOM   2432  N   TYR A 157       2.651   0.169 -16.529  1.00 93.95           N  
ATOM   2433  H   TYR A 157       1.812   0.685 -16.751  1.00 93.95           H  
ATOM   2434  CA  TYR A 157       3.046   0.097 -15.121  1.00 93.95           C  
ATOM   2435  HA  TYR A 157       4.136   0.116 -15.111  1.00 93.95           H  
ATOM   2436  C   TYR A 157       2.637  -1.197 -14.407  1.00 93.95           C  
ATOM   2437  CB  TYR A 157       2.608   1.361 -14.374  1.00 93.95           C  
ATOM   2438  HB2 TYR A 157       1.522   1.446 -14.413  1.00 93.95           H  
ATOM   2439  HB3 TYR A 157       2.900   1.278 -13.327  1.00 93.95           H  
ATOM   2440  O   TYR A 157       2.950  -1.378 -13.229  1.00 93.95           O  
ATOM   2441  CG  TYR A 157       3.249   2.613 -14.936  1.00 93.95           C  
ATOM   2442  CD1 TYR A 157       4.638   2.814 -14.815  1.00 93.95           C  
ATOM   2443  HD1 TYR A 157       5.248   2.099 -14.283  1.00 93.95           H  
ATOM   2444  CD2 TYR A 157       2.476   3.538 -15.655  1.00 93.95           C  
ATOM   2445  HD2 TYR A 157       1.412   3.390 -15.772  1.00 93.95           H  
ATOM   2446  CE1 TYR A 157       5.250   3.943 -15.389  1.00 93.95           C  
ATOM   2447  HE1 TYR A 157       6.316   4.088 -15.289  1.00 93.95           H  
ATOM   2448  CE2 TYR A 157       3.096   4.633 -16.271  1.00 93.95           C  
ATOM   2449  HE2 TYR A 157       2.549   5.277 -16.943  1.00 93.95           H  
ATOM   2450  OH  TYR A 157       5.030   5.967 -16.675  1.00 93.95           O  
ATOM   2451  HH  TYR A 157       5.986   5.883 -16.696  1.00 93.95           H  
ATOM   2452  CZ  TYR A 157       4.470   4.867 -16.111  1.00 93.95           C  
ATOM   2453  N   ASN A 158       1.974  -2.120 -15.115  1.00 93.92           N  
ATOM   2454  H   ASN A 158       1.747  -1.884 -16.070  1.00 93.92           H  
ATOM   2455  CA  ASN A 158       1.606  -3.460 -14.640  1.00 93.92           C  
ATOM   2456  HA  ASN A 158       0.911  -3.865 -15.376  1.00 93.92           H  
ATOM   2457  C   ASN A 158       0.830  -3.482 -13.310  1.00 93.92           C  
ATOM   2458  CB  ASN A 158       2.854  -4.363 -14.634  1.00 93.92           C  
ATOM   2459  HB2 ASN A 158       3.668  -3.874 -14.098  1.00 93.92           H  
ATOM   2460  HB3 ASN A 158       2.640  -5.305 -14.128  1.00 93.92           H  
ATOM   2461  O   ASN A 158       1.006  -4.393 -12.494  1.00 93.92           O  
ATOM   2462  CG  ASN A 158       3.288  -4.733 -16.030  1.00 93.92           C  
ATOM   2463  ND2 ASN A 158       4.508  -4.447 -16.407  1.00 93.92           N  
ATOM   2464 HD21 ASN A 158       5.083  -3.846 -15.833  1.00 93.92           H  
ATOM   2465 HD22 ASN A 158       4.668  -4.523 -17.401  1.00 93.92           H  
ATOM   2466  OD1 ASN A 158       2.542  -5.326 -16.790  1.00 93.92           O  
ATOM   2467  N   ALA A 159      -0.043  -2.503 -13.087  1.00 96.68           N  
ATOM   2468  H   ALA A 159      -0.165  -1.795 -13.796  1.00 96.68           H  
ATOM   2469  CA  ALA A 159      -0.833  -2.382 -11.868  1.00 96.68           C  
ATOM   2470  HA  ALA A 159      -1.042  -3.374 -11.469  1.00 96.68           H  
ATOM   2471  C   ALA A 159      -2.179  -1.704 -12.143  1.00 96.68           C  
ATOM   2472  CB  ALA A 159      -0.009  -1.615 -10.828  1.00 96.68           C  
ATOM   2473  HB1 ALA A 159       0.877  -2.194 -10.569  1.00 96.68           H  
ATOM   2474  HB2 ALA A 159       0.311  -0.655 -11.234  1.00 96.68           H  
ATOM   2475  HB3 ALA A 159      -0.601  -1.445  -9.929  1.00 96.68           H  
ATOM   2476  O   ALA A 159      -2.393  -1.103 -13.192  1.00 96.68           O  
ATOM   2477  N   GLY A 160      -3.106  -1.831 -11.196  1.00 98.37           N  
ATOM   2478  H   GLY A 160      -2.880  -2.377 -10.377  1.00 98.37           H  
ATOM   2479  CA  GLY A 160      -4.359  -1.088 -11.201  1.00 98.37           C  
ATOM   2480  HA2 GLY A 160      -5.172  -1.701 -10.812  1.00 98.37           H  
ATOM   2481  HA3 GLY A 160      -4.593  -0.829 -12.234  1.00 98.37           H  
ATOM   2482  C   GLY A 160      -4.267   0.187 -10.370  1.00 98.37           C  
ATOM   2483  O   GLY A 160      -3.868   0.133  -9.200  1.00 98.37           O  
ATOM   2484  N   TRP A 161      -4.665   1.320 -10.948  1.00 98.61           N  
ATOM   2485  H   TRP A 161      -5.028   1.277 -11.890  1.00 98.61           H  
ATOM   2486  CA  TRP A 161      -4.660   2.624 -10.283  1.00 98.61           C  
ATOM   2487  HA  TRP A 161      -5.012   2.494  -9.259  1.00 98.61           H  
ATOM   2488  C   TRP A 161      -5.595   3.622 -10.973  1.00 98.61           C  
ATOM   2489  CB  TRP A 161      -3.229   3.181 -10.254  1.00 98.61           C  
ATOM   2490  HB2 TRP A 161      -2.517   2.370 -10.100  1.00 98.61           H  
ATOM   2491  HB3 TRP A 161      -3.016   3.637 -11.221  1.00 98.61           H  
ATOM   2492  O   TRP A 161      -6.071   3.385 -12.081  1.00 98.61           O  
ATOM   2493  CG  TRP A 161      -2.973   4.199  -9.195  1.00 98.61           C  
ATOM   2494  CD1 TRP A 161      -2.528   5.456  -9.400  1.00 98.61           C  
ATOM   2495  HD1 TRP A 161      -2.279   5.868 -10.367  1.00 98.61           H  
ATOM   2496  CD2 TRP A 161      -3.098   4.048  -7.752  1.00 98.61           C  
ATOM   2497  CE2 TRP A 161      -2.724   5.278  -7.138  1.00 98.61           C  
ATOM   2498  CE3 TRP A 161      -3.474   2.987  -6.902  1.00 98.61           C  
ATOM   2499  HE3 TRP A 161      -3.746   2.040  -7.346  1.00 98.61           H  
ATOM   2500  NE1 TRP A 161      -2.391   6.101  -8.187  1.00 98.61           N  
ATOM   2501  HE1 TRP A 161      -1.936   6.998  -8.090  1.00 98.61           H  
ATOM   2502  CH2 TRP A 161      -3.136   4.384  -4.933  1.00 98.61           C  
ATOM   2503  HH2 TRP A 161      -3.173   4.514  -3.861  1.00 98.61           H  
ATOM   2504  CZ2 TRP A 161      -2.730   5.450  -5.749  1.00 98.61           C  
ATOM   2505  HZ2 TRP A 161      -2.431   6.398  -5.327  1.00 98.61           H  
ATOM   2506  CZ3 TRP A 161      -3.497   3.151  -5.505  1.00 98.61           C  
ATOM   2507  HZ3 TRP A 161      -3.796   2.330  -4.870  1.00 98.61           H  
ATOM   2508  N   TRP A 162      -5.823   4.770 -10.335  1.00 98.70           N  
ATOM   2509  H   TRP A 162      -5.371   4.914  -9.444  1.00 98.70           H  
ATOM   2510  CA  TRP A 162      -6.520   5.916 -10.930  1.00 98.70           C  
ATOM   2511  HA  TRP A 162      -7.317   5.554 -11.579  1.00 98.70           H  
ATOM   2512  C   TRP A 162      -5.572   6.732 -11.814  1.00 98.70           C  
ATOM   2513  CB  TRP A 162      -7.165   6.752  -9.822  1.00 98.70           C  
ATOM   2514  HB2 TRP A 162      -7.700   7.588 -10.272  1.00 98.70           H  
ATOM   2515  HB3 TRP A 162      -6.384   7.161  -9.181  1.00 98.70           H  
ATOM   2516  O   TRP A 162      -5.282   7.892 -11.524  1.00 98.70           O  
ATOM   2517  CG  TRP A 162      -8.129   6.001  -8.970  1.00 98.70           C  
ATOM   2518  CD1 TRP A 162      -9.412   5.729  -9.289  1.00 98.70           C  
ATOM   2519  HD1 TRP A 162      -9.895   6.034 -10.206  1.00 98.70           H  
ATOM   2520  CD2 TRP A 162      -7.900   5.404  -7.663  1.00 98.70           C  
ATOM   2521  CE2 TRP A 162      -9.111   4.775  -7.243  1.00 98.70           C  
ATOM   2522  CE3 TRP A 162      -6.780   5.301  -6.811  1.00 98.70           C  
ATOM   2523  HE3 TRP A 162      -5.850   5.766  -7.103  1.00 98.70           H  
ATOM   2524  NE1 TRP A 162     -10.015   5.046  -8.253  1.00 98.70           N  
ATOM   2525  HE1 TRP A 162     -10.991   4.790  -8.281  1.00 98.70           H  
ATOM   2526  CH2 TRP A 162      -8.061   3.983  -5.208  1.00 98.70           C  
ATOM   2527  HH2 TRP A 162      -8.117   3.447  -4.272  1.00 98.70           H  
ATOM   2528  CZ2 TRP A 162      -9.180   4.036  -6.054  1.00 98.70           C  
ATOM   2529  HZ2 TRP A 162     -10.073   3.480  -5.813  1.00 98.70           H  
ATOM   2530  CZ3 TRP A 162      -6.863   4.610  -5.589  1.00 98.70           C  
ATOM   2531  HZ3 TRP A 162      -5.991   4.550  -4.955  1.00 98.70           H  
ATOM   2532  N   TYR A 163      -4.987   6.100 -12.831  1.00 98.28           N  
ATOM   2533  H   TYR A 163      -5.286   5.160 -13.047  1.00 98.28           H  
ATOM   2534  CA  TYR A 163      -4.001   6.739 -13.704  1.00 98.28           C  
ATOM   2535  HA  TYR A 163      -3.192   7.121 -13.080  1.00 98.28           H  
ATOM   2536  C   TYR A 163      -4.589   7.933 -14.468  1.00 98.28           C  
ATOM   2537  CB  TYR A 163      -3.397   5.716 -14.672  1.00 98.28           C  
ATOM   2538  HB2 TYR A 163      -2.760   6.248 -15.378  1.00 98.28           H  
ATOM   2539  HB3 TYR A 163      -4.201   5.250 -15.241  1.00 98.28           H  
ATOM   2540  O   TYR A 163      -5.766   7.951 -14.823  1.00 98.28           O  
ATOM   2541  CG  TYR A 163      -2.559   4.638 -14.010  1.00 98.28           C  
ATOM   2542  CD1 TYR A 163      -1.330   4.969 -13.413  1.00 98.28           C  
ATOM   2543  HD1 TYR A 163      -0.979   5.988 -13.479  1.00 98.28           H  
ATOM   2544  CD2 TYR A 163      -2.995   3.304 -14.005  1.00 98.28           C  
ATOM   2545  HD2 TYR A 163      -3.930   3.041 -14.477  1.00 98.28           H  
ATOM   2546  CE1 TYR A 163      -0.560   3.983 -12.762  1.00 98.28           C  
ATOM   2547  HE1 TYR A 163       0.372   4.234 -12.278  1.00 98.28           H  
ATOM   2548  CE2 TYR A 163      -2.214   2.309 -13.392  1.00 98.28           C  
ATOM   2549  HE2 TYR A 163      -2.552   1.283 -13.378  1.00 98.28           H  
ATOM   2550  OH  TYR A 163      -0.311   1.680 -12.095  1.00 98.28           O  
ATOM   2551  HH  TYR A 163       0.422   2.014 -11.572  1.00 98.28           H  
ATOM   2552  CZ  TYR A 163      -1.003   2.644 -12.755  1.00 98.28           C  
ATOM   2553  N   LYS A 164      -3.737   8.931 -14.718  1.00 97.34           N  
ATOM   2554  H   LYS A 164      -2.779   8.795 -14.428  1.00 97.34           H  
ATOM   2555  CA  LYS A 164      -4.024  10.083 -15.573  1.00 97.34           C  
ATOM   2556  HA  LYS A 164      -5.047   9.995 -15.939  1.00 97.34           H  
ATOM   2557  C   LYS A 164      -3.138  10.051 -16.818  1.00 97.34           C  
ATOM   2558  CB  LYS A 164      -3.926  11.373 -14.767  1.00 97.34           C  
ATOM   2559  HB2 LYS A 164      -4.457  11.260 -13.822  1.00 97.34           H  
ATOM   2560  HB3 LYS A 164      -2.878  11.550 -14.526  1.00 97.34           H  
ATOM   2561  O   LYS A 164      -3.584   9.501 -17.807  1.00 97.34           O  
ATOM   2562  CG  LYS A 164      -4.471  12.577 -15.535  1.00 97.34           C  
ATOM   2563  HG2 LYS A 164      -5.502  12.392 -15.837  1.00 97.34           H  
ATOM   2564  HG3 LYS A 164      -3.858  12.771 -16.415  1.00 97.34           H  
ATOM   2565  CD  LYS A 164      -4.421  13.771 -14.594  1.00 97.34           C  
ATOM   2566  HD2 LYS A 164      -3.399  13.906 -14.239  1.00 97.34           H  
ATOM   2567  HD3 LYS A 164      -5.064  13.566 -13.738  1.00 97.34           H  
ATOM   2568  CE  LYS A 164      -4.892  15.036 -15.290  1.00 97.34           C  
ATOM   2569  HE2 LYS A 164      -5.918  14.885 -15.625  1.00 97.34           H  
ATOM   2570  HE3 LYS A 164      -4.258  15.215 -16.159  1.00 97.34           H  
ATOM   2571  NZ  LYS A 164      -4.800  16.143 -14.317  1.00 97.34           N  
ATOM   2572  HZ1 LYS A 164      -3.842  16.226 -14.008  1.00 97.34           H  
ATOM   2573  HZ2 LYS A 164      -5.126  17.013 -14.713  1.00 97.34           H  
ATOM   2574  HZ3 LYS A 164      -5.341  15.898 -13.500  1.00 97.34           H  
ATOM   2575  N   ASP A 165      -1.931  10.625 -16.753  1.00 95.85           N  
ATOM   2576  H   ASP A 165      -1.668  11.091 -15.896  1.00 95.85           H  
ATOM   2577  CA  ASP A 165      -0.915  10.625 -17.824  1.00 95.85           C  
ATOM   2578  HA  ASP A 165      -0.967   9.691 -18.383  1.00 95.85           H  
ATOM   2579  C   ASP A 165       0.518  10.748 -17.234  1.00 95.85           C  
ATOM   2580  CB  ASP A 165      -1.230  11.771 -18.804  1.00 95.85           C  
ATOM   2581  HB2 ASP A 165      -2.243  11.640 -19.183  1.00 95.85           H  
ATOM   2582  HB3 ASP A 165      -1.200  12.719 -18.266  1.00 95.85           H  
ATOM   2583  O   ASP A 165       1.149  11.803 -17.275  1.00 95.85           O  
ATOM   2584  CG  ASP A 165      -0.280  11.846 -20.009  1.00 95.85           C  
ATOM   2585  OD1 ASP A 165       0.397  10.843 -20.307  1.00 95.85           O  
ATOM   2586  OD2 ASP A 165      -0.262  12.929 -20.644  1.00 95.85           O  
ATOM   2587  N   CYS A 166       1.050   9.761 -16.514  1.00 95.03           N  
ATOM   2588  H   CYS A 166       2.025   9.889 -16.283  1.00 95.03           H  
ATOM   2589  CA  CYS A 166       0.367   8.572 -16.008  1.00 95.03           C  
ATOM   2590  HA  CYS A 166      -0.616   8.478 -16.469  1.00 95.03           H  
ATOM   2591  C   CYS A 166       0.118   8.648 -14.498  1.00 95.03           C  
ATOM   2592  CB  CYS A 166       1.154   7.329 -16.408  1.00 95.03           C  
ATOM   2593  HB2 CYS A 166       2.224   7.523 -16.335  1.00 95.03           H  
ATOM   2594  HB3 CYS A 166       0.907   6.514 -15.727  1.00 95.03           H  
ATOM   2595  O   CYS A 166      -1.024   8.485 -14.058  1.00 95.03           O  
ATOM   2596  SG  CYS A 166       0.766   6.774 -18.085  1.00 95.03           S  
ATOM   2597  N   HIS A 167       1.137   8.923 -13.676  1.00 96.01           N  
ATOM   2598  H   HIS A 167       2.067   9.058 -14.045  1.00 96.01           H  
ATOM   2599  CA  HIS A 167       0.962   8.979 -12.225  1.00 96.01           C  
ATOM   2600  HA  HIS A 167      -0.020   9.404 -12.020  1.00 96.01           H  
ATOM   2601  C   HIS A 167       1.968   9.854 -11.475  1.00 96.01           C  
ATOM   2602  CB  HIS A 167       1.014   7.557 -11.649  1.00 96.01           C  
ATOM   2603  HB2 HIS A 167       0.205   6.958 -12.066  1.00 96.01           H  
ATOM   2604  HB3 HIS A 167       0.836   7.636 -10.577  1.00 96.01           H  
ATOM   2605  O   HIS A 167       3.127   9.946 -11.855  1.00 96.01           O  
ATOM   2606  CG  HIS A 167       2.311   6.817 -11.834  1.00 96.01           C  
ATOM   2607  CD2 HIS A 167       2.573   5.830 -12.745  1.00 96.01           C  
ATOM   2608  HD2 HIS A 167       1.901   5.449 -13.500  1.00 96.01           H  
ATOM   2609  ND1 HIS A 167       3.452   6.990 -11.081  1.00 96.01           N  
ATOM   2610  HD1 HIS A 167       3.650   7.767 -10.466  1.00 96.01           H  
ATOM   2611  CE1 HIS A 167       4.376   6.122 -11.524  1.00 96.01           C  
ATOM   2612  HE1 HIS A 167       5.395   6.050 -11.173  1.00 96.01           H  
ATOM   2613  NE2 HIS A 167       3.871   5.384 -12.517  1.00 96.01           N  
ATOM   2614  N   GLU A 168       1.540  10.379 -10.323  1.00 96.39           N  
ATOM   2615  H   GLU A 168       0.554  10.329 -10.109  1.00 96.39           H  
ATOM   2616  CA  GLU A 168       2.428  10.900  -9.267  1.00 96.39           C  
ATOM   2617  HA  GLU A 168       3.440  11.016  -9.654  1.00 96.39           H  
ATOM   2618  C   GLU A 168       2.508   9.932  -8.057  1.00 96.39           C  
ATOM   2619  CB  GLU A 168       1.954  12.288  -8.815  1.00 96.39           C  
ATOM   2620  HB2 GLU A 168       0.946  12.200  -8.409  1.00 96.39           H  
ATOM   2621  HB3 GLU A 168       2.629  12.597  -8.017  1.00 96.39           H  
ATOM   2622  O   GLU A 168       3.327  10.088  -7.147  1.00 96.39           O  
ATOM   2623  CG  GLU A 168       1.967  13.392  -9.889  1.00 96.39           C  
ATOM   2624  HG2 GLU A 168       1.218  13.155 -10.645  1.00 96.39           H  
ATOM   2625  HG3 GLU A 168       2.938  13.398 -10.383  1.00 96.39           H  
ATOM   2626  CD  GLU A 168       1.685  14.798  -9.306  1.00 96.39           C  
ATOM   2627  OE1 GLU A 168       1.471  15.755 -10.092  1.00 96.39           O  
ATOM   2628  OE2 GLU A 168       1.633  14.948  -8.056  1.00 96.39           O  
ATOM   2629  N   THR A 169       1.657   8.899  -8.033  1.00 96.93           N  
ATOM   2630  H   THR A 169       0.998   8.820  -8.795  1.00 96.93           H  
ATOM   2631  CA  THR A 169       1.672   7.801  -7.051  1.00 96.93           C  
ATOM   2632  HA  THR A 169       2.664   7.733  -6.604  1.00 96.93           H  
ATOM   2633  C   THR A 169       1.377   6.468  -7.739  1.00 96.93           C  
ATOM   2634  CB  THR A 169       0.647   8.022  -5.922  1.00 96.93           C  
ATOM   2635  HB  THR A 169       0.696   7.176  -5.237  1.00 96.93           H  
ATOM   2636  O   THR A 169       0.476   6.402  -8.568  1.00 96.93           O  
ATOM   2637  CG2 THR A 169       0.887   9.298  -5.124  1.00 96.93           C  
ATOM   2638 HG21 THR A 169       0.691  10.165  -5.755  1.00 96.93           H  
ATOM   2639 HG22 THR A 169       0.209   9.326  -4.271  1.00 96.93           H  
ATOM   2640 HG23 THR A 169       1.917   9.327  -4.770  1.00 96.93           H  
ATOM   2641  OG1 THR A 169      -0.667   8.128  -6.425  1.00 96.93           O  
ATOM   2642  HG1 THR A 169      -0.624   8.699  -7.196  1.00 96.93           H  
ATOM   2643  N   ASN A 170       2.089   5.397  -7.380  1.00 96.52           N  
ATOM   2644  H   ASN A 170       2.859   5.523  -6.738  1.00 96.52           H  
ATOM   2645  CA  ASN A 170       1.869   4.054  -7.934  1.00 96.52           C  
ATOM   2646  HA  ASN A 170       0.878   4.024  -8.386  1.00 96.52           H  
ATOM   2647  C   ASN A 170       1.868   2.992  -6.822  1.00 96.52           C  
ATOM   2648  CB  ASN A 170       2.890   3.773  -9.053  1.00 96.52           C  
ATOM   2649  HB2 ASN A 170       3.887   3.658  -8.629  1.00 96.52           H  
ATOM   2650  HB3 ASN A 170       2.907   4.611  -9.750  1.00 96.52           H  
ATOM   2651  O   ASN A 170       2.655   2.051  -6.811  1.00 96.52           O  
ATOM   2652  CG  ASN A 170       2.552   2.529  -9.861  1.00 96.52           C  
ATOM   2653  ND2 ASN A 170       3.506   1.961 -10.555  1.00 96.52           N  
ATOM   2654 HD21 ASN A 170       4.415   2.397 -10.614  1.00 96.52           H  
ATOM   2655 HD22 ASN A 170       3.278   1.164 -11.132  1.00 96.52           H  
ATOM   2656  OD1 ASN A 170       1.414   2.073  -9.894  1.00 96.52           O  
ATOM   2657  N   LEU A 171       0.987   3.138  -5.826  1.00 97.54           N  
ATOM   2658  H   LEU A 171       0.351   3.921  -5.875  1.00 97.54           H  
ATOM   2659  CA  LEU A 171       1.032   2.321  -4.597  1.00 97.54           C  
ATOM   2660  HA  LEU A 171       2.049   2.369  -4.210  1.00 97.54           H  
ATOM   2661  C   LEU A 171       0.735   0.827  -4.822  1.00 97.54           C  
ATOM   2662  CB  LEU A 171       0.077   2.916  -3.549  1.00 97.54           C  
ATOM   2663  HB2 LEU A 171       0.157   2.321  -2.639  1.00 97.54           H  
ATOM   2664  HB3 LEU A 171      -0.947   2.830  -3.914  1.00 97.54           H  
ATOM   2665  O   LEU A 171       1.042  -0.023  -3.978  1.00 97.54           O  
ATOM   2666  CG  LEU A 171       0.360   4.388  -3.200  1.00 97.54           C  
ATOM   2667  HG  LEU A 171       0.148   5.016  -4.065  1.00 97.54           H  
ATOM   2668  CD1 LEU A 171      -0.553   4.835  -2.058  1.00 97.54           C  
ATOM   2669 HD11 LEU A 171      -1.596   4.695  -2.342  1.00 97.54           H  
ATOM   2670 HD12 LEU A 171      -0.350   4.253  -1.159  1.00 97.54           H  
ATOM   2671 HD13 LEU A 171      -0.385   5.894  -1.861  1.00 97.54           H  
ATOM   2672  CD2 LEU A 171       1.818   4.596  -2.788  1.00 97.54           C  
ATOM   2673 HD21 LEU A 171       2.126   3.851  -2.054  1.00 97.54           H  
ATOM   2674 HD22 LEU A 171       1.966   5.596  -2.380  1.00 97.54           H  
ATOM   2675 HD23 LEU A 171       2.462   4.502  -3.663  1.00 97.54           H  
ATOM   2676  N   ASN A 172       0.147   0.504  -5.970  1.00 97.54           N  
ATOM   2677  H   ASN A 172      -0.036   1.254  -6.620  1.00 97.54           H  
ATOM   2678  CA  ASN A 172      -0.127  -0.855  -6.415  1.00 97.54           C  
ATOM   2679  HA  ASN A 172      -0.122  -1.526  -5.556  1.00 97.54           H  
ATOM   2680  C   ASN A 172       0.944  -1.410  -7.362  1.00 97.54           C  
ATOM   2681  CB  ASN A 172      -1.531  -0.873  -7.020  1.00 97.54           C  
ATOM   2682  HB2 ASN A 172      -1.630  -0.057  -7.736  1.00 97.54           H  
ATOM   2683  HB3 ASN A 172      -1.668  -1.805  -7.568  1.00 97.54           H  
ATOM   2684  O   ASN A 172       0.792  -2.533  -7.829  1.00 97.54           O  
ATOM   2685  CG  ASN A 172      -2.628  -0.772  -5.976  1.00 97.54           C  
ATOM   2686  ND2 ASN A 172      -3.832  -0.501  -6.414  1.00 97.54           N  
ATOM   2687 HD21 ASN A 172      -4.576  -0.399  -5.738  1.00 97.54           H  
ATOM   2688 HD22 ASN A 172      -3.951  -0.264  -7.388  1.00 97.54           H  
ATOM   2689  OD1 ASN A 172      -2.438  -0.986  -4.784  1.00 97.54           O  
ATOM   2690  N   GLY A 173       2.030  -0.674  -7.597  1.00 94.34           N  
ATOM   2691  H   GLY A 173       2.091   0.264  -7.228  1.00 94.34           H  
ATOM   2692  CA  GLY A 173       3.144  -1.112  -8.423  1.00 94.34           C  
ATOM   2693  HA2 GLY A 173       2.803  -1.258  -9.448  1.00 94.34           H  
ATOM   2694  HA3 GLY A 173       3.892  -0.319  -8.438  1.00 94.34           H  
ATOM   2695  C   GLY A 173       3.820  -2.403  -7.942  1.00 94.34           C  
ATOM   2696  O   GLY A 173       3.495  -3.000  -6.902  1.00 94.34           O  
ATOM   2697  N   ARG A 174       4.801  -2.847  -8.718  1.00 90.36           N  
ATOM   2698  H   ARG A 174       5.048  -2.257  -9.499  1.00 90.36           H  
ATOM   2699  CA  ARG A 174       5.691  -3.962  -8.409  1.00 90.36           C  
ATOM   2700  HA  ARG A 174       5.083  -4.858  -8.282  1.00 90.36           H  
ATOM   2701  C   ARG A 174       6.454  -3.681  -7.115  1.00 90.36           C  
ATOM   2702  CB  ARG A 174       6.629  -4.169  -9.605  1.00 90.36           C  
ATOM   2703  HB2 ARG A 174       7.300  -3.314  -9.697  1.00 90.36           H  
ATOM   2704  HB3 ARG A 174       6.032  -4.234 -10.515  1.00 90.36           H  
ATOM   2705  O   ARG A 174       7.078  -2.643  -6.947  1.00 90.36           O  
ATOM   2706  CG  ARG A 174       7.445  -5.460  -9.461  1.00 90.36           C  
ATOM   2707  HG2 ARG A 174       8.105  -5.389  -8.596  1.00 90.36           H  
ATOM   2708  HG3 ARG A 174       6.764  -6.299  -9.314  1.00 90.36           H  
ATOM   2709  CD  ARG A 174       8.283  -5.737 -10.711  1.00 90.36           C  
ATOM   2710  HD2 ARG A 174       8.672  -6.753 -10.654  1.00 90.36           H  
ATOM   2711  HD3 ARG A 174       7.641  -5.664 -11.589  1.00 90.36           H  
ATOM   2712  NE  ARG A 174       9.417  -4.801 -10.833  1.00 90.36           N  
ATOM   2713  HE  ARG A 174       9.639  -4.226 -10.033  1.00 90.36           H  
ATOM   2714  NH1 ARG A 174      10.046  -5.397 -12.955  1.00 90.36           N  
ATOM   2715 HH11 ARG A 174       9.277  -6.052 -12.961  1.00 90.36           H  
ATOM   2716 HH12 ARG A 174      10.500  -5.111 -13.811  1.00 90.36           H  
ATOM   2717  NH2 ARG A 174      11.142  -3.767 -11.911  1.00 90.36           N  
ATOM   2718 HH21 ARG A 174      11.653  -3.589 -12.764  1.00 90.36           H  
ATOM   2719 HH22 ARG A 174      11.286  -3.147 -11.126  1.00 90.36           H  
ATOM   2720  CZ  ARG A 174      10.200  -4.666 -11.888  1.00 90.36           C  
ATOM   2721  N   PHE A 175       6.397  -4.622  -6.180  1.00 87.60           N  
ATOM   2722  H   PHE A 175       5.952  -5.500  -6.404  1.00 87.60           H  
ATOM   2723  CA  PHE A 175       6.970  -4.456  -4.846  1.00 87.60           C  
ATOM   2724  HA  PHE A 175       7.388  -3.454  -4.752  1.00 87.60           H  
ATOM   2725  C   PHE A 175       8.121  -5.442  -4.666  1.00 87.60           C  
ATOM   2726  CB  PHE A 175       5.834  -4.592  -3.827  1.00 87.60           C  
ATOM   2727  HB2 PHE A 175       5.049  -3.898  -4.126  1.00 87.60           H  
ATOM   2728  HB3 PHE A 175       5.439  -5.606  -3.884  1.00 87.60           H  
ATOM   2729  O   PHE A 175       7.943  -6.531  -4.133  1.00 87.60           O  
ATOM   2730  CG  PHE A 175       6.155  -4.270  -2.385  1.00 87.60           C  
ATOM   2731  CD1 PHE A 175       5.559  -5.037  -1.368  1.00 87.60           C  
ATOM   2732  HD1 PHE A 175       4.890  -5.846  -1.619  1.00 87.60           H  
ATOM   2733  CD2 PHE A 175       7.009  -3.204  -2.043  1.00 87.60           C  
ATOM   2734  HD2 PHE A 175       7.462  -2.579  -2.799  1.00 87.60           H  
ATOM   2735  CE1 PHE A 175       5.853  -4.781  -0.022  1.00 87.60           C  
ATOM   2736  HE1 PHE A 175       5.414  -5.401   0.745  1.00 87.60           H  
ATOM   2737  CE2 PHE A 175       7.304  -2.963  -0.692  1.00 87.60           C  
ATOM   2738  HE2 PHE A 175       8.015  -2.198  -0.416  1.00 87.60           H  
ATOM   2739  CZ  PHE A 175       6.723  -3.740   0.318  1.00 87.60           C  
ATOM   2740  HZ  PHE A 175       6.957  -3.562   1.357  1.00 87.60           H  
ATOM   2741  N   GLU A 176       9.295  -5.079  -5.175  1.00 77.47           N  
ATOM   2742  H   GLU A 176       9.391  -4.152  -5.565  1.00 77.47           H  
ATOM   2743  CA  GLU A 176      10.481  -5.942  -5.258  1.00 77.47           C  
ATOM   2744  HA  GLU A 176      10.346  -6.818  -4.622  1.00 77.47           H  
ATOM   2745  C   GLU A 176      11.734  -5.206  -4.753  1.00 77.47           C  
ATOM   2746  CB  GLU A 176      10.658  -6.442  -6.700  1.00 77.47           C  
ATOM   2747  HB2 GLU A 176      11.644  -6.897  -6.791  1.00 77.47           H  
ATOM   2748  HB3 GLU A 176      10.589  -5.593  -7.381  1.00 77.47           H  
ATOM   2749  O   GLU A 176      11.735  -3.987  -4.642  1.00 77.47           O  
ATOM   2750  CG  GLU A 176       9.605  -7.495  -7.087  1.00 77.47           C  
ATOM   2751  HG2 GLU A 176       8.610  -7.065  -6.973  1.00 77.47           H  
ATOM   2752  HG3 GLU A 176       9.688  -8.333  -6.396  1.00 77.47           H  
ATOM   2753  CD  GLU A 176       9.755  -8.017  -8.526  1.00 77.47           C  
ATOM   2754  OE1 GLU A 176       8.854  -8.773  -8.952  1.00 77.47           O  
ATOM   2755  OE2 GLU A 176      10.734  -7.646  -9.210  1.00 77.47           O  
ATOM   2756  N   ASP A 177      12.792  -5.942  -4.391  1.00 66.29           N  
ATOM   2757  H   ASP A 177      12.757  -6.938  -4.551  1.00 66.29           H  
ATOM   2758  CA  ASP A 177      14.112  -5.380  -4.017  1.00 66.29           C  
ATOM   2759  HA  ASP A 177      13.964  -4.416  -3.531  1.00 66.29           H  
ATOM   2760  C   ASP A 177      14.987  -5.108  -5.255  1.00 66.29           C  
ATOM   2761  CB  ASP A 177      14.853  -6.300  -3.024  1.00 66.29           C  
ATOM   2762  HB2 ASP A 177      15.851  -5.904  -2.834  1.00 66.29           H  
ATOM   2763  HB3 ASP A 177      14.959  -7.293  -3.461  1.00 66.29           H  
ATOM   2764  O   ASP A 177      16.174  -5.438  -5.274  1.00 66.29           O  
ATOM   2765  CG  ASP A 177      14.157  -6.402  -1.679  1.00 66.29           C  
ATOM   2766  OD1 ASP A 177      13.980  -5.365  -1.004  1.00 66.29           O  
ATOM   2767  OD2 ASP A 177      13.618  -7.483  -1.352  1.00 66.29           O  
ATOM   2768  N   VAL A 178      14.387  -4.590  -6.324  1.00 65.32           N  
ATOM   2769  H   VAL A 178      13.450  -4.226  -6.222  1.00 65.32           H  
ATOM   2770  CA  VAL A 178      15.100  -4.240  -7.556  1.00 65.32           C  
ATOM   2771  HA  VAL A 178      16.172  -4.340  -7.386  1.00 65.32           H  
ATOM   2772  C   VAL A 178      14.859  -2.780  -7.881  1.00 65.32           C  
ATOM   2773  CB  VAL A 178      14.747  -5.149  -8.750  1.00 65.32           C  
ATOM   2774  HB  VAL A 178      15.343  -4.827  -9.604  1.00 65.32           H  
ATOM   2775  O   VAL A 178      13.769  -2.267  -7.630  1.00 65.32           O  
ATOM   2776  CG1 VAL A 178      15.126  -6.607  -8.456  1.00 65.32           C  
ATOM   2777 HG11 VAL A 178      14.978  -7.209  -9.353  1.00 65.32           H  
ATOM   2778 HG12 VAL A 178      16.172  -6.659  -8.152  1.00 65.32           H  
ATOM   2779 HG13 VAL A 178      14.498  -7.000  -7.657  1.00 65.32           H  
ATOM   2780  CG2 VAL A 178      13.272  -5.091  -9.162  1.00 65.32           C  
ATOM   2781 HG21 VAL A 178      12.639  -5.366  -8.319  1.00 65.32           H  
ATOM   2782 HG22 VAL A 178      13.020  -4.081  -9.485  1.00 65.32           H  
ATOM   2783 HG23 VAL A 178      13.083  -5.780  -9.986  1.00 65.32           H  
ATOM   2784  N   ASP A 179      15.883  -2.150  -8.451  1.00 69.41           N  
ATOM   2785  H   ASP A 179      16.777  -2.615  -8.522  1.00 69.41           H  
ATOM   2786  CA  ASP A 179      15.816  -0.779  -8.936  1.00 69.41           C  
ATOM   2787  HA  ASP A 179      15.729  -0.114  -8.077  1.00 69.41           H  
ATOM   2788  C   ASP A 179      14.580  -0.598  -9.838  1.00 69.41           C  
ATOM   2789  CB  ASP A 179      17.112  -0.433  -9.696  1.00 69.41           C  
ATOM   2790  HB2 ASP A 179      17.010   0.554 -10.146  1.00 69.41           H  
ATOM   2791  HB3 ASP A 179      17.233  -1.144 -10.513  1.00 69.41           H  
ATOM   2792  O   ASP A 179      14.282  -1.441 -10.697  1.00 69.41           O  
ATOM   2793  CG  ASP A 179      18.392  -0.443  -8.840  1.00 69.41           C  
ATOM   2794  OD1 ASP A 179      18.311  -0.294  -7.601  1.00 69.41           O  
ATOM   2795  OD2 ASP A 179      19.475  -0.653  -9.438  1.00 69.41           O  
ATOM   2796  N   ASP A 180      13.853   0.499  -9.645  1.00 70.33           N  
ATOM   2797  H   ASP A 180      14.119   1.105  -8.882  1.00 70.33           H  
ATOM   2798  CA  ASP A 180      12.668   0.852 -10.423  1.00 70.33           C  
ATOM   2799  HA  ASP A 180      12.118  -0.074 -10.594  1.00 70.33           H  
ATOM   2800  C   ASP A 180      13.040   1.407 -11.802  1.00 70.33           C  
ATOM   2801  CB  ASP A 180      11.730   1.793  -9.651  1.00 70.33           C  
ATOM   2802  HB2 ASP A 180      12.175   2.779  -9.518  1.00 70.33           H  
ATOM   2803  HB3 ASP A 180      11.547   1.377  -8.660  1.00 70.33           H  
ATOM   2804  O   ASP A 180      12.842   2.580 -12.105  1.00 70.33           O  
ATOM   2805  CG  ASP A 180      10.405   1.949 -10.403  1.00 70.33           C  
ATOM   2806  OD1 ASP A 180      10.083   1.043 -11.212  1.00 70.33           O  
ATOM   2807  OD2 ASP A 180       9.653   2.903 -10.121  1.00 70.33           O  
ATOM   2808  N   VAL A 181      13.629   0.555 -12.640  1.00 66.28           N  
ATOM   2809  H   VAL A 181      13.844  -0.362 -12.277  1.00 66.28           H  
ATOM   2810  CA  VAL A 181      14.118   0.939 -13.974  1.00 66.28           C  
ATOM   2811  HA  VAL A 181      14.778   1.799 -13.866  1.00 66.28           H  
ATOM   2812  C   VAL A 181      12.985   1.398 -14.901  1.00 66.28           C  
ATOM   2813  CB  VAL A 181      14.935  -0.212 -14.596  1.00 66.28           C  
ATOM   2814  HB  VAL A 181      14.289  -1.079 -14.737  1.00 66.28           H  
ATOM   2815  O   VAL A 181      13.224   2.214 -15.787  1.00 66.28           O  
ATOM   2816  CG1 VAL A 181      15.551   0.168 -15.949  1.00 66.28           C  
ATOM   2817 HG11 VAL A 181      16.128   1.088 -15.853  1.00 66.28           H  
ATOM   2818 HG12 VAL A 181      16.188  -0.639 -16.313  1.00 66.28           H  
ATOM   2819 HG13 VAL A 181      14.756   0.317 -16.680  1.00 66.28           H  
ATOM   2820  CG2 VAL A 181      16.105  -0.621 -13.684  1.00 66.28           C  
ATOM   2821 HG21 VAL A 181      16.727   0.247 -13.465  1.00 66.28           H  
ATOM   2822 HG22 VAL A 181      16.707  -1.390 -14.167  1.00 66.28           H  
ATOM   2823 HG23 VAL A 181      15.731  -1.031 -12.746  1.00 66.28           H  
ATOM   2824  N   ASP A 182      11.760   0.922 -14.666  1.00 79.03           N  
ATOM   2825  H   ASP A 182      11.628   0.349 -13.844  1.00 79.03           H  
ATOM   2826  CA  ASP A 182      10.625   1.085 -15.580  1.00 79.03           C  
ATOM   2827  HA  ASP A 182      10.961   1.619 -16.469  1.00 79.03           H  
ATOM   2828  C   ASP A 182       9.476   1.934 -14.983  1.00 79.03           C  
ATOM   2829  CB  ASP A 182      10.160  -0.310 -16.046  1.00 79.03           C  
ATOM   2830  HB2 ASP A 182       9.765  -0.841 -15.180  1.00 79.03           H  
ATOM   2831  HB3 ASP A 182       9.355  -0.196 -16.771  1.00 79.03           H  
ATOM   2832  O   ASP A 182       8.397   2.005 -15.567  1.00 79.03           O  
ATOM   2833  CG  ASP A 182      11.258  -1.183 -16.680  1.00 79.03           C  
ATOM   2834  OD1 ASP A 182      12.072  -0.671 -17.482  1.00 79.03           O  
ATOM   2835  OD2 ASP A 182      11.280  -2.398 -16.356  1.00 79.03           O  
ATOM   2836  N   GLY A 183       9.664   2.562 -13.811  1.00 79.79           N  
ATOM   2837  H   GLY A 183      10.551   2.454 -13.341  1.00 79.79           H  
ATOM   2838  CA  GLY A 183       8.623   3.354 -13.124  1.00 79.79           C  
ATOM   2839  HA2 GLY A 183       8.191   4.063 -13.830  1.00 79.79           H  
ATOM   2840  HA3 GLY A 183       9.087   3.917 -12.314  1.00 79.79           H  
ATOM   2841  C   GLY A 183       7.477   2.519 -12.527  1.00 79.79           C  
ATOM   2842  O   GLY A 183       6.419   3.036 -12.167  1.00 79.79           O  
ATOM   2843  N   GLN A 184       7.657   1.202 -12.454  1.00 89.50           N  
ATOM   2844  H   GLN A 184       8.617   0.899 -12.534  1.00 89.50           H  
ATOM   2845  CA  GLN A 184       6.644   0.235 -12.048  1.00 89.50           C  
ATOM   2846  HA  GLN A 184       5.666   0.606 -12.354  1.00 89.50           H  
ATOM   2847  C   GLN A 184       6.588   0.032 -10.536  1.00 89.50           C  
ATOM   2848  CB  GLN A 184       6.888  -1.112 -12.748  1.00 89.50           C  
ATOM   2849  HB2 GLN A 184       6.120  -1.818 -12.435  1.00 89.50           H  
ATOM   2850  HB3 GLN A 184       7.863  -1.504 -12.458  1.00 89.50           H  
ATOM   2851  O   GLN A 184       5.737  -0.731 -10.087  1.00 89.50           O  
ATOM   2852  CG  GLN A 184       6.828  -0.979 -14.271  1.00 89.50           C  
ATOM   2853  HG2 GLN A 184       7.662  -0.370 -14.619  1.00 89.50           H  
ATOM   2854  HG3 GLN A 184       5.914  -0.453 -14.548  1.00 89.50           H  
ATOM   2855  CD  GLN A 184       6.878  -2.308 -15.009  1.00 89.50           C  
ATOM   2856  NE2 GLN A 184       6.582  -2.314 -16.287  1.00 89.50           N  
ATOM   2857 HE21 GLN A 184       6.884  -3.106 -16.835  1.00 89.50           H  
ATOM   2858 HE22 GLN A 184       6.187  -1.491 -16.720  1.00 89.50           H  
ATOM   2859  OE1 GLN A 184       7.162  -3.373 -14.473  1.00 89.50           O  
ATOM   2860  N   ALA A 185       7.480   0.631  -9.745  1.00 92.70           N  
ATOM   2861  H   ALA A 185       8.166   1.249 -10.155  1.00 92.70           H  
ATOM   2862  CA  ALA A 185       7.576   0.326  -8.325  1.00 92.70           C  
ATOM   2863  HA  ALA A 185       7.458  -0.754  -8.233  1.00 92.70           H  
ATOM   2864  C   ALA A 185       6.470   0.963  -7.468  1.00 92.70           C  
ATOM   2865  CB  ALA A 185       8.977   0.646  -7.814  1.00 92.70           C  
ATOM   2866  HB1 ALA A 185       9.709   0.105  -8.414  1.00 92.70           H  
ATOM   2867  HB2 ALA A 185       9.167   1.718  -7.855  1.00 92.70           H  
ATOM   2868  HB3 ALA A 185       9.065   0.304  -6.782  1.00 92.70           H  
ATOM   2869  O   ALA A 185       5.667   1.779  -7.921  1.00 92.70           O  
ATOM   2870  N   VAL A 186       6.430   0.583  -6.186  1.00 94.71           N  
ATOM   2871  H   VAL A 186       7.151  -0.047  -5.863  1.00 94.71           H  
ATOM   2872  CA  VAL A 186       5.527   1.179  -5.195  1.00 94.71           C  
ATOM   2873  HA  VAL A 186       4.544   1.296  -5.652  1.00 94.71           H  
ATOM   2874  C   VAL A 186       6.042   2.566  -4.816  1.00 94.71           C  
ATOM   2875  CB  VAL A 186       5.358   0.271  -3.962  1.00 94.71           C  
ATOM   2876  HB  VAL A 186       6.313   0.139  -3.455  1.00 94.71           H  
ATOM   2877  O   VAL A 186       6.870   2.699  -3.916  1.00 94.71           O  
ATOM   2878  CG1 VAL A 186       4.359   0.843  -2.953  1.00 94.71           C  
ATOM   2879 HG11 VAL A 186       4.640   1.858  -2.676  1.00 94.71           H  
ATOM   2880 HG12 VAL A 186       4.366   0.222  -2.057  1.00 94.71           H  
ATOM   2881 HG13 VAL A 186       3.358   0.851  -3.385  1.00 94.71           H  
ATOM   2882  CG2 VAL A 186       4.824  -1.108  -4.360  1.00 94.71           C  
ATOM   2883 HG21 VAL A 186       4.640  -1.703  -3.465  1.00 94.71           H  
ATOM   2884 HG22 VAL A 186       3.900  -0.994  -4.927  1.00 94.71           H  
ATOM   2885 HG23 VAL A 186       5.559  -1.621  -4.979  1.00 94.71           H  
ATOM   2886  N   THR A 187       5.551   3.605  -5.491  1.00 95.07           N  
ATOM   2887  H   THR A 187       4.984   3.404  -6.303  1.00 95.07           H  
ATOM   2888  CA  THR A 187       6.120   4.960  -5.398  1.00 95.07           C  
ATOM   2889  HA  THR A 187       6.927   4.951  -4.666  1.00 95.07           H  
ATOM   2890  C   THR A 187       5.136   6.028  -4.930  1.00 95.07           C  
ATOM   2891  CB  THR A 187       6.763   5.391  -6.724  1.00 95.07           C  
ATOM   2892  HB  THR A 187       7.105   6.423  -6.644  1.00 95.07           H  
ATOM   2893  O   THR A 187       3.918   5.943  -5.118  1.00 95.07           O  
ATOM   2894  CG2 THR A 187       7.957   4.517  -7.096  1.00 95.07           C  
ATOM   2895 HG21 THR A 187       8.701   4.544  -6.300  1.00 95.07           H  
ATOM   2896 HG22 THR A 187       8.423   4.893  -8.007  1.00 95.07           H  
ATOM   2897 HG23 THR A 187       7.648   3.486  -7.264  1.00 95.07           H  
ATOM   2898  OG1 THR A 187       5.817   5.304  -7.759  1.00 95.07           O  
ATOM   2899  HG1 THR A 187       6.271   4.888  -8.496  1.00 95.07           H  
ATOM   2900  N   TRP A 188       5.705   7.069  -4.325  1.00 96.34           N  
ATOM   2901  H   TRP A 188       6.713   7.073  -4.268  1.00 96.34           H  
ATOM   2902  CA  TRP A 188       5.051   8.344  -4.044  1.00 96.34           C  
ATOM   2903  HA  TRP A 188       4.174   8.464  -4.679  1.00 96.34           H  
ATOM   2904  C   TRP A 188       6.066   9.428  -4.399  1.00 96.34           C  
ATOM   2905  CB  TRP A 188       4.621   8.397  -2.568  1.00 96.34           C  
ATOM   2906  HB2 TRP A 188       5.502   8.341  -1.929  1.00 96.34           H  
ATOM   2907  HB3 TRP A 188       4.021   7.510  -2.364  1.00 96.34           H  
ATOM   2908  O   TRP A 188       7.047   9.588  -3.675  1.00 96.34           O  
ATOM   2909  CG  TRP A 188       3.808   9.596  -2.176  1.00 96.34           C  
ATOM   2910  CD1 TRP A 188       4.249  10.872  -2.107  1.00 96.34           C  
ATOM   2911  HD1 TRP A 188       5.260  11.179  -2.328  1.00 96.34           H  
ATOM   2912  CD2 TRP A 188       2.393   9.653  -1.815  1.00 96.34           C  
ATOM   2913  CE2 TRP A 188       2.035  11.011  -1.576  1.00 96.34           C  
ATOM   2914  CE3 TRP A 188       1.369   8.693  -1.678  1.00 96.34           C  
ATOM   2915  HE3 TRP A 188       1.606   7.654  -1.852  1.00 96.34           H  
ATOM   2916  NE1 TRP A 188       3.202  11.710  -1.768  1.00 96.34           N  
ATOM   2917  HE1 TRP A 188       3.264  12.718  -1.765  1.00 96.34           H  
ATOM   2918  CH2 TRP A 188      -0.267  10.420  -1.128  1.00 96.34           C  
ATOM   2919  HH2 TRP A 188      -1.281  10.708  -0.893  1.00 96.34           H  
ATOM   2920  CZ2 TRP A 188       0.730  11.402  -1.245  1.00 96.34           C  
ATOM   2921  HZ2 TRP A 188       0.492  12.444  -1.092  1.00 96.34           H  
ATOM   2922  CZ3 TRP A 188       0.056   9.068  -1.334  1.00 96.34           C  
ATOM   2923  HZ3 TRP A 188      -0.715   8.315  -1.255  1.00 96.34           H  
ATOM   2924  N   GLU A 189       5.856  10.139  -5.509  1.00 94.40           N  
ATOM   2925  H   GLU A 189       5.007   9.981  -6.032  1.00 94.40           H  
ATOM   2926  CA  GLU A 189       6.891  10.929  -6.204  1.00 94.40           C  
ATOM   2927  HA  GLU A 189       7.625  10.259  -6.651  1.00 94.40           H  
ATOM   2928  C   GLU A 189       7.651  11.903  -5.290  1.00 94.40           C  
ATOM   2929  CB  GLU A 189       6.191  11.708  -7.326  1.00 94.40           C  
ATOM   2930  HB2 GLU A 189       5.495  12.398  -6.849  1.00 94.40           H  
ATOM   2931  HB3 GLU A 189       5.624  11.011  -7.943  1.00 94.40           H  
ATOM   2932  O   GLU A 189       8.863  12.049  -5.389  1.00 94.40           O  
ATOM   2933  CG  GLU A 189       7.141  12.489  -8.251  1.00 94.40           C  
ATOM   2934  HG2 GLU A 189       7.723  11.779  -8.839  1.00 94.40           H  
ATOM   2935  HG3 GLU A 189       7.830  13.079  -7.647  1.00 94.40           H  
ATOM   2936  CD  GLU A 189       6.395  13.458  -9.181  1.00 94.40           C  
ATOM   2937  OE1 GLU A 189       7.069  14.093 -10.022  1.00 94.40           O  
ATOM   2938  OE2 GLU A 189       5.186  13.683  -8.942  1.00 94.40           O  
ATOM   2939  N   SER A 190       6.965  12.556  -4.347  1.00 94.60           N  
ATOM   2940  H   SER A 190       5.962  12.436  -4.324  1.00 94.60           H  
ATOM   2941  CA  SER A 190       7.624  13.486  -3.416  1.00 94.60           C  
ATOM   2942  HA  SER A 190       8.317  14.093  -3.999  1.00 94.60           H  
ATOM   2943  C   SER A 190       8.465  12.836  -2.310  1.00 94.60           C  
ATOM   2944  CB  SER A 190       6.605  14.433  -2.794  1.00 94.60           C  
ATOM   2945  HB2 SER A 190       6.149  15.012  -3.598  1.00 94.60           H  
ATOM   2946  HB3 SER A 190       7.113  15.118  -2.115  1.00 94.60           H  
ATOM   2947  O   SER A 190       9.103  13.558  -1.541  1.00 94.60           O  
ATOM   2948  OG  SER A 190       5.587  13.748  -2.089  1.00 94.60           O  
ATOM   2949  HG  SER A 190       4.977  13.457  -2.770  1.00 94.60           H  
ATOM   2950  N   ILE A 191       8.435  11.509  -2.185  1.00 94.30           N  
ATOM   2951  H   ILE A 191       7.947  10.992  -2.903  1.00 94.30           H  
ATOM   2952  CA  ILE A 191       9.127  10.734  -1.146  1.00 94.30           C  
ATOM   2953  HA  ILE A 191       9.640  11.411  -0.463  1.00 94.30           H  
ATOM   2954  C   ILE A 191      10.199   9.837  -1.763  1.00 94.30           C  
ATOM   2955  CB  ILE A 191       8.116   9.892  -0.330  1.00 94.30           C  
ATOM   2956  HB  ILE A 191       7.556   9.266  -1.024  1.00 94.30           H  
ATOM   2957  O   ILE A 191      11.323   9.810  -1.264  1.00 94.30           O  
ATOM   2958  CG1 ILE A 191       7.119  10.801   0.422  1.00 94.30           C  
ATOM   2959 HG12 ILE A 191       7.644  11.349   1.205  1.00 94.30           H  
ATOM   2960 HG13 ILE A 191       6.687  11.527  -0.267  1.00 94.30           H  
ATOM   2961  CG2 ILE A 191       8.839   8.962   0.668  1.00 94.30           C  
ATOM   2962 HG21 ILE A 191       9.420   9.548   1.379  1.00 94.30           H  
ATOM   2963 HG22 ILE A 191       9.508   8.283   0.139  1.00 94.30           H  
ATOM   2964 HG23 ILE A 191       8.129   8.332   1.204  1.00 94.30           H  
ATOM   2965  CD1 ILE A 191       5.957  10.019   1.041  1.00 94.30           C  
ATOM   2966 HD11 ILE A 191       5.429   9.469   0.262  1.00 94.30           H  
ATOM   2967 HD12 ILE A 191       5.268  10.717   1.517  1.00 94.30           H  
ATOM   2968 HD13 ILE A 191       6.311   9.322   1.801  1.00 94.30           H  
ATOM   2969  N   THR A 192       9.843   9.069  -2.791  1.00 92.50           N  
ATOM   2970  H   THR A 192       8.932   9.188  -3.211  1.00 92.50           H  
ATOM   2971  CA  THR A 192      10.730   8.075  -3.402  1.00 92.50           C  
ATOM   2972  HA  THR A 192      11.302   7.586  -2.614  1.00 92.50           H  
ATOM   2973  C   THR A 192      11.730   8.747  -4.333  1.00 92.50           C  
ATOM   2974  CB  THR A 192       9.934   6.985  -4.139  1.00 92.50           C  
ATOM   2975  HB  THR A 192      10.614   6.377  -4.736  1.00 92.50           H  
ATOM   2976  O   THR A 192      11.347   9.560  -5.168  1.00 92.50           O  
ATOM   2977  CG2 THR A 192       9.213   6.087  -3.132  1.00 92.50           C  
ATOM   2978 HG21 THR A 192       8.412   6.635  -2.636  1.00 92.50           H  
ATOM   2979 HG22 THR A 192       8.808   5.222  -3.658  1.00 92.50           H  
ATOM   2980 HG23 THR A 192       9.924   5.722  -2.391  1.00 92.50           H  
ATOM   2981  OG1 THR A 192       8.936   7.548  -4.965  1.00 92.50           O  
ATOM   2982  HG1 THR A 192       9.403   8.092  -5.604  1.00 92.50           H  
ATOM   2983  N   GLU A 193      13.011   8.412  -4.184  1.00 85.85           N  
ATOM   2984  H   GLU A 193      13.241   7.648  -3.564  1.00 85.85           H  
ATOM   2985  CA  GLU A 193      14.049   8.826  -5.133  1.00 85.85           C  
ATOM   2986  HA  GLU A 193      13.878   9.863  -5.424  1.00 85.85           H  
ATOM   2987  C   GLU A 193      13.957   7.978  -6.408  1.00 85.85           C  
ATOM   2988  CB  GLU A 193      15.448   8.717  -4.489  1.00 85.85           C  
ATOM   2989  HB2 GLU A 193      16.206   8.914  -5.248  1.00 85.85           H  
ATOM   2990  HB3 GLU A 193      15.587   7.698  -4.129  1.00 85.85           H  
ATOM   2991  O   GLU A 193      13.395   6.880  -6.382  1.00 85.85           O  
ATOM   2992  CG  GLU A 193      15.657   9.719  -3.334  1.00 85.85           C  
ATOM   2993  HG2 GLU A 193      14.822   9.641  -2.638  1.00 85.85           H  
ATOM   2994  HG3 GLU A 193      15.650  10.728  -3.747  1.00 85.85           H  
ATOM   2995  CD  GLU A 193      16.955   9.510  -2.528  1.00 85.85           C  
ATOM   2996  OE1 GLU A 193      17.200  10.300  -1.591  1.00 85.85           O  
ATOM   2997  OE2 GLU A 193      17.651   8.483  -2.703  1.00 85.85           O  
ATOM   2998  N   ASP A 194      14.523   8.481  -7.509  1.00 74.83           N  
ATOM   2999  H   ASP A 194      14.875   9.428  -7.503  1.00 74.83           H  
ATOM   3000  CA  ASP A 194      14.586   7.756  -8.779  1.00 74.83           C  
ATOM   3001  HA  ASP A 194      13.581   7.702  -9.197  1.00 74.83           H  
ATOM   3002  C   ASP A 194      15.113   6.331  -8.560  1.00 74.83           C  
ATOM   3003  CB  ASP A 194      15.500   8.477  -9.790  1.00 74.83           C  
ATOM   3004  HB2 ASP A 194      15.589   7.851 -10.678  1.00 74.83           H  
ATOM   3005  HB3 ASP A 194      16.495   8.574  -9.355  1.00 74.83           H  
ATOM   3006  O   ASP A 194      16.139   6.134  -7.902  1.00 74.83           O  
ATOM   3007  CG  ASP A 194      15.020   9.861 -10.242  1.00 74.83           C  
ATOM   3008  OD1 ASP A 194      13.821  10.165 -10.077  1.00 74.83           O  
ATOM   3009  OD2 ASP A 194      15.881  10.624 -10.743  1.00 74.83           O  
ATOM   3010  N   LEU A 195      14.433   5.353  -9.162  1.00 77.19           N  
ATOM   3011  H   LEU A 195      13.589   5.606  -9.656  1.00 77.19           H  
ATOM   3012  CA  LEU A 195      14.754   3.926  -9.090  1.00 77.19           C  
ATOM   3013  HA  LEU A 195      14.082   3.435  -9.794  1.00 77.19           H  
ATOM   3014  C   LEU A 195      14.507   3.250  -7.725  1.00 77.19           C  
ATOM   3015  CB  LEU A 195      16.175   3.642  -9.618  1.00 77.19           C  
ATOM   3016  HB2 LEU A 195      16.894   3.924  -8.849  1.00 77.19           H  
ATOM   3017  HB3 LEU A 195      16.267   2.565  -9.756  1.00 77.19           H  
ATOM   3018  O   LEU A 195      14.873   2.088  -7.575  1.00 77.19           O  
ATOM   3019  CG  LEU A 195      16.570   4.331 -10.935  1.00 77.19           C  
ATOM   3020  HG  LEU A 195      16.515   5.415 -10.832  1.00 77.19           H  
ATOM   3021  CD1 LEU A 195      18.015   3.970 -11.281  1.00 77.19           C  
ATOM   3022 HD11 LEU A 195      18.666   4.292 -10.468  1.00 77.19           H  
ATOM   3023 HD12 LEU A 195      18.309   4.477 -12.200  1.00 77.19           H  
ATOM   3024 HD13 LEU A 195      18.105   2.891 -11.407  1.00 77.19           H  
ATOM   3025  CD2 LEU A 195      15.689   3.896 -12.099  1.00 77.19           C  
ATOM   3026 HD21 LEU A 195      16.066   4.300 -13.038  1.00 77.19           H  
ATOM   3027 HD22 LEU A 195      15.659   2.808 -12.145  1.00 77.19           H  
ATOM   3028 HD23 LEU A 195      14.680   4.279 -11.949  1.00 77.19           H  
ATOM   3029  N   ASP A 196      13.897   3.910  -6.738  1.00 86.86           N  
ATOM   3030  H   ASP A 196      13.619   4.870  -6.885  1.00 86.86           H  
ATOM   3031  CA  ASP A 196      13.628   3.309  -5.423  1.00 86.86           C  
ATOM   3032  HA  ASP A 196      14.087   2.320  -5.395  1.00 86.86           H  
ATOM   3033  C   ASP A 196      12.127   3.086  -5.166  1.00 86.86           C  
ATOM   3034  CB  ASP A 196      14.317   4.134  -4.319  1.00 86.86           C  
ATOM   3035  HB2 ASP A 196      13.664   4.955  -4.023  1.00 86.86           H  
ATOM   3036  HB3 ASP A 196      15.229   4.572  -4.727  1.00 86.86           H  
ATOM   3037  O   ASP A 196      11.252   3.657  -5.815  1.00 86.86           O  
ATOM   3038  CG  ASP A 196      14.721   3.318  -3.078  1.00 86.86           C  
ATOM   3039  OD1 ASP A 196      14.263   2.168  -2.901  1.00 86.86           O  
ATOM   3040  OD2 ASP A 196      15.486   3.869  -2.253  1.00 86.86           O  
ATOM   3041  N   THR A 197      11.813   2.251  -4.178  1.00 91.71           N  
ATOM   3042  H   THR A 197      12.582   1.893  -3.629  1.00 91.71           H  
ATOM   3043  CA  THR A 197      10.450   1.874  -3.800  1.00 91.71           C  
ATOM   3044  HA  THR A 197       9.746   2.468  -4.383  1.00 91.71           H  
ATOM   3045  C   THR A 197      10.186   2.167  -2.328  1.00 91.71           C  
ATOM   3046  CB  THR A 197      10.178   0.402  -4.157  1.00 91.71           C  
ATOM   3047  HB  THR A 197      10.404   0.266  -5.215  1.00 91.71           H  
ATOM   3048  O   THR A 197      11.061   2.073  -1.463  1.00 91.71           O  
ATOM   3049  CG2 THR A 197      11.016  -0.613  -3.382  1.00 91.71           C  
ATOM   3050 HG21 THR A 197      10.779  -1.617  -3.733  1.00 91.71           H  
ATOM   3051 HG22 THR A 197      12.074  -0.427  -3.567  1.00 91.71           H  
ATOM   3052 HG23 THR A 197      10.821  -0.543  -2.312  1.00 91.71           H  
ATOM   3053  OG1 THR A 197       8.827   0.056  -3.922  1.00 91.71           O  
ATOM   3054  HG1 THR A 197       8.714   0.015  -2.969  1.00 91.71           H  
ATOM   3055  N   LEU A 198       8.929   2.454  -1.990  1.00 94.25           N  
ATOM   3056  H   LEU A 198       8.244   2.517  -2.729  1.00 94.25           H  
ATOM   3057  CA  LEU A 198       8.472   2.374  -0.606  1.00 94.25           C  
ATOM   3058  HA  LEU A 198       9.047   3.073  -0.000  1.00 94.25           H  
ATOM   3059  C   LEU A 198       8.737   0.960  -0.078  1.00 94.25           C  
ATOM   3060  CB  LEU A 198       6.977   2.722  -0.519  1.00 94.25           C  
ATOM   3061  HB2 LEU A 198       6.640   2.551   0.504  1.00 94.25           H  
ATOM   3062  HB3 LEU A 198       6.428   2.038  -1.167  1.00 94.25           H  
ATOM   3063  O   LEU A 198       8.508  -0.014  -0.788  1.00 94.25           O  
ATOM   3064  CG  LEU A 198       6.628   4.170  -0.915  1.00 94.25           C  
ATOM   3065  HG  LEU A 198       6.941   4.373  -1.939  1.00 94.25           H  
ATOM   3066  CD1 LEU A 198       5.118   4.382  -0.824  1.00 94.25           C  
ATOM   3067 HD11 LEU A 198       4.770   4.163   0.185  1.00 94.25           H  
ATOM   3068 HD12 LEU A 198       4.613   3.729  -1.536  1.00 94.25           H  
ATOM   3069 HD13 LEU A 198       4.874   5.412  -1.083  1.00 94.25           H  
ATOM   3070  CD2 LEU A 198       7.302   5.182   0.009  1.00 94.25           C  
ATOM   3071 HD21 LEU A 198       6.908   6.180  -0.184  1.00 94.25           H  
ATOM   3072 HD22 LEU A 198       8.368   5.199  -0.217  1.00 94.25           H  
ATOM   3073 HD23 LEU A 198       7.141   4.913   1.053  1.00 94.25           H  
ATOM   3074  N   SER A 199       9.199   0.845   1.169  1.00 93.78           N  
ATOM   3075  H   SER A 199       9.354   1.697   1.689  1.00 93.78           H  
ATOM   3076  CA  SER A 199       9.442  -0.436   1.850  1.00 93.78           C  
ATOM   3077  HA  SER A 199       9.770  -1.170   1.115  1.00 93.78           H  
ATOM   3078  C   SER A 199       8.188  -0.991   2.529  1.00 93.78           C  
ATOM   3079  CB  SER A 199      10.538  -0.296   2.912  1.00 93.78           C  
ATOM   3080  HB2 SER A 199      10.847  -1.291   3.233  1.00 93.78           H  
ATOM   3081  HB3 SER A 199      10.136   0.237   3.774  1.00 93.78           H  
ATOM   3082  O   SER A 199       8.157  -2.165   2.884  1.00 93.78           O  
ATOM   3083  OG  SER A 199      11.666   0.414   2.435  1.00 93.78           O  
ATOM   3084  HG  SER A 199      11.759   0.254   1.493  1.00 93.78           H  
ATOM   3085  N   ALA A 200       7.176  -0.149   2.751  1.00 95.60           N  
ATOM   3086  H   ALA A 200       7.300   0.814   2.471  1.00 95.60           H  
ATOM   3087  CA  ALA A 200       5.826  -0.552   3.124  1.00 95.60           C  
ATOM   3088  HA  ALA A 200       5.562  -1.428   2.532  1.00 95.60           H  
ATOM   3089  C   ALA A 200       4.831   0.572   2.810  1.00 95.60           C  
ATOM   3090  CB  ALA A 200       5.760  -0.914   4.617  1.00 95.60           C  
ATOM   3091  HB1 ALA A 200       4.751  -1.247   4.859  1.00 95.60           H  
ATOM   3092  HB2 ALA A 200       5.998  -0.044   5.229  1.00 95.60           H  
ATOM   3093  HB3 ALA A 200       6.457  -1.722   4.840  1.00 95.60           H  
ATOM   3094  O   ALA A 200       5.171   1.754   2.923  1.00 95.60           O  
ATOM   3095  N   VAL A 201       3.593   0.208   2.478  1.00 97.39           N  
ATOM   3096  H   VAL A 201       3.381  -0.777   2.420  1.00 97.39           H  
ATOM   3097  CA  VAL A 201       2.481   1.156   2.356  1.00 97.39           C  
ATOM   3098  HA  VAL A 201       2.699   1.982   3.034  1.00 97.39           H  
ATOM   3099  C   VAL A 201       1.168   0.537   2.822  1.00 97.39           C  
ATOM   3100  CB  VAL A 201       2.386   1.766   0.942  1.00 97.39           C  
ATOM   3101  HB  VAL A 201       3.343   2.239   0.721  1.00 97.39           H  
ATOM   3102  O   VAL A 201       0.912  -0.650   2.620  1.00 97.39           O  
ATOM   3103  CG1 VAL A 201       2.110   0.740  -0.157  1.00 97.39           C  
ATOM   3104 HG11 VAL A 201       2.012   1.246  -1.118  1.00 97.39           H  
ATOM   3105 HG12 VAL A 201       2.955   0.054  -0.219  1.00 97.39           H  
ATOM   3106 HG13 VAL A 201       1.191   0.194   0.055  1.00 97.39           H  
ATOM   3107  CG2 VAL A 201       1.314   2.856   0.868  1.00 97.39           C  
ATOM   3108 HG21 VAL A 201       0.316   2.419   0.880  1.00 97.39           H  
ATOM   3109 HG22 VAL A 201       1.423   3.546   1.705  1.00 97.39           H  
ATOM   3110 HG23 VAL A 201       1.443   3.425  -0.052  1.00 97.39           H  
ATOM   3111  N   GLU A 202       0.330   1.347   3.463  1.00 98.24           N  
ATOM   3112  H   GLU A 202       0.640   2.290   3.650  1.00 98.24           H  
ATOM   3113  CA  GLU A 202      -1.041   0.993   3.820  1.00 98.24           C  
ATOM   3114  HA  GLU A 202      -1.350   0.115   3.253  1.00 98.24           H  
ATOM   3115  C   GLU A 202      -1.987   2.138   3.468  1.00 98.24           C  
ATOM   3116  CB  GLU A 202      -1.152   0.676   5.323  1.00 98.24           C  
ATOM   3117  HB2 GLU A 202      -0.729   1.498   5.901  1.00 98.24           H  
ATOM   3118  HB3 GLU A 202      -2.207   0.580   5.581  1.00 98.24           H  
ATOM   3119  O   GLU A 202      -1.821   3.252   3.964  1.00 98.24           O  
ATOM   3120  CG  GLU A 202      -0.446  -0.632   5.699  1.00 98.24           C  
ATOM   3121  HG2 GLU A 202      -0.904  -1.423   5.106  1.00 98.24           H  
ATOM   3122  HG3 GLU A 202       0.610  -0.568   5.437  1.00 98.24           H  
ATOM   3123  CD  GLU A 202      -0.553  -1.004   7.185  1.00 98.24           C  
ATOM   3124  OE1 GLU A 202      -0.187  -2.157   7.521  1.00 98.24           O  
ATOM   3125  OE2 GLU A 202      -1.005  -0.182   8.026  1.00 98.24           O  
ATOM   3126  N   MET A 203      -3.029   1.850   2.687  1.00 98.69           N  
ATOM   3127  H   MET A 203      -3.114   0.904   2.346  1.00 98.69           H  
ATOM   3128  CA  MET A 203      -4.176   2.747   2.532  1.00 98.69           C  
ATOM   3129  HA  MET A 203      -3.888   3.760   2.814  1.00 98.69           H  
ATOM   3130  C   MET A 203      -5.296   2.281   3.452  1.00 98.69           C  
ATOM   3131  CB  MET A 203      -4.687   2.801   1.091  1.00 98.69           C  
ATOM   3132  HB2 MET A 203      -5.112   1.833   0.828  1.00 98.69           H  
ATOM   3133  HB3 MET A 203      -5.495   3.530   1.043  1.00 98.69           H  
ATOM   3134  O   MET A 203      -5.656   1.100   3.467  1.00 98.69           O  
ATOM   3135  CG  MET A 203      -3.620   3.177   0.062  1.00 98.69           C  
ATOM   3136  HG2 MET A 203      -2.791   2.473   0.135  1.00 98.69           H  
ATOM   3137  HG3 MET A 203      -3.239   4.176   0.274  1.00 98.69           H  
ATOM   3138  SD  MET A 203      -4.238   3.122  -1.639  1.00 98.69           S  
ATOM   3139  CE  MET A 203      -5.359   4.550  -1.656  1.00 98.69           C  
ATOM   3140  HE1 MET A 203      -4.818   5.447  -1.355  1.00 98.69           H  
ATOM   3141  HE2 MET A 203      -5.746   4.693  -2.665  1.00 98.69           H  
ATOM   3142  HE3 MET A 203      -6.197   4.381  -0.979  1.00 98.69           H  
ATOM   3143  N   LYS A 204      -5.875   3.201   4.219  1.00 98.39           N  
ATOM   3144  H   LYS A 204      -5.515   4.144   4.191  1.00 98.39           H  
ATOM   3145  CA  LYS A 204      -6.914   2.878   5.196  1.00 98.39           C  
ATOM   3146  HA  LYS A 204      -7.453   2.005   4.829  1.00 98.39           H  
ATOM   3147  C   LYS A 204      -7.946   3.988   5.316  1.00 98.39           C  
ATOM   3148  CB  LYS A 204      -6.240   2.491   6.524  1.00 98.39           C  
ATOM   3149  HB2 LYS A 204      -6.994   2.071   7.190  1.00 98.39           H  
ATOM   3150  HB3 LYS A 204      -5.532   1.691   6.308  1.00 98.39           H  
ATOM   3151  O   LYS A 204      -7.610   5.166   5.241  1.00 98.39           O  
ATOM   3152  CG  LYS A 204      -5.491   3.647   7.220  1.00 98.39           C  
ATOM   3153  HG2 LYS A 204      -6.221   4.357   7.607  1.00 98.39           H  
ATOM   3154  HG3 LYS A 204      -4.870   4.168   6.491  1.00 98.39           H  
ATOM   3155  CD  LYS A 204      -4.569   3.209   8.371  1.00 98.39           C  
ATOM   3156  HD2 LYS A 204      -5.138   2.661   9.123  1.00 98.39           H  
ATOM   3157  HD3 LYS A 204      -4.152   4.104   8.832  1.00 98.39           H  
ATOM   3158  CE  LYS A 204      -3.416   2.335   7.857  1.00 98.39           C  
ATOM   3159  HE2 LYS A 204      -2.960   2.824   6.996  1.00 98.39           H  
ATOM   3160  HE3 LYS A 204      -3.814   1.377   7.521  1.00 98.39           H  
ATOM   3161  NZ  LYS A 204      -2.370   2.101   8.877  1.00 98.39           N  
ATOM   3162  HZ1 LYS A 204      -1.749   1.363   8.576  1.00 98.39           H  
ATOM   3163  HZ2 LYS A 204      -1.818   2.943   8.969  1.00 98.39           H  
ATOM   3164  HZ3 LYS A 204      -2.738   1.845   9.782  1.00 98.39           H  
ATOM   3165  N   ILE A 205      -9.203   3.610   5.516  1.00 98.06           N  
ATOM   3166  H   ILE A 205      -9.390   2.620   5.587  1.00 98.06           H  
ATOM   3167  CA  ILE A 205     -10.336   4.534   5.566  1.00 98.06           C  
ATOM   3168  HA  ILE A 205      -9.930   5.541   5.464  1.00 98.06           H  
ATOM   3169  C   ILE A 205     -11.042   4.495   6.909  1.00 98.06           C  
ATOM   3170  CB  ILE A 205     -11.319   4.330   4.397  1.00 98.06           C  
ATOM   3171  HB  ILE A 205     -12.097   5.089   4.477  1.00 98.06           H  
ATOM   3172  O   ILE A 205     -11.074   3.471   7.592  1.00 98.06           O  
ATOM   3173  CG1 ILE A 205     -12.003   2.946   4.454  1.00 98.06           C  
ATOM   3174 HG12 ILE A 205     -11.247   2.163   4.398  1.00 98.06           H  
ATOM   3175 HG13 ILE A 205     -12.523   2.844   5.407  1.00 98.06           H  
ATOM   3176  CG2 ILE A 205     -10.578   4.578   3.077  1.00 98.06           C  
ATOM   3177 HG21 ILE A 205     -10.127   5.570   3.082  1.00 98.06           H  
ATOM   3178 HG22 ILE A 205     -11.281   4.532   2.245  1.00 98.06           H  
ATOM   3179 HG23 ILE A 205      -9.800   3.830   2.920  1.00 98.06           H  
ATOM   3180  CD1 ILE A 205     -13.040   2.704   3.352  1.00 98.06           C  
ATOM   3181 HD11 ILE A 205     -13.481   1.716   3.490  1.00 98.06           H  
ATOM   3182 HD12 ILE A 205     -12.575   2.727   2.367  1.00 98.06           H  
ATOM   3183 HD13 ILE A 205     -13.823   3.461   3.404  1.00 98.06           H  
ATOM   3184  N   ARG A 206     -11.627   5.620   7.303  1.00 95.80           N  
ATOM   3185  H   ARG A 206     -11.530   6.432   6.711  1.00 95.80           H  
ATOM   3186  CA  ARG A 206     -12.373   5.734   8.558  1.00 95.80           C  
ATOM   3187  HA  ARG A 206     -12.788   4.761   8.820  1.00 95.80           H  
ATOM   3188  C   ARG A 206     -13.506   6.719   8.391  1.00 95.80           C  
ATOM   3189  CB  ARG A 206     -11.402   6.167   9.657  1.00 95.80           C  
ATOM   3190  HB2 ARG A 206     -10.926   7.101   9.360  1.00 95.80           H  
ATOM   3191  HB3 ARG A 206     -10.639   5.394   9.741  1.00 95.80           H  
ATOM   3192  O   ARG A 206     -13.322   7.773   7.802  1.00 95.80           O  
ATOM   3193  CG  ARG A 206     -12.044   6.347  11.035  1.00 95.80           C  
ATOM   3194  HG2 ARG A 206     -12.726   7.197  11.031  1.00 95.80           H  
ATOM   3195  HG3 ARG A 206     -12.607   5.452  11.301  1.00 95.80           H  
ATOM   3196  CD  ARG A 206     -10.928   6.581  12.056  1.00 95.80           C  
ATOM   3197  HD2 ARG A 206     -10.133   5.853  11.891  1.00 95.80           H  
ATOM   3198  HD3 ARG A 206     -11.324   6.403  13.055  1.00 95.80           H  
ATOM   3199  NE  ARG A 206     -10.378   7.952  11.940  1.00 95.80           N  
ATOM   3200  HE  ARG A 206     -10.604   8.461  11.098  1.00 95.80           H  
ATOM   3201  NH1 ARG A 206      -8.879   7.818  13.670  1.00 95.80           N  
ATOM   3202 HH11 ARG A 206      -8.035   8.185  14.086  1.00 95.80           H  
ATOM   3203 HH12 ARG A 206      -9.044   6.827  13.774  1.00 95.80           H  
ATOM   3204  NH2 ARG A 206      -8.958   9.665  12.424  1.00 95.80           N  
ATOM   3205 HH21 ARG A 206      -9.214  10.128  11.564  1.00 95.80           H  
ATOM   3206 HH22 ARG A 206      -8.037   9.907  12.760  1.00 95.80           H  
ATOM   3207  CZ  ARG A 206      -9.398   8.464  12.666  1.00 95.80           C  
ATOM   3208  N   LYS A 207     -14.674   6.398   8.940  1.00 94.03           N  
ATOM   3209  H   LYS A 207     -14.760   5.507   9.408  1.00 94.03           H  
ATOM   3210  CA  LYS A 207     -15.826   7.298   8.876  1.00 94.03           C  
ATOM   3211  HA  LYS A 207     -16.057   7.470   7.824  1.00 94.03           H  
ATOM   3212  C   LYS A 207     -15.481   8.655   9.507  1.00 94.03           C  
ATOM   3213  CB  LYS A 207     -17.026   6.615   9.532  1.00 94.03           C  
ATOM   3214  HB2 LYS A 207     -17.128   5.615   9.110  1.00 94.03           H  
ATOM   3215  HB3 LYS A 207     -16.868   6.531  10.607  1.00 94.03           H  
ATOM   3216  O   LYS A 207     -15.038   8.698  10.660  1.00 94.03           O  
ATOM   3217  CG  LYS A 207     -18.307   7.401   9.251  1.00 94.03           C  
ATOM   3218  HG2 LYS A 207     -18.278   8.356   9.777  1.00 94.03           H  
ATOM   3219  HG3 LYS A 207     -18.383   7.587   8.179  1.00 94.03           H  
ATOM   3220  CD  LYS A 207     -19.528   6.603   9.703  1.00 94.03           C  
ATOM   3221  HD2 LYS A 207     -19.525   5.638   9.195  1.00 94.03           H  
ATOM   3222  HD3 LYS A 207     -19.495   6.453  10.782  1.00 94.03           H  
ATOM   3223  CE  LYS A 207     -20.772   7.394   9.310  1.00 94.03           C  
ATOM   3224  HE2 LYS A 207     -20.663   7.701   8.269  1.00 94.03           H  
ATOM   3225  HE3 LYS A 207     -20.821   8.298   9.917  1.00 94.03           H  
ATOM   3226  NZ  LYS A 207     -21.994   6.576   9.462  1.00 94.03           N  
ATOM   3227  HZ1 LYS A 207     -21.926   5.780   8.844  1.00 94.03           H  
ATOM   3228  HZ2 LYS A 207     -22.089   6.267  10.418  1.00 94.03           H  
ATOM   3229  HZ3 LYS A 207     -22.798   7.120   9.184  1.00 94.03           H  
ATOM   3230  N   HIS A 208     -15.690   9.730   8.751  1.00 89.39           N  
ATOM   3231  H   HIS A 208     -16.078   9.597   7.828  1.00 89.39           H  
ATOM   3232  CA  HIS A 208     -15.507  11.107   9.200  1.00 89.39           C  
ATOM   3233  HA  HIS A 208     -14.517  11.200   9.647  1.00 89.39           H  
ATOM   3234  C   HIS A 208     -16.575  11.441  10.249  1.00 89.39           C  
ATOM   3235  CB  HIS A 208     -15.578  12.051   7.995  1.00 89.39           C  
ATOM   3236  HB2 HIS A 208     -16.607  12.095   7.637  1.00 89.39           H  
ATOM   3237  HB3 HIS A 208     -14.959  11.644   7.196  1.00 89.39           H  
ATOM   3238  O   HIS A 208     -17.742  11.066  10.088  1.00 89.39           O  
ATOM   3239  CG  HIS A 208     -15.088  13.451   8.275  1.00 89.39           C  
ATOM   3240  CD2 HIS A 208     -15.831  14.588   8.438  1.00 89.39           C  
ATOM   3241  HD2 HIS A 208     -16.909  14.637   8.481  1.00 89.39           H  
ATOM   3242  ND1 HIS A 208     -13.775  13.834   8.295  1.00 89.39           N  
ATOM   3243  HD1 HIS A 208     -13.000  13.219   8.090  1.00 89.39           H  
ATOM   3244  CE1 HIS A 208     -13.712  15.162   8.438  1.00 89.39           C  
ATOM   3245  HE1 HIS A 208     -12.797  15.736   8.447  1.00 89.39           H  
ATOM   3246  NE2 HIS A 208     -14.953  15.682   8.457  1.00 89.39           N  
ATOM   3247  N   VAL A 209     -16.167  12.107  11.330  1.00 80.26           N  
ATOM   3248  H   VAL A 209     -15.261  12.553  11.288  1.00 80.26           H  
ATOM   3249  CA  VAL A 209     -17.036  12.523  12.447  1.00 80.26           C  
ATOM   3250  HA  VAL A 209     -18.029  12.097  12.310  1.00 80.26           H  
ATOM   3251  C   VAL A 209     -17.285  14.017  12.429  1.00 80.26           C  
ATOM   3252  CB  VAL A 209     -16.515  12.085  13.824  1.00 80.26           C  
ATOM   3253  HB  VAL A 209     -17.057  12.642  14.588  1.00 80.26           H  
ATOM   3254  O   VAL A 209     -16.347  14.753  12.061  1.00 80.26           O  
ATOM   3255  CG1 VAL A 209     -16.802  10.597  14.044  1.00 80.26           C  
ATOM   3256 HG11 VAL A 209     -16.294  10.007  13.281  1.00 80.26           H  
ATOM   3257 HG12 VAL A 209     -16.470  10.296  15.037  1.00 80.26           H  
ATOM   3258 HG13 VAL A 209     -17.875  10.427  13.961  1.00 80.26           H  
ATOM   3259  CG2 VAL A 209     -15.013  12.340  14.015  1.00 80.26           C  
ATOM   3260 HG21 VAL A 209     -14.730  12.113  15.043  1.00 80.26           H  
ATOM   3261 HG22 VAL A 209     -14.434  11.737  13.315  1.00 80.26           H  
ATOM   3262 HG23 VAL A 209     -14.809  13.393  13.822  1.00 80.26           H  
ATOM   3263  OXT VAL A 209     -18.416  14.362  12.823  1.00 80.26           O  
TER    3264      VAL A 209                                                       
END   
