# Supplementary material for: Nuclear genome of Bulinus truncatus, an intermediate host of the carcinogenic human blood fluke Schistosoma haematobium
Source: Nat Commun. 2022 Feb 21;13:977. doi: 10.1038/s41467-022-28634-9 (PMC8861042; doi:10.1038/s41467-022-28634-9)
Supplement: Supplementary file 6 — Supplementary Data 3 [file 41467_2022_28634_MOESM6_ESM.zip › Supplementary_Data_3/btru_075127-t1.mature.pep.pdb]

ATOM      1  N   ALA A   1     -10.728 -16.253  -1.620  1.00 54.69           N  
ATOM      2  H   ALA A   1     -11.459 -16.934  -1.766  1.00 54.69           H  
ATOM      3  H2  ALA A   1     -10.034 -16.599  -0.973  1.00 54.69           H  
ATOM      4  H3  ALA A   1     -11.127 -15.421  -1.208  1.00 54.69           H  
ATOM      5  CA  ALA A   1     -10.088 -15.867  -2.897  1.00 54.69           C  
ATOM      6  HA  ALA A   1      -9.566 -16.727  -3.318  1.00 54.69           H  
ATOM      7  C   ALA A   1      -9.061 -14.784  -2.593  1.00 54.69           C  
ATOM      8  CB  ALA A   1     -11.148 -15.384  -3.895  1.00 54.69           C  
ATOM      9  HB1 ALA A   1     -10.668 -15.082  -4.826  1.00 54.69           H  
ATOM     10  HB2 ALA A   1     -11.856 -16.186  -4.107  1.00 54.69           H  
ATOM     11  HB3 ALA A   1     -11.688 -14.531  -3.485  1.00 54.69           H  
ATOM     12  O   ALA A   1      -9.162 -14.216  -1.523  1.00 54.69           O  
ATOM     13  N   ALA A   2      -8.079 -14.549  -3.455  1.00 80.26           N  
ATOM     14  H   ALA A   2      -8.076 -15.025  -4.345  1.00 80.26           H  
ATOM     15  CA  ALA A   2      -7.246 -13.342  -3.414  1.00 80.26           C  
ATOM     16  HA  ALA A   2      -7.486 -12.742  -2.537  1.00 80.26           H  
ATOM     17  C   ALA A   2      -7.603 -12.465  -4.638  1.00 80.26           C  
ATOM     18  CB  ALA A   2      -5.784 -13.788  -3.272  1.00 80.26           C  
ATOM     19  HB1 ALA A   2      -5.109 -12.961  -3.493  1.00 80.26           H  
ATOM     20  HB2 ALA A   2      -5.568 -14.640  -3.917  1.00 80.26           H  
ATOM     21  HB3 ALA A   2      -5.608 -14.095  -2.241  1.00 80.26           H  
ATOM     22  O   ALA A   2      -8.480 -12.875  -5.407  1.00 80.26           O  
ATOM     23  N   ILE A   3      -6.981 -11.284  -4.774  1.00 90.60           N  
ATOM     24  H   ILE A   3      -6.279 -11.076  -4.078  1.00 90.60           H  
ATOM     25  CA  ILE A   3      -7.252 -10.200  -5.751  1.00 90.60           C  
ATOM     26  HA  ILE A   3      -7.712  -9.383  -5.196  1.00 90.60           H  
ATOM     27  C   ILE A   3      -8.207 -10.584  -6.890  1.00 90.60           C  
ATOM     28  CB  ILE A   3      -5.940  -9.654  -6.372  1.00 90.60           C  
ATOM     29  HB  ILE A   3      -5.489 -10.451  -6.963  1.00 90.60           H  
ATOM     30  O   ILE A   3      -7.866 -11.357  -7.794  1.00 90.60           O  
ATOM     31  CG1 ILE A   3      -4.934  -9.276  -5.270  1.00 90.60           C  
ATOM     32 HG12 ILE A   3      -5.427  -8.678  -4.503  1.00 90.60           H  
ATOM     33 HG13 ILE A   3      -4.581 -10.201  -4.814  1.00 90.60           H  
ATOM     34  CG2 ILE A   3      -6.199  -8.465  -7.327  1.00 90.60           C  
ATOM     35 HG21 ILE A   3      -6.972  -8.698  -8.060  1.00 90.60           H  
ATOM     36 HG22 ILE A   3      -6.493  -7.575  -6.770  1.00 90.60           H  
ATOM     37 HG23 ILE A   3      -5.291  -8.239  -7.886  1.00 90.60           H  
ATOM     38  CD1 ILE A   3      -3.701  -8.519  -5.761  1.00 90.60           C  
ATOM     39 HD11 ILE A   3      -3.974  -7.540  -6.154  1.00 90.60           H  
ATOM     40 HD12 ILE A   3      -3.043  -8.359  -4.907  1.00 90.60           H  
ATOM     41 HD13 ILE A   3      -3.172  -9.094  -6.522  1.00 90.60           H  
ATOM     42  N   LYS A   4      -9.395  -9.971  -6.913  1.00 89.03           N  
ATOM     43  H   LYS A   4      -9.635  -9.356  -6.148  1.00 89.03           H  
ATOM     44  CA  LYS A   4     -10.318 -10.093  -8.043  1.00 89.03           C  
ATOM     45  HA  LYS A   4     -10.276 -11.129  -8.381  1.00 89.03           H  
ATOM     46  C   LYS A   4      -9.856  -9.198  -9.199  1.00 89.03           C  
ATOM     47  CB  LYS A   4     -11.749  -9.804  -7.570  1.00 89.03           C  
ATOM     48  HB2 LYS A   4     -11.809  -8.765  -7.245  1.00 89.03           H  
ATOM     49  HB3 LYS A   4     -11.976 -10.428  -6.706  1.00 89.03           H  
ATOM     50  O   LYS A   4     -10.002  -7.976  -9.160  1.00 89.03           O  
ATOM     51  CG  LYS A   4     -12.815 -10.035  -8.648  1.00 89.03           C  
ATOM     52  HG2 LYS A   4     -12.556  -9.488  -9.555  1.00 89.03           H  
ATOM     53  HG3 LYS A   4     -13.761  -9.645  -8.272  1.00 89.03           H  
ATOM     54  CD  LYS A   4     -12.998 -11.522  -8.971  1.00 89.03           C  
ATOM     55  HD2 LYS A   4     -12.074 -11.931  -9.380  1.00 89.03           H  
ATOM     56  HD3 LYS A   4     -13.256 -12.050  -8.054  1.00 89.03           H  
ATOM     57  CE  LYS A   4     -14.120 -11.679  -9.998  1.00 89.03           C  
ATOM     58  HE2 LYS A   4     -14.997 -11.143  -9.635  1.00 89.03           H  
ATOM     59  HE3 LYS A   4     -13.808 -11.208 -10.930  1.00 89.03           H  
ATOM     60  NZ  LYS A   4     -14.453 -13.106 -10.214  1.00 89.03           N  
ATOM     61  HZ1 LYS A   4     -13.645 -13.603 -10.561  1.00 89.03           H  
ATOM     62  HZ2 LYS A   4     -15.203 -13.185 -10.886  1.00 89.03           H  
ATOM     63  HZ3 LYS A   4     -14.754 -13.522  -9.345  1.00 89.03           H  
ATOM     64  N   LEU A   5      -9.301  -9.828 -10.233  1.00 87.60           N  
ATOM     65  H   LEU A   5      -9.128 -10.817 -10.127  1.00 87.60           H  
ATOM     66  CA  LEU A   5      -8.867  -9.179 -11.474  1.00 87.60           C  
ATOM     67  HA  LEU A   5      -8.524  -8.170 -11.242  1.00 87.60           H  
ATOM     68  C   LEU A   5     -10.007  -9.034 -12.491  1.00 87.60           C  
ATOM     69  CB  LEU A   5      -7.697  -9.971 -12.089  1.00 87.60           C  
ATOM     70  HB2 LEU A   5      -7.408  -9.496 -13.027  1.00 87.60           H  
ATOM     71  HB3 LEU A   5      -8.047 -10.976 -12.322  1.00 87.60           H  
ATOM     72  O   LEU A   5     -11.019  -9.733 -12.411  1.00 87.60           O  
ATOM     73  CG  LEU A   5      -6.445 -10.080 -11.204  1.00 87.60           C  
ATOM     74  HG  LEU A   5      -6.695 -10.579 -10.268  1.00 87.60           H  
ATOM     75  CD1 LEU A   5      -5.394 -10.918 -11.933  1.00 87.60           C  
ATOM     76 HD11 LEU A   5      -4.487 -10.974 -11.330  1.00 87.60           H  
ATOM     77 HD12 LEU A   5      -5.146 -10.460 -12.891  1.00 87.60           H  
ATOM     78 HD13 LEU A   5      -5.772 -11.927 -12.097  1.00 87.60           H  
ATOM     79  CD2 LEU A   5      -5.836  -8.715 -10.895  1.00 87.60           C  
ATOM     80 HD21 LEU A   5      -6.542  -8.090 -10.347  1.00 87.60           H  
ATOM     81 HD22 LEU A   5      -4.963  -8.865 -10.260  1.00 87.60           H  
ATOM     82 HD23 LEU A   5      -5.536  -8.209 -11.812  1.00 87.60           H  
ATOM     83  N   GLY A   6      -9.800  -8.157 -13.479  1.00 84.07           N  
ATOM     84  H   GLY A   6      -8.942  -7.625 -13.478  1.00 84.07           H  
ATOM     85  CA  GLY A   6     -10.695  -7.998 -14.632  1.00 84.07           C  
ATOM     86  HA2 GLY A   6     -10.944  -8.980 -15.034  1.00 84.07           H  
ATOM     87  HA3 GLY A   6     -10.174  -7.433 -15.405  1.00 84.07           H  
ATOM     88  C   GLY A   6     -12.004  -7.267 -14.335  1.00 84.07           C  
ATOM     89  O   GLY A   6     -12.931  -7.359 -15.133  1.00 84.07           O  
ATOM     90  N   LEU A   7     -12.092  -6.568 -13.200  1.00 83.79           N  
ATOM     91  H   LEU A   7     -11.280  -6.508 -12.603  1.00 83.79           H  
ATOM     92  CA  LEU A   7     -13.223  -5.692 -12.909  1.00 83.79           C  
ATOM     93  HA  LEU A   7     -14.152  -6.233 -13.091  1.00 83.79           H  
ATOM     94  C   LEU A   7     -13.203  -4.494 -13.854  1.00 83.79           C  
ATOM     95  CB  LEU A   7     -13.189  -5.229 -11.445  1.00 83.79           C  
ATOM     96  HB2 LEU A   7     -12.260  -4.686 -11.269  1.00 83.79           H  
ATOM     97  HB3 LEU A   7     -14.011  -4.530 -11.291  1.00 83.79           H  
ATOM     98  O   LEU A   7     -12.179  -3.830 -14.008  1.00 83.79           O  
ATOM     99  CG  LEU A   7     -13.307  -6.366 -10.421  1.00 83.79           C  
ATOM    100  HG  LEU A   7     -12.456  -7.040 -10.518  1.00 83.79           H  
ATOM    101  CD1 LEU A   7     -13.295  -5.769  -9.022  1.00 83.79           C  
ATOM    102 HD11 LEU A   7     -14.103  -5.045  -8.919  1.00 83.79           H  
ATOM    103 HD12 LEU A   7     -13.444  -6.573  -8.302  1.00 83.79           H  
ATOM    104 HD13 LEU A   7     -12.342  -5.272  -8.840  1.00 83.79           H  
ATOM    105  CD2 LEU A   7     -14.597  -7.176 -10.562  1.00 83.79           C  
ATOM    106 HD21 LEU A   7     -15.456  -6.507 -10.509  1.00 83.79           H  
ATOM    107 HD22 LEU A   7     -14.610  -7.701 -11.518  1.00 83.79           H  
ATOM    108 HD23 LEU A   7     -14.671  -7.911  -9.760  1.00 83.79           H  
ATOM    109  N   THR A   8     -14.340  -4.230 -14.480  1.00 82.08           N  
ATOM    110  H   THR A   8     -15.130  -4.836 -14.309  1.00 82.08           H  
ATOM    111  CA  THR A   8     -14.573  -3.036 -15.284  1.00 82.08           C  
ATOM    112  HA  THR A   8     -13.626  -2.717 -15.720  1.00 82.08           H  
ATOM    113  C   THR A   8     -15.089  -1.898 -14.407  1.00 82.08           C  
ATOM    114  CB  THR A   8     -15.556  -3.318 -16.432  1.00 82.08           C  
ATOM    115  HB  THR A   8     -15.554  -2.450 -17.090  1.00 82.08           H  
ATOM    116  O   THR A   8     -15.551  -2.104 -13.285  1.00 82.08           O  
ATOM    117  CG2 THR A   8     -15.182  -4.539 -17.273  1.00 82.08           C  
ATOM    118 HG21 THR A   8     -14.158  -4.438 -17.633  1.00 82.08           H  
ATOM    119 HG22 THR A   8     -15.264  -5.448 -16.679  1.00 82.08           H  
ATOM    120 HG23 THR A   8     -15.858  -4.612 -18.125  1.00 82.08           H  
ATOM    121  OG1 THR A   8     -16.872  -3.489 -15.955  1.00 82.08           O  
ATOM    122  HG1 THR A   8     -16.880  -4.285 -15.419  1.00 82.08           H  
ATOM    123  N   GLN A   9     -15.112  -0.677 -14.944  1.00 79.75           N  
ATOM    124  H   GLN A   9     -14.658  -0.531 -15.835  1.00 79.75           H  
ATOM    125  CA  GLN A   9     -15.678   0.478 -14.240  1.00 79.75           C  
ATOM    126  HA  GLN A   9     -15.097   0.629 -13.330  1.00 79.75           H  
ATOM    127  C   GLN A   9     -17.145   0.278 -13.811  1.00 79.75           C  
ATOM    128  CB  GLN A   9     -15.531   1.709 -15.150  1.00 79.75           C  
ATOM    129  HB2 GLN A   9     -14.488   1.805 -15.452  1.00 79.75           H  
ATOM    130  HB3 GLN A   9     -16.127   1.561 -16.050  1.00 79.75           H  
ATOM    131  O   GLN A   9     -17.559   0.847 -12.802  1.00 79.75           O  
ATOM    132  CG  GLN A   9     -15.964   3.026 -14.490  1.00 79.75           C  
ATOM    133  HG2 GLN A   9     -15.774   3.845 -15.184  1.00 79.75           H  
ATOM    134  HG3 GLN A   9     -17.037   3.006 -14.299  1.00 79.75           H  
ATOM    135  CD  GLN A   9     -15.213   3.321 -13.195  1.00 79.75           C  
ATOM    136  NE2 GLN A   9     -15.895   3.425 -12.080  1.00 79.75           N  
ATOM    137 HE21 GLN A   9     -15.349   3.564 -11.242  1.00 79.75           H  
ATOM    138 HE22 GLN A   9     -16.852   3.102 -12.062  1.00 79.75           H  
ATOM    139  OE1 GLN A   9     -14.002   3.439 -13.152  1.00 79.75           O  
ATOM    140  N   ASN A  10     -17.919  -0.525 -14.551  1.00 82.35           N  
ATOM    141  H   ASN A  10     -17.492  -1.038 -15.309  1.00 82.35           H  
ATOM    142  CA  ASN A  10     -19.309  -0.845 -14.210  1.00 82.35           C  
ATOM    143  HA  ASN A  10     -19.815   0.059 -13.871  1.00 82.35           H  
ATOM    144  C   ASN A  10     -19.419  -1.858 -13.063  1.00 82.35           C  
ATOM    145  CB  ASN A  10     -20.025  -1.380 -15.460  1.00 82.35           C  
ATOM    146  HB2 ASN A  10     -19.441  -2.195 -15.888  1.00 82.35           H  
ATOM    147  HB3 ASN A  10     -20.992  -1.786 -15.165  1.00 82.35           H  
ATOM    148  O   ASN A  10     -20.450  -1.899 -12.397  1.00 82.35           O  
ATOM    149  CG  ASN A  10     -20.282  -0.323 -16.516  1.00 82.35           C  
ATOM    150  ND2 ASN A  10     -20.484  -0.738 -17.743  1.00 82.35           N  
ATOM    151 HD21 ASN A  10     -20.431  -1.725 -17.952  1.00 82.35           H  
ATOM    152 HD22 ASN A  10     -20.642  -0.023 -18.439  1.00 82.35           H  
ATOM    153  OD1 ASN A  10     -20.323   0.872 -16.274  1.00 82.35           O  
ATOM    154  N   ASP A  11     -18.365  -2.641 -12.822  1.00 84.69           N  
ATOM    155  H   ASP A  11     -17.538  -2.548 -13.395  1.00 84.69           H  
ATOM    156  CA  ASP A  11     -18.290  -3.586 -11.707  1.00 84.69           C  
ATOM    157  HA  ASP A  11     -19.276  -4.019 -11.542  1.00 84.69           H  
ATOM    158  C   ASP A  11     -17.860  -2.897 -10.403  1.00 84.69           C  
ATOM    159  CB  ASP A  11     -17.325  -4.731 -12.046  1.00 84.69           C  
ATOM    160  HB2 ASP A  11     -17.365  -5.464 -11.240  1.00 84.69           H  
ATOM    161  HB3 ASP A  11     -16.307  -4.343 -12.097  1.00 84.69           H  
ATOM    162  O   ASP A  11     -17.967  -3.487  -9.327  1.00 84.69           O  
ATOM    163  CG  ASP A  11     -17.672  -5.439 -13.355  1.00 84.69           C  
ATOM    164  OD1 ASP A  11     -18.826  -5.890 -13.501  1.00 84.69           O  
ATOM    165  OD2 ASP A  11     -16.776  -5.511 -14.228  1.00 84.69           O  
ATOM    166  N   CYS A  12     -17.371  -1.651 -10.474  1.00 86.83           N  
ATOM    167  H   CYS A  12     -17.286  -1.215 -11.382  1.00 86.83           H  
ATOM    168  CA  CYS A  12     -16.983  -0.908  -9.285  1.00 86.83           C  
ATOM    169  HA  CYS A  12     -16.340  -1.569  -8.704  1.00 86.83           H  
ATOM    170  C   CYS A  12     -18.220  -0.534  -8.452  1.00 86.83           C  
ATOM    171  CB  CYS A  12     -16.171   0.343  -9.632  1.00 86.83           C  
ATOM    172  HB2 CYS A  12     -16.773   0.976 -10.282  1.00 86.83           H  
ATOM    173  HB3 CYS A  12     -16.007   0.888  -8.702  1.00 86.83           H  
ATOM    174  O   CYS A  12     -19.084   0.207  -8.936  1.00 86.83           O  
ATOM    175  SG  CYS A  12     -14.550   0.091 -10.408  1.00 86.83           S  
ATOM    176  N   PRO A  13     -18.296  -0.976  -7.183  1.00 89.94           N  
ATOM    177  CA  PRO A  13     -19.414  -0.640  -6.315  1.00 89.94           C  
ATOM    178  HA  PRO A  13     -20.344  -0.964  -6.782  1.00 89.94           H  
ATOM    179  C   PRO A  13     -19.475   0.871  -6.076  1.00 89.94           C  
ATOM    180  CB  PRO A  13     -19.195  -1.439  -5.026  1.00 89.94           C  
ATOM    181  HB2 PRO A  13     -19.551  -0.906  -4.145  1.00 89.94           H  
ATOM    182  HB3 PRO A  13     -19.693  -2.405  -5.110  1.00 89.94           H  
ATOM    183  O   PRO A  13     -18.447   1.548  -5.972  1.00 89.94           O  
ATOM    184  CG  PRO A  13     -17.683  -1.655  -4.992  1.00 89.94           C  
ATOM    185  HG2 PRO A  13     -17.407  -2.550  -4.435  1.00 89.94           H  
ATOM    186  HG3 PRO A  13     -17.188  -0.780  -4.572  1.00 89.94           H  
ATOM    187  CD  PRO A  13     -17.312  -1.775  -6.463  1.00 89.94           C  
ATOM    188  HD2 PRO A  13     -17.386  -2.815  -6.779  1.00 89.94           H  
ATOM    189  HD3 PRO A  13     -16.298  -1.401  -6.609  1.00 89.94           H  
ATOM    190  N   LYS A  14     -20.694   1.406  -5.973  1.00 89.84           N  
ATOM    191  H   LYS A  14     -21.487   0.780  -5.969  1.00 89.84           H  
ATOM    192  CA  LYS A  14     -20.905   2.808  -5.598  1.00 89.84           C  
ATOM    193  HA  LYS A  14     -20.181   3.407  -6.150  1.00 89.84           H  
ATOM    194  C   LYS A  14     -20.653   2.979  -4.095  1.00 89.84           C  
ATOM    195  CB  LYS A  14     -22.314   3.275  -5.976  1.00 89.84           C  
ATOM    196  HB2 LYS A  14     -23.050   2.589  -5.555  1.00 89.84           H  
ATOM    197  HB3 LYS A  14     -22.482   4.264  -5.548  1.00 89.84           H  
ATOM    198  O   LYS A  14     -21.042   2.091  -3.342  1.00 89.84           O  
ATOM    199  CG  LYS A  14     -22.474   3.357  -7.499  1.00 89.84           C  
ATOM    200  HG2 LYS A  14     -21.732   4.045  -7.904  1.00 89.84           H  
ATOM    201  HG3 LYS A  14     -22.320   2.371  -7.937  1.00 89.84           H  
ATOM    202  CD  LYS A  14     -23.875   3.852  -7.861  1.00 89.84           C  
ATOM    203  HD2 LYS A  14     -24.027   4.848  -7.444  1.00 89.84           H  
ATOM    204  HD3 LYS A  14     -24.609   3.169  -7.433  1.00 89.84           H  
ATOM    205  CE  LYS A  14     -24.021   3.888  -9.383  1.00 89.84           C  
ATOM    206  HE2 LYS A  14     -23.303   4.601  -9.788  1.00 89.84           H  
ATOM    207  HE3 LYS A  14     -23.768   2.903  -9.774  1.00 89.84           H  
ATOM    208  NZ  LYS A  14     -25.403   4.253  -9.773  1.00 89.84           N  
ATOM    209  HZ1 LYS A  14     -26.050   3.578  -9.393  1.00 89.84           H  
ATOM    210  HZ2 LYS A  14     -25.641   5.164  -9.409  1.00 89.84           H  
ATOM    211  HZ3 LYS A  14     -25.494   4.257 -10.779  1.00 89.84           H  
ATOM    212  N   PRO A  15     -20.028   4.086  -3.655  1.00 91.36           N  
ATOM    213  CA  PRO A  15     -19.809   4.326  -2.235  1.00 91.36           C  
ATOM    214  HA  PRO A  15     -19.240   3.491  -1.826  1.00 91.36           H  
ATOM    215  C   PRO A  15     -21.129   4.468  -1.475  1.00 91.36           C  
ATOM    216  CB  PRO A  15     -18.950   5.591  -2.134  1.00 91.36           C  
ATOM    217  HB2 PRO A  15     -18.193   5.495  -1.356  1.00 91.36           H  
ATOM    218  HB3 PRO A  15     -19.574   6.464  -1.947  1.00 91.36           H  
ATOM    219  O   PRO A  15     -21.948   5.322  -1.818  1.00 91.36           O  
ATOM    220  CG  PRO A  15     -18.315   5.725  -3.516  1.00 91.36           C  
ATOM    221  HG2 PRO A  15     -18.129   6.768  -3.772  1.00 91.36           H  
ATOM    222  HG3 PRO A  15     -17.386   5.157  -3.557  1.00 91.36           H  
ATOM    223  CD  PRO A  15     -19.344   5.095  -4.449  1.00 91.36           C  
ATOM    224  HD2 PRO A  15     -20.063   5.847  -4.774  1.00 91.36           H  
ATOM    225  HD3 PRO A  15     -18.824   4.662  -5.304  1.00 91.36           H  
ATOM    226  N   GLU A  16     -21.299   3.688  -0.412  1.00 92.14           N  
ATOM    227  H   GLU A  16     -20.637   2.942  -0.250  1.00 92.14           H  
ATOM    228  CA  GLU A  16     -22.428   3.786   0.518  1.00 92.14           C  
ATOM    229  HA  GLU A  16     -23.054   4.626   0.218  1.00 92.14           H  
ATOM    230  C   GLU A  16     -21.921   4.038   1.947  1.00 92.14           C  
ATOM    231  CB  GLU A  16     -23.309   2.529   0.455  1.00 92.14           C  
ATOM    232  HB2 GLU A  16     -22.697   1.643   0.624  1.00 92.14           H  
ATOM    233  HB3 GLU A  16     -24.058   2.597   1.245  1.00 92.14           H  
ATOM    234  O   GLU A  16     -20.840   3.559   2.302  1.00 92.14           O  
ATOM    235  CG  GLU A  16     -24.030   2.419  -0.900  1.00 92.14           C  
ATOM    236  HG2 GLU A  16     -23.288   2.296  -1.690  1.00 92.14           H  
ATOM    237  HG3 GLU A  16     -24.557   3.355  -1.084  1.00 92.14           H  
ATOM    238  CD  GLU A  16     -25.039   1.263  -0.987  1.00 92.14           C  
ATOM    239  OE1 GLU A  16     -25.710   1.185  -2.044  1.00 92.14           O  
ATOM    240  OE2 GLU A  16     -25.167   0.492  -0.010  1.00 92.14           O  
ATOM    241  N   PRO A  17     -22.634   4.814   2.784  1.00 93.88           N  
ATOM    242  CA  PRO A  17     -22.243   5.006   4.177  1.00 93.88           C  
ATOM    243  HA  PRO A  17     -21.260   5.477   4.201  1.00 93.88           H  
ATOM    244  C   PRO A  17     -22.193   3.678   4.940  1.00 93.88           C  
ATOM    245  CB  PRO A  17     -23.271   5.969   4.779  1.00 93.88           C  
ATOM    246  HB2 PRO A  17     -22.806   6.661   5.481  1.00 93.88           H  
ATOM    247  HB3 PRO A  17     -24.073   5.414   5.265  1.00 93.88           H  
ATOM    248  O   PRO A  17     -23.138   2.894   4.879  1.00 93.88           O  
ATOM    249  CG  PRO A  17     -23.833   6.696   3.559  1.00 93.88           C  
ATOM    250  HG2 PRO A  17     -24.845   7.061   3.734  1.00 93.88           H  
ATOM    251  HG3 PRO A  17     -23.170   7.515   3.283  1.00 93.88           H  
ATOM    252  CD  PRO A  17     -23.800   5.624   2.472  1.00 93.88           C  
ATOM    253  HD2 PRO A  17     -24.696   5.006   2.526  1.00 93.88           H  
ATOM    254  HD3 PRO A  17     -23.722   6.102   1.496  1.00 93.88           H  
ATOM    255  N   GLY A  18     -21.119   3.439   5.690  1.00 91.65           N  
ATOM    256  H   GLY A  18     -20.351   4.095   5.691  1.00 91.65           H  
ATOM    257  CA  GLY A  18     -20.984   2.218   6.481  1.00 91.65           C  
ATOM    258  HA2 GLY A  18     -21.240   1.362   5.856  1.00 91.65           H  
ATOM    259  HA3 GLY A  18     -21.685   2.247   7.316  1.00 91.65           H  
ATOM    260  C   GLY A  18     -19.583   2.006   7.039  1.00 91.65           C  
ATOM    261  O   GLY A  18     -18.766   2.926   7.082  1.00 91.65           O  
ATOM    262  N   GLU A  19     -19.307   0.771   7.450  1.00 91.20           N  
ATOM    263  H   GLU A  19     -20.014   0.056   7.364  1.00 91.20           H  
ATOM    264  CA  GLU A  19     -18.037   0.354   8.045  1.00 91.20           C  
ATOM    265  HA  GLU A  19     -17.251   1.070   7.805  1.00 91.20           H  
ATOM    266  C   GLU A  19     -17.641  -1.022   7.504  1.00 91.20           C  
ATOM    267  CB  GLU A  19     -18.174   0.276   9.568  1.00 91.20           C  
ATOM    268  HB2 GLU A  19     -18.966  -0.434   9.805  1.00 91.20           H  
ATOM    269  HB3 GLU A  19     -17.237  -0.102   9.979  1.00 91.20           H  
ATOM    270  O   GLU A  19     -18.488  -1.906   7.404  1.00 91.20           O  
ATOM    271  CG  GLU A  19     -18.489   1.634  10.227  1.00 91.20           C  
ATOM    272  HG2 GLU A  19     -19.380   2.065   9.769  1.00 91.20           H  
ATOM    273  HG3 GLU A  19     -17.653   2.313  10.060  1.00 91.20           H  
ATOM    274  CD  GLU A  19     -18.759   1.487  11.725  1.00 91.20           C  
ATOM    275  OE1 GLU A  19     -19.185   2.460  12.375  1.00 91.20           O  
ATOM    276  OE2 GLU A  19     -18.616   0.353  12.220  1.00 91.20           O  
ATOM    277  N   CYS A  20     -16.366  -1.225   7.169  1.00 93.12           N  
ATOM    278  H   CYS A  20     -15.687  -0.502   7.359  1.00 93.12           H  
ATOM    279  CA  CYS A  20     -15.880  -2.512   6.671  1.00 93.12           C  
ATOM    280  HA  CYS A  20     -16.604  -2.916   5.963  1.00 93.12           H  
ATOM    281  C   CYS A  20     -15.721  -3.506   7.828  1.00 93.12           C  
ATOM    282  CB  CYS A  20     -14.566  -2.286   5.925  1.00 93.12           C  
ATOM    283  HB2 CYS A  20     -13.826  -1.911   6.632  1.00 93.12           H  
ATOM    284  HB3 CYS A  20     -14.738  -1.532   5.156  1.00 93.12           H  
ATOM    285  O   CYS A  20     -14.793  -3.385   8.625  1.00 93.12           O  
ATOM    286  SG  CYS A  20     -13.865  -3.724   5.089  1.00 93.12           S  
ATOM    287  N   ARG A  21     -16.647  -4.462   7.939  1.00 87.49           N  
ATOM    288  H   ARG A  21     -17.371  -4.495   7.236  1.00 87.49           H  
ATOM    289  CA  ARG A  21     -16.715  -5.441   9.038  1.00 87.49           C  
ATOM    290  HA  ARG A  21     -15.795  -5.393   9.620  1.00 87.49           H  
ATOM    291  C   ARG A  21     -16.822  -6.868   8.502  1.00 87.49           C  
ATOM    292  CB  ARG A  21     -17.901  -5.108   9.962  1.00 87.49           C  
ATOM    293  HB2 ARG A  21     -18.008  -5.905  10.698  1.00 87.49           H  
ATOM    294  HB3 ARG A  21     -18.815  -5.067   9.369  1.00 87.49           H  
ATOM    295  O   ARG A  21     -17.312  -7.072   7.395  1.00 87.49           O  
ATOM    296  CG  ARG A  21     -17.723  -3.780  10.716  1.00 87.49           C  
ATOM    297  HG2 ARG A  21     -16.830  -3.841  11.338  1.00 87.49           H  
ATOM    298  HG3 ARG A  21     -17.602  -2.958  10.011  1.00 87.49           H  
ATOM    299  CD  ARG A  21     -18.946  -3.501  11.598  1.00 87.49           C  
ATOM    300  HD2 ARG A  21     -19.805  -3.322  10.952  1.00 87.49           H  
ATOM    301  HD3 ARG A  21     -19.161  -4.378  12.209  1.00 87.49           H  
ATOM    302  NE  ARG A  21     -18.739  -2.319  12.453  1.00 87.49           N  
ATOM    303  HE  ARG A  21     -18.892  -1.402  12.059  1.00 87.49           H  
ATOM    304  NH1 ARG A  21     -17.921  -3.330  14.345  1.00 87.49           N  
ATOM    305 HH11 ARG A  21     -17.580  -3.265  15.294  1.00 87.49           H  
ATOM    306 HH12 ARG A  21     -18.020  -4.232  13.902  1.00 87.49           H  
ATOM    307  NH2 ARG A  21     -18.160  -1.128  14.304  1.00 87.49           N  
ATOM    308 HH21 ARG A  21     -18.342  -0.310  13.741  1.00 87.49           H  
ATOM    309 HH22 ARG A  21     -17.777  -1.042  15.235  1.00 87.49           H  
ATOM    310  CZ  ARG A  21     -18.277  -2.265  13.689  1.00 87.49           C  
ATOM    311  N   TRP A  22     -16.418  -7.847   9.310  1.00 78.78           N  
ATOM    312  H   TRP A  22     -16.055  -7.606  10.221  1.00 78.78           H  
ATOM    313  CA  TRP A  22     -16.482  -9.282   8.992  1.00 78.78           C  
ATOM    314  HA  TRP A  22     -15.900  -9.484   8.093  1.00 78.78           H  
ATOM    315  C   TRP A  22     -17.910  -9.776   8.698  1.00 78.78           C  
ATOM    316  CB  TRP A  22     -15.837 -10.055  10.156  1.00 78.78           C  
ATOM    317  HB2 TRP A  22     -14.755  -9.962  10.060  1.00 78.78           H  
ATOM    318  HB3 TRP A  22     -16.071 -11.115  10.052  1.00 78.78           H  
ATOM    319  O   TRP A  22     -18.106 -10.636   7.847  1.00 78.78           O  
ATOM    320  CG  TRP A  22     -16.213  -9.603  11.542  1.00 78.78           C  
ATOM    321  CD1 TRP A  22     -15.533  -8.702  12.290  1.00 78.78           C  
ATOM    322  HD1 TRP A  22     -14.597  -8.242  12.010  1.00 78.78           H  
ATOM    323  CD2 TRP A  22     -17.259 -10.114  12.421  1.00 78.78           C  
ATOM    324  CE2 TRP A  22     -17.251  -9.351  13.628  1.00 78.78           C  
ATOM    325  CE3 TRP A  22     -18.172 -11.187  12.342  1.00 78.78           C  
ATOM    326  HE3 TRP A  22     -18.172 -11.820  11.467  1.00 78.78           H  
ATOM    327  NE1 TRP A  22     -16.115  -8.575  13.535  1.00 78.78           N  
ATOM    328  HE1 TRP A  22     -15.568  -8.282  14.332  1.00 78.78           H  
ATOM    329  CH2 TRP A  22     -19.133 -10.580  14.509  1.00 78.78           C  
ATOM    330  HH2 TRP A  22     -19.876 -10.747  15.275  1.00 78.78           H  
ATOM    331  CZ2 TRP A  22     -18.193  -9.547  14.646  1.00 78.78           C  
ATOM    332  HZ2 TRP A  22     -18.155  -8.949  15.545  1.00 78.78           H  
ATOM    333  CZ3 TRP A  22     -19.086 -11.427  13.388  1.00 78.78           C  
ATOM    334  HZ3 TRP A  22     -19.806 -12.228  13.308  1.00 78.78           H  
ATOM    335  N   GLU A  23     -18.932  -9.185   9.327  1.00 71.40           N  
ATOM    336  H   GLU A  23     -18.718  -8.568  10.097  1.00 71.40           H  
ATOM    337  CA  GLU A  23     -20.345  -9.535   9.090  1.00 71.40           C  
ATOM    338  HA  GLU A  23     -20.415 -10.616   8.972  1.00 71.40           H  
ATOM    339  C   GLU A  23     -20.951  -8.916   7.826  1.00 71.40           C  
ATOM    340  CB  GLU A  23     -21.231  -9.128  10.277  1.00 71.40           C  
ATOM    341  HB2 GLU A  23     -22.256  -9.444  10.085  1.00 71.40           H  
ATOM    342  HB3 GLU A  23     -21.210  -8.044  10.387  1.00 71.40           H  
ATOM    343  O   GLU A  23     -22.145  -9.111   7.566  1.00 71.40           O  
ATOM    344  CG  GLU A  23     -20.776  -9.781  11.568  1.00 71.40           C  
ATOM    345  HG2 GLU A  23     -19.832  -9.310  11.842  1.00 71.40           H  
ATOM    346  HG3 GLU A  23     -20.650 -10.844  11.363  1.00 71.40           H  
ATOM    347  CD  GLU A  23     -21.757  -9.595  12.729  1.00 71.40           C  
ATOM    348  OE1 GLU A  23     -21.934 -10.547  13.521  1.00 71.40           O  
ATOM    349  OE2 GLU A  23     -22.385  -8.513  12.785  1.00 71.40           O  
ATOM    350  N   MET A  24     -20.187  -8.137   7.050  1.00 75.11           N  
ATOM    351  H   MET A  24     -19.200  -8.054   7.249  1.00 75.11           H  
ATOM    352  CA  MET A  24     -20.731  -7.500   5.856  1.00 75.11           C  
ATOM    353  HA  MET A  24     -21.603  -6.920   6.158  1.00 75.11           H  
ATOM    354  C   MET A  24     -21.216  -8.548   4.858  1.00 75.11           C  
ATOM    355  CB  MET A  24     -19.738  -6.539   5.191  1.00 75.11           C  
ATOM    356  HB2 MET A  24     -19.979  -6.466   4.130  1.00 75.11           H  
ATOM    357  HB3 MET A  24     -18.715  -6.907   5.274  1.00 75.11           H  
ATOM    358  O   MET A  24     -20.444  -9.198   4.158  1.00 75.11           O  
ATOM    359  CG  MET A  24     -19.869  -5.135   5.778  1.00 75.11           C  
ATOM    360  HG2 MET A  24     -20.927  -4.870   5.788  1.00 75.11           H  
ATOM    361  HG3 MET A  24     -19.504  -5.132   6.805  1.00 75.11           H  
ATOM    362  SD  MET A  24     -18.989  -3.875   4.824  1.00 75.11           S  
ATOM    363  CE  MET A  24     -20.133  -2.494   5.085  1.00 75.11           C  
ATOM    364  HE1 MET A  24     -20.934  -2.533   4.347  1.00 75.11           H  
ATOM    365  HE2 MET A  24     -19.590  -1.553   4.998  1.00 75.11           H  
ATOM    366  HE3 MET A  24     -20.561  -2.552   6.086  1.00 75.11           H  
ATOM    367  N   LYS A  25     -22.540  -8.661   4.745  1.00 69.62           N  
ATOM    368  H   LYS A  25     -23.101  -8.177   5.431  1.00 69.62           H  
ATOM    369  CA  LYS A  25     -23.196  -9.442   3.701  1.00 69.62           C  
ATOM    370  HA  LYS A  25     -22.629 -10.357   3.533  1.00 69.62           H  
ATOM    371  C   LYS A  25     -23.166  -8.646   2.406  1.00 69.62           C  
ATOM    372  CB  LYS A  25     -24.621  -9.818   4.121  1.00 69.62           C  
ATOM    373  HB2 LYS A  25     -25.179  -8.917   4.377  1.00 69.62           H  
ATOM    374  HB3 LYS A  25     -25.114 -10.306   3.280  1.00 69.62           H  
ATOM    375  O   LYS A  25     -24.089  -7.892   2.114  1.00 69.62           O  
ATOM    376  CG  LYS A  25     -24.609 -10.775   5.316  1.00 69.62           C  
ATOM    377  HG2 LYS A  25     -24.170 -10.275   6.180  1.00 69.62           H  
ATOM    378  HG3 LYS A  25     -24.009 -11.652   5.072  1.00 69.62           H  
ATOM    379  CD  LYS A  25     -26.030 -11.214   5.664  1.00 69.62           C  
ATOM    380  HD2 LYS A  25     -26.461 -11.756   4.822  1.00 69.62           H  
ATOM    381  HD3 LYS A  25     -26.633 -10.333   5.882  1.00 69.62           H  
ATOM    382  CE  LYS A  25     -25.958 -12.116   6.896  1.00 69.62           C  
ATOM    383  HE2 LYS A  25     -25.340 -12.982   6.660  1.00 69.62           H  
ATOM    384  HE3 LYS A  25     -25.455 -11.567   7.692  1.00 69.62           H  
ATOM    385  NZ  LYS A  25     -27.306 -12.538   7.339  1.00 69.62           N  
ATOM    386  HZ1 LYS A  25     -27.855 -11.723   7.574  1.00 69.62           H  
ATOM    387  HZ2 LYS A  25     -27.770 -13.062   6.611  1.00 69.62           H  
ATOM    388  HZ3 LYS A  25     -27.224 -13.111   8.167  1.00 69.62           H  
ATOM    389  N   SER A  26     -22.099  -8.821   1.640  1.00 73.84           N  
ATOM    390  H   SER A  26     -21.348  -9.396   1.994  1.00 73.84           H  
ATOM    391  CA  SER A  26     -22.011  -8.336   0.268  1.00 73.84           C  
ATOM    392  HA  SER A  26     -22.750  -7.551   0.106  1.00 73.84           H  
ATOM    393  C   SER A  26     -22.289  -9.476  -0.709  1.00 73.84           C  
ATOM    394  CB  SER A  26     -20.640  -7.721   0.027  1.00 73.84           C  
ATOM    395  HB2 SER A  26     -20.461  -6.928   0.753  1.00 73.84           H  
ATOM    396  HB3 SER A  26     -19.880  -8.495   0.134  1.00 73.84           H  
ATOM    397  O   SER A  26     -21.889 -10.616  -0.485  1.00 73.84           O  
ATOM    398  OG  SER A  26     -20.596  -7.187  -1.275  1.00 73.84           O  
ATOM    399  HG  SER A  26     -19.741  -7.434  -1.635  1.00 73.84           H  
ATOM    400  N   THR A  27     -22.979  -9.179  -1.810  1.00 76.48           N  
ATOM    401  H   THR A  27     -23.297  -8.230  -1.941  1.00 76.48           H  
ATOM    402  CA  THR A  27     -23.118 -10.116  -2.940  1.00 76.48           C  
ATOM    403  HA  THR A  27     -23.142 -11.137  -2.559  1.00 76.48           H  
ATOM    404  C   THR A  27     -21.932 -10.043  -3.902  1.00 76.48           C  
ATOM    405  CB  THR A  27     -24.420  -9.868  -3.711  1.00 76.48           C  
ATOM    406  HB  THR A  27     -24.458 -10.524  -4.580  1.00 76.48           H  
ATOM    407  O   THR A  27     -21.876 -10.803  -4.867  1.00 76.48           O  
ATOM    408  CG2 THR A  27     -25.652 -10.142  -2.848  1.00 76.48           C  
ATOM    409 HG21 THR A  27     -25.684  -9.452  -2.005  1.00 76.48           H  
ATOM    410 HG22 THR A  27     -26.550 -10.008  -3.450  1.00 76.48           H  
ATOM    411 HG23 THR A  27     -25.619 -11.167  -2.476  1.00 76.48           H  
ATOM    412  OG1 THR A  27     -24.501  -8.526  -4.138  1.00 76.48           O  
ATOM    413  HG1 THR A  27     -23.793  -8.362  -4.765  1.00 76.48           H  
ATOM    414  N   THR A  28     -21.020  -9.096  -3.683  1.00 84.71           N  
ATOM    415  H   THR A  28     -21.127  -8.502  -2.873  1.00 84.71           H  
ATOM    416  CA  THR A  28     -19.844  -8.839  -4.514  1.00 84.71           C  
ATOM    417  HA  THR A  28     -19.758  -9.621  -5.269  1.00 84.71           H  
ATOM    418  C   THR A  28     -18.578  -8.867  -3.677  1.00 84.71           C  
ATOM    419  CB  THR A  28     -19.939  -7.479  -5.230  1.00 84.71           C  
ATOM    420  HB  THR A  28     -19.005  -7.279  -5.753  1.00 84.71           H  
ATOM    421  O   THR A  28     -18.579  -8.423  -2.535  1.00 84.71           O  
ATOM    422  CG2 THR A  28     -21.078  -7.471  -6.249  1.00 84.71           C  
ATOM    423 HG21 THR A  28     -22.038  -7.556  -5.740  1.00 84.71           H  
ATOM    424 HG22 THR A  28     -21.055  -6.533  -6.804  1.00 84.71           H  
ATOM    425 HG23 THR A  28     -20.959  -8.300  -6.946  1.00 84.71           H  
ATOM    426  OG1 THR A  28     -20.208  -6.424  -4.337  1.00 84.71           O  
ATOM    427  HG1 THR A  28     -19.393  -6.028  -4.019  1.00 84.71           H  
ATOM    428  N   HIS A  29     -17.476  -9.291  -4.291  1.00 88.78           N  
ATOM    429  H   HIS A  29     -17.585  -9.766  -5.175  1.00 88.78           H  
ATOM    430  CA  HIS A  29     -16.172  -9.402  -3.638  1.00 88.78           C  
ATOM    431  HA  HIS A  29     -16.241 -10.160  -2.859  1.00 88.78           H  
ATOM    432  C   HIS A  29     -15.712  -8.096  -2.959  1.00 88.78           C  
ATOM    433  CB  HIS A  29     -15.191  -9.884  -4.714  1.00 88.78           C  
ATOM    434  HB2 HIS A  29     -15.064  -9.105  -5.465  1.00 88.78           H  
ATOM    435  HB3 HIS A  29     -15.614 -10.762  -5.202  1.00 88.78           H  
ATOM    436  O   HIS A  29     -15.200  -8.126  -1.839  1.00 88.78           O  
ATOM    437  CG  HIS A  29     -13.841 -10.269  -4.185  1.00 88.78           C  
ATOM    438  CD2 HIS A  29     -12.791  -9.430  -3.986  1.00 88.78           C  
ATOM    439  HD2 HIS A  29     -12.830  -8.364  -4.154  1.00 88.78           H  
ATOM    440  ND1 HIS A  29     -13.439 -11.518  -3.785  1.00 88.78           N  
ATOM    441  HD1 HIS A  29     -14.053 -12.308  -3.648  1.00 88.78           H  
ATOM    442  CE1 HIS A  29     -12.177 -11.418  -3.332  1.00 88.78           C  
ATOM    443  HE1 HIS A  29     -11.615 -12.206  -2.853  1.00 88.78           H  
ATOM    444  NE2 HIS A  29     -11.716 -10.171  -3.496  1.00 88.78           N  
ATOM    445  N   TYR A  30     -15.967  -6.946  -3.597  1.00 92.63           N  
ATOM    446  H   TYR A  30     -16.467  -6.985  -4.473  1.00 92.63           H  
ATOM    447  CA  TYR A  30     -15.735  -5.629  -3.002  1.00 92.63           C  
ATOM    448  HA  TYR A  30     -15.238  -5.775  -2.043  1.00 92.63           H  
ATOM    449  C   TYR A  30     -17.042  -4.882  -2.735  1.00 92.63           C  
ATOM    450  CB  TYR A  30     -14.800  -4.772  -3.868  1.00 92.63           C  
ATOM    451  HB2 TYR A  30     -14.582  -3.850  -3.329  1.00 92.63           H  
ATOM    452  HB3 TYR A  30     -15.325  -4.497  -4.783  1.00 92.63           H  
ATOM    453  O   TYR A  30     -17.974  -4.944  -3.540  1.00 92.63           O  
ATOM    454  CG  TYR A  30     -13.482  -5.433  -4.219  1.00 92.63           C  
ATOM    455  CD1 TYR A  30     -12.542  -5.745  -3.217  1.00 92.63           C  
ATOM    456  HD1 TYR A  30     -12.753  -5.502  -2.186  1.00 92.63           H  
ATOM    457  CD2 TYR A  30     -13.209  -5.758  -5.558  1.00 92.63           C  
ATOM    458  HD2 TYR A  30     -13.921  -5.495  -6.327  1.00 92.63           H  
ATOM    459  CE1 TYR A  30     -11.352  -6.430  -3.547  1.00 92.63           C  
ATOM    460  HE1 TYR A  30     -10.662  -6.748  -2.779  1.00 92.63           H  
ATOM    461  CE2 TYR A  30     -12.015  -6.420  -5.889  1.00 92.63           C  
ATOM    462  HE2 TYR A  30     -11.779  -6.657  -6.916  1.00 92.63           H  
ATOM    463  OH  TYR A  30     -10.021  -7.528  -5.241  1.00 92.63           O  
ATOM    464  HH  TYR A  30      -9.386  -7.627  -4.528  1.00 92.63           H  
ATOM    465  CZ  TYR A  30     -11.102  -6.789  -4.886  1.00 92.63           C  
ATOM    466  N   ALA A  31     -17.046  -4.095  -1.662  1.00 92.69           N  
ATOM    467  H   ALA A  31     -16.251  -4.158  -1.043  1.00 92.69           H  
ATOM    468  CA  ALA A  31     -17.995  -3.014  -1.406  1.00 92.69           C  
ATOM    469  HA  ALA A  31     -18.724  -2.967  -2.215  1.00 92.69           H  
ATOM    470  C   ALA A  31     -17.239  -1.676  -1.358  1.00 92.69           C  
ATOM    471  CB  ALA A  31     -18.749  -3.310  -0.106  1.00 92.69           C  
ATOM    472  HB1 ALA A  31     -18.053  -3.376   0.730  1.00 92.69           H  
ATOM    473  HB2 ALA A  31     -19.471  -2.517   0.095  1.00 92.69           H  
ATOM    474  HB3 ALA A  31     -19.283  -4.255  -0.198  1.00 92.69           H  
ATOM    475  O   ALA A  31     -16.075  -1.643  -0.964  1.00 92.69           O  
ATOM    476  N   SER A  32     -17.869  -0.567  -1.752  1.00 93.52           N  
ATOM    477  H   SER A  32     -18.852  -0.620  -1.977  1.00 93.52           H  
ATOM    478  CA  SER A  32     -17.290   0.769  -1.570  1.00 93.52           C  
ATOM    479  HA  SER A  32     -16.234   0.676  -1.313  1.00 93.52           H  
ATOM    480  C   SER A  32     -17.985   1.458  -0.408  1.00 93.52           C  
ATOM    481  CB  SER A  32     -17.355   1.610  -2.843  1.00 93.52           C  
ATOM    482  HB2 SER A  32     -16.845   1.089  -3.653  1.00 93.52           H  
ATOM    483  HB3 SER A  32     -18.394   1.779  -3.126  1.00 93.52           H  
ATOM    484  O   SER A  32     -19.208   1.570  -0.387  1.00 93.52           O  
ATOM    485  OG  SER A  32     -16.696   2.844  -2.628  1.00 93.52           O  
ATOM    486  HG  SER A  32     -15.828   2.667  -2.258  1.00 93.52           H  
ATOM    487  N   ILE A  33     -17.196   1.905   0.560  1.00 93.91           N  
ATOM    488  H   ILE A  33     -16.195   1.812   0.456  1.00 93.91           H  
ATOM    489  CA  ILE A  33     -17.679   2.435   1.827  1.00 93.91           C  
ATOM    490  HA  ILE A  33     -18.766   2.360   1.865  1.00 93.91           H  
ATOM    491  C   ILE A  33     -17.309   3.906   1.934  1.00 93.91           C  
ATOM    492  CB  ILE A  33     -17.108   1.603   2.991  1.00 93.91           C  
ATOM    493  HB  ILE A  33     -16.021   1.679   2.950  1.00 93.91           H  
ATOM    494  O   ILE A  33     -16.150   4.267   1.745  1.00 93.91           O  
ATOM    495  CG1 ILE A  33     -17.467   0.102   2.894  1.00 93.91           C  
ATOM    496 HG12 ILE A  33     -17.078  -0.412   3.772  1.00 93.91           H  
ATOM    497 HG13 ILE A  33     -16.967  -0.330   2.027  1.00 93.91           H  
ATOM    498  CG2 ILE A  33     -17.565   2.172   4.340  1.00 93.91           C  
ATOM    499 HG21 ILE A  33     -17.105   3.144   4.519  1.00 93.91           H  
ATOM    500 HG22 ILE A  33     -18.649   2.285   4.353  1.00 93.91           H  
ATOM    501 HG23 ILE A  33     -17.260   1.508   5.149  1.00 93.91           H  
ATOM    502  CD1 ILE A  33     -18.968  -0.200   2.781  1.00 93.91           C  
ATOM    503 HD11 ILE A  33     -19.109  -1.281   2.746  1.00 93.91           H  
ATOM    504 HD12 ILE A  33     -19.382   0.216   1.862  1.00 93.91           H  
ATOM    505 HD13 ILE A  33     -19.508   0.212   3.634  1.00 93.91           H  
ATOM    506  N   THR A  34     -18.293   4.736   2.268  1.00 95.23           N  
ATOM    507  H   THR A  34     -19.206   4.324   2.400  1.00 95.23           H  
ATOM    508  CA  THR A  34     -18.103   6.115   2.727  1.00 95.23           C  
ATOM    509  HA  THR A  34     -17.173   6.517   2.325  1.00 95.23           H  
ATOM    510  C   THR A  34     -18.007   6.099   4.250  1.00 95.23           C  
ATOM    511  CB  THR A  34     -19.262   7.016   2.266  1.00 95.23           C  
ATOM    512  HB  THR A  34     -20.196   6.634   2.677  1.00 95.23           H  
ATOM    513  O   THR A  34     -19.019   5.930   4.933  1.00 95.23           O  
ATOM    514  CG2 THR A  34     -19.108   8.468   2.722  1.00 95.23           C  
ATOM    515 HG21 THR A  34     -18.126   8.855   2.449  1.00 95.23           H  
ATOM    516 HG22 THR A  34     -19.225   8.530   3.804  1.00 95.23           H  
ATOM    517 HG23 THR A  34     -19.879   9.081   2.256  1.00 95.23           H  
ATOM    518  OG1 THR A  34     -19.387   7.001   0.859  1.00 95.23           O  
ATOM    519  HG1 THR A  34     -19.764   6.149   0.629  1.00 95.23           H  
ATOM    520  N   SER A  35     -16.801   6.255   4.799  1.00 95.10           N  
ATOM    521  H   SER A  35     -16.003   6.427   4.204  1.00 95.10           H  
ATOM    522  CA  SER A  35     -16.602   6.289   6.250  1.00 95.10           C  
ATOM    523  HA  SER A  35     -17.352   5.656   6.725  1.00 95.10           H  
ATOM    524  C   SER A  35     -16.755   7.711   6.780  1.00 95.10           C  
ATOM    525  CB  SER A  35     -15.240   5.719   6.636  1.00 95.10           C  
ATOM    526  HB2 SER A  35     -14.455   6.265   6.112  1.00 95.10           H  
ATOM    527  HB3 SER A  35     -15.196   4.666   6.356  1.00 95.10           H  
ATOM    528  O   SER A  35     -15.932   8.586   6.506  1.00 95.10           O  
ATOM    529  OG  SER A  35     -15.052   5.858   8.034  1.00 95.10           O  
ATOM    530  HG  SER A  35     -15.310   5.047   8.479  1.00 95.10           H  
ATOM    531  N   ASN A  36     -17.790   7.927   7.594  1.00 93.83           N  
ATOM    532  H   ASN A  36     -18.453   7.178   7.730  1.00 93.83           H  
ATOM    533  CA  ASN A  36     -17.976   9.188   8.315  1.00 93.83           C  
ATOM    534  HA  ASN A  36     -17.861  10.020   7.621  1.00 93.83           H  
ATOM    535  C   ASN A  36     -16.924   9.378   9.418  1.00 93.83           C  
ATOM    536  CB  ASN A  36     -19.392   9.224   8.910  1.00 93.83           C  
ATOM    537  HB2 ASN A  36     -19.477  10.088   9.569  1.00 93.83           H  
ATOM    538  HB3 ASN A  36     -19.558   8.327   9.506  1.00 93.83           H  
ATOM    539  O   ASN A  36     -16.506  10.504   9.664  1.00 93.83           O  
ATOM    540  CG  ASN A  36     -20.480   9.351   7.860  1.00 93.83           C  
ATOM    541  ND2 ASN A  36     -21.656   8.844   8.140  1.00 93.83           N  
ATOM    542 HD21 ASN A  36     -21.808   8.346   9.006  1.00 93.83           H  
ATOM    543 HD22 ASN A  36     -22.353   8.920   7.413  1.00 93.83           H  
ATOM    544  OD1 ASN A  36     -20.309   9.915   6.794  1.00 93.83           O  
ATOM    545  N   GLU A  37     -16.486   8.286  10.052  1.00 94.49           N  
ATOM    546  H   GLU A  37     -16.854   7.386   9.779  1.00 94.49           H  
ATOM    547  CA  GLU A  37     -15.473   8.295  11.114  1.00 94.49           C  
ATOM    548  HA  GLU A  37     -15.805   8.933  11.933  1.00 94.49           H  
ATOM    549  C   GLU A  37     -14.134   8.851  10.609  1.00 94.49           C  
ATOM    550  CB  GLU A  37     -15.316   6.858  11.639  1.00 94.49           C  
ATOM    551  HB2 GLU A  37     -14.981   6.221  10.821  1.00 94.49           H  
ATOM    552  HB3 GLU A  37     -16.292   6.506  11.974  1.00 94.49           H  
ATOM    553  O   GLU A  37     -13.547   9.736  11.230  1.00 94.49           O  
ATOM    554  CG  GLU A  37     -14.322   6.742  12.807  1.00 94.49           C  
ATOM    555  HG2 GLU A  37     -13.354   7.133  12.492  1.00 94.49           H  
ATOM    556  HG3 GLU A  37     -14.683   7.360  13.629  1.00 94.49           H  
ATOM    557  CD  GLU A  37     -14.128   5.296  13.297  1.00 94.49           C  
ATOM    558  OE1 GLU A  37     -13.338   5.115  14.252  1.00 94.49           O  
ATOM    559  OE2 GLU A  37     -14.756   4.380  12.720  1.00 94.49           O  
ATOM    560  N   PHE A  38     -13.674   8.380   9.447  1.00 95.41           N  
ATOM    561  H   PHE A  38     -14.175   7.616   9.015  1.00 95.41           H  
ATOM    562  CA  PHE A  38     -12.373   8.766   8.893  1.00 95.41           C  
ATOM    563  HA  PHE A  38     -11.766   9.177   9.700  1.00 95.41           H  
ATOM    564  C   PHE A  38     -12.456   9.872   7.833  1.00 95.41           C  
ATOM    565  CB  PHE A  38     -11.661   7.504   8.394  1.00 95.41           C  
ATOM    566  HB2 PHE A  38     -12.237   7.077   7.574  1.00 95.41           H  
ATOM    567  HB3 PHE A  38     -10.676   7.774   8.013  1.00 95.41           H  
ATOM    568  O   PHE A  38     -11.427  10.446   7.460  1.00 95.41           O  
ATOM    569  CG  PHE A  38     -11.486   6.459   9.481  1.00 95.41           C  
ATOM    570  CD1 PHE A  38     -10.727   6.758  10.629  1.00 95.41           C  
ATOM    571  HD1 PHE A  38     -10.248   7.720  10.734  1.00 95.41           H  
ATOM    572  CD2 PHE A  38     -12.127   5.209   9.378  1.00 95.41           C  
ATOM    573  HD2 PHE A  38     -12.713   4.966   8.504  1.00 95.41           H  
ATOM    574  CE1 PHE A  38     -10.623   5.822  11.670  1.00 95.41           C  
ATOM    575  HE1 PHE A  38     -10.074   6.063  12.568  1.00 95.41           H  
ATOM    576  CE2 PHE A  38     -12.022   4.273  10.421  1.00 95.41           C  
ATOM    577  HE2 PHE A  38     -12.549   3.332  10.370  1.00 95.41           H  
ATOM    578  CZ  PHE A  38     -11.274   4.582  11.568  1.00 95.41           C  
ATOM    579  HZ  PHE A  38     -11.239   3.885  12.393  1.00 95.41           H  
ATOM    580  N   GLY A  39     -13.666  10.200   7.366  1.00 94.57           N  
ATOM    581  H   GLY A  39     -14.462   9.684   7.713  1.00 94.57           H  
ATOM    582  CA  GLY A  39     -13.915  11.228   6.356  1.00 94.57           C  
ATOM    583  HA2 GLY A  39     -13.486  12.174   6.686  1.00 94.57           H  
ATOM    584  HA3 GLY A  39     -14.993  11.350   6.245  1.00 94.57           H  
ATOM    585  C   GLY A  39     -13.335  10.874   4.986  1.00 94.57           C  
ATOM    586  O   GLY A  39     -12.766  11.741   4.320  1.00 94.57           O  
ATOM    587  N   VAL A  40     -13.417   9.599   4.593  1.00 95.40           N  
ATOM    588  H   VAL A  40     -13.950   8.961   5.167  1.00 95.40           H  
ATOM    589  CA  VAL A  40     -12.830   9.072   3.352  1.00 95.40           C  
ATOM    590  HA  VAL A  40     -12.848   9.870   2.609  1.00 95.40           H  
ATOM    591  C   VAL A  40     -13.649   7.909   2.799  1.00 95.40           C  
ATOM    592  CB  VAL A  40     -11.356   8.673   3.579  1.00 95.40           C  
ATOM    593  HB  VAL A  40     -10.884   9.493   4.121  1.00 95.40           H  
ATOM    594  O   VAL A  40     -14.327   7.200   3.546  1.00 95.40           O  
ATOM    595  CG1 VAL A  40     -11.197   7.407   4.426  1.00 95.40           C  
ATOM    596 HG11 VAL A  40     -11.604   6.548   3.892  1.00 95.40           H  
ATOM    597 HG12 VAL A  40     -11.726   7.527   5.372  1.00 95.40           H  
ATOM    598 HG13 VAL A  40     -10.142   7.227   4.630  1.00 95.40           H  
ATOM    599  CG2 VAL A  40     -10.576   8.500   2.270  1.00 95.40           C  
ATOM    600 HG21 VAL A  40     -10.904   7.613   1.729  1.00 95.40           H  
ATOM    601 HG22 VAL A  40      -9.516   8.384   2.496  1.00 95.40           H  
ATOM    602 HG23 VAL A  40     -10.694   9.386   1.645  1.00 95.40           H  
ATOM    603  N   ASN A  41     -13.541   7.692   1.487  1.00 95.08           N  
ATOM    604  H   ASN A  41     -12.909   8.273   0.955  1.00 95.08           H  
ATOM    605  CA  ASN A  41     -14.097   6.519   0.827  1.00 95.08           C  
ATOM    606  HA  ASN A  41     -14.850   6.090   1.489  1.00 95.08           H  
ATOM    607  C   ASN A  41     -13.005   5.475   0.596  1.00 95.08           C  
ATOM    608  CB  ASN A  41     -14.791   6.907  -0.489  1.00 95.08           C  
ATOM    609  HB2 ASN A  41     -14.067   7.378  -1.154  1.00 95.08           H  
ATOM    610  HB3 ASN A  41     -15.160   5.999  -0.967  1.00 95.08           H  
ATOM    611  O   ASN A  41     -11.931   5.810   0.098  1.00 95.08           O  
ATOM    612  CG  ASN A  41     -15.971   7.840  -0.304  1.00 95.08           C  
ATOM    613  ND2 ASN A  41     -16.569   8.295  -1.377  1.00 95.08           N  
ATOM    614 HD21 ASN A  41     -16.287   7.982  -2.295  1.00 95.08           H  
ATOM    615 HD22 ASN A  41     -17.401   8.834  -1.188  1.00 95.08           H  
ATOM    616  OD1 ASN A  41     -16.375   8.197   0.783  1.00 95.08           O  
ATOM    617  N   PHE A  42     -13.296   4.212   0.889  1.00 95.14           N  
ATOM    618  H   PHE A  42     -14.202   4.003   1.283  1.00 95.14           H  
ATOM    619  CA  PHE A  42     -12.391   3.094   0.619  1.00 95.14           C  
ATOM    620  HA  PHE A  42     -11.688   3.383  -0.162  1.00 95.14           H  
ATOM    621  C   PHE A  42     -13.151   1.880   0.086  1.00 95.14           C  
ATOM    622  CB  PHE A  42     -11.565   2.760   1.873  1.00 95.14           C  
ATOM    623  HB2 PHE A  42     -10.971   1.865   1.687  1.00 95.14           H  
ATOM    624  HB3 PHE A  42     -10.859   3.575   2.033  1.00 95.14           H  
ATOM    625  O   PHE A  42     -14.375   1.787   0.201  1.00 95.14           O  
ATOM    626  CG  PHE A  42     -12.354   2.563   3.153  1.00 95.14           C  
ATOM    627  CD1 PHE A  42     -12.251   3.507   4.190  1.00 95.14           C  
ATOM    628  HD1 PHE A  42     -11.602   4.362   4.077  1.00 95.14           H  
ATOM    629  CD2 PHE A  42     -13.164   1.426   3.329  1.00 95.14           C  
ATOM    630  HD2 PHE A  42     -13.238   0.679   2.553  1.00 95.14           H  
ATOM    631  CE1 PHE A  42     -12.958   3.327   5.390  1.00 95.14           C  
ATOM    632  HE1 PHE A  42     -12.851   4.045   6.191  1.00 95.14           H  
ATOM    633  CE2 PHE A  42     -13.888   1.260   4.521  1.00 95.14           C  
ATOM    634  HE2 PHE A  42     -14.544   0.410   4.636  1.00 95.14           H  
ATOM    635  CZ  PHE A  42     -13.786   2.205   5.554  1.00 95.14           C  
ATOM    636  HZ  PHE A  42     -14.334   2.067   6.474  1.00 95.14           H  
ATOM    637  N   LEU A  43     -12.424   0.936  -0.508  1.00 94.52           N  
ATOM    638  H   LEU A  43     -11.421   1.049  -0.562  1.00 94.52           H  
ATOM    639  CA  LEU A  43     -12.965  -0.387  -0.796  1.00 94.52           C  
ATOM    640  HA  LEU A  43     -14.026  -0.302  -1.029  1.00 94.52           H  
ATOM    641  C   LEU A  43     -12.820  -1.291   0.423  1.00 94.52           C  
ATOM    642  CB  LEU A  43     -12.253  -1.020  -1.990  1.00 94.52           C  
ATOM    643  HB2 LEU A  43     -11.188  -1.019  -1.762  1.00 94.52           H  
ATOM    644  HB3 LEU A  43     -12.579  -2.055  -2.086  1.00 94.52           H  
ATOM    645  O   LEU A  43     -11.788  -1.295   1.091  1.00 94.52           O  
ATOM    646  CG  LEU A  43     -12.469  -0.315  -3.330  1.00 94.52           C  
ATOM    647  HG  LEU A  43     -12.201   0.736  -3.229  1.00 94.52           H  
ATOM    648  CD1 LEU A  43     -11.521  -0.959  -4.343  1.00 94.52           C  
ATOM    649 HD11 LEU A  43     -10.699  -1.475  -3.847  1.00 94.52           H  
ATOM    650 HD12 LEU A  43     -12.045  -1.680  -4.970  1.00 94.52           H  
ATOM    651 HD13 LEU A  43     -11.070  -0.157  -4.928  1.00 94.52           H  
ATOM    652  CD2 LEU A  43     -13.917  -0.420  -3.825  1.00 94.52           C  
ATOM    653 HD21 LEU A  43     -14.580   0.107  -3.140  1.00 94.52           H  
ATOM    654 HD22 LEU A  43     -13.994   0.043  -4.809  1.00 94.52           H  
ATOM    655 HD23 LEU A  43     -14.219  -1.465  -3.885  1.00 94.52           H  
ATOM    656  N   CYS A  44     -13.852  -2.083   0.658  1.00 94.78           N  
ATOM    657  H   CYS A  44     -14.652  -2.005   0.046  1.00 94.78           H  
ATOM    658  CA  CYS A  44     -13.863  -3.189   1.592  1.00 94.78           C  
ATOM    659  HA  CYS A  44     -13.001  -3.129   2.256  1.00 94.78           H  
ATOM    660  C   CYS A  44     -13.813  -4.491   0.792  1.00 94.78           C  
ATOM    661  CB  CYS A  44     -15.137  -3.086   2.432  1.00 94.78           C  
ATOM    662  HB2 CYS A  44     -15.997  -3.204   1.773  1.00 94.78           H  
ATOM    663  HB3 CYS A  44     -15.186  -2.092   2.876  1.00 94.78           H  
ATOM    664  O   CYS A  44     -14.683  -4.720  -0.050  1.00 94.78           O  
ATOM    665  SG  CYS A  44     -15.281  -4.302   3.761  1.00 94.78           S  
ATOM    666  N   ASP A  45     -12.812  -5.330   1.032  1.00 94.59           N  
ATOM    667  H   ASP A  45     -12.152  -5.080   1.754  1.00 94.59           H  
ATOM    668  CA  ASP A  45     -12.826  -6.725   0.602  1.00 94.59           C  
ATOM    669  HA  ASP A  45     -13.344  -6.801  -0.354  1.00 94.59           H  
ATOM    670  C   ASP A  45     -13.621  -7.546   1.621  1.00 94.59           C  
ATOM    671  CB  ASP A  45     -11.398  -7.211   0.356  1.00 94.59           C  
ATOM    672  HB2 ASP A  45     -11.000  -6.648  -0.488  1.00 94.59           H  
ATOM    673  HB3 ASP A  45     -10.764  -6.966   1.209  1.00 94.59           H  
ATOM    674  O   ASP A  45     -13.321  -7.586   2.819  1.00 94.59           O  
ATOM    675  CG  ASP A  45     -11.252  -8.697   0.036  1.00 94.59           C  
ATOM    676  OD1 ASP A  45     -12.194  -9.504   0.200  1.00 94.59           O  
ATOM    677  OD2 ASP A  45     -10.124  -9.049  -0.366  1.00 94.59           O  
ATOM    678  N   THR A  46     -14.685  -8.157   1.110  1.00 92.97           N  
ATOM    679  H   THR A  46     -14.781  -8.144   0.105  1.00 92.97           H  
ATOM    680  CA  THR A  46     -15.724  -8.836   1.891  1.00 92.97           C  
ATOM    681  HA  THR A  46     -15.599  -8.587   2.944  1.00 92.97           H  
ATOM    682  C   THR A  46     -15.635 -10.359   1.805  1.00 92.97           C  
ATOM    683  CB  THR A  46     -17.119  -8.346   1.477  1.00 92.97           C  
ATOM    684  HB  THR A  46     -17.872  -8.862   2.072  1.00 92.97           H  
ATOM    685  O   THR A  46     -16.436 -11.050   2.424  1.00 92.97           O  
ATOM    686  CG2 THR A  46     -17.295  -6.840   1.688  1.00 92.97           C  
ATOM    687 HG21 THR A  46     -17.103  -6.596   2.733  1.00 92.97           H  
ATOM    688 HG22 THR A  46     -16.610  -6.278   1.053  1.00 92.97           H  
ATOM    689 HG23 THR A  46     -18.319  -6.553   1.446  1.00 92.97           H  
ATOM    690  OG1 THR A  46     -17.360  -8.603   0.115  1.00 92.97           O  
ATOM    691  HG1 THR A  46     -16.597  -8.339  -0.405  1.00 92.97           H  
ATOM    692  N   GLU A  47     -14.658 -10.904   1.072  1.00 92.09           N  
ATOM    693  H   GLU A  47     -13.973 -10.290   0.655  1.00 92.09           H  
ATOM    694  CA  GLU A  47     -14.546 -12.348   0.828  1.00 92.09           C  
ATOM    695  HA  GLU A  47     -15.318 -12.889   1.376  1.00 92.09           H  
ATOM    696  C   GLU A  47     -13.201 -12.938   1.265  1.00 92.09           C  
ATOM    697  CB  GLU A  47     -14.722 -12.638  -0.669  1.00 92.09           C  
ATOM    698  HB2 GLU A  47     -14.386 -13.659  -0.847  1.00 92.09           H  
ATOM    699  HB3 GLU A  47     -14.071 -11.966  -1.228  1.00 92.09           H  
ATOM    700  O   GLU A  47     -13.143 -14.081   1.731  1.00 92.09           O  
ATOM    701  CG  GLU A  47     -16.158 -12.519  -1.205  1.00 92.09           C  
ATOM    702  HG2 GLU A  47     -16.509 -11.497  -1.061  1.00 92.09           H  
ATOM    703  HG3 GLU A  47     -16.800 -13.187  -0.632  1.00 92.09           H  
ATOM    704  CD  GLU A  47     -16.247 -12.897  -2.700  1.00 92.09           C  
ATOM    705  OE1 GLU A  47     -17.264 -12.566  -3.348  1.00 92.09           O  
ATOM    706  OE2 GLU A  47     -15.272 -13.483  -3.242  1.00 92.09           O  
ATOM    707  N   THR A  48     -12.097 -12.216   1.069  1.00 92.79           N  
ATOM    708  H   THR A  48     -12.175 -11.277   0.706  1.00 92.79           H  
ATOM    709  CA  THR A  48     -10.757 -12.739   1.358  1.00 92.79           C  
ATOM    710  HA  THR A  48     -10.633 -13.687   0.834  1.00 92.79           H  
ATOM    711  C   THR A  48     -10.602 -12.978   2.851  1.00 92.79           C  
ATOM    712  CB  THR A  48      -9.661 -11.795   0.866  1.00 92.79           C  
ATOM    713  HB  THR A  48      -9.755 -10.835   1.374  1.00 92.79           H  
ATOM    714  O   THR A  48     -10.804 -12.069   3.647  1.00 92.79           O  
ATOM    715  CG2 THR A  48      -8.257 -12.347   1.119  1.00 92.79           C  
ATOM    716 HG21 THR A  48      -8.164 -13.359   0.725  1.00 92.79           H  
ATOM    717 HG22 THR A  48      -8.045 -12.348   2.188  1.00 92.79           H  
ATOM    718 HG23 THR A  48      -7.528 -11.704   0.625  1.00 92.79           H  
ATOM    719  OG1 THR A  48      -9.801 -11.611  -0.522  1.00 92.79           O  
ATOM    720  HG1 THR A  48     -10.092 -10.701  -0.617  1.00 92.79           H  
ATOM    721  N   ASP A  49     -10.226 -14.201   3.235  1.00 91.24           N  
ATOM    722  H   ASP A  49     -10.078 -14.907   2.528  1.00 91.24           H  
ATOM    723  CA  ASP A  49      -9.990 -14.573   4.636  1.00 91.24           C  
ATOM    724  HA  ASP A  49      -9.924 -15.660   4.676  1.00 91.24           H  
ATOM    725  C   ASP A  49     -11.155 -14.196   5.580  1.00 91.24           C  
ATOM    726  CB  ASP A  49      -8.618 -14.029   5.073  1.00 91.24           C  
ATOM    727  HB2 ASP A  49      -7.873 -14.297   4.325  1.00 91.24           H  
ATOM    728  HB3 ASP A  49      -8.657 -12.942   5.136  1.00 91.24           H  
ATOM    729  O   ASP A  49     -10.950 -13.700   6.682  1.00 91.24           O  
ATOM    730  CG  ASP A  49      -8.182 -14.611   6.416  1.00 91.24           C  
ATOM    731  OD1 ASP A  49      -8.226 -15.858   6.516  1.00 91.24           O  
ATOM    732  OD2 ASP A  49      -7.780 -13.809   7.290  1.00 91.24           O  
ATOM    733  N   GLY A  50     -12.401 -14.363   5.121  1.00 90.24           N  
ATOM    734  H   GLY A  50     -12.525 -14.663   4.164  1.00 90.24           H  
ATOM    735  CA  GLY A  50     -13.600 -14.004   5.893  1.00 90.24           C  
ATOM    736  HA2 GLY A  50     -13.430 -14.222   6.947  1.00 90.24           H  
ATOM    737  HA3 GLY A  50     -14.435 -14.616   5.551  1.00 90.24           H  
ATOM    738  C   GLY A  50     -14.029 -12.535   5.786  1.00 90.24           C  
ATOM    739  O   GLY A  50     -15.037 -12.163   6.377  1.00 90.24           O  
ATOM    740  N   GLY A  51     -13.317 -11.713   5.012  1.00 92.57           N  
ATOM    741  H   GLY A  51     -12.452 -12.054   4.616  1.00 92.57           H  
ATOM    742  CA  GLY A  51     -13.679 -10.323   4.749  1.00 92.57           C  
ATOM    743  HA2 GLY A  51     -13.179  -9.990   3.839  1.00 92.57           H  
ATOM    744  HA3 GLY A  51     -14.755 -10.268   4.582  1.00 92.57           H  
ATOM    745  C   GLY A  51     -13.320  -9.358   5.882  1.00 92.57           C  
ATOM    746  O   GLY A  51     -12.530  -9.672   6.777  1.00 92.57           O  
ATOM    747  N   GLY A  52     -13.889  -8.151   5.812  1.00 94.31           N  
ATOM    748  H   GLY A  52     -14.481  -7.953   5.018  1.00 94.31           H  
ATOM    749  CA  GLY A  52     -13.620  -7.064   6.761  1.00 94.31           C  
ATOM    750  HA2 GLY A  52     -13.583  -7.466   7.774  1.00 94.31           H  
ATOM    751  HA3 GLY A  52     -14.433  -6.341   6.706  1.00 94.31           H  
ATOM    752  C   GLY A  52     -12.309  -6.320   6.495  1.00 94.31           C  
ATOM    753  O   GLY A  52     -11.789  -5.654   7.386  1.00 94.31           O  
ATOM    754  N   TRP A  53     -11.763  -6.428   5.283  1.00 96.01           N  
ATOM    755  H   TRP A  53     -12.253  -6.957   4.575  1.00 96.01           H  
ATOM    756  CA  TRP A  53     -10.484  -5.824   4.928  1.00 96.01           C  
ATOM    757  HA  TRP A  53      -9.887  -5.672   5.827  1.00 96.01           H  
ATOM    758  C   TRP A  53     -10.661  -4.475   4.232  1.00 96.01           C  
ATOM    759  CB  TRP A  53      -9.723  -6.782   4.025  1.00 96.01           C  
ATOM    760  HB2 TRP A  53     -10.367  -7.032   3.182  1.00 96.01           H  
ATOM    761  HB3 TRP A  53      -8.836  -6.265   3.659  1.00 96.01           H  
ATOM    762  O   TRP A  53     -11.172  -4.401   3.115  1.00 96.01           O  
ATOM    763  CG  TRP A  53      -9.281  -8.058   4.644  1.00 96.01           C  
ATOM    764  CD1 TRP A  53      -9.908  -9.247   4.528  1.00 96.01           C  
ATOM    765  HD1 TRP A  53     -10.817  -9.424   3.973  1.00 96.01           H  
ATOM    766  CD2 TRP A  53      -8.117  -8.293   5.483  1.00 96.01           C  
ATOM    767  CE2 TRP A  53      -8.110  -9.665   5.867  1.00 96.01           C  
ATOM    768  CE3 TRP A  53      -7.069  -7.478   5.957  1.00 96.01           C  
ATOM    769  HE3 TRP A  53      -7.050  -6.433   5.685  1.00 96.01           H  
ATOM    770  NE1 TRP A  53      -9.224 -10.197   5.256  1.00 96.01           N  
ATOM    771  HE1 TRP A  53      -9.547 -11.149   5.349  1.00 96.01           H  
ATOM    772  CH2 TRP A  53      -6.108  -9.355   7.184  1.00 96.01           C  
ATOM    773  HH2 TRP A  53      -5.358  -9.749   7.853  1.00 96.01           H  
ATOM    774  CZ2 TRP A  53      -7.115 -10.201   6.690  1.00 96.01           C  
ATOM    775  HZ2 TRP A  53      -7.139 -11.244   6.971  1.00 96.01           H  
ATOM    776  CZ3 TRP A  53      -6.081  -7.998   6.813  1.00 96.01           C  
ATOM    777  HZ3 TRP A  53      -5.306  -7.355   7.201  1.00 96.01           H  
ATOM    778  N   ILE A  54     -10.167  -3.404   4.846  1.00 96.74           N  
ATOM    779  H   ILE A  54      -9.713  -3.542   5.737  1.00 96.74           H  
ATOM    780  CA  ILE A  54     -10.079  -2.081   4.227  1.00 96.74           C  
ATOM    781  HA  ILE A  54     -10.984  -1.895   3.649  1.00 96.74           H  
ATOM    782  C   ILE A  54      -8.882  -2.071   3.281  1.00 96.74           C  
ATOM    783  CB  ILE A  54      -9.950  -0.976   5.296  1.00 96.74           C  
ATOM    784  HB  ILE A  54      -9.067  -1.179   5.901  1.00 96.74           H  
ATOM    785  O   ILE A  54      -7.738  -2.193   3.716  1.00 96.74           O  
ATOM    786  CG1 ILE A  54     -11.183  -0.975   6.226  1.00 96.74           C  
ATOM    787 HG12 ILE A  54     -12.065  -0.693   5.650  1.00 96.74           H  
ATOM    788 HG13 ILE A  54     -11.342  -1.978   6.621  1.00 96.74           H  
ATOM    789  CG2 ILE A  54      -9.767   0.394   4.613  1.00 96.74           C  
ATOM    790 HG21 ILE A  54      -9.725   1.193   5.354  1.00 96.74           H  
ATOM    791 HG22 ILE A  54      -8.830   0.424   4.055  1.00 96.74           H  
ATOM    792 HG23 ILE A  54     -10.595   0.580   3.930  1.00 96.74           H  
ATOM    793  CD1 ILE A  54     -11.054  -0.041   7.435  1.00 96.74           C  
ATOM    794 HD11 ILE A  54     -11.897  -0.205   8.106  1.00 96.74           H  
ATOM    795 HD12 ILE A  54     -10.130  -0.254   7.972  1.00 96.74           H  
ATOM    796 HD13 ILE A  54     -11.065   1.003   7.120  1.00 96.74           H  
ATOM    797  N   ILE A  55      -9.120  -1.888   1.987  1.00 97.27           N  
ATOM    798  H   ILE A  55     -10.077  -1.775   1.685  1.00 97.27           H  
ATOM    799  CA  ILE A  55      -8.047  -1.772   1.000  1.00 97.27           C  
ATOM    800  HA  ILE A  55      -7.259  -2.479   1.259  1.00 97.27           H  
ATOM    801  C   ILE A  55      -7.449  -0.364   1.086  1.00 97.27           C  
ATOM    802  CB  ILE A  55      -8.551  -2.154  -0.405  1.00 97.27           C  
ATOM    803  HB  ILE A  55      -9.353  -1.464  -0.668  1.00 97.27           H  
ATOM    804  O   ILE A  55      -8.144   0.642   0.920  1.00 97.27           O  
ATOM    805  CG1 ILE A  55      -9.156  -3.573  -0.419  1.00 97.27           C  
ATOM    806 HG12 ILE A  55      -9.981  -3.624   0.291  1.00 97.27           H  
ATOM    807 HG13 ILE A  55      -8.402  -4.300  -0.115  1.00 97.27           H  
ATOM    808  CG2 ILE A  55      -7.418  -2.030  -1.441  1.00 97.27           C  
ATOM    809 HG21 ILE A  55      -7.806  -2.195  -2.446  1.00 97.27           H  
ATOM    810 HG22 ILE A  55      -6.637  -2.761  -1.230  1.00 97.27           H  
ATOM    811 HG23 ILE A  55      -6.981  -1.031  -1.425  1.00 97.27           H  
ATOM    812  CD1 ILE A  55      -9.710  -3.988  -1.783  1.00 97.27           C  
ATOM    813 HD11 ILE A  55     -10.305  -4.890  -1.639  1.00 97.27           H  
ATOM    814 HD12 ILE A  55      -8.898  -4.209  -2.475  1.00 97.27           H  
ATOM    815 HD13 ILE A  55     -10.351  -3.207  -2.191  1.00 97.27           H  
ATOM    816  N   ILE A  56      -6.143  -0.284   1.333  1.00 98.16           N  
ATOM    817  H   ILE A  56      -5.634  -1.149   1.446  1.00 98.16           H  
ATOM    818  CA  ILE A  56      -5.401   0.982   1.438  1.00 98.16           C  
ATOM    819  HA  ILE A  56      -6.119   1.798   1.527  1.00 98.16           H  
ATOM    820  C   ILE A  56      -4.575   1.282   0.185  1.00 98.16           C  
ATOM    821  CB  ILE A  56      -4.538   1.023   2.713  1.00 98.16           C  
ATOM    822  HB  ILE A  56      -4.040   1.993   2.728  1.00 98.16           H  
ATOM    823  O   ILE A  56      -4.265   2.439  -0.098  1.00 98.16           O  
ATOM    824  CG1 ILE A  56      -3.447  -0.067   2.739  1.00 98.16           C  
ATOM    825 HG12 ILE A  56      -2.884  -0.032   1.805  1.00 98.16           H  
ATOM    826 HG13 ILE A  56      -3.911  -1.049   2.834  1.00 98.16           H  
ATOM    827  CG2 ILE A  56      -5.446   0.934   3.952  1.00 98.16           C  
ATOM    828 HG21 ILE A  56      -5.869  -0.067   4.035  1.00 98.16           H  
ATOM    829 HG22 ILE A  56      -4.880   1.159   4.855  1.00 98.16           H  
ATOM    830 HG23 ILE A  56      -6.265   1.649   3.876  1.00 98.16           H  
ATOM    831  CD1 ILE A  56      -2.437   0.096   3.878  1.00 98.16           C  
ATOM    832 HD11 ILE A  56      -2.930  -0.016   4.843  1.00 98.16           H  
ATOM    833 HD12 ILE A  56      -1.670  -0.674   3.792  1.00 98.16           H  
ATOM    834 HD13 ILE A  56      -1.964   1.076   3.820  1.00 98.16           H  
ATOM    835  N   GLN A  57      -4.251   0.245  -0.585  1.00 97.73           N  
ATOM    836  H   GLN A  57      -4.526  -0.680  -0.286  1.00 97.73           H  
ATOM    837  CA  GLN A  57      -3.574   0.346  -1.868  1.00 97.73           C  
ATOM    838  HA  GLN A  57      -3.812   1.309  -2.320  1.00 97.73           H  
ATOM    839  C   GLN A  57      -4.067  -0.761  -2.790  1.00 97.73           C  
ATOM    840  CB  GLN A  57      -2.060   0.263  -1.648  1.00 97.73           C  
ATOM    841  HB2 GLN A  57      -1.804  -0.692  -1.188  1.00 97.73           H  
ATOM    842  HB3 GLN A  57      -1.790   1.050  -0.944  1.00 97.73           H  
ATOM    843  O   GLN A  57      -4.276  -1.894  -2.355  1.00 97.73           O  
ATOM    844  CG  GLN A  57      -1.227   0.437  -2.927  1.00 97.73           C  
ATOM    845  HG2 GLN A  57      -0.308   0.960  -2.663  1.00 97.73           H  
ATOM    846  HG3 GLN A  57      -1.755   1.048  -3.658  1.00 97.73           H  
ATOM    847  CD  GLN A  57      -0.765  -0.857  -3.574  1.00 97.73           C  
ATOM    848  NE2 GLN A  57       0.308  -0.773  -4.322  1.00 97.73           N  
ATOM    849 HE21 GLN A  57       0.671  -1.629  -4.718  1.00 97.73           H  
ATOM    850 HE22 GLN A  57       0.834   0.088  -4.352  1.00 97.73           H  
ATOM    851  OE1 GLN A  57      -1.317  -1.932  -3.420  1.00 97.73           O  
ATOM    852  N   ARG A  58      -4.235  -0.432  -4.069  1.00 96.38           N  
ATOM    853  H   ARG A  58      -4.080   0.530  -4.338  1.00 96.38           H  
ATOM    854  CA  ARG A  58      -4.602  -1.388  -5.111  1.00 96.38           C  
ATOM    855  HA  ARG A  58      -4.317  -2.392  -4.794  1.00 96.38           H  
ATOM    856  C   ARG A  58      -3.851  -1.065  -6.390  1.00 96.38           C  
ATOM    857  CB  ARG A  58      -6.123  -1.325  -5.302  1.00 96.38           C  
ATOM    858  HB2 ARG A  58      -6.603  -1.482  -4.336  1.00 96.38           H  
ATOM    859  HB3 ARG A  58      -6.399  -0.335  -5.664  1.00 96.38           H  
ATOM    860  O   ARG A  58      -3.790   0.103  -6.767  1.00 96.38           O  
ATOM    861  CG  ARG A  58      -6.638  -2.382  -6.283  1.00 96.38           C  
ATOM    862  HG2 ARG A  58      -6.213  -2.206  -7.271  1.00 96.38           H  
ATOM    863  HG3 ARG A  58      -6.334  -3.369  -5.937  1.00 96.38           H  
ATOM    864  CD  ARG A  58      -8.167  -2.309  -6.381  1.00 96.38           C  
ATOM    865  HD2 ARG A  58      -8.601  -2.299  -5.381  1.00 96.38           H  
ATOM    866  HD3 ARG A  58      -8.461  -1.375  -6.859  1.00 96.38           H  
ATOM    867  NE  ARG A  58      -8.704  -3.432  -7.168  1.00 96.38           N  
ATOM    868  HE  ARG A  58      -9.045  -3.217  -8.095  1.00 96.38           H  
ATOM    869  NH1 ARG A  58      -8.755  -4.840  -5.430  1.00 96.38           N  
ATOM    870 HH11 ARG A  58      -8.505  -4.080  -4.814  1.00 96.38           H  
ATOM    871 HH12 ARG A  58      -8.627  -5.791  -5.113  1.00 96.38           H  
ATOM    872  NH2 ARG A  58      -9.189  -5.671  -7.431  1.00 96.38           N  
ATOM    873 HH21 ARG A  58      -9.338  -5.601  -8.428  1.00 96.38           H  
ATOM    874 HH22 ARG A  58      -9.318  -6.553  -6.956  1.00 96.38           H  
ATOM    875  CZ  ARG A  58      -8.882  -4.644  -6.696  1.00 96.38           C  
ATOM    876  N   ARG A  59      -3.309  -2.089  -7.050  1.00 94.68           N  
ATOM    877  H   ARG A  59      -3.313  -2.983  -6.580  1.00 94.68           H  
ATOM    878  CA  ARG A  59      -2.654  -2.031  -8.365  1.00 94.68           C  
ATOM    879  HA  ARG A  59      -2.964  -1.129  -8.893  1.00 94.68           H  
ATOM    880  C   ARG A  59      -3.058  -3.249  -9.196  1.00 94.68           C  
ATOM    881  CB  ARG A  59      -1.131  -2.000  -8.203  1.00 94.68           C  
ATOM    882  HB2 ARG A  59      -0.813  -2.951  -7.774  1.00 94.68           H  
ATOM    883  HB3 ARG A  59      -0.680  -1.901  -9.190  1.00 94.68           H  
ATOM    884  O   ARG A  59      -2.593  -4.352  -8.935  1.00 94.68           O  
ATOM    885  CG  ARG A  59      -0.575  -0.882  -7.336  1.00 94.68           C  
ATOM    886  HG2 ARG A  59      -1.074  -0.924  -6.367  1.00 94.68           H  
ATOM    887  HG3 ARG A  59       0.490  -1.060  -7.188  1.00 94.68           H  
ATOM    888  CD  ARG A  59      -0.780   0.519  -7.906  1.00 94.68           C  
ATOM    889  HD2 ARG A  59      -1.845   0.745  -7.960  1.00 94.68           H  
ATOM    890  HD3 ARG A  59      -0.318   1.215  -7.205  1.00 94.68           H  
ATOM    891  NE  ARG A  59      -0.199   0.714  -9.244  1.00 94.68           N  
ATOM    892  HE  ARG A  59      -0.850   0.759 -10.015  1.00 94.68           H  
ATOM    893  NH1 ARG A  59       1.997   0.833  -8.571  1.00 94.68           N  
ATOM    894 HH11 ARG A  59       1.756   0.464  -7.662  1.00 94.68           H  
ATOM    895 HH12 ARG A  59       2.961   0.959  -8.847  1.00 94.68           H  
ATOM    896  NH2 ARG A  59       1.498   1.231 -10.677  1.00 94.68           N  
ATOM    897 HH21 ARG A  59       0.828   1.365 -11.421  1.00 94.68           H  
ATOM    898 HH22 ARG A  59       2.497   1.304 -10.807  1.00 94.68           H  
ATOM    899  CZ  ARG A  59       1.080   0.926  -9.488  1.00 94.68           C  
ATOM    900  N   VAL A  60      -3.943  -3.067 -10.165  1.00 92.39           N  
ATOM    901  H   VAL A  60      -4.246  -2.115 -10.311  1.00 92.39           H  
ATOM    902  CA  VAL A  60      -4.582  -4.106 -10.982  1.00 92.39           C  
ATOM    903  HA  VAL A  60      -3.959  -5.001 -10.971  1.00 92.39           H  
ATOM    904  C   VAL A  60      -4.758  -3.727 -12.456  1.00 92.39           C  
ATOM    905  CB  VAL A  60      -5.966  -4.477 -10.409  1.00 92.39           C  
ATOM    906  HB  VAL A  60      -6.432  -5.196 -11.083  1.00 92.39           H  
ATOM    907  O   VAL A  60      -4.803  -4.640 -13.275  1.00 92.39           O  
ATOM    908  CG1 VAL A  60      -5.849  -5.162  -9.044  1.00 92.39           C  
ATOM    909 HG11 VAL A  60      -5.453  -4.476  -8.295  1.00 92.39           H  
ATOM    910 HG12 VAL A  60      -6.827  -5.519  -8.723  1.00 92.39           H  
ATOM    911 HG13 VAL A  60      -5.186  -6.023  -9.128  1.00 92.39           H  
ATOM    912  CG2 VAL A  60      -6.920  -3.279 -10.271  1.00 92.39           C  
ATOM    913 HG21 VAL A  60      -7.888  -3.618  -9.901  1.00 92.39           H  
ATOM    914 HG22 VAL A  60      -7.081  -2.809 -11.242  1.00 92.39           H  
ATOM    915 HG23 VAL A  60      -6.512  -2.535  -9.587  1.00 92.39           H  
ATOM    916  N   ASN A  61      -4.879  -2.439 -12.809  1.00 85.68           N  
ATOM    917  H   ASN A  61      -4.828  -1.723 -12.099  1.00 85.68           H  
ATOM    918  CA  ASN A  61      -5.146  -2.007 -14.192  1.00 85.68           C  
ATOM    919  HA  ASN A  61      -5.204  -2.891 -14.828  1.00 85.68           H  
ATOM    920  C   ASN A  61      -4.034  -1.165 -14.822  1.00 85.68           C  
ATOM    921  CB  ASN A  61      -6.513  -1.308 -14.303  1.00 85.68           C  
ATOM    922  HB2 ASN A  61      -6.762  -1.234 -15.361  1.00 85.68           H  
ATOM    923  HB3 ASN A  61      -7.283  -1.911 -13.822  1.00 85.68           H  
ATOM    924  O   ASN A  61      -4.076  -0.938 -16.021  1.00 85.68           O  
ATOM    925  CG  ASN A  61      -6.557   0.095 -13.724  1.00 85.68           C  
ATOM    926  ND2 ASN A  61      -7.384   0.957 -14.244  1.00 85.68           N  
ATOM    927 HD21 ASN A  61      -7.295   1.897 -13.886  1.00 85.68           H  
ATOM    928 HD22 ASN A  61      -7.540   0.878 -15.239  1.00 85.68           H  
ATOM    929  OD1 ASN A  61      -5.888   0.454 -12.777  1.00 85.68           O  
ATOM    930  N   HIS A  62      -3.036  -0.742 -14.040  1.00 86.72           N  
ATOM    931  H   HIS A  62      -3.147  -0.840 -13.041  1.00 86.72           H  
ATOM    932  CA  HIS A  62      -1.796  -0.120 -14.528  1.00 86.72           C  
ATOM    933  HA  HIS A  62      -1.157   0.013 -13.655  1.00 86.72           H  
ATOM    934  C   HIS A  62      -1.980   1.301 -15.098  1.00 86.72           C  
ATOM    935  CB  HIS A  62      -1.043  -1.062 -15.504  1.00 86.72           C  
ATOM    936  HB2 HIS A  62      -1.541  -1.027 -16.473  1.00 86.72           H  
ATOM    937  HB3 HIS A  62      -0.043  -0.658 -15.661  1.00 86.72           H  
ATOM    938  O   HIS A  62      -1.015   1.907 -15.555  1.00 86.72           O  
ATOM    939  CG  HIS A  62      -0.887  -2.531 -15.131  1.00 86.72           C  
ATOM    940  CD2 HIS A  62      -1.297  -3.170 -13.992  1.00 86.72           C  
ATOM    941  HD2 HIS A  62      -1.810  -2.729 -13.150  1.00 86.72           H  
ATOM    942  ND1 HIS A  62      -0.235  -3.470 -15.932  1.00 86.72           N  
ATOM    943  CE1 HIS A  62      -0.265  -4.630 -15.265  1.00 86.72           C  
ATOM    944  HE1 HIS A  62       0.169  -5.551 -15.625  1.00 86.72           H  
ATOM    945  NE2 HIS A  62      -0.895  -4.483 -14.091  1.00 86.72           N  
ATOM    946  HE2 HIS A  62      -1.026  -5.208 -13.400  1.00 86.72           H  
ATOM    947  N   ASP A  63      -3.183   1.873 -14.990  1.00 83.72           N  
ATOM    948  H   ASP A  63      -3.936   1.274 -14.686  1.00 83.72           H  
ATOM    949  CA  ASP A  63      -3.546   3.161 -15.601  1.00 83.72           C  
ATOM    950  HA  ASP A  63      -3.020   3.264 -16.550  1.00 83.72           H  
ATOM    951  C   ASP A  63      -3.189   4.386 -14.734  1.00 83.72           C  
ATOM    952  CB  ASP A  63      -5.056   3.166 -15.889  1.00 83.72           C  
ATOM    953  HB2 ASP A  63      -5.340   4.157 -16.241  1.00 83.72           H  
ATOM    954  HB3 ASP A  63      -5.591   2.985 -14.957  1.00 83.72           H  
ATOM    955  O   ASP A  63      -3.132   5.521 -15.217  1.00 83.72           O  
ATOM    956  CG  ASP A  63      -5.500   2.153 -16.951  1.00 83.72           C  
ATOM    957  OD1 ASP A  63      -4.751   1.968 -17.931  1.00 83.72           O  
ATOM    958  OD2 ASP A  63      -6.633   1.634 -16.796  1.00 83.72           O  
ATOM    959  N   THR A  64      -2.956   4.192 -13.432  1.00 89.08           N  
ATOM    960  H   THR A  64      -2.988   3.243 -13.090  1.00 89.08           H  
ATOM    961  CA  THR A  64      -2.663   5.294 -12.503  1.00 89.08           C  
ATOM    962  HA  THR A  64      -3.069   6.213 -12.926  1.00 89.08           H  
ATOM    963  C   THR A  64      -1.156   5.468 -12.329  1.00 89.08           C  
ATOM    964  CB  THR A  64      -3.360   5.106 -11.146  1.00 89.08           C  
ATOM    965  HB  THR A  64      -3.030   4.162 -10.712  1.00 89.08           H  
ATOM    966  O   THR A  64      -0.446   4.549 -11.929  1.00 89.08           O  
ATOM    967  CG2 THR A  64      -3.087   6.245 -10.162  1.00 89.08           C  
ATOM    968 HG21 THR A  64      -3.358   7.198 -10.616  1.00 89.08           H  
ATOM    969 HG22 THR A  64      -3.686   6.088  -9.265  1.00 89.08           H  
ATOM    970 HG23 THR A  64      -2.036   6.248  -9.871  1.00 89.08           H  
ATOM    971  OG1 THR A  64      -4.761   5.105 -11.290  1.00 89.08           O  
ATOM    972  HG1 THR A  64      -5.138   4.654 -10.530  1.00 89.08           H  
ATOM    973  N   LEU A  65      -0.658   6.691 -12.539  1.00 91.44           N  
ATOM    974  H   LEU A  65      -1.253   7.363 -13.002  1.00 91.44           H  
ATOM    975  CA  LEU A  65       0.722   7.054 -12.198  1.00 91.44           C  
ATOM    976  HA  LEU A  65       1.383   6.263 -12.553  1.00 91.44           H  
ATOM    977  C   LEU A  65       0.906   7.165 -10.679  1.00 91.44           C  
ATOM    978  CB  LEU A  65       1.115   8.377 -12.880  1.00 91.44           C  
ATOM    979  HB2 LEU A  65       2.089   8.687 -12.501  1.00 91.44           H  
ATOM    980  HB3 LEU A  65       0.393   9.142 -12.594  1.00 91.44           H  
ATOM    981  O   LEU A  65       0.214   7.961 -10.038  1.00 91.44           O  
ATOM    982  CG  LEU A  65       1.192   8.315 -14.416  1.00 91.44           C  
ATOM    983  HG  LEU A  65       0.243   7.959 -14.817  1.00 91.44           H  
ATOM    984  CD1 LEU A  65       1.448   9.722 -14.958  1.00 91.44           C  
ATOM    985 HD11 LEU A  65       2.403  10.099 -14.592  1.00 91.44           H  
ATOM    986 HD12 LEU A  65       1.473   9.687 -16.047  1.00 91.44           H  
ATOM    987 HD13 LEU A  65       0.644  10.391 -14.652  1.00 91.44           H  
ATOM    988  CD2 LEU A  65       2.320   7.400 -14.895  1.00 91.44           C  
ATOM    989 HD21 LEU A  65       3.274   7.707 -14.466  1.00 91.44           H  
ATOM    990 HD22 LEU A  65       2.106   6.366 -14.626  1.00 91.44           H  
ATOM    991 HD23 LEU A  65       2.387   7.444 -15.982  1.00 91.44           H  
ATOM    992  N   PHE A  66       1.885   6.435 -10.138  1.00 95.57           N  
ATOM    993  H   PHE A  66       2.340   5.746 -10.719  1.00 95.57           H  
ATOM    994  CA  PHE A  66       2.296   6.485  -8.726  1.00 95.57           C  
ATOM    995  HA  PHE A  66       1.500   6.949  -8.143  1.00 95.57           H  
ATOM    996  C   PHE A  66       3.529   7.375  -8.486  1.00 95.57           C  
ATOM    997  CB  PHE A  66       2.456   5.058  -8.177  1.00 95.57           C  
ATOM    998  HB2 PHE A  66       2.911   4.424  -8.938  1.00 95.57           H  
ATOM    999  HB3 PHE A  66       3.135   5.081  -7.325  1.00 95.57           H  
ATOM   1000  O   PHE A  66       3.850   7.684  -7.344  1.00 95.57           O  
ATOM   1001  CG  PHE A  66       1.143   4.439  -7.727  1.00 95.57           C  
ATOM   1002  CD1 PHE A  66       0.888   4.190  -6.366  1.00 95.57           C  
ATOM   1003  HD1 PHE A  66       1.646   4.400  -5.625  1.00 95.57           H  
ATOM   1004  CD2 PHE A  66       0.144   4.153  -8.670  1.00 95.57           C  
ATOM   1005  HD2 PHE A  66       0.345   4.293  -9.721  1.00 95.57           H  
ATOM   1006  CE1 PHE A  66      -0.356   3.680  -5.954  1.00 95.57           C  
ATOM   1007  HE1 PHE A  66      -0.535   3.469  -4.910  1.00 95.57           H  
ATOM   1008  CE2 PHE A  66      -1.113   3.686  -8.258  1.00 95.57           C  
ATOM   1009  HE2 PHE A  66      -1.870   3.476  -8.998  1.00 95.57           H  
ATOM   1010  CZ  PHE A  66      -1.371   3.455  -6.898  1.00 95.57           C  
ATOM   1011  HZ  PHE A  66      -2.328   3.063  -6.585  1.00 95.57           H  
ATOM   1012  N   ASN A  67       4.149   7.922  -9.539  1.00 95.97           N  
ATOM   1013  H   ASN A  67       3.945   7.571 -10.464  1.00 95.97           H  
ATOM   1014  CA  ASN A  67       5.137   8.995  -9.403  1.00 95.97           C  
ATOM   1015  HA  ASN A  67       5.813   8.716  -8.595  1.00 95.97           H  
ATOM   1016  C   ASN A  67       4.454  10.322  -9.012  1.00 95.97           C  
ATOM   1017  CB  ASN A  67       5.986   9.123 -10.680  1.00 95.97           C  
ATOM   1018  HB2 ASN A  67       5.432   9.640 -11.464  1.00 95.97           H  
ATOM   1019  HB3 ASN A  67       6.251   8.137 -11.059  1.00 95.97           H  
ATOM   1020  O   ASN A  67       4.149  11.177  -9.853  1.00 95.97           O  
ATOM   1021  CG  ASN A  67       7.270   9.887 -10.392  1.00 95.97           C  
ATOM   1022  ND2 ASN A  67       8.197   9.903 -11.318  1.00 95.97           N  
ATOM   1023 HD21 ASN A  67       8.141   9.229 -12.068  1.00 95.97           H  
ATOM   1024 HD22 ASN A  67       9.132  10.148 -11.024  1.00 95.97           H  
ATOM   1025  OD1 ASN A  67       7.437  10.504  -9.352  1.00 95.97           O  
ATOM   1026  N   ARG A  68       4.108  10.458  -7.731  1.00 97.63           N  
ATOM   1027  H   ARG A  68       4.353   9.692  -7.121  1.00 97.63           H  
ATOM   1028  CA  ARG A  68       3.282  11.542  -7.187  1.00 97.63           C  
ATOM   1029  HA  ARG A  68       3.090  12.267  -7.977  1.00 97.63           H  
ATOM   1030  C   ARG A  68       4.012  12.304  -6.085  1.00 97.63           C  
ATOM   1031  CB  ARG A  68       1.940  10.968  -6.699  1.00 97.63           C  
ATOM   1032  HB2 ARG A  68       2.131  10.216  -5.933  1.00 97.63           H  
ATOM   1033  HB3 ARG A  68       1.358  11.765  -6.237  1.00 97.63           H  
ATOM   1034  O   ARG A  68       4.981  11.826  -5.505  1.00 97.63           O  
ATOM   1035  CG  ARG A  68       1.071  10.326  -7.787  1.00 97.63           C  
ATOM   1036  HG2 ARG A  68       0.195   9.894  -7.303  1.00 97.63           H  
ATOM   1037  HG3 ARG A  68       1.620   9.518  -8.270  1.00 97.63           H  
ATOM   1038  CD  ARG A  68       0.596  11.327  -8.845  1.00 97.63           C  
ATOM   1039  HD2 ARG A  68       1.455  11.679  -9.417  1.00 97.63           H  
ATOM   1040  HD3 ARG A  68       0.118  12.167  -8.342  1.00 97.63           H  
ATOM   1041  NE  ARG A  68      -0.360  10.675  -9.749  1.00 97.63           N  
ATOM   1042  HE  ARG A  68      -0.326   9.665  -9.743  1.00 97.63           H  
ATOM   1043  NH1 ARG A  68      -1.310  12.523 -10.722  1.00 97.63           N  
ATOM   1044 HH11 ARG A  68      -1.976  12.916 -11.372  1.00 97.63           H  
ATOM   1045 HH12 ARG A  68      -0.674  13.103 -10.195  1.00 97.63           H  
ATOM   1046  NH2 ARG A  68      -2.023  10.470 -11.265  1.00 97.63           N  
ATOM   1047 HH21 ARG A  68      -1.963   9.471 -11.129  1.00 97.63           H  
ATOM   1048 HH22 ARG A  68      -2.704  10.855 -11.904  1.00 97.63           H  
ATOM   1049  CZ  ARG A  68      -1.224  11.230 -10.572  1.00 97.63           C  
ATOM   1050  N   THR A  69       3.542  13.521  -5.828  1.00 98.58           N  
ATOM   1051  H   THR A  69       2.683  13.818  -6.267  1.00 98.58           H  
ATOM   1052  CA  THR A  69       4.102  14.399  -4.794  1.00 98.58           C  
ATOM   1053  HA  THR A  69       5.189  14.341  -4.848  1.00 98.58           H  
ATOM   1054  C   THR A  69       3.692  13.973  -3.387  1.00 98.58           C  
ATOM   1055  CB  THR A  69       3.675  15.858  -5.015  1.00 98.58           C  
ATOM   1056  HB  THR A  69       4.018  16.469  -4.180  1.00 98.58           H  
ATOM   1057  O   THR A  69       2.676  13.289  -3.222  1.00 98.58           O  
ATOM   1058  CG2 THR A  69       4.231  16.427  -6.321  1.00 98.58           C  
ATOM   1059 HG21 THR A  69       5.317  16.348  -6.300  1.00 98.58           H  
ATOM   1060 HG22 THR A  69       3.967  17.482  -6.396  1.00 98.58           H  
ATOM   1061 HG23 THR A  69       3.827  15.880  -7.173  1.00 98.58           H  
ATOM   1062  OG1 THR A  69       2.268  15.983  -5.093  1.00 98.58           O  
ATOM   1063  HG1 THR A  69       2.099  16.928  -5.091  1.00 98.58           H  
ATOM   1064  N   TRP A  70       4.399  14.466  -2.369  1.00 98.83           N  
ATOM   1065  H   TRP A  70       5.279  14.913  -2.583  1.00 98.83           H  
ATOM   1066  CA  TRP A  70       4.040  14.312  -0.957  1.00 98.83           C  
ATOM   1067  HA  TRP A  70       4.211  13.282  -0.643  1.00 98.83           H  
ATOM   1068  C   TRP A  70       2.574  14.653  -0.698  1.00 98.83           C  
ATOM   1069  CB  TRP A  70       4.913  15.232  -0.098  1.00 98.83           C  
ATOM   1070  HB2 TRP A  70       5.961  15.000  -0.284  1.00 98.83           H  
ATOM   1071  HB3 TRP A  70       4.755  16.273  -0.383  1.00 98.83           H  
ATOM   1072  O   TRP A  70       1.828  13.868  -0.118  1.00 98.83           O  
ATOM   1073  CG  TRP A  70       4.645  15.070   1.365  1.00 98.83           C  
ATOM   1074  CD1 TRP A  70       3.885  15.859   2.159  1.00 98.83           C  
ATOM   1075  HD1 TRP A  70       3.366  16.751   1.840  1.00 98.83           H  
ATOM   1076  CD2 TRP A  70       5.123  13.996   2.217  1.00 98.83           C  
ATOM   1077  CE2 TRP A  70       4.669  14.227   3.549  1.00 98.83           C  
ATOM   1078  CE3 TRP A  70       5.937  12.871   1.985  1.00 98.83           C  
ATOM   1079  HE3 TRP A  70       6.294  12.665   0.986  1.00 98.83           H  
ATOM   1080  NE1 TRP A  70       3.872  15.351   3.446  1.00 98.83           N  
ATOM   1081  HE1 TRP A  70       3.343  15.765   4.201  1.00 98.83           H  
ATOM   1082  CH2 TRP A  70       5.919  12.322   4.361  1.00 98.83           C  
ATOM   1083  HH2 TRP A  70       6.252  11.681   5.165  1.00 98.83           H  
ATOM   1084  CZ2 TRP A  70       5.075  13.414   4.618  1.00 98.83           C  
ATOM   1085  HZ2 TRP A  70       4.765  13.619   5.632  1.00 98.83           H  
ATOM   1086  CZ3 TRP A  70       6.325  12.044   3.047  1.00 98.83           C  
ATOM   1087  HZ3 TRP A  70       6.959  11.192   2.852  1.00 98.83           H  
ATOM   1088  N   LYS A  71       2.118  15.806  -1.206  1.00 98.80           N  
ATOM   1089  H   LYS A  71       2.797  16.394  -1.668  1.00 98.80           H  
ATOM   1090  CA  LYS A  71       0.729  16.259  -1.046  1.00 98.80           C  
ATOM   1091  HA  LYS A  71       0.514  16.302   0.022  1.00 98.80           H  
ATOM   1092  C   LYS A  71      -0.282  15.277  -1.648  1.00 98.80           C  
ATOM   1093  CB  LYS A  71       0.582  17.666  -1.646  1.00 98.80           C  
ATOM   1094  HB2 LYS A  71       1.306  18.326  -1.170  1.00 98.80           H  
ATOM   1095  HB3 LYS A  71       0.798  17.627  -2.714  1.00 98.80           H  
ATOM   1096  O   LYS A  71      -1.367  15.120  -1.094  1.00 98.80           O  
ATOM   1097  CG  LYS A  71      -0.830  18.238  -1.432  1.00 98.80           C  
ATOM   1098  HG2 LYS A  71      -1.060  18.234  -0.367  1.00 98.80           H  
ATOM   1099  HG3 LYS A  71      -1.559  17.618  -1.954  1.00 98.80           H  
ATOM   1100  CD  LYS A  71      -0.952  19.668  -1.968  1.00 98.80           C  
ATOM   1101  HD2 LYS A  71      -0.711  19.675  -3.031  1.00 98.80           H  
ATOM   1102  HD3 LYS A  71      -0.249  20.309  -1.436  1.00 98.80           H  
ATOM   1103  CE  LYS A  71      -2.385  20.172  -1.754  1.00 98.80           C  
ATOM   1104  HE2 LYS A  71      -2.616  20.118  -0.691  1.00 98.80           H  
ATOM   1105  HE3 LYS A  71      -3.072  19.504  -2.275  1.00 98.80           H  
ATOM   1106  NZ  LYS A  71      -2.556  21.564  -2.240  1.00 98.80           N  
ATOM   1107  HZ1 LYS A  71      -1.933  22.189  -1.748  1.00 98.80           H  
ATOM   1108  HZ2 LYS A  71      -3.504  21.878  -2.083  1.00 98.80           H  
ATOM   1109  HZ3 LYS A  71      -2.359  21.626  -3.228  1.00 98.80           H  
ATOM   1110  N   ALA A  72       0.039  14.644  -2.773  1.00 98.66           N  
ATOM   1111  H   ALA A  72       0.980  14.729  -3.129  1.00 98.66           H  
ATOM   1112  CA  ALA A  72      -0.841  13.653  -3.385  1.00 98.66           C  
ATOM   1113  HA  ALA A  72      -1.864  14.028  -3.390  1.00 98.66           H  
ATOM   1114  C   ALA A  72      -0.850  12.350  -2.571  1.00 98.66           C  
ATOM   1115  CB  ALA A  72      -0.406  13.451  -4.836  1.00 98.66           C  
ATOM   1116  HB1 ALA A  72      -0.573  14.368  -5.402  1.00 98.66           H  
ATOM   1117  HB2 ALA A  72      -0.981  12.640  -5.283  1.00 98.66           H  
ATOM   1118  HB3 ALA A  72       0.656  13.209  -4.856  1.00 98.66           H  
ATOM   1119  O   ALA A  72      -1.922  11.856  -2.248  1.00 98.66           O  
ATOM   1120  N   TYR A  73       0.312  11.842  -2.152  1.00 98.76           N  
ATOM   1121  H   TYR A  73       1.175  12.288  -2.428  1.00 98.76           H  
ATOM   1122  CA  TYR A  73       0.392  10.657  -1.289  1.00 98.76           C  
ATOM   1123  HA  TYR A  73      -0.148   9.838  -1.765  1.00 98.76           H  
ATOM   1124  C   TYR A  73      -0.259  10.851   0.080  1.00 98.76           C  
ATOM   1125  CB  TYR A  73       1.855  10.241  -1.124  1.00 98.76           C  
ATOM   1126  HB2 TYR A  73       1.986   9.764  -0.152  1.00 98.76           H  
ATOM   1127  HB3 TYR A  73       2.506  11.115  -1.142  1.00 98.76           H  
ATOM   1128  O   TYR A  73      -0.896   9.933   0.587  1.00 98.76           O  
ATOM   1129  CG  TYR A  73       2.277   9.246  -2.173  1.00 98.76           C  
ATOM   1130  CD1 TYR A  73       1.840   7.916  -2.047  1.00 98.76           C  
ATOM   1131  HD1 TYR A  73       1.228   7.623  -1.205  1.00 98.76           H  
ATOM   1132  CD2 TYR A  73       3.086   9.628  -3.259  1.00 98.76           C  
ATOM   1133  HD2 TYR A  73       3.429  10.647  -3.356  1.00 98.76           H  
ATOM   1134  CE1 TYR A  73       2.223   6.952  -2.989  1.00 98.76           C  
ATOM   1135  HE1 TYR A  73       1.890   5.931  -2.875  1.00 98.76           H  
ATOM   1136  CE2 TYR A  73       3.486   8.659  -4.200  1.00 98.76           C  
ATOM   1137  HE2 TYR A  73       4.145   8.920  -5.015  1.00 98.76           H  
ATOM   1138  OH  TYR A  73       3.504   6.354  -4.895  1.00 98.76           O  
ATOM   1139  HH  TYR A  73       3.259   5.483  -4.575  1.00 98.76           H  
ATOM   1140  CZ  TYR A  73       3.066   7.318  -4.054  1.00 98.76           C  
ATOM   1141  N   LYS A  74      -0.170  12.052   0.659  1.00 98.79           N  
ATOM   1142  H   LYS A  74       0.465  12.720   0.247  1.00 98.79           H  
ATOM   1143  CA  LYS A  74      -0.856  12.414   1.903  1.00 98.79           C  
ATOM   1144  HA  LYS A  74      -0.552  11.725   2.691  1.00 98.79           H  
ATOM   1145  C   LYS A  74      -2.374  12.291   1.773  1.00 98.79           C  
ATOM   1146  CB  LYS A  74      -0.435  13.835   2.308  1.00 98.79           C  
ATOM   1147  HB2 LYS A  74       0.630  13.837   2.539  1.00 98.79           H  
ATOM   1148  HB3 LYS A  74      -0.609  14.515   1.474  1.00 98.79           H  
ATOM   1149  O   LYS A  74      -3.004  11.686   2.633  1.00 98.79           O  
ATOM   1150  CG  LYS A  74      -1.220  14.337   3.529  1.00 98.79           C  
ATOM   1151  HG2 LYS A  74      -1.056  13.661   4.368  1.00 98.79           H  
ATOM   1152  HG3 LYS A  74      -2.286  14.367   3.302  1.00 98.79           H  
ATOM   1153  CD  LYS A  74      -0.783  15.748   3.916  1.00 98.79           C  
ATOM   1154  HD2 LYS A  74      -0.876  16.412   3.057  1.00 98.79           H  
ATOM   1155  HD3 LYS A  74       0.259  15.711   4.232  1.00 98.79           H  
ATOM   1156  CE  LYS A  74      -1.663  16.253   5.062  1.00 98.79           C  
ATOM   1157  HE2 LYS A  74      -1.611  15.526   5.871  1.00 98.79           H  
ATOM   1158  HE3 LYS A  74      -2.697  16.321   4.723  1.00 98.79           H  
ATOM   1159  NZ  LYS A  74      -1.181  17.556   5.569  1.00 98.79           N  
ATOM   1160  HZ1 LYS A  74      -0.251  17.399   5.932  1.00 98.79           H  
ATOM   1161  HZ2 LYS A  74      -1.116  18.276   4.864  1.00 98.79           H  
ATOM   1162  HZ3 LYS A  74      -1.692  17.853   6.388  1.00 98.79           H  
ATOM   1163  N   ASN A  75      -2.944  12.879   0.721  1.00 98.37           N  
ATOM   1164  H   ASN A  75      -2.341  13.311   0.036  1.00 98.37           H  
ATOM   1165  CA  ASN A  75      -4.397  12.987   0.547  1.00 98.37           C  
ATOM   1166  HA  ASN A  75      -4.876  12.989   1.526  1.00 98.37           H  
ATOM   1167  C   ASN A  75      -5.017  11.810  -0.221  1.00 98.37           C  
ATOM   1168  CB  ASN A  75      -4.720  14.319  -0.143  1.00 98.37           C  
ATOM   1169  HB2 ASN A  75      -5.798  14.389  -0.289  1.00 98.37           H  
ATOM   1170  HB3 ASN A  75      -4.249  14.336  -1.125  1.00 98.37           H  
ATOM   1171  O   ASN A  75      -6.236  11.717  -0.289  1.00 98.37           O  
ATOM   1172  CG  ASN A  75      -4.295  15.529   0.666  1.00 98.37           C  
ATOM   1173  ND2 ASN A  75      -3.553  16.434   0.078  1.00 98.37           N  
ATOM   1174 HD21 ASN A  75      -3.210  17.139   0.715  1.00 98.37           H  
ATOM   1175 HD22 ASN A  75      -3.035  16.118  -0.730  1.00 98.37           H  
ATOM   1176  OD1 ASN A  75      -4.564  15.688   1.842  1.00 98.37           O  
ATOM   1177  N   GLY A  76      -4.196  10.942  -0.807  1.00 97.86           N  
ATOM   1178  H   GLY A  76      -3.208  11.151  -0.822  1.00 97.86           H  
ATOM   1179  CA  GLY A  76      -4.657   9.853  -1.657  1.00 97.86           C  
ATOM   1180  HA2 GLY A  76      -5.590   9.442  -1.273  1.00 97.86           H  
ATOM   1181  HA3 GLY A  76      -3.911   9.058  -1.640  1.00 97.86           H  
ATOM   1182  C   GLY A  76      -4.877  10.279  -3.107  1.00 97.86           C  
ATOM   1183  O   GLY A  76      -4.985  11.461  -3.447  1.00 97.86           O  
ATOM   1184  N   PHE A  77      -4.885   9.286  -3.989  1.00 96.77           N  
ATOM   1185  H   PHE A  77      -4.842   8.341  -3.632  1.00 96.77           H  
ATOM   1186  CA  PHE A  77      -5.115   9.448  -5.422  1.00 96.77           C  
ATOM   1187  HA  PHE A  77      -5.932  10.155  -5.564  1.00 96.77           H  
ATOM   1188  C   PHE A  77      -5.535   8.118  -6.053  1.00 96.77           C  
ATOM   1189  CB  PHE A  77      -3.854   9.998  -6.112  1.00 96.77           C  
ATOM   1190  HB2 PHE A  77      -4.050  10.109  -7.178  1.00 96.77           H  
ATOM   1191  HB3 PHE A  77      -3.653  10.997  -5.726  1.00 96.77           H  
ATOM   1192  O   PHE A  77      -5.357   7.055  -5.464  1.00 96.77           O  
ATOM   1193  CG  PHE A  77      -2.610   9.149  -5.933  1.00 96.77           C  
ATOM   1194  CD1 PHE A  77      -1.705   9.449  -4.899  1.00 96.77           C  
ATOM   1195  HD1 PHE A  77      -1.911  10.268  -4.225  1.00 96.77           H  
ATOM   1196  CD2 PHE A  77      -2.362   8.054  -6.781  1.00 96.77           C  
ATOM   1197  HD2 PHE A  77      -3.064   7.794  -7.560  1.00 96.77           H  
ATOM   1198  CE1 PHE A  77      -0.552   8.668  -4.722  1.00 96.77           C  
ATOM   1199  HE1 PHE A  77       0.140   8.891  -3.924  1.00 96.77           H  
ATOM   1200  CE2 PHE A  77      -1.213   7.266  -6.597  1.00 96.77           C  
ATOM   1201  HE2 PHE A  77      -1.035   6.412  -7.233  1.00 96.77           H  
ATOM   1202  CZ  PHE A  77      -0.306   7.575  -5.570  1.00 96.77           C  
ATOM   1203  HZ  PHE A  77       0.571   6.962  -5.424  1.00 96.77           H  
ATOM   1204  N   GLY A  78      -6.051   8.179  -7.281  1.00 92.33           N  
ATOM   1205  H   GLY A  78      -6.193   9.094  -7.685  1.00 92.33           H  
ATOM   1206  CA  GLY A  78      -6.771   7.059  -7.890  1.00 92.33           C  
ATOM   1207  HA2 GLY A  78      -6.720   7.133  -8.976  1.00 92.33           H  
ATOM   1208  HA3 GLY A  78      -6.323   6.109  -7.598  1.00 92.33           H  
ATOM   1209  C   GLY A  78      -8.239   7.059  -7.462  1.00 92.33           C  
ATOM   1210  O   GLY A  78      -8.643   7.858  -6.615  1.00 92.33           O  
ATOM   1211  N   GLN A  79      -9.067   6.242  -8.111  1.00 75.09           N  
ATOM   1212  H   GLN A  79      -8.690   5.561  -8.756  1.00 75.09           H  
ATOM   1213  CA  GLN A  79     -10.517   6.246  -7.896  1.00 75.09           C  
ATOM   1214  HA  GLN A  79     -10.718   6.525  -6.862  1.00 75.09           H  
ATOM   1215  C   GLN A  79     -11.138   4.864  -8.120  1.00 75.09           C  
ATOM   1216  CB  GLN A  79     -11.203   7.274  -8.823  1.00 75.09           C  
ATOM   1217  HB2 GLN A  79     -10.928   7.068  -9.857  1.00 75.09           H  
ATOM   1218  HB3 GLN A  79     -12.283   7.155  -8.731  1.00 75.09           H  
ATOM   1219  O   GLN A  79     -10.695   4.089  -8.968  1.00 75.09           O  
ATOM   1220  CG  GLN A  79     -10.859   8.735  -8.486  1.00 75.09           C  
ATOM   1221  HG2 GLN A  79     -11.059   8.912  -7.429  1.00 75.09           H  
ATOM   1222  HG3 GLN A  79      -9.802   8.915  -8.677  1.00 75.09           H  
ATOM   1223  CD  GLN A  79     -11.635   9.760  -9.302  1.00 75.09           C  
ATOM   1224  NE2 GLN A  79     -11.606  11.014  -8.908  1.00 75.09           N  
ATOM   1225 HE21 GLN A  79     -11.118  11.272  -8.062  1.00 75.09           H  
ATOM   1226 HE22 GLN A  79     -12.145  11.658  -9.469  1.00 75.09           H  
ATOM   1227  OE1 GLN A  79     -12.267   9.480 -10.304  1.00 75.09           O  
ATOM   1228  N   GLY A  80     -12.235   4.603  -7.405  1.00 72.98           N  
ATOM   1229  H   GLY A  80     -12.495   5.249  -6.673  1.00 72.98           H  
ATOM   1230  CA  GLY A  80     -13.087   3.435  -7.619  1.00 72.98           C  
ATOM   1231  HA2 GLY A  80     -14.008   3.545  -7.046  1.00 72.98           H  
ATOM   1232  HA3 GLY A  80     -13.348   3.381  -8.676  1.00 72.98           H  
ATOM   1233  C   GLY A  80     -12.429   2.121  -7.204  1.00 72.98           C  
ATOM   1234  O   GLY A  80     -11.767   2.049  -6.175  1.00 72.98           O  
ATOM   1235  N   CYS A  81     -12.647   1.080  -8.009  1.00 84.88           N  
ATOM   1236  H   CYS A  81     -13.189   1.218  -8.850  1.00 84.88           H  
ATOM   1237  CA  CYS A  81     -12.130  -0.271  -7.785  1.00 84.88           C  
ATOM   1238  HA  CYS A  81     -11.829  -0.325  -6.739  1.00 84.88           H  
ATOM   1239  C   CYS A  81     -10.849  -0.609  -8.572  1.00 84.88           C  
ATOM   1240  CB  CYS A  81     -13.259  -1.292  -7.942  1.00 84.88           C  
ATOM   1241  HB2 CYS A  81     -12.913  -2.234  -7.516  1.00 84.88           H  
ATOM   1242  HB3 CYS A  81     -14.117  -0.965  -7.355  1.00 84.88           H  
ATOM   1243  O   CYS A  81     -10.463  -1.776  -8.668  1.00 84.88           O  
ATOM   1244  SG  CYS A  81     -13.806  -1.642  -9.634  1.00 84.88           S  
ATOM   1245  N   HIS A  82     -10.193   0.414  -9.124  1.00 89.01           N  
ATOM   1246  H   HIS A  82     -10.545   1.344  -8.947  1.00 89.01           H  
ATOM   1247  CA  HIS A  82      -8.978   0.323  -9.940  1.00 89.01           C  
ATOM   1248  HA  HIS A  82      -8.847  -0.695 -10.307  1.00 89.01           H  
ATOM   1249  C   HIS A  82      -7.719   0.683  -9.131  1.00 89.01           C  
ATOM   1250  CB  HIS A  82      -9.166   1.249 -11.148  1.00 89.01           C  
ATOM   1251  HB2 HIS A  82      -9.319   2.270 -10.797  1.00 89.01           H  
ATOM   1252  HB3 HIS A  82      -8.265   1.242 -11.762  1.00 89.01           H  
ATOM   1253  O   HIS A  82      -7.708   0.558  -7.910  1.00 89.01           O  
ATOM   1254  CG  HIS A  82     -10.307   0.859 -12.044  1.00 89.01           C  
ATOM   1255  CD2 HIS A  82     -10.434  -0.306 -12.754  1.00 89.01           C  
ATOM   1256  HD2 HIS A  82      -9.738  -1.132 -12.755  1.00 89.01           H  
ATOM   1257  ND1 HIS A  82     -11.384   1.650 -12.362  1.00 89.01           N  
ATOM   1258  HD1 HIS A  82     -11.548   2.604 -12.072  1.00 89.01           H  
ATOM   1259  CE1 HIS A  82     -12.133   0.979 -13.247  1.00 89.01           C  
ATOM   1260  HE1 HIS A  82     -13.023   1.363 -13.723  1.00 89.01           H  
ATOM   1261  NE2 HIS A  82     -11.604  -0.220 -13.513  1.00 89.01           N  
ATOM   1262  N   ASP A  83      -6.646   1.124  -9.792  1.00 93.33           N  
ATOM   1263  H   ASP A  83      -6.629   1.075 -10.801  1.00 93.33           H  
ATOM   1264  CA  ASP A  83      -5.413   1.545  -9.135  1.00 93.33           C  
ATOM   1265  HA  ASP A  83      -5.092   0.715  -8.505  1.00 93.33           H  
ATOM   1266  C   ASP A  83      -5.599   2.797  -8.262  1.00 93.33           C  
ATOM   1267  CB  ASP A  83      -4.315   1.810 -10.173  1.00 93.33           C  
ATOM   1268  HB2 ASP A  83      -3.523   2.362  -9.667  1.00 93.33           H  
ATOM   1269  HB3 ASP A  83      -4.712   2.425 -10.981  1.00 93.33           H  
ATOM   1270  O   ASP A  83      -5.897   3.884  -8.775  1.00 93.33           O  
ATOM   1271  CG  ASP A  83      -3.673   0.562 -10.765  1.00 93.33           C  
ATOM   1272  OD1 ASP A  83      -4.306  -0.510 -10.727  1.00 93.33           O  
ATOM   1273  OD2 ASP A  83      -2.493   0.639 -11.181  1.00 93.33           O  
ATOM   1274  N   TYR A  84      -5.349   2.671  -6.955  1.00 95.66           N  
ATOM   1275  H   TYR A  84      -5.065   1.770  -6.600  1.00 95.66           H  
ATOM   1276  CA  TYR A  84      -5.401   3.799  -6.023  1.00 95.66           C  
ATOM   1277  HA  TYR A  84      -5.049   4.681  -6.558  1.00 95.66           H  
ATOM   1278  C   TYR A  84      -4.482   3.642  -4.806  1.00 95.66           C  
ATOM   1279  CB  TYR A  84      -6.854   4.070  -5.585  1.00 95.66           C  
ATOM   1280  HB2 TYR A  84      -7.515   3.988  -6.448  1.00 95.66           H  
ATOM   1281  HB3 TYR A  84      -6.930   5.100  -5.238  1.00 95.66           H  
ATOM   1282  O   TYR A  84      -4.026   2.549  -4.461  1.00 95.66           O  
ATOM   1283  CG  TYR A  84      -7.376   3.179  -4.478  1.00 95.66           C  
ATOM   1284  CD1 TYR A  84      -7.976   1.952  -4.801  1.00 95.66           C  
ATOM   1285  HD1 TYR A  84      -8.057   1.649  -5.835  1.00 95.66           H  
ATOM   1286  CD2 TYR A  84      -7.295   3.591  -3.132  1.00 95.66           C  
ATOM   1287  HD2 TYR A  84      -6.866   4.551  -2.887  1.00 95.66           H  
ATOM   1288  CE1 TYR A  84      -8.513   1.145  -3.788  1.00 95.66           C  
ATOM   1289  HE1 TYR A  84      -8.995   0.209  -4.030  1.00 95.66           H  
ATOM   1290  CE2 TYR A  84      -7.818   2.777  -2.110  1.00 95.66           C  
ATOM   1291  HE2 TYR A  84      -7.788   3.098  -1.079  1.00 95.66           H  
ATOM   1292  OH  TYR A  84      -9.071   0.817  -1.509  1.00 95.66           O  
ATOM   1293  HH  TYR A  84      -8.786   1.015  -0.614  1.00 95.66           H  
ATOM   1294  CZ  TYR A  84      -8.454   1.566  -2.449  1.00 95.66           C  
ATOM   1295  N   TRP A  85      -4.246   4.777  -4.151  1.00 97.84           N  
ATOM   1296  H   TRP A  85      -4.663   5.615  -4.530  1.00 97.84           H  
ATOM   1297  CA  TRP A  85      -3.633   4.913  -2.836  1.00 97.84           C  
ATOM   1298  HA  TRP A  85      -3.453   3.931  -2.399  1.00 97.84           H  
ATOM   1299  C   TRP A  85      -4.589   5.695  -1.936  1.00 97.84           C  
ATOM   1300  CB  TRP A  85      -2.302   5.659  -2.973  1.00 97.84           C  
ATOM   1301  HB2 TRP A  85      -1.678   5.137  -3.698  1.00 97.84           H  
ATOM   1302  HB3 TRP A  85      -2.484   6.662  -3.359  1.00 97.84           H  
ATOM   1303  O   TRP A  85      -4.974   6.813  -2.286  1.00 97.84           O  
ATOM   1304  CG  TRP A  85      -1.543   5.755  -1.690  1.00 97.84           C  
ATOM   1305  CD1 TRP A  85      -1.470   6.827  -0.867  1.00 97.84           C  
ATOM   1306  HD1 TRP A  85      -1.944   7.780  -1.048  1.00 97.84           H  
ATOM   1307  CD2 TRP A  85      -0.755   4.711  -1.051  1.00 97.84           C  
ATOM   1308  CE2 TRP A  85      -0.248   5.205   0.181  1.00 97.84           C  
ATOM   1309  CE3 TRP A  85      -0.406   3.397  -1.406  1.00 97.84           C  
ATOM   1310  HE3 TRP A  85      -0.771   3.017  -2.349  1.00 97.84           H  
ATOM   1311  NE1 TRP A  85      -0.712   6.497   0.242  1.00 97.84           N  
ATOM   1312  HE1 TRP A  85      -0.467   7.121   0.997  1.00 97.84           H  
ATOM   1313  CH2 TRP A  85       0.870   3.116   0.655  1.00 97.84           C  
ATOM   1314  HH2 TRP A  85       1.487   2.500   1.294  1.00 97.84           H  
ATOM   1315  CZ2 TRP A  85       0.554   4.430   1.029  1.00 97.84           C  
ATOM   1316  HZ2 TRP A  85       0.924   4.836   1.959  1.00 97.84           H  
ATOM   1317  CZ3 TRP A  85       0.395   2.603  -0.560  1.00 97.84           C  
ATOM   1318  HZ3 TRP A  85       0.649   1.588  -0.829  1.00 97.84           H  
ATOM   1319  N   LEU A  86      -4.978   5.130  -0.790  1.00 97.87           N  
ATOM   1320  H   LEU A  86      -4.637   4.207  -0.565  1.00 97.87           H  
ATOM   1321  CA  LEU A  86      -6.001   5.718   0.086  1.00 97.87           C  
ATOM   1322  HA  LEU A  86      -6.911   5.855  -0.498  1.00 97.87           H  
ATOM   1323  C   LEU A  86      -5.597   7.095   0.626  1.00 97.87           C  
ATOM   1324  CB  LEU A  86      -6.281   4.732   1.235  1.00 97.87           C  
ATOM   1325  HB2 LEU A  86      -6.582   3.780   0.799  1.00 97.87           H  
ATOM   1326  HB3 LEU A  86      -5.359   4.572   1.794  1.00 97.87           H  
ATOM   1327  O   LEU A  86      -6.444   7.960   0.815  1.00 97.87           O  
ATOM   1328  CG  LEU A  86      -7.381   5.183   2.214  1.00 97.87           C  
ATOM   1329  HG  LEU A  86      -7.101   6.130   2.676  1.00 97.87           H  
ATOM   1330  CD1 LEU A  86      -8.729   5.346   1.514  1.00 97.87           C  
ATOM   1331 HD11 LEU A  86      -8.696   6.190   0.824  1.00 97.87           H  
ATOM   1332 HD12 LEU A  86      -9.505   5.553   2.251  1.00 97.87           H  
ATOM   1333 HD13 LEU A  86      -8.983   4.439   0.964  1.00 97.87           H  
ATOM   1334  CD2 LEU A  86      -7.541   4.152   3.327  1.00 97.87           C  
ATOM   1335 HD21 LEU A  86      -8.315   4.481   4.020  1.00 97.87           H  
ATOM   1336 HD22 LEU A  86      -7.832   3.189   2.907  1.00 97.87           H  
ATOM   1337 HD23 LEU A  86      -6.604   4.049   3.874  1.00 97.87           H  
ATOM   1338  N   GLY A  87      -4.298   7.302   0.836  1.00 98.52           N  
ATOM   1339  H   GLY A  87      -3.672   6.533   0.648  1.00 98.52           H  
ATOM   1340  CA  GLY A  87      -3.742   8.532   1.382  1.00 98.52           C  
ATOM   1341  HA2 GLY A  87      -2.960   8.880   0.707  1.00 98.52           H  
ATOM   1342  HA3 GLY A  87      -4.502   9.312   1.440  1.00 98.52           H  
ATOM   1343  C   GLY A  87      -3.176   8.325   2.777  1.00 98.52           C  
ATOM   1344  O   GLY A  87      -3.869   7.833   3.666  1.00 98.52           O  
ATOM   1345  N   ASN A  88      -1.922   8.725   2.987  1.00 98.90           N  
ATOM   1346  H   ASN A  88      -1.411   9.120   2.210  1.00 98.90           H  
ATOM   1347  CA  ASN A  88      -1.206   8.473   4.240  1.00 98.90           C  
ATOM   1348  HA  ASN A  88      -1.180   7.399   4.421  1.00 98.90           H  
ATOM   1349  C   ASN A  88      -1.903   9.112   5.447  1.00 98.90           C  
ATOM   1350  CB  ASN A  88       0.243   8.976   4.134  1.00 98.90           C  
ATOM   1351  HB2 ASN A  88       0.261  10.049   3.942  1.00 98.90           H  
ATOM   1352  HB3 ASN A  88       0.724   8.791   5.094  1.00 98.90           H  
ATOM   1353  O   ASN A  88      -1.935   8.517   6.517  1.00 98.90           O  
ATOM   1354  CG  ASN A  88       1.077   8.260   3.095  1.00 98.90           C  
ATOM   1355  ND2 ASN A  88       2.250   8.756   2.787  1.00 98.90           N  
ATOM   1356 HD21 ASN A  88       2.838   8.176   2.207  1.00 98.90           H  
ATOM   1357 HD22 ASN A  88       2.644   9.487   3.363  1.00 98.90           H  
ATOM   1358  OD1 ASN A  88       0.676   7.266   2.525  1.00 98.90           O  
ATOM   1359  N   LEU A  89      -2.541  10.275   5.267  1.00 98.76           N  
ATOM   1360  H   LEU A  89      -2.552  10.685   4.344  1.00 98.76           H  
ATOM   1361  CA  LEU A  89      -3.329  10.904   6.328  1.00 98.76           C  
ATOM   1362  HA  LEU A  89      -2.671  11.116   7.171  1.00 98.76           H  
ATOM   1363  C   LEU A  89      -4.445   9.977   6.832  1.00 98.76           C  
ATOM   1364  CB  LEU A  89      -3.919  12.215   5.782  1.00 98.76           C  
ATOM   1365  HB2 LEU A  89      -3.101  12.874   5.489  1.00 98.76           H  
ATOM   1366  HB3 LEU A  89      -4.504  11.986   4.891  1.00 98.76           H  
ATOM   1367  O   LEU A  89      -4.691   9.893   8.033  1.00 98.76           O  
ATOM   1368  CG  LEU A  89      -4.834  12.956   6.775  1.00 98.76           C  
ATOM   1369  HG  LEU A  89      -5.664  12.317   7.075  1.00 98.76           H  
ATOM   1370  CD1 LEU A  89      -4.076  13.406   8.027  1.00 98.76           C  
ATOM   1371 HD11 LEU A  89      -3.193  13.981   7.750  1.00 98.76           H  
ATOM   1372 HD12 LEU A  89      -4.722  14.017   8.658  1.00 98.76           H  
ATOM   1373 HD13 LEU A  89      -3.764  12.535   8.602  1.00 98.76           H  
ATOM   1374  CD2 LEU A  89      -5.427  14.191   6.097  1.00 98.76           C  
ATOM   1375 HD21 LEU A  89      -4.632  14.869   5.788  1.00 98.76           H  
ATOM   1376 HD22 LEU A  89      -6.101  14.702   6.785  1.00 98.76           H  
ATOM   1377 HD23 LEU A  89      -5.995  13.881   5.220  1.00 98.76           H  
ATOM   1378  N   TYR A  90      -5.128   9.293   5.917  1.00 98.66           N  
ATOM   1379  H   TYR A  90      -4.832   9.340   4.952  1.00 98.66           H  
ATOM   1380  CA  TYR A  90      -6.246   8.416   6.244  1.00 98.66           C  
ATOM   1381  HA  TYR A  90      -6.832   8.868   7.044  1.00 98.66           H  
ATOM   1382  C   TYR A  90      -5.768   7.059   6.751  1.00 98.66           C  
ATOM   1383  CB  TYR A  90      -7.148   8.274   5.020  1.00 98.66           C  
ATOM   1384  HB2 TYR A  90      -6.593   7.777   4.224  1.00 98.66           H  
ATOM   1385  HB3 TYR A  90      -7.990   7.635   5.284  1.00 98.66           H  
ATOM   1386  O   TYR A  90      -6.318   6.558   7.725  1.00 98.66           O  
ATOM   1387  CG  TYR A  90      -7.678   9.599   4.513  1.00 98.66           C  
ATOM   1388  CD1 TYR A  90      -8.626  10.314   5.271  1.00 98.66           C  
ATOM   1389  HD1 TYR A  90      -8.996   9.904   6.199  1.00 98.66           H  
ATOM   1390  CD2 TYR A  90      -7.234  10.113   3.280  1.00 98.66           C  
ATOM   1391  HD2 TYR A  90      -6.520   9.560   2.687  1.00 98.66           H  
ATOM   1392  CE1 TYR A  90      -9.158  11.520   4.779  1.00 98.66           C  
ATOM   1393  HE1 TYR A  90      -9.939  12.024   5.329  1.00 98.66           H  
ATOM   1394  CE2 TYR A  90      -7.754  11.325   2.793  1.00 98.66           C  
ATOM   1395  HE2 TYR A  90      -7.456  11.701   1.825  1.00 98.66           H  
ATOM   1396  OH  TYR A  90      -9.277  13.160   3.034  1.00 98.66           O  
ATOM   1397  HH  TYR A  90     -10.076  13.381   3.519  1.00 98.66           H  
ATOM   1398  CZ  TYR A  90      -8.728  12.022   3.532  1.00 98.66           C  
ATOM   1399  N   ILE A  91      -4.707   6.502   6.157  1.00 98.84           N  
ATOM   1400  H   ILE A  91      -4.309   6.965   5.353  1.00 98.84           H  
ATOM   1401  CA  ILE A  91      -4.088   5.258   6.635  1.00 98.84           C  
ATOM   1402  HA  ILE A  91      -4.844   4.473   6.638  1.00 98.84           H  
ATOM   1403  C   ILE A  91      -3.616   5.430   8.084  1.00 98.84           C  
ATOM   1404  CB  ILE A  91      -2.939   4.819   5.702  1.00 98.84           C  
ATOM   1405  HB  ILE A  91      -2.212   5.629   5.645  1.00 98.84           H  
ATOM   1406  O   ILE A  91      -3.938   4.592   8.922  1.00 98.84           O  
ATOM   1407  CG1 ILE A  91      -3.466   4.529   4.278  1.00 98.84           C  
ATOM   1408 HG12 ILE A  91      -4.123   5.334   3.949  1.00 98.84           H  
ATOM   1409 HG13 ILE A  91      -4.065   3.619   4.301  1.00 98.84           H  
ATOM   1410  CG2 ILE A  91      -2.246   3.560   6.260  1.00 98.84           C  
ATOM   1411 HG21 ILE A  91      -1.435   3.241   5.604  1.00 98.84           H  
ATOM   1412 HG22 ILE A  91      -1.804   3.754   7.237  1.00 98.84           H  
ATOM   1413 HG23 ILE A  91      -2.966   2.748   6.357  1.00 98.84           H  
ATOM   1414  CD1 ILE A  91      -2.363   4.392   3.219  1.00 98.84           C  
ATOM   1415 HD11 ILE A  91      -1.740   3.520   3.415  1.00 98.84           H  
ATOM   1416 HD12 ILE A  91      -1.741   5.288   3.212  1.00 98.84           H  
ATOM   1417 HD13 ILE A  91      -2.820   4.275   2.236  1.00 98.84           H  
ATOM   1418  N   HIS A  92      -2.943   6.541   8.404  1.00 98.84           N  
ATOM   1419  H   HIS A  92      -2.671   7.180   7.671  1.00 98.84           H  
ATOM   1420  CA  HIS A  92      -2.552   6.882   9.773  1.00 98.84           C  
ATOM   1421  HA  HIS A  92      -1.867   6.126  10.157  1.00 98.84           H  
ATOM   1422  C   HIS A  92      -3.764   6.926  10.716  1.00 98.84           C  
ATOM   1423  CB  HIS A  92      -1.821   8.232   9.767  1.00 98.84           C  
ATOM   1424  HB2 HIS A  92      -0.861   8.130   9.262  1.00 98.84           H  
ATOM   1425  HB3 HIS A  92      -2.412   8.966   9.220  1.00 98.84           H  
ATOM   1426  O   HIS A  92      -3.793   6.217  11.719  1.00 98.84           O  
ATOM   1427  CG  HIS A  92      -1.585   8.750  11.158  1.00 98.84           C  
ATOM   1428  CD2 HIS A  92      -2.205   9.818  11.742  1.00 98.84           C  
ATOM   1429  HD2 HIS A  92      -2.931  10.465  11.273  1.00 98.84           H  
ATOM   1430  ND1 HIS A  92      -0.780   8.178  12.111  1.00 98.84           N  
ATOM   1431  HD1 HIS A  92      -0.152   7.400  11.969  1.00 98.84           H  
ATOM   1432  CE1 HIS A  92      -0.888   8.903  13.235  1.00 98.84           C  
ATOM   1433  HE1 HIS A  92      -0.335   8.722  14.144  1.00 98.84           H  
ATOM   1434  NE2 HIS A  92      -1.763   9.909  13.060  1.00 98.84           N  
ATOM   1435  N   ARG A  93      -4.805   7.701  10.375  1.00 98.56           N  
ATOM   1436  H   ARG A  93      -4.733   8.238   9.523  1.00 98.56           H  
ATOM   1437  CA  ARG A  93      -6.014   7.830  11.212  1.00 98.56           C  
ATOM   1438  HA  ARG A  93      -5.736   8.208  12.195  1.00 98.56           H  
ATOM   1439  C   ARG A  93      -6.703   6.492  11.471  1.00 98.56           C  
ATOM   1440  CB  ARG A  93      -7.016   8.780  10.549  1.00 98.56           C  
ATOM   1441  HB2 ARG A  93      -7.986   8.663  11.032  1.00 98.56           H  
ATOM   1442  HB3 ARG A  93      -7.126   8.510   9.499  1.00 98.56           H  
ATOM   1443  O   ARG A  93      -7.120   6.234  12.593  1.00 98.56           O  
ATOM   1444  CG  ARG A  93      -6.601  10.246  10.676  1.00 98.56           C  
ATOM   1445  HG2 ARG A  93      -5.576  10.386  10.330  1.00 98.56           H  
ATOM   1446  HG3 ARG A  93      -6.664  10.549  11.721  1.00 98.56           H  
ATOM   1447  CD  ARG A  93      -7.557  11.088   9.831  1.00 98.56           C  
ATOM   1448  HD2 ARG A  93      -7.490  10.759   8.794  1.00 98.56           H  
ATOM   1449  HD3 ARG A  93      -8.573  10.925  10.190  1.00 98.56           H  
ATOM   1450  NE  ARG A  93      -7.223  12.517   9.911  1.00 98.56           N  
ATOM   1451  HE  ARG A  93      -6.374  12.749  10.408  1.00 98.56           H  
ATOM   1452  NH1 ARG A  93      -9.054  13.274   8.754  1.00 98.56           N  
ATOM   1453 HH11 ARG A  93      -9.369  12.320   8.650  1.00 98.56           H  
ATOM   1454 HH12 ARG A  93      -9.630  14.024   8.400  1.00 98.56           H  
ATOM   1455  NH2 ARG A  93      -7.559  14.734   9.561  1.00 98.56           N  
ATOM   1456 HH21 ARG A  93      -6.740  14.926  10.120  1.00 98.56           H  
ATOM   1457 HH22 ARG A  93      -8.141  15.486   9.220  1.00 98.56           H  
ATOM   1458  CZ  ARG A  93      -7.945  13.498   9.407  1.00 98.56           C  
ATOM   1459  N   ILE A  94      -6.819   5.651  10.443  1.00 98.38           N  
ATOM   1460  H   ILE A  94      -6.468   5.940   9.542  1.00 98.38           H  
ATOM   1461  CA  ILE A  94      -7.443   4.332  10.569  1.00 98.38           C  
ATOM   1462  HA  ILE A  94      -8.408   4.443  11.064  1.00 98.38           H  
ATOM   1463  C   ILE A  94      -6.583   3.449  11.471  1.00 98.38           C  
ATOM   1464  CB  ILE A  94      -7.693   3.697   9.182  1.00 98.38           C  
ATOM   1465  HB  ILE A  94      -6.753   3.675   8.630  1.00 98.38           H  
ATOM   1466  O   ILE A  94      -7.066   2.967  12.489  1.00 98.38           O  
ATOM   1467  CG1 ILE A  94      -8.732   4.517   8.385  1.00 98.38           C  
ATOM   1468 HG12 ILE A  94      -9.723   4.309   8.789  1.00 98.38           H  
ATOM   1469 HG13 ILE A  94      -8.548   5.585   8.506  1.00 98.38           H  
ATOM   1470  CG2 ILE A  94      -8.211   2.255   9.344  1.00 98.38           C  
ATOM   1471 HG21 ILE A  94      -8.475   1.826   8.377  1.00 98.38           H  
ATOM   1472 HG22 ILE A  94      -7.451   1.617   9.794  1.00 98.38           H  
ATOM   1473 HG23 ILE A  94      -9.098   2.245   9.978  1.00 98.38           H  
ATOM   1474  CD1 ILE A  94      -8.749   4.219   6.882  1.00 98.38           C  
ATOM   1475 HD11 ILE A  94      -9.456   4.889   6.392  1.00 98.38           H  
ATOM   1476 HD12 ILE A  94      -9.060   3.191   6.695  1.00 98.38           H  
ATOM   1477 HD13 ILE A  94      -7.756   4.381   6.462  1.00 98.38           H  
ATOM   1478  N   THR A  95      -5.300   3.290  11.152  1.00 98.52           N  
ATOM   1479  H   THR A  95      -4.943   3.775  10.341  1.00 98.52           H  
ATOM   1480  CA  THR A  95      -4.407   2.343  11.844  1.00 98.52           C  
ATOM   1481  HA  THR A  95      -4.923   1.387  11.928  1.00 98.52           H  
ATOM   1482  C   THR A  95      -4.039   2.739  13.271  1.00 98.52           C  
ATOM   1483  CB  THR A  95      -3.127   2.089  11.049  1.00 98.52           C  
ATOM   1484  HB  THR A  95      -2.487   1.431  11.637  1.00 98.52           H  
ATOM   1485  O   THR A  95      -3.616   1.886  14.037  1.00 98.52           O  
ATOM   1486  CG2 THR A  95      -3.417   1.410   9.714  1.00 98.52           C  
ATOM   1487 HG21 THR A  95      -2.486   1.332   9.153  1.00 98.52           H  
ATOM   1488 HG22 THR A  95      -4.145   1.975   9.132  1.00 98.52           H  
ATOM   1489 HG23 THR A  95      -3.800   0.407   9.904  1.00 98.52           H  
ATOM   1490  OG1 THR A  95      -2.432   3.286  10.771  1.00 98.52           O  
ATOM   1491  HG1 THR A  95      -2.965   3.790  10.151  1.00 98.52           H  
ATOM   1492  N   THR A  96      -4.245   3.998  13.661  1.00 97.69           N  
ATOM   1493  H   THR A  96      -4.487   4.681  12.957  1.00 97.69           H  
ATOM   1494  CA  THR A  96      -4.070   4.467  15.049  1.00 97.69           C  
ATOM   1495  HA  THR A  96      -3.428   3.762  15.577  1.00 97.69           H  
ATOM   1496  C   THR A  96      -5.373   4.507  15.856  1.00 97.69           C  
ATOM   1497  CB  THR A  96      -3.358   5.824  15.094  1.00 97.69           C  
ATOM   1498  HB  THR A  96      -3.309   6.166  16.128  1.00 97.69           H  
ATOM   1499  O   THR A  96      -5.340   4.726  17.065  1.00 97.69           O  
ATOM   1500  CG2 THR A  96      -1.932   5.727  14.549  1.00 97.69           C  
ATOM   1501 HG21 THR A  96      -1.931   5.514  13.480  1.00 97.69           H  
ATOM   1502 HG22 THR A  96      -1.414   6.667  14.736  1.00 97.69           H  
ATOM   1503 HG23 THR A  96      -1.395   4.932  15.066  1.00 97.69           H  
ATOM   1504  OG1 THR A  96      -4.061   6.774  14.328  1.00 97.69           O  
ATOM   1505  HG1 THR A  96      -3.831   6.610  13.410  1.00 97.69           H  
ATOM   1506  N   SER A  97      -6.527   4.227  15.232  1.00 96.29           N  
ATOM   1507  H   SER A  97      -6.493   4.070  14.235  1.00 96.29           H  
ATOM   1508  CA  SER A  97      -7.833   4.098  15.915  1.00 96.29           C  
ATOM   1509  HA  SER A  97      -7.914   4.908  16.640  1.00 96.29           H  
ATOM   1510  C   SER A  97      -8.010   2.780  16.692  1.00 96.29           C  
ATOM   1511  CB  SER A  97      -8.984   4.257  14.912  1.00 96.29           C  
ATOM   1512  HB2 SER A  97      -9.915   4.401  15.461  1.00 96.29           H  
ATOM   1513  HB3 SER A  97      -8.812   5.138  14.293  1.00 96.29           H  
ATOM   1514  O   SER A  97      -9.051   2.533  17.308  1.00 96.29           O  
ATOM   1515  OG  SER A  97      -9.111   3.107  14.086  1.00 96.29           O  
ATOM   1516  HG  SER A  97      -8.359   3.108  13.489  1.00 96.29           H  
ATOM   1517  N   GLY A  98      -7.025   1.889  16.619  1.00 95.86           N  
ATOM   1518  H   GLY A  98      -6.199   2.133  16.092  1.00 95.86           H  
ATOM   1519  CA  GLY A  98      -7.021   0.567  17.235  1.00 95.86           C  
ATOM   1520  HA2 GLY A  98      -6.864   0.659  18.309  1.00 95.86           H  
ATOM   1521  HA3 GLY A  98      -7.975   0.068  17.059  1.00 95.86           H  
ATOM   1522  C   GLY A  98      -5.903  -0.281  16.646  1.00 95.86           C  
ATOM   1523  O   GLY A  98      -5.064   0.234  15.914  1.00 95.86           O  
ATOM   1524  N   LYS A  99      -5.888  -1.580  16.935  1.00 97.69           N  
ATOM   1525  H   LYS A  99      -6.605  -1.975  17.526  1.00 97.69           H  
ATOM   1526  CA  LYS A  99      -4.905  -2.489  16.338  1.00 97.69           C  
ATOM   1527  HA  LYS A  99      -3.983  -1.943  16.134  1.00 97.69           H  
ATOM   1528  C   LYS A  99      -5.419  -3.026  15.014  1.00 97.69           C  
ATOM   1529  CB  LYS A  99      -4.572  -3.622  17.303  1.00 97.69           C  
ATOM   1530  HB2 LYS A  99      -5.483  -4.163  17.558  1.00 97.69           H  
ATOM   1531  HB3 LYS A  99      -3.881  -4.306  16.812  1.00 97.69           H  
ATOM   1532  O   LYS A  99      -6.550  -3.506  14.942  1.00 97.69           O  
ATOM   1533  CG  LYS A  99      -3.906  -3.092  18.575  1.00 97.69           C  
ATOM   1534  HG2 LYS A  99      -4.577  -2.414  19.101  1.00 97.69           H  
ATOM   1535  HG3 LYS A  99      -2.982  -2.573  18.322  1.00 97.69           H  
ATOM   1536  CD  LYS A  99      -3.602  -4.290  19.463  1.00 97.69           C  
ATOM   1537  HD2 LYS A  99      -2.926  -4.967  18.939  1.00 97.69           H  
ATOM   1538  HD3 LYS A  99      -4.536  -4.812  19.671  1.00 97.69           H  
ATOM   1539  CE  LYS A  99      -2.970  -3.834  20.770  1.00 97.69           C  
ATOM   1540  HE2 LYS A  99      -1.987  -3.411  20.560  1.00 97.69           H  
ATOM   1541  HE3 LYS A  99      -3.605  -3.065  21.209  1.00 97.69           H  
ATOM   1542  NZ  LYS A  99      -2.876  -5.000  21.670  1.00 97.69           N  
ATOM   1543  HZ1 LYS A  99      -3.805  -5.376  21.798  1.00 97.69           H  
ATOM   1544  HZ2 LYS A  99      -2.319  -5.720  21.233  1.00 97.69           H  
ATOM   1545  HZ3 LYS A  99      -2.491  -4.745  22.569  1.00 97.69           H  
ATOM   1546  N   TYR A 100      -4.578  -2.973  13.989  1.00 98.36           N  
ATOM   1547  H   TYR A 100      -3.650  -2.601  14.133  1.00 98.36           H  
ATOM   1548  CA  TYR A 100      -4.891  -3.489  12.662  1.00 98.36           C  
ATOM   1549  HA  TYR A 100      -5.831  -4.039  12.706  1.00 98.36           H  
ATOM   1550  C   TYR A 100      -3.811  -4.455  12.206  1.00 98.36           C  
ATOM   1551  CB  TYR A 100      -5.046  -2.346  11.650  1.00 98.36           C  
ATOM   1552  HB2 TYR A 100      -5.028  -2.778  10.650  1.00 98.36           H  
ATOM   1553  HB3 TYR A 100      -4.190  -1.675  11.726  1.00 98.36           H  
ATOM   1554  O   TYR A 100      -2.630  -4.148  12.315  1.00 98.36           O  
ATOM   1555  CG  TYR A 100      -6.324  -1.549  11.807  1.00 98.36           C  
ATOM   1556  CD1 TYR A 100      -7.402  -1.749  10.922  1.00 98.36           C  
ATOM   1557  HD1 TYR A 100      -7.313  -2.469  10.122  1.00 98.36           H  
ATOM   1558  CD2 TYR A 100      -6.437  -0.610  12.847  1.00 98.36           C  
ATOM   1559  HD2 TYR A 100      -5.602  -0.439  13.511  1.00 98.36           H  
ATOM   1560  CE1 TYR A 100      -8.591  -1.010  11.080  1.00 98.36           C  
ATOM   1561  HE1 TYR A 100      -9.420  -1.148  10.402  1.00 98.36           H  
ATOM   1562  CE2 TYR A 100      -7.627   0.113  13.021  1.00 98.36           C  
ATOM   1563  HE2 TYR A 100      -7.699   0.830  13.825  1.00 98.36           H  
ATOM   1564  OH  TYR A 100      -9.832   0.672  12.270  1.00 98.36           O  
ATOM   1565  HH  TYR A 100      -9.702   1.392  12.891  1.00 98.36           H  
ATOM   1566  CZ  TYR A 100      -8.703  -0.072  12.129  1.00 98.36           C  
ATOM   1567  N   GLU A 101      -4.219  -5.584  11.645  1.00 98.10           N  
ATOM   1568  H   GLU A 101      -5.213  -5.754  11.585  1.00 98.10           H  
ATOM   1569  CA  GLU A 101      -3.343  -6.465  10.878  1.00 98.10           C  
ATOM   1570  HA  GLU A 101      -2.340  -6.425  11.303  1.00 98.10           H  
ATOM   1571  C   GLU A 101      -3.241  -5.996   9.422  1.00 98.10           C  
ATOM   1572  CB  GLU A 101      -3.812  -7.924  10.983  1.00 98.10           C  
ATOM   1573  HB2 GLU A 101      -3.192  -8.527  10.319  1.00 98.10           H  
ATOM   1574  HB3 GLU A 101      -3.649  -8.271  12.004  1.00 98.10           H  
ATOM   1575  O   GLU A 101      -4.158  -5.355   8.899  1.00 98.10           O  
ATOM   1576  CG  GLU A 101      -5.291  -8.142  10.625  1.00 98.10           C  
ATOM   1577  HG2 GLU A 101      -5.483  -7.725   9.637  1.00 98.10           H  
ATOM   1578  HG3 GLU A 101      -5.910  -7.615  11.352  1.00 98.10           H  
ATOM   1579  CD  GLU A 101      -5.705  -9.617  10.640  1.00 98.10           C  
ATOM   1580  OE1 GLU A 101      -6.919  -9.895  10.517  1.00 98.10           O  
ATOM   1581  OE2 GLU A 101      -4.818 -10.496  10.673  1.00 98.10           O  
ATOM   1582  N   LEU A 102      -2.135  -6.335   8.754  1.00 98.73           N  
ATOM   1583  H   LEU A 102      -1.460  -6.914   9.234  1.00 98.73           H  
ATOM   1584  CA  LEU A 102      -1.911  -6.051   7.335  1.00 98.73           C  
ATOM   1585  HA  LEU A 102      -2.758  -5.486   6.946  1.00 98.73           H  
ATOM   1586  C   LEU A 102      -1.819  -7.346   6.540  1.00 98.73           C  
ATOM   1587  CB  LEU A 102      -0.657  -5.180   7.155  1.00 98.73           C  
ATOM   1588  HB2 LEU A 102      -0.904  -4.190   7.538  1.00 98.73           H  
ATOM   1589  HB3 LEU A 102       0.146  -5.601   7.760  1.00 98.73           H  
ATOM   1590  O   LEU A 102      -0.998  -8.218   6.822  1.00 98.73           O  
ATOM   1591  CG  LEU A 102      -0.143  -4.999   5.713  1.00 98.73           C  
ATOM   1592  HG  LEU A 102      -0.109  -5.958   5.196  1.00 98.73           H  
ATOM   1593  CD1 LEU A 102      -1.024  -4.034   4.918  1.00 98.73           C  
ATOM   1594 HD11 LEU A 102      -1.031  -3.055   5.396  1.00 98.73           H  
ATOM   1595 HD12 LEU A 102      -0.641  -3.946   3.902  1.00 98.73           H  
ATOM   1596 HD13 LEU A 102      -2.043  -4.419   4.876  1.00 98.73           H  
ATOM   1597  CD2 LEU A 102       1.275  -4.435   5.711  1.00 98.73           C  
ATOM   1598 HD21 LEU A 102       1.291  -3.474   6.224  1.00 98.73           H  
ATOM   1599 HD22 LEU A 102       1.621  -4.290   4.687  1.00 98.73           H  
ATOM   1600 HD23 LEU A 102       1.949  -5.120   6.225  1.00 98.73           H  
ATOM   1601  N   ARG A 103      -2.584  -7.405   5.456  1.00 98.33           N  
ATOM   1602  H   ARG A 103      -3.233  -6.648   5.299  1.00 98.33           H  
ATOM   1603  CA  ARG A 103      -2.480  -8.425   4.421  1.00 98.33           C  
ATOM   1604  HA  ARG A 103      -1.689  -9.127   4.684  1.00 98.33           H  
ATOM   1605  C   ARG A 103      -2.109  -7.771   3.096  1.00 98.33           C  
ATOM   1606  CB  ARG A 103      -3.801  -9.195   4.377  1.00 98.33           C  
ATOM   1607  HB2 ARG A 103      -3.985  -9.628   5.361  1.00 98.33           H  
ATOM   1608  HB3 ARG A 103      -4.615  -8.510   4.139  1.00 98.33           H  
ATOM   1609  O   ARG A 103      -2.721  -6.790   2.677  1.00 98.33           O  
ATOM   1610  CG  ARG A 103      -3.764 -10.321   3.348  1.00 98.33           C  
ATOM   1611  HG2 ARG A 103      -2.948 -11.003   3.586  1.00 98.33           H  
ATOM   1612  HG3 ARG A 103      -3.603  -9.907   2.352  1.00 98.33           H  
ATOM   1613  CD  ARG A 103      -5.088 -11.084   3.352  1.00 98.33           C  
ATOM   1614  HD2 ARG A 103      -5.255 -11.533   4.332  1.00 98.33           H  
ATOM   1615  HD3 ARG A 103      -5.905 -10.389   3.160  1.00 98.33           H  
ATOM   1616  NE  ARG A 103      -5.055 -12.101   2.295  1.00 98.33           N  
ATOM   1617  HE  ARG A 103      -5.150 -11.774   1.344  1.00 98.33           H  
ATOM   1618  NH1 ARG A 103      -4.240 -13.860   3.538  1.00 98.33           N  
ATOM   1619 HH11 ARG A 103      -4.423 -13.352   4.392  1.00 98.33           H  
ATOM   1620 HH12 ARG A 103      -3.786 -14.761   3.586  1.00 98.33           H  
ATOM   1621  NH2 ARG A 103      -4.374 -13.991   1.310  1.00 98.33           N  
ATOM   1622 HH21 ARG A 103      -4.309 -13.391   0.500  1.00 98.33           H  
ATOM   1623 HH22 ARG A 103      -3.819 -14.834   1.360  1.00 98.33           H  
ATOM   1624  CZ  ARG A 103      -4.573 -13.319   2.399  1.00 98.33           C  
ATOM   1625  N   ILE A 104      -1.117  -8.339   2.424  1.00 98.70           N  
ATOM   1626  H   ILE A 104      -0.657  -9.136   2.841  1.00 98.70           H  
ATOM   1627  CA  ILE A 104      -0.704  -7.933   1.083  1.00 98.70           C  
ATOM   1628  HA  ILE A 104      -1.319  -7.093   0.759  1.00 98.70           H  
ATOM   1629  C   ILE A 104      -0.949  -9.109   0.157  1.00 98.70           C  
ATOM   1630  CB  ILE A 104       0.765  -7.473   1.040  1.00 98.70           C  
ATOM   1631  HB  ILE A 104       1.403  -8.330   1.254  1.00 98.70           H  
ATOM   1632  O   ILE A 104      -0.217 -10.093   0.229  1.00 98.70           O  
ATOM   1633  CG1 ILE A 104       1.038  -6.400   2.114  1.00 98.70           C  
ATOM   1634 HG12 ILE A 104       0.827  -6.819   3.098  1.00 98.70           H  
ATOM   1635 HG13 ILE A 104       0.383  -5.542   1.963  1.00 98.70           H  
ATOM   1636  CG2 ILE A 104       1.107  -6.961  -0.373  1.00 98.70           C  
ATOM   1637 HG21 ILE A 104       0.857  -7.710  -1.125  1.00 98.70           H  
ATOM   1638 HG22 ILE A 104       0.546  -6.052  -0.588  1.00 98.70           H  
ATOM   1639 HG23 ILE A 104       2.176  -6.766  -0.453  1.00 98.70           H  
ATOM   1640  CD1 ILE A 104       2.492  -5.932   2.145  1.00 98.70           C  
ATOM   1641 HD11 ILE A 104       2.663  -5.386   3.073  1.00 98.70           H  
ATOM   1642 HD12 ILE A 104       3.166  -6.789   2.116  1.00 98.70           H  
ATOM   1643 HD13 ILE A 104       2.694  -5.268   1.305  1.00 98.70           H  
ATOM   1644  N   ASP A 105      -1.958  -9.015  -0.703  1.00 98.50           N  
ATOM   1645  H   ASP A 105      -2.412  -8.117  -0.791  1.00 98.50           H  
ATOM   1646  CA  ASP A 105      -2.179 -10.009  -1.751  1.00 98.50           C  
ATOM   1647  HA  ASP A 105      -1.775 -10.969  -1.430  1.00 98.50           H  
ATOM   1648  C   ASP A 105      -1.432  -9.595  -3.016  1.00 98.50           C  
ATOM   1649  CB  ASP A 105      -3.667 -10.216  -2.039  1.00 98.50           C  
ATOM   1650  HB2 ASP A 105      -4.141  -9.254  -2.235  1.00 98.50           H  
ATOM   1651  HB3 ASP A 105      -3.746 -10.835  -2.933  1.00 98.50           H  
ATOM   1652  O   ASP A 105      -1.310  -8.412  -3.321  1.00 98.50           O  
ATOM   1653  CG  ASP A 105      -4.418 -10.956  -0.937  1.00 98.50           C  
ATOM   1654  OD1 ASP A 105      -3.842 -11.814  -0.239  1.00 98.50           O  
ATOM   1655  OD2 ASP A 105      -5.640 -10.751  -0.820  1.00 98.50           O  
ATOM   1656  N   MET A 106      -0.922 -10.568  -3.763  1.00 98.07           N  
ATOM   1657  H   MET A 106      -1.062 -11.521  -3.459  1.00 98.07           H  
ATOM   1658  CA  MET A 106      -0.096 -10.351  -4.947  1.00 98.07           C  
ATOM   1659  HA  MET A 106      -0.286  -9.357  -5.352  1.00 98.07           H  
ATOM   1660  C   MET A 106      -0.432 -11.376  -6.025  1.00 98.07           C  
ATOM   1661  CB  MET A 106       1.389 -10.455  -4.572  1.00 98.07           C  
ATOM   1662  HB2 MET A 106       1.996 -10.438  -5.477  1.00 98.07           H  
ATOM   1663  HB3 MET A 106       1.560 -11.403  -4.060  1.00 98.07           H  
ATOM   1664  O   MET A 106      -0.719 -12.534  -5.728  1.00 98.07           O  
ATOM   1665  CG  MET A 106       1.847  -9.314  -3.661  1.00 98.07           C  
ATOM   1666  HG2 MET A 106       1.795  -8.378  -4.216  1.00 98.07           H  
ATOM   1667  HG3 MET A 106       1.171  -9.229  -2.810  1.00 98.07           H  
ATOM   1668  SD  MET A 106       3.521  -9.523  -3.013  1.00 98.07           S  
ATOM   1669  CE  MET A 106       3.146 -10.537  -1.560  1.00 98.07           C  
ATOM   1670  HE1 MET A 106       2.893 -11.553  -1.863  1.00 98.07           H  
ATOM   1671  HE2 MET A 106       2.314 -10.099  -1.008  1.00 98.07           H  
ATOM   1672  HE3 MET A 106       4.023 -10.542  -0.912  1.00 98.07           H  
ATOM   1673  N   VAL A 107      -0.324 -10.971  -7.288  1.00 97.01           N  
ATOM   1674  H   VAL A 107      -0.111  -9.999  -7.457  1.00 97.01           H  
ATOM   1675  CA  VAL A 107      -0.366 -11.886  -8.432  1.00 97.01           C  
ATOM   1676  HA  VAL A 107      -0.500 -12.902  -8.061  1.00 97.01           H  
ATOM   1677  C   VAL A 107       0.968 -11.830  -9.157  1.00 97.01           C  
ATOM   1678  CB  VAL A 107      -1.550 -11.606  -9.373  1.00 97.01           C  
ATOM   1679  HB  VAL A 107      -1.449 -10.608  -9.801  1.00 97.01           H  
ATOM   1680  O   VAL A 107       1.386 -10.768  -9.619  1.00 97.01           O  
ATOM   1681  CG1 VAL A 107      -1.595 -12.625 -10.520  1.00 97.01           C  
ATOM   1682 HG11 VAL A 107      -1.659 -13.636 -10.117  1.00 97.01           H  
ATOM   1683 HG12 VAL A 107      -0.704 -12.538 -11.142  1.00 97.01           H  
ATOM   1684 HG13 VAL A 107      -2.467 -12.437 -11.147  1.00 97.01           H  
ATOM   1685  CG2 VAL A 107      -2.877 -11.695  -8.607  1.00 97.01           C  
ATOM   1686 HG21 VAL A 107      -2.929 -10.910  -7.853  1.00 97.01           H  
ATOM   1687 HG22 VAL A 107      -3.723 -11.571  -9.283  1.00 97.01           H  
ATOM   1688 HG23 VAL A 107      -2.957 -12.659  -8.105  1.00 97.01           H  
ATOM   1689  N   TYR A 108       1.625 -12.979  -9.283  1.00 95.81           N  
ATOM   1690  H   TYR A 108       1.210 -13.814  -8.894  1.00 95.81           H  
ATOM   1691  CA  TYR A 108       2.892 -13.122  -9.990  1.00 95.81           C  
ATOM   1692  HA  TYR A 108       3.040 -12.261 -10.642  1.00 95.81           H  
ATOM   1693  C   TYR A 108       2.863 -14.377 -10.855  1.00 95.81           C  
ATOM   1694  CB  TYR A 108       4.048 -13.175  -8.986  1.00 95.81           C  
ATOM   1695  HB2 TYR A 108       3.894 -14.022  -8.317  1.00 95.81           H  
ATOM   1696  HB3 TYR A 108       4.032 -12.272  -8.376  1.00 95.81           H  
ATOM   1697  O   TYR A 108       2.492 -15.447 -10.383  1.00 95.81           O  
ATOM   1698  CG  TYR A 108       5.410 -13.292  -9.641  1.00 95.81           C  
ATOM   1699  CD1 TYR A 108       6.247 -14.381  -9.332  1.00 95.81           C  
ATOM   1700  HD1 TYR A 108       5.927 -15.113  -8.605  1.00 95.81           H  
ATOM   1701  CD2 TYR A 108       5.835 -12.320 -10.568  1.00 95.81           C  
ATOM   1702  HD2 TYR A 108       5.217 -11.464 -10.796  1.00 95.81           H  
ATOM   1703  CE1 TYR A 108       7.510 -14.495  -9.945  1.00 95.81           C  
ATOM   1704  HE1 TYR A 108       8.176 -15.302  -9.677  1.00 95.81           H  
ATOM   1705  CE2 TYR A 108       7.083 -12.447 -11.204  1.00 95.81           C  
ATOM   1706  HE2 TYR A 108       7.394 -11.706 -11.925  1.00 95.81           H  
ATOM   1707  OH  TYR A 108       9.116 -13.679 -11.528  1.00 95.81           O  
ATOM   1708  HH  TYR A 108       9.263 -12.953 -12.139  1.00 95.81           H  
ATOM   1709  CZ  TYR A 108       7.926 -13.531 -10.888  1.00 95.81           C  
ATOM   1710  N   LYS A 109       3.221 -14.251 -12.141  1.00 94.46           N  
ATOM   1711  H   LYS A 109       3.542 -13.344 -12.450  1.00 94.46           H  
ATOM   1712  CA  LYS A 109       3.222 -15.370 -13.107  1.00 94.46           C  
ATOM   1713  HA  LYS A 109       3.242 -14.947 -14.112  1.00 94.46           H  
ATOM   1714  C   LYS A 109       1.930 -16.209 -13.059  1.00 94.46           C  
ATOM   1715  CB  LYS A 109       4.502 -16.209 -12.923  1.00 94.46           C  
ATOM   1716  HB2 LYS A 109       4.432 -17.117 -13.521  1.00 94.46           H  
ATOM   1717  HB3 LYS A 109       4.610 -16.494 -11.877  1.00 94.46           H  
ATOM   1718  O   LYS A 109       1.970 -17.435 -13.086  1.00 94.46           O  
ATOM   1719  CG  LYS A 109       5.742 -15.437 -13.388  1.00 94.46           C  
ATOM   1720  HG2 LYS A 109       5.815 -14.491 -12.853  1.00 94.46           H  
ATOM   1721  HG3 LYS A 109       5.641 -15.227 -14.453  1.00 94.46           H  
ATOM   1722  CD  LYS A 109       7.026 -16.239 -13.151  1.00 94.46           C  
ATOM   1723  HD2 LYS A 109       7.204 -16.300 -12.077  1.00 94.46           H  
ATOM   1724  HD3 LYS A 109       6.925 -17.244 -13.559  1.00 94.46           H  
ATOM   1725  CE  LYS A 109       8.178 -15.508 -13.850  1.00 94.46           C  
ATOM   1726  HE2 LYS A 109       8.144 -15.728 -14.917  1.00 94.46           H  
ATOM   1727  HE3 LYS A 109       8.027 -14.435 -13.734  1.00 94.46           H  
ATOM   1728  NZ  LYS A 109       9.496 -15.858 -13.277  1.00 94.46           N  
ATOM   1729  HZ1 LYS A 109      10.225 -15.387 -13.793  1.00 94.46           H  
ATOM   1730  HZ2 LYS A 109       9.652 -16.855 -13.239  1.00 94.46           H  
ATOM   1731  HZ3 LYS A 109       9.538 -15.458 -12.351  1.00 94.46           H  
ATOM   1732  N   ASN A 110       0.783 -15.524 -13.005  1.00 91.91           N  
ATOM   1733  H   ASN A 110       0.855 -14.517 -13.008  1.00 91.91           H  
ATOM   1734  CA  ASN A 110      -0.572 -16.094 -12.923  1.00 91.91           C  
ATOM   1735  HA  ASN A 110      -1.259 -15.248 -12.900  1.00 91.91           H  
ATOM   1736  C   ASN A 110      -0.892 -16.892 -11.642  1.00 91.91           C  
ATOM   1737  CB  ASN A 110      -0.898 -16.888 -14.202  1.00 91.91           C  
ATOM   1738  HB2 ASN A 110      -0.321 -17.813 -14.214  1.00 91.91           H  
ATOM   1739  HB3 ASN A 110      -1.954 -17.158 -14.199  1.00 91.91           H  
ATOM   1740  O   ASN A 110      -1.950 -17.515 -11.567  1.00 91.91           O  
ATOM   1741  CG  ASN A 110      -0.632 -16.097 -15.464  1.00 91.91           C  
ATOM   1742  ND2 ASN A 110       0.155 -16.623 -16.373  1.00 91.91           N  
ATOM   1743 HD21 ASN A 110       0.572 -17.530 -16.218  1.00 91.91           H  
ATOM   1744 HD22 ASN A 110       0.303 -16.067 -17.203  1.00 91.91           H  
ATOM   1745  OD1 ASN A 110      -1.103 -14.990 -15.640  1.00 91.91           O  
ATOM   1746  N   ALA A 111      -0.022 -16.863 -10.633  1.00 95.88           N  
ATOM   1747  H   ALA A 111       0.844 -16.353 -10.736  1.00 95.88           H  
ATOM   1748  CA  ALA A 111      -0.270 -17.434  -9.316  1.00 95.88           C  
ATOM   1749  HA  ALA A 111      -1.130 -18.102  -9.368  1.00 95.88           H  
ATOM   1750  C   ALA A 111      -0.596 -16.333  -8.300  1.00 95.88           C  
ATOM   1751  CB  ALA A 111       0.937 -18.281  -8.905  1.00 95.88           C  
ATOM   1752  HB1 ALA A 111       0.773 -18.706  -7.915  1.00 95.88           H  
ATOM   1753  HB2 ALA A 111       1.831 -17.657  -8.875  1.00 95.88           H  
ATOM   1754  HB3 ALA A 111       1.088 -19.085  -9.624  1.00 95.88           H  
ATOM   1755  O   ALA A 111      -0.082 -15.215  -8.385  1.00 95.88           O  
ATOM   1756  N   GLN A 112      -1.474 -16.656  -7.350  1.00 96.37           N  
ATOM   1757  H   GLN A 112      -1.792 -17.614  -7.296  1.00 96.37           H  
ATOM   1758  CA  GLN A 112      -1.830 -15.769  -6.247  1.00 96.37           C  
ATOM   1759  HA  GLN A 112      -1.656 -14.736  -6.550  1.00 96.37           H  
ATOM   1760  C   GLN A 112      -0.941 -16.059  -5.040  1.00 96.37           C  
ATOM   1761  CB  GLN A 112      -3.317 -15.895  -5.888  1.00 96.37           C  
ATOM   1762  HB2 GLN A 112      -3.505 -15.244  -5.034  1.00 96.37           H  
ATOM   1763  HB3 GLN A 112      -3.531 -16.917  -5.575  1.00 96.37           H  
ATOM   1764  O   GLN A 112      -0.728 -17.214  -4.671  1.00 96.37           O  
ATOM   1765  CG  GLN A 112      -4.253 -15.518  -7.057  1.00 96.37           C  
ATOM   1766  HG2 GLN A 112      -4.710 -16.426  -7.450  1.00 96.37           H  
ATOM   1767  HG3 GLN A 112      -3.683 -15.060  -7.865  1.00 96.37           H  
ATOM   1768  CD  GLN A 112      -5.341 -14.524  -6.659  1.00 96.37           C  
ATOM   1769  NE2 GLN A 112      -6.592 -14.737  -7.005  1.00 96.37           N  
ATOM   1770 HE21 GLN A 112      -7.211 -13.963  -6.812  1.00 96.37           H  
ATOM   1771 HE22 GLN A 112      -6.836 -15.493  -7.629  1.00 96.37           H  
ATOM   1772  OE1 GLN A 112      -5.080 -13.513  -6.045  1.00 96.37           O  
ATOM   1773  N   HIS A 113      -0.462 -14.994  -4.419  1.00 98.07           N  
ATOM   1774  H   HIS A 113      -0.720 -14.084  -4.774  1.00 98.07           H  
ATOM   1775  CA  HIS A 113       0.434 -14.999  -3.278  1.00 98.07           C  
ATOM   1776  HA  HIS A 113       0.458 -15.989  -2.823  1.00 98.07           H  
ATOM   1777  C   HIS A 113      -0.059 -13.997  -2.241  1.00 98.07           C  
ATOM   1778  CB  HIS A 113       1.841 -14.628  -3.749  1.00 98.07           C  
ATOM   1779  HB2 HIS A 113       2.499 -14.578  -2.882  1.00 98.07           H  
ATOM   1780  HB3 HIS A 113       1.819 -13.641  -4.211  1.00 98.07           H  
ATOM   1781  O   HIS A 113      -0.843 -13.102  -2.549  1.00 98.07           O  
ATOM   1782  CG  HIS A 113       2.421 -15.605  -4.730  1.00 98.07           C  
ATOM   1783  CD2 HIS A 113       2.416 -15.487  -6.093  1.00 98.07           C  
ATOM   1784  HD2 HIS A 113       1.995 -14.668  -6.657  1.00 98.07           H  
ATOM   1785  ND1 HIS A 113       3.030 -16.797  -4.421  1.00 98.07           N  
ATOM   1786  HD1 HIS A 113       3.197 -17.153  -3.491  1.00 98.07           H  
ATOM   1787  CE1 HIS A 113       3.386 -17.384  -5.574  1.00 98.07           C  
ATOM   1788  HE1 HIS A 113       3.895 -18.333  -5.652  1.00 98.07           H  
ATOM   1789  NE2 HIS A 113       3.037 -16.623  -6.623  1.00 98.07           N  
ATOM   1790  N   PHE A 114       0.421 -14.132  -1.013  1.00 98.53           N  
ATOM   1791  H   PHE A 114       1.098 -14.863  -0.843  1.00 98.53           H  
ATOM   1792  CA  PHE A 114       0.155 -13.176   0.044  1.00 98.53           C  
ATOM   1793  HA  PHE A 114       0.155 -12.197  -0.437  1.00 98.53           H  
ATOM   1794  C   PHE A 114       1.230 -13.168   1.128  1.00 98.53           C  
ATOM   1795  CB  PHE A 114      -1.231 -13.412   0.651  1.00 98.53           C  
ATOM   1796  HB2 PHE A 114      -1.514 -12.520   1.210  1.00 98.53           H  
ATOM   1797  HB3 PHE A 114      -1.954 -13.521  -0.157  1.00 98.53           H  
ATOM   1798  O   PHE A 114       1.806 -14.217   1.449  1.00 98.53           O  
ATOM   1799  CG  PHE A 114      -1.343 -14.612   1.568  1.00 98.53           C  
ATOM   1800  CD1 PHE A 114      -1.691 -15.874   1.051  1.00 98.53           C  
ATOM   1801  HD1 PHE A 114      -1.841 -16.000  -0.011  1.00 98.53           H  
ATOM   1802  CD2 PHE A 114      -1.146 -14.451   2.951  1.00 98.53           C  
ATOM   1803  HD2 PHE A 114      -0.887 -13.483   3.355  1.00 98.53           H  
ATOM   1804  CE1 PHE A 114      -1.852 -16.968   1.921  1.00 98.53           C  
ATOM   1805  HE1 PHE A 114      -2.124 -17.938   1.531  1.00 98.53           H  
ATOM   1806  CE2 PHE A 114      -1.298 -15.545   3.816  1.00 98.53           C  
ATOM   1807  HE2 PHE A 114      -1.150 -15.412   4.877  1.00 98.53           H  
ATOM   1808  CZ  PHE A 114      -1.642 -16.806   3.302  1.00 98.53           C  
ATOM   1809  HZ  PHE A 114      -1.749 -17.642   3.977  1.00 98.53           H  
ATOM   1810  N   ALA A 115       1.428 -11.982   1.697  1.00 98.69           N  
ATOM   1811  H   ALA A 115       0.876 -11.215   1.341  1.00 98.69           H  
ATOM   1812  CA  ALA A 115       2.161 -11.706   2.927  1.00 98.69           C  
ATOM   1813  HA  ALA A 115       2.638 -12.614   3.293  1.00 98.69           H  
ATOM   1814  C   ALA A 115       1.185 -11.212   4.004  1.00 98.69           C  
ATOM   1815  CB  ALA A 115       3.248 -10.667   2.631  1.00 98.69           C  
ATOM   1816  HB1 ALA A 115       3.632 -10.258   3.566  1.00 98.69           H  
ATOM   1817  HB2 ALA A 115       2.840  -9.843   2.046  1.00 98.69           H  
ATOM   1818  HB3 ALA A 115       4.068 -11.125   2.079  1.00 98.69           H  
ATOM   1819  O   ALA A 115       0.231 -10.495   3.693  1.00 98.69           O  
ATOM   1820  N   HIS A 116       1.412 -11.592   5.259  1.00 98.52           N  
ATOM   1821  H   HIS A 116       2.189 -12.208   5.453  1.00 98.52           H  
ATOM   1822  CA  HIS A 116       0.525 -11.275   6.377  1.00 98.52           C  
ATOM   1823  HA  HIS A 116      -0.127 -10.445   6.103  1.00 98.52           H  
ATOM   1824  C   HIS A 116       1.342 -10.852   7.597  1.00 98.52           C  
ATOM   1825  CB  HIS A 116      -0.356 -12.501   6.653  1.00 98.52           C  
ATOM   1826  HB2 HIS A 116      -0.733 -12.871   5.699  1.00 98.52           H  
ATOM   1827  HB3 HIS A 116       0.255 -13.294   7.083  1.00 98.52           H  
ATOM   1828  O   HIS A 116       2.250 -11.565   8.017  1.00 98.52           O  
ATOM   1829  CG  HIS A 116      -1.564 -12.288   7.531  1.00 98.52           C  
ATOM   1830  CD2 HIS A 116      -1.939 -11.158   8.204  1.00 98.52           C  
ATOM   1831  HD2 HIS A 116      -1.439 -10.202   8.251  1.00 98.52           H  
ATOM   1832  ND1 HIS A 116      -2.521 -13.280   7.751  1.00 98.52           N  
ATOM   1833  CE1 HIS A 116      -3.434 -12.736   8.571  1.00 98.52           C  
ATOM   1834  HE1 HIS A 116      -4.307 -13.240   8.959  1.00 98.52           H  
ATOM   1835  NE2 HIS A 116      -3.104 -11.473   8.857  1.00 98.52           N  
ATOM   1836  HE2 HIS A 116      -3.616 -10.908   9.519  1.00 98.52           H  
ATOM   1837  N   TYR A 117       1.014  -9.692   8.155  1.00 98.69           N  
ATOM   1838  H   TYR A 117       0.251  -9.166   7.753  1.00 98.69           H  
ATOM   1839  CA  TYR A 117       1.645  -9.098   9.328  1.00 98.69           C  
ATOM   1840  HA  TYR A 117       2.442  -9.750   9.687  1.00 98.69           H  
ATOM   1841  C   TYR A 117       0.609  -8.927  10.435  1.00 98.69           C  
ATOM   1842  CB  TYR A 117       2.265  -7.743   8.965  1.00 98.69           C  
ATOM   1843  HB2 TYR A 117       1.469  -7.056   8.676  1.00 98.69           H  
ATOM   1844  HB3 TYR A 117       2.741  -7.328   9.853  1.00 98.69           H  
ATOM   1845  O   TYR A 117      -0.501  -8.457  10.181  1.00 98.69           O  
ATOM   1846  CG  TYR A 117       3.283  -7.809   7.845  1.00 98.69           C  
ATOM   1847  CD1 TYR A 117       4.652  -7.892   8.155  1.00 98.69           C  
ATOM   1848  HD1 TYR A 117       4.979  -7.885   9.185  1.00 98.69           H  
ATOM   1849  CD2 TYR A 117       2.859  -7.815   6.500  1.00 98.69           C  
ATOM   1850  HD2 TYR A 117       1.806  -7.740   6.270  1.00 98.69           H  
ATOM   1851  CE1 TYR A 117       5.599  -8.012   7.123  1.00 98.69           C  
ATOM   1852  HE1 TYR A 117       6.647  -8.109   7.363  1.00 98.69           H  
ATOM   1853  CE2 TYR A 117       3.803  -7.955   5.466  1.00 98.69           C  
ATOM   1854  HE2 TYR A 117       3.486  -7.991   4.434  1.00 98.69           H  
ATOM   1855  OH  TYR A 117       6.067  -8.327   4.794  1.00 98.69           O  
ATOM   1856  HH  TYR A 117       6.939  -8.471   5.169  1.00 98.69           H  
ATOM   1857  CZ  TYR A 117       5.171  -8.081   5.781  1.00 98.69           C  
ATOM   1858  N   GLN A 118       0.992  -9.287  11.659  1.00 98.11           N  
ATOM   1859  H   GLN A 118       1.911  -9.691  11.769  1.00 98.11           H  
ATOM   1860  CA  GLN A 118       0.125  -9.239  12.837  1.00 98.11           C  
ATOM   1861  HA  GLN A 118      -0.763  -9.843  12.647  1.00 98.11           H  
ATOM   1862  C   GLN A 118      -0.356  -7.825  13.173  1.00 98.11           C  
ATOM   1863  CB  GLN A 118       0.906  -9.831  14.018  1.00 98.11           C  
ATOM   1864  HB2 GLN A 118       1.773  -9.206  14.234  1.00 98.11           H  
ATOM   1865  HB3 GLN A 118       1.259 -10.825  13.744  1.00 98.11           H  
ATOM   1866  O   GLN A 118      -1.499  -7.649  13.585  1.00 98.11           O  
ATOM   1867  CG  GLN A 118       0.039  -9.938  15.277  1.00 98.11           C  
ATOM   1868  HG2 GLN A 118      -0.894 -10.439  15.020  1.00 98.11           H  
ATOM   1869  HG3 GLN A 118      -0.203  -8.942  15.648  1.00 98.11           H  
ATOM   1870  CD  GLN A 118       0.712 -10.709  16.407  1.00 98.11           C  
ATOM   1871  NE2 GLN A 118      -0.064 -11.208  17.344  1.00 98.11           N  
ATOM   1872 HE21 GLN A 118      -1.049 -10.983  17.333  1.00 98.11           H  
ATOM   1873 HE22 GLN A 118       0.398 -11.660  18.120  1.00 98.11           H  
ATOM   1874  OE1 GLN A 118       1.915 -10.921  16.470  1.00 98.11           O  
ATOM   1875  N   ASP A 119       0.508  -6.834  12.971  1.00 98.20           N  
ATOM   1876  H   ASP A 119       1.404  -7.053  12.558  1.00 98.20           H  
ATOM   1877  CA  ASP A 119       0.213  -5.429  13.216  1.00 98.20           C  
ATOM   1878  HA  ASP A 119      -0.865  -5.309  13.324  1.00 98.20           H  
ATOM   1879  C   ASP A 119       0.686  -4.586  12.033  1.00 98.20           C  
ATOM   1880  CB  ASP A 119       0.851  -4.932  14.522  1.00 98.20           C  
ATOM   1881  HB2 ASP A 119       1.937  -4.959  14.437  1.00 98.20           H  
ATOM   1882  HB3 ASP A 119       0.566  -3.890  14.671  1.00 98.20           H  
ATOM   1883  O   ASP A 119       1.641  -4.941  11.333  1.00 98.20           O  
ATOM   1884  CG  ASP A 119       0.408  -5.734  15.748  1.00 98.20           C  
ATOM   1885  OD1 ASP A 119      -0.738  -5.521  16.205  1.00 98.20           O  
ATOM   1886  OD2 ASP A 119       1.238  -6.533  16.242  1.00 98.20           O  
ATOM   1887  N   PHE A 120       0.028  -3.454  11.829  1.00 98.74           N  
ATOM   1888  H   PHE A 120      -0.837  -3.312  12.331  1.00 98.74           H  
ATOM   1889  CA  PHE A 120       0.437  -2.425  10.895  1.00 98.74           C  
ATOM   1890  HA  PHE A 120       1.526  -2.377  10.880  1.00 98.74           H  
ATOM   1891  C   PHE A 120      -0.119  -1.075  11.314  1.00 98.74           C  
ATOM   1892  CB  PHE A 120      -0.040  -2.786   9.495  1.00 98.74           C  
ATOM   1893  HB2 PHE A 120       0.553  -3.639   9.162  1.00 98.74           H  
ATOM   1894  HB3 PHE A 120      -1.082  -3.100   9.554  1.00 98.74           H  
ATOM   1895  O   PHE A 120      -1.329  -0.906  11.485  1.00 98.74           O  
ATOM   1896  CG  PHE A 120       0.076  -1.681   8.461  1.00 98.74           C  
ATOM   1897  CD1 PHE A 120      -1.039  -0.879   8.173  1.00 98.74           C  
ATOM   1898  HD1 PHE A 120      -1.944  -1.018   8.746  1.00 98.74           H  
ATOM   1899  CD2 PHE A 120       1.278  -1.462   7.769  1.00 98.74           C  
ATOM   1900  HD2 PHE A 120       2.155  -2.043   8.015  1.00 98.74           H  
ATOM   1901  CE1 PHE A 120      -0.972   0.101   7.167  1.00 98.74           C  
ATOM   1902  HE1 PHE A 120      -1.836   0.713   6.955  1.00 98.74           H  
ATOM   1903  CE2 PHE A 120       1.337  -0.506   6.739  1.00 98.74           C  
ATOM   1904  HE2 PHE A 120       2.249  -0.365   6.176  1.00 98.74           H  
ATOM   1905  CZ  PHE A 120       0.215   0.280   6.439  1.00 98.74           C  
ATOM   1906  HZ  PHE A 120       0.271   1.029   5.663  1.00 98.74           H  
ATOM   1907  N   PHE A 121       0.767  -0.094  11.401  1.00 98.83           N  
ATOM   1908  H   PHE A 121       1.744  -0.300  11.247  1.00 98.83           H  
ATOM   1909  CA  PHE A 121       0.382   1.303  11.449  1.00 98.83           C  
ATOM   1910  HA  PHE A 121      -0.514   1.428  10.841  1.00 98.83           H  
ATOM   1911  C   PHE A 121       1.457   2.165  10.808  1.00 98.83           C  
ATOM   1912  CB  PHE A 121       0.057   1.740  12.887  1.00 98.83           C  
ATOM   1913  HB2 PHE A 121      -0.405   2.727  12.854  1.00 98.83           H  
ATOM   1914  HB3 PHE A 121      -0.688   1.064  13.307  1.00 98.83           H  
ATOM   1915  O   PHE A 121       2.583   1.724  10.565  1.00 98.83           O  
ATOM   1916  CG  PHE A 121       1.246   1.796  13.823  1.00 98.83           C  
ATOM   1917  CD1 PHE A 121       1.686   0.630  14.478  1.00 98.83           C  
ATOM   1918  HD1 PHE A 121       1.181  -0.309  14.304  1.00 98.83           H  
ATOM   1919  CD2 PHE A 121       1.906   3.019  14.050  1.00 98.83           C  
ATOM   1920  HD2 PHE A 121       1.582   3.921  13.553  1.00 98.83           H  
ATOM   1921  CE1 PHE A 121       2.785   0.685  15.354  1.00 98.83           C  
ATOM   1922  HE1 PHE A 121       3.130  -0.213  15.845  1.00 98.83           H  
ATOM   1923  CE2 PHE A 121       3.000   3.073  14.929  1.00 98.83           C  
ATOM   1924  HE2 PHE A 121       3.516   4.009  15.086  1.00 98.83           H  
ATOM   1925  CZ  PHE A 121       3.443   1.908  15.577  1.00 98.83           C  
ATOM   1926  HZ  PHE A 121       4.304   1.954  16.227  1.00 98.83           H  
ATOM   1927  N   ILE A 122       1.082   3.404  10.519  1.00 98.91           N  
ATOM   1928  H   ILE A 122       0.158   3.707  10.792  1.00 98.91           H  
ATOM   1929  CA  ILE A 122       2.038   4.425  10.115  1.00 98.91           C  
ATOM   1930  HA  ILE A 122       3.038   4.021  10.270  1.00 98.91           H  
ATOM   1931  C   ILE A 122       1.914   5.621  11.040  1.00 98.91           C  
ATOM   1932  CB  ILE A 122       1.918   4.788   8.624  1.00 98.91           C  
ATOM   1933  HB  ILE A 122       2.751   5.445   8.377  1.00 98.91           H  
ATOM   1934  O   ILE A 122       0.813   5.931  11.506  1.00 98.91           O  
ATOM   1935  CG1 ILE A 122       0.610   5.543   8.311  1.00 98.91           C  
ATOM   1936 HG12 ILE A 122       0.609   6.473   8.880  1.00 98.91           H  
ATOM   1937 HG13 ILE A 122      -0.246   4.947   8.627  1.00 98.91           H  
ATOM   1938  CG2 ILE A 122       2.059   3.511   7.780  1.00 98.91           C  
ATOM   1939 HG21 ILE A 122       1.198   2.856   7.917  1.00 98.91           H  
ATOM   1940 HG22 ILE A 122       2.140   3.775   6.726  1.00 98.91           H  
ATOM   1941 HG23 ILE A 122       2.962   2.975   8.072  1.00 98.91           H  
ATOM   1942  CD1 ILE A 122       0.442   5.916   6.836  1.00 98.91           C  
ATOM   1943 HD11 ILE A 122       0.268   5.024   6.234  1.00 98.91           H  
ATOM   1944 HD12 ILE A 122      -0.415   6.582   6.737  1.00 98.91           H  
ATOM   1945 HD13 ILE A 122       1.333   6.426   6.471  1.00 98.91           H  
ATOM   1946  N   ASP A 123       3.030   6.292  11.293  1.00 98.89           N  
ATOM   1947  H   ASP A 123       3.909   5.930  10.952  1.00 98.89           H  
ATOM   1948  CA  ASP A 123       3.025   7.492  12.124  1.00 98.89           C  
ATOM   1949  HA  ASP A 123       2.468   7.275  13.035  1.00 98.89           H  
ATOM   1950  C   ASP A 123       2.298   8.660  11.439  1.00 98.89           C  
ATOM   1951  CB  ASP A 123       4.450   7.870  12.549  1.00 98.89           C  
ATOM   1952  HB2 ASP A 123       5.076   8.019  11.669  1.00 98.89           H  
ATOM   1953  HB3 ASP A 123       4.382   8.803  13.107  1.00 98.89           H  
ATOM   1954  O   ASP A 123       1.818   8.563  10.306  1.00 98.89           O  
ATOM   1955  CG  ASP A 123       5.085   6.863  13.506  1.00 98.89           C  
ATOM   1956  OD1 ASP A 123       4.343   6.272  14.316  1.00 98.89           O  
ATOM   1957  OD2 ASP A 123       6.320   6.685  13.443  1.00 98.89           O  
ATOM   1958  N   ASP A 124       2.173   9.775  12.151  1.00 98.73           N  
ATOM   1959  H   ASP A 124       2.662   9.839  13.033  1.00 98.73           H  
ATOM   1960  CA  ASP A 124       1.619  11.008  11.609  1.00 98.73           C  
ATOM   1961  HA  ASP A 124       0.719  10.754  11.050  1.00 98.73           H  
ATOM   1962  C   ASP A 124       2.582  11.696  10.620  1.00 98.73           C  
ATOM   1963  CB  ASP A 124       1.187  11.929  12.763  1.00 98.73           C  
ATOM   1964  HB2 ASP A 124       0.696  12.811  12.352  1.00 98.73           H  
ATOM   1965  HB3 ASP A 124       0.450  11.404  13.371  1.00 98.73           H  
ATOM   1966  O   ASP A 124       3.677  11.223  10.301  1.00 98.73           O  
ATOM   1967  CG  ASP A 124       2.324  12.380  13.682  1.00 98.73           C  
ATOM   1968  OD1 ASP A 124       3.508  12.233  13.300  1.00 98.73           O  
ATOM   1969  OD2 ASP A 124       1.992  12.880  14.774  1.00 98.73           O  
ATOM   1970  N   GLU A 125       2.156  12.841  10.086  1.00 98.76           N  
ATOM   1971  H   GLU A 125       1.295  13.240  10.433  1.00 98.76           H  
ATOM   1972  CA  GLU A 125       2.965  13.599   9.132  1.00 98.76           C  
ATOM   1973  HA  GLU A 125       3.306  12.911   8.357  1.00 98.76           H  
ATOM   1974  C   GLU A 125       4.219  14.224   9.763  1.00 98.76           C  
ATOM   1975  CB  GLU A 125       2.089  14.677   8.484  1.00 98.76           C  
ATOM   1976  HB2 GLU A 125       1.178  14.207   8.112  1.00 98.76           H  
ATOM   1977  HB3 GLU A 125       1.814  15.421   9.231  1.00 98.76           H  
ATOM   1978  O   GLU A 125       5.218  14.406   9.058  1.00 98.76           O  
ATOM   1979  CG  GLU A 125       2.807  15.362   7.311  1.00 98.76           C  
ATOM   1980  HG2 GLU A 125       3.167  14.586   6.635  1.00 98.76           H  
ATOM   1981  HG3 GLU A 125       3.659  15.938   7.670  1.00 98.76           H  
ATOM   1982  CD  GLU A 125       1.900  16.293   6.514  1.00 98.76           C  
ATOM   1983  OE1 GLU A 125       2.258  16.645   5.362  1.00 98.76           O  
ATOM   1984  OE2 GLU A 125       0.788  16.630   6.974  1.00 98.76           O  
ATOM   1985  N   ASP A 126       4.184  14.529  11.064  1.00 98.71           N  
ATOM   1986  H   ASP A 126       3.379  14.261  11.612  1.00 98.71           H  
ATOM   1987  CA  ASP A 126       5.317  15.106  11.796  1.00 98.71           C  
ATOM   1988  HA  ASP A 126       5.697  15.965  11.244  1.00 98.71           H  
ATOM   1989  C   ASP A 126       6.470  14.098  11.900  1.00 98.71           C  
ATOM   1990  CB  ASP A 126       4.857  15.596  13.185  1.00 98.71           C  
ATOM   1991  HB2 ASP A 126       4.323  14.795  13.695  1.00 98.71           H  
ATOM   1992  HB3 ASP A 126       5.743  15.832  13.774  1.00 98.71           H  
ATOM   1993  O   ASP A 126       7.638  14.479  11.831  1.00 98.71           O  
ATOM   1994  CG  ASP A 126       3.976  16.857  13.142  1.00 98.71           C  
ATOM   1995  OD1 ASP A 126       3.952  17.542  12.090  1.00 98.71           O  
ATOM   1996  OD2 ASP A 126       3.352  17.175  14.178  1.00 98.71           O  
ATOM   1997  N   ASN A 127       6.142  12.804  11.933  1.00 98.73           N  
ATOM   1998  H   ASN A 127       5.167  12.580  12.075  1.00 98.73           H  
ATOM   1999  CA  ASN A 127       7.085  11.687  11.856  1.00 98.73           C  
ATOM   2000  HA  ASN A 127       8.087  12.058  12.071  1.00 98.73           H  
ATOM   2001  C   ASN A 127       7.151  11.063  10.447  1.00 98.73           C  
ATOM   2002  CB  ASN A 127       6.726  10.686  12.954  1.00 98.73           C  
ATOM   2003  HB2 ASN A 127       7.380   9.815  12.909  1.00 98.73           H  
ATOM   2004  HB3 ASN A 127       5.697  10.369  12.787  1.00 98.73           H  
ATOM   2005  O   ASN A 127       7.509   9.897  10.273  1.00 98.73           O  
ATOM   2006  CG  ASN A 127       6.835  11.295  14.336  1.00 98.73           C  
ATOM   2007  ND2 ASN A 127       5.736  11.721  14.912  1.00 98.73           N  
ATOM   2008 HD21 ASN A 127       5.823  12.189  15.803  1.00 98.73           H  
ATOM   2009 HD22 ASN A 127       4.879  11.781  14.382  1.00 98.73           H  
ATOM   2010  OD1 ASN A 127       7.912  11.437  14.897  1.00 98.73           O  
ATOM   2011  N   ASN A 128       6.814  11.844   9.415  1.00 98.81           N  
ATOM   2012  H   ASN A 128       6.476  12.770   9.636  1.00 98.81           H  
ATOM   2013  CA  ASN A 128       6.937  11.471   8.003  1.00 98.81           C  
ATOM   2014  HA  ASN A 128       6.430  12.251   7.435  1.00 98.81           H  
ATOM   2015  C   ASN A 128       6.233  10.156   7.613  1.00 98.81           C  
ATOM   2016  CB  ASN A 128       8.422  11.482   7.592  1.00 98.81           C  
ATOM   2017  HB2 ASN A 128       8.974  10.797   8.235  1.00 98.81           H  
ATOM   2018  HB3 ASN A 128       8.525  11.137   6.563  1.00 98.81           H  
ATOM   2019  O   ASN A 128       6.686   9.467   6.695  1.00 98.81           O  
ATOM   2020  CG  ASN A 128       9.051  12.850   7.651  1.00 98.81           C  
ATOM   2021  ND2 ASN A 128      10.049  13.064   8.464  1.00 98.81           N  
ATOM   2022 HD21 ASN A 128      10.411  12.302   9.019  1.00 98.81           H  
ATOM   2023 HD22 ASN A 128      10.500  13.968   8.468  1.00 98.81           H  
ATOM   2024  OD1 ASN A 128       8.668  13.748   6.923  1.00 98.81           O  
ATOM   2025  N   PHE A 129       5.118   9.814   8.263  1.00 98.87           N  
ATOM   2026  H   PHE A 129       4.804  10.392   9.030  1.00 98.87           H  
ATOM   2027  CA  PHE A 129       4.362   8.588   7.998  1.00 98.87           C  
ATOM   2028  HA  PHE A 129       3.623   8.494   8.794  1.00 98.87           H  
ATOM   2029  C   PHE A 129       5.217   7.312   8.080  1.00 98.87           C  
ATOM   2030  CB  PHE A 129       3.602   8.709   6.663  1.00 98.87           C  
ATOM   2031  HB2 PHE A 129       4.322   8.733   5.845  1.00 98.87           H  
ATOM   2032  HB3 PHE A 129       3.004   7.807   6.529  1.00 98.87           H  
ATOM   2033  O   PHE A 129       5.098   6.439   7.214  1.00 98.87           O  
ATOM   2034  CG  PHE A 129       2.673   9.897   6.536  1.00 98.87           C  
ATOM   2035  CD1 PHE A 129       1.526   9.979   7.343  1.00 98.87           C  
ATOM   2036  HD1 PHE A 129       1.321   9.204   8.067  1.00 98.87           H  
ATOM   2037  CD2 PHE A 129       2.919  10.895   5.575  1.00 98.87           C  
ATOM   2038  HD2 PHE A 129       3.803  10.832   4.957  1.00 98.87           H  
ATOM   2039  CE1 PHE A 129       0.642  11.061   7.213  1.00 98.87           C  
ATOM   2040  HE1 PHE A 129      -0.217  11.121   7.864  1.00 98.87           H  
ATOM   2041  CE2 PHE A 129       2.032  11.978   5.436  1.00 98.87           C  
ATOM   2042  HE2 PHE A 129       2.242  12.757   4.718  1.00 98.87           H  
ATOM   2043  CZ  PHE A 129       0.896  12.063   6.261  1.00 98.87           C  
ATOM   2044  HZ  PHE A 129       0.232  12.912   6.188  1.00 98.87           H  
ATOM   2045  N   ALA A 130       6.119   7.217   9.063  1.00 98.86           N  
ATOM   2046  H   ALA A 130       6.209   7.967   9.733  1.00 98.86           H  
ATOM   2047  CA  ALA A 130       7.013   6.069   9.204  1.00 98.86           C  
ATOM   2048  HA  ALA A 130       7.575   5.993   8.273  1.00 98.86           H  
ATOM   2049  C   ALA A 130       6.254   4.744   9.377  1.00 98.86           C  
ATOM   2050  CB  ALA A 130       8.007   6.317  10.341  1.00 98.86           C  
ATOM   2051  HB1 ALA A 130       8.739   5.511  10.374  1.00 98.86           H  
ATOM   2052  HB2 ALA A 130       7.476   6.350  11.292  1.00 98.86           H  
ATOM   2053  HB3 ALA A 130       8.524   7.265  10.190  1.00 98.86           H  
ATOM   2054  O   ALA A 130       5.200   4.706  10.009  1.00 98.86           O  
ATOM   2055  N   LEU A 131       6.775   3.673   8.772  1.00 98.90           N  
ATOM   2056  H   LEU A 131       7.656   3.790   8.293  1.00 98.90           H  
ATOM   2057  CA  LEU A 131       6.140   2.354   8.716  1.00 98.90           C  
ATOM   2058  HA  LEU A 131       5.062   2.492   8.631  1.00 98.90           H  
ATOM   2059  C   LEU A 131       6.417   1.523   9.967  1.00 98.90           C  
ATOM   2060  CB  LEU A 131       6.653   1.617   7.466  1.00 98.90           C  
ATOM   2061  HB2 LEU A 131       6.344   2.183   6.587  1.00 98.90           H  
ATOM   2062  HB3 LEU A 131       7.743   1.603   7.494  1.00 98.90           H  
ATOM   2063  O   LEU A 131       7.576   1.318  10.322  1.00 98.90           O  
ATOM   2064  CG  LEU A 131       6.157   0.170   7.297  1.00 98.90           C  
ATOM   2065  HG  LEU A 131       6.442  -0.428   8.163  1.00 98.90           H  
ATOM   2066  CD1 LEU A 131       4.643   0.112   7.119  1.00 98.90           C  
ATOM   2067 HD11 LEU A 131       4.347   0.730   6.270  1.00 98.90           H  
ATOM   2068 HD12 LEU A 131       4.344  -0.923   6.952  1.00 98.90           H  
ATOM   2069 HD13 LEU A 131       4.141   0.466   8.019  1.00 98.90           H  
ATOM   2070  CD2 LEU A 131       6.792  -0.462   6.058  1.00 98.90           C  
ATOM   2071 HD21 LEU A 131       6.546   0.122   5.171  1.00 98.90           H  
ATOM   2072 HD22 LEU A 131       7.875  -0.488   6.183  1.00 98.90           H  
ATOM   2073 HD23 LEU A 131       6.430  -1.483   5.938  1.00 98.90           H  
ATOM   2074  N   HIS A 132       5.374   0.920  10.538  1.00 98.85           N  
ATOM   2075  H   HIS A 132       4.438   1.177  10.261  1.00 98.85           H  
ATOM   2076  CA  HIS A 132       5.503  -0.059  11.612  1.00 98.85           C  
ATOM   2077  HA  HIS A 132       6.555  -0.322  11.724  1.00 98.85           H  
ATOM   2078  C   HIS A 132       4.731  -1.338  11.300  1.00 98.85           C  
ATOM   2079  CB  HIS A 132       5.039   0.560  12.928  1.00 98.85           C  
ATOM   2080  HB2 HIS A 132       5.129  -0.179  13.724  1.00 98.85           H  
ATOM   2081  HB3 HIS A 132       3.989   0.836  12.831  1.00 98.85           H  
ATOM   2082  O   HIS A 132       3.548  -1.299  10.973  1.00 98.85           O  
ATOM   2083  CG  HIS A 132       5.824   1.785  13.317  1.00 98.85           C  
ATOM   2084  CD2 HIS A 132       5.477   3.068  13.017  1.00 98.85           C  
ATOM   2085  HD2 HIS A 132       4.602   3.387  12.470  1.00 98.85           H  
ATOM   2086  ND1 HIS A 132       7.008   1.789  14.061  1.00 98.85           N  
ATOM   2087  CE1 HIS A 132       7.326   3.089  14.203  1.00 98.85           C  
ATOM   2088  HE1 HIS A 132       8.179   3.459  14.750  1.00 98.85           H  
ATOM   2089  NE2 HIS A 132       6.425   3.876  13.593  1.00 98.85           N  
ATOM   2090  HE2 HIS A 132       6.405   4.885  13.614  1.00 98.85           H  
ATOM   2091  N   LEU A 133       5.412  -2.474  11.422  1.00 98.76           N  
ATOM   2092  H   LEU A 133       6.403  -2.406  11.604  1.00 98.76           H  
ATOM   2093  CA  LEU A 133       4.923  -3.821  11.163  1.00 98.76           C  
ATOM   2094  HA  LEU A 133       3.870  -3.783  10.881  1.00 98.76           H  
ATOM   2095  C   LEU A 133       5.058  -4.673  12.426  1.00 98.76           C  
ATOM   2096  CB  LEU A 133       5.736  -4.464  10.023  1.00 98.76           C  
ATOM   2097  HB2 LEU A 133       6.775  -4.524  10.349  1.00 98.76           H  
ATOM   2098  HB3 LEU A 133       5.387  -5.486   9.874  1.00 98.76           H  
ATOM   2099  O   LEU A 133       6.067  -4.612  13.132  1.00 98.76           O  
ATOM   2100  CG  LEU A 133       5.680  -3.720   8.681  1.00 98.76           C  
ATOM   2101  HG  LEU A 133       5.848  -2.654   8.833  1.00 98.76           H  
ATOM   2102  CD1 LEU A 133       6.781  -4.241   7.761  1.00 98.76           C  
ATOM   2103 HD11 LEU A 133       6.614  -5.290   7.518  1.00 98.76           H  
ATOM   2104 HD12 LEU A 133       6.790  -3.638   6.853  1.00 98.76           H  
ATOM   2105 HD13 LEU A 133       7.748  -4.125   8.251  1.00 98.76           H  
ATOM   2106  CD2 LEU A 133       4.330  -3.918   7.991  1.00 98.76           C  
ATOM   2107 HD21 LEU A 133       3.532  -3.605   8.664  1.00 98.76           H  
ATOM   2108 HD22 LEU A 133       4.291  -3.325   7.077  1.00 98.76           H  
ATOM   2109 HD23 LEU A 133       4.188  -4.971   7.746  1.00 98.76           H  
ATOM   2110  N   GLY A 134       4.052  -5.505  12.671  1.00 98.13           N  
ATOM   2111  H   GLY A 134       3.241  -5.440  12.074  1.00 98.13           H  
ATOM   2112  CA  GLY A 134       4.101  -6.572  13.665  1.00 98.13           C  
ATOM   2113  HA2 GLY A 134       4.616  -6.222  14.559  1.00 98.13           H  
ATOM   2114  HA3 GLY A 134       3.087  -6.847  13.954  1.00 98.13           H  
ATOM   2115  C   GLY A 134       4.814  -7.818  13.145  1.00 98.13           C  
ATOM   2116  O   GLY A 134       5.481  -7.812  12.107  1.00 98.13           O  
ATOM   2117  N   HIS A 135       4.650  -8.926  13.867  1.00 98.20           N  
ATOM   2118  H   HIS A 135       4.064  -8.893  14.689  1.00 98.20           H  
ATOM   2119  CA  HIS A 135       5.240 -10.203  13.476  1.00 98.20           C  
ATOM   2120  HA  HIS A 135       6.321 -10.079  13.409  1.00 98.20           H  
ATOM   2121  C   HIS A 135       4.738 -10.669  12.104  1.00 98.20           C  
ATOM   2122  CB  HIS A 135       4.932 -11.269  14.531  1.00 98.20           C  
ATOM   2123  HB2 HIS A 135       5.276 -12.233  14.157  1.00 98.20           H  
ATOM   2124  HB3 HIS A 135       3.852 -11.335  14.660  1.00 98.20           H  
ATOM   2125  O   HIS A 135       3.543 -10.601  11.810  1.00 98.20           O  
ATOM   2126  CG  HIS A 135       5.571 -11.051  15.880  1.00 98.20           C  
ATOM   2127  CD2 HIS A 135       6.483 -10.096  16.251  1.00 98.20           C  
ATOM   2128  HD2 HIS A 135       6.887  -9.318  15.620  1.00 98.20           H  
ATOM   2129  ND1 HIS A 135       5.335 -11.830  16.986  1.00 98.20           N  
ATOM   2130  HD1 HIS A 135       4.589 -12.506  17.063  1.00 98.20           H  
ATOM   2131  CE1 HIS A 135       6.088 -11.365  17.994  1.00 98.20           C  
ATOM   2132  HE1 HIS A 135       6.073 -11.743  19.005  1.00 98.20           H  
ATOM   2133  NE2 HIS A 135       6.816 -10.314  17.592  1.00 98.20           N  
ATOM   2134  N   PHE A 136       5.649 -11.201  11.291  1.00 98.68           N  
ATOM   2135  H   PHE A 136       6.622 -11.188  11.563  1.00 98.68           H  
ATOM   2136  CA  PHE A 136       5.301 -11.866  10.042  1.00 98.68           C  
ATOM   2137  HA  PHE A 136       4.609 -11.228   9.492  1.00 98.68           H  
ATOM   2138  C   PHE A 136       4.611 -13.203  10.335  1.00 98.68           C  
ATOM   2139  CB  PHE A 136       6.562 -12.045   9.197  1.00 98.68           C  
ATOM   2140  HB2 PHE A 136       7.103 -11.099   9.184  1.00 98.68           H  
ATOM   2141  HB3 PHE A 136       7.212 -12.787   9.660  1.00 98.68           H  
ATOM   2142  O   PHE A 136       5.178 -14.082  10.990  1.00 98.68           O  
ATOM   2143  CG  PHE A 136       6.280 -12.432   7.761  1.00 98.68           C  
ATOM   2144  CD1 PHE A 136       6.627 -13.701   7.264  1.00 98.68           C  
ATOM   2145  HD1 PHE A 136       7.056 -14.438   7.927  1.00 98.68           H  
ATOM   2146  CD2 PHE A 136       5.697 -11.487   6.903  1.00 98.68           C  
ATOM   2147  HD2 PHE A 136       5.418 -10.519   7.292  1.00 98.68           H  
ATOM   2148  CE1 PHE A 136       6.426 -14.002   5.904  1.00 98.68           C  
ATOM   2149  HE1 PHE A 136       6.700 -14.973   5.517  1.00 98.68           H  
ATOM   2150  CE2 PHE A 136       5.508 -11.780   5.546  1.00 98.68           C  
ATOM   2151  HE2 PHE A 136       5.107 -11.018   4.893  1.00 98.68           H  
ATOM   2152  CZ  PHE A 136       5.878 -13.036   5.041  1.00 98.68           C  
ATOM   2153  HZ  PHE A 136       5.743 -13.256   3.993  1.00 98.68           H  
ATOM   2154  N   LEU A 137       3.371 -13.340   9.876  1.00 98.04           N  
ATOM   2155  H   LEU A 137       3.004 -12.593   9.304  1.00 98.04           H  
ATOM   2156  CA  LEU A 137       2.510 -14.496  10.101  1.00 98.04           C  
ATOM   2157  HA  LEU A 137       2.828 -15.006  11.010  1.00 98.04           H  
ATOM   2158  C   LEU A 137       2.639 -15.517   8.961  1.00 98.04           C  
ATOM   2159  CB  LEU A 137       1.059 -14.005  10.295  1.00 98.04           C  
ATOM   2160  HB2 LEU A 137       0.401 -14.866  10.413  1.00 98.04           H  
ATOM   2161  HB3 LEU A 137       0.747 -13.477   9.394  1.00 98.04           H  
ATOM   2162  O   LEU A 137       3.422 -15.351   8.021  1.00 98.04           O  
ATOM   2163  CG  LEU A 137       0.834 -13.075  11.502  1.00 98.04           C  
ATOM   2164  HG  LEU A 137       1.414 -12.160  11.379  1.00 98.04           H  
ATOM   2165  CD1 LEU A 137      -0.645 -12.702  11.569  1.00 98.04           C  
ATOM   2166 HD11 LEU A 137      -0.839 -12.083  12.445  1.00 98.04           H  
ATOM   2167 HD12 LEU A 137      -0.921 -12.134  10.681  1.00 98.04           H  
ATOM   2168 HD13 LEU A 137      -1.268 -13.595  11.626  1.00 98.04           H  
ATOM   2169  CD2 LEU A 137       1.225 -13.743  12.825  1.00 98.04           C  
ATOM   2170 HD21 LEU A 137       0.935 -13.105  13.659  1.00 98.04           H  
ATOM   2171 HD22 LEU A 137       0.722 -14.705  12.924  1.00 98.04           H  
ATOM   2172 HD23 LEU A 137       2.306 -13.876  12.865  1.00 98.04           H  
ATOM   2173  N   ASN A 138       1.858 -16.600   9.043  1.00 97.10           N  
ATOM   2174  H   ASN A 138       1.193 -16.649   9.801  1.00 97.10           H  
ATOM   2175  CA  ASN A 138       1.836 -17.643   8.022  1.00 97.10           C  
ATOM   2176  HA  ASN A 138       2.829 -18.090   7.971  1.00 97.10           H  
ATOM   2177  C   ASN A 138       1.501 -17.053   6.643  1.00 97.10           C  
ATOM   2178  CB  ASN A 138       0.833 -18.736   8.413  1.00 97.10           C  
ATOM   2179  HB2 ASN A 138      -0.166 -18.303   8.466  1.00 97.10           H  
ATOM   2180  HB3 ASN A 138       1.091 -19.150   9.388  1.00 97.10           H  
ATOM   2181  O   ASN A 138       0.372 -16.640   6.390  1.00 97.10           O  
ATOM   2182  CG  ASN A 138       0.841 -19.867   7.398  1.00 97.10           C  
ATOM   2183  ND2 ASN A 138      -0.296 -20.453   7.110  1.00 97.10           N  
ATOM   2184 HD21 ASN A 138      -1.156 -20.107   7.510  1.00 97.10           H  
ATOM   2185 HD22 ASN A 138      -0.257 -21.179   6.409  1.00 97.10           H  
ATOM   2186  OD1 ASN A 138       1.865 -20.248   6.858  1.00 97.10           O  
ATOM   2187  N   SER A 139       2.495 -17.048   5.760  1.00 98.22           N  
ATOM   2188  H   SER A 139       3.375 -17.457   6.041  1.00 98.22           H  
ATOM   2189  CA  SER A 139       2.468 -16.371   4.467  1.00 98.22           C  
ATOM   2190  HA  SER A 139       1.449 -16.070   4.223  1.00 98.22           H  
ATOM   2191  C   SER A 139       2.974 -17.302   3.368  1.00 98.22           C  
ATOM   2192  CB  SER A 139       3.335 -15.113   4.533  1.00 98.22           C  
ATOM   2193  HB2 SER A 139       3.382 -14.651   3.547  1.00 98.22           H  
ATOM   2194  HB3 SER A 139       4.345 -15.390   4.834  1.00 98.22           H  
ATOM   2195  O   SER A 139       3.679 -18.276   3.625  1.00 98.22           O  
ATOM   2196  OG  SER A 139       2.803 -14.184   5.456  1.00 98.22           O  
ATOM   2197  HG  SER A 139       3.062 -14.456   6.340  1.00 98.22           H  
ATOM   2198  N   THR A 140       2.643 -16.994   2.116  1.00 98.29           N  
ATOM   2199  H   THR A 140       2.144 -16.128   1.968  1.00 98.29           H  
ATOM   2200  CA  THR A 140       3.084 -17.794   0.947  1.00 98.29           C  
ATOM   2201  HA  THR A 140       3.312 -18.807   1.277  1.00 98.29           H  
ATOM   2202  C   THR A 140       4.366 -17.265   0.302  1.00 98.29           C  
ATOM   2203  CB  THR A 140       1.984 -17.906  -0.112  1.00 98.29           C  
ATOM   2204  HB  THR A 140       2.362 -18.428  -0.991  1.00 98.29           H  
ATOM   2205  O   THR A 140       4.849 -17.835  -0.676  1.00 98.29           O  
ATOM   2206  CG2 THR A 140       0.749 -18.645   0.392  1.00 98.29           C  
ATOM   2207 HG21 THR A 140       0.992 -19.697   0.542  1.00 98.29           H  
ATOM   2208 HG22 THR A 140      -0.049 -18.571  -0.347  1.00 98.29           H  
ATOM   2209 HG23 THR A 140       0.416 -18.223   1.340  1.00 98.29           H  
ATOM   2210  OG1 THR A 140       1.581 -16.616  -0.481  1.00 98.29           O  
ATOM   2211  HG1 THR A 140       1.306 -16.181   0.329  1.00 98.29           H  
ATOM   2212  N   VAL A 141       4.912 -16.170   0.833  1.00 98.46           N  
ATOM   2213  H   VAL A 141       4.491 -15.796   1.672  1.00 98.46           H  
ATOM   2214  CA  VAL A 141       6.102 -15.469   0.334  1.00 98.46           C  
ATOM   2215  HA  VAL A 141       6.615 -16.105  -0.388  1.00 98.46           H  
ATOM   2216  C   VAL A 141       7.077 -15.191   1.474  1.00 98.46           C  
ATOM   2217  CB  VAL A 141       5.725 -14.158  -0.381  1.00 98.46           C  
ATOM   2218  HB  VAL A 141       6.632 -13.723  -0.801  1.00 98.46           H  
ATOM   2219  O   VAL A 141       6.724 -15.327   2.646  1.00 98.46           O  
ATOM   2220  CG1 VAL A 141       4.759 -14.423  -1.533  1.00 98.46           C  
ATOM   2221 HG11 VAL A 141       5.184 -15.162  -2.212  1.00 98.46           H  
ATOM   2222 HG12 VAL A 141       4.576 -13.495  -2.076  1.00 98.46           H  
ATOM   2223 HG13 VAL A 141       3.812 -14.794  -1.139  1.00 98.46           H  
ATOM   2224  CG2 VAL A 141       5.085 -13.136   0.560  1.00 98.46           C  
ATOM   2225 HG21 VAL A 141       4.169 -13.533   0.997  1.00 98.46           H  
ATOM   2226 HG22 VAL A 141       4.857 -12.227   0.004  1.00 98.46           H  
ATOM   2227 HG23 VAL A 141       5.771 -12.869   1.365  1.00 98.46           H  
ATOM   2228  N   LYS A 142       8.305 -14.786   1.137  1.00 98.57           N  
ATOM   2229  H   LYS A 142       8.502 -14.618   0.160  1.00 98.57           H  
ATOM   2230  CA  LYS A 142       9.256 -14.253   2.123  1.00 98.57           C  
ATOM   2231  HA  LYS A 142       9.198 -14.851   3.033  1.00 98.57           H  
ATOM   2232  C   LYS A 142       8.888 -12.825   2.507  1.00 98.57           C  
ATOM   2233  CB  LYS A 142      10.688 -14.282   1.584  1.00 98.57           C  
ATOM   2234  HB2 LYS A 142      10.752 -13.655   0.696  1.00 98.57           H  
ATOM   2235  HB3 LYS A 142      11.348 -13.856   2.340  1.00 98.57           H  
ATOM   2236  O   LYS A 142       8.262 -12.128   1.716  1.00 98.57           O  
ATOM   2237  CG  LYS A 142      11.158 -15.703   1.258  1.00 98.57           C  
ATOM   2238  HG2 LYS A 142      11.007 -16.344   2.127  1.00 98.57           H  
ATOM   2239  HG3 LYS A 142      10.588 -16.097   0.416  1.00 98.57           H  
ATOM   2240  CD  LYS A 142      12.644 -15.676   0.900  1.00 98.57           C  
ATOM   2241  HD2 LYS A 142      13.208 -15.287   1.747  1.00 98.57           H  
ATOM   2242  HD3 LYS A 142      12.794 -15.018   0.044  1.00 98.57           H  
ATOM   2243  CE  LYS A 142      13.119 -17.089   0.564  1.00 98.57           C  
ATOM   2244  HE2 LYS A 142      12.504 -17.476  -0.248  1.00 98.57           H  
ATOM   2245  HE3 LYS A 142      12.965 -17.723   1.437  1.00 98.57           H  
ATOM   2246  NZ  LYS A 142      14.547 -17.077   0.172  1.00 98.57           N  
ATOM   2247  HZ1 LYS A 142      15.107 -16.702   0.924  1.00 98.57           H  
ATOM   2248  HZ2 LYS A 142      14.865 -18.011  -0.046  1.00 98.57           H  
ATOM   2249  HZ3 LYS A 142      14.673 -16.489  -0.640  1.00 98.57           H  
ATOM   2250  N   ASP A 143       9.318 -12.402   3.688  1.00 98.52           N  
ATOM   2251  H   ASP A 143       9.821 -13.038   4.289  1.00 98.52           H  
ATOM   2252  CA  ASP A 143       9.082 -11.059   4.211  1.00 98.52           C  
ATOM   2253  HA  ASP A 143       8.054 -10.772   3.990  1.00 98.52           H  
ATOM   2254  C   ASP A 143      10.012 -10.013   3.570  1.00 98.52           C  
ATOM   2255  CB  ASP A 143       9.224 -11.103   5.736  1.00 98.52           C  
ATOM   2256  HB2 ASP A 143      10.261 -11.298   6.008  1.00 98.52           H  
ATOM   2257  HB3 ASP A 143       8.620 -11.925   6.122  1.00 98.52           H  
ATOM   2258  O   ASP A 143      11.064  -9.671   4.109  1.00 98.52           O  
ATOM   2259  CG  ASP A 143       8.754  -9.807   6.393  1.00 98.52           C  
ATOM   2260  OD1 ASP A 143       8.431  -8.832   5.663  1.00 98.52           O  
ATOM   2261  OD2 ASP A 143       8.692  -9.803   7.637  1.00 98.52           O  
ATOM   2262  N   ASP A 144       9.627  -9.509   2.396  1.00 98.62           N  
ATOM   2263  H   ASP A 144       8.793  -9.879   1.963  1.00 98.62           H  
ATOM   2264  CA  ASP A 144      10.402  -8.492   1.678  1.00 98.62           C  
ATOM   2265  HA  ASP A 144      11.450  -8.588   1.962  1.00 98.62           H  
ATOM   2266  C   ASP A 144       9.988  -7.050   2.025  1.00 98.62           C  
ATOM   2267  CB  ASP A 144      10.328  -8.715   0.163  1.00 98.62           C  
ATOM   2268  HB2 ASP A 144       9.291  -8.622  -0.158  1.00 98.62           H  
ATOM   2269  HB3 ASP A 144      10.892  -7.925  -0.333  1.00 98.62           H  
ATOM   2270  O   ASP A 144      10.548  -6.116   1.450  1.00 98.62           O  
ATOM   2271  CG  ASP A 144      10.906 -10.041  -0.330  1.00 98.62           C  
ATOM   2272  OD1 ASP A 144      11.847 -10.612   0.260  1.00 98.62           O  
ATOM   2273  OD2 ASP A 144      10.452 -10.489  -1.403  1.00 98.62           O  
ATOM   2274  N   LEU A 145       9.017  -6.839   2.925  1.00 98.65           N  
ATOM   2275  H   LEU A 145       8.617  -7.645   3.385  1.00 98.65           H  
ATOM   2276  CA  LEU A 145       8.650  -5.502   3.420  1.00 98.65           C  
ATOM   2277  HA  LEU A 145       8.983  -4.763   2.691  1.00 98.65           H  
ATOM   2278  C   LEU A 145       9.358  -5.149   4.736  1.00 98.65           C  
ATOM   2279  CB  LEU A 145       7.121  -5.391   3.556  1.00 98.65           C  
ATOM   2280  HB2 LEU A 145       6.820  -6.032   4.384  1.00 98.65           H  
ATOM   2281  HB3 LEU A 145       6.648  -5.754   2.643  1.00 98.65           H  
ATOM   2282  O   LEU A 145       9.509  -3.972   5.049  1.00 98.65           O  
ATOM   2283  CG  LEU A 145       6.592  -3.976   3.866  1.00 98.65           C  
ATOM   2284  HG  LEU A 145       7.058  -3.591   4.773  1.00 98.65           H  
ATOM   2285  CD1 LEU A 145       6.861  -2.982   2.740  1.00 98.65           C  
ATOM   2286 HD11 LEU A 145       7.935  -2.835   2.623  1.00 98.65           H  
ATOM   2287 HD12 LEU A 145       6.414  -3.352   1.818  1.00 98.65           H  
ATOM   2288 HD13 LEU A 145       6.421  -2.019   2.998  1.00 98.65           H  
ATOM   2289  CD2 LEU A 145       5.083  -4.023   4.087  1.00 98.65           C  
ATOM   2290 HD21 LEU A 145       4.730  -3.045   4.414  1.00 98.65           H  
ATOM   2291 HD22 LEU A 145       4.846  -4.751   4.862  1.00 98.65           H  
ATOM   2292 HD23 LEU A 145       4.587  -4.298   3.156  1.00 98.65           H  
ATOM   2293  N   HIS A 146       9.829  -6.137   5.500  1.00 98.28           N  
ATOM   2294  H   HIS A 146       9.581  -7.092   5.283  1.00 98.28           H  
ATOM   2295  CA  HIS A 146      10.498  -5.883   6.777  1.00 98.28           C  
ATOM   2296  HA  HIS A 146       9.810  -5.336   7.422  1.00 98.28           H  
ATOM   2297  C   HIS A 146      11.774  -5.042   6.661  1.00 98.28           C  
ATOM   2298  CB  HIS A 146      10.807  -7.220   7.438  1.00 98.28           C  
ATOM   2299  HB2 HIS A 146      11.489  -7.807   6.823  1.00 98.28           H  
ATOM   2300  HB3 HIS A 146       9.857  -7.746   7.529  1.00 98.28           H  
ATOM   2301  O   HIS A 146      12.126  -4.336   7.600  1.00 98.28           O  
ATOM   2302  CG  HIS A 146      11.342  -7.089   8.833  1.00 98.28           C  
ATOM   2303  CD2 HIS A 146      12.651  -7.106   9.230  1.00 98.28           C  
ATOM   2304  HD2 HIS A 146      13.507  -7.215   8.582  1.00 98.28           H  
ATOM   2305  ND1 HIS A 146      10.574  -6.914   9.957  1.00 98.28           N  
ATOM   2306  HD1 HIS A 146       9.565  -6.905   9.985  1.00 98.28           H  
ATOM   2307  CE1 HIS A 146      11.400  -6.824  11.010  1.00 98.28           C  
ATOM   2308  HE1 HIS A 146      11.080  -6.693  12.033  1.00 98.28           H  
ATOM   2309  NE2 HIS A 146      12.680  -6.945  10.621  1.00 98.28           N  
ATOM   2310  N   TYR A 147      12.457  -5.049   5.513  1.00 98.34           N  
ATOM   2311  H   TYR A 147      12.101  -5.595   4.741  1.00 98.34           H  
ATOM   2312  CA  TYR A 147      13.606  -4.162   5.291  1.00 98.34           C  
ATOM   2313  HA  TYR A 147      14.361  -4.371   6.049  1.00 98.34           H  
ATOM   2314  C   TYR A 147      13.236  -2.672   5.405  1.00 98.34           C  
ATOM   2315  CB  TYR A 147      14.183  -4.454   3.906  1.00 98.34           C  
ATOM   2316  HB2 TYR A 147      14.414  -5.516   3.824  1.00 98.34           H  
ATOM   2317  HB3 TYR A 147      13.406  -4.209   3.182  1.00 98.34           H  
ATOM   2318  O   TYR A 147      14.085  -1.839   5.719  1.00 98.34           O  
ATOM   2319  CG  TYR A 147      15.425  -3.660   3.562  1.00 98.34           C  
ATOM   2320  CD1 TYR A 147      15.410  -2.754   2.484  1.00 98.34           C  
ATOM   2321  HD1 TYR A 147      14.510  -2.643   1.897  1.00 98.34           H  
ATOM   2322  CD2 TYR A 147      16.582  -3.804   4.347  1.00 98.34           C  
ATOM   2323  HD2 TYR A 147      16.581  -4.490   5.182  1.00 98.34           H  
ATOM   2324  CE1 TYR A 147      16.554  -1.987   2.191  1.00 98.34           C  
ATOM   2325  HE1 TYR A 147      16.560  -1.287   1.369  1.00 98.34           H  
ATOM   2326  CE2 TYR A 147      17.717  -3.019   4.080  1.00 98.34           C  
ATOM   2327  HE2 TYR A 147      18.588  -3.103   4.712  1.00 98.34           H  
ATOM   2328  OH  TYR A 147      18.779  -1.313   2.785  1.00 98.34           O  
ATOM   2329  HH  TYR A 147      19.461  -1.482   3.439  1.00 98.34           H  
ATOM   2330  CZ  TYR A 147      17.697  -2.100   3.009  1.00 98.34           C  
ATOM   2331  N   GLN A 148      11.966  -2.340   5.175  1.00 98.12           N  
ATOM   2332  H   GLN A 148      11.332  -3.070   4.884  1.00 98.12           H  
ATOM   2333  CA  GLN A 148      11.404  -1.001   5.287  1.00 98.12           C  
ATOM   2334  HA  GLN A 148      12.204  -0.276   5.142  1.00 98.12           H  
ATOM   2335  C   GLN A 148      10.801  -0.711   6.672  1.00 98.12           C  
ATOM   2336  CB  GLN A 148      10.376  -0.784   4.168  1.00 98.12           C  
ATOM   2337  HB2 GLN A 148       9.544  -1.481   4.273  1.00 98.12           H  
ATOM   2338  HB3 GLN A 148       9.970   0.220   4.287  1.00 98.12           H  
ATOM   2339  O   GLN A 148      10.263   0.375   6.884  1.00 98.12           O  
ATOM   2340  CG  GLN A 148      10.970  -0.882   2.752  1.00 98.12           C  
ATOM   2341  HG2 GLN A 148      10.389  -0.213   2.117  1.00 98.12           H  
ATOM   2342  HG3 GLN A 148      12.006  -0.542   2.742  1.00 98.12           H  
ATOM   2343  CD  GLN A 148      10.869  -2.255   2.108  1.00 98.12           C  
ATOM   2344  NE2 GLN A 148      10.516  -2.312   0.850  1.00 98.12           N  
ATOM   2345 HE21 GLN A 148      10.086  -3.187   0.588  1.00 98.12           H  
ATOM   2346 HE22 GLN A 148      10.318  -1.464   0.337  1.00 98.12           H  
ATOM   2347  OE1 GLN A 148      11.088  -3.304   2.676  1.00 98.12           O  
ATOM   2348  N   GLN A 149      10.896  -1.640   7.630  1.00 98.37           N  
ATOM   2349  H   GLN A 149      11.374  -2.506   7.428  1.00 98.37           H  
ATOM   2350  CA  GLN A 149      10.432  -1.423   8.999  1.00 98.37           C  
ATOM   2351  HA  GLN A 149       9.356  -1.251   8.960  1.00 98.37           H  
ATOM   2352  C   GLN A 149      11.095  -0.180   9.612  1.00 98.37           C  
ATOM   2353  CB  GLN A 149      10.705  -2.685   9.841  1.00 98.37           C  
ATOM   2354  HB2 GLN A 149      11.761  -2.940   9.759  1.00 98.37           H  
ATOM   2355  HB3 GLN A 149      10.123  -3.512   9.436  1.00 98.37           H  
ATOM   2356  O   GLN A 149      12.318  -0.024   9.580  1.00 98.37           O  
ATOM   2357  CG  GLN A 149      10.386  -2.536  11.340  1.00 98.37           C  
ATOM   2358  HG2 GLN A 149      11.071  -1.813  11.783  1.00 98.37           H  
ATOM   2359  HG3 GLN A 149      10.556  -3.494  11.831  1.00 98.37           H  
ATOM   2360  CD  GLN A 149       8.955  -2.103  11.622  1.00 98.37           C  
ATOM   2361  NE2 GLN A 149       8.694  -1.503  12.764  1.00 98.37           N  
ATOM   2362 HE21 GLN A 149       9.433  -1.311  13.425  1.00 98.37           H  
ATOM   2363 HE22 GLN A 149       7.765  -1.141  12.922  1.00 98.37           H  
ATOM   2364  OE1 GLN A 149       8.064  -2.273  10.812  1.00 98.37           O  
ATOM   2365  N   GLY A 150      10.279   0.706  10.182  1.00 98.52           N  
ATOM   2366  H   GLY A 150       9.282   0.548  10.146  1.00 98.52           H  
ATOM   2367  CA  GLY A 150      10.702   1.965  10.795  1.00 98.52           C  
ATOM   2368  HA2 GLY A 150      11.530   1.772  11.477  1.00 98.52           H  
ATOM   2369  HA3 GLY A 150       9.867   2.366  11.371  1.00 98.52           H  
ATOM   2370  C   GLY A 150      11.145   3.047   9.807  1.00 98.52           C  
ATOM   2371  O   GLY A 150      11.548   4.123  10.241  1.00 98.52           O  
ATOM   2372  N   GLN A 151      11.103   2.795   8.494  1.00 98.71           N  
ATOM   2373  H   GLN A 151      10.723   1.918   8.169  1.00 98.71           H  
ATOM   2374  CA  GLN A 151      11.492   3.798   7.504  1.00 98.71           C  
ATOM   2375  HA  GLN A 151      12.372   4.321   7.878  1.00 98.71           H  
ATOM   2376  C   GLN A 151      10.398   4.842   7.320  1.00 98.71           C  
ATOM   2377  CB  GLN A 151      11.860   3.169   6.156  1.00 98.71           C  
ATOM   2378  HB2 GLN A 151      10.996   2.640   5.754  1.00 98.71           H  
ATOM   2379  HB3 GLN A 151      12.125   3.962   5.457  1.00 98.71           H  
ATOM   2380  O   GLN A 151       9.205   4.536   7.335  1.00 98.71           O  
ATOM   2381  CG  GLN A 151      13.032   2.192   6.250  1.00 98.71           C  
ATOM   2382  HG2 GLN A 151      12.736   1.325   6.841  1.00 98.71           H  
ATOM   2383  HG3 GLN A 151      13.258   1.852   5.240  1.00 98.71           H  
ATOM   2384  CD  GLN A 151      14.285   2.803   6.864  1.00 98.71           C  
ATOM   2385  NE2 GLN A 151      14.853   2.174   7.868  1.00 98.71           N  
ATOM   2386 HE21 GLN A 151      15.619   2.657   8.315  1.00 98.71           H  
ATOM   2387 HE22 GLN A 151      14.401   1.362   8.264  1.00 98.71           H  
ATOM   2388  OE1 GLN A 151      14.775   3.849   6.476  1.00 98.71           O  
ATOM   2389  N   GLN A 152      10.824   6.080   7.096  1.00 98.80           N  
ATOM   2390  H   GLN A 152      11.821   6.231   7.028  1.00 98.80           H  
ATOM   2391  CA  GLN A 152       9.946   7.200   6.783  1.00 98.80           C  
ATOM   2392  HA  GLN A 152       9.073   7.173   7.435  1.00 98.80           H  
ATOM   2393  C   GLN A 152       9.461   7.110   5.334  1.00 98.80           C  
ATOM   2394  CB  GLN A 152      10.692   8.507   7.048  1.00 98.80           C  
ATOM   2395  HB2 GLN A 152      10.079   9.345   6.714  1.00 98.80           H  
ATOM   2396  HB3 GLN A 152      11.614   8.503   6.467  1.00 98.80           H  
ATOM   2397  O   GLN A 152      10.151   6.586   4.456  1.00 98.80           O  
ATOM   2398  CG  GLN A 152      11.023   8.680   8.540  1.00 98.80           C  
ATOM   2399  HG2 GLN A 152      11.597   7.826   8.901  1.00 98.80           H  
ATOM   2400  HG3 GLN A 152      10.097   8.740   9.112  1.00 98.80           H  
ATOM   2401  CD  GLN A 152      11.843   9.934   8.792  1.00 98.80           C  
ATOM   2402  NE2 GLN A 152      13.056  10.014   8.292  1.00 98.80           N  
ATOM   2403 HE21 GLN A 152      13.555  10.878   8.451  1.00 98.80           H  
ATOM   2404 HE22 GLN A 152      13.411   9.299   7.674  1.00 98.80           H  
ATOM   2405  OE1 GLN A 152      11.402  10.882   9.418  1.00 98.80           O  
ATOM   2406  N   PHE A 153       8.266   7.630   5.060  1.00 98.87           N  
ATOM   2407  H   PHE A 153       7.742   8.098   5.786  1.00 98.87           H  
ATOM   2408  CA  PHE A 153       7.760   7.677   3.694  1.00 98.87           C  
ATOM   2409  HA  PHE A 153       7.927   6.701   3.237  1.00 98.87           H  
ATOM   2410  C   PHE A 153       8.531   8.726   2.892  1.00 98.87           C  
ATOM   2411  CB  PHE A 153       6.254   7.947   3.697  1.00 98.87           C  
ATOM   2412  HB2 PHE A 153       6.070   9.004   3.890  1.00 98.87           H  
ATOM   2413  HB3 PHE A 153       5.803   7.385   4.515  1.00 98.87           H  
ATOM   2414  O   PHE A 153       8.778   9.824   3.385  1.00 98.87           O  
ATOM   2415  CG  PHE A 153       5.566   7.523   2.415  1.00 98.87           C  
ATOM   2416  CD1 PHE A 153       5.312   8.438   1.379  1.00 98.87           C  
ATOM   2417  HD1 PHE A 153       5.625   9.467   1.480  1.00 98.87           H  
ATOM   2418  CD2 PHE A 153       5.184   6.182   2.258  1.00 98.87           C  
ATOM   2419  HD2 PHE A 153       5.413   5.469   3.036  1.00 98.87           H  
ATOM   2420  CE1 PHE A 153       4.665   8.003   0.207  1.00 98.87           C  
ATOM   2421  HE1 PHE A 153       4.485   8.700  -0.598  1.00 98.87           H  
ATOM   2422  CE2 PHE A 153       4.517   5.748   1.104  1.00 98.87           C  
ATOM   2423  HE2 PHE A 153       4.216   4.715   1.014  1.00 98.87           H  
ATOM   2424  CZ  PHE A 153       4.259   6.663   0.074  1.00 98.87           C  
ATOM   2425  HZ  PHE A 153       3.766   6.327  -0.825  1.00 98.87           H  
ATOM   2426  N   SER A 154       8.872   8.423   1.645  1.00 98.83           N  
ATOM   2427  H   SER A 154       8.680   7.490   1.310  1.00 98.83           H  
ATOM   2428  CA  SER A 154       9.599   9.328   0.752  1.00 98.83           C  
ATOM   2429  HA  SER A 154       9.674  10.317   1.204  1.00 98.83           H  
ATOM   2430  C   SER A 154       8.869   9.484  -0.575  1.00 98.83           C  
ATOM   2431  CB  SER A 154      11.023   8.824   0.540  1.00 98.83           C  
ATOM   2432  HB2 SER A 154      10.997   7.770   0.264  1.00 98.83           H  
ATOM   2433  HB3 SER A 154      11.511   9.405  -0.242  1.00 98.83           H  
ATOM   2434  O   SER A 154       8.211   8.564  -1.056  1.00 98.83           O  
ATOM   2435  OG  SER A 154      11.745   8.971   1.736  1.00 98.83           O  
ATOM   2436  HG  SER A 154      11.719   8.157   2.245  1.00 98.83           H  
ATOM   2437  N   THR A 155       8.980  10.665  -1.178  1.00 98.71           N  
ATOM   2438  H   THR A 155       9.617  11.330  -0.764  1.00 98.71           H  
ATOM   2439  CA  THR A 155       8.378  11.026  -2.473  1.00 98.71           C  
ATOM   2440  HA  THR A 155       8.184  10.120  -3.048  1.00 98.71           H  
ATOM   2441  C   THR A 155       9.347  11.889  -3.274  1.00 98.71           C  
ATOM   2442  CB  THR A 155       7.053  11.785  -2.301  1.00 98.71           C  
ATOM   2443  HB  THR A 155       6.686  12.091  -3.281  1.00 98.71           H  
ATOM   2444  O   THR A 155      10.306  12.420  -2.723  1.00 98.71           O  
ATOM   2445  CG2 THR A 155       5.970  10.944  -1.635  1.00 98.71           C  
ATOM   2446 HG21 THR A 155       6.240  10.724  -0.602  1.00 98.71           H  
ATOM   2447 HG22 THR A 155       5.024  11.485  -1.656  1.00 98.71           H  
ATOM   2448 HG23 THR A 155       5.853  10.008  -2.182  1.00 98.71           H  
ATOM   2449  OG1 THR A 155       7.247  12.932  -1.513  1.00 98.71           O  
ATOM   2450  HG1 THR A 155       8.001  12.769  -0.942  1.00 98.71           H  
ATOM   2451  N   ARG A 156       9.094  12.077  -4.573  1.00 97.08           N  
ATOM   2452  H   ARG A 156       8.302  11.602  -4.983  1.00 97.08           H  
ATOM   2453  CA  ARG A 156       9.990  12.839  -5.462  1.00 97.08           C  
ATOM   2454  HA  ARG A 156      10.957  12.337  -5.498  1.00 97.08           H  
ATOM   2455  C   ARG A 156      10.302  14.277  -5.012  1.00 97.08           C  
ATOM   2456  CB  ARG A 156       9.407  12.837  -6.879  1.00 97.08           C  
ATOM   2457  HB2 ARG A 156       9.269  11.809  -7.215  1.00 97.08           H  
ATOM   2458  HB3 ARG A 156      10.126  13.316  -7.544  1.00 97.08           H  
ATOM   2459  O   ARG A 156      11.301  14.844  -5.437  1.00 97.08           O  
ATOM   2460  CG  ARG A 156       8.079  13.598  -6.978  1.00 97.08           C  
ATOM   2461  HG2 ARG A 156       8.193  14.608  -6.585  1.00 97.08           H  
ATOM   2462  HG3 ARG A 156       7.301  13.078  -6.419  1.00 97.08           H  
ATOM   2463  CD  ARG A 156       7.680  13.701  -8.442  1.00 97.08           C  
ATOM   2464  HD2 ARG A 156       7.434  12.707  -8.814  1.00 97.08           H  
ATOM   2465  HD3 ARG A 156       8.530  14.089  -9.004  1.00 97.08           H  
ATOM   2466  NE  ARG A 156       6.521  14.585  -8.620  1.00 97.08           N  
ATOM   2467  HE  ARG A 156       6.051  14.881  -7.777  1.00 97.08           H  
ATOM   2468  NH1 ARG A 156       6.695  14.706 -10.897  1.00 97.08           N  
ATOM   2469 HH11 ARG A 156       7.420  14.005 -10.838  1.00 97.08           H  
ATOM   2470 HH12 ARG A 156       6.377  15.031 -11.799  1.00 97.08           H  
ATOM   2471  NH2 ARG A 156       5.125  15.898  -9.841  1.00 97.08           N  
ATOM   2472 HH21 ARG A 156       4.860  16.282 -10.737  1.00 97.08           H  
ATOM   2473 HH22 ARG A 156       4.737  16.254  -8.980  1.00 97.08           H  
ATOM   2474  CZ  ARG A 156       6.116  15.053  -9.782  1.00 97.08           C  
ATOM   2475  N   ASP A 157       9.426  14.883  -4.208  1.00 98.23           N  
ATOM   2476  H   ASP A 157       8.596  14.377  -3.934  1.00 98.23           H  
ATOM   2477  CA  ASP A 157       9.538  16.247  -3.676  1.00 98.23           C  
ATOM   2478  HA  ASP A 157      10.424  16.714  -4.106  1.00 98.23           H  
ATOM   2479  C   ASP A 157       9.751  16.295  -2.151  1.00 98.23           C  
ATOM   2480  CB  ASP A 157       8.323  17.088  -4.123  1.00 98.23           C  
ATOM   2481  HB2 ASP A 157       8.281  17.082  -5.213  1.00 98.23           H  
ATOM   2482  HB3 ASP A 157       8.476  18.122  -3.812  1.00 98.23           H  
ATOM   2483  O   ASP A 157       9.798  17.386  -1.582  1.00 98.23           O  
ATOM   2484  CG  ASP A 157       6.971  16.598  -3.588  1.00 98.23           C  
ATOM   2485  OD1 ASP A 157       6.769  15.367  -3.516  1.00 98.23           O  
ATOM   2486  OD2 ASP A 157       6.044  17.420  -3.408  1.00 98.23           O  
ATOM   2487  N   ARG A 158       9.897  15.138  -1.488  1.00 98.33           N  
ATOM   2488  H   ARG A 158       9.909  14.288  -2.033  1.00 98.33           H  
ATOM   2489  CA  ARG A 158      10.266  15.031  -0.068  1.00 98.33           C  
ATOM   2490  HA  ARG A 158      10.910  15.875   0.182  1.00 98.33           H  
ATOM   2491  C   ARG A 158      11.060  13.751   0.172  1.00 98.33           C  
ATOM   2492  CB  ARG A 158       9.017  15.109   0.826  1.00 98.33           C  
ATOM   2493  HB2 ARG A 158       8.418  15.965   0.515  1.00 98.33           H  
ATOM   2494  HB3 ARG A 158       8.414  14.209   0.704  1.00 98.33           H  
ATOM   2495  O   ARG A 158      10.487  12.662   0.214  1.00 98.33           O  
ATOM   2496  CG  ARG A 158       9.387  15.286   2.311  1.00 98.33           C  
ATOM   2497  HG2 ARG A 158       9.997  16.182   2.430  1.00 98.33           H  
ATOM   2498  HG3 ARG A 158       9.954  14.423   2.660  1.00 98.33           H  
ATOM   2499  CD  ARG A 158       8.107  15.434   3.141  1.00 98.33           C  
ATOM   2500  HD2 ARG A 158       7.517  16.253   2.729  1.00 98.33           H  
ATOM   2501  HD3 ARG A 158       7.545  14.505   3.044  1.00 98.33           H  
ATOM   2502  NE  ARG A 158       8.345  15.661   4.581  1.00 98.33           N  
ATOM   2503  HE  ARG A 158       9.217  15.334   4.972  1.00 98.33           H  
ATOM   2504  NH1 ARG A 158       6.266  16.515   5.102  1.00 98.33           N  
ATOM   2505 HH11 ARG A 158       5.954  16.294   4.167  1.00 98.33           H  
ATOM   2506 HH12 ARG A 158       5.605  16.768   5.822  1.00 98.33           H  
ATOM   2507  NH2 ARG A 158       7.736  16.210   6.717  1.00 98.33           N  
ATOM   2508 HH21 ARG A 158       7.011  16.418   7.389  1.00 98.33           H  
ATOM   2509 HH22 ARG A 158       8.441  15.562   7.037  1.00 98.33           H  
ATOM   2510  CZ  ARG A 158       7.460  16.130   5.452  1.00 98.33           C  
ATOM   2511  N   ASP A 159      12.366  13.924   0.309  1.00 98.33           N  
ATOM   2512  H   ASP A 159      12.732  14.865   0.301  1.00 98.33           H  
ATOM   2513  CA  ASP A 159      13.337  12.869   0.564  1.00 98.33           C  
ATOM   2514  HA  ASP A 159      13.005  11.934   0.113  1.00 98.33           H  
ATOM   2515  C   ASP A 159      13.503  12.653   2.072  1.00 98.33           C  
ATOM   2516  CB  ASP A 159      14.652  13.278  -0.107  1.00 98.33           C  
ATOM   2517  HB2 ASP A 159      14.952  14.259   0.259  1.00 98.33           H  
ATOM   2518  HB3 ASP A 159      14.484  13.354  -1.181  1.00 98.33           H  
ATOM   2519  O   ASP A 159      13.900  13.568   2.793  1.00 98.33           O  
ATOM   2520  CG  ASP A 159      15.783  12.287   0.140  1.00 98.33           C  
ATOM   2521  OD1 ASP A 159      15.461  11.130   0.485  1.00 98.33           O  
ATOM   2522  OD2 ASP A 159      16.933  12.733  -0.079  1.00 98.33           O  
ATOM   2523  N   ASN A 160      13.155  11.456   2.534  1.00 98.37           N  
ATOM   2524  H   ASN A 160      12.881  10.747   1.868  1.00 98.37           H  
ATOM   2525  CA  ASN A 160      13.310  11.014   3.915  1.00 98.37           C  
ATOM   2526  HA  ASN A 160      13.952  11.714   4.449  1.00 98.37           H  
ATOM   2527  C   ASN A 160      13.994   9.634   3.974  1.00 98.37           C  
ATOM   2528  CB  ASN A 160      11.930  10.970   4.596  1.00 98.37           C  
ATOM   2529  HB2 ASN A 160      12.069  10.690   5.640  1.00 98.37           H  
ATOM   2530  HB3 ASN A 160      11.332  10.193   4.121  1.00 98.37           H  
ATOM   2531  O   ASN A 160      13.863   8.933   4.983  1.00 98.37           O  
ATOM   2532  CG  ASN A 160      11.150  12.270   4.607  1.00 98.37           C  
ATOM   2533  ND2 ASN A 160       9.883  12.213   4.273  1.00 98.37           N  
ATOM   2534 HD21 ASN A 160       9.308  13.006   4.519  1.00 98.37           H  
ATOM   2535 HD22 ASN A 160       9.501  11.327   3.976  1.00 98.37           H  
ATOM   2536  OD1 ASN A 160      11.598  13.331   5.006  1.00 98.37           O  
ATOM   2537  N   ASP A 161      14.633   9.207   2.880  1.00 98.28           N  
ATOM   2538  H   ASP A 161      14.831   9.859   2.135  1.00 98.28           H  
ATOM   2539  CA  ASP A 161      15.175   7.860   2.753  1.00 98.28           C  
ATOM   2540  HA  ASP A 161      14.573   7.205   3.382  1.00 98.28           H  
ATOM   2541  C   ASP A 161      16.603   7.746   3.308  1.00 98.28           C  
ATOM   2542  CB  ASP A 161      14.968   7.334   1.326  1.00 98.28           C  
ATOM   2543  HB2 ASP A 161      15.145   6.258   1.333  1.00 98.28           H  
ATOM   2544  HB3 ASP A 161      13.921   7.478   1.058  1.00 98.28           H  
ATOM   2545  O   ASP A 161      17.232   8.728   3.709  1.00 98.28           O  
ATOM   2546  CG  ASP A 161      15.846   7.936   0.234  1.00 98.28           C  
ATOM   2547  OD1 ASP A 161      17.078   7.771   0.350  1.00 98.28           O  
ATOM   2548  OD2 ASP A 161      15.285   8.254  -0.844  1.00 98.28           O  
ATOM   2549  N   ALA A 162      17.098   6.512   3.421  1.00 95.35           N  
ATOM   2550  H   ALA A 162      16.560   5.751   3.032  1.00 95.35           H  
ATOM   2551  CA  ALA A 162      18.392   6.225   4.039  1.00 95.35           C  
ATOM   2552  HA  ALA A 162      18.673   7.082   4.651  1.00 95.35           H  
ATOM   2553  C   ALA A 162      19.527   6.061   3.011  1.00 95.35           C  
ATOM   2554  CB  ALA A 162      18.242   5.035   4.997  1.00 95.35           C  
ATOM   2555  HB1 ALA A 162      18.063   4.118   4.435  1.00 95.35           H  
ATOM   2556  HB2 ALA A 162      17.407   5.211   5.674  1.00 95.35           H  
ATOM   2557  HB3 ALA A 162      19.154   4.920   5.583  1.00 95.35           H  
ATOM   2558  O   ALA A 162      20.593   5.538   3.356  1.00 95.35           O  
ATOM   2559  N   PHE A 163      19.324   6.449   1.746  1.00 97.01           N  
ATOM   2560  H   PHE A 163      18.473   6.934   1.500  1.00 97.01           H  
ATOM   2561  CA  PHE A 163      20.342   6.317   0.708  1.00 97.01           C  
ATOM   2562  HA  PHE A 163      20.942   5.441   0.953  1.00 97.01           H  
ATOM   2563  C   PHE A 163      21.245   7.561   0.637  1.00 97.01           C  
ATOM   2564  CB  PHE A 163      19.691   6.023  -0.643  1.00 97.01           C  
ATOM   2565  HB2 PHE A 163      19.001   6.834  -0.877  1.00 97.01           H  
ATOM   2566  HB3 PHE A 163      19.116   5.100  -0.566  1.00 97.01           H  
ATOM   2567  O   PHE A 163      20.832   8.618   0.177  1.00 97.01           O  
ATOM   2568  CG  PHE A 163      20.665   5.883  -1.796  1.00 97.01           C  
ATOM   2569  CD1 PHE A 163      20.398   6.538  -3.008  1.00 97.01           C  
ATOM   2570  HD1 PHE A 163      19.516   7.155  -3.095  1.00 97.01           H  
ATOM   2571  CD2 PHE A 163      21.830   5.102  -1.676  1.00 97.01           C  
ATOM   2572  HD2 PHE A 163      22.048   4.594  -0.749  1.00 97.01           H  
ATOM   2573  CE1 PHE A 163      21.273   6.387  -4.096  1.00 97.01           C  
ATOM   2574  HE1 PHE A 163      21.082   6.916  -5.018  1.00 97.01           H  
ATOM   2575  CE2 PHE A 163      22.684   4.916  -2.773  1.00 97.01           C  
ATOM   2576  HE2 PHE A 163      23.551   4.278  -2.686  1.00 97.01           H  
ATOM   2577  CZ  PHE A 163      22.390   5.544  -3.994  1.00 97.01           C  
ATOM   2578  HZ  PHE A 163      23.041   5.408  -4.845  1.00 97.01           H  
ATOM   2579  N   PRO A 164      22.539   7.468   0.997  1.00 93.44           N  
ATOM   2580  CA  PRO A 164      23.394   8.656   1.087  1.00 93.44           C  
ATOM   2581  HA  PRO A 164      22.878   9.429   1.656  1.00 93.44           H  
ATOM   2582  C   PRO A 164      23.803   9.274  -0.261  1.00 93.44           C  
ATOM   2583  CB  PRO A 164      24.622   8.188   1.877  1.00 93.44           C  
ATOM   2584  HB2 PRO A 164      24.440   8.336   2.942  1.00 93.44           H  
ATOM   2585  HB3 PRO A 164      25.534   8.706   1.579  1.00 93.44           H  
ATOM   2586  O   PRO A 164      24.373  10.361  -0.273  1.00 93.44           O  
ATOM   2587  CG  PRO A 164      24.697   6.692   1.579  1.00 93.44           C  
ATOM   2588  HG2 PRO A 164      25.162   6.528   0.606  1.00 93.44           H  
ATOM   2589  HG3 PRO A 164      25.230   6.149   2.360  1.00 93.44           H  
ATOM   2590  CD  PRO A 164      23.228   6.300   1.522  1.00 93.44           C  
ATOM   2591  HD2 PRO A 164      22.872   6.092   2.531  1.00 93.44           H  
ATOM   2592  HD3 PRO A 164      23.104   5.422   0.888  1.00 93.44           H  
ATOM   2593  N   GLN A 165      23.605   8.582  -1.389  1.00 92.02           N  
ATOM   2594  H   GLN A 165      23.029   7.754  -1.344  1.00 92.02           H  
ATOM   2595  CA  GLN A 165      24.121   9.014  -2.701  1.00 92.02           C  
ATOM   2596  HA  GLN A 165      24.791   9.862  -2.557  1.00 92.02           H  
ATOM   2597  C   GLN A 165      23.027   9.526  -3.651  1.00 92.02           C  
ATOM   2598  CB  GLN A 165      24.954   7.901  -3.358  1.00 92.02           C  
ATOM   2599  HB2 GLN A 165      25.314   8.251  -4.325  1.00 92.02           H  
ATOM   2600  HB3 GLN A 165      24.312   7.038  -3.534  1.00 92.02           H  
ATOM   2601  O   GLN A 165      23.300   9.762  -4.828  1.00 92.02           O  
ATOM   2602  CG  GLN A 165      26.167   7.437  -2.547  1.00 92.02           C  
ATOM   2603  HG2 GLN A 165      26.884   8.253  -2.462  1.00 92.02           H  
ATOM   2604  HG3 GLN A 165      25.851   7.148  -1.545  1.00 92.02           H  
ATOM   2605  CD  GLN A 165      26.843   6.247  -3.221  1.00 92.02           C  
ATOM   2606  NE2 GLN A 165      26.919   5.107  -2.568  1.00 92.02           N  
ATOM   2607 HE21 GLN A 165      27.359   4.348  -3.069  1.00 92.02           H  
ATOM   2608 HE22 GLN A 165      26.527   5.020  -1.642  1.00 92.02           H  
ATOM   2609  OE1 GLN A 165      27.308   6.302  -4.346  1.00 92.02           O  
ATOM   2610  N   GLY A 166      21.791   9.686  -3.183  1.00 93.06           N  
ATOM   2611  H   GLY A 166      21.577   9.498  -2.215  1.00 93.06           H  
ATOM   2612  CA  GLY A 166      20.689  10.136  -4.024  1.00 93.06           C  
ATOM   2613  HA2 GLY A 166      20.690   9.571  -4.957  1.00 93.06           H  
ATOM   2614  HA3 GLY A 166      20.815  11.194  -4.254  1.00 93.06           H  
ATOM   2615  C   GLY A 166      19.343   9.949  -3.346  1.00 93.06           C  
ATOM   2616  O   GLY A 166      19.288   9.731  -2.150  1.00 93.06           O  
ATOM   2617  N   GLN A 167      18.273  10.016  -4.135  1.00 96.81           N  
ATOM   2618  H   GLN A 167      18.402  10.154  -5.127  1.00 96.81           H  
ATOM   2619  CA  GLN A 167      16.902   9.958  -3.629  1.00 96.81           C  
ATOM   2620  HA  GLN A 167      16.904   9.819  -2.548  1.00 96.81           H  
ATOM   2621  C   GLN A 167      16.189   8.774  -4.264  1.00 96.81           C  
ATOM   2622  CB  GLN A 167      16.176  11.277  -3.928  1.00 96.81           C  
ATOM   2623  HB2 GLN A 167      16.032  11.388  -5.002  1.00 96.81           H  
ATOM   2624  HB3 GLN A 167      15.203  11.260  -3.437  1.00 96.81           H  
ATOM   2625  O   GLN A 167      15.974   8.744  -5.481  1.00 96.81           O  
ATOM   2626  CG  GLN A 167      16.984  12.474  -3.419  1.00 96.81           C  
ATOM   2627  HG2 GLN A 167      17.278  12.285  -2.387  1.00 96.81           H  
ATOM   2628  HG3 GLN A 167      17.900  12.582  -4.001  1.00 96.81           H  
ATOM   2629  CD  GLN A 167      16.244  13.793  -3.510  1.00 96.81           C  
ATOM   2630  NE2 GLN A 167      16.674  14.779  -2.765  1.00 96.81           N  
ATOM   2631 HE21 GLN A 167      17.230  14.507  -1.968  1.00 96.81           H  
ATOM   2632 HE22 GLN A 167      16.092  15.604  -2.744  1.00 96.81           H  
ATOM   2633  OE1 GLN A 167      15.323  13.985  -4.286  1.00 96.81           O  
ATOM   2634  N   CYS A 168      15.813   7.795  -3.454  1.00 98.06           N  
ATOM   2635  H   CYS A 168      15.928   7.937  -2.461  1.00 98.06           H  
ATOM   2636  CA  CYS A 168      15.199   6.549  -3.891  1.00 98.06           C  
ATOM   2637  HA  CYS A 168      15.878   6.031  -4.568  1.00 98.06           H  
ATOM   2638  C   CYS A 168      13.890   6.805  -4.637  1.00 98.06           C  
ATOM   2639  CB  CYS A 168      14.957   5.663  -2.669  1.00 98.06           C  
ATOM   2640  HB2 CYS A 168      14.326   6.185  -1.949  1.00 98.06           H  
ATOM   2641  HB3 CYS A 168      14.461   4.742  -2.975  1.00 98.06           H  
ATOM   2642  O   CYS A 168      13.661   6.220  -5.692  1.00 98.06           O  
ATOM   2643  SG  CYS A 168      16.543   5.268  -1.893  1.00 98.06           S  
ATOM   2644  HG  CYS A 168      16.714   6.421  -1.240  1.00 98.06           H  
ATOM   2645  N   ALA A 169      13.067   7.741  -4.161  1.00 97.79           N  
ATOM   2646  H   ALA A 169      13.310   8.191  -3.290  1.00 97.79           H  
ATOM   2647  CA  ALA A 169      11.808   8.078  -4.824  1.00 97.79           C  
ATOM   2648  HA  ALA A 169      11.216   7.167  -4.919  1.00 97.79           H  
ATOM   2649  C   ALA A 169      12.001   8.629  -6.251  1.00 97.79           C  
ATOM   2650  CB  ALA A 169      11.042   9.058  -3.934  1.00 97.79           C  
ATOM   2651  HB1 ALA A 169      10.070   9.256  -4.384  1.00 97.79           H  
ATOM   2652  HB2 ALA A 169      10.893   8.626  -2.945  1.00 97.79           H  
ATOM   2653  HB3 ALA A 169      11.598   9.991  -3.838  1.00 97.79           H  
ATOM   2654  O   ALA A 169      11.169   8.373  -7.119  1.00 97.79           O  
ATOM   2655  N   ASN A 170      13.113   9.327  -6.517  1.00 95.53           N  
ATOM   2656  H   ASN A 170      13.785   9.450  -5.773  1.00 95.53           H  
ATOM   2657  CA  ASN A 170      13.476   9.788  -7.863  1.00 95.53           C  
ATOM   2658  HA  ASN A 170      12.572  10.068  -8.404  1.00 95.53           H  
ATOM   2659  C   ASN A 170      14.136   8.684  -8.701  1.00 95.53           C  
ATOM   2660  CB  ASN A 170      14.387  11.025  -7.740  1.00 95.53           C  
ATOM   2661  HB2 ASN A 170      15.176  10.840  -7.011  1.00 95.53           H  
ATOM   2662  HB3 ASN A 170      14.856  11.221  -8.704  1.00 95.53           H  
ATOM   2663  O   ASN A 170      13.976   8.653  -9.919  1.00 95.53           O  
ATOM   2664  CG  ASN A 170      13.607  12.273  -7.368  1.00 95.53           C  
ATOM   2665  ND2 ASN A 170      14.174  13.216  -6.663  1.00 95.53           N  
ATOM   2666 HD21 ASN A 170      15.033  13.080  -6.149  1.00 95.53           H  
ATOM   2667 HD22 ASN A 170      13.557  13.950  -6.345  1.00 95.53           H  
ATOM   2668  OD1 ASN A 170      12.459  12.440  -7.732  1.00 95.53           O  
ATOM   2669  N   LEU A 171      14.867   7.763  -8.068  1.00 95.29           N  
ATOM   2670  H   LEU A 171      15.001   7.857  -7.072  1.00 95.29           H  
ATOM   2671  CA  LEU A 171      15.470   6.619  -8.752  1.00 95.29           C  
ATOM   2672  HA  LEU A 171      15.926   6.963  -9.680  1.00 95.29           H  
ATOM   2673  C   LEU A 171      14.448   5.557  -9.156  1.00 95.29           C  
ATOM   2674  CB  LEU A 171      16.544   5.980  -7.862  1.00 95.29           C  
ATOM   2675  HB2 LEU A 171      16.118   5.798  -6.875  1.00 95.29           H  
ATOM   2676  HB3 LEU A 171      16.815   5.010  -8.280  1.00 95.29           H  
ATOM   2677  O   LEU A 171      14.656   4.915 -10.180  1.00 95.29           O  
ATOM   2678  CG  LEU A 171      17.824   6.814  -7.717  1.00 95.29           C  
ATOM   2679  HG  LEU A 171      17.586   7.810  -7.343  1.00 95.29           H  
ATOM   2680  CD1 LEU A 171      18.745   6.123  -6.718  1.00 95.29           C  
ATOM   2681 HD11 LEU A 171      18.273   6.101  -5.735  1.00 95.29           H  
ATOM   2682 HD12 LEU A 171      19.678   6.682  -6.647  1.00 95.29           H  
ATOM   2683 HD13 LEU A 171      18.959   5.102  -7.036  1.00 95.29           H  
ATOM   2684  CD2 LEU A 171      18.584   6.957  -9.041  1.00 95.29           C  
ATOM   2685 HD21 LEU A 171      18.781   5.973  -9.465  1.00 95.29           H  
ATOM   2686 HD22 LEU A 171      19.529   7.472  -8.865  1.00 95.29           H  
ATOM   2687 HD23 LEU A 171      18.001   7.553  -9.744  1.00 95.29           H  
ATOM   2688  N   TYR A 172      13.377   5.371  -8.381  1.00 95.61           N  
ATOM   2689  H   TYR A 172      13.349   5.868  -7.502  1.00 95.61           H  
ATOM   2690  CA  TYR A 172      12.370   4.324  -8.594  1.00 95.61           C  
ATOM   2691  HA  TYR A 172      12.706   3.711  -9.430  1.00 95.61           H  
ATOM   2692  C   TYR A 172      10.992   4.846  -9.017  1.00 95.61           C  
ATOM   2693  CB  TYR A 172      12.316   3.382  -7.386  1.00 95.61           C  
ATOM   2694  HB2 TYR A 172      11.629   2.564  -7.602  1.00 95.61           H  
ATOM   2695  HB3 TYR A 172      11.925   3.932  -6.530  1.00 95.61           H  
ATOM   2696  O   TYR A 172      10.080   4.048  -9.224  1.00 95.61           O  
ATOM   2697  CG  TYR A 172      13.664   2.784  -7.039  1.00 95.61           C  
ATOM   2698  CD1 TYR A 172      14.319   1.928  -7.945  1.00 95.61           C  
ATOM   2699  HD1 TYR A 172      13.842   1.670  -8.879  1.00 95.61           H  
ATOM   2700  CD2 TYR A 172      14.292   3.141  -5.834  1.00 95.61           C  
ATOM   2701  HD2 TYR A 172      13.787   3.797  -5.141  1.00 95.61           H  
ATOM   2702  CE1 TYR A 172      15.594   1.415  -7.640  1.00 95.61           C  
ATOM   2703  HE1 TYR A 172      16.102   0.759  -8.332  1.00 95.61           H  
ATOM   2704  CE2 TYR A 172      15.583   2.672  -5.547  1.00 95.61           C  
ATOM   2705  HE2 TYR A 172      16.075   3.015  -4.649  1.00 95.61           H  
ATOM   2706  OH  TYR A 172      17.474   1.314  -6.163  1.00 95.61           O  
ATOM   2707  HH  TYR A 172      17.820   1.699  -5.354  1.00 95.61           H  
ATOM   2708  CZ  TYR A 172      16.229   1.787  -6.439  1.00 95.61           C  
ATOM   2709  N   ASP A 173      10.863   6.164  -9.197  1.00 93.91           N  
ATOM   2710  H   ASP A 173      11.659   6.745  -8.975  1.00 93.91           H  
ATOM   2711  CA  ASP A 173       9.679   6.860  -9.717  1.00 93.91           C  
ATOM   2712  HA  ASP A 173       9.858   7.923  -9.558  1.00 93.91           H  
ATOM   2713  C   ASP A 173       8.369   6.573  -8.950  1.00 93.91           C  
ATOM   2714  CB  ASP A 173       9.565   6.659 -11.240  1.00 93.91           C  
ATOM   2715  HB2 ASP A 173       9.547   5.592 -11.465  1.00 93.91           H  
ATOM   2716  HB3 ASP A 173       8.633   7.110 -11.580  1.00 93.91           H  
ATOM   2717  O   ASP A 173       7.273   6.621  -9.500  1.00 93.91           O  
ATOM   2718  CG  ASP A 173      10.664   7.331 -12.052  1.00 93.91           C  
ATOM   2719  OD1 ASP A 173      10.881   8.543 -11.841  1.00 93.91           O  
ATOM   2720  OD2 ASP A 173      11.231   6.666 -12.956  1.00 93.91           O  
ATOM   2721  N   ALA A 174       8.441   6.312  -7.649  1.00 97.01           N  
ATOM   2722  H   ALA A 174       9.352   6.304  -7.213  1.00 97.01           H  
ATOM   2723  CA  ALA A 174       7.262   6.067  -6.820  1.00 97.01           C  
ATOM   2724  HA  ALA A 174       6.409   6.612  -7.225  1.00 97.01           H  
ATOM   2725  C   ALA A 174       7.478   6.559  -5.392  1.00 97.01           C  
ATOM   2726  CB  ALA A 174       6.936   4.572  -6.857  1.00 97.01           C  
ATOM   2727  HB1 ALA A 174       6.134   4.348  -6.154  1.00 97.01           H  
ATOM   2728  HB2 ALA A 174       7.814   3.982  -6.597  1.00 97.01           H  
ATOM   2729  HB3 ALA A 174       6.616   4.303  -7.864  1.00 97.01           H  
ATOM   2730  O   ALA A 174       8.611   6.609  -4.922  1.00 97.01           O  
ATOM   2731  N   GLY A 175       6.396   6.891  -4.687  1.00 98.52           N  
ATOM   2732  H   GLY A 175       5.488   6.786  -5.115  1.00 98.52           H  
ATOM   2733  CA  GLY A 175       6.447   7.118  -3.244  1.00 98.52           C  
ATOM   2734  HA2 GLY A 175       7.383   7.626  -3.012  1.00 98.52           H  
ATOM   2735  HA3 GLY A 175       5.623   7.755  -2.921  1.00 98.52           H  
ATOM   2736  C   GLY A 175       6.378   5.806  -2.464  1.00 98.52           C  
ATOM   2737  O   GLY A 175       5.517   4.962  -2.745  1.00 98.52           O  
ATOM   2738  N   TRP A 176       7.276   5.635  -1.494  1.00 98.61           N  
ATOM   2739  H   TRP A 176       7.902   6.397  -1.274  1.00 98.61           H  
ATOM   2740  CA  TRP A 176       7.381   4.427  -0.673  1.00 98.61           C  
ATOM   2741  HA  TRP A 176       6.379   4.125  -0.368  1.00 98.61           H  
ATOM   2742  C   TRP A 176       8.195   4.667   0.606  1.00 98.61           C  
ATOM   2743  CB  TRP A 176       8.026   3.304  -1.503  1.00 98.61           C  
ATOM   2744  HB2 TRP A 176       9.106   3.454  -1.506  1.00 98.61           H  
ATOM   2745  HB3 TRP A 176       7.683   3.359  -2.536  1.00 98.61           H  
ATOM   2746  O   TRP A 176       8.846   5.703   0.751  1.00 98.61           O  
ATOM   2747  CG  TRP A 176       7.741   1.917  -1.027  1.00 98.61           C  
ATOM   2748  CD1 TRP A 176       8.666   0.967  -0.768  1.00 98.61           C  
ATOM   2749  HD1 TRP A 176       9.731   1.100  -0.881  1.00 98.61           H  
ATOM   2750  CD2 TRP A 176       6.446   1.294  -0.782  1.00 98.61           C  
ATOM   2751  CE2 TRP A 176       6.669  -0.052  -0.373  1.00 98.61           C  
ATOM   2752  CE3 TRP A 176       5.105   1.722  -0.877  1.00 98.61           C  
ATOM   2753  HE3 TRP A 176       4.898   2.738  -1.182  1.00 98.61           H  
ATOM   2754  NE1 TRP A 176       8.032  -0.198  -0.386  1.00 98.61           N  
ATOM   2755  HE1 TRP A 176       8.509  -1.083  -0.283  1.00 98.61           H  
ATOM   2756  CH2 TRP A 176       4.308  -0.468  -0.167  1.00 98.61           C  
ATOM   2757  HH2 TRP A 176       3.495  -1.134   0.085  1.00 98.61           H  
ATOM   2758  CZ2 TRP A 176       5.625  -0.933  -0.085  1.00 98.61           C  
ATOM   2759  HZ2 TRP A 176       5.835  -1.950   0.212  1.00 98.61           H  
ATOM   2760  CZ3 TRP A 176       4.044   0.852  -0.568  1.00 98.61           C  
ATOM   2761  HZ3 TRP A 176       3.023   1.198  -0.627  1.00 98.61           H  
ATOM   2762  N   TRP A 177       8.195   3.692   1.515  1.00 98.74           N  
ATOM   2763  H   TRP A 177       7.639   2.869   1.334  1.00 98.74           H  
ATOM   2764  CA  TRP A 177       9.058   3.661   2.703  1.00 98.74           C  
ATOM   2765  HA  TRP A 177       9.155   4.666   3.112  1.00 98.74           H  
ATOM   2766  C   TRP A 177      10.466   3.184   2.346  1.00 98.74           C  
ATOM   2767  CB  TRP A 177       8.412   2.782   3.777  1.00 98.74           C  
ATOM   2768  HB2 TRP A 177       9.064   2.750   4.650  1.00 98.74           H  
ATOM   2769  HB3 TRP A 177       8.311   1.765   3.400  1.00 98.74           H  
ATOM   2770  O   TRP A 177      10.871   2.077   2.686  1.00 98.74           O  
ATOM   2771  CG  TRP A 177       7.076   3.255   4.229  1.00 98.74           C  
ATOM   2772  CD1 TRP A 177       6.856   4.287   5.071  1.00 98.74           C  
ATOM   2773  HD1 TRP A 177       7.628   4.881   5.538  1.00 98.74           H  
ATOM   2774  CD2 TRP A 177       5.765   2.718   3.894  1.00 98.74           C  
ATOM   2775  CE2 TRP A 177       4.779   3.509   4.556  1.00 98.74           C  
ATOM   2776  CE3 TRP A 177       5.310   1.653   3.087  1.00 98.74           C  
ATOM   2777  HE3 TRP A 177       6.031   1.022   2.588  1.00 98.74           H  
ATOM   2778  NE1 TRP A 177       5.503   4.422   5.295  1.00 98.74           N  
ATOM   2779  HE1 TRP A 177       5.132   5.080   5.966  1.00 98.74           H  
ATOM   2780  CH2 TRP A 177       2.986   2.206   3.588  1.00 98.74           C  
ATOM   2781  HH2 TRP A 177       1.931   2.002   3.478  1.00 98.74           H  
ATOM   2782  CZ2 TRP A 177       3.410   3.299   4.358  1.00 98.74           C  
ATOM   2783  HZ2 TRP A 177       2.691   3.981   4.786  1.00 98.74           H  
ATOM   2784  CZ3 TRP A 177       3.936   1.385   2.955  1.00 98.74           C  
ATOM   2785  HZ3 TRP A 177       3.611   0.550   2.352  1.00 98.74           H  
ATOM   2786  N   TYR A 178      11.205   3.972   1.571  1.00 98.48           N  
ATOM   2787  H   TYR A 178      10.853   4.883   1.315  1.00 98.48           H  
ATOM   2788  CA  TYR A 178      12.542   3.565   1.148  1.00 98.48           C  
ATOM   2789  HA  TYR A 178      12.482   2.535   0.795  1.00 98.48           H  
ATOM   2790  C   TYR A 178      13.529   3.597   2.321  1.00 98.48           C  
ATOM   2791  CB  TYR A 178      13.028   4.417  -0.024  1.00 98.48           C  
ATOM   2792  HB2 TYR A 178      13.085   5.455   0.304  1.00 98.48           H  
ATOM   2793  HB3 TYR A 178      14.039   4.102  -0.283  1.00 98.48           H  
ATOM   2794  O   TYR A 178      13.638   4.596   3.027  1.00 98.48           O  
ATOM   2795  CG  TYR A 178      12.165   4.336  -1.270  1.00 98.48           C  
ATOM   2796  CD1 TYR A 178      12.111   3.166  -2.051  1.00 98.48           C  
ATOM   2797  HD1 TYR A 178      12.658   2.287  -1.745  1.00 98.48           H  
ATOM   2798  CD2 TYR A 178      11.420   5.456  -1.665  1.00 98.48           C  
ATOM   2799  HD2 TYR A 178      11.469   6.362  -1.080  1.00 98.48           H  
ATOM   2800  CE1 TYR A 178      11.341   3.118  -3.227  1.00 98.48           C  
ATOM   2801  HE1 TYR A 178      11.286   2.226  -3.834  1.00 98.48           H  
ATOM   2802  CE2 TYR A 178      10.628   5.410  -2.820  1.00 98.48           C  
ATOM   2803  HE2 TYR A 178      10.049   6.280  -3.088  1.00 98.48           H  
ATOM   2804  OH  TYR A 178       9.850   4.206  -4.741  1.00 98.48           O  
ATOM   2805  HH  TYR A 178       9.404   5.048  -4.863  1.00 98.48           H  
ATOM   2806  CZ  TYR A 178      10.600   4.246  -3.615  1.00 98.48           C  
ATOM   2807  N   ALA A 179      14.274   2.503   2.486  1.00 96.15           N  
ATOM   2808  H   ALA A 179      14.113   1.735   1.850  1.00 96.15           H  
ATOM   2809  CA  ALA A 179      15.489   2.481   3.294  1.00 96.15           C  
ATOM   2810  HA  ALA A 179      15.380   3.157   4.142  1.00 96.15           H  
ATOM   2811  C   ALA A 179      16.643   3.007   2.424  1.00 96.15           C  
ATOM   2812  CB  ALA A 179      15.703   1.053   3.827  1.00 96.15           C  
ATOM   2813  HB1 ALA A 179      16.553   1.029   4.508  1.00 96.15           H  
ATOM   2814  HB2 ALA A 179      14.825   0.698   4.365  1.00 96.15           H  
ATOM   2815  HB3 ALA A 179      15.876   0.376   2.990  1.00 96.15           H  
ATOM   2816  O   ALA A 179      16.518   4.029   1.753  1.00 96.15           O  
ATOM   2817  N   ASN A 180      17.751   2.275   2.332  1.00 96.59           N  
ATOM   2818  H   ASN A 180      17.814   1.426   2.876  1.00 96.59           H  
ATOM   2819  CA  ASN A 180      18.631   2.428   1.185  1.00 96.59           C  
ATOM   2820  HA  ASN A 180      18.718   3.484   0.930  1.00 96.59           H  
ATOM   2821  C   ASN A 180      17.989   1.706  -0.010  1.00 96.59           C  
ATOM   2822  CB  ASN A 180      20.032   1.925   1.549  1.00 96.59           C  
ATOM   2823  HB2 ASN A 180      19.985   0.871   1.821  1.00 96.59           H  
ATOM   2824  HB3 ASN A 180      20.409   2.500   2.395  1.00 96.59           H  
ATOM   2825  O   ASN A 180      18.321   0.554  -0.293  1.00 96.59           O  
ATOM   2826  CG  ASN A 180      20.999   2.083   0.395  1.00 96.59           C  
ATOM   2827  ND2 ASN A 180      22.215   1.616   0.545  1.00 96.59           N  
ATOM   2828 HD21 ASN A 180      22.469   1.150   1.404  1.00 96.59           H  
ATOM   2829 HD22 ASN A 180      22.810   1.684  -0.268  1.00 96.59           H  
ATOM   2830  OD1 ASN A 180      20.700   2.621  -0.654  1.00 96.59           O  
ATOM   2831  N   CYS A 181      17.046   2.372  -0.681  1.00 92.33           N  
ATOM   2832  H   CYS A 181      16.824   3.306  -0.366  1.00 92.33           H  
ATOM   2833  CA  CYS A 181      16.236   1.815  -1.764  1.00 92.33           C  
ATOM   2834  HA  CYS A 181      15.681   2.643  -2.203  1.00 92.33           H  
ATOM   2835  C   CYS A 181      15.159   0.865  -1.224  1.00 92.33           C  
ATOM   2836  CB  CYS A 181      17.141   1.258  -2.877  1.00 92.33           C  
ATOM   2837  HB2 CYS A 181      17.643   0.351  -2.539  1.00 92.33           H  
ATOM   2838  HB3 CYS A 181      16.524   0.985  -3.733  1.00 92.33           H  
ATOM   2839  O   CYS A 181      14.299   1.331  -0.490  1.00 92.33           O  
ATOM   2840  SG  CYS A 181      18.411   2.481  -3.354  1.00 92.33           S  
ATOM   2841  HG  CYS A 181      19.023   2.586  -2.170  1.00 92.33           H  
ATOM   2842  N   HIS A 182      15.118  -0.426  -1.564  1.00 97.54           N  
ATOM   2843  H   HIS A 182      15.834  -0.820  -2.157  1.00 97.54           H  
ATOM   2844  CA  HIS A 182      14.048  -1.310  -1.081  1.00 97.54           C  
ATOM   2845  HA  HIS A 182      13.964  -1.213   0.001  1.00 97.54           H  
ATOM   2846  C   HIS A 182      14.263  -2.793  -1.420  1.00 97.54           C  
ATOM   2847  CB  HIS A 182      12.717  -0.885  -1.721  1.00 97.54           C  
ATOM   2848  HB2 HIS A 182      12.388   0.087  -1.351  1.00 97.54           H  
ATOM   2849  HB3 HIS A 182      11.972  -1.605  -1.385  1.00 97.54           H  
ATOM   2850  O   HIS A 182      14.932  -3.121  -2.398  1.00 97.54           O  
ATOM   2851  CG  HIS A 182      12.739  -0.869  -3.229  1.00 97.54           C  
ATOM   2852  CD2 HIS A 182      13.077   0.180  -4.041  1.00 97.54           C  
ATOM   2853  HD2 HIS A 182      13.378   1.167  -3.721  1.00 97.54           H  
ATOM   2854  ND1 HIS A 182      12.475  -1.945  -4.045  1.00 97.54           N  
ATOM   2855  HD1 HIS A 182      12.207  -2.868  -3.736  1.00 97.54           H  
ATOM   2856  CE1 HIS A 182      12.627  -1.547  -5.317  1.00 97.54           C  
ATOM   2857  HE1 HIS A 182      12.444  -2.155  -6.191  1.00 97.54           H  
ATOM   2858  NE2 HIS A 182      12.998  -0.263  -5.362  1.00 97.54           N  
ATOM   2859  N   THR A 183      13.576  -3.685  -0.698  1.00 97.98           N  
ATOM   2860  H   THR A 183      13.148  -3.391   0.168  1.00 97.98           H  
ATOM   2861  CA  THR A 183      13.316  -5.084  -1.106  1.00 97.98           C  
ATOM   2862  HA  THR A 183      13.953  -5.339  -1.953  1.00 97.98           H  
ATOM   2863  C   THR A 183      11.873  -5.305  -1.577  1.00 97.98           C  
ATOM   2864  CB  THR A 183      13.658  -6.064   0.022  1.00 97.98           C  
ATOM   2865  HB  THR A 183      13.290  -7.062  -0.216  1.00 97.98           H  
ATOM   2866  O   THR A 183      11.579  -6.291  -2.247  1.00 97.98           O  
ATOM   2867  CG2 THR A 183      15.168  -6.128   0.256  1.00 97.98           C  
ATOM   2868 HG21 THR A 183      15.549  -5.150   0.552  1.00 97.98           H  
ATOM   2869 HG22 THR A 183      15.376  -6.843   1.052  1.00 97.98           H  
ATOM   2870 HG23 THR A 183      15.670  -6.453  -0.656  1.00 97.98           H  
ATOM   2871  OG1 THR A 183      13.101  -5.618   1.225  1.00 97.98           O  
ATOM   2872  HG1 THR A 183      12.163  -5.817   1.267  1.00 97.98           H  
ATOM   2873  N   SER A 184      10.975  -4.347  -1.347  1.00 98.09           N  
ATOM   2874  H   SER A 184      11.245  -3.567  -0.765  1.00 98.09           H  
ATOM   2875  CA  SER A 184       9.644  -4.300  -1.962  1.00 98.09           C  
ATOM   2876  HA  SER A 184       9.641  -4.960  -2.829  1.00 98.09           H  
ATOM   2877  C   SER A 184       9.331  -2.890  -2.461  1.00 98.09           C  
ATOM   2878  CB  SER A 184       8.560  -4.816  -1.008  1.00 98.09           C  
ATOM   2879  HB2 SER A 184       8.894  -5.744  -0.545  1.00 98.09           H  
ATOM   2880  HB3 SER A 184       7.656  -5.025  -1.580  1.00 98.09           H  
ATOM   2881  O   SER A 184       9.718  -1.905  -1.843  1.00 98.09           O  
ATOM   2882  OG  SER A 184       8.253  -3.860  -0.016  1.00 98.09           O  
ATOM   2883  HG  SER A 184       7.956  -4.337   0.762  1.00 98.09           H  
ATOM   2884  N   ASN A 185       8.645  -2.770  -3.590  1.00 97.54           N  
ATOM   2885  H   ASN A 185       8.318  -3.614  -4.038  1.00 97.54           H  
ATOM   2886  CA  ASN A 185       8.197  -1.484  -4.123  1.00 97.54           C  
ATOM   2887  HA  ASN A 185       8.069  -0.770  -3.309  1.00 97.54           H  
ATOM   2888  C   ASN A 185       6.832  -1.682  -4.769  1.00 97.54           C  
ATOM   2889  CB  ASN A 185       9.244  -0.903  -5.091  1.00 97.54           C  
ATOM   2890  HB2 ASN A 185      10.170  -0.732  -4.543  1.00 97.54           H  
ATOM   2891  HB3 ASN A 185       9.427  -1.594  -5.914  1.00 97.54           H  
ATOM   2892  O   ASN A 185       6.715  -1.842  -5.981  1.00 97.54           O  
ATOM   2893  CG  ASN A 185       8.828   0.437  -5.673  1.00 97.54           C  
ATOM   2894  ND2 ASN A 185       9.523   0.900  -6.685  1.00 97.54           N  
ATOM   2895 HD21 ASN A 185      10.320   0.391  -7.039  1.00 97.54           H  
ATOM   2896 HD22 ASN A 185       9.287   1.820  -7.028  1.00 97.54           H  
ATOM   2897  OD1 ASN A 185       7.880   1.068  -5.226  1.00 97.54           O  
ATOM   2898  N   LEU A 186       5.785  -1.728  -3.947  1.00 97.94           N  
ATOM   2899  H   LEU A 186       5.936  -1.597  -2.957  1.00 97.94           H  
ATOM   2900  CA  LEU A 186       4.430  -2.033  -4.418  1.00 97.94           C  
ATOM   2901  HA  LEU A 186       4.490  -2.871  -5.113  1.00 97.94           H  
ATOM   2902  C   LEU A 186       3.802  -0.869  -5.202  1.00 97.94           C  
ATOM   2903  CB  LEU A 186       3.565  -2.465  -3.224  1.00 97.94           C  
ATOM   2904  HB2 LEU A 186       3.443  -1.618  -2.548  1.00 97.94           H  
ATOM   2905  HB3 LEU A 186       2.576  -2.735  -3.593  1.00 97.94           H  
ATOM   2906  O   LEU A 186       2.813  -1.045  -5.915  1.00 97.94           O  
ATOM   2907  CG  LEU A 186       4.140  -3.658  -2.435  1.00 97.94           C  
ATOM   2908  HG  LEU A 186       5.072  -3.360  -1.954  1.00 97.94           H  
ATOM   2909  CD1 LEU A 186       3.172  -4.067  -1.331  1.00 97.94           C  
ATOM   2910 HD11 LEU A 186       3.593  -4.908  -0.781  1.00 97.94           H  
ATOM   2911 HD12 LEU A 186       2.205  -4.349  -1.747  1.00 97.94           H  
ATOM   2912 HD13 LEU A 186       3.027  -3.238  -0.638  1.00 97.94           H  
ATOM   2913  CD2 LEU A 186       4.437  -4.859  -3.340  1.00 97.94           C  
ATOM   2914 HD21 LEU A 186       4.510  -5.772  -2.749  1.00 97.94           H  
ATOM   2915 HD22 LEU A 186       5.383  -4.702  -3.857  1.00 97.94           H  
ATOM   2916 HD23 LEU A 186       3.653  -4.984  -4.087  1.00 97.94           H  
ATOM   2917  N   ASN A 187       4.404   0.317  -5.112  1.00 97.68           N  
ATOM   2918  H   ASN A 187       5.231   0.384  -4.536  1.00 97.68           H  
ATOM   2919  CA  ASN A 187       3.989   1.512  -5.835  1.00 97.68           C  
ATOM   2920  HA  ASN A 187       2.952   1.392  -6.150  1.00 97.68           H  
ATOM   2921  C   ASN A 187       4.771   1.739  -7.138  1.00 97.68           C  
ATOM   2922  CB  ASN A 187       4.027   2.701  -4.868  1.00 97.68           C  
ATOM   2923  HB2 ASN A 187       3.932   3.627  -5.434  1.00 97.68           H  
ATOM   2924  HB3 ASN A 187       4.985   2.724  -4.349  1.00 97.68           H  
ATOM   2925  O   ASN A 187       4.513   2.728  -7.816  1.00 97.68           O  
ATOM   2926  CG  ASN A 187       2.896   2.665  -3.854  1.00 97.68           C  
ATOM   2927  ND2 ASN A 187       2.984   3.498  -2.846  1.00 97.68           N  
ATOM   2928 HD21 ASN A 187       3.847   4.000  -2.698  1.00 97.68           H  
ATOM   2929 HD22 ASN A 187       2.278   3.421  -2.128  1.00 97.68           H  
ATOM   2930  OD1 ASN A 187       1.908   1.954  -3.982  1.00 97.68           O  
ATOM   2931  N   GLY A 188       5.656   0.819  -7.535  1.00 95.27           N  
ATOM   2932  H   GLY A 188       5.865   0.045  -6.921  1.00 95.27           H  
ATOM   2933  CA  GLY A 188       6.429   0.932  -8.771  1.00 95.27           C  
ATOM   2934  HA2 GLY A 188       7.164   0.127  -8.798  1.00 95.27           H  
ATOM   2935  HA3 GLY A 188       6.985   1.869  -8.758  1.00 95.27           H  
ATOM   2936  C   GLY A 188       5.602   0.886 -10.066  1.00 95.27           C  
ATOM   2937  O   GLY A 188       4.366   0.833 -10.077  1.00 95.27           O  
ATOM   2938  N   HIS A 189       6.300   0.907 -11.195  1.00 90.94           N  
ATOM   2939  H   HIS A 189       7.306   0.936 -11.105  1.00 90.94           H  
ATOM   2940  CA  HIS A 189       5.748   0.975 -12.547  1.00 90.94           C  
ATOM   2941  HA  HIS A 189       4.751   1.414 -12.516  1.00 90.94           H  
ATOM   2942  C   HIS A 189       5.653  -0.398 -13.219  1.00 90.94           C  
ATOM   2943  CB  HIS A 189       6.649   1.888 -13.383  1.00 90.94           C  
ATOM   2944  HB2 HIS A 189       6.384   1.787 -14.435  1.00 90.94           H  
ATOM   2945  HB3 HIS A 189       7.687   1.578 -13.264  1.00 90.94           H  
ATOM   2946  O   HIS A 189       6.669  -1.043 -13.457  1.00 90.94           O  
ATOM   2947  CG  HIS A 189       6.530   3.332 -13.006  1.00 90.94           C  
ATOM   2948  CD2 HIS A 189       7.322   4.028 -12.134  1.00 90.94           C  
ATOM   2949  HD2 HIS A 189       8.149   3.640 -11.559  1.00 90.94           H  
ATOM   2950  ND1 HIS A 189       5.592   4.205 -13.507  1.00 90.94           N  
ATOM   2951  HD1 HIS A 189       4.908   3.993 -14.220  1.00 90.94           H  
ATOM   2952  CE1 HIS A 189       5.818   5.407 -12.964  1.00 90.94           C  
ATOM   2953  HE1 HIS A 189       5.269   6.309 -13.191  1.00 90.94           H  
ATOM   2954  NE2 HIS A 189       6.855   5.345 -12.132  1.00 90.94           N  
ATOM   2955  N   PHE A 190       4.461  -0.824 -13.635  1.00 85.42           N  
ATOM   2956  H   PHE A 190       3.631  -0.281 -13.445  1.00 85.42           H  
ATOM   2957  CA  PHE A 190       4.299  -2.112 -14.324  1.00 85.42           C  
ATOM   2958  HA  PHE A 190       4.652  -2.907 -13.667  1.00 85.42           H  
ATOM   2959  C   PHE A 190       5.132  -2.226 -15.615  1.00 85.42           C  
ATOM   2960  CB  PHE A 190       2.812  -2.342 -14.587  1.00 85.42           C  
ATOM   2961  HB2 PHE A 190       2.706  -3.194 -15.258  1.00 85.42           H  
ATOM   2962  HB3 PHE A 190       2.386  -1.477 -15.096  1.00 85.42           H  
ATOM   2963  O   PHE A 190       5.778  -3.249 -15.839  1.00 85.42           O  
ATOM   2964  CG  PHE A 190       2.031  -2.645 -13.325  1.00 85.42           C  
ATOM   2965  CD1 PHE A 190       2.147  -3.917 -12.738  1.00 85.42           C  
ATOM   2966  HD1 PHE A 190       2.813  -4.650 -13.168  1.00 85.42           H  
ATOM   2967  CD2 PHE A 190       1.160  -1.692 -12.766  1.00 85.42           C  
ATOM   2968  HD2 PHE A 190       1.053  -0.724 -13.233  1.00 85.42           H  
ATOM   2969  CE1 PHE A 190       1.356  -4.256 -11.628  1.00 85.42           C  
ATOM   2970  HE1 PHE A 190       1.416  -5.243 -11.195  1.00 85.42           H  
ATOM   2971  CE2 PHE A 190       0.356  -2.038 -11.665  1.00 85.42           C  
ATOM   2972  HE2 PHE A 190      -0.375  -1.332 -11.299  1.00 85.42           H  
ATOM   2973  CZ  PHE A 190       0.442  -3.330 -11.112  1.00 85.42           C  
ATOM   2974  HZ  PHE A 190      -0.209  -3.640 -10.308  1.00 85.42           H  
ATOM   2975  N   ASP A 191       5.236  -1.147 -16.398  1.00 80.11           N  
ATOM   2976  H   ASP A 191       4.595  -0.384 -16.235  1.00 80.11           H  
ATOM   2977  CA  ASP A 191       5.997  -1.122 -17.660  1.00 80.11           C  
ATOM   2978  HA  ASP A 191       5.783  -2.041 -18.207  1.00 80.11           H  
ATOM   2979  C   ASP A 191       7.523  -1.053 -17.480  1.00 80.11           C  
ATOM   2980  CB  ASP A 191       5.522   0.054 -18.520  1.00 80.11           C  
ATOM   2981  HB2 ASP A 191       5.716   0.984 -17.986  1.00 80.11           H  
ATOM   2982  HB3 ASP A 191       6.089   0.073 -19.451  1.00 80.11           H  
ATOM   2983  O   ASP A 191       8.280  -1.048 -18.451  1.00 80.11           O  
ATOM   2984  CG  ASP A 191       4.041  -0.044 -18.871  1.00 80.11           C  
ATOM   2985  OD1 ASP A 191       3.585  -1.174 -19.144  1.00 80.11           O  
ATOM   2986  OD2 ASP A 191       3.397   1.025 -18.839  1.00 80.11           O  
ATOM   2987  N   ALA A 192       8.007  -1.000 -16.237  1.00 77.96           N  
ATOM   2988  H   ALA A 192       7.353  -1.052 -15.469  1.00 77.96           H  
ATOM   2989  CA  ALA A 192       9.425  -0.872 -15.935  1.00 77.96           C  
ATOM   2990  HA  ALA A 192       9.932  -0.510 -16.830  1.00 77.96           H  
ATOM   2991  C   ALA A 192      10.095  -2.211 -15.593  1.00 77.96           C  
ATOM   2992  CB  ALA A 192       9.616   0.210 -14.873  1.00 77.96           C  
ATOM   2993  HB1 ALA A 192      10.673   0.472 -14.818  1.00 77.96           H  
ATOM   2994  HB2 ALA A 192       9.057   1.103 -15.152  1.00 77.96           H  
ATOM   2995  HB3 ALA A 192       9.274  -0.154 -13.903  1.00 77.96           H  
ATOM   2996  O   ALA A 192      11.185  -2.202 -15.030  1.00 77.96           O  
ATOM   2997  N   ALA A 193       9.493  -3.353 -15.951  1.00 75.02           N  
ATOM   2998  H   ALA A 193       8.577  -3.288 -16.371  1.00 75.02           H  
ATOM   2999  CA  ALA A 193       9.999  -4.689 -15.608  1.00 75.02           C  
ATOM   3000  HA  ALA A 193       9.965  -4.801 -14.525  1.00 75.02           H  
ATOM   3001  C   ALA A 193      11.461  -4.933 -16.040  1.00 75.02           C  
ATOM   3002  CB  ALA A 193       9.059  -5.730 -16.229  1.00 75.02           C  
ATOM   3003  HB1 ALA A 193       8.039  -5.557 -15.887  1.00 75.02           H  
ATOM   3004  HB2 ALA A 193       9.366  -6.731 -15.924  1.00 75.02           H  
ATOM   3005  HB3 ALA A 193       9.087  -5.663 -17.317  1.00 75.02           H  
ATOM   3006  O   ALA A 193      12.193  -5.646 -15.366  1.00 75.02           O  
ATOM   3007  N   SER A 194      11.935  -4.313 -17.125  1.00 78.65           N  
ATOM   3008  H   SER A 194      11.310  -3.722 -17.655  1.00 78.65           H  
ATOM   3009  CA  SER A 194      13.340  -4.412 -17.558  1.00 78.65           C  
ATOM   3010  HA  SER A 194      13.697  -5.420 -17.350  1.00 78.65           H  
ATOM   3011  C   SER A 194      14.288  -3.440 -16.834  1.00 78.65           C  
ATOM   3012  CB  SER A 194      13.406  -4.203 -19.072  1.00 78.65           C  
ATOM   3013  HB2 SER A 194      12.807  -4.970 -19.562  1.00 78.65           H  
ATOM   3014  HB3 SER A 194      14.439  -4.288 -19.410  1.00 78.65           H  
ATOM   3015  O   SER A 194      15.512  -3.638 -16.830  1.00 78.65           O  
ATOM   3016  OG  SER A 194      12.896  -2.924 -19.403  1.00 78.65           O  
ATOM   3017  HG  SER A 194      12.672  -2.901 -20.336  1.00 78.65           H  
ATOM   3018  N   THR A 195      13.747  -2.398 -16.197  1.00 87.69           N  
ATOM   3019  H   THR A 195      12.746  -2.401 -16.061  1.00 87.69           H  
ATOM   3020  CA  THR A 195      14.512  -1.368 -15.487  1.00 87.69           C  
ATOM   3021  HA  THR A 195      15.495  -1.298 -15.952  1.00 87.69           H  
ATOM   3022  C   THR A 195      14.693  -1.755 -14.027  1.00 87.69           C  
ATOM   3023  CB  THR A 195      13.869   0.019 -15.597  1.00 87.69           C  
ATOM   3024  HB  THR A 195      12.930   0.051 -15.044  1.00 87.69           H  
ATOM   3025  O   THR A 195      13.751  -2.121 -13.337  1.00 87.69           O  
ATOM   3026  CG2 THR A 195      14.822   1.103 -15.089  1.00 87.69           C  
ATOM   3027 HG21 THR A 195      14.964   1.010 -14.013  1.00 87.69           H  
ATOM   3028 HG22 THR A 195      15.785   1.016 -15.592  1.00 87.69           H  
ATOM   3029 HG23 THR A 195      14.408   2.086 -15.316  1.00 87.69           H  
ATOM   3030  OG1 THR A 195      13.634   0.329 -16.949  1.00 87.69           O  
ATOM   3031  HG1 THR A 195      13.035  -0.334 -17.302  1.00 87.69           H  
ATOM   3032  N   PHE A 196      15.928  -1.658 -13.538  1.00 93.01           N  
ATOM   3033  H   PHE A 196      16.645  -1.227 -14.104  1.00 93.01           H  
ATOM   3034  CA  PHE A 196      16.279  -2.126 -12.202  1.00 93.01           C  
ATOM   3035  HA  PHE A 196      16.066  -3.194 -12.149  1.00 93.01           H  
ATOM   3036  C   PHE A 196      15.466  -1.417 -11.105  1.00 93.01           C  
ATOM   3037  CB  PHE A 196      17.782  -1.928 -11.997  1.00 93.01           C  
ATOM   3038  HB2 PHE A 196      18.005  -0.861 -12.001  1.00 93.01           H  
ATOM   3039  HB3 PHE A 196      18.321  -2.375 -12.833  1.00 93.01           H  
ATOM   3040  O   PHE A 196      15.565  -0.203 -10.953  1.00 93.01           O  
ATOM   3041  CG  PHE A 196      18.299  -2.533 -10.712  1.00 93.01           C  
ATOM   3042  CD1 PHE A 196      18.322  -1.760  -9.537  1.00 93.01           C  
ATOM   3043  HD1 PHE A 196      17.970  -0.739  -9.545  1.00 93.01           H  
ATOM   3044  CD2 PHE A 196      18.738  -3.871 -10.682  1.00 93.01           C  
ATOM   3045  HD2 PHE A 196      18.686  -4.479 -11.572  1.00 93.01           H  
ATOM   3046  CE1 PHE A 196      18.790  -2.320  -8.338  1.00 93.01           C  
ATOM   3047  HE1 PHE A 196      18.789  -1.731  -7.433  1.00 93.01           H  
ATOM   3048  CE2 PHE A 196      19.228  -4.423  -9.485  1.00 93.01           C  
ATOM   3049  HE2 PHE A 196      19.566  -5.448  -9.450  1.00 93.01           H  
ATOM   3050  CZ  PHE A 196      19.252  -3.646  -8.313  1.00 93.01           C  
ATOM   3051  HZ  PHE A 196      19.605  -4.068  -7.384  1.00 93.01           H  
ATOM   3052  N   GLY A 197      14.684  -2.183 -10.343  1.00 92.38           N  
ATOM   3053  H   GLY A 197      14.553  -3.137 -10.645  1.00 92.38           H  
ATOM   3054  CA  GLY A 197      13.985  -1.766  -9.122  1.00 92.38           C  
ATOM   3055  HA2 GLY A 197      13.656  -2.657  -8.587  1.00 92.38           H  
ATOM   3056  HA3 GLY A 197      14.680  -1.223  -8.481  1.00 92.38           H  
ATOM   3057  C   GLY A 197      12.756  -0.874  -9.323  1.00 92.38           C  
ATOM   3058  O   GLY A 197      12.027  -0.632  -8.366  1.00 92.38           O  
ATOM   3059  N   LYS A 198      12.492  -0.405 -10.547  1.00 94.77           N  
ATOM   3060  H   LYS A 198      13.118  -0.666 -11.296  1.00 94.77           H  
ATOM   3061  CA  LYS A 198      11.405   0.546 -10.826  1.00 94.77           C  
ATOM   3062  HA  LYS A 198      11.361   1.291 -10.032  1.00 94.77           H  
ATOM   3063  C   LYS A 198      10.016  -0.084 -10.856  1.00 94.77           C  
ATOM   3064  CB  LYS A 198      11.657   1.256 -12.161  1.00 94.77           C  
ATOM   3065  HB2 LYS A 198      10.754   1.808 -12.423  1.00 94.77           H  
ATOM   3066  HB3 LYS A 198      11.846   0.512 -12.935  1.00 94.77           H  
ATOM   3067  O   LYS A 198       9.033   0.645 -10.762  1.00 94.77           O  
ATOM   3068  CG  LYS A 198      12.830   2.234 -12.106  1.00 94.77           C  
ATOM   3069  HG2 LYS A 198      12.855   2.702 -11.122  1.00 94.77           H  
ATOM   3070  HG3 LYS A 198      13.768   1.698 -12.247  1.00 94.77           H  
ATOM   3071  CD  LYS A 198      12.666   3.335 -13.162  1.00 94.77           C  
ATOM   3072  HD2 LYS A 198      12.692   2.914 -14.167  1.00 94.77           H  
ATOM   3073  HD3 LYS A 198      11.704   3.825 -13.011  1.00 94.77           H  
ATOM   3074  CE  LYS A 198      13.767   4.372 -12.965  1.00 94.77           C  
ATOM   3075  HE2 LYS A 198      13.692   4.666 -11.918  1.00 94.77           H  
ATOM   3076  HE3 LYS A 198      14.750   3.934 -13.140  1.00 94.77           H  
ATOM   3077  NZ  LYS A 198      13.548   5.598 -13.759  1.00 94.77           N  
ATOM   3078  HZ1 LYS A 198      13.556   5.436 -14.756  1.00 94.77           H  
ATOM   3079  HZ2 LYS A 198      14.189   6.328 -13.482  1.00 94.77           H  
ATOM   3080  HZ3 LYS A 198      12.641   5.971 -13.517  1.00 94.77           H  
ATOM   3081  N   SER A 199       9.918  -1.394 -11.061  1.00 94.49           N  
ATOM   3082  H   SER A 199      10.757  -1.952 -11.137  1.00 94.49           H  
ATOM   3083  CA  SER A 199       8.641  -2.085 -11.224  1.00 94.49           C  
ATOM   3084  HA  SER A 199       7.982  -1.393 -11.749  1.00 94.49           H  
ATOM   3085  C   SER A 199       7.917  -2.366  -9.912  1.00 94.49           C  
ATOM   3086  CB  SER A 199       8.810  -3.330 -12.101  1.00 94.49           C  
ATOM   3087  HB2 SER A 199       7.925  -3.961 -12.024  1.00 94.49           H  
ATOM   3088  HB3 SER A 199       8.928  -3.019 -13.139  1.00 94.49           H  
ATOM   3089  O   SER A 199       8.375  -1.982  -8.839  1.00 94.49           O  
ATOM   3090  OG  SER A 199       9.954  -4.053 -11.708  1.00 94.49           O  
ATOM   3091  HG  SER A 199       9.778  -4.997 -11.714  1.00 94.49           H  
ATOM   3092  N   VAL A 200       6.742  -2.997  -9.984  1.00 96.23           N  
ATOM   3093  H   VAL A 200       6.401  -3.310 -10.882  1.00 96.23           H  
ATOM   3094  CA  VAL A 200       6.027  -3.445  -8.787  1.00 96.23           C  
ATOM   3095  HA  VAL A 200       6.055  -2.639  -8.053  1.00 96.23           H  
ATOM   3096  C   VAL A 200       6.769  -4.659  -8.217  1.00 96.23           C  
ATOM   3097  CB  VAL A 200       4.544  -3.724  -9.086  1.00 96.23           C  
ATOM   3098  HB  VAL A 200       4.455  -4.571  -9.767  1.00 96.23           H  
ATOM   3099  O   VAL A 200       6.633  -5.767  -8.738  1.00 96.23           O  
ATOM   3100  CG1 VAL A 200       3.784  -4.035  -7.796  1.00 96.23           C  
ATOM   3101 HG11 VAL A 200       2.785  -4.393  -8.044  1.00 96.23           H  
ATOM   3102 HG12 VAL A 200       4.307  -4.801  -7.225  1.00 96.23           H  
ATOM   3103 HG13 VAL A 200       3.700  -3.134  -7.187  1.00 96.23           H  
ATOM   3104  CG2 VAL A 200       3.868  -2.499  -9.715  1.00 96.23           C  
ATOM   3105 HG21 VAL A 200       4.027  -1.623  -9.086  1.00 96.23           H  
ATOM   3106 HG22 VAL A 200       4.269  -2.314 -10.712  1.00 96.23           H  
ATOM   3107 HG23 VAL A 200       2.797  -2.675  -9.807  1.00 96.23           H  
ATOM   3108  N   ILE A 201       7.608  -4.437  -7.199  1.00 97.29           N  
ATOM   3109  H   ILE A 201       7.659  -3.487  -6.860  1.00 97.29           H  
ATOM   3110  CA  ILE A 201       8.600  -5.412  -6.712  1.00 97.29           C  
ATOM   3111  HA  ILE A 201       8.695  -6.202  -7.457  1.00 97.29           H  
ATOM   3112  C   ILE A 201       8.168  -6.098  -5.415  1.00 97.29           C  
ATOM   3113  CB  ILE A 201      10.002  -4.760  -6.546  1.00 97.29           C  
ATOM   3114  HB  ILE A 201       9.887  -3.880  -5.913  1.00 97.29           H  
ATOM   3115  O   ILE A 201       7.831  -5.434  -4.434  1.00 97.29           O  
ATOM   3116  CG1 ILE A 201      10.651  -4.291  -7.866  1.00 97.29           C  
ATOM   3117 HG12 ILE A 201      10.168  -3.375  -8.205  1.00 97.29           H  
ATOM   3118 HG13 ILE A 201      11.692  -4.025  -7.682  1.00 97.29           H  
ATOM   3119  CG2 ILE A 201      11.018  -5.678  -5.833  1.00 97.29           C  
ATOM   3120 HG21 ILE A 201      11.102  -6.634  -6.349  1.00 97.29           H  
ATOM   3121 HG22 ILE A 201      10.712  -5.859  -4.803  1.00 97.29           H  
ATOM   3122 HG23 ILE A 201      12.001  -5.210  -5.798  1.00 97.29           H  
ATOM   3123  CD1 ILE A 201      10.611  -5.311  -9.001  1.00 97.29           C  
ATOM   3124 HD11 ILE A 201      11.317  -5.013  -9.776  1.00 97.29           H  
ATOM   3125 HD12 ILE A 201       9.601  -5.355  -9.409  1.00 97.29           H  
ATOM   3126 HD13 ILE A 201      10.887  -6.304  -8.645  1.00 97.29           H  
ATOM   3127  N   TRP A 202       8.349  -7.419  -5.391  1.00 98.36           N  
ATOM   3128  H   TRP A 202       8.629  -7.858  -6.256  1.00 98.36           H  
ATOM   3129  CA  TRP A 202       8.533  -8.228  -4.185  1.00 98.36           C  
ATOM   3130  HA  TRP A 202       8.711  -7.584  -3.323  1.00 98.36           H  
ATOM   3131  C   TRP A 202       9.770  -9.107  -4.407  1.00 98.36           C  
ATOM   3132  CB  TRP A 202       7.270  -9.050  -3.913  1.00 98.36           C  
ATOM   3133  HB2 TRP A 202       7.163  -9.832  -4.665  1.00 98.36           H  
ATOM   3134  HB3 TRP A 202       6.408  -8.389  -4.003  1.00 98.36           H  
ATOM   3135  O   TRP A 202       9.707 -10.102  -5.135  1.00 98.36           O  
ATOM   3136  CG  TRP A 202       7.219  -9.651  -2.547  1.00 98.36           C  
ATOM   3137  CD1 TRP A 202       7.674 -10.869  -2.175  1.00 98.36           C  
ATOM   3138  HD1 TRP A 202       8.170 -11.571  -2.829  1.00 98.36           H  
ATOM   3139  CD2 TRP A 202       6.734  -9.021  -1.326  1.00 98.36           C  
ATOM   3140  CE2 TRP A 202       6.890  -9.935  -0.246  1.00 98.36           C  
ATOM   3141  CE3 TRP A 202       6.198  -7.752  -1.024  1.00 98.36           C  
ATOM   3142  HE3 TRP A 202       6.083  -7.034  -1.823  1.00 98.36           H  
ATOM   3143  NE1 TRP A 202       7.488 -11.033  -0.814  1.00 98.36           N  
ATOM   3144  HE1 TRP A 202       7.894 -11.776  -0.264  1.00 98.36           H  
ATOM   3145  CH2 TRP A 202       5.956  -8.356   1.327  1.00 98.36           C  
ATOM   3146  HH2 TRP A 202       5.644  -8.099   2.329  1.00 98.36           H  
ATOM   3147  CZ2 TRP A 202       6.504  -9.620   1.064  1.00 98.36           C  
ATOM   3148  HZ2 TRP A 202       6.614 -10.335   1.865  1.00 98.36           H  
ATOM   3149  CZ3 TRP A 202       5.808  -7.423   0.287  1.00 98.36           C  
ATOM   3150  HZ3 TRP A 202       5.384  -6.453   0.499  1.00 98.36           H  
ATOM   3151  N   TYR A 203      10.924  -8.672  -3.892  1.00 98.16           N  
ATOM   3152  H   TYR A 203      10.898  -7.907  -3.234  1.00 98.16           H  
ATOM   3153  CA  TYR A 203      12.250  -9.082  -4.373  1.00 98.16           C  
ATOM   3154  HA  TYR A 203      12.378  -8.704  -5.388  1.00 98.16           H  
ATOM   3155  C   TYR A 203      12.477 -10.598  -4.431  1.00 98.16           C  
ATOM   3156  CB  TYR A 203      13.313  -8.428  -3.482  1.00 98.16           C  
ATOM   3157  HB2 TYR A 203      13.081  -8.625  -2.436  1.00 98.16           H  
ATOM   3158  HB3 TYR A 203      13.284  -7.350  -3.645  1.00 98.16           H  
ATOM   3159  O   TYR A 203      13.033 -11.101  -5.405  1.00 98.16           O  
ATOM   3160  CG  TYR A 203      14.724  -8.884  -3.768  1.00 98.16           C  
ATOM   3161  CD1 TYR A 203      15.329  -9.866  -2.960  1.00 98.16           C  
ATOM   3162  HD1 TYR A 203      14.787 -10.275  -2.120  1.00 98.16           H  
ATOM   3163  CD2 TYR A 203      15.421  -8.330  -4.856  1.00 98.16           C  
ATOM   3164  HD2 TYR A 203      14.963  -7.555  -5.453  1.00 98.16           H  
ATOM   3165  CE1 TYR A 203      16.639 -10.298  -3.243  1.00 98.16           C  
ATOM   3166  HE1 TYR A 203      17.107 -11.041  -2.614  1.00 98.16           H  
ATOM   3167  CE2 TYR A 203      16.724  -8.769  -5.147  1.00 98.16           C  
ATOM   3168  HE2 TYR A 203      17.282  -8.342  -5.967  1.00 98.16           H  
ATOM   3169  OH  TYR A 203      18.603 -10.148  -4.622  1.00 98.16           O  
ATOM   3170  HH  TYR A 203      18.926 -10.759  -3.956  1.00 98.16           H  
ATOM   3171  CZ  TYR A 203      17.336  -9.746  -4.340  1.00 98.16           C  
ATOM   3172  N   SER A 204      12.027 -11.347  -3.431  1.00 98.17           N  
ATOM   3173  H   SER A 204      11.541 -10.882  -2.677  1.00 98.17           H  
ATOM   3174  CA  SER A 204      12.162 -12.803  -3.366  1.00 98.17           C  
ATOM   3175  HA  SER A 204      13.221 -13.048  -3.444  1.00 98.17           H  
ATOM   3176  C   SER A 204      11.444 -13.543  -4.497  1.00 98.17           C  
ATOM   3177  CB  SER A 204      11.648 -13.315  -2.020  1.00 98.17           C  
ATOM   3178  HB2 SER A 204      12.220 -12.852  -1.216  1.00 98.17           H  
ATOM   3179  HB3 SER A 204      11.789 -14.395  -1.979  1.00 98.17           H  
ATOM   3180  O   SER A 204      11.830 -14.669  -4.813  1.00 98.17           O  
ATOM   3181  OG  SER A 204      10.277 -13.027  -1.837  1.00 98.17           O  
ATOM   3182  HG  SER A 204      10.239 -12.092  -1.623  1.00 98.17           H  
ATOM   3183  N   MET A 205      10.433 -12.922  -5.114  1.00 97.26           N  
ATOM   3184  H   MET A 205      10.196 -11.993  -4.797  1.00 97.26           H  
ATOM   3185  CA  MET A 205       9.713 -13.458  -6.271  1.00 97.26           C  
ATOM   3186  HA  MET A 205       9.890 -14.530  -6.351  1.00 97.26           H  
ATOM   3187  C   MET A 205      10.183 -12.829  -7.585  1.00 97.26           C  
ATOM   3188  CB  MET A 205       8.203 -13.237  -6.102  1.00 97.26           C  
ATOM   3189  HB2 MET A 205       8.002 -12.175  -5.957  1.00 97.26           H  
ATOM   3190  HB3 MET A 205       7.704 -13.557  -7.016  1.00 97.26           H  
ATOM   3191  O   MET A 205      10.467 -13.547  -8.541  1.00 97.26           O  
ATOM   3192  CG  MET A 205       7.612 -14.032  -4.934  1.00 97.26           C  
ATOM   3193  HG2 MET A 205       7.961 -15.062  -5.007  1.00 97.26           H  
ATOM   3194  HG3 MET A 205       7.970 -13.618  -3.992  1.00 97.26           H  
ATOM   3195  SD  MET A 205       5.798 -14.063  -4.924  1.00 97.26           S  
ATOM   3196  CE  MET A 205       5.419 -12.335  -4.528  1.00 97.26           C  
ATOM   3197  HE1 MET A 205       4.340 -12.184  -4.553  1.00 97.26           H  
ATOM   3198  HE2 MET A 205       5.889 -11.677  -5.259  1.00 97.26           H  
ATOM   3199  HE3 MET A 205       5.786 -12.093  -3.531  1.00 97.26           H  
ATOM   3200  N   THR A 206      10.265 -11.498  -7.639  1.00 96.62           N  
ATOM   3201  H   THR A 206      10.030 -10.967  -6.812  1.00 96.62           H  
ATOM   3202  CA  THR A 206      10.484 -10.741  -8.882  1.00 96.62           C  
ATOM   3203  HA  THR A 206      10.128 -11.329  -9.728  1.00 96.62           H  
ATOM   3204  C   THR A 206      11.958 -10.421  -9.149  1.00 96.62           C  
ATOM   3205  CB  THR A 206       9.680  -9.425  -8.853  1.00 96.62           C  
ATOM   3206  HB  THR A 206       9.845  -8.881  -9.783  1.00 96.62           H  
ATOM   3207  O   THR A 206      12.334 -10.039 -10.257  1.00 96.62           O  
ATOM   3208  CG2 THR A 206       8.177  -9.654  -8.685  1.00 96.62           C  
ATOM   3209 HG21 THR A 206       7.961 -10.112  -7.720  1.00 96.62           H  
ATOM   3210 HG22 THR A 206       7.811 -10.296  -9.486  1.00 96.62           H  
ATOM   3211 HG23 THR A 206       7.663  -8.694  -8.742  1.00 96.62           H  
ATOM   3212  OG1 THR A 206      10.082  -8.608  -7.774  1.00 96.62           O  
ATOM   3213  HG1 THR A 206      10.949  -8.251  -7.979  1.00 96.62           H  
ATOM   3214  N   GLY A 207      12.818 -10.486  -8.131  1.00 96.01           N  
ATOM   3215  H   GLY A 207      12.495 -10.838  -7.241  1.00 96.01           H  
ATOM   3216  CA  GLY A 207      14.085  -9.756  -8.146  1.00 96.01           C  
ATOM   3217  HA2 GLY A 207      14.722 -10.163  -8.931  1.00 96.01           H  
ATOM   3218  HA3 GLY A 207      14.588  -9.875  -7.187  1.00 96.01           H  
ATOM   3219  C   GLY A 207      13.851  -8.260  -8.401  1.00 96.01           C  
ATOM   3220  O   GLY A 207      12.779  -7.734  -8.113  1.00 96.01           O  
ATOM   3221  N   HIS A 208      14.837  -7.572  -8.982  1.00 94.68           N  
ATOM   3222  H   HIS A 208      15.710  -8.051  -9.151  1.00 94.68           H  
ATOM   3223  CA  HIS A 208      14.726  -6.156  -9.376  1.00 94.68           C  
ATOM   3224  HA  HIS A 208      13.897  -5.696  -8.838  1.00 94.68           H  
ATOM   3225  C   HIS A 208      14.431  -5.943 -10.871  1.00 94.68           C  
ATOM   3226  CB  HIS A 208      16.012  -5.418  -8.977  1.00 94.68           C  
ATOM   3227  HB2 HIS A 208      16.870  -5.954  -9.385  1.00 94.68           H  
ATOM   3228  HB3 HIS A 208      16.015  -4.416  -9.406  1.00 94.68           H  
ATOM   3229  O   HIS A 208      14.468  -4.807 -11.330  1.00 94.68           O  
ATOM   3230  CG  HIS A 208      16.188  -5.247  -7.496  1.00 94.68           C  
ATOM   3231  CD2 HIS A 208      17.206  -5.756  -6.741  1.00 94.68           C  
ATOM   3232  HD2 HIS A 208      18.018  -6.373  -7.096  1.00 94.68           H  
ATOM   3233  ND1 HIS A 208      15.411  -4.473  -6.662  1.00 94.68           N  
ATOM   3234  HD1 HIS A 208      14.620  -3.902  -6.922  1.00 94.68           H  
ATOM   3235  CE1 HIS A 208      15.947  -4.525  -5.430  1.00 94.68           C  
ATOM   3236  HE1 HIS A 208      15.575  -3.999  -4.564  1.00 94.68           H  
ATOM   3237  NE2 HIS A 208      17.040  -5.302  -5.435  1.00 94.68           N  
ATOM   3238  N   ARG A 209      14.232  -7.005 -11.659  1.00 94.37           N  
ATOM   3239  H   ARG A 209      14.100  -7.905 -11.219  1.00 94.37           H  
ATOM   3240  CA  ARG A 209      14.060  -6.925 -13.126  1.00 94.37           C  
ATOM   3241  HA  ARG A 209      13.758  -5.913 -13.395  1.00 94.37           H  
ATOM   3242  C   ARG A 209      12.902  -7.794 -13.616  1.00 94.37           C  
ATOM   3243  CB  ARG A 209      15.363  -7.248 -13.873  1.00 94.37           C  
ATOM   3244  HB2 ARG A 209      15.165  -7.185 -14.943  1.00 94.37           H  
ATOM   3245  HB3 ARG A 209      15.665  -8.269 -13.640  1.00 94.37           H  
ATOM   3246  O   ARG A 209      12.999  -8.464 -14.642  1.00 94.37           O  
ATOM   3247  CG  ARG A 209      16.510  -6.289 -13.552  1.00 94.37           C  
ATOM   3248  HG2 ARG A 209      16.183  -5.262 -13.714  1.00 94.37           H  
ATOM   3249  HG3 ARG A 209      16.815  -6.413 -12.513  1.00 94.37           H  
ATOM   3250  CD  ARG A 209      17.689  -6.613 -14.477  1.00 94.37           C  
ATOM   3251  HD2 ARG A 209      17.924  -7.673 -14.385  1.00 94.37           H  
ATOM   3252  HD3 ARG A 209      17.399  -6.425 -15.511  1.00 94.37           H  
ATOM   3253  NE  ARG A 209      18.885  -5.829 -14.128  1.00 94.37           N  
ATOM   3254  HE  ARG A 209      19.596  -6.308 -13.594  1.00 94.37           H  
ATOM   3255  NH1 ARG A 209      18.286  -3.858 -15.164  1.00 94.37           N  
ATOM   3256 HH11 ARG A 209      17.417  -4.261 -15.487  1.00 94.37           H  
ATOM   3257 HH12 ARG A 209      18.521  -2.925 -15.469  1.00 94.37           H  
ATOM   3258  NH2 ARG A 209      20.226  -4.003 -14.060  1.00 94.37           N  
ATOM   3259 HH21 ARG A 209      20.887  -4.510 -13.488  1.00 94.37           H  
ATOM   3260 HH22 ARG A 209      20.399  -3.032 -14.276  1.00 94.37           H  
ATOM   3261  CZ  ARG A 209      19.121  -4.572 -14.456  1.00 94.37           C  
ATOM   3262  N   ASP A 210      11.842  -7.815 -12.826  1.00 94.61           N  
ATOM   3263  H   ASP A 210      11.841  -7.212 -12.016  1.00 94.61           H  
ATOM   3264  CA  ASP A 210      10.550  -8.395 -13.171  1.00 94.61           C  
ATOM   3265  HA  ASP A 210      10.389  -8.288 -14.244  1.00 94.61           H  
ATOM   3266  C   ASP A 210       9.464  -7.598 -12.431  1.00 94.61           C  
ATOM   3267  CB  ASP A 210      10.534  -9.892 -12.808  1.00 94.61           C  
ATOM   3268  HB2 ASP A 210      11.516 -10.323 -13.001  1.00 94.61           H  
ATOM   3269  HB3 ASP A 210      10.312  -9.998 -11.746  1.00 94.61           H  
ATOM   3270  O   ASP A 210       9.779  -6.707 -11.639  1.00 94.61           O  
ATOM   3271  CG  ASP A 210       9.507 -10.712 -13.589  1.00 94.61           C  
ATOM   3272  OD1 ASP A 210       8.705 -10.111 -14.334  1.00 94.61           O  
ATOM   3273  OD2 ASP A 210       9.495 -11.955 -13.400  1.00 94.61           O  
ATOM   3274  N   THR A 211       8.190  -7.876 -12.674  1.00 95.67           N  
ATOM   3275  H   THR A 211       7.979  -8.628 -13.315  1.00 95.67           H  
ATOM   3276  CA  THR A 211       7.080  -7.164 -12.027  1.00 95.67           C  
ATOM   3277  HA  THR A 211       7.457  -6.640 -11.148  1.00 95.67           H  
ATOM   3278  C   THR A 211       6.013  -8.127 -11.527  1.00 95.67           C  
ATOM   3279  CB  THR A 211       6.501  -6.089 -12.964  1.00 95.67           C  
ATOM   3280  HB  THR A 211       7.334  -5.488 -13.330  1.00 95.67           H  
ATOM   3281  O   THR A 211       5.719  -9.144 -12.157  1.00 95.67           O  
ATOM   3282  CG2 THR A 211       5.771  -6.629 -14.191  1.00 95.67           C  
ATOM   3283 HG21 THR A 211       4.881  -7.186 -13.898  1.00 95.67           H  
ATOM   3284 HG22 THR A 211       5.475  -5.797 -14.829  1.00 95.67           H  
ATOM   3285 HG23 THR A 211       6.434  -7.285 -14.757  1.00 95.67           H  
ATOM   3286  OG1 THR A 211       5.626  -5.235 -12.257  1.00 95.67           O  
ATOM   3287  HG1 THR A 211       4.783  -5.688 -12.174  1.00 95.67           H  
ATOM   3288  N   LEU A 212       5.379  -7.783 -10.407  1.00 95.94           N  
ATOM   3289  H   LEU A 212       5.705  -6.974  -9.897  1.00 95.94           H  
ATOM   3290  CA  LEU A 212       4.060  -8.319 -10.085  1.00 95.94           C  
ATOM   3291  HA  LEU A 212       4.101  -9.408 -10.091  1.00 95.94           H  
ATOM   3292  C   LEU A 212       3.064  -7.885 -11.167  1.00 95.94           C  
ATOM   3293  CB  LEU A 212       3.612  -7.837  -8.695  1.00 95.94           C  
ATOM   3294  HB2 LEU A 212       2.609  -8.219  -8.505  1.00 95.94           H  
ATOM   3295  HB3 LEU A 212       3.553  -6.749  -8.710  1.00 95.94           H  
ATOM   3296  O   LEU A 212       3.211  -6.815 -11.759  1.00 95.94           O  
ATOM   3297  CG  LEU A 212       4.528  -8.264  -7.534  1.00 95.94           C  
ATOM   3298  HG  LEU A 212       5.528  -7.853  -7.666  1.00 95.94           H  
ATOM   3299  CD1 LEU A 212       3.960  -7.739  -6.220  1.00 95.94           C  
ATOM   3300 HD11 LEU A 212       3.931  -6.649  -6.222  1.00 95.94           H  
ATOM   3301 HD12 LEU A 212       2.946  -8.116  -6.081  1.00 95.94           H  
ATOM   3302 HD13 LEU A 212       4.584  -8.060  -5.386  1.00 95.94           H  
ATOM   3303  CD2 LEU A 212       4.635  -9.782  -7.418  1.00 95.94           C  
ATOM   3304 HD21 LEU A 212       5.207 -10.032  -6.524  1.00 95.94           H  
ATOM   3305 HD22 LEU A 212       5.162 -10.183  -8.283  1.00 95.94           H  
ATOM   3306 HD23 LEU A 212       3.639 -10.219  -7.346  1.00 95.94           H  
ATOM   3307  N   SER A 213       2.047  -8.707 -11.419  1.00 94.94           N  
ATOM   3308  H   SER A 213       1.993  -9.572 -10.900  1.00 94.94           H  
ATOM   3309  CA  SER A 213       0.945  -8.384 -12.334  1.00 94.94           C  
ATOM   3310  HA  SER A 213       1.311  -7.730 -13.125  1.00 94.94           H  
ATOM   3311  C   SER A 213      -0.190  -7.642 -11.624  1.00 94.94           C  
ATOM   3312  CB  SER A 213       0.399  -9.659 -12.984  1.00 94.94           C  
ATOM   3313  HB2 SER A 213      -0.092 -10.270 -12.227  1.00 94.94           H  
ATOM   3314  HB3 SER A 213      -0.334  -9.387 -13.744  1.00 94.94           H  
ATOM   3315  O   SER A 213      -0.899  -6.864 -12.258  1.00 94.94           O  
ATOM   3316  OG  SER A 213       1.443 -10.411 -13.579  1.00 94.94           O  
ATOM   3317  HG  SER A 213       2.001  -9.806 -14.073  1.00 94.94           H  
ATOM   3318  N   ALA A 214      -0.342  -7.864 -10.315  1.00 95.56           N  
ATOM   3319  H   ALA A 214       0.279  -8.518  -9.860  1.00 95.56           H  
ATOM   3320  CA  ALA A 214      -1.250  -7.117  -9.455  1.00 95.56           C  
ATOM   3321  HA  ALA A 214      -1.236  -6.075  -9.775  1.00 95.56           H  
ATOM   3322  C   ALA A 214      -0.820  -7.178  -7.983  1.00 95.56           C  
ATOM   3323  CB  ALA A 214      -2.666  -7.673  -9.610  1.00 95.56           C  
ATOM   3324  HB1 ALA A 214      -3.332  -7.133  -8.937  1.00 95.56           H  
ATOM   3325  HB2 ALA A 214      -3.006  -7.537 -10.636  1.00 95.56           H  
ATOM   3326  HB3 ALA A 214      -2.688  -8.730  -9.345  1.00 95.56           H  
ATOM   3327  O   ALA A 214      -0.152  -8.129  -7.571  1.00 95.56           O  
ATOM   3328  N   VAL A 215      -1.235  -6.188  -7.193  1.00 97.24           N  
ATOM   3329  H   VAL A 215      -1.790  -5.451  -7.605  1.00 97.24           H  
ATOM   3330  CA  VAL A 215      -1.063  -6.157  -5.735  1.00 97.24           C  
ATOM   3331  HA  VAL A 215      -1.121  -7.185  -5.378  1.00 97.24           H  
ATOM   3332  C   VAL A 215      -2.195  -5.383  -5.057  1.00 97.24           C  
ATOM   3333  CB  VAL A 215       0.333  -5.630  -5.335  1.00 97.24           C  
ATOM   3334  HB  VAL A 215       1.074  -6.305  -5.765  1.00 97.24           H  
ATOM   3335  O   VAL A 215      -2.721  -4.413  -5.602  1.00 97.24           O  
ATOM   3336  CG1 VAL A 215       0.642  -4.224  -5.855  1.00 97.24           C  
ATOM   3337 HG11 VAL A 215      -0.121  -3.523  -5.519  1.00 97.24           H  
ATOM   3338 HG12 VAL A 215       1.617  -3.900  -5.492  1.00 97.24           H  
ATOM   3339 HG13 VAL A 215       0.682  -4.250  -6.944  1.00 97.24           H  
ATOM   3340  CG2 VAL A 215       0.558  -5.628  -3.822  1.00 97.24           C  
ATOM   3341 HG21 VAL A 215      -0.040  -4.855  -3.340  1.00 97.24           H  
ATOM   3342 HG22 VAL A 215       0.306  -6.600  -3.398  1.00 97.24           H  
ATOM   3343 HG23 VAL A 215       1.612  -5.444  -3.611  1.00 97.24           H  
ATOM   3344  N   GLU A 216      -2.563  -5.819  -3.859  1.00 97.54           N  
ATOM   3345  H   GLU A 216      -2.104  -6.642  -3.495  1.00 97.54           H  
ATOM   3346  CA  GLU A 216      -3.405  -5.084  -2.920  1.00 97.54           C  
ATOM   3347  HA  GLU A 216      -3.560  -4.060  -3.259  1.00 97.54           H  
ATOM   3348  C   GLU A 216      -2.734  -5.059  -1.555  1.00 97.54           C  
ATOM   3349  CB  GLU A 216      -4.753  -5.779  -2.727  1.00 97.54           C  
ATOM   3350  HB2 GLU A 216      -4.572  -6.840  -2.557  1.00 97.54           H  
ATOM   3351  HB3 GLU A 216      -5.227  -5.370  -1.835  1.00 97.54           H  
ATOM   3352  O   GLU A 216      -2.313  -6.104  -1.063  1.00 97.54           O  
ATOM   3353  CG  GLU A 216      -5.733  -5.622  -3.882  1.00 97.54           C  
ATOM   3354  HG2 GLU A 216      -6.080  -4.590  -3.923  1.00 97.54           H  
ATOM   3355  HG3 GLU A 216      -5.238  -5.865  -4.823  1.00 97.54           H  
ATOM   3356  CD  GLU A 216      -6.922  -6.565  -3.673  1.00 97.54           C  
ATOM   3357  OE1 GLU A 216      -7.520  -6.975  -4.686  1.00 97.54           O  
ATOM   3358  OE2 GLU A 216      -7.296  -6.896  -2.528  1.00 97.54           O  
ATOM   3359  N   MET A 217      -2.725  -3.899  -0.904  1.00 98.51           N  
ATOM   3360  H   MET A 217      -3.121  -3.095  -1.370  1.00 98.51           H  
ATOM   3361  CA  MET A 217      -2.498  -3.810   0.536  1.00 98.51           C  
ATOM   3362  HA  MET A 217      -2.109  -4.755   0.915  1.00 98.51           H  
ATOM   3363  C   MET A 217      -3.824  -3.522   1.221  1.00 98.51           C  
ATOM   3364  CB  MET A 217      -1.501  -2.715   0.895  1.00 98.51           C  
ATOM   3365  HB2 MET A 217      -1.937  -1.745   0.655  1.00 98.51           H  
ATOM   3366  HB3 MET A 217      -1.343  -2.743   1.974  1.00 98.51           H  
ATOM   3367  O   MET A 217      -4.535  -2.584   0.841  1.00 98.51           O  
ATOM   3368  CG  MET A 217      -0.152  -2.837   0.190  1.00 98.51           C  
ATOM   3369  HG2 MET A 217       0.340  -3.762   0.489  1.00 98.51           H  
ATOM   3370  HG3 MET A 217      -0.313  -2.866  -0.888  1.00 98.51           H  
ATOM   3371  SD  MET A 217       0.928  -1.432   0.554  1.00 98.51           S  
ATOM   3372  CE  MET A 217       1.276  -1.717   2.315  1.00 98.51           C  
ATOM   3373  HE1 MET A 217       0.365  -1.611   2.904  1.00 98.51           H  
ATOM   3374  HE2 MET A 217       1.682  -2.719   2.455  1.00 98.51           H  
ATOM   3375  HE3 MET A 217       2.004  -0.987   2.669  1.00 98.51           H  
ATOM   3376  N   LYS A 218      -4.142  -4.298   2.252  1.00 98.24           N  
ATOM   3377  H   LYS A 218      -3.538  -5.069   2.497  1.00 98.24           H  
ATOM   3378  CA  LYS A 218      -5.380  -4.145   3.007  1.00 98.24           C  
ATOM   3379  HA  LYS A 218      -5.673  -3.097   2.959  1.00 98.24           H  
ATOM   3380  C   LYS A 218      -5.197  -4.457   4.478  1.00 98.24           C  
ATOM   3381  CB  LYS A 218      -6.492  -4.971   2.355  1.00 98.24           C  
ATOM   3382  HB2 LYS A 218      -7.428  -4.792   2.884  1.00 98.24           H  
ATOM   3383  HB3 LYS A 218      -6.610  -4.587   1.342  1.00 98.24           H  
ATOM   3384  O   LYS A 218      -4.363  -5.275   4.851  1.00 98.24           O  
ATOM   3385  CG  LYS A 218      -6.219  -6.482   2.272  1.00 98.24           C  
ATOM   3386  HG2 LYS A 218      -5.212  -6.651   1.889  1.00 98.24           H  
ATOM   3387  HG3 LYS A 218      -6.311  -6.946   3.254  1.00 98.24           H  
ATOM   3388  CD  LYS A 218      -7.212  -7.109   1.289  1.00 98.24           C  
ATOM   3389  HD2 LYS A 218      -8.203  -7.199   1.734  1.00 98.24           H  
ATOM   3390  HD3 LYS A 218      -7.290  -6.468   0.411  1.00 98.24           H  
ATOM   3391  CE  LYS A 218      -6.740  -8.473   0.817  1.00 98.24           C  
ATOM   3392  HE2 LYS A 218      -6.928  -9.215   1.593  1.00 98.24           H  
ATOM   3393  HE3 LYS A 218      -5.668  -8.434   0.623  1.00 98.24           H  
ATOM   3394  NZ  LYS A 218      -7.438  -8.842  -0.433  1.00 98.24           N  
ATOM   3395  HZ1 LYS A 218      -8.432  -8.967  -0.302  1.00 98.24           H  
ATOM   3396  HZ2 LYS A 218      -7.046  -9.703  -0.785  1.00 98.24           H  
ATOM   3397  HZ3 LYS A 218      -7.333  -8.138  -1.149  1.00 98.24           H  
ATOM   3398  N   ILE A 219      -5.980  -3.774   5.297  1.00 98.41           N  
ATOM   3399  H   ILE A 219      -6.677  -3.165   4.892  1.00 98.41           H  
ATOM   3400  CA  ILE A 219      -5.886  -3.819   6.750  1.00 98.41           C  
ATOM   3401  HA  ILE A 219      -5.155  -4.585   7.011  1.00 98.41           H  
ATOM   3402  C   ILE A 219      -7.211  -4.251   7.357  1.00 98.41           C  
ATOM   3403  CB  ILE A 219      -5.389  -2.476   7.327  1.00 98.41           C  
ATOM   3404  HB  ILE A 219      -5.340  -2.577   8.411  1.00 98.41           H  
ATOM   3405  O   ILE A 219      -8.271  -3.921   6.824  1.00 98.41           O  
ATOM   3406  CG1 ILE A 219      -6.355  -1.315   6.999  1.00 98.41           C  
ATOM   3407 HG12 ILE A 219      -6.451  -1.212   5.918  1.00 98.41           H  
ATOM   3408 HG13 ILE A 219      -7.338  -1.553   7.406  1.00 98.41           H  
ATOM   3409  CG2 ILE A 219      -3.962  -2.209   6.824  1.00 98.41           C  
ATOM   3410 HG21 ILE A 219      -3.948  -2.078   5.742  1.00 98.41           H  
ATOM   3411 HG22 ILE A 219      -3.570  -1.307   7.294  1.00 98.41           H  
ATOM   3412 HG23 ILE A 219      -3.316  -3.043   7.097  1.00 98.41           H  
ATOM   3413  CD1 ILE A 219      -5.958   0.044   7.579  1.00 98.41           C  
ATOM   3414 HD11 ILE A 219      -5.897  -0.024   8.666  1.00 98.41           H  
ATOM   3415 HD12 ILE A 219      -5.002   0.377   7.174  1.00 98.41           H  
ATOM   3416 HD13 ILE A 219      -6.715   0.779   7.306  1.00 98.41           H  
ATOM   3417  N   ARG A 220      -7.159  -4.971   8.472  1.00 96.75           N  
ATOM   3418  H   ARG A 220      -6.254  -5.223   8.843  1.00 96.75           H  
ATOM   3419  CA  ARG A 220      -8.349  -5.389   9.218  1.00 96.75           C  
ATOM   3420  HA  ARG A 220      -9.206  -4.793   8.903  1.00 96.75           H  
ATOM   3421  C   ARG A 220      -8.132  -5.135  10.698  1.00 96.75           C  
ATOM   3422  CB  ARG A 220      -8.669  -6.854   8.898  1.00 96.75           C  
ATOM   3423  HB2 ARG A 220      -8.866  -6.926   7.829  1.00 96.75           H  
ATOM   3424  HB3 ARG A 220      -7.814  -7.484   9.145  1.00 96.75           H  
ATOM   3425  O   ARG A 220      -7.039  -5.360  11.203  1.00 96.75           O  
ATOM   3426  CG  ARG A 220      -9.910  -7.370   9.639  1.00 96.75           C  
ATOM   3427  HG2 ARG A 220      -9.688  -7.486  10.699  1.00 96.75           H  
ATOM   3428  HG3 ARG A 220     -10.724  -6.653   9.530  1.00 96.75           H  
ATOM   3429  CD  ARG A 220     -10.369  -8.715   9.074  1.00 96.75           C  
ATOM   3430  HD2 ARG A 220     -10.485  -8.625   7.994  1.00 96.75           H  
ATOM   3431  HD3 ARG A 220     -11.338  -8.961   9.509  1.00 96.75           H  
ATOM   3432  NE  ARG A 220      -9.417  -9.790   9.390  1.00 96.75           N  
ATOM   3433  HE  ARG A 220      -8.615  -9.578   9.965  1.00 96.75           H  
ATOM   3434  NH1 ARG A 220     -10.372 -11.433   8.127  1.00 96.75           N  
ATOM   3435 HH11 ARG A 220     -11.098 -10.792   7.842  1.00 96.75           H  
ATOM   3436 HH12 ARG A 220     -10.376 -12.390   7.805  1.00 96.75           H  
ATOM   3437  NH2 ARG A 220      -8.475 -11.832   9.259  1.00 96.75           N  
ATOM   3438 HH21 ARG A 220      -7.738 -11.421   9.813  1.00 96.75           H  
ATOM   3439 HH22 ARG A 220      -8.308 -12.670   8.721  1.00 96.75           H  
ATOM   3440  CZ  ARG A 220      -9.434 -11.021   8.931  1.00 96.75           C  
ATOM   3441  N   LYS A 221      -9.150  -4.598  11.367  1.00 96.02           N  
ATOM   3442  H   LYS A 221     -10.040  -4.516  10.896  1.00 96.02           H  
ATOM   3443  CA  LYS A 221      -9.097  -4.323  12.805  1.00 96.02           C  
ATOM   3444  HA  LYS A 221      -8.148  -3.836  13.032  1.00 96.02           H  
ATOM   3445  C   LYS A 221      -9.147  -5.647  13.570  1.00 96.02           C  
ATOM   3446  CB  LYS A 221     -10.251  -3.386  13.196  1.00 96.02           C  
ATOM   3447  HB2 LYS A 221     -11.179  -3.954  13.256  1.00 96.02           H  
ATOM   3448  HB3 LYS A 221     -10.367  -2.623  12.426  1.00 96.02           H  
ATOM   3449  O   LYS A 221      -9.919  -6.520  13.183  1.00 96.02           O  
ATOM   3450  CG  LYS A 221      -9.983  -2.687  14.535  1.00 96.02           C  
ATOM   3451  HG2 LYS A 221      -9.022  -2.177  14.475  1.00 96.02           H  
ATOM   3452  HG3 LYS A 221      -9.937  -3.425  15.336  1.00 96.02           H  
ATOM   3453  CD  LYS A 221     -11.073  -1.655  14.853  1.00 96.02           C  
ATOM   3454  HD2 LYS A 221     -11.164  -0.967  14.012  1.00 96.02           H  
ATOM   3455  HD3 LYS A 221     -12.024  -2.164  15.009  1.00 96.02           H  
ATOM   3456  CE  LYS A 221     -10.671  -0.883  16.114  1.00 96.02           C  
ATOM   3457  HE2 LYS A 221      -9.620  -0.612  16.013  1.00 96.02           H  
ATOM   3458  HE3 LYS A 221     -10.758  -1.544  16.976  1.00 96.02           H  
ATOM   3459  NZ  LYS A 221     -11.472   0.354  16.305  1.00 96.02           N  
ATOM   3460  HZ1 LYS A 221     -11.077   0.912  17.048  1.00 96.02           H  
ATOM   3461  HZ2 LYS A 221     -11.444   0.928  15.474  1.00 96.02           H  
ATOM   3462  HZ3 LYS A 221     -12.434   0.137  16.520  1.00 96.02           H  
ATOM   3463  N   HIS A 222      -8.362  -5.781  14.635  1.00 91.82           N  
ATOM   3464  H   HIS A 222      -7.755  -5.016  14.892  1.00 91.82           H  
ATOM   3465  CA  HIS A 222      -8.495  -6.912  15.558  1.00 91.82           C  
ATOM   3466  HA  HIS A 222      -8.515  -7.838  14.984  1.00 91.82           H  
ATOM   3467  C   HIS A 222      -9.821  -6.823  16.326  1.00 91.82           C  
ATOM   3468  CB  HIS A 222      -7.290  -6.975  16.510  1.00 91.82           C  
ATOM   3469  HB2 HIS A 222      -7.121  -5.995  16.955  1.00 91.82           H  
ATOM   3470  HB3 HIS A 222      -7.520  -7.668  17.320  1.00 91.82           H  
ATOM   3471  O   HIS A 222     -10.264  -5.726  16.681  1.00 91.82           O  
ATOM   3472  CG  HIS A 222      -6.024  -7.461  15.840  1.00 91.82           C  
ATOM   3473  CD2 HIS A 222      -5.024  -6.684  15.333  1.00 91.82           C  
ATOM   3474  HD2 HIS A 222      -4.991  -5.605  15.333  1.00 91.82           H  
ATOM   3475  ND1 HIS A 222      -5.702  -8.800  15.614  1.00 91.82           N  
ATOM   3476  CE1 HIS A 222      -4.525  -8.794  14.971  1.00 91.82           C  
ATOM   3477  HE1 HIS A 222      -4.010  -9.678  14.626  1.00 91.82           H  
ATOM   3478  NE2 HIS A 222      -4.082  -7.539  14.806  1.00 91.82           N  
ATOM   3479  HE2 HIS A 222      -3.202  -7.292  14.375  1.00 91.82           H  
ATOM   3480  N   ASP A 223     -10.439  -7.976  16.584  1.00 77.94           N  
ATOM   3481  H   ASP A 223     -10.031  -8.838  16.251  1.00 77.94           H  
ATOM   3482  CA  ASP A 223     -11.519  -8.097  17.563  1.00 77.94           C  
ATOM   3483  HA  ASP A 223     -12.194  -7.244  17.484  1.00 77.94           H  
ATOM   3484  C   ASP A 223     -10.869  -8.087  18.962  1.00 77.94           C  
ATOM   3485  CB  ASP A 223     -12.337  -9.386  17.320  1.00 77.94           C  
ATOM   3486  HB2 ASP A 223     -13.049  -9.493  18.138  1.00 77.94           H  
ATOM   3487  HB3 ASP A 223     -11.662 -10.240  17.360  1.00 77.94           H  
ATOM   3488  O   ASP A 223     -10.375  -9.118  19.421  1.00 77.94           O  
ATOM   3489  CG  ASP A 223     -13.132  -9.448  16.002  1.00 77.94           C  
ATOM   3490  OD1 ASP A 223     -13.741  -8.428  15.586  1.00 77.94           O  
ATOM   3491  OD2 ASP A 223     -13.191 -10.561  15.431  1.00 77.94           O  
ATOM   3492  N   ASP A 224     -10.776  -6.915  19.598  1.00 56.36           N  
ATOM   3493  H   ASP A 224     -11.157  -6.095  19.150  1.00 56.36           H  
ATOM   3494  CA  ASP A 224     -10.364  -6.806  21.011  1.00 56.36           C  
ATOM   3495  HA  ASP A 224      -9.546  -7.503  21.193  1.00 56.36           H  
ATOM   3496  C   ASP A 224     -11.498  -7.231  21.968  1.00 56.36           C  
ATOM   3497  CB  ASP A 224      -9.845  -5.383  21.341  1.00 56.36           C  
ATOM   3498  HB2 ASP A 224     -10.585  -4.661  20.996  1.00 56.36           H  
ATOM   3499  HB3 ASP A 224      -9.798  -5.290  22.426  1.00 56.36           H  
ATOM   3500  O   ASP A 224     -12.678  -6.889  21.700  1.00 56.36           O  
ATOM   3501  CG  ASP A 224      -8.450  -4.977  20.801  1.00 56.36           C  
ATOM   3502  OD1 ASP A 224      -7.491  -5.790  20.803  1.00 56.36           O  
ATOM   3503  OD2 ASP A 224      -8.279  -3.767  20.497  1.00 56.36           O  
ATOM   3504  OXT ASP A 224     -11.158  -7.859  22.998  1.00 56.36           O  
TER    3505      ASP A 224                                                       
END   
