# Supplementary material for: Nuclear genome of Bulinus truncatus, an intermediate host of the carcinogenic human blood fluke Schistosoma haematobium
Source: Nat Commun. 2022 Feb 21;13:977. doi: 10.1038/s41467-022-28634-9 (PMC8861042; doi:10.1038/s41467-022-28634-9)
Supplement: Supplementary file 6 — Supplementary Data 3 [file 41467_2022_28634_MOESM6_ESM.zip › Supplementary_Data_3/btru_002592-t1.mature.pep.pdb]

ATOM      1  N   MET A   1       6.003   1.902 -64.922  1.00 34.71           N  
ATOM      2  H   MET A   1       5.375   2.605 -65.284  1.00 34.71           H  
ATOM      3  H2  MET A   1       6.732   2.344 -64.380  1.00 34.71           H  
ATOM      4  H3  MET A   1       6.450   1.424 -65.691  1.00 34.71           H  
ATOM      5  CA  MET A   1       5.277   0.910 -64.097  1.00 34.71           C  
ATOM      6  HA  MET A   1       4.878   1.401 -63.210  1.00 34.71           H  
ATOM      7  C   MET A   1       6.244  -0.170 -63.644  1.00 34.71           C  
ATOM      8  CB  MET A   1       4.117   0.248 -64.859  1.00 34.71           C  
ATOM      9  HB2 MET A   1       3.819  -0.665 -64.343  1.00 34.71           H  
ATOM     10  HB3 MET A   1       4.445  -0.023 -65.863  1.00 34.71           H  
ATOM     11  O   MET A   1       7.151  -0.490 -64.398  1.00 34.71           O  
ATOM     12  CG  MET A   1       2.883   1.147 -64.948  1.00 34.71           C  
ATOM     13  HG2 MET A   1       3.149   2.083 -65.438  1.00 34.71           H  
ATOM     14  HG3 MET A   1       2.526   1.368 -63.942  1.00 34.71           H  
ATOM     15  SD  MET A   1       1.542   0.375 -65.882  1.00 34.71           S  
ATOM     16  CE  MET A   1       0.258   1.648 -65.732  1.00 34.71           C  
ATOM     17  HE1 MET A   1       0.016   1.811 -64.682  1.00 34.71           H  
ATOM     18  HE2 MET A   1       0.607   2.581 -66.174  1.00 34.71           H  
ATOM     19  HE3 MET A   1      -0.639   1.321 -66.258  1.00 34.71           H  
ATOM     20  N   LYS A   2       5.957  -0.729 -62.460  1.00 37.78           N  
ATOM     21  H   LYS A   2       5.150  -0.354 -61.982  1.00 37.78           H  
ATOM     22  CA  LYS A   2       6.611  -1.840 -61.745  1.00 37.78           C  
ATOM     23  HA  LYS A   2       5.925  -2.117 -60.944  1.00 37.78           H  
ATOM     24  C   LYS A   2       7.895  -1.505 -60.981  1.00 37.78           C  
ATOM     25  CB  LYS A   2       6.698  -3.119 -62.596  1.00 37.78           C  
ATOM     26  HB2 LYS A   2       7.245  -2.935 -63.520  1.00 37.78           H  
ATOM     27  HB3 LYS A   2       7.245  -3.870 -62.026  1.00 37.78           H  
ATOM     28  O   LYS A   2       9.005  -1.691 -61.459  1.00 37.78           O  
ATOM     29  CG  LYS A   2       5.292  -3.663 -62.898  1.00 37.78           C  
ATOM     30  HG2 LYS A   2       4.770  -2.979 -63.568  1.00 37.78           H  
ATOM     31  HG3 LYS A   2       4.729  -3.740 -61.968  1.00 37.78           H  
ATOM     32  CD  LYS A   2       5.349  -5.050 -63.545  1.00 37.78           C  
ATOM     33  HD2 LYS A   2       5.867  -4.983 -64.501  1.00 37.78           H  
ATOM     34  HD3 LYS A   2       5.898  -5.726 -62.889  1.00 37.78           H  
ATOM     35  CE  LYS A   2       3.924  -5.579 -63.753  1.00 37.78           C  
ATOM     36  HE2 LYS A   2       3.406  -5.568 -62.794  1.00 37.78           H  
ATOM     37  HE3 LYS A   2       3.395  -4.903 -64.425  1.00 37.78           H  
ATOM     38  NZ  LYS A   2       3.924  -6.955 -64.309  1.00 37.78           N  
ATOM     39  HZ1 LYS A   2       4.389  -7.596 -63.682  1.00 37.78           H  
ATOM     40  HZ2 LYS A   2       2.981  -7.286 -64.450  1.00 37.78           H  
ATOM     41  HZ3 LYS A   2       4.402  -6.984 -65.199  1.00 37.78           H  
ATOM     42  N   GLY A   3       7.673  -1.092 -59.732  1.00 27.59           N  
ATOM     43  H   GLY A   3       6.714  -0.935 -59.460  1.00 27.59           H  
ATOM     44  CA  GLY A   3       8.577  -1.400 -58.632  1.00 27.59           C  
ATOM     45  HA2 GLY A   3       8.274  -0.869 -57.729  1.00 27.59           H  
ATOM     46  HA3 GLY A   3       9.589  -1.091 -58.894  1.00 27.59           H  
ATOM     47  C   GLY A   3       8.558  -2.904 -58.346  1.00 27.59           C  
ATOM     48  O   GLY A   3       7.500  -3.538 -58.378  1.00 27.59           O  
ATOM     49  N   GLY A   4       9.745  -3.459 -58.124  1.00 35.16           N  
ATOM     50  H   GLY A   4      10.560  -2.863 -58.123  1.00 35.16           H  
ATOM     51  CA  GLY A   4       9.967  -4.838 -57.717  1.00 35.16           C  
ATOM     52  HA2 GLY A   4      10.651  -5.320 -58.416  1.00 35.16           H  
ATOM     53  HA3 GLY A   4       9.029  -5.393 -57.715  1.00 35.16           H  
ATOM     54  C   GLY A   4      10.597  -4.872 -56.332  1.00 35.16           C  
ATOM     55  O   GLY A   4      11.606  -4.217 -56.089  1.00 35.16           O  
ATOM     56  N   ASN A   5       9.959  -5.637 -55.449  1.00 33.64           N  
ATOM     57  H   ASN A   5       9.119  -6.092 -55.775  1.00 33.64           H  
ATOM     58  CA  ASN A   5      10.428  -6.045 -54.130  1.00 33.64           C  
ATOM     59  HA  ASN A   5      10.567  -5.171 -53.494  1.00 33.64           H  
ATOM     60  C   ASN A   5      11.756  -6.814 -54.217  1.00 33.64           C  
ATOM     61  CB  ASN A   5       9.363  -6.997 -53.529  1.00 33.64           C  
ATOM     62  HB2 ASN A   5       8.831  -7.522 -54.323  1.00 33.64           H  
ATOM     63  HB3 ASN A   5       9.868  -7.763 -52.939  1.00 33.64           H  
ATOM     64  O   ASN A   5      11.818  -7.879 -54.824  1.00 33.64           O  
ATOM     65  CG  ASN A   5       8.372  -6.360 -52.581  1.00 33.64           C  
ATOM     66  ND2 ASN A   5       7.241  -6.990 -52.371  1.00 33.64           N  
ATOM     67 HD21 ASN A   5       7.049  -7.879 -52.811  1.00 33.64           H  
ATOM     68 HD22 ASN A   5       6.618  -6.562 -51.701  1.00 33.64           H  
ATOM     69  OD1 ASN A   5       8.611  -5.331 -51.981  1.00 33.64           O  
ATOM     70  N   GLY A   6      12.764  -6.339 -53.501  1.00 38.38           N  
ATOM     71  H   GLY A   6      12.693  -5.399 -53.137  1.00 38.38           H  
ATOM     72  CA  GLY A   6      13.921  -7.107 -53.052  1.00 38.38           C  
ATOM     73  HA2 GLY A   6      14.644  -7.221 -53.859  1.00 38.38           H  
ATOM     74  HA3 GLY A   6      13.611  -8.088 -52.691  1.00 38.38           H  
ATOM     75  C   GLY A   6      14.545  -6.299 -51.923  1.00 38.38           C  
ATOM     76  O   GLY A   6      14.659  -5.088 -52.033  1.00 38.38           O  
ATOM     77  N   GLY A   7      14.894  -6.817 -50.764  1.00 34.56           N  
ATOM     78  H   GLY A   7      15.295  -6.114 -50.159  1.00 34.56           H  
ATOM     79  CA  GLY A   7      15.001  -8.157 -50.217  1.00 34.56           C  
ATOM     80  HA2 GLY A   7      15.650  -8.783 -50.829  1.00 34.56           H  
ATOM     81  HA3 GLY A   7      14.016  -8.609 -50.107  1.00 34.56           H  
ATOM     82  C   GLY A   7      15.647  -7.921 -48.848  1.00 34.56           C  
ATOM     83  O   GLY A   7      16.406  -6.965 -48.682  1.00 34.56           O  
ATOM     84  N   TRP A   8      15.279  -8.709 -47.844  1.00 41.45           N  
ATOM     85  H   TRP A   8      14.687  -9.504 -48.040  1.00 41.45           H  
ATOM     86  CA  TRP A   8      15.663  -8.502 -46.448  1.00 41.45           C  
ATOM     87  HA  TRP A   8      15.524  -7.454 -46.180  1.00 41.45           H  
ATOM     88  C   TRP A   8      17.150  -8.837 -46.250  1.00 41.45           C  
ATOM     89  CB  TRP A   8      14.738  -9.346 -45.560  1.00 41.45           C  
ATOM     90  HB2 TRP A   8      15.161  -9.348 -44.555  1.00 41.45           H  
ATOM     91  HB3 TRP A   8      14.747 -10.379 -45.909  1.00 41.45           H  
ATOM     92  O   TRP A   8      17.507  -9.950 -45.879  1.00 41.45           O  
ATOM     93  CG  TRP A   8      13.308  -8.895 -45.438  1.00 41.45           C  
ATOM     94  CD1 TRP A   8      12.504  -8.414 -46.419  1.00 41.45           C  
ATOM     95  HD1 TRP A   8      12.786  -8.276 -47.452  1.00 41.45           H  
ATOM     96  CD2 TRP A   8      12.491  -8.883 -44.227  1.00 41.45           C  
ATOM     97  CE2 TRP A   8      11.198  -8.373 -44.552  1.00 41.45           C  
ATOM     98  CE3 TRP A   8      12.717  -9.251 -42.883  1.00 41.45           C  
ATOM     99  HE3 TRP A   8      13.681  -9.648 -42.600  1.00 41.45           H  
ATOM    100  NE1 TRP A   8      11.262  -8.106 -45.901  1.00 41.45           N  
ATOM    101  HE1 TRP A   8      10.505  -7.721 -46.447  1.00 41.45           H  
ATOM    102  CH2 TRP A   8      10.443  -8.602 -42.268  1.00 41.45           C  
ATOM    103  HH2 TRP A   8       9.673  -8.503 -41.517  1.00 41.45           H  
ATOM    104  CZ2 TRP A   8      10.183  -8.230 -43.597  1.00 41.45           C  
ATOM    105  HZ2 TRP A   8       9.216  -7.841 -43.879  1.00 41.45           H  
ATOM    106  CZ3 TRP A   8      11.705  -9.111 -41.914  1.00 41.45           C  
ATOM    107  HZ3 TRP A   8      11.897  -9.402 -40.892  1.00 41.45           H  
ATOM    108  N   GLY A   9      18.024  -7.883 -46.565  1.00 36.58           N  
ATOM    109  H   GLY A   9      17.663  -7.035 -46.978  1.00 36.58           H  
ATOM    110  CA  GLY A   9      19.468  -7.977 -46.387  1.00 36.58           C  
ATOM    111  HA2 GLY A   9      19.773  -9.017 -46.269  1.00 36.58           H  
ATOM    112  HA3 GLY A   9      19.963  -7.578 -47.272  1.00 36.58           H  
ATOM    113  C   GLY A   9      19.920  -7.157 -45.184  1.00 36.58           C  
ATOM    114  O   GLY A   9      19.734  -5.947 -45.170  1.00 36.58           O  
ATOM    115  N   SER A  10      20.476  -7.858 -44.192  1.00 38.91           N  
ATOM    116  H   SER A  10      20.397  -8.859 -44.298  1.00 38.91           H  
ATOM    117  CA  SER A  10      21.430  -7.425 -43.157  1.00 38.91           C  
ATOM    118  HA  SER A  10      21.140  -7.894 -42.217  1.00 38.91           H  
ATOM    119  C   SER A  10      21.564  -5.916 -42.918  1.00 38.91           C  
ATOM    120  CB  SER A  10      22.798  -7.994 -43.549  1.00 38.91           C  
ATOM    121  HB2 SER A  10      22.712  -9.073 -43.678  1.00 38.91           H  
ATOM    122  HB3 SER A  10      23.129  -7.556 -44.491  1.00 38.91           H  
ATOM    123  O   SER A  10      22.065  -5.215 -43.790  1.00 38.91           O  
ATOM    124  OG  SER A  10      23.755  -7.738 -42.546  1.00 38.91           O  
ATOM    125  HG  SER A  10      24.121  -6.862 -42.694  1.00 38.91           H  
ATOM    126  N   TRP A  11      21.224  -5.465 -41.699  1.00 43.12           N  
ATOM    127  H   TRP A  11      20.819  -6.141 -41.068  1.00 43.12           H  
ATOM    128  CA  TRP A  11      21.384  -4.110 -41.147  1.00 43.12           C  
ATOM    129  HA  TRP A  11      20.579  -3.481 -41.525  1.00 43.12           H  
ATOM    130  C   TRP A  11      22.711  -3.446 -41.545  1.00 43.12           C  
ATOM    131  CB  TRP A  11      21.253  -4.179 -39.613  1.00 43.12           C  
ATOM    132  HB2 TRP A  11      22.019  -4.848 -39.220  1.00 43.12           H  
ATOM    133  HB3 TRP A  11      21.453  -3.187 -39.208  1.00 43.12           H  
ATOM    134  O   TRP A  11      23.697  -3.448 -40.807  1.00 43.12           O  
ATOM    135  CG  TRP A  11      19.920  -4.623 -39.091  1.00 43.12           C  
ATOM    136  CD1 TRP A  11      19.511  -5.905 -38.952  1.00 43.12           C  
ATOM    137  HD1 TRP A  11      20.106  -6.776 -39.187  1.00 43.12           H  
ATOM    138  CD2 TRP A  11      18.817  -3.798 -38.602  1.00 43.12           C  
ATOM    139  CE2 TRP A  11      17.749  -4.661 -38.211  1.00 43.12           C  
ATOM    140  CE3 TRP A  11      18.612  -2.410 -38.440  1.00 43.12           C  
ATOM    141  HE3 TRP A  11      19.397  -1.726 -38.728  1.00 43.12           H  
ATOM    142  NE1 TRP A  11      18.223  -5.931 -38.454  1.00 43.12           N  
ATOM    143  HE1 TRP A  11      17.712  -6.782 -38.270  1.00 43.12           H  
ATOM    144  CH2 TRP A  11      16.366  -2.789 -37.550  1.00 43.12           C  
ATOM    145  HH2 TRP A  11      15.440  -2.398 -37.157  1.00 43.12           H  
ATOM    146  CZ2 TRP A  11      16.538  -4.176 -37.696  1.00 43.12           C  
ATOM    147  HZ2 TRP A  11      15.752  -4.860 -37.414  1.00 43.12           H  
ATOM    148  CZ3 TRP A  11      17.402  -1.911 -37.918  1.00 43.12           C  
ATOM    149  HZ3 TRP A  11      17.264  -0.845 -37.809  1.00 43.12           H  
ATOM    150  N   GLY A  12      22.726  -2.863 -42.739  1.00 37.61           N  
ATOM    151  H   GLY A  12      21.962  -3.062 -43.368  1.00 37.61           H  
ATOM    152  CA  GLY A  12      23.721  -1.896 -43.145  1.00 37.61           C  
ATOM    153  HA2 GLY A  12      24.716  -2.323 -43.025  1.00 37.61           H  
ATOM    154  HA3 GLY A  12      23.568  -1.614 -44.186  1.00 37.61           H  
ATOM    155  C   GLY A  12      23.570  -0.662 -42.268  1.00 37.61           C  
ATOM    156  O   GLY A  12      22.477  -0.334 -41.801  1.00 37.61           O  
ATOM    157  N   ARG A  13      24.691   0.020 -42.027  1.00 53.02           N  
ATOM    158  H   ARG A  13      25.537  -0.316 -42.465  1.00 53.02           H  
ATOM    159  CA  ARG A  13      24.695   1.347 -41.405  1.00 53.02           C  
ATOM    160  HA  ARG A  13      24.386   1.259 -40.363  1.00 53.02           H  
ATOM    161  C   ARG A  13      23.671   2.222 -42.127  1.00 53.02           C  
ATOM    162  CB  ARG A  13      26.102   1.958 -41.495  1.00 53.02           C  
ATOM    163  HB2 ARG A  13      26.030   3.033 -41.333  1.00 53.02           H  
ATOM    164  HB3 ARG A  13      26.515   1.792 -42.490  1.00 53.02           H  
ATOM    165  O   ARG A  13      23.722   2.318 -43.349  1.00 53.02           O  
ATOM    166  CG  ARG A  13      27.026   1.370 -40.422  1.00 53.02           C  
ATOM    167  HG2 ARG A  13      27.051   0.282 -40.496  1.00 53.02           H  
ATOM    168  HG3 ARG A  13      26.621   1.632 -39.444  1.00 53.02           H  
ATOM    169  CD  ARG A  13      28.453   1.924 -40.515  1.00 53.02           C  
ATOM    170  HD2 ARG A  13      28.908   1.802 -39.531  1.00 53.02           H  
ATOM    171  HD3 ARG A  13      28.418   2.989 -40.743  1.00 53.02           H  
ATOM    172  NE  ARG A  13      29.261   1.213 -41.527  1.00 53.02           N  
ATOM    173  HE  ARG A  13      28.776   0.894 -42.354  1.00 53.02           H  
ATOM    174  NH1 ARG A  13      31.298   1.368 -40.467  1.00 53.02           N  
ATOM    175 HH11 ARG A  13      32.284   1.153 -40.434  1.00 53.02           H  
ATOM    176 HH12 ARG A  13      30.880   1.949 -39.754  1.00 53.02           H  
ATOM    177  NH2 ARG A  13      31.138   0.232 -42.375  1.00 53.02           N  
ATOM    178 HH21 ARG A  13      32.127   0.034 -42.317  1.00 53.02           H  
ATOM    179 HH22 ARG A  13      30.611  -0.111 -43.165  1.00 53.02           H  
ATOM    180  CZ  ARG A  13      30.555   0.943 -41.451  1.00 53.02           C  
ATOM    181  N   ALA A  14      22.744   2.799 -41.364  1.00 51.82           N  
ATOM    182  H   ALA A  14      22.751   2.610 -40.372  1.00 51.82           H  
ATOM    183  CA  ALA A  14      21.677   3.643 -41.885  1.00 51.82           C  
ATOM    184  HA  ALA A  14      20.981   3.023 -42.449  1.00 51.82           H  
ATOM    185  C   ALA A  14      22.255   4.714 -42.824  1.00 51.82           C  
ATOM    186  CB  ALA A  14      20.934   4.264 -40.693  1.00 51.82           C  
ATOM    187  HB1 ALA A  14      20.513   3.479 -40.065  1.00 51.82           H  
ATOM    188  HB2 ALA A  14      20.124   4.892 -41.063  1.00 51.82           H  
ATOM    189  HB3 ALA A  14      21.616   4.879 -40.106  1.00 51.82           H  
ATOM    190  O   ALA A  14      23.126   5.482 -42.412  1.00 51.82           O  
ATOM    191  N   ASP A  15      21.790   4.728 -44.074  1.00 52.86           N  
ATOM    192  H   ASP A  15      21.104   4.041 -44.353  1.00 52.86           H  
ATOM    193  CA  ASP A  15      22.154   5.737 -45.066  1.00 52.86           C  
ATOM    194  HA  ASP A  15      23.240   5.829 -45.085  1.00 52.86           H  
ATOM    195  C   ASP A  15      21.487   7.078 -44.687  1.00 52.86           C  
ATOM    196  CB  ASP A  15      21.745   5.257 -46.468  1.00 52.86           C  
ATOM    197  HB2 ASP A  15      20.662   5.141 -46.509  1.00 52.86           H  
ATOM    198  HB3 ASP A  15      22.196   4.281 -46.644  1.00 52.86           H  
ATOM    199  O   ASP A  15      20.250   7.161 -44.696  1.00 52.86           O  
ATOM    200  CG  ASP A  15      22.187   6.207 -47.589  1.00 52.86           C  
ATOM    201  OD1 ASP A  15      22.521   7.383 -47.306  1.00 52.86           O  
ATOM    202  OD2 ASP A  15      22.139   5.783 -48.757  1.00 52.86           O  
ATOM    203  N   PRO A  16      22.267   8.130 -44.355  1.00 57.80           N  
ATOM    204  CA  PRO A  16      21.747   9.442 -43.966  1.00 57.80           C  
ATOM    205  HA  PRO A  16      21.114   9.321 -43.087  1.00 57.80           H  
ATOM    206  C   PRO A  16      20.937  10.148 -45.061  1.00 57.80           C  
ATOM    207  CB  PRO A  16      22.976  10.290 -43.606  1.00 57.80           C  
ATOM    208  HB2 PRO A  16      22.793  10.905 -42.725  1.00 57.80           H  
ATOM    209  HB3 PRO A  16      23.257  10.920 -44.450  1.00 57.80           H  
ATOM    210  O   PRO A  16      20.259  11.131 -44.763  1.00 57.80           O  
ATOM    211  CG  PRO A  16      24.087   9.276 -43.362  1.00 57.80           C  
ATOM    212  HG2 PRO A  16      24.042   8.925 -42.331  1.00 57.80           H  
ATOM    213  HG3 PRO A  16      25.072   9.686 -43.588  1.00 57.80           H  
ATOM    214  CD  PRO A  16      23.721   8.138 -44.299  1.00 57.80           C  
ATOM    215  HD2 PRO A  16      24.134   7.211 -43.901  1.00 57.80           H  
ATOM    216  HD3 PRO A  16      24.118   8.330 -45.295  1.00 57.80           H  
ATOM    217  N   SER A  17      21.017   9.692 -46.317  1.00 56.00           N  
ATOM    218  H   SER A  17      21.598   8.890 -46.514  1.00 56.00           H  
ATOM    219  CA  SER A  17      20.269  10.278 -47.435  1.00 56.00           C  
ATOM    220  HA  SER A  17      20.327  11.363 -47.360  1.00 56.00           H  
ATOM    221  C   SER A  17      18.786   9.902 -47.420  1.00 56.00           C  
ATOM    222  CB  SER A  17      20.900   9.869 -48.767  1.00 56.00           C  
ATOM    223  HB2 SER A  17      21.970  10.081 -48.752  1.00 56.00           H  
ATOM    224  HB3 SER A  17      20.439  10.450 -49.565  1.00 56.00           H  
ATOM    225  O   SER A  17      17.948  10.647 -47.936  1.00 56.00           O  
ATOM    226  OG  SER A  17      20.691   8.499 -49.027  1.00 56.00           O  
ATOM    227  HG  SER A  17      21.416   7.988 -48.660  1.00 56.00           H  
ATOM    228  N   THR A  18      18.428   8.787 -46.772  1.00 48.45           N  
ATOM    229  H   THR A  18      19.155   8.227 -46.350  1.00 48.45           H  
ATOM    230  CA  THR A  18      17.027   8.478 -46.505  1.00 48.45           C  
ATOM    231  HA  THR A  18      16.449   8.733 -47.394  1.00 48.45           H  
ATOM    232  C   THR A  18      16.569   9.391 -45.375  1.00 48.45           C  
ATOM    233  CB  THR A  18      16.764   6.982 -46.241  1.00 48.45           C  
ATOM    234  HB  THR A  18      15.691   6.852 -46.099  1.00 48.45           H  
ATOM    235  O   THR A  18      16.881   9.178 -44.209  1.00 48.45           O  
ATOM    236  CG2 THR A  18      17.184   6.119 -47.430  1.00 48.45           C  
ATOM    237 HG21 THR A  18      16.674   6.454 -48.333  1.00 48.45           H  
ATOM    238 HG22 THR A  18      18.262   6.183 -47.584  1.00 48.45           H  
ATOM    239 HG23 THR A  18      16.917   5.080 -47.236  1.00 48.45           H  
ATOM    240  OG1 THR A  18      17.411   6.474 -45.098  1.00 48.45           O  
ATOM    241  HG1 THR A  18      18.317   6.791 -45.069  1.00 48.45           H  
ATOM    242  N   GLY A  19      15.818  10.442 -45.707  1.00 46.67           N  
ATOM    243  H   GLY A  19      15.753  10.656 -46.692  1.00 46.67           H  
ATOM    244  CA  GLY A  19      15.193  11.376 -44.758  1.00 46.67           C  
ATOM    245  HA2 GLY A  19      15.984  11.844 -44.173  1.00 46.67           H  
ATOM    246  HA3 GLY A  19      14.671  12.154 -45.314  1.00 46.67           H  
ATOM    247  C   GLY A  19      14.198  10.736 -43.773  1.00 46.67           C  
ATOM    248  O   GLY A  19      13.342  11.426 -43.221  1.00 46.67           O  
ATOM    249  N   MET A  20      14.298   9.427 -43.521  1.00 42.29           N  
ATOM    250  H   MET A  20      15.088   8.961 -43.942  1.00 42.29           H  
ATOM    251  CA  MET A  20      13.696   8.716 -42.400  1.00 42.29           C  
ATOM    252  HA  MET A  20      12.657   9.029 -42.295  1.00 42.29           H  
ATOM    253  C   MET A  20      14.434   9.120 -41.123  1.00 42.29           C  
ATOM    254  CB  MET A  20      13.717   7.201 -42.658  1.00 42.29           C  
ATOM    255  HB2 MET A  20      14.737   6.878 -42.866  1.00 42.29           H  
ATOM    256  HB3 MET A  20      13.357   6.679 -41.772  1.00 42.29           H  
ATOM    257  O   MET A  20      15.205   8.372 -40.523  1.00 42.29           O  
ATOM    258  CG  MET A  20      12.814   6.836 -43.843  1.00 42.29           C  
ATOM    259  HG2 MET A  20      13.152   7.392 -44.717  1.00 42.29           H  
ATOM    260  HG3 MET A  20      11.791   7.142 -43.627  1.00 42.29           H  
ATOM    261  SD  MET A  20      12.832   5.080 -44.291  1.00 42.29           S  
ATOM    262  CE  MET A  20      11.283   4.513 -43.544  1.00 42.29           C  
ATOM    263  HE1 MET A  20      11.306   4.697 -42.470  1.00 42.29           H  
ATOM    264  HE2 MET A  20      10.445   5.048 -43.990  1.00 42.29           H  
ATOM    265  HE3 MET A  20      11.166   3.445 -43.725  1.00 42.29           H  
ATOM    266  N   SER A  21      14.204  10.369 -40.722  1.00 48.39           N  
ATOM    267  H   SER A  21      13.666  10.957 -41.342  1.00 48.39           H  
ATOM    268  CA  SER A  21      14.610  10.876 -39.423  1.00 48.39           C  
ATOM    269  HA  SER A  21      15.700  10.904 -39.408  1.00 48.39           H  
ATOM    270  C   SER A  21      14.129   9.921 -38.330  1.00 48.39           C  
ATOM    271  CB  SER A  21      14.102  12.307 -39.209  1.00 48.39           C  
ATOM    272  HB2 SER A  21      14.517  12.950 -39.985  1.00 48.39           H  
ATOM    273  HB3 SER A  21      14.450  12.668 -38.241  1.00 48.39           H  
ATOM    274  O   SER A  21      12.972   9.496 -38.296  1.00 48.39           O  
ATOM    275  OG  SER A  21      12.691  12.390 -39.249  1.00 48.39           O  
ATOM    276  HG  SER A  21      12.373  12.002 -40.067  1.00 48.39           H  
ATOM    277  N   ARG A  22      15.064   9.568 -37.446  1.00 49.22           N  
ATOM    278  H   ARG A  22      16.004   9.876 -37.653  1.00 49.22           H  
ATOM    279  CA  ARG A  22      14.842   8.855 -36.188  1.00 49.22           C  
ATOM    280  HA  ARG A  22      14.763   7.790 -36.402  1.00 49.22           H  
ATOM    281  C   ARG A  22      13.541   9.382 -35.564  1.00 49.22           C  
ATOM    282  CB  ARG A  22      16.081   9.146 -35.317  1.00 49.22           C  
ATOM    283  HB2 ARG A  22      16.001  10.134 -34.864  1.00 49.22           H  
ATOM    284  HB3 ARG A  22      16.955   9.159 -35.969  1.00 49.22           H  
ATOM    285  O   ARG A  22      13.504  10.581 -35.266  1.00 49.22           O  
ATOM    286  CG  ARG A  22      16.358   8.098 -34.236  1.00 49.22           C  
ATOM    287  HG2 ARG A  22      16.372   7.113 -34.703  1.00 49.22           H  
ATOM    288  HG3 ARG A  22      15.571   8.115 -33.482  1.00 49.22           H  
ATOM    289  CD  ARG A  22      17.732   8.345 -33.588  1.00 49.22           C  
ATOM    290  HD2 ARG A  22      18.470   8.517 -34.371  1.00 49.22           H  
ATOM    291  HD3 ARG A  22      18.016   7.440 -33.051  1.00 49.22           H  
ATOM    292  NE  ARG A  22      17.715   9.472 -32.633  1.00 49.22           N  
ATOM    293  HE  ARG A  22      16.804   9.817 -32.366  1.00 49.22           H  
ATOM    294  NH1 ARG A  22      19.990   9.686 -32.357  1.00 49.22           N  
ATOM    295 HH11 ARG A  22      20.139   8.999 -33.083  1.00 49.22           H  
ATOM    296 HH12 ARG A  22      20.784  10.115 -31.904  1.00 49.22           H  
ATOM    297  NH2 ARG A  22      18.612  10.915 -31.112  1.00 49.22           N  
ATOM    298 HH21 ARG A  22      17.685  11.207 -30.836  1.00 49.22           H  
ATOM    299 HH22 ARG A  22      19.423  11.326 -30.674  1.00 49.22           H  
ATOM    300  CZ  ARG A  22      18.768  10.017 -32.044  1.00 49.22           C  
ATOM    301  N   PRO A  23      12.489   8.559 -35.375  1.00 43.44           N  
ATOM    302  CA  PRO A  23      11.261   9.040 -34.766  1.00 43.44           C  
ATOM    303  HA  PRO A  23      10.784   9.746 -35.445  1.00 43.44           H  
ATOM    304  C   PRO A  23      11.629   9.714 -33.453  1.00 43.44           C  
ATOM    305  CB  PRO A  23      10.353   7.823 -34.567  1.00 43.44           C  
ATOM    306  HB2 PRO A  23      10.490   7.402 -33.571  1.00 43.44           H  
ATOM    307  HB3 PRO A  23       9.305   8.068 -34.737  1.00 43.44           H  
ATOM    308  O   PRO A  23      12.339   9.139 -32.622  1.00 43.44           O  
ATOM    309  CG  PRO A  23      10.876   6.832 -35.604  1.00 43.44           C  
ATOM    310  HG2 PRO A  23      10.704   5.799 -35.301  1.00 43.44           H  
ATOM    311  HG3 PRO A  23      10.401   7.030 -36.565  1.00 43.44           H  
ATOM    312  CD  PRO A  23      12.368   7.151 -35.707  1.00 43.44           C  
ATOM    313  HD2 PRO A  23      12.923   6.558 -34.980  1.00 43.44           H  
ATOM    314  HD3 PRO A  23      12.723   6.946 -36.717  1.00 43.44           H  
ATOM    315  N   SER A  24      11.231  10.977 -33.312  1.00 49.27           N  
ATOM    316  H   SER A  24      10.748  11.411 -34.085  1.00 49.27           H  
ATOM    317  CA  SER A  24      11.509  11.744 -32.108  1.00 49.27           C  
ATOM    318  HA  SER A  24      12.585  11.908 -32.043  1.00 49.27           H  
ATOM    319  C   SER A  24      11.035  10.918 -30.911  1.00 49.27           C  
ATOM    320  CB  SER A  24      10.793  13.096 -32.185  1.00 49.27           C  
ATOM    321  HB2 SER A  24       9.735  12.967 -31.957  1.00 49.27           H  
ATOM    322  HB3 SER A  24      10.884  13.499 -33.193  1.00 49.27           H  
ATOM    323  O   SER A  24       9.888  10.468 -30.894  1.00 49.27           O  
ATOM    324  OG  SER A  24      11.374  14.014 -31.281  1.00 49.27           O  
ATOM    325  HG  SER A  24      11.984  14.564 -31.778  1.00 49.27           H  
ATOM    326  N   ALA A  25      11.904  10.719 -29.914  1.00 52.13           N  
ATOM    327  H   ALA A  25      12.845  11.060 -30.045  1.00 52.13           H  
ATOM    328  CA  ALA A  25      11.639   9.935 -28.699  1.00 52.13           C  
ATOM    329  HA  ALA A  25      11.533   8.887 -28.979  1.00 52.13           H  
ATOM    330  C   ALA A  25      10.344  10.346 -27.959  1.00 52.13           C  
ATOM    331  CB  ALA A  25      12.866  10.083 -27.790  1.00 52.13           C  
ATOM    332  HB1 ALA A  25      12.725   9.484 -26.891  1.00 52.13           H  
ATOM    333  HB2 ALA A  25      13.002  11.126 -27.503  1.00 52.13           H  
ATOM    334  HB3 ALA A  25      13.757   9.726 -28.306  1.00 52.13           H  
ATOM    335  O   ALA A  25       9.869   9.637 -27.075  1.00 52.13           O  
ATOM    336  N   LYS A  26       9.748  11.479 -28.349  1.00 50.05           N  
ATOM    337  H   LYS A  26      10.196  11.978 -29.104  1.00 50.05           H  
ATOM    338  CA  LYS A  26       8.429  11.950 -27.934  1.00 50.05           C  
ATOM    339  HA  LYS A  26       8.405  12.006 -26.846  1.00 50.05           H  
ATOM    340  C   LYS A  26       7.270  11.008 -28.309  1.00 50.05           C  
ATOM    341  CB  LYS A  26       8.208  13.364 -28.504  1.00 50.05           C  
ATOM    342  HB2 LYS A  26       7.183  13.661 -28.286  1.00 50.05           H  
ATOM    343  HB3 LYS A  26       8.336  13.354 -29.586  1.00 50.05           H  
ATOM    344  O   LYS A  26       6.320  10.951 -27.540  1.00 50.05           O  
ATOM    345  CG  LYS A  26       9.162  14.397 -27.872  1.00 50.05           C  
ATOM    346  HG2 LYS A  26       9.096  14.317 -26.787  1.00 50.05           H  
ATOM    347  HG3 LYS A  26      10.187  14.188 -28.177  1.00 50.05           H  
ATOM    348  CD  LYS A  26       8.795  15.830 -28.284  1.00 50.05           C  
ATOM    349  HD2 LYS A  26       8.932  15.941 -29.360  1.00 50.05           H  
ATOM    350  HD3 LYS A  26       7.747  16.007 -28.042  1.00 50.05           H  
ATOM    351  CE  LYS A  26       9.667  16.850 -27.536  1.00 50.05           C  
ATOM    352  HE2 LYS A  26       9.594  16.649 -26.467  1.00 50.05           H  
ATOM    353  HE3 LYS A  26      10.706  16.705 -27.832  1.00 50.05           H  
ATOM    354  NZ  LYS A  26       9.244  18.249 -27.813  1.00 50.05           N  
ATOM    355  HZ1 LYS A  26       9.314  18.459 -28.798  1.00 50.05           H  
ATOM    356  HZ2 LYS A  26       9.823  18.907 -27.311  1.00 50.05           H  
ATOM    357  HZ3 LYS A  26       8.286  18.397 -27.528  1.00 50.05           H  
ATOM    358  N   TRP A  27       7.337  10.242 -29.406  1.00 41.94           N  
ATOM    359  H   TRP A  27       8.147  10.321 -30.004  1.00 41.94           H  
ATOM    360  CA  TRP A  27       6.215   9.385 -29.850  1.00 41.94           C  
ATOM    361  HA  TRP A  27       5.278   9.841 -29.531  1.00 41.94           H  
ATOM    362  C   TRP A  27       6.201   7.974 -29.245  1.00 41.94           C  
ATOM    363  CB  TRP A  27       6.171   9.332 -31.380  1.00 41.94           C  
ATOM    364  HB2 TRP A  27       5.464   8.559 -31.683  1.00 41.94           H  
ATOM    365  HB3 TRP A  27       7.151   9.048 -31.764  1.00 41.94           H  
ATOM    366  O   TRP A  27       5.145   7.351 -29.168  1.00 41.94           O  
ATOM    367  CG  TRP A  27       5.732  10.613 -32.016  1.00 41.94           C  
ATOM    368  CD1 TRP A  27       6.547  11.581 -32.492  1.00 41.94           C  
ATOM    369  HD1 TRP A  27       7.626  11.529 -32.486  1.00 41.94           H  
ATOM    370  CD2 TRP A  27       4.367  11.082 -32.255  1.00 41.94           C  
ATOM    371  CE2 TRP A  27       4.436  12.360 -32.886  1.00 41.94           C  
ATOM    372  CE3 TRP A  27       3.079  10.555 -32.013  1.00 41.94           C  
ATOM    373  HE3 TRP A  27       2.980   9.589 -31.539  1.00 41.94           H  
ATOM    374  NE1 TRP A  27       5.786  12.614 -33.008  1.00 41.94           N  
ATOM    375  HE1 TRP A  27       6.170  13.418 -33.483  1.00 41.94           H  
ATOM    376  CH2 TRP A  27       2.027  12.524 -33.010  1.00 41.94           C  
ATOM    377  HH2 TRP A  27       1.132  13.057 -33.298  1.00 41.94           H  
ATOM    378  CZ2 TRP A  27       3.293  13.079 -33.262  1.00 41.94           C  
ATOM    379  HZ2 TRP A  27       3.380  14.039 -33.749  1.00 41.94           H  
ATOM    380  CZ3 TRP A  27       1.923  11.267 -32.388  1.00 41.94           C  
ATOM    381  HZ3 TRP A  27       0.947  10.844 -32.199  1.00 41.94           H  
ATOM    382  N   ILE A  28       7.334   7.484 -28.726  1.00 52.43           N  
ATOM    383  H   ILE A  28       8.173   8.043 -28.788  1.00 52.43           H  
ATOM    384  CA  ILE A  28       7.411   6.159 -28.075  1.00 52.43           C  
ATOM    385  HA  ILE A  28       6.938   5.434 -28.738  1.00 52.43           H  
ATOM    386  C   ILE A  28       6.585   6.118 -26.768  1.00 52.43           C  
ATOM    387  CB  ILE A  28       8.894   5.723 -27.907  1.00 52.43           C  
ATOM    388  HB  ILE A  28       9.412   6.486 -27.326  1.00 52.43           H  
ATOM    389  O   ILE A  28       6.283   5.047 -26.249  1.00 52.43           O  
ATOM    390  CG1 ILE A  28       9.569   5.621 -29.300  1.00 52.43           C  
ATOM    391 HG12 ILE A  28       9.459   6.570 -29.825  1.00 52.43           H  
ATOM    392 HG13 ILE A  28       9.064   4.856 -29.890  1.00 52.43           H  
ATOM    393  CG2 ILE A  28       9.034   4.381 -27.161  1.00 52.43           C  
ATOM    394 HG21 ILE A  28      10.077   4.071 -27.097  1.00 52.43           H  
ATOM    395 HG22 ILE A  28       8.461   3.604 -27.669  1.00 52.43           H  
ATOM    396 HG23 ILE A  28       8.680   4.472 -26.134  1.00 52.43           H  
ATOM    397  CD1 ILE A  28      11.071   5.309 -29.274  1.00 52.43           C  
ATOM    398 HD11 ILE A  28      11.247   4.278 -28.967  1.00 52.43           H  
ATOM    399 HD12 ILE A  28      11.480   5.440 -30.275  1.00 52.43           H  
ATOM    400 HD13 ILE A  28      11.582   5.990 -28.592  1.00 52.43           H  
ATOM    401  N   ARG A  29       6.123   7.266 -26.253  1.00 56.67           N  
ATOM    402  H   ARG A  29       6.324   8.124 -26.747  1.00 56.67           H  
ATOM    403  CA  ARG A  29       5.272   7.320 -25.054  1.00 56.67           C  
ATOM    404  HA  ARG A  29       5.593   6.529 -24.375  1.00 56.67           H  
ATOM    405  C   ARG A  29       3.789   6.992 -25.280  1.00 56.67           C  
ATOM    406  CB  ARG A  29       5.461   8.657 -24.322  1.00 56.67           C  
ATOM    407  HB2 ARG A  29       5.365   9.484 -25.026  1.00 56.67           H  
ATOM    408  HB3 ARG A  29       4.685   8.761 -23.565  1.00 56.67           H  
ATOM    409  O   ARG A  29       3.075   6.892 -24.292  1.00 56.67           O  
ATOM    410  CG  ARG A  29       6.824   8.712 -23.618  1.00 56.67           C  
ATOM    411  HG2 ARG A  29       7.620   8.736 -24.362  1.00 56.67           H  
ATOM    412  HG3 ARG A  29       6.945   7.825 -22.995  1.00 56.67           H  
ATOM    413  CD  ARG A  29       6.910   9.955 -22.728  1.00 56.67           C  
ATOM    414  HD2 ARG A  29       6.083   9.924 -22.020  1.00 56.67           H  
ATOM    415  HD3 ARG A  29       6.791  10.842 -23.351  1.00 56.67           H  
ATOM    416  NE  ARG A  29       8.208  10.022 -22.026  1.00 56.67           N  
ATOM    417  HE  ARG A  29       9.027   9.846 -22.591  1.00 56.67           H  
ATOM    418  NH1 ARG A  29       7.439  10.458 -19.896  1.00 56.67           N  
ATOM    419 HH11 ARG A  29       6.485  10.391 -20.222  1.00 56.67           H  
ATOM    420 HH12 ARG A  29       7.616  10.598 -18.912  1.00 56.67           H  
ATOM    421  NH2 ARG A  29       9.629  10.295 -20.267  1.00 56.67           N  
ATOM    422 HH21 ARG A  29      10.418  10.101 -20.866  1.00 56.67           H  
ATOM    423 HH22 ARG A  29       9.776  10.447 -19.280  1.00 56.67           H  
ATOM    424  CZ  ARG A  29       8.414  10.257 -20.739  1.00 56.67           C  
ATOM    425  N   CYS A  30       3.309   6.787 -26.509  1.00 52.55           N  
ATOM    426  H   CYS A  30       3.918   6.901 -27.307  1.00 52.55           H  
ATOM    427  CA  CYS A  30       1.876   6.535 -26.736  1.00 52.55           C  
ATOM    428  HA  CYS A  30       1.312   7.049 -25.957  1.00 52.55           H  
ATOM    429  C   CYS A  30       1.413   5.068 -26.604  1.00 52.55           C  
ATOM    430  CB  CYS A  30       1.439   7.168 -28.065  1.00 52.55           C  
ATOM    431  HB2 CYS A  30       0.469   6.767 -28.362  1.00 52.55           H  
ATOM    432  HB3 CYS A  30       2.162   6.941 -28.848  1.00 52.55           H  
ATOM    433  O   CYS A  30       0.214   4.838 -26.702  1.00 52.55           O  
ATOM    434  SG  CYS A  30       1.279   8.966 -27.855  1.00 52.55           S  
ATOM    435  HG  CYS A  30       0.217   8.941 -27.045  1.00 52.55           H  
ATOM    436  N   LEU A  31       2.286   4.076 -26.376  1.00 48.67           N  
ATOM    437  H   LEU A  31       3.270   4.299 -26.315  1.00 48.67           H  
ATOM    438  CA  LEU A  31       1.877   2.654 -26.418  1.00 48.67           C  
ATOM    439  HA  LEU A  31       0.790   2.606 -26.358  1.00 48.67           H  
ATOM    440  C   LEU A  31       2.297   1.779 -25.232  1.00 48.67           C  
ATOM    441  CB  LEU A  31       2.282   2.054 -27.779  1.00 48.67           C  
ATOM    442  HB2 LEU A  31       3.107   2.634 -28.193  1.00 48.67           H  
ATOM    443  HB3 LEU A  31       2.642   1.032 -27.660  1.00 48.67           H  
ATOM    444  O   LEU A  31       1.974   0.595 -25.212  1.00 48.67           O  
ATOM    445  CG  LEU A  31       1.101   2.050 -28.769  1.00 48.67           C  
ATOM    446  HG  LEU A  31       0.508   2.956 -28.644  1.00 48.67           H  
ATOM    447  CD1 LEU A  31       1.621   2.037 -30.204  1.00 48.67           C  
ATOM    448 HD11 LEU A  31       2.217   2.930 -30.390  1.00 48.67           H  
ATOM    449 HD12 LEU A  31       0.780   2.029 -30.897  1.00 48.67           H  
ATOM    450 HD13 LEU A  31       2.232   1.149 -30.372  1.00 48.67           H  
ATOM    451  CD2 LEU A  31       0.204   0.827 -28.561  1.00 48.67           C  
ATOM    452 HD21 LEU A  31       0.767  -0.089 -28.736  1.00 48.67           H  
ATOM    453 HD22 LEU A  31      -0.180   0.818 -27.541  1.00 48.67           H  
ATOM    454 HD23 LEU A  31      -0.640   0.869 -29.250  1.00 48.67           H  
ATOM    455  N   ALA A  32       2.935   2.337 -24.207  1.00 52.59           N  
ATOM    456  H   ALA A  32       3.124   3.329 -24.222  1.00 52.59           H  
ATOM    457  CA  ALA A  32       3.085   1.626 -22.946  1.00 52.59           C  
ATOM    458  HA  ALA A  32       2.820   0.575 -23.061  1.00 52.59           H  
ATOM    459  C   ALA A  32       2.100   2.229 -21.943  1.00 52.59           C  
ATOM    460  CB  ALA A  32       4.558   1.643 -22.524  1.00 52.59           C  
ATOM    461  HB1 ALA A  32       4.698   0.967 -21.680  1.00 52.59           H  
ATOM    462  HB2 ALA A  32       5.180   1.291 -23.346  1.00 52.59           H  
ATOM    463  HB3 ALA A  32       4.863   2.652 -22.247  1.00 52.59           H  
ATOM    464  O   ALA A  32       2.401   3.231 -21.299  1.00 52.59           O  
ATOM    465  N   VAL A  33       0.921   1.616 -21.796  1.00 51.66           N  
ATOM    466  H   VAL A  33       0.699   0.850 -22.416  1.00 51.66           H  
ATOM    467  CA  VAL A  33       0.136   1.748 -20.559  1.00 51.66           C  
ATOM    468  HA  VAL A  33       0.051   2.802 -20.296  1.00 51.66           H  
ATOM    469  C   VAL A  33       0.954   1.048 -19.472  1.00 51.66           C  
ATOM    470  CB  VAL A  33      -1.294   1.171 -20.694  1.00 51.66           C  
ATOM    471  HB  VAL A  33      -1.238   0.105 -20.917  1.00 51.66           H  
ATOM    472  O   VAL A  33       0.700  -0.096 -19.105  1.00 51.66           O  
ATOM    473  CG1 VAL A  33      -2.110   1.369 -19.407  1.00 51.66           C  
ATOM    474 HG11 VAL A  33      -2.172   2.429 -19.159  1.00 51.66           H  
ATOM    475 HG12 VAL A  33      -3.117   0.976 -19.544  1.00 51.66           H  
ATOM    476 HG13 VAL A  33      -1.651   0.834 -18.576  1.00 51.66           H  
ATOM    477  CG2 VAL A  33      -2.064   1.854 -21.832  1.00 51.66           C  
ATOM    478 HG21 VAL A  33      -2.121   2.928 -21.655  1.00 51.66           H  
ATOM    479 HG22 VAL A  33      -1.568   1.675 -22.786  1.00 51.66           H  
ATOM    480 HG23 VAL A  33      -3.074   1.448 -21.893  1.00 51.66           H  
ATOM    481  N   THR A  34       2.042   1.679 -19.032  1.00 63.79           N  
ATOM    482  H   THR A  34       2.279   2.579 -19.425  1.00 63.79           H  
ATOM    483  CA  THR A  34       2.806   1.194 -17.891  1.00 63.79           C  
ATOM    484  HA  THR A  34       2.986   0.124 -17.996  1.00 63.79           H  
ATOM    485  C   THR A  34       1.934   1.429 -16.679  1.00 63.79           C  
ATOM    486  CB  THR A  34       4.161   1.893 -17.719  1.00 63.79           C  
ATOM    487  HB  THR A  34       4.607   1.565 -16.780  1.00 63.79           H  
ATOM    488  O   THR A  34       1.681   2.579 -16.314  1.00 63.79           O  
ATOM    489  CG2 THR A  34       5.117   1.563 -18.861  1.00 63.79           C  
ATOM    490 HG21 THR A  34       5.144   0.487 -19.034  1.00 63.79           H  
ATOM    491 HG22 THR A  34       4.787   2.083 -19.761  1.00 63.79           H  
ATOM    492 HG23 THR A  34       6.117   1.912 -18.602  1.00 63.79           H  
ATOM    493  OG1 THR A  34       4.011   3.293 -17.698  1.00 63.79           O  
ATOM    494  HG1 THR A  34       3.263   3.478 -17.126  1.00 63.79           H  
ATOM    495  N   LEU A  35       1.445   0.348 -16.080  1.00 70.36           N  
ATOM    496  H   LEU A  35       1.614  -0.562 -16.484  1.00 70.36           H  
ATOM    497  CA  LEU A  35       0.768   0.439 -14.801  1.00 70.36           C  
ATOM    498  HA  LEU A  35      -0.136   1.031 -14.940  1.00 70.36           H  
ATOM    499  C   LEU A  35       1.691   1.158 -13.816  1.00 70.36           C  
ATOM    500  CB  LEU A  35       0.404  -0.972 -14.335  1.00 70.36           C  
ATOM    501  HB2 LEU A  35       1.323  -1.531 -14.155  1.00 70.36           H  
ATOM    502  HB3 LEU A  35      -0.152  -1.469 -15.130  1.00 70.36           H  
ATOM    503  O   LEU A  35       2.877   0.835 -13.729  1.00 70.36           O  
ATOM    504  CG  LEU A  35      -0.446  -0.983 -13.060  1.00 70.36           C  
ATOM    505  HG  LEU A  35       0.129  -0.593 -12.220  1.00 70.36           H  
ATOM    506  CD1 LEU A  35      -1.738  -0.186 -13.231  1.00 70.36           C  
ATOM    507 HD11 LEU A  35      -2.157  -0.345 -14.224  1.00 70.36           H  
ATOM    508 HD12 LEU A  35      -1.547   0.876 -13.074  1.00 70.36           H  
ATOM    509 HD13 LEU A  35      -2.475  -0.512 -12.497  1.00 70.36           H  
ATOM    510  CD2 LEU A  35      -0.851  -2.418 -12.766  1.00 70.36           C  
ATOM    511 HD21 LEU A  35      -1.088  -2.489 -11.705  1.00 70.36           H  
ATOM    512 HD22 LEU A  35      -0.041  -3.097 -13.032  1.00 70.36           H  
ATOM    513 HD23 LEU A  35      -1.723  -2.698 -13.357  1.00 70.36           H  
ATOM    514  N   ALA A  36       1.160   2.164 -13.130  1.00 77.65           N  
ATOM    515  H   ALA A  36       0.184   2.398 -13.243  1.00 77.65           H  
ATOM    516  CA  ALA A  36       1.962   2.931 -12.202  1.00 77.65           C  
ATOM    517  HA  ALA A  36       2.798   3.347 -12.763  1.00 77.65           H  
ATOM    518  C   ALA A  36       2.467   2.024 -11.062  1.00 77.65           C  
ATOM    519  CB  ALA A  36       1.138   4.090 -11.679  1.00 77.65           C  
ATOM    520  HB1 ALA A  36       0.805   4.717 -12.506  1.00 77.65           H  
ATOM    521  HB2 ALA A  36       0.280   3.680 -11.146  1.00 77.65           H  
ATOM    522  HB3 ALA A  36       1.741   4.685 -10.994  1.00 77.65           H  
ATOM    523  O   ALA A  36       1.694   1.203 -10.547  1.00 77.65           O  
ATOM    524  N   PRO A  37       3.739   2.165 -10.657  1.00 82.23           N  
ATOM    525  CA  PRO A  37       4.283   1.426  -9.524  1.00 82.23           C  
ATOM    526  HA  PRO A  37       4.235   0.358  -9.738  1.00 82.23           H  
ATOM    527  C   PRO A  37       3.533   1.710  -8.224  1.00 82.23           C  
ATOM    528  CB  PRO A  37       5.744   1.861  -9.408  1.00 82.23           C  
ATOM    529  HB2 PRO A  37       6.373   1.000  -9.180  1.00 82.23           H  
ATOM    530  HB3 PRO A  37       5.860   2.634  -8.647  1.00 82.23           H  
ATOM    531  O   PRO A  37       3.304   0.808  -7.423  1.00 82.23           O  
ATOM    532  CG  PRO A  37       6.094   2.440 -10.772  1.00 82.23           C  
ATOM    533  HG2 PRO A  37       6.443   1.635 -11.418  1.00 82.23           H  
ATOM    534  HG3 PRO A  37       6.852   3.220 -10.709  1.00 82.23           H  
ATOM    535  CD  PRO A  37       4.769   2.959 -11.308  1.00 82.23           C  
ATOM    536  HD2 PRO A  37       4.637   4.010 -11.050  1.00 82.23           H  
ATOM    537  HD3 PRO A  37       4.756   2.831 -12.390  1.00 82.23           H  
ATOM    538  N   GLU A  38       3.124   2.965  -8.047  1.00 82.74           N  
ATOM    539  H   GLU A  38       3.383   3.645  -8.747  1.00 82.74           H  
ATOM    540  CA  GLU A  38       2.568   3.492  -6.807  1.00 82.74           C  
ATOM    541  HA  GLU A  38       1.968   2.719  -6.329  1.00 82.74           H  
ATOM    542  C   GLU A  38       1.675   4.717  -7.053  1.00 82.74           C  
ATOM    543  CB  GLU A  38       3.732   3.852  -5.869  1.00 82.74           C  
ATOM    544  HB2 GLU A  38       3.332   4.143  -4.898  1.00 82.74           H  
ATOM    545  HB3 GLU A  38       4.337   2.956  -5.730  1.00 82.74           H  
ATOM    546  O   GLU A  38       1.712   5.338  -8.118  1.00 82.74           O  
ATOM    547  CG  GLU A  38       4.612   4.996  -6.417  1.00 82.74           C  
ATOM    548  HG2 GLU A  38       4.831   4.803  -7.468  1.00 82.74           H  
ATOM    549  HG3 GLU A  38       4.049   5.928  -6.362  1.00 82.74           H  
ATOM    550  CD  GLU A  38       5.938   5.155  -5.668  1.00 82.74           C  
ATOM    551  OE1 GLU A  38       6.773   6.005  -6.064  1.00 82.74           O  
ATOM    552  OE2 GLU A  38       6.124   4.425  -4.682  1.00 82.74           O  
ATOM    553  N   CYS A  39       0.907   5.112  -6.034  1.00 86.03           N  
ATOM    554  H   CYS A  39       0.915   4.571  -5.181  1.00 86.03           H  
ATOM    555  CA  CYS A  39      -0.002   6.262  -6.082  1.00 86.03           C  
ATOM    556  HA  CYS A  39      -0.767   6.081  -6.836  1.00 86.03           H  
ATOM    557  C   CYS A  39       0.697   7.592  -6.423  1.00 86.03           C  
ATOM    558  CB  CYS A  39      -0.670   6.376  -4.710  1.00 86.03           C  
ATOM    559  HB2 CYS A  39       0.101   6.553  -3.960  1.00 86.03           H  
ATOM    560  HB3 CYS A  39      -1.337   7.238  -4.710  1.00 86.03           H  
ATOM    561  O   CYS A  39       0.092   8.474  -7.034  1.00 86.03           O  
ATOM    562  SG  CYS A  39      -1.610   4.917  -4.206  1.00 86.03           S  
ATOM    563  N   GLN A  40       1.972   7.740  -6.057  1.00 84.08           N  
ATOM    564  H   GLN A  40       2.421   6.991  -5.549  1.00 84.08           H  
ATOM    565  CA  GLN A  40       2.761   8.932  -6.362  1.00 84.08           C  
ATOM    566  HA  GLN A  40       2.165   9.806  -6.103  1.00 84.08           H  
ATOM    567  C   GLN A  40       3.095   9.034  -7.861  1.00 84.08           C  
ATOM    568  CB  GLN A  40       4.017   8.930  -5.476  1.00 84.08           C  
ATOM    569  HB2 GLN A  40       3.718   8.863  -4.430  1.00 84.08           H  
ATOM    570  HB3 GLN A  40       4.625   8.055  -5.709  1.00 84.08           H  
ATOM    571  O   GLN A  40       3.001  10.117  -8.435  1.00 84.08           O  
ATOM    572  CG  GLN A  40       4.891  10.176  -5.657  1.00 84.08           C  
ATOM    573  HG2 GLN A  40       5.758  10.092  -5.002  1.00 84.08           H  
ATOM    574  HG3 GLN A  40       5.263  10.202  -6.681  1.00 84.08           H  
ATOM    575  CD  GLN A  40       4.193  11.495  -5.334  1.00 84.08           C  
ATOM    576  NE2 GLN A  40       4.499  12.533  -6.079  1.00 84.08           N  
ATOM    577 HE21 GLN A  40       4.025  13.406  -5.897  1.00 84.08           H  
ATOM    578 HE22 GLN A  40       5.102  12.394  -6.878  1.00 84.08           H  
ATOM    579  OE1 GLN A  40       3.397  11.642  -4.410  1.00 84.08           O  
ATOM    580  N   ASP A  41       3.403   7.925  -8.536  1.00 82.13           N  
ATOM    581  H   ASP A  41       3.465   7.043  -8.047  1.00 82.13           H  
ATOM    582  CA  ASP A  41       3.627   7.940  -9.986  1.00 82.13           C  
ATOM    583  HA  ASP A  41       4.324   8.742 -10.230  1.00 82.13           H  
ATOM    584  C   ASP A  41       2.315   8.221 -10.748  1.00 82.13           C  
ATOM    585  CB  ASP A  41       4.260   6.616 -10.434  1.00 82.13           C  
ATOM    586  HB2 ASP A  41       4.233   6.570 -11.523  1.00 82.13           H  
ATOM    587  HB3 ASP A  41       3.656   5.793 -10.052  1.00 82.13           H  
ATOM    588  O   ASP A  41       2.321   8.900 -11.776  1.00 82.13           O  
ATOM    589  CG  ASP A  41       5.724   6.431  -9.991  1.00 82.13           C  
ATOM    590  OD1 ASP A  41       6.558   7.343 -10.188  1.00 82.13           O  
ATOM    591  OD2 ASP A  41       6.060   5.319  -9.541  1.00 82.13           O  
ATOM    592  N   VAL A  42       1.168   7.775 -10.219  1.00 78.64           N  
ATOM    593  H   VAL A  42       1.229   7.197  -9.393  1.00 78.64           H  
ATOM    594  CA  VAL A  42      -0.166   8.103 -10.769  1.00 78.64           C  
ATOM    595  HA  VAL A  42      -0.179   7.847 -11.829  1.00 78.64           H  
ATOM    596  C   VAL A  42      -0.476   9.592 -10.655  1.00 78.64           C  
ATOM    597  CB  VAL A  42      -1.275   7.309 -10.060  1.00 78.64           C  
ATOM    598  HB  VAL A  42      -1.283   7.536  -8.994  1.00 78.64           H  
ATOM    599  O   VAL A  42      -1.003  10.194 -11.597  1.00 78.64           O  
ATOM    600  CG1 VAL A  42      -2.661   7.599 -10.638  1.00 78.64           C  
ATOM    601 HG11 VAL A  42      -3.399   6.965 -10.147  1.00 78.64           H  
ATOM    602 HG12 VAL A  42      -2.939   8.638 -10.457  1.00 78.64           H  
ATOM    603 HG13 VAL A  42      -2.669   7.388 -11.707  1.00 78.64           H  
ATOM    604  CG2 VAL A  42      -1.026   5.824 -10.249  1.00 78.64           C  
ATOM    605 HG21 VAL A  42      -0.070   5.546  -9.804  1.00 78.64           H  
ATOM    606 HG22 VAL A  42      -1.791   5.246  -9.732  1.00 78.64           H  
ATOM    607 HG23 VAL A  42      -1.057   5.581 -11.311  1.00 78.64           H  
ATOM    608  N   PHE A  43      -0.126  10.201  -9.519  1.00 79.73           N  
ATOM    609  H   PHE A  43       0.263   9.641  -8.774  1.00 79.73           H  
ATOM    610  CA  PHE A  43      -0.205  11.648  -9.335  1.00 79.73           C  
ATOM    611  HA  PHE A  43      -1.242  11.970  -9.432  1.00 79.73           H  
ATOM    612  C   PHE A  43       0.621  12.388 -10.396  1.00 79.73           C  
ATOM    613  CB  PHE A  43       0.309  12.023  -7.937  1.00 79.73           C  
ATOM    614  HB2 PHE A  43       1.327  11.653  -7.817  1.00 79.73           H  
ATOM    615  HB3 PHE A  43      -0.264  11.524  -7.155  1.00 79.73           H  
ATOM    616  O   PHE A  43       0.124  13.307 -11.048  1.00 79.73           O  
ATOM    617  CG  PHE A  43       0.347  13.520  -7.709  1.00 79.73           C  
ATOM    618  CD1 PHE A  43       1.587  14.177  -7.676  1.00 79.73           C  
ATOM    619  HD1 PHE A  43       2.503  13.609  -7.746  1.00 79.73           H  
ATOM    620  CD2 PHE A  43      -0.834  14.279  -7.658  1.00 79.73           C  
ATOM    621  HD2 PHE A  43      -1.794  13.789  -7.732  1.00 79.73           H  
ATOM    622  CE1 PHE A  43       1.635  15.578  -7.618  1.00 79.73           C  
ATOM    623  HE1 PHE A  43       2.590  16.082  -7.608  1.00 79.73           H  
ATOM    624  CE2 PHE A  43      -0.794  15.677  -7.579  1.00 79.73           C  
ATOM    625  HE2 PHE A  43      -1.712  16.246  -7.567  1.00 79.73           H  
ATOM    626  CZ  PHE A  43       0.447  16.327  -7.581  1.00 79.73           C  
ATOM    627  HZ  PHE A  43       0.488  17.406  -7.582  1.00 79.73           H  
ATOM    628  N   GLU A  44       1.868  11.965 -10.608  1.00 78.37           N  
ATOM    629  H   GLU A  44       2.216  11.210 -10.035  1.00 78.37           H  
ATOM    630  CA  GLU A  44       2.810  12.622 -11.524  1.00 78.37           C  
ATOM    631  HA  GLU A  44       2.829  13.690 -11.306  1.00 78.37           H  
ATOM    632  C   GLU A  44       2.420  12.497 -12.993  1.00 78.37           C  
ATOM    633  CB  GLU A  44       4.212  12.048 -11.305  1.00 78.37           C  
ATOM    634  HB2 GLU A  44       4.868  12.351 -12.121  1.00 78.37           H  
ATOM    635  HB3 GLU A  44       4.175  10.960 -11.256  1.00 78.37           H  
ATOM    636  O   GLU A  44       2.641  13.422 -13.774  1.00 78.37           O  
ATOM    637  CG  GLU A  44       4.743  12.628 -10.000  1.00 78.37           C  
ATOM    638  HG2 GLU A  44       4.020  12.463  -9.201  1.00 78.37           H  
ATOM    639  HG3 GLU A  44       4.854  13.706 -10.117  1.00 78.37           H  
ATOM    640  CD  GLU A  44       6.077  12.053  -9.567  1.00 78.37           C  
ATOM    641  OE1 GLU A  44       6.322  12.135  -8.344  1.00 78.37           O  
ATOM    642  OE2 GLU A  44       6.986  11.790 -10.386  1.00 78.37           O  
ATOM    643  N   GLN A  45       1.764  11.397 -13.361  1.00 76.94           N  
ATOM    644  H   GLN A  45       1.669  10.651 -12.687  1.00 76.94           H  
ATOM    645  CA  GLN A  45       1.145  11.238 -14.678  1.00 76.94           C  
ATOM    646  HA  GLN A  45       1.877  11.499 -15.443  1.00 76.94           H  
ATOM    647  C   GLN A  45      -0.058  12.175 -14.883  1.00 76.94           C  
ATOM    648  CB  GLN A  45       0.751   9.769 -14.863  1.00 76.94           C  
ATOM    649  HB2 GLN A  45       0.139   9.669 -15.760  1.00 76.94           H  
ATOM    650  HB3 GLN A  45       0.161   9.441 -14.007  1.00 76.94           H  
ATOM    651  O   GLN A  45      -0.553  12.315 -15.999  1.00 76.94           O  
ATOM    652  CG  GLN A  45       1.988   8.870 -15.015  1.00 76.94           C  
ATOM    653  HG2 GLN A  45       2.703   9.065 -14.215  1.00 76.94           H  
ATOM    654  HG3 GLN A  45       2.484   9.096 -15.959  1.00 76.94           H  
ATOM    655  CD  GLN A  45       1.626   7.391 -15.009  1.00 76.94           C  
ATOM    656  NE2 GLN A  45       2.463   6.536 -14.465  1.00 76.94           N  
ATOM    657 HE21 GLN A  45       2.180   5.567 -14.497  1.00 76.94           H  
ATOM    658 HE22 GLN A  45       3.259   6.869 -13.940  1.00 76.94           H  
ATOM    659  OE1 GLN A  45       0.600   6.971 -15.514  1.00 76.94           O  
ATOM    660  N   GLY A  46      -0.525  12.848 -13.828  1.00 73.18           N  
ATOM    661  H   GLY A  46      -0.065  12.715 -12.939  1.00 73.18           H  
ATOM    662  CA  GLY A  46      -1.649  13.774 -13.873  1.00 73.18           C  
ATOM    663  HA2 GLY A  46      -1.583  14.376 -14.779  1.00 73.18           H  
ATOM    664  HA3 GLY A  46      -1.584  14.424 -13.000  1.00 73.18           H  
ATOM    665  C   GLY A  46      -3.017  13.095 -13.852  1.00 73.18           C  
ATOM    666  O   GLY A  46      -4.009  13.786 -14.064  1.00 73.18           O  
ATOM    667  N   ALA A  47      -3.083  11.787 -13.578  1.00 70.93           N  
ATOM    668  H   ALA A  47      -2.225  11.292 -13.383  1.00 70.93           H  
ATOM    669  CA  ALA A  47      -4.332  11.022 -13.555  1.00 70.93           C  
ATOM    670  HA  ALA A  47      -4.920  11.277 -14.436  1.00 70.93           H  
ATOM    671  C   ALA A  47      -5.204  11.329 -12.323  1.00 70.93           C  
ATOM    672  CB  ALA A  47      -3.969   9.536 -13.631  1.00 70.93           C  
ATOM    673  HB1 ALA A  47      -4.877   8.933 -13.606  1.00 70.93           H  
ATOM    674  HB2 ALA A  47      -3.432   9.332 -14.558  1.00 70.93           H  
ATOM    675  HB3 ALA A  47      -3.335   9.269 -12.786  1.00 70.93           H  
ATOM    676  O   ALA A  47      -6.424  11.207 -12.377  1.00 70.93           O  
ATOM    677  N   MET A  48      -4.592  11.766 -11.220  1.00 69.35           N  
ATOM    678  H   MET A  48      -3.583  11.821 -11.232  1.00 69.35           H  
ATOM    679  CA  MET A  48      -5.281  12.145  -9.985  1.00 69.35           C  
ATOM    680  HA  MET A  48      -6.357  12.209 -10.144  1.00 69.35           H  
ATOM    681  C   MET A  48      -4.760  13.498  -9.516  1.00 69.35           C  
ATOM    682  CB  MET A  48      -5.009  11.093  -8.908  1.00 69.35           C  
ATOM    683  HB2 MET A  48      -3.931  10.974  -8.796  1.00 69.35           H  
ATOM    684  HB3 MET A  48      -5.432  11.435  -7.964  1.00 69.35           H  
ATOM    685  O   MET A  48      -3.602  13.602  -9.137  1.00 69.35           O  
ATOM    686  CG  MET A  48      -5.601   9.730  -9.224  1.00 69.35           C  
ATOM    687  HG2 MET A  48      -5.254   9.391 -10.200  1.00 69.35           H  
ATOM    688  HG3 MET A  48      -6.688   9.809  -9.242  1.00 69.35           H  
ATOM    689  SD  MET A  48      -5.111   8.518  -7.985  1.00 69.35           S  
ATOM    690  CE  MET A  48      -5.966   7.124  -8.713  1.00 69.35           C  
ATOM    691  HE1 MET A  48      -7.022   7.363  -8.836  1.00 69.35           H  
ATOM    692  HE2 MET A  48      -5.539   6.904  -9.691  1.00 69.35           H  
ATOM    693  HE3 MET A  48      -5.854   6.274  -8.041  1.00 69.35           H  
ATOM    694  N   ARG A  49      -5.582  14.551  -9.551  1.00 75.25           N  
ATOM    695  H   ARG A  49      -6.500  14.414  -9.951  1.00 75.25           H  
ATOM    696  CA  ARG A  49      -5.179  15.903  -9.102  1.00 75.25           C  
ATOM    697  HA  ARG A  49      -4.173  15.868  -8.683  1.00 75.25           H  
ATOM    698  C   ARG A  49      -6.034  16.463  -7.975  1.00 75.25           C  
ATOM    699  CB  ARG A  49      -5.161  16.876 -10.289  1.00 75.25           C  
ATOM    700  HB2 ARG A  49      -4.975  17.880  -9.908  1.00 75.25           H  
ATOM    701  HB3 ARG A  49      -6.133  16.872 -10.782  1.00 75.25           H  
ATOM    702  O   ARG A  49      -5.620  17.414  -7.319  1.00 75.25           O  
ATOM    703  CG  ARG A  49      -4.062  16.530 -11.300  1.00 75.25           C  
ATOM    704  HG2 ARG A  49      -4.290  15.583 -11.789  1.00 75.25           H  
ATOM    705  HG3 ARG A  49      -3.107  16.444 -10.783  1.00 75.25           H  
ATOM    706  CD  ARG A  49      -3.966  17.639 -12.350  1.00 75.25           C  
ATOM    707  HD2 ARG A  49      -3.776  18.583 -11.839  1.00 75.25           H  
ATOM    708  HD3 ARG A  49      -4.915  17.707 -12.881  1.00 75.25           H  
ATOM    709  NE  ARG A  49      -2.883  17.371 -13.309  1.00 75.25           N  
ATOM    710  HE  ARG A  49      -2.515  16.430 -13.315  1.00 75.25           H  
ATOM    711  NH1 ARG A  49      -2.842  19.441 -14.300  1.00 75.25           N  
ATOM    712 HH11 ARG A  49      -3.616  19.720 -13.715  1.00 75.25           H  
ATOM    713 HH12 ARG A  49      -2.456  20.079 -14.982  1.00 75.25           H  
ATOM    714  NH2 ARG A  49      -1.402  17.868 -14.963  1.00 75.25           N  
ATOM    715 HH21 ARG A  49      -1.016  16.938 -14.891  1.00 75.25           H  
ATOM    716 HH22 ARG A  49      -1.028  18.515 -15.643  1.00 75.25           H  
ATOM    717  CZ  ARG A  49      -2.383  18.225 -14.183  1.00 75.25           C  
ATOM    718  N   PHE A  50      -7.210  15.891  -7.748  1.00 82.75           N  
ATOM    719  H   PHE A  50      -7.459  15.047  -8.244  1.00 82.75           H  
ATOM    720  CA  PHE A  50      -8.115  16.364  -6.711  1.00 82.75           C  
ATOM    721  HA  PHE A  50      -7.924  17.424  -6.543  1.00 82.75           H  
ATOM    722  C   PHE A  50      -7.838  15.639  -5.399  1.00 82.75           C  
ATOM    723  CB  PHE A  50      -9.568  16.253  -7.179  1.00 82.75           C  
ATOM    724  HB2 PHE A  50     -10.218  16.676  -6.414  1.00 82.75           H  
ATOM    725  HB3 PHE A  50      -9.838  15.203  -7.291  1.00 82.75           H  
ATOM    726  O   PHE A  50      -7.475  14.464  -5.387  1.00 82.75           O  
ATOM    727  CG  PHE A  50      -9.820  16.975  -8.487  1.00 82.75           C  
ATOM    728  CD1 PHE A  50      -9.920  18.379  -8.497  1.00 82.75           C  
ATOM    729  HD1 PHE A  50      -9.851  18.935  -7.574  1.00 82.75           H  
ATOM    730  CD2 PHE A  50      -9.916  16.257  -9.694  1.00 82.75           C  
ATOM    731  HD2 PHE A  50      -9.848  15.179  -9.692  1.00 82.75           H  
ATOM    732  CE1 PHE A  50     -10.123  19.061  -9.708  1.00 82.75           C  
ATOM    733  HE1 PHE A  50     -10.216  20.137  -9.713  1.00 82.75           H  
ATOM    734  CE2 PHE A  50     -10.117  16.941 -10.906  1.00 82.75           C  
ATOM    735  HE2 PHE A  50     -10.210  16.389 -11.830  1.00 82.75           H  
ATOM    736  CZ  PHE A  50     -10.222  18.343 -10.912  1.00 82.75           C  
ATOM    737  HZ  PHE A  50     -10.394  18.867 -11.841  1.00 82.75           H  
ATOM    738  N   ARG A  51      -7.996  16.359  -4.285  1.00 86.96           N  
ATOM    739  H   ARG A  51      -8.325  17.309  -4.377  1.00 86.96           H  
ATOM    740  CA  ARG A  51      -7.939  15.767  -2.949  1.00 86.96           C  
ATOM    741  HA  ARG A  51      -6.978  15.270  -2.821  1.00 86.96           H  
ATOM    742  C   ARG A  51      -9.041  14.718  -2.836  1.00 86.96           C  
ATOM    743  CB  ARG A  51      -8.095  16.870  -1.893  1.00 86.96           C  
ATOM    744  HB2 ARG A  51      -7.294  17.599  -2.019  1.00 86.96           H  
ATOM    745  HB3 ARG A  51      -9.049  17.373  -2.046  1.00 86.96           H  
ATOM    746  O   ARG A  51     -10.203  15.030  -3.079  1.00 86.96           O  
ATOM    747  CG  ARG A  51      -8.045  16.317  -0.462  1.00 86.96           C  
ATOM    748  HG2 ARG A  51      -7.068  15.874  -0.268  1.00 86.96           H  
ATOM    749  HG3 ARG A  51      -8.814  15.555  -0.332  1.00 86.96           H  
ATOM    750  CD  ARG A  51      -8.299  17.434   0.551  1.00 86.96           C  
ATOM    751  HD2 ARG A  51      -7.504  18.177   0.482  1.00 86.96           H  
ATOM    752  HD3 ARG A  51      -9.237  17.927   0.297  1.00 86.96           H  
ATOM    753  NE  ARG A  51      -8.413  16.883   1.914  1.00 86.96           N  
ATOM    754  HE  ARG A  51      -9.275  16.398   2.119  1.00 86.96           H  
ATOM    755  NH1 ARG A  51      -6.377  17.551   2.756  1.00 86.96           N  
ATOM    756 HH11 ARG A  51      -5.743  17.635   3.538  1.00 86.96           H  
ATOM    757 HH12 ARG A  51      -6.181  18.033   1.891  1.00 86.96           H  
ATOM    758  NH2 ARG A  51      -7.785  16.400   4.045  1.00 86.96           N  
ATOM    759 HH21 ARG A  51      -8.670  15.939   4.201  1.00 86.96           H  
ATOM    760 HH22 ARG A  51      -7.125  16.478   4.807  1.00 86.96           H  
ATOM    761  CZ  ARG A  51      -7.525  16.946   2.891  1.00 86.96           C  
ATOM    762  N   GLY A  52      -8.680  13.512  -2.424  1.00 88.65           N  
ATOM    763  H   GLY A  52      -7.703  13.303  -2.276  1.00 88.65           H  
ATOM    764  CA  GLY A  52      -9.637  12.425  -2.296  1.00 88.65           C  
ATOM    765  HA2 GLY A  52     -10.285  12.406  -3.172  1.00 88.65           H  
ATOM    766  HA3 GLY A  52     -10.258  12.590  -1.416  1.00 88.65           H  
ATOM    767  C   GLY A  52      -8.978  11.063  -2.176  1.00 88.65           C  
ATOM    768  O   GLY A  52      -7.752  10.938  -2.240  1.00 88.65           O  
ATOM    769  N   ASP A  53      -9.839  10.071  -2.005  1.00 90.70           N  
ATOM    770  H   ASP A  53     -10.826  10.284  -2.035  1.00 90.70           H  
ATOM    771  CA  ASP A  53      -9.511   8.659  -1.889  1.00 90.70           C  
ATOM    772  HA  ASP A  53      -8.441   8.528  -1.723  1.00 90.70           H  
ATOM    773  C   ASP A  53      -9.882   7.970  -3.207  1.00 90.70           C  
ATOM    774  CB  ASP A  53     -10.273   8.090  -0.674  1.00 90.70           C  
ATOM    775  HB2 ASP A  53     -11.287   8.490  -0.666  1.00 90.70           H  
ATOM    776  HB3 ASP A  53     -10.371   7.010  -0.787  1.00 90.70           H  
ATOM    777  O   ASP A  53     -11.030   8.026  -3.647  1.00 90.70           O  
ATOM    778  CG  ASP A  53      -9.602   8.408   0.677  1.00 90.70           C  
ATOM    779  OD1 ASP A  53      -8.601   9.156   0.717  1.00 90.70           O  
ATOM    780  OD2 ASP A  53     -10.049   7.908   1.735  1.00 90.70           O  
ATOM    781  N   TYR A  54      -8.902   7.340  -3.850  1.00 90.27           N  
ATOM    782  H   TYR A  54      -7.973   7.378  -3.457  1.00 90.27           H  
ATOM    783  CA  TYR A  54      -9.053   6.661  -5.132  1.00 90.27           C  
ATOM    784  HA  TYR A  54     -10.097   6.695  -5.444  1.00 90.27           H  
ATOM    785  C   TYR A  54      -8.631   5.202  -5.014  1.00 90.27           C  
ATOM    786  CB  TYR A  54      -8.211   7.351  -6.207  1.00 90.27           C  
ATOM    787  HB2 TYR A  54      -8.318   6.778  -7.128  1.00 90.27           H  
ATOM    788  HB3 TYR A  54      -7.162   7.313  -5.914  1.00 90.27           H  
ATOM    789  O   TYR A  54      -7.559   4.897  -4.499  1.00 90.27           O  
ATOM    790  CG  TYR A  54      -8.585   8.790  -6.490  1.00 90.27           C  
ATOM    791  CD1 TYR A  54      -9.563   9.083  -7.458  1.00 90.27           C  
ATOM    792  HD1 TYR A  54     -10.052   8.281  -7.991  1.00 90.27           H  
ATOM    793  CD2 TYR A  54      -7.962   9.830  -5.776  1.00 90.27           C  
ATOM    794  HD2 TYR A  54      -7.236   9.590  -5.013  1.00 90.27           H  
ATOM    795  CE1 TYR A  54      -9.919  10.418  -7.717  1.00 90.27           C  
ATOM    796  HE1 TYR A  54     -10.678  10.639  -8.453  1.00 90.27           H  
ATOM    797  CE2 TYR A  54      -8.310  11.169  -6.035  1.00 90.27           C  
ATOM    798  HE2 TYR A  54      -7.855  11.975  -5.480  1.00 90.27           H  
ATOM    799  OH  TYR A  54      -9.643  12.743  -7.260  1.00 90.27           O  
ATOM    800  HH  TYR A  54     -10.410  12.772  -7.836  1.00 90.27           H  
ATOM    801  CZ  TYR A  54      -9.290  11.460  -7.005  1.00 90.27           C  
ATOM    802  N   TYR A  55      -9.440   4.297  -5.555  1.00 91.76           N  
ATOM    803  H   TYR A  55     -10.313   4.604  -5.958  1.00 91.76           H  
ATOM    804  CA  TYR A  55      -9.134   2.869  -5.593  1.00 91.76           C  
ATOM    805  HA  TYR A  55      -8.364   2.638  -4.857  1.00 91.76           H  
ATOM    806  C   TYR A  55      -8.621   2.500  -6.975  1.00 91.76           C  
ATOM    807  CB  TYR A  55     -10.378   2.057  -5.229  1.00 91.76           C  
ATOM    808  HB2 TYR A  55     -11.125   2.154  -6.018  1.00 91.76           H  
ATOM    809  HB3 TYR A  55     -10.097   1.006  -5.158  1.00 91.76           H  
ATOM    810  O   TYR A  55      -9.389   2.484  -7.936  1.00 91.76           O  
ATOM    811  CG  TYR A  55     -10.996   2.483  -3.923  1.00 91.76           C  
ATOM    812  CD1 TYR A  55     -10.441   2.035  -2.714  1.00 91.76           C  
ATOM    813  HD1 TYR A  55      -9.579   1.383  -2.716  1.00 91.76           H  
ATOM    814  CD2 TYR A  55     -12.082   3.380  -3.917  1.00 91.76           C  
ATOM    815  HD2 TYR A  55     -12.511   3.726  -4.846  1.00 91.76           H  
ATOM    816  CE1 TYR A  55     -10.981   2.484  -1.498  1.00 91.76           C  
ATOM    817  HE1 TYR A  55     -10.527   2.198  -0.561  1.00 91.76           H  
ATOM    818  CE2 TYR A  55     -12.622   3.827  -2.699  1.00 91.76           C  
ATOM    819  HE2 TYR A  55     -13.457   4.512  -2.695  1.00 91.76           H  
ATOM    820  OH  TYR A  55     -12.569   3.830  -0.304  1.00 91.76           O  
ATOM    821  HH  TYR A  55     -13.337   4.390  -0.441  1.00 91.76           H  
ATOM    822  CZ  TYR A  55     -12.072   3.376  -1.483  1.00 91.76           C  
ATOM    823  N   ILE A  56      -7.333   2.195  -7.084  1.00 89.47           N  
ATOM    824  H   ILE A  56      -6.760   2.179  -6.252  1.00 89.47           H  
ATOM    825  CA  ILE A  56      -6.709   1.868  -8.368  1.00 89.47           C  
ATOM    826  HA  ILE A  56      -7.487   1.635  -9.095  1.00 89.47           H  
ATOM    827  C   ILE A  56      -5.840   0.628  -8.285  1.00 89.47           C  
ATOM    828  CB  ILE A  56      -5.896   3.043  -8.922  1.00 89.47           C  
ATOM    829  HB  ILE A  56      -5.393   2.691  -9.823  1.00 89.47           H  
ATOM    830  O   ILE A  56      -5.429   0.205  -7.208  1.00 89.47           O  
ATOM    831  CG1 ILE A  56      -4.829   3.502  -7.912  1.00 89.47           C  
ATOM    832 HG12 ILE A  56      -5.284   4.143  -7.158  1.00 89.47           H  
ATOM    833 HG13 ILE A  56      -4.384   2.643  -7.410  1.00 89.47           H  
ATOM    834  CG2 ILE A  56      -6.847   4.161  -9.365  1.00 89.47           C  
ATOM    835 HG21 ILE A  56      -6.306   4.866  -9.996  1.00 89.47           H  
ATOM    836 HG22 ILE A  56      -7.288   4.655  -8.499  1.00 89.47           H  
ATOM    837 HG23 ILE A  56      -7.655   3.743  -9.966  1.00 89.47           H  
ATOM    838  CD1 ILE A  56      -3.704   4.236  -8.622  1.00 89.47           C  
ATOM    839 HD11 ILE A  56      -2.873   4.407  -7.938  1.00 89.47           H  
ATOM    840 HD12 ILE A  56      -4.065   5.190  -9.007  1.00 89.47           H  
ATOM    841 HD13 ILE A  56      -3.338   3.625  -9.446  1.00 89.47           H  
ATOM    842  N   MET A  57      -5.550   0.061  -9.450  1.00 90.36           N  
ATOM    843  H   MET A  57      -5.882   0.501 -10.297  1.00 90.36           H  
ATOM    844  CA  MET A  57      -4.546  -0.981  -9.581  1.00 90.36           C  
ATOM    845  HA  MET A  57      -4.582  -1.625  -8.702  1.00 90.36           H  
ATOM    846  C   MET A  57      -3.165  -0.334  -9.642  1.00 90.36           C  
ATOM    847  CB  MET A  57      -4.835  -1.841 -10.818  1.00 90.36           C  
ATOM    848  HB2 MET A  57      -4.797  -1.215 -11.710  1.00 90.36           H  
ATOM    849  HB3 MET A  57      -4.063  -2.605 -10.907  1.00 90.36           H  
ATOM    850  O   MET A  57      -2.956   0.602 -10.413  1.00 90.36           O  
ATOM    851  CG  MET A  57      -6.211  -2.519 -10.748  1.00 90.36           C  
ATOM    852  HG2 MET A  57      -6.982  -1.748 -10.748  1.00 90.36           H  
ATOM    853  HG3 MET A  57      -6.349  -3.111 -11.653  1.00 90.36           H  
ATOM    854  SD  MET A  57      -6.494  -3.596  -9.313  1.00 90.36           S  
ATOM    855  CE  MET A  57      -5.368  -4.961  -9.708  1.00 90.36           C  
ATOM    856  HE1 MET A  57      -4.340  -4.600  -9.712  1.00 90.36           H  
ATOM    857  HE2 MET A  57      -5.464  -5.744  -8.956  1.00 90.36           H  
ATOM    858  HE3 MET A  57      -5.615  -5.375 -10.686  1.00 90.36           H  
ATOM    859  N   ILE A  58      -2.229  -0.850  -8.856  1.00 89.67           N  
ATOM    860  H   ILE A  58      -2.487  -1.588  -8.216  1.00 89.67           H  
ATOM    861  CA  ILE A  58      -0.808  -0.508  -8.934  1.00 89.67           C  
ATOM    862  HA  ILE A  58      -0.634   0.082  -9.834  1.00 89.67           H  
ATOM    863  C   ILE A  58       0.002  -1.792  -9.092  1.00 89.67           C  
ATOM    864  CB  ILE A  58      -0.347   0.353  -7.738  1.00 89.67           C  
ATOM    865  HB  ILE A  58       0.713   0.560  -7.883  1.00 89.67           H  
ATOM    866  O   ILE A  58      -0.423  -2.866  -8.658  1.00 89.67           O  
ATOM    867  CG1 ILE A  58      -0.506  -0.377  -6.385  1.00 89.67           C  
ATOM    868 HG12 ILE A  58       0.043  -1.318  -6.419  1.00 89.67           H  
ATOM    869 HG13 ILE A  58      -1.557  -0.604  -6.204  1.00 89.67           H  
ATOM    870  CG2 ILE A  58      -1.081   1.708  -7.753  1.00 89.67           C  
ATOM    871 HG21 ILE A  58      -1.029   2.143  -8.752  1.00 89.67           H  
ATOM    872 HG22 ILE A  58      -2.126   1.574  -7.476  1.00 89.67           H  
ATOM    873 HG23 ILE A  58      -0.612   2.405  -7.058  1.00 89.67           H  
ATOM    874  CD1 ILE A  58       0.041   0.438  -5.209  1.00 89.67           C  
ATOM    875 HD11 ILE A  58       0.059  -0.178  -4.310  1.00 89.67           H  
ATOM    876 HD12 ILE A  58      -0.586   1.310  -5.021  1.00 89.67           H  
ATOM    877 HD13 ILE A  58       1.053   0.771  -5.440  1.00 89.67           H  
ATOM    878  N   LYS A  59       1.154  -1.703  -9.755  1.00 88.86           N  
ATOM    879  H   LYS A  59       1.448  -0.789 -10.070  1.00 88.86           H  
ATOM    880  CA  LYS A  59       2.085  -2.830  -9.882  1.00 88.86           C  
ATOM    881  HA  LYS A  59       1.836  -3.588  -9.139  1.00 88.86           H  
ATOM    882  C   LYS A  59       3.498  -2.351  -9.589  1.00 88.86           C  
ATOM    883  CB  LYS A  59       1.948  -3.514 -11.244  1.00 88.86           C  
ATOM    884  HB2 LYS A  59       2.152  -2.803 -12.044  1.00 88.86           H  
ATOM    885  HB3 LYS A  59       0.924  -3.882 -11.313  1.00 88.86           H  
ATOM    886  O   LYS A  59       4.187  -1.902 -10.508  1.00 88.86           O  
ATOM    887  CG  LYS A  59       2.874  -4.729 -11.369  1.00 88.86           C  
ATOM    888  HG2 LYS A  59       3.915  -4.411 -11.311  1.00 88.86           H  
ATOM    889  HG3 LYS A  59       2.673  -5.408 -10.540  1.00 88.86           H  
ATOM    890  CD  LYS A  59       2.662  -5.478 -12.688  1.00 88.86           C  
ATOM    891  HD2 LYS A  59       1.627  -5.814 -12.749  1.00 88.86           H  
ATOM    892  HD3 LYS A  59       2.893  -4.822 -13.528  1.00 88.86           H  
ATOM    893  CE  LYS A  59       3.610  -6.682 -12.673  1.00 88.86           C  
ATOM    894  HE2 LYS A  59       3.458  -7.223 -11.739  1.00 88.86           H  
ATOM    895  HE3 LYS A  59       4.640  -6.323 -12.654  1.00 88.86           H  
ATOM    896  NZ  LYS A  59       3.400  -7.608 -13.810  1.00 88.86           N  
ATOM    897  HZ1 LYS A  59       3.620  -7.168 -14.692  1.00 88.86           H  
ATOM    898  HZ2 LYS A  59       3.990  -8.416 -13.675  1.00 88.86           H  
ATOM    899  HZ3 LYS A  59       2.450  -7.951 -13.809  1.00 88.86           H  
ATOM    900  N   PRO A  60       3.932  -2.459  -8.326  1.00 86.13           N  
ATOM    901  CA  PRO A  60       5.308  -2.185  -7.959  1.00 86.13           C  
ATOM    902  HA  PRO A  60       5.524  -1.136  -8.163  1.00 86.13           H  
ATOM    903  C   PRO A  60       6.277  -3.085  -8.734  1.00 86.13           C  
ATOM    904  CB  PRO A  60       5.396  -2.429  -6.453  1.00 86.13           C  
ATOM    905  HB2 PRO A  60       5.761  -3.442  -6.282  1.00 86.13           H  
ATOM    906  HB3 PRO A  60       6.040  -1.707  -5.951  1.00 86.13           H  
ATOM    907  O   PRO A  60       5.950  -4.199  -9.153  1.00 86.13           O  
ATOM    908  CG  PRO A  60       3.955  -2.313  -5.971  1.00 86.13           C  
ATOM    909  HG2 PRO A  60       3.785  -2.896  -5.066  1.00 86.13           H  
ATOM    910  HG3 PRO A  60       3.710  -1.262  -5.816  1.00 86.13           H  
ATOM    911  CD  PRO A  60       3.153  -2.832  -7.155  1.00 86.13           C  
ATOM    912  HD2 PRO A  60       3.072  -3.917  -7.104  1.00 86.13           H  
ATOM    913  HD3 PRO A  60       2.164  -2.373  -7.158  1.00 86.13           H  
ATOM    914  N   ALA A  61       7.502  -2.608  -8.904  1.00 82.85           N  
ATOM    915  H   ALA A  61       7.712  -1.724  -8.464  1.00 82.85           H  
ATOM    916  CA  ALA A  61       8.595  -3.389  -9.460  1.00 82.85           C  
ATOM    917  HA  ALA A  61       8.303  -3.728 -10.454  1.00 82.85           H  
ATOM    918  C   ALA A  61       8.856  -4.619  -8.577  1.00 82.85           C  
ATOM    919  CB  ALA A  61       9.838  -2.500  -9.591  1.00 82.85           C  
ATOM    920  HB1 ALA A  61      10.175  -2.187  -8.602  1.00 82.85           H  
ATOM    921  HB2 ALA A  61       9.610  -1.626 -10.200  1.00 82.85           H  
ATOM    922  HB3 ALA A  61      10.640  -3.065 -10.066  1.00 82.85           H  
ATOM    923  O   ALA A  61       8.932  -4.507  -7.358  1.00 82.85           O  
ATOM    924  N   GLY A  62       8.974  -5.792  -9.195  1.00 82.37           N  
ATOM    925  H   GLY A  62       8.877  -5.821 -10.200  1.00 82.37           H  
ATOM    926  CA  GLY A  62       9.128  -7.066  -8.486  1.00 82.37           C  
ATOM    927  HA2 GLY A  62       9.687  -7.760  -9.113  1.00 82.37           H  
ATOM    928  HA3 GLY A  62       9.699  -6.906  -7.571  1.00 82.37           H  
ATOM    929  C   GLY A  62       7.809  -7.740  -8.097  1.00 82.37           C  
ATOM    930  O   GLY A  62       7.812  -8.949  -7.875  1.00 82.37           O  
ATOM    931  N   ALA A  63       6.679  -7.022  -8.100  1.00 85.65           N  
ATOM    932  H   ALA A  63       6.707  -6.033  -8.302  1.00 85.65           H  
ATOM    933  CA  ALA A  63       5.377  -7.648  -7.901  1.00 85.65           C  
ATOM    934  HA  ALA A  63       5.439  -8.280  -7.015  1.00 85.65           H  
ATOM    935  C   ALA A  63       5.023  -8.536  -9.105  1.00 85.65           C  
ATOM    936  CB  ALA A  63       4.308  -6.584  -7.631  1.00 85.65           C  
ATOM    937  HB1 ALA A  63       3.368  -7.068  -7.369  1.00 85.65           H  
ATOM    938  HB2 ALA A  63       4.618  -5.951  -6.799  1.00 85.65           H  
ATOM    939  HB3 ALA A  63       4.155  -5.969  -8.518  1.00 85.65           H  
ATOM    940  O   ALA A  63       5.095  -8.117 -10.268  1.00 85.65           O  
ATOM    941  N   THR A  64       4.600  -9.768  -8.827  1.00 85.79           N  
ATOM    942  H   THR A  64       4.563 -10.067  -7.863  1.00 85.79           H  
ATOM    943  CA  THR A  64       4.157 -10.727  -9.851  1.00 85.79           C  
ATOM    944  HA  THR A  64       4.935 -10.831 -10.608  1.00 85.79           H  
ATOM    945  C   THR A  64       2.891 -10.229 -10.553  1.00 85.79           C  
ATOM    946  CB  THR A  64       3.908 -12.105  -9.216  1.00 85.79           C  
ATOM    947  HB  THR A  64       3.452 -12.768  -9.952  1.00 85.79           H  
ATOM    948  O   THR A  64       2.803 -10.227 -11.787  1.00 85.79           O  
ATOM    949  CG2 THR A  64       5.204 -12.736  -8.708  1.00 85.79           C  
ATOM    950 HG21 THR A  64       4.998 -13.734  -8.321  1.00 85.79           H  
ATOM    951 HG22 THR A  64       5.919 -12.819  -9.526  1.00 85.79           H  
ATOM    952 HG23 THR A  64       5.639 -12.131  -7.912  1.00 85.79           H  
ATOM    953  OG1 THR A  64       3.053 -11.970  -8.104  1.00 85.79           O  
ATOM    954  HG1 THR A  64       2.946 -12.838  -7.710  1.00 85.79           H  
ATOM    955  N   HIS A  65       1.952  -9.694  -9.772  1.00 88.81           N  
ATOM    956  H   HIS A  65       2.113  -9.721  -8.775  1.00 88.81           H  
ATOM    957  CA  HIS A  65       0.655  -9.206 -10.226  1.00 88.81           C  
ATOM    958  HA  HIS A  65       0.647  -9.188 -11.316  1.00 88.81           H  
ATOM    959  C   HIS A  65       0.389  -7.776  -9.748  1.00 88.81           C  
ATOM    960  CB  HIS A  65      -0.441 -10.182  -9.778  1.00 88.81           C  
ATOM    961  HB2 HIS A  65      -0.515 -10.159  -8.690  1.00 88.81           H  
ATOM    962  HB3 HIS A  65      -1.401  -9.867 -10.186  1.00 88.81           H  
ATOM    963  O   HIS A  65       0.961  -7.302  -8.770  1.00 88.81           O  
ATOM    964  CG  HIS A  65      -0.163 -11.597 -10.220  1.00 88.81           C  
ATOM    965  CD2 HIS A  65       0.204 -12.640  -9.413  1.00 88.81           C  
ATOM    966  HD2 HIS A  65       0.299 -12.607  -8.338  1.00 88.81           H  
ATOM    967  ND1 HIS A  65      -0.109 -12.055 -11.519  1.00 88.81           N  
ATOM    968  HD1 HIS A  65      -0.331 -11.529 -12.353  1.00 88.81           H  
ATOM    969  CE1 HIS A  65       0.280 -13.340 -11.492  1.00 88.81           C  
ATOM    970  HE1 HIS A  65       0.408 -13.973 -12.358  1.00 88.81           H  
ATOM    971  NE2 HIS A  65       0.493 -13.736 -10.231  1.00 88.81           N  
ATOM    972  N   ALA A  66      -0.482  -7.082 -10.477  1.00 90.23           N  
ATOM    973  H   ALA A  66      -0.991  -7.568 -11.201  1.00 90.23           H  
ATOM    974  CA  ALA A  66      -1.045  -5.824 -10.014  1.00 90.23           C  
ATOM    975  HA  ALA A  66      -0.248  -5.173  -9.656  1.00 90.23           H  
ATOM    976  C   ALA A  66      -2.027  -6.086  -8.869  1.00 90.23           C  
ATOM    977  CB  ALA A  66      -1.764  -5.164 -11.191  1.00 90.23           C  
ATOM    978  HB1 ALA A  66      -2.587  -5.797 -11.524  1.00 90.23           H  
ATOM    979  HB2 ALA A  66      -2.173  -4.208 -10.865  1.00 90.23           H  
ATOM    980  HB3 ALA A  66      -1.069  -5.021 -12.018  1.00 90.23           H  
ATOM    981  O   ALA A  66      -2.782  -7.057  -8.930  1.00 90.23           O  
ATOM    982  N   PHE A  67      -2.080  -5.195  -7.884  1.00 91.66           N  
ATOM    983  H   PHE A  67      -1.457  -4.400  -7.903  1.00 91.66           H  
ATOM    984  CA  PHE A  67      -3.042  -5.274  -6.786  1.00 91.66           C  
ATOM    985  HA  PHE A  67      -3.801  -6.017  -7.032  1.00 91.66           H  
ATOM    986  C   PHE A  67      -3.786  -3.951  -6.602  1.00 91.66           C  
ATOM    987  CB  PHE A  67      -2.355  -5.765  -5.505  1.00 91.66           C  
ATOM    988  HB2 PHE A  67      -3.095  -5.828  -4.707  1.00 91.66           H  
ATOM    989  HB3 PHE A  67      -1.990  -6.777  -5.677  1.00 91.66           H  
ATOM    990  O   PHE A  67      -3.317  -2.885  -7.013  1.00 91.66           O  
ATOM    991  CG  PHE A  67      -1.201  -4.908  -5.030  1.00 91.66           C  
ATOM    992  CD1 PHE A  67       0.118  -5.252  -5.379  1.00 91.66           C  
ATOM    993  HD1 PHE A  67       0.311  -6.129  -5.979  1.00 91.66           H  
ATOM    994  CD2 PHE A  67      -1.442  -3.788  -4.214  1.00 91.66           C  
ATOM    995  HD2 PHE A  67      -2.451  -3.531  -3.927  1.00 91.66           H  
ATOM    996  CE1 PHE A  67       1.193  -4.485  -4.902  1.00 91.66           C  
ATOM    997  HE1 PHE A  67       2.206  -4.785  -5.127  1.00 91.66           H  
ATOM    998  CE2 PHE A  67      -0.367  -3.010  -3.755  1.00 91.66           C  
ATOM    999  HE2 PHE A  67      -0.555  -2.153  -3.125  1.00 91.66           H  
ATOM   1000  CZ  PHE A  67       0.949  -3.359  -4.098  1.00 91.66           C  
ATOM   1001  HZ  PHE A  67       1.777  -2.777  -3.720  1.00 91.66           H  
ATOM   1002  N   LYS A  68      -4.984  -4.034  -6.013  1.00 92.35           N  
ATOM   1003  H   LYS A  68      -5.271  -4.930  -5.647  1.00 92.35           H  
ATOM   1004  CA  LYS A  68      -5.817  -2.867  -5.718  1.00 92.35           C  
ATOM   1005  HA  LYS A  68      -5.764  -2.191  -6.572  1.00 92.35           H  
ATOM   1006  C   LYS A  68      -5.235  -2.148  -4.503  1.00 92.35           C  
ATOM   1007  CB  LYS A  68      -7.282  -3.300  -5.519  1.00 92.35           C  
ATOM   1008  HB2 LYS A  68      -7.509  -4.090  -6.235  1.00 92.35           H  
ATOM   1009  HB3 LYS A  68      -7.409  -3.713  -4.519  1.00 92.35           H  
ATOM   1010  O   LYS A  68      -4.967  -2.780  -3.486  1.00 92.35           O  
ATOM   1011  CG  LYS A  68      -8.289  -2.157  -5.758  1.00 92.35           C  
ATOM   1012  HG2 LYS A  68      -8.201  -1.847  -6.799  1.00 92.35           H  
ATOM   1013  HG3 LYS A  68      -8.052  -1.300  -5.128  1.00 92.35           H  
ATOM   1014  CD  LYS A  68      -9.738  -2.616  -5.490  1.00 92.35           C  
ATOM   1015  HD2 LYS A  68      -9.842  -3.668  -5.756  1.00 92.35           H  
ATOM   1016  HD3 LYS A  68      -9.962  -2.504  -4.429  1.00 92.35           H  
ATOM   1017  CE  LYS A  68     -10.765  -1.808  -6.294  1.00 92.35           C  
ATOM   1018  HE2 LYS A  68     -10.576  -0.746  -6.138  1.00 92.35           H  
ATOM   1019  HE3 LYS A  68     -10.616  -2.018  -7.353  1.00 92.35           H  
ATOM   1020  NZ  LYS A  68     -12.163  -2.134  -5.896  1.00 92.35           N  
ATOM   1021  HZ1 LYS A  68     -12.363  -3.119  -5.998  1.00 92.35           H  
ATOM   1022  HZ2 LYS A  68     -12.340  -1.880  -4.934  1.00 92.35           H  
ATOM   1023  HZ3 LYS A  68     -12.832  -1.616  -6.448  1.00 92.35           H  
ATOM   1024  N   ALA A  69      -5.060  -0.840  -4.606  1.00 92.58           N  
ATOM   1025  H   ALA A  69      -5.254  -0.396  -5.492  1.00 92.58           H  
ATOM   1026  CA  ALA A  69      -4.572   0.004  -3.529  1.00 92.58           C  
ATOM   1027  HA  ALA A  69      -4.595  -0.554  -2.592  1.00 92.58           H  
ATOM   1028  C   ALA A  69      -5.467   1.231  -3.359  1.00 92.58           C  
ATOM   1029  CB  ALA A  69      -3.118   0.387  -3.810  1.00 92.58           C  
ATOM   1030  HB1 ALA A  69      -2.735   0.995  -2.991  1.00 92.58           H  
ATOM   1031  HB2 ALA A  69      -3.058   0.954  -4.739  1.00 92.58           H  
ATOM   1032  HB3 ALA A  69      -2.514  -0.516  -3.894  1.00 92.58           H  
ATOM   1033  O   ALA A  69      -6.073   1.726  -4.315  1.00 92.58           O  
ATOM   1034  N   LEU A  70      -5.531   1.719  -2.122  1.00 92.43           N  
ATOM   1035  H   LEU A  70      -4.999   1.262  -1.395  1.00 92.43           H  
ATOM   1036  CA  LEU A  70      -6.153   2.991  -1.796  1.00 92.43           C  
ATOM   1037  HA  LEU A  70      -6.952   3.195  -2.509  1.00 92.43           H  
ATOM   1038  C   LEU A  70      -5.105   4.100  -1.917  1.00 92.43           C  
ATOM   1039  CB  LEU A  70      -6.784   2.889  -0.399  1.00 92.43           C  
ATOM   1040  HB2 LEU A  70      -7.602   2.170  -0.440  1.00 92.43           H  
ATOM   1041  HB3 LEU A  70      -6.039   2.503   0.295  1.00 92.43           H  
ATOM   1042  O   LEU A  70      -4.168   4.178  -1.122  1.00 92.43           O  
ATOM   1043  CG  LEU A  70      -7.322   4.225   0.142  1.00 92.43           C  
ATOM   1044  HG  LEU A  70      -6.499   4.924   0.289  1.00 92.43           H  
ATOM   1045  CD1 LEU A  70      -8.327   4.863  -0.812  1.00 92.43           C  
ATOM   1046 HD11 LEU A  70      -7.811   5.378  -1.622  1.00 92.43           H  
ATOM   1047 HD12 LEU A  70      -8.989   4.106  -1.232  1.00 92.43           H  
ATOM   1048 HD13 LEU A  70      -8.924   5.586  -0.257  1.00 92.43           H  
ATOM   1049  CD2 LEU A  70      -7.991   4.002   1.498  1.00 92.43           C  
ATOM   1050 HD21 LEU A  70      -8.341   4.954   1.897  1.00 92.43           H  
ATOM   1051 HD22 LEU A  70      -8.840   3.328   1.385  1.00 92.43           H  
ATOM   1052 HD23 LEU A  70      -7.273   3.567   2.192  1.00 92.43           H  
ATOM   1053  N   CYS A  71      -5.289   4.960  -2.911  1.00 90.33           N  
ATOM   1054  H   CYS A  71      -6.073   4.806  -3.529  1.00 90.33           H  
ATOM   1055  CA  CYS A  71      -4.492   6.150  -3.141  1.00 90.33           C  
ATOM   1056  HA  CYS A  71      -3.529   6.039  -2.643  1.00 90.33           H  
ATOM   1057  C   CYS A  71      -5.193   7.371  -2.568  1.00 90.33           C  
ATOM   1058  CB  CYS A  71      -4.238   6.319  -4.636  1.00 90.33           C  
ATOM   1059  HB2 CYS A  71      -3.716   7.262  -4.802  1.00 90.33           H  
ATOM   1060  HB3 CYS A  71      -5.193   6.369  -5.158  1.00 90.33           H  
ATOM   1061  O   CYS A  71      -6.246   7.780  -3.054  1.00 90.33           O  
ATOM   1062  SG  CYS A  71      -3.259   4.990  -5.354  1.00 90.33           S  
ATOM   1063  N   ARG A  72      -4.586   7.978  -1.553  1.00 88.06           N  
ATOM   1064  H   ARG A  72      -3.710   7.594  -1.231  1.00 88.06           H  
ATOM   1065  CA  ARG A  72      -5.067   9.220  -0.968  1.00 88.06           C  
ATOM   1066  HA  ARG A  72      -6.098   9.383  -1.283  1.00 88.06           H  
ATOM   1067  C   ARG A  72      -4.241  10.392  -1.468  1.00 88.06           C  
ATOM   1068  CB  ARG A  72      -5.095   9.096   0.553  1.00 88.06           C  
ATOM   1069  HB2 ARG A  72      -5.759   8.274   0.822  1.00 88.06           H  
ATOM   1070  HB3 ARG A  72      -4.096   8.883   0.933  1.00 88.06           H  
ATOM   1071  O   ARG A  72      -3.036  10.464  -1.239  1.00 88.06           O  
ATOM   1072  CG  ARG A  72      -5.614  10.402   1.160  1.00 88.06           C  
ATOM   1073  HG2 ARG A  72      -4.877  11.183   0.970  1.00 88.06           H  
ATOM   1074  HG3 ARG A  72      -6.547  10.702   0.684  1.00 88.06           H  
ATOM   1075  CD  ARG A  72      -5.822  10.278   2.666  1.00 88.06           C  
ATOM   1076  HD2 ARG A  72      -4.938   9.824   3.115  1.00 88.06           H  
ATOM   1077  HD3 ARG A  72      -5.968  11.274   3.082  1.00 88.06           H  
ATOM   1078  NE  ARG A  72      -7.013   9.465   2.922  1.00 88.06           N  
ATOM   1079  HE  ARG A  72      -7.616   9.305   2.128  1.00 88.06           H  
ATOM   1080  NH1 ARG A  72      -6.750   9.054   5.156  1.00 88.06           N  
ATOM   1081 HH11 ARG A  72      -5.867   9.543   5.130  1.00 88.06           H  
ATOM   1082 HH12 ARG A  72      -7.077   8.599   5.997  1.00 88.06           H  
ATOM   1083  NH2 ARG A  72      -8.523   8.233   4.049  1.00 88.06           N  
ATOM   1084 HH21 ARG A  72      -8.903   7.824   4.891  1.00 88.06           H  
ATOM   1085 HH22 ARG A  72      -9.041   8.144   3.187  1.00 88.06           H  
ATOM   1086  CZ  ARG A  72      -7.420   8.920   4.043  1.00 88.06           C  
ATOM   1087  N   MET A  73      -4.907  11.356  -2.083  1.00 84.65           N  
ATOM   1088  H   MET A  73      -5.897  11.225  -2.232  1.00 84.65           H  
ATOM   1089  CA  MET A  73      -4.259  12.558  -2.594  1.00 84.65           C  
ATOM   1090  HA  MET A  73      -3.206  12.344  -2.775  1.00 84.65           H  
ATOM   1091  C   MET A  73      -4.355  13.664  -1.550  1.00 84.65           C  
ATOM   1092  CB  MET A  73      -4.866  12.967  -3.940  1.00 84.65           C  
ATOM   1093  HB2 MET A  73      -5.873  13.349  -3.772  1.00 84.65           H  
ATOM   1094  HB3 MET A  73      -4.260  13.755  -4.386  1.00 84.65           H  
ATOM   1095  O   MET A  73      -5.445  14.148  -1.242  1.00 84.65           O  
ATOM   1096  CG  MET A  73      -4.964  11.783  -4.905  1.00 84.65           C  
ATOM   1097  HG2 MET A  73      -5.358  12.140  -5.857  1.00 84.65           H  
ATOM   1098  HG3 MET A  73      -5.704  11.090  -4.505  1.00 84.65           H  
ATOM   1099  SD  MET A  73      -3.444  10.841  -5.184  1.00 84.65           S  
ATOM   1100  CE  MET A  73      -2.717  11.859  -6.458  1.00 84.65           C  
ATOM   1101  HE1 MET A  73      -1.922  12.451  -6.004  1.00 84.65           H  
ATOM   1102  HE2 MET A  73      -3.469  12.525  -6.882  1.00 84.65           H  
ATOM   1103  HE3 MET A  73      -2.327  11.209  -7.241  1.00 84.65           H  
ATOM   1104  N   VAL A  74      -3.213  14.075  -1.000  1.00 84.59           N  
ATOM   1105  H   VAL A  74      -2.355  13.645  -1.316  1.00 84.59           H  
ATOM   1106  CA  VAL A  74      -3.121  15.179  -0.032  1.00 84.59           C  
ATOM   1107  HA  VAL A  74      -4.051  15.747  -0.051  1.00 84.59           H  
ATOM   1108  C   VAL A  74      -1.989  16.100  -0.446  1.00 84.59           C  
ATOM   1109  CB  VAL A  74      -2.885  14.695   1.415  1.00 84.59           C  
ATOM   1110  HB  VAL A  74      -1.885  14.270   1.498  1.00 84.59           H  
ATOM   1111  O   VAL A  74      -0.874  15.636  -0.661  1.00 84.59           O  
ATOM   1112  CG1 VAL A  74      -2.999  15.853   2.412  1.00 84.59           C  
ATOM   1113 HG11 VAL A  74      -2.197  16.570   2.238  1.00 84.59           H  
ATOM   1114 HG12 VAL A  74      -2.890  15.478   3.430  1.00 84.59           H  
ATOM   1115 HG13 VAL A  74      -3.964  16.347   2.306  1.00 84.59           H  
ATOM   1116  CG2 VAL A  74      -3.885  13.622   1.835  1.00 84.59           C  
ATOM   1117 HG21 VAL A  74      -4.902  13.910   1.569  1.00 84.59           H  
ATOM   1118 HG22 VAL A  74      -3.815  13.424   2.904  1.00 84.59           H  
ATOM   1119 HG23 VAL A  74      -3.592  12.714   1.308  1.00 84.59           H  
ATOM   1120  N   ASN A  75      -2.263  17.405  -0.515  1.00 82.19           N  
ATOM   1121  H   ASN A  75      -3.195  17.715  -0.277  1.00 82.19           H  
ATOM   1122  CA  ASN A  75      -1.258  18.449  -0.745  1.00 82.19           C  
ATOM   1123  HA  ASN A  75      -1.786  19.370  -0.993  1.00 82.19           H  
ATOM   1124  C   ASN A  75      -0.338  18.154  -1.944  1.00 82.19           C  
ATOM   1125  CB  ASN A  75      -0.475  18.702   0.559  1.00 82.19           C  
ATOM   1126  HB2 ASN A  75       0.259  19.489   0.386  1.00 82.19           H  
ATOM   1127  HB3 ASN A  75       0.068  17.797   0.831  1.00 82.19           H  
ATOM   1128  O   ASN A  75       0.879  18.248  -1.822  1.00 82.19           O  
ATOM   1129  CG  ASN A  75      -1.333  19.136   1.730  1.00 82.19           C  
ATOM   1130  ND2 ASN A  75      -0.785  19.111   2.920  1.00 82.19           N  
ATOM   1131 HD21 ASN A  75       0.194  18.884   3.019  1.00 82.19           H  
ATOM   1132 HD22 ASN A  75      -1.337  19.483   3.680  1.00 82.19           H  
ATOM   1133  OD1 ASN A  75      -2.500  19.476   1.607  1.00 82.19           O  
ATOM   1134  N   ASN A  76      -0.915  17.777  -3.092  1.00 76.83           N  
ATOM   1135  H   ASN A  76      -1.923  17.768  -3.149  1.00 76.83           H  
ATOM   1136  CA  ASN A  76      -0.164  17.445  -4.310  1.00 76.83           C  
ATOM   1137  HA  ASN A  76      -0.890  17.111  -5.052  1.00 76.83           H  
ATOM   1138  C   ASN A  76       0.812  16.261  -4.142  1.00 76.83           C  
ATOM   1139  CB  ASN A  76       0.500  18.723  -4.866  1.00 76.83           C  
ATOM   1140  HB2 ASN A  76       1.238  19.091  -4.153  1.00 76.83           H  
ATOM   1141  HB3 ASN A  76       1.044  18.492  -5.782  1.00 76.83           H  
ATOM   1142  O   ASN A  76       1.871  16.226  -4.762  1.00 76.83           O  
ATOM   1143  CG  ASN A  76      -0.482  19.834  -5.173  1.00 76.83           C  
ATOM   1144  ND2 ASN A  76      -0.009  21.054  -5.261  1.00 76.83           N  
ATOM   1145 HD21 ASN A  76       0.973  21.233  -5.107  1.00 76.83           H  
ATOM   1146 HD22 ASN A  76      -0.680  21.782  -5.461  1.00 76.83           H  
ATOM   1147  OD1 ASN A  76      -1.675  19.635  -5.332  1.00 76.83           O  
ATOM   1148  N   SER A  77       0.467  15.293  -3.293  1.00 80.43           N  
ATOM   1149  H   SER A  77      -0.348  15.419  -2.710  1.00 80.43           H  
ATOM   1150  CA  SER A  77       1.191  14.030  -3.148  1.00 80.43           C  
ATOM   1151  HA  SER A  77       1.822  13.880  -4.023  1.00 80.43           H  
ATOM   1152  C   SER A  77       0.209  12.861  -3.076  1.00 80.43           C  
ATOM   1153  CB  SER A  77       2.098  14.093  -1.920  1.00 80.43           C  
ATOM   1154  HB2 SER A  77       1.494  14.276  -1.031  1.00 80.43           H  
ATOM   1155  HB3 SER A  77       2.801  14.917  -2.040  1.00 80.43           H  
ATOM   1156  O   SER A  77      -0.854  12.971  -2.455  1.00 80.43           O  
ATOM   1157  OG  SER A  77       2.821  12.890  -1.751  1.00 80.43           O  
ATOM   1158  HG  SER A  77       3.142  12.572  -2.598  1.00 80.43           H  
ATOM   1159  N   GLY A  78       0.558  11.759  -3.745  1.00 83.61           N  
ATOM   1160  H   GLY A  78       1.480  11.726  -4.157  1.00 83.61           H  
ATOM   1161  CA  GLY A  78      -0.222  10.527  -3.783  1.00 83.61           C  
ATOM   1162  HA2 GLY A  78      -0.150  10.076  -4.773  1.00 83.61           H  
ATOM   1163  HA3 GLY A  78      -1.270  10.743  -3.576  1.00 83.61           H  
ATOM   1164  C   GLY A  78       0.280   9.521  -2.755  1.00 83.61           C  
ATOM   1165  O   GLY A  78       1.323   8.900  -2.941  1.00 83.61           O  
ATOM   1166  N   TRP A  79      -0.479   9.345  -1.678  1.00 87.75           N  
ATOM   1167  H   TRP A  79      -1.341   9.865  -1.606  1.00 87.75           H  
ATOM   1168  CA  TRP A  79      -0.169   8.422  -0.590  1.00 87.75           C  
ATOM   1169  HA  TRP A  79       0.911   8.291  -0.523  1.00 87.75           H  
ATOM   1170  C   TRP A  79      -0.805   7.062  -0.849  1.00 87.75           C  
ATOM   1171  CB  TRP A  79      -0.660   8.999   0.746  1.00 87.75           C  
ATOM   1172  HB2 TRP A  79      -1.736   9.164   0.694  1.00 87.75           H  
ATOM   1173  HB3 TRP A  79      -0.482   8.258   1.525  1.00 87.75           H  
ATOM   1174  O   TRP A  79      -2.016   6.976  -1.038  1.00 87.75           O  
ATOM   1175  CG  TRP A  79       0.001  10.278   1.159  1.00 87.75           C  
ATOM   1176  CD1 TRP A  79      -0.263  11.503   0.653  1.00 87.75           C  
ATOM   1177  HD1 TRP A  79      -0.994  11.701  -0.117  1.00 87.75           H  
ATOM   1178  CD2 TRP A  79       1.094  10.470   2.105  1.00 87.75           C  
ATOM   1179  CE2 TRP A  79       1.519  11.830   2.039  1.00 87.75           C  
ATOM   1180  CE3 TRP A  79       1.786   9.627   2.999  1.00 87.75           C  
ATOM   1181  HE3 TRP A  79       1.482   8.594   3.077  1.00 87.75           H  
ATOM   1182  NE1 TRP A  79       0.632  12.421   1.165  1.00 87.75           N  
ATOM   1183  HE1 TRP A  79       0.705  13.363   0.807  1.00 87.75           H  
ATOM   1184  CH2 TRP A  79       3.333  11.427   3.600  1.00 87.75           C  
ATOM   1185  HH2 TRP A  79       4.211  11.767   4.128  1.00 87.75           H  
ATOM   1186  CZ2 TRP A  79       2.630  12.307   2.755  1.00 87.75           C  
ATOM   1187  HZ2 TRP A  79       2.948  13.332   2.633  1.00 87.75           H  
ATOM   1188  CZ3 TRP A  79       2.894  10.094   3.738  1.00 87.75           C  
ATOM   1189  HZ3 TRP A  79       3.430   9.407   4.376  1.00 87.75           H  
ATOM   1190  N   THR A  80      -0.012   5.997  -0.791  1.00 89.37           N  
ATOM   1191  H   THR A  80       0.984   6.125  -0.680  1.00 89.37           H  
ATOM   1192  CA  THR A  80      -0.538   4.628  -0.763  1.00 89.37           C  
ATOM   1193  HA  THR A  80      -1.436   4.573  -1.380  1.00 89.37           H  
ATOM   1194  C   THR A  80      -0.912   4.275   0.672  1.00 89.37           C  
ATOM   1195  CB  THR A  80       0.475   3.616  -1.318  1.00 89.37           C  
ATOM   1196  HB  THR A  80       1.299   3.500  -0.613  1.00 89.37           H  
ATOM   1197  O   THR A  80      -0.048   4.201   1.545  1.00 89.37           O  
ATOM   1198  CG2 THR A  80      -0.180   2.259  -1.561  1.00 89.37           C  
ATOM   1199 HG21 THR A  80      -1.028   2.378  -2.235  1.00 89.37           H  
ATOM   1200 HG22 THR A  80      -0.524   1.832  -0.618  1.00 89.37           H  
ATOM   1201 HG23 THR A  80       0.540   1.577  -2.013  1.00 89.37           H  
ATOM   1202  OG1 THR A  80       1.008   4.046  -2.554  1.00 89.37           O  
ATOM   1203  HG1 THR A  80       1.751   3.471  -2.755  1.00 89.37           H  
ATOM   1204  N   VAL A  81      -2.198   4.066   0.940  1.00 90.45           N  
ATOM   1205  H   VAL A  81      -2.869   4.130   0.189  1.00 90.45           H  
ATOM   1206  CA  VAL A  81      -2.678   3.680   2.270  1.00 90.45           C  
ATOM   1207  HA  VAL A  81      -2.085   4.203   3.021  1.00 90.45           H  
ATOM   1208  C   VAL A  81      -2.474   2.176   2.455  1.00 90.45           C  
ATOM   1209  CB  VAL A  81      -4.146   4.097   2.474  1.00 90.45           C  
ATOM   1210  HB  VAL A  81      -4.773   3.562   1.761  1.00 90.45           H  
ATOM   1211  O   VAL A  81      -3.062   1.375   1.734  1.00 90.45           O  
ATOM   1212  CG1 VAL A  81      -4.622   3.764   3.893  1.00 90.45           C  
ATOM   1213 HG11 VAL A  81      -5.654   4.089   4.026  1.00 90.45           H  
ATOM   1214 HG12 VAL A  81      -4.588   2.688   4.062  1.00 90.45           H  
ATOM   1215 HG13 VAL A  81      -3.995   4.262   4.633  1.00 90.45           H  
ATOM   1216  CG2 VAL A  81      -4.344   5.605   2.254  1.00 90.45           C  
ATOM   1217 HG21 VAL A  81      -4.114   5.865   1.221  1.00 90.45           H  
ATOM   1218 HG22 VAL A  81      -3.694   6.170   2.921  1.00 90.45           H  
ATOM   1219 HG23 VAL A  81      -5.384   5.873   2.444  1.00 90.45           H  
ATOM   1220  N   ILE A  82      -1.634   1.795   3.422  1.00 90.52           N  
ATOM   1221  H   ILE A  82      -1.107   2.512   3.900  1.00 90.52           H  
ATOM   1222  CA  ILE A  82      -1.330   0.385   3.738  1.00 90.52           C  
ATOM   1223  HA  ILE A  82      -1.457  -0.206   2.831  1.00 90.52           H  
ATOM   1224  C   ILE A  82      -2.282  -0.218   4.776  1.00 90.52           C  
ATOM   1225  CB  ILE A  82       0.137   0.218   4.190  1.00 90.52           C  
ATOM   1226  HB  ILE A  82       0.300  -0.843   4.383  1.00 90.52           H  
ATOM   1227  O   ILE A  82      -2.463  -1.432   4.824  1.00 90.52           O  
ATOM   1228  CG1 ILE A  82       0.452   0.992   5.493  1.00 90.52           C  
ATOM   1229 HG12 ILE A  82       0.364   2.064   5.317  1.00 90.52           H  
ATOM   1230 HG13 ILE A  82      -0.267   0.714   6.263  1.00 90.52           H  
ATOM   1231  CG2 ILE A  82       1.065   0.630   3.035  1.00 90.52           C  
ATOM   1232 HG21 ILE A  82       0.805   0.070   2.136  1.00 90.52           H  
ATOM   1233 HG22 ILE A  82       0.956   1.694   2.828  1.00 90.52           H  
ATOM   1234 HG23 ILE A  82       2.104   0.409   3.279  1.00 90.52           H  
ATOM   1235  CD1 ILE A  82       1.844   0.702   6.068  1.00 90.52           C  
ATOM   1236 HD11 ILE A  82       1.972  -0.371   6.210  1.00 90.52           H  
ATOM   1237 HD12 ILE A  82       1.945   1.199   7.033  1.00 90.52           H  
ATOM   1238 HD13 ILE A  82       2.620   1.078   5.402  1.00 90.52           H  
ATOM   1239  N   GLN A  83      -2.881   0.636   5.604  1.00 91.83           N  
ATOM   1240  H   GLN A  83      -2.703   1.624   5.490  1.00 91.83           H  
ATOM   1241  CA  GLN A  83      -3.788   0.258   6.675  1.00 91.83           C  
ATOM   1242  HA  GLN A  83      -4.284  -0.675   6.406  1.00 91.83           H  
ATOM   1243  C   GLN A  83      -4.833   1.354   6.869  1.00 91.83           C  
ATOM   1244  CB  GLN A  83      -2.995   0.054   7.973  1.00 91.83           C  
ATOM   1245  HB2 GLN A  83      -2.191  -0.660   7.793  1.00 91.83           H  
ATOM   1246  HB3 GLN A  83      -2.546   1.007   8.256  1.00 91.83           H  
ATOM   1247  O   GLN A  83      -4.497   2.541   6.884  1.00 91.83           O  
ATOM   1248  CG  GLN A  83      -3.876  -0.462   9.126  1.00 91.83           C  
ATOM   1249  HG2 GLN A  83      -4.755   0.170   9.248  1.00 91.83           H  
ATOM   1250  HG3 GLN A  83      -4.220  -1.470   8.894  1.00 91.83           H  
ATOM   1251  CD  GLN A  83      -3.158  -0.457  10.470  1.00 91.83           C  
ATOM   1252  NE2 GLN A  83      -3.616  -1.229  11.430  1.00 91.83           N  
ATOM   1253 HE21 GLN A  83      -3.055  -1.236  12.270  1.00 91.83           H  
ATOM   1254 HE22 GLN A  83      -4.332  -1.917  11.245  1.00 91.83           H  
ATOM   1255  OE1 GLN A  83      -2.202   0.262  10.697  1.00 91.83           O  
ATOM   1256  N   LYS A  84      -6.086   0.953   7.084  1.00 91.22           N  
ATOM   1257  H   LYS A  84      -6.279  -0.037   7.029  1.00 91.22           H  
ATOM   1258  CA  LYS A  84      -7.173   1.847   7.495  1.00 91.22           C  
ATOM   1259  HA  LYS A  84      -6.746   2.783   7.853  1.00 91.22           H  
ATOM   1260  C   LYS A  84      -7.954   1.214   8.645  1.00 91.22           C  
ATOM   1261  CB  LYS A  84      -8.041   2.155   6.265  1.00 91.22           C  
ATOM   1262  HB2 LYS A  84      -7.401   2.564   5.483  1.00 91.22           H  
ATOM   1263  HB3 LYS A  84      -8.476   1.223   5.903  1.00 91.22           H  
ATOM   1264  O   LYS A  84      -8.319   0.045   8.562  1.00 91.22           O  
ATOM   1265  CG  LYS A  84      -9.178   3.149   6.540  1.00 91.22           C  
ATOM   1266  HG2 LYS A  84      -9.879   2.689   7.237  1.00 91.22           H  
ATOM   1267  HG3 LYS A  84      -8.779   4.059   6.988  1.00 91.22           H  
ATOM   1268  CD  LYS A  84      -9.914   3.501   5.236  1.00 91.22           C  
ATOM   1269  HD2 LYS A  84     -10.045   2.594   4.645  1.00 91.22           H  
ATOM   1270  HD3 LYS A  84      -9.321   4.202   4.648  1.00 91.22           H  
ATOM   1271  CE  LYS A  84     -11.289   4.102   5.553  1.00 91.22           C  
ATOM   1272  HE2 LYS A  84     -11.721   3.538   6.380  1.00 91.22           H  
ATOM   1273  HE3 LYS A  84     -11.179   5.135   5.883  1.00 91.22           H  
ATOM   1274  NZ  LYS A  84     -12.221   4.007   4.402  1.00 91.22           N  
ATOM   1275  HZ1 LYS A  84     -13.134   4.352   4.662  1.00 91.22           H  
ATOM   1276  HZ2 LYS A  84     -11.888   4.485   3.578  1.00 91.22           H  
ATOM   1277  HZ3 LYS A  84     -12.378   3.040   4.157  1.00 91.22           H  
ATOM   1278  N   ARG A  85      -8.189   1.998   9.701  1.00 91.58           N  
ATOM   1279  H   ARG A  85      -7.856   2.950   9.652  1.00 91.58           H  
ATOM   1280  CA  ARG A  85      -9.035   1.688  10.867  1.00 91.58           C  
ATOM   1281  HA  ARG A  85      -9.605   0.774  10.695  1.00 91.58           H  
ATOM   1282  C   ARG A  85     -10.025   2.831  11.061  1.00 91.58           C  
ATOM   1283  CB  ARG A  85      -8.194   1.526  12.145  1.00 91.58           C  
ATOM   1284  HB2 ARG A  85      -7.686   2.467  12.353  1.00 91.58           H  
ATOM   1285  HB3 ARG A  85      -8.866   1.329  12.980  1.00 91.58           H  
ATOM   1286  O   ARG A  85      -9.624   3.984  10.907  1.00 91.58           O  
ATOM   1287  CG  ARG A  85      -7.136   0.419  12.091  1.00 91.58           C  
ATOM   1288  HG2 ARG A  85      -6.410   0.649  11.312  1.00 91.58           H  
ATOM   1289  HG3 ARG A  85      -6.606   0.402  13.043  1.00 91.58           H  
ATOM   1290  CD  ARG A  85      -7.719  -0.968  11.824  1.00 91.58           C  
ATOM   1291  HD2 ARG A  85      -8.190  -0.986  10.841  1.00 91.58           H  
ATOM   1292  HD3 ARG A  85      -6.884  -1.669  11.809  1.00 91.58           H  
ATOM   1293  NE  ARG A  85      -8.703  -1.401  12.831  1.00 91.58           N  
ATOM   1294  HE  ARG A  85      -9.679  -1.318  12.586  1.00 91.58           H  
ATOM   1295  NH1 ARG A  85      -7.219  -2.185  14.409  1.00 91.58           N  
ATOM   1296 HH11 ARG A  85      -7.061  -2.693  15.267  1.00 91.58           H  
ATOM   1297 HH12 ARG A  85      -6.452  -1.863  13.836  1.00 91.58           H  
ATOM   1298  NH2 ARG A  85      -9.418  -2.514  14.660  1.00 91.58           N  
ATOM   1299 HH21 ARG A  85     -10.330  -2.532  14.226  1.00 91.58           H  
ATOM   1300 HH22 ARG A  85      -9.262  -3.060  15.495  1.00 91.58           H  
ATOM   1301  CZ  ARG A  85      -8.438  -2.025  13.963  1.00 91.58           C  
ATOM   1302  N   GLN A  86     -11.283   2.533  11.360  1.00 88.81           N  
ATOM   1303  H   GLN A  86     -11.505   1.570  11.564  1.00 88.81           H  
ATOM   1304  CA  GLN A  86     -12.324   3.547  11.542  1.00 88.81           C  
ATOM   1305  HA  GLN A  86     -11.869   4.427  11.995  1.00 88.81           H  
ATOM   1306  C   GLN A  86     -13.454   3.124  12.493  1.00 88.81           C  
ATOM   1307  CB  GLN A  86     -12.879   3.975  10.165  1.00 88.81           C  
ATOM   1308  HB2 GLN A  86     -12.046   4.274   9.528  1.00 88.81           H  
ATOM   1309  HB3 GLN A  86     -13.520   4.846  10.303  1.00 88.81           H  
ATOM   1310  O   GLN A  86     -13.924   3.968  13.247  1.00 88.81           O  
ATOM   1311  CG  GLN A  86     -13.688   2.879   9.451  1.00 88.81           C  
ATOM   1312  HG2 GLN A  86     -13.112   1.955   9.423  1.00 88.81           H  
ATOM   1313  HG3 GLN A  86     -14.603   2.693  10.014  1.00 88.81           H  
ATOM   1314  CD  GLN A  86     -14.104   3.214   8.025  1.00 88.81           C  
ATOM   1315  NE2 GLN A  86     -14.805   2.306   7.389  1.00 88.81           N  
ATOM   1316 HE21 GLN A  86     -15.199   1.555   7.937  1.00 88.81           H  
ATOM   1317 HE22 GLN A  86     -15.220   2.562   6.505  1.00 88.81           H  
ATOM   1318  OE1 GLN A  86     -13.796   4.249   7.446  1.00 88.81           O  
ATOM   1319  N   ASP A  87     -13.897   1.865  12.473  1.00 89.96           N  
ATOM   1320  H   ASP A  87     -13.454   1.188  11.868  1.00 89.96           H  
ATOM   1321  CA  ASP A  87     -15.143   1.430  13.128  1.00 89.96           C  
ATOM   1322  HA  ASP A  87     -15.429   2.168  13.878  1.00 89.96           H  
ATOM   1323  C   ASP A  87     -15.025   0.102  13.894  1.00 89.96           C  
ATOM   1324  CB  ASP A  87     -16.282   1.375  12.088  1.00 89.96           C  
ATOM   1325  HB2 ASP A  87     -17.200   1.050  12.577  1.00 89.96           H  
ATOM   1326  HB3 ASP A  87     -16.452   2.386  11.717  1.00 89.96           H  
ATOM   1327  O   ASP A  87     -15.963  -0.283  14.587  1.00 89.96           O  
ATOM   1328  CG  ASP A  87     -16.005   0.456  10.891  1.00 89.96           C  
ATOM   1329  OD1 ASP A  87     -15.095  -0.402  10.974  1.00 89.96           O  
ATOM   1330  OD2 ASP A  87     -16.634   0.660   9.832  1.00 89.96           O  
ATOM   1331  N   GLY A  88     -13.886  -0.594  13.807  1.00 90.11           N  
ATOM   1332  H   GLY A  88     -13.158  -0.267  13.187  1.00 90.11           H  
ATOM   1333  CA  GLY A  88     -13.693  -1.896  14.446  1.00 90.11           C  
ATOM   1334  HA2 GLY A  88     -12.633  -2.146  14.407  1.00 90.11           H  
ATOM   1335  HA3 GLY A  88     -14.005  -1.838  15.489  1.00 90.11           H  
ATOM   1336  C   GLY A  88     -14.458  -3.048  13.785  1.00 90.11           C  
ATOM   1337  O   GLY A  88     -14.567  -4.113  14.388  1.00 90.11           O  
ATOM   1338  N   SER A  89     -14.984  -2.861  12.570  1.00 91.79           N  
ATOM   1339  H   SER A  89     -14.854  -1.963  12.126  1.00 91.79           H  
ATOM   1340  CA  SER A  89     -15.703  -3.901  11.818  1.00 91.79           C  
ATOM   1341  HA  SER A  89     -16.471  -4.325  12.464  1.00 91.79           H  
ATOM   1342  C   SER A  89     -14.809  -5.058  11.362  1.00 91.79           C  
ATOM   1343  CB  SER A  89     -16.393  -3.290  10.594  1.00 91.79           C  
ATOM   1344  HB2 SER A  89     -17.120  -2.548  10.923  1.00 91.79           H  
ATOM   1345  HB3 SER A  89     -16.920  -4.076  10.053  1.00 91.79           H  
ATOM   1346  O   SER A  89     -15.312  -6.147  11.077  1.00 91.79           O  
ATOM   1347  OG  SER A  89     -15.460  -2.672   9.726  1.00 91.79           O  
ATOM   1348  HG  SER A  89     -15.291  -1.800  10.090  1.00 91.79           H  
ATOM   1349  N   VAL A  90     -13.491  -4.848  11.295  1.00 92.80           N  
ATOM   1350  H   VAL A  90     -13.136  -3.933  11.533  1.00 92.80           H  
ATOM   1351  CA  VAL A  90     -12.525  -5.872  10.900  1.00 92.80           C  
ATOM   1352  HA  VAL A  90     -13.059  -6.781  10.624  1.00 92.80           H  
ATOM   1353  C   VAL A  90     -11.628  -6.210  12.082  1.00 92.80           C  
ATOM   1354  CB  VAL A  90     -11.732  -5.425   9.662  1.00 92.80           C  
ATOM   1355  HB  VAL A  90     -11.213  -4.492   9.883  1.00 92.80           H  
ATOM   1356  O   VAL A  90     -10.983  -5.345  12.671  1.00 92.80           O  
ATOM   1357  CG1 VAL A  90     -10.685  -6.457   9.230  1.00 92.80           C  
ATOM   1358 HG11 VAL A  90     -10.174  -6.095   8.338  1.00 92.80           H  
ATOM   1359 HG12 VAL A  90     -11.161  -7.415   9.018  1.00 92.80           H  
ATOM   1360 HG13 VAL A  90      -9.942  -6.587  10.017  1.00 92.80           H  
ATOM   1361  CG2 VAL A  90     -12.682  -5.220   8.471  1.00 92.80           C  
ATOM   1362 HG21 VAL A  90     -13.381  -4.411   8.685  1.00 92.80           H  
ATOM   1363 HG22 VAL A  90     -12.114  -4.955   7.578  1.00 92.80           H  
ATOM   1364 HG23 VAL A  90     -13.250  -6.131   8.281  1.00 92.80           H  
ATOM   1365  N   ASP A  91     -11.556  -7.500  12.408  1.00 92.49           N  
ATOM   1366  H   ASP A  91     -12.198  -8.147  11.973  1.00 92.49           H  
ATOM   1367  CA  ASP A  91     -10.624  -8.003  13.413  1.00 92.49           C  
ATOM   1368  HA  ASP A  91     -10.691  -7.359  14.290  1.00 92.49           H  
ATOM   1369  C   ASP A  91      -9.177  -7.966  12.896  1.00 92.49           C  
ATOM   1370  CB  ASP A  91     -11.029  -9.414  13.851  1.00 92.49           C  
ATOM   1371  HB2 ASP A  91     -12.041  -9.388  14.253  1.00 92.49           H  
ATOM   1372  HB3 ASP A  91     -11.020 -10.075  12.984  1.00 92.49           H  
ATOM   1373  O   ASP A  91      -8.885  -8.493  11.819  1.00 92.49           O  
ATOM   1374  CG  ASP A  91     -10.081  -9.956  14.922  1.00 92.49           C  
ATOM   1375  OD1 ASP A  91      -9.477  -9.123  15.641  1.00 92.49           O  
ATOM   1376  OD2 ASP A  91      -9.920 -11.188  14.954  1.00 92.49           O  
ATOM   1377  N   PHE A  92      -8.284  -7.368  13.687  1.00 91.92           N  
ATOM   1378  H   PHE A  92      -8.617  -7.119  14.607  1.00 91.92           H  
ATOM   1379  CA  PHE A  92      -6.841  -7.289  13.433  1.00 91.92           C  
ATOM   1380  HA  PHE A  92      -6.657  -7.555  12.392  1.00 91.92           H  
ATOM   1381  C   PHE A  92      -6.043  -8.313  14.257  1.00 91.92           C  
ATOM   1382  CB  PHE A  92      -6.342  -5.842  13.634  1.00 91.92           C  
ATOM   1383  HB2 PHE A  92      -5.276  -5.861  13.863  1.00 91.92           H  
ATOM   1384  HB3 PHE A  92      -6.844  -5.399  14.495  1.00 91.92           H  
ATOM   1385  O   PHE A  92      -4.828  -8.411  14.087  1.00 91.92           O  
ATOM   1386  CG  PHE A  92      -6.542  -4.955  12.418  1.00 91.92           C  
ATOM   1387  CD1 PHE A  92      -5.450  -4.578  11.612  1.00 91.92           C  
ATOM   1388  HD1 PHE A  92      -4.453  -4.906  11.868  1.00 91.92           H  
ATOM   1389  CD2 PHE A  92      -7.838  -4.569  12.044  1.00 91.92           C  
ATOM   1390  HD2 PHE A  92      -8.678  -4.863  12.655  1.00 91.92           H  
ATOM   1391  CE1 PHE A  92      -5.663  -3.839  10.432  1.00 91.92           C  
ATOM   1392  HE1 PHE A  92      -4.830  -3.612   9.783  1.00 91.92           H  
ATOM   1393  CE2 PHE A  92      -8.058  -3.850  10.858  1.00 91.92           C  
ATOM   1394  HE2 PHE A  92      -9.068  -3.596  10.572  1.00 91.92           H  
ATOM   1395  CZ  PHE A  92      -6.968  -3.483  10.049  1.00 91.92           C  
ATOM   1396  HZ  PHE A  92      -7.141  -2.947   9.128  1.00 91.92           H  
ATOM   1397  N   PHE A  93      -6.679  -9.110  15.118  1.00 93.54           N  
ATOM   1398  H   PHE A  93      -7.680  -9.041  15.234  1.00 93.54           H  
ATOM   1399  CA  PHE A  93      -6.030 -10.241  15.777  1.00 93.54           C  
ATOM   1400  HA  PHE A  93      -4.994  -9.974  15.984  1.00 93.54           H  
ATOM   1401  C   PHE A  93      -5.994 -11.461  14.842  1.00 93.54           C  
ATOM   1402  CB  PHE A  93      -6.692 -10.510  17.129  1.00 93.54           C  
ATOM   1403  HB2 PHE A  93      -6.805  -9.568  17.667  1.00 93.54           H  
ATOM   1404  HB3 PHE A  93      -7.689 -10.924  16.976  1.00 93.54           H  
ATOM   1405  O   PHE A  93      -6.728 -12.433  14.992  1.00 93.54           O  
ATOM   1406  CG  PHE A  93      -5.860 -11.446  17.980  1.00 93.54           C  
ATOM   1407  CD1 PHE A  93      -6.226 -12.797  18.115  1.00 93.54           C  
ATOM   1408  HD1 PHE A  93      -7.114 -13.163  17.621  1.00 93.54           H  
ATOM   1409  CD2 PHE A  93      -4.684 -10.974  18.593  1.00 93.54           C  
ATOM   1410  HD2 PHE A  93      -4.397  -9.939  18.485  1.00 93.54           H  
ATOM   1411  CE1 PHE A  93      -5.424 -13.671  18.869  1.00 93.54           C  
ATOM   1412  HE1 PHE A  93      -5.708 -14.709  18.965  1.00 93.54           H  
ATOM   1413  CE2 PHE A  93      -3.879 -11.849  19.344  1.00 93.54           C  
ATOM   1414  HE2 PHE A  93      -2.977 -11.485  19.814  1.00 93.54           H  
ATOM   1415  CZ  PHE A  93      -4.251 -13.197  19.484  1.00 93.54           C  
ATOM   1416  HZ  PHE A  93      -3.635 -13.872  20.059  1.00 93.54           H  
ATOM   1417  N   ARG A  94      -5.139 -11.380  13.820  1.00 91.87           N  
ATOM   1418  H   ARG A  94      -4.564 -10.551  13.771  1.00 91.87           H  
ATOM   1419  CA  ARG A  94      -5.042 -12.362  12.731  1.00 91.87           C  
ATOM   1420  HA  ARG A  94      -5.813 -13.121  12.858  1.00 91.87           H  
ATOM   1421  C   ARG A  94      -3.723 -13.121  12.741  1.00 91.87           C  
ATOM   1422  CB  ARG A  94      -5.275 -11.667  11.381  1.00 91.87           C  
ATOM   1423  HB2 ARG A  94      -4.494 -10.926  11.212  1.00 91.87           H  
ATOM   1424  HB3 ARG A  94      -5.201 -12.407  10.584  1.00 91.87           H  
ATOM   1425  O   ARG A  94      -2.737 -12.691  13.341  1.00 91.87           O  
ATOM   1426  CG  ARG A  94      -6.634 -10.976  11.247  1.00 91.87           C  
ATOM   1427  HG2 ARG A  94      -6.699 -10.559  10.242  1.00 91.87           H  
ATOM   1428  HG3 ARG A  94      -6.707 -10.155  11.961  1.00 91.87           H  
ATOM   1429  CD  ARG A  94      -7.801 -11.939  11.460  1.00 91.87           C  
ATOM   1430  HD2 ARG A  94      -7.623 -12.849  10.888  1.00 91.87           H  
ATOM   1431  HD3 ARG A  94      -7.863 -12.209  12.514  1.00 91.87           H  
ATOM   1432  NE  ARG A  94      -9.053 -11.291  11.060  1.00 91.87           N  
ATOM   1433  HE  ARG A  94      -9.211 -10.380  11.467  1.00 91.87           H  
ATOM   1434  NH1 ARG A  94      -9.814 -12.858   9.540  1.00 91.87           N  
ATOM   1435 HH11 ARG A  94      -8.936 -13.357   9.565  1.00 91.87           H  
ATOM   1436 HH12 ARG A  94     -10.523 -13.212   8.914  1.00 91.87           H  
ATOM   1437  NH2 ARG A  94     -11.060 -11.081  10.059  1.00 91.87           N  
ATOM   1438 HH21 ARG A  94     -11.195 -10.270  10.646  1.00 91.87           H  
ATOM   1439 HH22 ARG A  94     -11.786 -11.438   9.455  1.00 91.87           H  
ATOM   1440  CZ  ARG A  94      -9.959 -11.757  10.225  1.00 91.87           C  
ATOM   1441  N   THR A  95      -3.698 -14.245  12.034  1.00 93.43           N  
ATOM   1442  H   THR A  95      -4.526 -14.487  11.509  1.00 93.43           H  
ATOM   1443  CA  THR A  95      -2.487 -15.048  11.841  1.00 93.43           C  
ATOM   1444  HA  THR A  95      -2.019 -15.196  12.814  1.00 93.43           H  
ATOM   1445  C   THR A  95      -1.472 -14.336  10.940  1.00 93.43           C  
ATOM   1446  CB  THR A  95      -2.820 -16.428  11.261  1.00 93.43           C  
ATOM   1447  HB  THR A  95      -1.892 -16.990  11.158  1.00 93.43           H  
ATOM   1448  O   THR A  95      -1.813 -13.447  10.157  1.00 93.43           O  
ATOM   1449  CG2 THR A  95      -3.767 -17.233  12.149  1.00 93.43           C  
ATOM   1450 HG21 THR A  95      -3.903 -18.225  11.719  1.00 93.43           H  
ATOM   1451 HG22 THR A  95      -3.345 -17.332  13.149  1.00 93.43           H  
ATOM   1452 HG23 THR A  95      -4.738 -16.743  12.213  1.00 93.43           H  
ATOM   1453  OG1 THR A  95      -3.399 -16.292   9.990  1.00 93.43           O  
ATOM   1454  HG1 THR A  95      -4.275 -15.914  10.096  1.00 93.43           H  
ATOM   1455  N   TRP A  96      -0.201 -14.745  11.016  1.00 94.05           N  
ATOM   1456  H   TRP A  96       0.047 -15.459  11.685  1.00 94.05           H  
ATOM   1457  CA  TRP A  96       0.852 -14.184  10.161  1.00 94.05           C  
ATOM   1458  HA  TRP A  96       0.934 -13.114  10.357  1.00 94.05           H  
ATOM   1459  C   TRP A  96       0.544 -14.342   8.666  1.00 94.05           C  
ATOM   1460  CB  TRP A  96       2.192 -14.845  10.500  1.00 94.05           C  
ATOM   1461  HB2 TRP A  96       2.111 -15.919  10.329  1.00 94.05           H  
ATOM   1462  HB3 TRP A  96       2.403 -14.692  11.558  1.00 94.05           H  
ATOM   1463  O   TRP A  96       0.820 -13.433   7.887  1.00 94.05           O  
ATOM   1464  CG  TRP A  96       3.352 -14.329   9.705  1.00 94.05           C  
ATOM   1465  CD1 TRP A  96       4.132 -13.279  10.047  1.00 94.05           C  
ATOM   1466  HD1 TRP A  96       4.014 -12.694  10.947  1.00 94.05           H  
ATOM   1467  CD2 TRP A  96       3.868 -14.811   8.424  1.00 94.05           C  
ATOM   1468  CE2 TRP A  96       4.989 -14.005   8.062  1.00 94.05           C  
ATOM   1469  CE3 TRP A  96       3.510 -15.850   7.536  1.00 94.05           C  
ATOM   1470  HE3 TRP A  96       2.656 -16.471   7.761  1.00 94.05           H  
ATOM   1471  NE1 TRP A  96       5.099 -13.084   9.081  1.00 94.05           N  
ATOM   1472  HE1 TRP A  96       5.821 -12.380   9.147  1.00 94.05           H  
ATOM   1473  CH2 TRP A  96       5.377 -15.300   6.059  1.00 94.05           C  
ATOM   1474  HH2 TRP A  96       5.951 -15.504   5.166  1.00 94.05           H  
ATOM   1475  CZ2 TRP A  96       5.737 -14.234   6.898  1.00 94.05           C  
ATOM   1476  HZ2 TRP A  96       6.588 -13.613   6.661  1.00 94.05           H  
ATOM   1477  CZ3 TRP A  96       4.257 -16.093   6.368  1.00 94.05           C  
ATOM   1478  HZ3 TRP A  96       3.969 -16.901   5.711  1.00 94.05           H  
ATOM   1479  N   ASP A  97      -0.065 -15.463   8.273  1.00 95.67           N  
ATOM   1480  H   ASP A  97      -0.336 -16.148   8.964  1.00 95.67           H  
ATOM   1481  CA  ASP A  97      -0.415 -15.732   6.876  1.00 95.67           C  
ATOM   1482  HA  ASP A  97       0.471 -15.574   6.261  1.00 95.67           H  
ATOM   1483  C   ASP A  97      -1.511 -14.785   6.351  1.00 95.67           C  
ATOM   1484  CB  ASP A  97      -0.824 -17.201   6.736  1.00 95.67           C  
ATOM   1485  HB2 ASP A  97      -0.062 -17.835   7.189  1.00 95.67           H  
ATOM   1486  HB3 ASP A  97      -1.769 -17.372   7.252  1.00 95.67           H  
ATOM   1487  O   ASP A  97      -1.420 -14.279   5.232  1.00 95.67           O  
ATOM   1488  CG  ASP A  97      -0.950 -17.557   5.256  1.00 95.67           C  
ATOM   1489  OD1 ASP A  97       0.110 -17.609   4.589  1.00 95.67           O  
ATOM   1490  OD2 ASP A  97      -2.095 -17.703   4.784  1.00 95.67           O  
ATOM   1491  N   GLU A  98      -2.495 -14.434   7.181  1.00 93.71           N  
ATOM   1492  H   GLU A  98      -2.554 -14.880   8.085  1.00 93.71           H  
ATOM   1493  CA  GLU A  98      -3.500 -13.419   6.836  1.00 93.71           C  
ATOM   1494  HA  GLU A  98      -3.950 -13.661   5.873  1.00 93.71           H  
ATOM   1495  C   GLU A  98      -2.874 -12.023   6.717  1.00 93.71           C  
ATOM   1496  CB  GLU A  98      -4.597 -13.396   7.903  1.00 93.71           C  
ATOM   1497  HB2 GLU A  98      -5.223 -12.516   7.758  1.00 93.71           H  
ATOM   1498  HB3 GLU A  98      -4.115 -13.316   8.878  1.00 93.71           H  
ATOM   1499  O   GLU A  98      -3.157 -11.285   5.774  1.00 93.71           O  
ATOM   1500  CG  GLU A  98      -5.494 -14.638   7.876  1.00 93.71           C  
ATOM   1501  HG2 GLU A  98      -6.102 -14.619   6.971  1.00 93.71           H  
ATOM   1502  HG3 GLU A  98      -4.884 -15.541   7.855  1.00 93.71           H  
ATOM   1503  CD  GLU A  98      -6.382 -14.659   9.121  1.00 93.71           C  
ATOM   1504  OE1 GLU A  98      -7.598 -14.373   8.996  1.00 93.71           O  
ATOM   1505  OE2 GLU A  98      -5.818 -14.896  10.219  1.00 93.71           O  
ATOM   1506  N   TYR A  99      -1.964 -11.660   7.627  1.00 92.43           N  
ATOM   1507  H   TYR A  99      -1.777 -12.293   8.391  1.00 92.43           H  
ATOM   1508  CA  TYR A  99      -1.197 -10.413   7.522  1.00 92.43           C  
ATOM   1509  HA  TYR A  99      -1.892  -9.578   7.436  1.00 92.43           H  
ATOM   1510  C   TYR A  99      -0.303 -10.378   6.281  1.00 92.43           C  
ATOM   1511  CB  TYR A  99      -0.344 -10.217   8.779  1.00 92.43           C  
ATOM   1512  HB2 TYR A  99       0.561  -9.670   8.515  1.00 92.43           H  
ATOM   1513  HB3 TYR A  99      -0.032 -11.181   9.179  1.00 92.43           H  
ATOM   1514  O   TYR A  99      -0.081  -9.308   5.709  1.00 92.43           O  
ATOM   1515  CG  TYR A  99      -1.052  -9.419   9.846  1.00 92.43           C  
ATOM   1516  CD1 TYR A  99      -1.056  -8.015   9.760  1.00 92.43           C  
ATOM   1517  HD1 TYR A  99      -0.538  -7.521   8.951  1.00 92.43           H  
ATOM   1518  CD2 TYR A  99      -1.711 -10.062  10.910  1.00 92.43           C  
ATOM   1519  HD2 TYR A  99      -1.707 -11.139  10.986  1.00 92.43           H  
ATOM   1520  CE1 TYR A  99      -1.726  -7.250  10.727  1.00 92.43           C  
ATOM   1521  HE1 TYR A  99      -1.736  -6.172  10.663  1.00 92.43           H  
ATOM   1522  CE2 TYR A  99      -2.375  -9.299  11.888  1.00 92.43           C  
ATOM   1523  HE2 TYR A  99      -2.867  -9.791  12.714  1.00 92.43           H  
ATOM   1524  OH  TYR A  99      -3.035  -7.129  12.705  1.00 92.43           O  
ATOM   1525  HH  TYR A  99      -3.548  -7.669  13.312  1.00 92.43           H  
ATOM   1526  CZ  TYR A  99      -2.388  -7.891  11.791  1.00 92.43           C  
ATOM   1527  N   ARG A 100       0.207 -11.532   5.847  1.00 93.16           N  
ATOM   1528  H   ARG A 100       0.031 -12.362   6.394  1.00 93.16           H  
ATOM   1529  CA  ARG A 100       1.020 -11.655   4.640  1.00 93.16           C  
ATOM   1530  HA  ARG A 100       1.830 -10.927   4.690  1.00 93.16           H  
ATOM   1531  C   ARG A 100       0.226 -11.317   3.382  1.00 93.16           C  
ATOM   1532  CB  ARG A 100       1.647 -13.053   4.599  1.00 93.16           C  
ATOM   1533  HB2 ARG A 100       0.875 -13.821   4.543  1.00 93.16           H  
ATOM   1534  HB3 ARG A 100       2.241 -13.212   5.499  1.00 93.16           H  
ATOM   1535  O   ARG A 100       0.691 -10.500   2.587  1.00 93.16           O  
ATOM   1536  CG  ARG A 100       2.542 -13.176   3.374  1.00 93.16           C  
ATOM   1537  HG2 ARG A 100       1.944 -13.088   2.468  1.00 93.16           H  
ATOM   1538  HG3 ARG A 100       3.284 -12.378   3.401  1.00 93.16           H  
ATOM   1539  CD  ARG A 100       3.257 -14.517   3.354  1.00 93.16           C  
ATOM   1540  HD2 ARG A 100       2.537 -15.318   3.520  1.00 93.16           H  
ATOM   1541  HD3 ARG A 100       3.988 -14.524   4.162  1.00 93.16           H  
ATOM   1542  NE  ARG A 100       3.951 -14.652   2.072  1.00 93.16           N  
ATOM   1543  HE  ARG A 100       4.493 -13.850   1.784  1.00 93.16           H  
ATOM   1544  NH1 ARG A 100       2.720 -16.402   1.219  1.00 93.16           N  
ATOM   1545 HH11 ARG A 100       2.219 -16.461   2.094  1.00 93.16           H  
ATOM   1546 HH12 ARG A 100       2.300 -16.829   0.406  1.00 93.16           H  
ATOM   1547  NH2 ARG A 100       4.173 -15.304  -0.067  1.00 93.16           N  
ATOM   1548 HH21 ARG A 100       4.354 -14.325  -0.241  1.00 93.16           H  
ATOM   1549 HH22 ARG A 100       3.848 -15.861  -0.844  1.00 93.16           H  
ATOM   1550  CZ  ARG A 100       3.622 -15.468   1.093  1.00 93.16           C  
ATOM   1551  N   HIS A 101      -0.967 -11.890   3.238  1.00 94.10           N  
ATOM   1552  H   HIS A 101      -1.249 -12.571   3.928  1.00 94.10           H  
ATOM   1553  CA  HIS A 101      -1.817 -11.705   2.059  1.00 94.10           C  
ATOM   1554  HA  HIS A 101      -1.178 -11.605   1.181  1.00 94.10           H  
ATOM   1555  C   HIS A 101      -2.686 -10.437   2.107  1.00 94.10           C  
ATOM   1556  CB  HIS A 101      -2.666 -12.967   1.872  1.00 94.10           C  
ATOM   1557  HB2 HIS A 101      -3.342 -12.817   1.030  1.00 94.10           H  
ATOM   1558  HB3 HIS A 101      -3.273 -13.130   2.763  1.00 94.10           H  
ATOM   1559  O   HIS A 101      -3.056  -9.913   1.058  1.00 94.10           O  
ATOM   1560  CG  HIS A 101      -1.834 -14.198   1.601  1.00 94.10           C  
ATOM   1561  CD2 HIS A 101      -1.178 -14.504   0.438  1.00 94.10           C  
ATOM   1562  HD2 HIS A 101      -1.167 -13.898  -0.456  1.00 94.10           H  
ATOM   1563  ND1 HIS A 101      -1.578 -15.223   2.483  1.00 94.10           N  
ATOM   1564  HD1 HIS A 101      -1.884 -15.301   3.442  1.00 94.10           H  
ATOM   1565  CE1 HIS A 101      -0.815 -16.132   1.861  1.00 94.10           C  
ATOM   1566  HE1 HIS A 101      -0.491 -17.059   2.313  1.00 94.10           H  
ATOM   1567  NE2 HIS A 101      -0.520 -15.730   0.610  1.00 94.10           N  
ATOM   1568  N   GLY A 102      -2.961  -9.909   3.301  1.00 93.92           N  
ATOM   1569  H   GLY A 102      -2.733 -10.461   4.116  1.00 93.92           H  
ATOM   1570  CA  GLY A 102      -3.880  -8.792   3.502  1.00 93.92           C  
ATOM   1571  HA2 GLY A 102      -3.543  -8.203   4.355  1.00 93.92           H  
ATOM   1572  HA3 GLY A 102      -3.892  -8.142   2.627  1.00 93.92           H  
ATOM   1573  C   GLY A 102      -5.309  -9.255   3.778  1.00 93.92           C  
ATOM   1574  O   GLY A 102      -5.710 -10.364   3.429  1.00 93.92           O  
ATOM   1575  N   PHE A 103      -6.084  -8.396   4.433  1.00 95.70           N  
ATOM   1576  H   PHE A 103      -5.729  -7.466   4.608  1.00 95.70           H  
ATOM   1577  CA  PHE A 103      -7.465  -8.682   4.823  1.00 95.70           C  
ATOM   1578  HA  PHE A 103      -7.926  -9.288   4.044  1.00 95.70           H  
ATOM   1579  C   PHE A 103      -8.289  -7.398   4.949  1.00 95.70           C  
ATOM   1580  CB  PHE A 103      -7.488  -9.495   6.132  1.00 95.70           C  
ATOM   1581  HB2 PHE A 103      -7.008 -10.456   5.948  1.00 95.70           H  
ATOM   1582  HB3 PHE A 103      -8.521  -9.714   6.401  1.00 95.70           H  
ATOM   1583  O   PHE A 103      -7.750  -6.290   4.992  1.00 95.70           O  
ATOM   1584  CG  PHE A 103      -6.806  -8.835   7.317  1.00 95.70           C  
ATOM   1585  CD1 PHE A 103      -5.468  -9.150   7.619  1.00 95.70           C  
ATOM   1586  HD1 PHE A 103      -4.929  -9.857   7.006  1.00 95.70           H  
ATOM   1587  CD2 PHE A 103      -7.507  -7.926   8.131  1.00 95.70           C  
ATOM   1588  HD2 PHE A 103      -8.539  -7.694   7.915  1.00 95.70           H  
ATOM   1589  CE1 PHE A 103      -4.834  -8.557   8.725  1.00 95.70           C  
ATOM   1590  HE1 PHE A 103      -3.812  -8.811   8.963  1.00 95.70           H  
ATOM   1591  CE2 PHE A 103      -6.873  -7.329   9.236  1.00 95.70           C  
ATOM   1592  HE2 PHE A 103      -7.419  -6.647   9.870  1.00 95.70           H  
ATOM   1593  CZ  PHE A 103      -5.536  -7.646   9.532  1.00 95.70           C  
ATOM   1594  HZ  PHE A 103      -5.051  -7.202  10.389  1.00 95.70           H  
ATOM   1595  N   GLY A 104      -9.609  -7.556   5.038  1.00 94.43           N  
ATOM   1596  H   GLY A 104      -9.980  -8.492   4.958  1.00 94.43           H  
ATOM   1597  CA  GLY A 104     -10.561  -6.449   5.105  1.00 94.43           C  
ATOM   1598  HA2 GLY A 104     -11.462  -6.773   5.625  1.00 94.43           H  
ATOM   1599  HA3 GLY A 104     -10.124  -5.633   5.682  1.00 94.43           H  
ATOM   1600  C   GLY A 104     -10.965  -5.920   3.728  1.00 94.43           C  
ATOM   1601  O   GLY A 104     -10.788  -6.587   2.709  1.00 94.43           O  
ATOM   1602  N   SER A 105     -11.543  -4.722   3.702  1.00 93.69           N  
ATOM   1603  H   SER A 105     -11.556  -4.187   4.559  1.00 93.69           H  
ATOM   1604  CA  SER A 105     -12.012  -4.065   2.479  1.00 93.69           C  
ATOM   1605  HA  SER A 105     -11.756  -4.672   1.610  1.00 93.69           H  
ATOM   1606  C   SER A 105     -11.347  -2.710   2.330  1.00 93.69           C  
ATOM   1607  CB  SER A 105     -13.533  -3.899   2.495  1.00 93.69           C  
ATOM   1608  HB2 SER A 105     -13.830  -3.348   3.387  1.00 93.69           H  
ATOM   1609  HB3 SER A 105     -14.005  -4.881   2.506  1.00 93.69           H  
ATOM   1610  O   SER A 105     -11.361  -1.908   3.260  1.00 93.69           O  
ATOM   1611  OG  SER A 105     -13.940  -3.183   1.340  1.00 93.69           O  
ATOM   1612  HG  SER A 105     -14.898  -3.132   1.330  1.00 93.69           H  
ATOM   1613  N   LEU A 106     -10.825  -2.414   1.137  1.00 92.52           N  
ATOM   1614  H   LEU A 106     -10.864  -3.117   0.412  1.00 92.52           H  
ATOM   1615  CA  LEU A 106     -10.223  -1.109   0.847  1.00 92.52           C  
ATOM   1616  HA  LEU A 106      -9.389  -0.956   1.531  1.00 92.52           H  
ATOM   1617  C   LEU A 106     -11.196   0.055   1.105  1.00 92.52           C  
ATOM   1618  CB  LEU A 106      -9.692  -1.103  -0.596  1.00 92.52           C  
ATOM   1619  HB2 LEU A 106      -9.472  -0.074  -0.883  1.00 92.52           H  
ATOM   1620  HB3 LEU A 106     -10.472  -1.477  -1.259  1.00 92.52           H  
ATOM   1621  O   LEU A 106     -10.761   1.138   1.492  1.00 92.52           O  
ATOM   1622  CG  LEU A 106      -8.410  -1.937  -0.766  1.00 92.52           C  
ATOM   1623  HG  LEU A 106      -8.524  -2.904  -0.276  1.00 92.52           H  
ATOM   1624  CD1 LEU A 106      -8.140  -2.177  -2.241  1.00 92.52           C  
ATOM   1625 HD11 LEU A 106      -8.106  -1.230  -2.781  1.00 92.52           H  
ATOM   1626 HD12 LEU A 106      -8.923  -2.833  -2.620  1.00 92.52           H  
ATOM   1627 HD13 LEU A 106      -7.190  -2.702  -2.340  1.00 92.52           H  
ATOM   1628  CD2 LEU A 106      -7.183  -1.231  -0.203  1.00 92.52           C  
ATOM   1629 HD21 LEU A 106      -6.302  -1.862  -0.320  1.00 92.52           H  
ATOM   1630 HD22 LEU A 106      -7.025  -0.277  -0.705  1.00 92.52           H  
ATOM   1631 HD23 LEU A 106      -7.337  -1.054   0.862  1.00 92.52           H  
ATOM   1632  N   GLU A 107     -12.502  -0.174   0.946  1.00 91.71           N  
ATOM   1633  H   GLU A 107     -12.797  -1.102   0.678  1.00 91.71           H  
ATOM   1634  CA  GLU A 107     -13.549   0.816   1.228  1.00 91.71           C  
ATOM   1635  HA  GLU A 107     -13.233   1.785   0.842  1.00 91.71           H  
ATOM   1636  C   GLU A 107     -13.792   1.012   2.739  1.00 91.71           C  
ATOM   1637  CB  GLU A 107     -14.835   0.409   0.484  1.00 91.71           C  
ATOM   1638  HB2 GLU A 107     -15.109  -0.605   0.776  1.00 91.71           H  
ATOM   1639  HB3 GLU A 107     -15.639   1.086   0.772  1.00 91.71           H  
ATOM   1640  O   GLU A 107     -14.163   2.104   3.178  1.00 91.71           O  
ATOM   1641  CG  GLU A 107     -14.648   0.480  -1.046  1.00 91.71           C  
ATOM   1642  HG2 GLU A 107     -14.471   1.519  -1.324  1.00 91.71           H  
ATOM   1643  HG3 GLU A 107     -13.761  -0.090  -1.326  1.00 91.71           H  
ATOM   1644  CD  GLU A 107     -15.834  -0.062  -1.859  1.00 91.71           C  
ATOM   1645  OE1 GLU A 107     -15.617  -0.275  -3.077  1.00 91.71           O  
ATOM   1646  OE2 GLU A 107     -16.913  -0.283  -1.270  1.00 91.71           O  
ATOM   1647  N   GLY A 108     -13.501  -0.008   3.550  1.00 91.61           N  
ATOM   1648  H   GLY A 108     -13.031  -0.804   3.142  1.00 91.61           H  
ATOM   1649  CA  GLY A 108     -13.686  -0.034   5.001  1.00 91.61           C  
ATOM   1650  HA2 GLY A 108     -14.274   0.824   5.325  1.00 91.61           H  
ATOM   1651  HA3 GLY A 108     -14.247  -0.932   5.261  1.00 91.61           H  
ATOM   1652  C   GLY A 108     -12.366  -0.038   5.772  1.00 91.61           C  
ATOM   1653  O   GLY A 108     -11.475   0.775   5.508  1.00 91.61           O  
ATOM   1654  N   GLU A 109     -12.253  -0.943   6.744  1.00 92.68           N  
ATOM   1655  H   GLU A 109     -13.033  -1.555   6.938  1.00 92.68           H  
ATOM   1656  CA  GLU A 109     -10.989  -1.260   7.406  1.00 92.68           C  
ATOM   1657  HA  GLU A 109     -10.375  -0.360   7.425  1.00 92.68           H  
ATOM   1658  C   GLU A 109     -10.234  -2.342   6.636  1.00 92.68           C  
ATOM   1659  CB  GLU A 109     -11.210  -1.720   8.850  1.00 92.68           C  
ATOM   1660  HB2 GLU A 109     -11.815  -2.626   8.838  1.00 92.68           H  
ATOM   1661  HB3 GLU A 109     -10.237  -1.946   9.288  1.00 92.68           H  
ATOM   1662  O   GLU A 109     -10.827  -3.317   6.167  1.00 92.68           O  
ATOM   1663  CG  GLU A 109     -11.916  -0.684   9.723  1.00 92.68           C  
ATOM   1664  HG2 GLU A 109     -12.960  -0.606   9.417  1.00 92.68           H  
ATOM   1665  HG3 GLU A 109     -11.445   0.285   9.554  1.00 92.68           H  
ATOM   1666  CD  GLU A 109     -11.828  -1.044  11.213  1.00 92.68           C  
ATOM   1667  OE1 GLU A 109     -11.563  -0.117  12.014  1.00 92.68           O  
ATOM   1668  OE2 GLU A 109     -11.877  -2.231  11.588  1.00 92.68           O  
ATOM   1669  N   PHE A 110      -8.918  -2.188   6.511  1.00 94.07           N  
ATOM   1670  H   PHE A 110      -8.465  -1.411   6.970  1.00 94.07           H  
ATOM   1671  CA  PHE A 110      -8.097  -3.175   5.818  1.00 94.07           C  
ATOM   1672  HA  PHE A 110      -8.479  -4.164   6.067  1.00 94.07           H  
ATOM   1673  C   PHE A 110      -6.634  -3.145   6.237  1.00 94.07           C  
ATOM   1674  CB  PHE A 110      -8.201  -2.995   4.293  1.00 94.07           C  
ATOM   1675  HB2 PHE A 110      -9.253  -2.975   4.009  1.00 94.07           H  
ATOM   1676  HB3 PHE A 110      -7.774  -3.872   3.807  1.00 94.07           H  
ATOM   1677  O   PHE A 110      -6.124  -2.150   6.767  1.00 94.07           O  
ATOM   1678  CG  PHE A 110      -7.510  -1.763   3.746  1.00 94.07           C  
ATOM   1679  CD1 PHE A 110      -8.174  -0.524   3.723  1.00 94.07           C  
ATOM   1680  HD1 PHE A 110      -9.192  -0.452   4.076  1.00 94.07           H  
ATOM   1681  CD2 PHE A 110      -6.191  -1.858   3.263  1.00 94.07           C  
ATOM   1682  HD2 PHE A 110      -5.687  -2.813   3.260  1.00 94.07           H  
ATOM   1683  CE1 PHE A 110      -7.524   0.611   3.209  1.00 94.07           C  
ATOM   1684  HE1 PHE A 110      -8.056   1.550   3.163  1.00 94.07           H  
ATOM   1685  CE2 PHE A 110      -5.529  -0.717   2.781  1.00 94.07           C  
ATOM   1686  HE2 PHE A 110      -4.515  -0.793   2.416  1.00 94.07           H  
ATOM   1687  CZ  PHE A 110      -6.198   0.517   2.749  1.00 94.07           C  
ATOM   1688  HZ  PHE A 110      -5.696   1.386   2.350  1.00 94.07           H  
ATOM   1689  N   TRP A 111      -5.967  -4.244   5.903  1.00 95.01           N  
ATOM   1690  H   TRP A 111      -6.507  -5.001   5.510  1.00 95.01           H  
ATOM   1691  CA  TRP A 111      -4.526  -4.393   5.833  1.00 95.01           C  
ATOM   1692  HA  TRP A 111      -4.037  -3.454   6.092  1.00 95.01           H  
ATOM   1693  C   TRP A 111      -4.134  -4.780   4.405  1.00 95.01           C  
ATOM   1694  CB  TRP A 111      -4.091  -5.471   6.827  1.00 95.01           C  
ATOM   1695  HB2 TRP A 111      -4.550  -6.422   6.558  1.00 95.01           H  
ATOM   1696  HB3 TRP A 111      -4.441  -5.202   7.823  1.00 95.01           H  
ATOM   1697  O   TRP A 111      -4.648  -5.761   3.871  1.00 95.01           O  
ATOM   1698  CG  TRP A 111      -2.610  -5.634   6.878  1.00 95.01           C  
ATOM   1699  CD1 TRP A 111      -1.896  -6.674   6.395  1.00 95.01           C  
ATOM   1700  HD1 TRP A 111      -2.313  -7.561   5.940  1.00 95.01           H  
ATOM   1701  CD2 TRP A 111      -1.641  -4.714   7.453  1.00 95.01           C  
ATOM   1702  CE2 TRP A 111      -0.338  -5.253   7.262  1.00 95.01           C  
ATOM   1703  CE3 TRP A 111      -1.741  -3.488   8.143  1.00 95.01           C  
ATOM   1704  HE3 TRP A 111      -2.721  -3.068   8.311  1.00 95.01           H  
ATOM   1705  NE1 TRP A 111      -0.549  -6.437   6.591  1.00 95.01           N  
ATOM   1706  HE1 TRP A 111       0.178  -7.104   6.377  1.00 95.01           H  
ATOM   1707  CH2 TRP A 111       0.681  -3.393   8.429  1.00 95.01           C  
ATOM   1708  HH2 TRP A 111       1.557  -2.895   8.816  1.00 95.01           H  
ATOM   1709  CZ2 TRP A 111       0.811  -4.608   7.739  1.00 95.01           C  
ATOM   1710  HZ2 TRP A 111       1.786  -5.049   7.591  1.00 95.01           H  
ATOM   1711  CZ3 TRP A 111      -0.593  -2.834   8.631  1.00 95.01           C  
ATOM   1712  HZ3 TRP A 111      -0.686  -1.909   9.180  1.00 95.01           H  
ATOM   1713  N   LEU A 112      -3.234  -4.019   3.776  1.00 91.66           N  
ATOM   1714  H   LEU A 112      -2.866  -3.213   4.261  1.00 91.66           H  
ATOM   1715  CA  LEU A 112      -2.861  -4.207   2.366  1.00 91.66           C  
ATOM   1716  HA  LEU A 112      -3.777  -4.207   1.774  1.00 91.66           H  
ATOM   1717  C   LEU A 112      -2.150  -5.545   2.096  1.00 91.66           C  
ATOM   1718  CB  LEU A 112      -1.984  -3.011   1.946  1.00 91.66           C  
ATOM   1719  HB2 LEU A 112      -2.507  -2.093   2.214  1.00 91.66           H  
ATOM   1720  HB3 LEU A 112      -1.058  -3.052   2.521  1.00 91.66           H  
ATOM   1721  O   LEU A 112      -2.148  -6.016   0.961  1.00 91.66           O  
ATOM   1722  CG  LEU A 112      -1.634  -2.933   0.447  1.00 91.66           C  
ATOM   1723  HG  LEU A 112      -1.159  -3.857   0.118  1.00 91.66           H  
ATOM   1724  CD1 LEU A 112      -2.867  -2.659  -0.417  1.00 91.66           C  
ATOM   1725 HD11 LEU A 112      -3.558  -3.500  -0.351  1.00 91.66           H  
ATOM   1726 HD12 LEU A 112      -3.369  -1.750  -0.084  1.00 91.66           H  
ATOM   1727 HD13 LEU A 112      -2.573  -2.552  -1.461  1.00 91.66           H  
ATOM   1728  CD2 LEU A 112      -0.634  -1.801   0.220  1.00 91.66           C  
ATOM   1729 HD21 LEU A 112      -0.367  -1.766  -0.836  1.00 91.66           H  
ATOM   1730 HD22 LEU A 112      -1.072  -0.848   0.515  1.00 91.66           H  
ATOM   1731 HD23 LEU A 112       0.268  -1.991   0.802  1.00 91.66           H  
ATOM   1732  N   GLY A 113      -1.549  -6.143   3.125  1.00 93.05           N  
ATOM   1733  H   GLY A 113      -1.624  -5.706   4.032  1.00 93.05           H  
ATOM   1734  CA  GLY A 113      -0.754  -7.365   3.025  1.00 93.05           C  
ATOM   1735  HA2 GLY A 113      -1.005  -8.013   3.865  1.00 93.05           H  
ATOM   1736  HA3 GLY A 113      -0.993  -7.909   2.111  1.00 93.05           H  
ATOM   1737  C   GLY A 113       0.744  -7.081   3.037  1.00 93.05           C  
ATOM   1738  O   GLY A 113       1.228  -6.185   2.342  1.00 93.05           O  
ATOM   1739  N   ASN A 114       1.493  -7.845   3.830  1.00 89.88           N  
ATOM   1740  H   ASN A 114       1.030  -8.557   4.377  1.00 89.88           H  
ATOM   1741  CA  ASN A 114       2.931  -7.642   4.002  1.00 89.88           C  
ATOM   1742  HA  ASN A 114       3.098  -6.606   4.298  1.00 89.88           H  
ATOM   1743  C   ASN A 114       3.704  -7.868   2.706  1.00 89.88           C  
ATOM   1744  CB  ASN A 114       3.494  -8.549   5.105  1.00 89.88           C  
ATOM   1745  HB2 ASN A 114       4.566  -8.369   5.188  1.00 89.88           H  
ATOM   1746  HB3 ASN A 114       3.369  -9.596   4.828  1.00 89.88           H  
ATOM   1747  O   ASN A 114       4.657  -7.138   2.460  1.00 89.88           O  
ATOM   1748  CG  ASN A 114       2.892  -8.292   6.469  1.00 89.88           C  
ATOM   1749  ND2 ASN A 114       3.064  -9.199   7.399  1.00 89.88           N  
ATOM   1750 HD21 ASN A 114       3.511 -10.079   7.188  1.00 89.88           H  
ATOM   1751 HD22 ASN A 114       2.634  -9.010   8.294  1.00 89.88           H  
ATOM   1752  OD1 ASN A 114       2.277  -7.274   6.725  1.00 89.88           O  
ATOM   1753  N   ASP A 115       3.287  -8.814   1.862  1.00 90.47           N  
ATOM   1754  H   ASP A 115       2.512  -9.408   2.121  1.00 90.47           H  
ATOM   1755  CA  ASP A 115       3.939  -9.040   0.568  1.00 90.47           C  
ATOM   1756  HA  ASP A 115       5.007  -9.193   0.722  1.00 90.47           H  
ATOM   1757  C   ASP A 115       3.777  -7.810  -0.340  1.00 90.47           C  
ATOM   1758  CB  ASP A 115       3.363 -10.299  -0.100  1.00 90.47           C  
ATOM   1759  HB2 ASP A 115       3.605 -10.259  -1.162  1.00 90.47           H  
ATOM   1760  HB3 ASP A 115       2.276 -10.295  -0.010  1.00 90.47           H  
ATOM   1761  O   ASP A 115       4.746  -7.318  -0.916  1.00 90.47           O  
ATOM   1762  CG  ASP A 115       3.917 -11.621   0.449  1.00 90.47           C  
ATOM   1763  OD1 ASP A 115       4.662 -11.638   1.452  1.00 90.47           O  
ATOM   1764  OD2 ASP A 115       3.620 -12.671  -0.160  1.00 90.47           O  
ATOM   1765  N   ASN A 116       2.574  -7.228  -0.388  1.00 89.79           N  
ATOM   1766  H   ASN A 116       1.824  -7.650   0.140  1.00 89.79           H  
ATOM   1767  CA  ASN A 116       2.304  -6.004  -1.149  1.00 89.79           C  
ATOM   1768  HA  ASN A 116       2.623  -6.146  -2.181  1.00 89.79           H  
ATOM   1769  C   ASN A 116       3.094  -4.810  -0.598  1.00 89.79           C  
ATOM   1770  CB  ASN A 116       0.792  -5.733  -1.141  1.00 89.79           C  
ATOM   1771  HB2 ASN A 116       0.593  -4.763  -1.597  1.00 89.79           H  
ATOM   1772  HB3 ASN A 116       0.429  -5.705  -0.113  1.00 89.79           H  
ATOM   1773  O   ASN A 116       3.688  -4.045  -1.360  1.00 89.79           O  
ATOM   1774  CG  ASN A 116       0.003  -6.769  -1.919  1.00 89.79           C  
ATOM   1775  ND2 ASN A 116      -1.231  -7.006  -1.546  1.00 89.79           N  
ATOM   1776 HD21 ASN A 116      -1.700  -7.778  -1.997  1.00 89.79           H  
ATOM   1777 HD22 ASN A 116      -1.599  -6.601  -0.698  1.00 89.79           H  
ATOM   1778  OD1 ASN A 116       0.482  -7.382  -2.859  1.00 89.79           O  
ATOM   1779  N   ILE A 117       3.157  -4.671   0.730  1.00 88.01           N  
ATOM   1780  H   ILE A 117       2.637  -5.326   1.296  1.00 88.01           H  
ATOM   1781  CA  ILE A 117       3.963  -3.641   1.400  1.00 88.01           C  
ATOM   1782  HA  ILE A 117       3.698  -2.668   0.986  1.00 88.01           H  
ATOM   1783  C   ILE A 117       5.455  -3.860   1.119  1.00 88.01           C  
ATOM   1784  CB  ILE A 117       3.655  -3.617   2.914  1.00 88.01           C  
ATOM   1785  HB  ILE A 117       3.800  -4.622   3.311  1.00 88.01           H  
ATOM   1786  O   ILE A 117       6.184  -2.896   0.882  1.00 88.01           O  
ATOM   1787  CG1 ILE A 117       2.191  -3.183   3.163  1.00 88.01           C  
ATOM   1788 HG12 ILE A 117       2.094  -2.112   2.983  1.00 88.01           H  
ATOM   1789 HG13 ILE A 117       1.524  -3.685   2.463  1.00 88.01           H  
ATOM   1790  CG2 ILE A 117       4.606  -2.659   3.661  1.00 88.01           C  
ATOM   1791 HG21 ILE A 117       4.540  -1.656   3.239  1.00 88.01           H  
ATOM   1792 HG22 ILE A 117       4.351  -2.620   4.720  1.00 88.01           H  
ATOM   1793 HG23 ILE A 117       5.635  -3.012   3.595  1.00 88.01           H  
ATOM   1794  CD1 ILE A 117       1.689  -3.503   4.577  1.00 88.01           C  
ATOM   1795 HD11 ILE A 117       1.836  -4.562   4.793  1.00 88.01           H  
ATOM   1796 HD12 ILE A 117       2.212  -2.903   5.321  1.00 88.01           H  
ATOM   1797 HD13 ILE A 117       0.623  -3.282   4.640  1.00 88.01           H  
ATOM   1798  N   HIS A 118       5.921  -5.107   1.091  1.00 84.97           N  
ATOM   1799  H   HIS A 118       5.293  -5.868   1.308  1.00 84.97           H  
ATOM   1800  CA  HIS A 118       7.296  -5.447   0.754  1.00 84.97           C  
ATOM   1801  HA  HIS A 118       7.966  -4.886   1.407  1.00 84.97           H  
ATOM   1802  C   HIS A 118       7.621  -5.054  -0.688  1.00 84.97           C  
ATOM   1803  CB  HIS A 118       7.556  -6.936   1.000  1.00 84.97           C  
ATOM   1804  HB2 HIS A 118       6.883  -7.542   0.394  1.00 84.97           H  
ATOM   1805  HB3 HIS A 118       7.371  -7.169   2.048  1.00 84.97           H  
ATOM   1806  O   HIS A 118       8.653  -4.434  -0.930  1.00 84.97           O  
ATOM   1807  CG  HIS A 118       8.974  -7.306   0.664  1.00 84.97           C  
ATOM   1808  CD2 HIS A 118       9.397  -8.029  -0.418  1.00 84.97           C  
ATOM   1809  HD2 HIS A 118       8.764  -8.475  -1.170  1.00 84.97           H  
ATOM   1810  ND1 HIS A 118      10.096  -6.886   1.340  1.00 84.97           N  
ATOM   1811  HD1 HIS A 118      10.110  -6.328   2.182  1.00 84.97           H  
ATOM   1812  CE1 HIS A 118      11.171  -7.356   0.688  1.00 84.97           C  
ATOM   1813  HE1 HIS A 118      12.198  -7.192   0.981  1.00 84.97           H  
ATOM   1814  NE2 HIS A 118      10.796  -8.053  -0.393  1.00 84.97           N  
ATOM   1815  N   TYR A 119       6.726  -5.305  -1.644  1.00 85.93           N  
ATOM   1816  H   TYR A 119       5.917  -5.867  -1.423  1.00 85.93           H  
ATOM   1817  CA  TYR A 119       6.921  -4.852  -3.022  1.00 85.93           C  
ATOM   1818  HA  TYR A 119       7.893  -5.202  -3.369  1.00 85.93           H  
ATOM   1819  C   TYR A 119       6.945  -3.329  -3.143  1.00 85.93           C  
ATOM   1820  CB  TYR A 119       5.849  -5.446  -3.934  1.00 85.93           C  
ATOM   1821  HB2 TYR A 119       4.861  -5.176  -3.563  1.00 85.93           H  
ATOM   1822  HB3 TYR A 119       5.970  -5.010  -4.926  1.00 85.93           H  
ATOM   1823  O   TYR A 119       7.758  -2.804  -3.893  1.00 85.93           O  
ATOM   1824  CG  TYR A 119       5.947  -6.940  -4.123  1.00 85.93           C  
ATOM   1825  CD1 TYR A 119       7.152  -7.512  -4.577  1.00 85.93           C  
ATOM   1826  HD1 TYR A 119       8.008  -6.888  -4.788  1.00 85.93           H  
ATOM   1827  CD2 TYR A 119       4.826  -7.756  -3.884  1.00 85.93           C  
ATOM   1828  HD2 TYR A 119       3.899  -7.326  -3.535  1.00 85.93           H  
ATOM   1829  CE1 TYR A 119       7.245  -8.903  -4.757  1.00 85.93           C  
ATOM   1830  HE1 TYR A 119       8.167  -9.341  -5.109  1.00 85.93           H  
ATOM   1831  CE2 TYR A 119       4.915  -9.147  -4.063  1.00 85.93           C  
ATOM   1832  HE2 TYR A 119       4.068  -9.783  -3.857  1.00 85.93           H  
ATOM   1833  OH  TYR A 119       6.204 -11.060  -4.699  1.00 85.93           O  
ATOM   1834  HH  TYR A 119       7.094 -11.326  -4.943  1.00 85.93           H  
ATOM   1835  CZ  TYR A 119       6.126  -9.721  -4.498  1.00 85.93           C  
ATOM   1836  N   LEU A 120       6.118  -2.611  -2.377  1.00 83.13           N  
ATOM   1837  H   LEU A 120       5.443  -3.110  -1.815  1.00 83.13           H  
ATOM   1838  CA  LEU A 120       6.124  -1.143  -2.344  1.00 83.13           C  
ATOM   1839  HA  LEU A 120       6.093  -0.760  -3.364  1.00 83.13           H  
ATOM   1840  C   LEU A 120       7.397  -0.575  -1.708  1.00 83.13           C  
ATOM   1841  CB  LEU A 120       4.891  -0.653  -1.564  1.00 83.13           C  
ATOM   1842  HB2 LEU A 120       4.849  -1.178  -0.610  1.00 83.13           H  
ATOM   1843  HB3 LEU A 120       5.002   0.410  -1.352  1.00 83.13           H  
ATOM   1844  O   LEU A 120       7.907   0.455  -2.134  1.00 83.13           O  
ATOM   1845  CG  LEU A 120       3.571  -0.865  -2.315  1.00 83.13           C  
ATOM   1846  HG  LEU A 120       3.541  -1.872  -2.732  1.00 83.13           H  
ATOM   1847  CD1 LEU A 120       2.390  -0.683  -1.364  1.00 83.13           C  
ATOM   1848 HD11 LEU A 120       2.420  -1.463  -0.602  1.00 83.13           H  
ATOM   1849 HD12 LEU A 120       1.459  -0.779  -1.922  1.00 83.13           H  
ATOM   1850 HD13 LEU A 120       2.435   0.295  -0.885  1.00 83.13           H  
ATOM   1851  CD2 LEU A 120       3.407   0.139  -3.453  1.00 83.13           C  
ATOM   1852 HD21 LEU A 120       2.523  -0.124  -4.034  1.00 83.13           H  
ATOM   1853 HD22 LEU A 120       4.272   0.122  -4.116  1.00 83.13           H  
ATOM   1854 HD23 LEU A 120       3.303   1.150  -3.057  1.00 83.13           H  
ATOM   1855  N   THR A 121       7.928  -1.234  -0.681  1.00 77.87           N  
ATOM   1856  H   THR A 121       7.461  -2.072  -0.368  1.00 77.87           H  
ATOM   1857  CA  THR A 121       9.090  -0.740   0.076  1.00 77.87           C  
ATOM   1858  HA  THR A 121       9.100   0.349   0.026  1.00 77.87           H  
ATOM   1859  C   THR A 121      10.429  -1.193  -0.503  1.00 77.87           C  
ATOM   1860  CB  THR A 121       8.995  -1.115   1.560  1.00 77.87           C  
ATOM   1861  HB  THR A 121       9.933  -0.859   2.051  1.00 77.87           H  
ATOM   1862  O   THR A 121      11.423  -0.483  -0.358  1.00 77.87           O  
ATOM   1863  CG2 THR A 121       7.864  -0.366   2.268  1.00 77.87           C  
ATOM   1864 HG21 THR A 121       7.783  -0.715   3.297  1.00 77.87           H  
ATOM   1865 HG22 THR A 121       6.913  -0.526   1.760  1.00 77.87           H  
ATOM   1866 HG23 THR A 121       8.089   0.700   2.273  1.00 77.87           H  
ATOM   1867  OG1 THR A 121       8.761  -2.489   1.723  1.00 77.87           O  
ATOM   1868  HG1 THR A 121       7.844  -2.649   1.489  1.00 77.87           H  
ATOM   1869  N   SER A 122      10.466  -2.323  -1.212  1.00 73.78           N  
ATOM   1870  H   SER A 122       9.629  -2.887  -1.251  1.00 73.78           H  
ATOM   1871  CA  SER A 122      11.673  -2.862  -1.853  1.00 73.78           C  
ATOM   1872  HA  SER A 122      12.510  -2.712  -1.171  1.00 73.78           H  
ATOM   1873  C   SER A 122      12.046  -2.154  -3.158  1.00 73.78           C  
ATOM   1874  CB  SER A 122      11.552  -4.372  -2.081  1.00 73.78           C  
ATOM   1875  HB2 SER A 122      12.485  -4.755  -2.495  1.00 73.78           H  
ATOM   1876  HB3 SER A 122      11.370  -4.871  -1.129  1.00 73.78           H  
ATOM   1877  O   SER A 122      13.123  -2.408  -3.694  1.00 73.78           O  
ATOM   1878  OG  SER A 122      10.490  -4.653  -2.966  1.00 73.78           O  
ATOM   1879  HG  SER A 122       9.703  -4.728  -2.422  1.00 73.78           H  
ATOM   1880  N   GLN A 123      11.230  -1.206  -3.643  1.00 66.17           N  
ATOM   1881  H   GLN A 123      10.346  -1.069  -3.175  1.00 66.17           H  
ATOM   1882  CA  GLN A 123      11.458  -0.491  -4.909  1.00 66.17           C  
ATOM   1883  HA  GLN A 123      11.622  -1.253  -5.671  1.00 66.17           H  
ATOM   1884  C   GLN A 123      12.708   0.406  -4.956  1.00 66.17           C  
ATOM   1885  CB  GLN A 123      10.222   0.316  -5.325  1.00 66.17           C  
ATOM   1886  HB2 GLN A 123      10.430   0.793  -6.283  1.00 66.17           H  
ATOM   1887  HB3 GLN A 123      10.026   1.101  -4.595  1.00 66.17           H  
ATOM   1888  O   GLN A 123      12.885   1.136  -5.930  1.00 66.17           O  
ATOM   1889  CG  GLN A 123       8.971  -0.546  -5.484  1.00 66.17           C  
ATOM   1890  HG2 GLN A 123       8.473  -0.599  -4.516  1.00 66.17           H  
ATOM   1891  HG3 GLN A 123       9.232  -1.548  -5.824  1.00 66.17           H  
ATOM   1892  CD  GLN A 123       8.017   0.079  -6.480  1.00 66.17           C  
ATOM   1893  NE2 GLN A 123       8.264  -0.078  -7.757  1.00 66.17           N  
ATOM   1894 HE21 GLN A 123       9.149  -0.481  -8.029  1.00 66.17           H  
ATOM   1895 HE22 GLN A 123       7.717   0.537  -8.343  1.00 66.17           H  
ATOM   1896  OE1 GLN A 123       7.079   0.776  -6.167  1.00 66.17           O  
ATOM   1897  N   GLY A 124      13.589   0.358  -3.954  1.00 53.19           N  
ATOM   1898  H   GLY A 124      13.365  -0.287  -3.210  1.00 53.19           H  
ATOM   1899  CA  GLY A 124      15.011   0.654  -4.136  1.00 53.19           C  
ATOM   1900  HA2 GLY A 124      15.508   0.558  -3.171  1.00 53.19           H  
ATOM   1901  HA3 GLY A 124      15.436  -0.091  -4.808  1.00 53.19           H  
ATOM   1902  C   GLY A 124      15.356   2.034  -4.694  1.00 53.19           C  
ATOM   1903  O   GLY A 124      16.469   2.231  -5.177  1.00 53.19           O  
ATOM   1904  N   ARG A 125      14.464   3.029  -4.615  1.00 52.42           N  
ATOM   1905  H   ARG A 125      13.544   2.809  -4.263  1.00 52.42           H  
ATOM   1906  CA  ARG A 125      14.939   4.409  -4.655  1.00 52.42           C  
ATOM   1907  HA  ARG A 125      15.646   4.515  -5.478  1.00 52.42           H  
ATOM   1908  C   ARG A 125      15.722   4.575  -3.350  1.00 52.42           C  
ATOM   1909  CB  ARG A 125      13.788   5.396  -4.882  1.00 52.42           C  
ATOM   1910  HB2 ARG A 125      12.980   5.145  -4.195  1.00 52.42           H  
ATOM   1911  HB3 ARG A 125      14.164   6.399  -4.679  1.00 52.42           H  
ATOM   1912  O   ARG A 125      15.200   4.307  -2.273  1.00 52.42           O  
ATOM   1913  CG  ARG A 125      13.204   5.366  -6.307  1.00 52.42           C  
ATOM   1914  HG2 ARG A 125      14.002   5.521  -7.033  1.00 52.42           H  
ATOM   1915  HG3 ARG A 125      12.749   4.392  -6.486  1.00 52.42           H  
ATOM   1916  CD  ARG A 125      12.140   6.467  -6.474  1.00 52.42           C  
ATOM   1917  HD2 ARG A 125      12.628   7.437  -6.376  1.00 52.42           H  
ATOM   1918  HD3 ARG A 125      11.423   6.373  -5.659  1.00 52.42           H  
ATOM   1919  NE  ARG A 125      11.436   6.418  -7.783  1.00 52.42           N  
ATOM   1920  HE  ARG A 125      11.999   6.502  -8.618  1.00 52.42           H  
ATOM   1921  NH1 ARG A 125       9.299   6.090  -6.997  1.00 52.42           N  
ATOM   1922 HH11 ARG A 125       8.295   6.076  -7.101  1.00 52.42           H  
ATOM   1923 HH12 ARG A 125       9.601   5.769  -6.088  1.00 52.42           H  
ATOM   1924  NH2 ARG A 125       9.583   6.482  -9.155  1.00 52.42           N  
ATOM   1925 HH21 ARG A 125       8.576   6.443  -9.230  1.00 52.42           H  
ATOM   1926 HH22 ARG A 125      10.118   6.660  -9.993  1.00 52.42           H  
ATOM   1927  CZ  ARG A 125      10.119   6.324  -7.977  1.00 52.42           C  
ATOM   1928  N   ALA A 126      17.008   4.885  -3.450  1.00 45.21           N  
ATOM   1929  H   ALA A 126      17.422   4.966  -4.367  1.00 45.21           H  
ATOM   1930  CA  ALA A 126      17.879   4.992  -2.288  1.00 45.21           C  
ATOM   1931  HA  ALA A 126      17.975   4.012  -1.821  1.00 45.21           H  
ATOM   1932  C   ALA A 126      17.262   5.970  -1.271  1.00 45.21           C  
ATOM   1933  CB  ALA A 126      19.263   5.440  -2.776  1.00 45.21           C  
ATOM   1934  HB1 ALA A 126      19.196   6.410  -3.267  1.00 45.21           H  
ATOM   1935  HB2 ALA A 126      19.937   5.525  -1.924  1.00 45.21           H  
ATOM   1936  HB3 ALA A 126      19.670   4.706  -3.472  1.00 45.21           H  
ATOM   1937  O   ALA A 126      17.077   7.147  -1.581  1.00 45.21           O  
ATOM   1938  N   ARG A 127      16.897   5.474  -0.082  1.00 53.30           N  
ATOM   1939  H   ARG A 127      17.007   4.482   0.067  1.00 53.30           H  
ATOM   1940  CA  ARG A 127      16.703   6.318   1.100  1.00 53.30           C  
ATOM   1941  HA  ARG A 127      16.258   7.273   0.821  1.00 53.30           H  
ATOM   1942  C   ARG A 127      18.086   6.595   1.662  1.00 53.30           C  
ATOM   1943  CB  ARG A 127      15.831   5.638   2.171  1.00 53.30           C  
ATOM   1944  HB2 ARG A 127      16.149   5.985   3.154  1.00 53.30           H  
ATOM   1945  HB3 ARG A 127      15.977   4.558   2.135  1.00 53.30           H  
ATOM   1946  O   ARG A 127      18.755   5.684   2.133  1.00 53.30           O  
ATOM   1947  CG  ARG A 127      14.348   5.977   2.027  1.00 53.30           C  
ATOM   1948  HG2 ARG A 127      14.011   5.640   1.046  1.00 53.30           H  
ATOM   1949  HG3 ARG A 127      14.213   7.056   2.108  1.00 53.30           H  
ATOM   1950  CD  ARG A 127      13.519   5.302   3.127  1.00 53.30           C  
ATOM   1951  HD2 ARG A 127      13.602   5.893   4.039  1.00 53.30           H  
ATOM   1952  HD3 ARG A 127      13.923   4.308   3.317  1.00 53.30           H  
ATOM   1953  NE  ARG A 127      12.115   5.162   2.701  1.00 53.30           N  
ATOM   1954  HE  ARG A 127      11.963   5.100   1.705  1.00 53.30           H  
ATOM   1955  NH1 ARG A 127      11.094   5.222   4.761  1.00 53.30           N  
ATOM   1956 HH11 ARG A 127      10.253   5.167   5.319  1.00 53.30           H  
ATOM   1957 HH12 ARG A 127      11.997   5.331   5.200  1.00 53.30           H  
ATOM   1958  NH2 ARG A 127       9.863   4.926   2.930  1.00 53.30           N  
ATOM   1959 HH21 ARG A 127       9.765   4.898   1.925  1.00 53.30           H  
ATOM   1960 HH22 ARG A 127       9.039   4.950   3.513  1.00 53.30           H  
ATOM   1961  CZ  ARG A 127      11.039   5.102   3.464  1.00 53.30           C  
ATOM   1962  N   PHE A 128      18.500   7.843   1.610  1.00 57.25           N  
ATOM   1963  H   PHE A 128      17.907   8.530   1.166  1.00 57.25           H  
ATOM   1964  CA  PHE A 128      19.598   8.368   2.394  1.00 57.25           C  
ATOM   1965  HA  PHE A 128      20.329   7.587   2.602  1.00 57.25           H  
ATOM   1966  C   PHE A 128      19.023   8.880   3.716  1.00 57.25           C  
ATOM   1967  CB  PHE A 128      20.271   9.468   1.570  1.00 57.25           C  
ATOM   1968  HB2 PHE A 128      20.613   9.044   0.626  1.00 57.25           H  
ATOM   1969  HB3 PHE A 128      19.554  10.256   1.338  1.00 57.25           H  
ATOM   1970  O   PHE A 128      18.343   9.895   3.728  1.00 57.25           O  
ATOM   1971  CG  PHE A 128      21.453  10.078   2.270  1.00 57.25           C  
ATOM   1972  CD1 PHE A 128      21.382  11.392   2.759  1.00 57.25           C  
ATOM   1973  HD1 PHE A 128      20.483  11.980   2.657  1.00 57.25           H  
ATOM   1974  CD2 PHE A 128      22.626   9.320   2.434  1.00 57.25           C  
ATOM   1975  HD2 PHE A 128      22.679   8.308   2.063  1.00 57.25           H  
ATOM   1976  CE1 PHE A 128      22.505  11.954   3.377  1.00 57.25           C  
ATOM   1977  HE1 PHE A 128      22.468  12.971   3.737  1.00 57.25           H  
ATOM   1978  CE2 PHE A 128      23.728   9.870   3.108  1.00 57.25           C  
ATOM   1979  HE2 PHE A 128      24.621   9.284   3.272  1.00 57.25           H  
ATOM   1980  CZ  PHE A 128      23.663  11.189   3.585  1.00 57.25           C  
ATOM   1981  HZ  PHE A 128      24.491  11.621   4.128  1.00 57.25           H  
ATOM   1982  N   CYS A 129      19.203   8.158   4.820  1.00 62.42           N  
ATOM   1983  H   CYS A 129      19.797   7.342   4.789  1.00 62.42           H  
ATOM   1984  CA  CYS A 129      18.768   8.640   6.130  1.00 62.42           C  
ATOM   1985  HA  CYS A 129      18.048   9.449   6.006  1.00 62.42           H  
ATOM   1986  C   CYS A 129      19.940   9.274   6.871  1.00 62.42           C  
ATOM   1987  CB  CYS A 129      18.049   7.538   6.919  1.00 62.42           C  
ATOM   1988  HB2 CYS A 129      18.777   6.751   7.117  1.00 62.42           H  
ATOM   1989  HB3 CYS A 129      17.744   7.943   7.884  1.00 62.42           H  
ATOM   1990  O   CYS A 129      20.849   8.568   7.294  1.00 62.42           O  
ATOM   1991  SG  CYS A 129      16.597   6.776   6.118  1.00 62.42           S  
ATOM   1992  N   ASP A 130      19.886  10.591   7.040  1.00 63.21           N  
ATOM   1993  H   ASP A 130      19.102  11.099   6.657  1.00 63.21           H  
ATOM   1994  CA  ASP A 130      20.764  11.326   7.937  1.00 63.21           C  
ATOM   1995  HA  ASP A 130      21.782  10.948   7.839  1.00 63.21           H  
ATOM   1996  C   ASP A 130      20.305  11.131   9.379  1.00 63.21           C  
ATOM   1997  CB  ASP A 130      20.759  12.822   7.595  1.00 63.21           C  
ATOM   1998  HB2 ASP A 130      21.240  13.371   8.404  1.00 63.21           H  
ATOM   1999  HB3 ASP A 130      19.730  13.174   7.516  1.00 63.21           H  
ATOM   2000  O   ASP A 130      19.121  11.269   9.691  1.00 63.21           O  
ATOM   2001  CG  ASP A 130      21.517  13.121   6.310  1.00 63.21           C  
ATOM   2002  OD1 ASP A 130      22.617  12.552   6.164  1.00 63.21           O  
ATOM   2003  OD2 ASP A 130      21.007  13.945   5.516  1.00 63.21           O  
ATOM   2004  N   ALA A 131      21.243  10.846  10.273  1.00 73.85           N  
ATOM   2005  H   ALA A 131      22.198  10.768   9.954  1.00 73.85           H  
ATOM   2006  CA  ALA A 131      21.029  10.964  11.707  1.00 73.85           C  
ATOM   2007  HA  ALA A 131      19.969  10.866  11.941  1.00 73.85           H  
ATOM   2008  C   ALA A 131      21.501  12.354  12.150  1.00 73.85           C  
ATOM   2009  CB  ALA A 131      21.771   9.829  12.419  1.00 73.85           C  
ATOM   2010  HB1 ALA A 131      21.621   9.915  13.495  1.00 73.85           H  
ATOM   2011  HB2 ALA A 131      22.839   9.888  12.204  1.00 73.85           H  
ATOM   2012  HB3 ALA A 131      21.386   8.867  12.081  1.00 73.85           H  
ATOM   2013  O   ALA A 131      22.666  12.703  11.961  1.00 73.85           O  
ATOM   2014  N   GLU A 132      20.617  13.152  12.745  1.00 72.10           N  
ATOM   2015  H   GLU A 132      19.680  12.812  12.908  1.00 72.10           H  
ATOM   2016  CA  GLU A 132      21.016  14.401  13.387  1.00 72.10           C  
ATOM   2017  HA  GLU A 132      21.848  14.826  12.825  1.00 72.10           H  
ATOM   2018  C   GLU A 132      21.496  14.099  14.809  1.00 72.10           C  
ATOM   2019  CB  GLU A 132      19.885  15.434  13.341  1.00 72.10           C  
ATOM   2020  HB2 GLU A 132      19.487  15.460  12.327  1.00 72.10           H  
ATOM   2021  HB3 GLU A 132      19.098  15.130  14.031  1.00 72.10           H  
ATOM   2022  O   GLU A 132      20.736  13.636  15.670  1.00 72.10           O  
ATOM   2023  CG  GLU A 132      20.373  16.842  13.722  1.00 72.10           C  
ATOM   2024  HG2 GLU A 132      21.266  17.068  13.140  1.00 72.10           H  
ATOM   2025  HG3 GLU A 132      20.649  16.844  14.777  1.00 72.10           H  
ATOM   2026  CD  GLU A 132      19.326  17.946  13.464  1.00 72.10           C  
ATOM   2027  OE1 GLU A 132      19.670  19.125  13.695  1.00 72.10           O  
ATOM   2028  OE2 GLU A 132      18.191  17.634  13.020  1.00 72.10           O  
ATOM   2029  N   LEU A 133      22.786  14.350  15.032  1.00 80.62           N  
ATOM   2030  H   LEU A 133      23.332  14.718  14.266  1.00 80.62           H  
ATOM   2031  CA  LEU A 133      23.452  14.216  16.319  1.00 80.62           C  
ATOM   2032  HA  LEU A 133      22.906  13.507  16.943  1.00 80.62           H  
ATOM   2033  C   LEU A 133      23.466  15.576  17.018  1.00 80.62           C  
ATOM   2034  CB  LEU A 133      24.889  13.701  16.104  1.00 80.62           C  
ATOM   2035  HB2 LEU A 133      25.395  14.391  15.429  1.00 80.62           H  
ATOM   2036  HB3 LEU A 133      25.419  13.729  17.056  1.00 80.62           H  
ATOM   2037  O   LEU A 133      24.059  16.524  16.507  1.00 80.62           O  
ATOM   2038  CG  LEU A 133      24.995  12.280  15.522  1.00 80.62           C  
ATOM   2039  HG  LEU A 133      24.342  12.178  14.655  1.00 80.62           H  
ATOM   2040  CD1 LEU A 133      26.432  12.011  15.076  1.00 80.62           C  
ATOM   2041 HD11 LEU A 133      27.114  12.098  15.922  1.00 80.62           H  
ATOM   2042 HD12 LEU A 133      26.716  12.727  14.305  1.00 80.62           H  
ATOM   2043 HD13 LEU A 133      26.503  11.007  14.656  1.00 80.62           H  
ATOM   2044  CD2 LEU A 133      24.622  11.226  16.561  1.00 80.62           C  
ATOM   2045 HD21 LEU A 133      23.583  11.363  16.858  1.00 80.62           H  
ATOM   2046 HD22 LEU A 133      25.262  11.311  17.440  1.00 80.62           H  
ATOM   2047 HD23 LEU A 133      24.740  10.231  16.131  1.00 80.62           H  
ATOM   2048  N   VAL A 134      22.893  15.662  18.216  1.00 64.46           N  
ATOM   2049  H   VAL A 134      22.438  14.843  18.592  1.00 64.46           H  
ATOM   2050  CA  VAL A 134      23.082  16.823  19.099  1.00 64.46           C  
ATOM   2051  HA  VAL A 134      23.724  17.554  18.608  1.00 64.46           H  
ATOM   2052  C   VAL A 134      23.794  16.335  20.350  1.00 64.46           C  
ATOM   2053  CB  VAL A 134      21.765  17.542  19.417  1.00 64.46           C  
ATOM   2054  HB  VAL A 134      21.125  16.842  19.954  1.00 64.46           H  
ATOM   2055  O   VAL A 134      23.326  15.423  21.026  1.00 64.46           O  
ATOM   2056  CG1 VAL A 134      21.993  18.771  20.307  1.00 64.46           C  
ATOM   2057 HG11 VAL A 134      21.041  19.272  20.488  1.00 64.46           H  
ATOM   2058 HG12 VAL A 134      22.399  18.466  21.272  1.00 64.46           H  
ATOM   2059 HG13 VAL A 134      22.675  19.468  19.821  1.00 64.46           H  
ATOM   2060  CG2 VAL A 134      21.053  18.008  18.138  1.00 64.46           C  
ATOM   2061 HG21 VAL A 134      20.770  17.148  17.530  1.00 64.46           H  
ATOM   2062 HG22 VAL A 134      20.147  18.560  18.389  1.00 64.46           H  
ATOM   2063 HG23 VAL A 134      21.711  18.649  17.552  1.00 64.46           H  
ATOM   2064  N   LEU A 135      24.972  16.910  20.614  1.00 77.69           N  
ATOM   2065  H   LEU A 135      25.272  17.655  20.002  1.00 77.69           H  
ATOM   2066  CA  LEU A 135      25.878  16.509  21.701  1.00 77.69           C  
ATOM   2067  HA  LEU A 135      26.850  16.955  21.487  1.00 77.69           H  
ATOM   2068  C   LEU A 135      26.163  14.991  21.747  1.00 77.69           C  
ATOM   2069  CB  LEU A 135      25.395  17.090  23.045  1.00 77.69           C  
ATOM   2070  HB2 LEU A 135      24.425  16.652  23.282  1.00 77.69           H  
ATOM   2071  HB3 LEU A 135      26.091  16.782  23.826  1.00 77.69           H  
ATOM   2072  O   LEU A 135      26.245  14.394  22.815  1.00 77.69           O  
ATOM   2073  CG  LEU A 135      25.274  18.624  23.092  1.00 77.69           C  
ATOM   2074  HG  LEU A 135      24.557  18.959  22.342  1.00 77.69           H  
ATOM   2075  CD1 LEU A 135      24.761  19.051  24.466  1.00 77.69           C  
ATOM   2076 HD11 LEU A 135      23.796  18.582  24.658  1.00 77.69           H  
ATOM   2077 HD12 LEU A 135      25.466  18.750  25.241  1.00 77.69           H  
ATOM   2078 HD13 LEU A 135      24.634  20.133  24.494  1.00 77.69           H  
ATOM   2079  CD2 LEU A 135      26.611  19.326  22.839  1.00 77.69           C  
ATOM   2080 HD21 LEU A 135      26.947  19.147  21.817  1.00 77.69           H  
ATOM   2081 HD22 LEU A 135      27.362  18.962  23.540  1.00 77.69           H  
ATOM   2082 HD23 LEU A 135      26.491  20.401  22.972  1.00 77.69           H  
ATOM   2083  N   GLY A 136      26.324  14.365  20.576  1.00 75.01           N  
ATOM   2084  H   GLY A 136      26.207  14.905  19.730  1.00 75.01           H  
ATOM   2085  CA  GLY A 136      26.711  12.953  20.454  1.00 75.01           C  
ATOM   2086  HA2 GLY A 136      27.178  12.800  19.481  1.00 75.01           H  
ATOM   2087  HA3 GLY A 136      27.446  12.717  21.223  1.00 75.01           H  
ATOM   2088  C   GLY A 136      25.568  11.940  20.582  1.00 75.01           C  
ATOM   2089  O   GLY A 136      25.826  10.743  20.492  1.00 75.01           O  
ATOM   2090  N   ILE A 137      24.319  12.388  20.742  1.00 73.55           N  
ATOM   2091  H   ILE A 137      24.167  13.382  20.835  1.00 73.55           H  
ATOM   2092  CA  ILE A 137      23.135  11.520  20.805  1.00 73.55           C  
ATOM   2093  HA  ILE A 137      23.457  10.479  20.815  1.00 73.55           H  
ATOM   2094  C   ILE A 137      22.291  11.731  19.546  1.00 73.55           C  
ATOM   2095  CB  ILE A 137      22.343  11.763  22.111  1.00 73.55           C  
ATOM   2096  HB  ILE A 137      21.998  12.796  22.117  1.00 73.55           H  
ATOM   2097  O   ILE A 137      22.061  12.866  19.125  1.00 73.55           O  
ATOM   2098  CG1 ILE A 137      23.253  11.539  23.345  1.00 73.55           C  
ATOM   2099 HG12 ILE A 137      23.577  10.499  23.375  1.00 73.55           H  
ATOM   2100 HG13 ILE A 137      24.143  12.164  23.262  1.00 73.55           H  
ATOM   2101  CG2 ILE A 137      21.111  10.835  22.177  1.00 73.55           C  
ATOM   2102 HG21 ILE A 137      20.448  11.013  21.330  1.00 73.55           H  
ATOM   2103 HG22 ILE A 137      21.422   9.791  22.181  1.00 73.55           H  
ATOM   2104 HG23 ILE A 137      20.531  11.040  23.076  1.00 73.55           H  
ATOM   2105  CD1 ILE A 137      22.604  11.898  24.687  1.00 73.55           C  
ATOM   2106 HD11 ILE A 137      23.356  11.845  25.474  1.00 73.55           H  
ATOM   2107 HD12 ILE A 137      22.206  12.912  24.646  1.00 73.55           H  
ATOM   2108 HD13 ILE A 137      21.804  11.198  24.927  1.00 73.55           H  
ATOM   2109  N   VAL A 138      21.829  10.631  18.940  1.00 80.34           N  
ATOM   2110  H   VAL A 138      22.046   9.733  19.348  1.00 80.34           H  
ATOM   2111  CA  VAL A 138      20.903  10.667  17.798  1.00 80.34           C  
ATOM   2112  HA  VAL A 138      21.266  11.384  17.061  1.00 80.34           H  
ATOM   2113  C   VAL A 138      19.543  11.141  18.298  1.00 80.34           C  
ATOM   2114  CB  VAL A 138      20.778   9.290  17.114  1.00 80.34           C  
ATOM   2115  HB  VAL A 138      20.416   8.555  17.833  1.00 80.34           H  
ATOM   2116  O   VAL A 138      18.848  10.396  18.987  1.00 80.34           O  
ATOM   2117  CG1 VAL A 138      19.797   9.355  15.937  1.00 80.34           C  
ATOM   2118 HG11 VAL A 138      20.052  10.183  15.275  1.00 80.34           H  
ATOM   2119 HG12 VAL A 138      18.778   9.494  16.300  1.00 80.34           H  
ATOM   2120 HG13 VAL A 138      19.837   8.425  15.371  1.00 80.34           H  
ATOM   2121  CG2 VAL A 138      22.121   8.789  16.568  1.00 80.34           C  
ATOM   2122 HG21 VAL A 138      22.477   9.463  15.789  1.00 80.34           H  
ATOM   2123 HG22 VAL A 138      21.995   7.794  16.140  1.00 80.34           H  
ATOM   2124 HG23 VAL A 138      22.861   8.728  17.366  1.00 80.34           H  
ATOM   2125  N   LEU A 139      19.164  12.374  17.964  1.00 74.33           N  
ATOM   2126  H   LEU A 139      19.797  12.939  17.417  1.00 74.33           H  
ATOM   2127  CA  LEU A 139      17.866  12.930  18.361  1.00 74.33           C  
ATOM   2128  HA  LEU A 139      17.474  12.376  19.215  1.00 74.33           H  
ATOM   2129  C   LEU A 139      16.815  12.780  17.267  1.00 74.33           C  
ATOM   2130  CB  LEU A 139      18.014  14.403  18.770  1.00 74.33           C  
ATOM   2131  HB2 LEU A 139      17.011  14.800  18.929  1.00 74.33           H  
ATOM   2132  HB3 LEU A 139      18.463  14.957  17.946  1.00 74.33           H  
ATOM   2133  O   LEU A 139      15.634  12.613  17.569  1.00 74.33           O  
ATOM   2134  CG  LEU A 139      18.834  14.657  20.047  1.00 74.33           C  
ATOM   2135  HG  LEU A 139      19.888  14.459  19.853  1.00 74.33           H  
ATOM   2136  CD1 LEU A 139      18.663  16.126  20.434  1.00 74.33           C  
ATOM   2137 HD11 LEU A 139      19.321  16.365  21.269  1.00 74.33           H  
ATOM   2138 HD12 LEU A 139      17.632  16.316  20.733  1.00 74.33           H  
ATOM   2139 HD13 LEU A 139      18.898  16.764  19.582  1.00 74.33           H  
ATOM   2140  CD2 LEU A 139      18.373  13.826  21.248  1.00 74.33           C  
ATOM   2141 HD21 LEU A 139      18.592  12.773  21.073  1.00 74.33           H  
ATOM   2142 HD22 LEU A 139      18.917  14.136  22.140  1.00 74.33           H  
ATOM   2143 HD23 LEU A 139      17.302  13.954  21.409  1.00 74.33           H  
ATOM   2144  N   THR A 140      17.221  12.836  15.998  1.00 59.73           N  
ATOM   2145  H   THR A 140      18.203  12.956  15.795  1.00 59.73           H  
ATOM   2146  CA  THR A 140      16.291  12.704  14.875  1.00 59.73           C  
ATOM   2147  HA  THR A 140      15.440  12.112  15.213  1.00 59.73           H  
ATOM   2148  C   THR A 140      16.918  11.939  13.714  1.00 59.73           C  
ATOM   2149  CB  THR A 140      15.724  14.059  14.403  1.00 59.73           C  
ATOM   2150  HB  THR A 140      14.872  13.831  13.762  1.00 59.73           H  
ATOM   2151  O   THR A 140      18.123  12.006  13.480  1.00 59.73           O  
ATOM   2152  CG2 THR A 140      15.219  14.985  15.510  1.00 59.73           C  
ATOM   2153 HG21 THR A 140      16.040  15.295  16.155  1.00 59.73           H  
ATOM   2154 HG22 THR A 140      14.462  14.471  16.104  1.00 59.73           H  
ATOM   2155 HG23 THR A 140      14.770  15.872  15.063  1.00 59.73           H  
ATOM   2156  OG1 THR A 140      16.629  14.786  13.615  1.00 59.73           O  
ATOM   2157  HG1 THR A 140      17.134  15.400  14.154  1.00 59.73           H  
ATOM   2158  N   TRP A 141      16.082  11.210  12.977  1.00 70.72           N  
ATOM   2159  H   TRP A 141      15.103  11.201  13.226  1.00 70.72           H  
ATOM   2160  CA  TRP A 141      16.440  10.606  11.697  1.00 70.72           C  
ATOM   2161  HA  TRP A 141      17.513  10.696  11.527  1.00 70.72           H  
ATOM   2162  C   TRP A 141      15.703  11.355  10.590  1.00 70.72           C  
ATOM   2163  CB  TRP A 141      16.085   9.115  11.685  1.00 70.72           C  
ATOM   2164  HB2 TRP A 141      15.015   9.002  11.858  1.00 70.72           H  
ATOM   2165  HB3 TRP A 141      16.295   8.722  10.690  1.00 70.72           H  
ATOM   2166  O   TRP A 141      14.474  11.465  10.618  1.00 70.72           O  
ATOM   2167  CG  TRP A 141      16.818   8.266  12.676  1.00 70.72           C  
ATOM   2168  CD1 TRP A 141      16.453   8.062  13.963  1.00 70.72           C  
ATOM   2169  HD1 TRP A 141      15.587   8.499  14.437  1.00 70.72           H  
ATOM   2170  CD2 TRP A 141      18.043   7.495  12.481  1.00 70.72           C  
ATOM   2171  CE2 TRP A 141      18.351   6.826  13.704  1.00 70.72           C  
ATOM   2172  CE3 TRP A 141      18.927   7.293  11.398  1.00 70.72           C  
ATOM   2173  HE3 TRP A 141      18.746   7.805  10.464  1.00 70.72           H  
ATOM   2174  NE1 TRP A 141      17.355   7.215  14.573  1.00 70.72           N  
ATOM   2175  HE1 TRP A 141      17.296   6.943  15.544  1.00 70.72           H  
ATOM   2176  CH2 TRP A 141      20.327   5.811  12.748  1.00 70.72           C  
ATOM   2177  HH2 TRP A 141      21.200   5.182  12.840  1.00 70.72           H  
ATOM   2178  CZ2 TRP A 141      19.472   5.997  13.848  1.00 70.72           C  
ATOM   2179  HZ2 TRP A 141      19.678   5.514  14.791  1.00 70.72           H  
ATOM   2180  CZ3 TRP A 141      20.053   6.457  11.528  1.00 70.72           C  
ATOM   2181  HZ3 TRP A 141      20.723   6.327  10.691  1.00 70.72           H  
ATOM   2182  N   ARG A 142      16.433  11.850   9.595  1.00 55.92           N  
ATOM   2183  H   ARG A 142      17.435  11.734   9.646  1.00 55.92           H  
ATOM   2184  CA  ARG A 142      15.878  12.451   8.384  1.00 55.92           C  
ATOM   2185  HA  ARG A 142      14.794  12.524   8.466  1.00 55.92           H  
ATOM   2186  C   ARG A 142      16.198  11.578   7.185  1.00 55.92           C  
ATOM   2187  CB  ARG A 142      16.431  13.861   8.180  1.00 55.92           C  
ATOM   2188  HB2 ARG A 142      17.521  13.838   8.205  1.00 55.92           H  
ATOM   2189  HB3 ARG A 142      16.117  14.192   7.190  1.00 55.92           H  
ATOM   2190  O   ARG A 142      17.313  11.570   6.691  1.00 55.92           O  
ATOM   2191  CG  ARG A 142      15.915  14.861   9.218  1.00 55.92           C  
ATOM   2192  HG2 ARG A 142      14.831  14.785   9.312  1.00 55.92           H  
ATOM   2193  HG3 ARG A 142      16.384  14.673  10.184  1.00 55.92           H  
ATOM   2194  CD  ARG A 142      16.289  16.249   8.712  1.00 55.92           C  
ATOM   2195  HD2 ARG A 142      15.759  16.395   7.771  1.00 55.92           H  
ATOM   2196  HD3 ARG A 142      17.365  16.283   8.539  1.00 55.92           H  
ATOM   2197  NE  ARG A 142      15.923  17.323   9.642  1.00 55.92           N  
ATOM   2198  HE  ARG A 142      15.998  17.115  10.628  1.00 55.92           H  
ATOM   2199  NH1 ARG A 142      15.832  18.997   8.066  1.00 55.92           N  
ATOM   2200 HH11 ARG A 142      16.134  18.335   7.366  1.00 55.92           H  
ATOM   2201 HH12 ARG A 142      15.772  19.981   7.850  1.00 55.92           H  
ATOM   2202  NH2 ARG A 142      15.467  19.462  10.227  1.00 55.92           N  
ATOM   2203 HH21 ARG A 142      15.430  20.447  10.007  1.00 55.92           H  
ATOM   2204 HH22 ARG A 142      15.602  19.185  11.189  1.00 55.92           H  
ATOM   2205  CZ  ARG A 142      15.735  18.584   9.305  1.00 55.92           C  
ATOM   2206  N   CYS A 143      15.200  10.863   6.688  1.00 55.92           N  
ATOM   2207  H   CYS A 143      14.307  10.891   7.159  1.00 55.92           H  
ATOM   2208  CA  CYS A 143      15.316  10.113   5.443  1.00 55.92           C  
ATOM   2209  HA  CYS A 143      16.335   9.748   5.316  1.00 55.92           H  
ATOM   2210  C   CYS A 143      15.028  11.004   4.229  1.00 55.92           C  
ATOM   2211  CB  CYS A 143      14.436   8.870   5.522  1.00 55.92           C  
ATOM   2212  HB2 CYS A 143      14.481   8.352   4.565  1.00 55.92           H  
ATOM   2213  HB3 CYS A 143      13.407   9.186   5.689  1.00 55.92           H  
ATOM   2214  O   CYS A 143      13.899  11.444   4.027  1.00 55.92           O  
ATOM   2215  SG  CYS A 143      14.918   7.707   6.831  1.00 55.92           S  
ATOM   2216  N   TYR A 144      16.045  11.231   3.409  1.00 52.43           N  
ATOM   2217  H   TYR A 144      16.953  10.890   3.692  1.00 52.43           H  
ATOM   2218  CA  TYR A 144      16.006  11.873   2.105  1.00 52.43           C  
ATOM   2219  HA  TYR A 144      15.063  12.410   1.992  1.00 52.43           H  
ATOM   2220  C   TYR A 144      16.122  10.819   1.001  1.00 52.43           C  
ATOM   2221  CB  TYR A 144      17.155  12.884   2.007  1.00 52.43           C  
ATOM   2222  HB2 TYR A 144      17.118  13.365   1.030  1.00 52.43           H  
ATOM   2223  HB3 TYR A 144      18.105  12.353   2.071  1.00 52.43           H  
ATOM   2224  O   TYR A 144      17.082  10.065   0.941  1.00 52.43           O  
ATOM   2225  CG  TYR A 144      17.124  13.956   3.076  1.00 52.43           C  
ATOM   2226  CD1 TYR A 144      16.267  15.066   2.942  1.00 52.43           C  
ATOM   2227  HD1 TYR A 144      15.623  15.147   2.079  1.00 52.43           H  
ATOM   2228  CD2 TYR A 144      17.965  13.850   4.199  1.00 52.43           C  
ATOM   2229  HD2 TYR A 144      18.642  13.016   4.309  1.00 52.43           H  
ATOM   2230  CE1 TYR A 144      16.268  16.083   3.918  1.00 52.43           C  
ATOM   2231  HE1 TYR A 144      15.639  16.954   3.808  1.00 52.43           H  
ATOM   2232  CE2 TYR A 144      17.982  14.870   5.164  1.00 52.43           C  
ATOM   2233  HE2 TYR A 144      18.682  14.799   5.983  1.00 52.43           H  
ATOM   2234  OH  TYR A 144      17.237  17.011   5.917  1.00 52.43           O  
ATOM   2235  HH  TYR A 144      18.051  16.883   6.409  1.00 52.43           H  
ATOM   2236  CZ  TYR A 144      17.147  15.994   5.019  1.00 52.43           C  
ATOM   2237  N   GLY A 145      15.158  10.763   0.088  1.00 49.23           N  
ATOM   2238  H   GLY A 145      14.341  11.342   0.224  1.00 49.23           H  
ATOM   2239  CA  GLY A 145      15.179   9.826  -1.038  1.00 49.23           C  
ATOM   2240  HA2 GLY A 145      16.153   9.345  -1.126  1.00 49.23           H  
ATOM   2241  HA3 GLY A 145      15.027  10.398  -1.954  1.00 49.23           H  
ATOM   2242  C   GLY A 145      14.108   8.738  -0.960  1.00 49.23           C  
ATOM   2243  O   GLY A 145      13.601   8.401   0.104  1.00 49.23           O  
ATOM   2244  N   ALA A 146      13.746   8.254  -2.150  1.00 49.50           N  
ATOM   2245  H   ALA A 146      14.362   8.505  -2.910  1.00 49.50           H  
ATOM   2246  CA  ALA A 146      12.512   7.557  -2.516  1.00 49.50           C  
ATOM   2247  HA  ALA A 146      12.556   7.408  -3.595  1.00 49.50           H  
ATOM   2248  C   ALA A 146      11.213   8.310  -2.236  1.00 49.50           C  
ATOM   2249  CB  ALA A 146      12.451   6.169  -1.894  1.00 49.50           C  
ATOM   2250  HB1 ALA A 146      11.656   5.579  -2.348  1.00 49.50           H  
ATOM   2251  HB2 ALA A 146      12.259   6.252  -0.824  1.00 49.50           H  
ATOM   2252  HB3 ALA A 146      13.414   5.671  -2.013  1.00 49.50           H  
ATOM   2253  O   ALA A 146      10.753   8.410  -1.106  1.00 49.50           O  
ATOM   2254  N   LYS A 147      10.561   8.707  -3.327  1.00 51.50           N  
ATOM   2255  H   LYS A 147      11.043   8.560  -4.203  1.00 51.50           H  
ATOM   2256  CA  LYS A 147       9.185   9.203  -3.456  1.00 51.50           C  
ATOM   2257  HA  LYS A 147       9.083  10.115  -2.869  1.00 51.50           H  
ATOM   2258  C   LYS A 147       8.079   8.264  -2.921  1.00 51.50           C  
ATOM   2259  CB  LYS A 147       8.969   9.530  -4.953  1.00 51.50           C  
ATOM   2260  HB2 LYS A 147       9.741   9.046  -5.551  1.00 51.50           H  
ATOM   2261  HB3 LYS A 147       8.028   9.125  -5.324  1.00 51.50           H  
ATOM   2262  O   LYS A 147       6.949   8.389  -3.363  1.00 51.50           O  
ATOM   2263  CG  LYS A 147       8.976  11.032  -5.246  1.00 51.50           C  
ATOM   2264  HG2 LYS A 147       9.893  11.481  -4.863  1.00 51.50           H  
ATOM   2265  HG3 LYS A 147       8.112  11.504  -4.777  1.00 51.50           H  
ATOM   2266  CD  LYS A 147       8.911  11.207  -6.765  1.00 51.50           C  
ATOM   2267  HD2 LYS A 147       9.773  10.718  -7.218  1.00 51.50           H  
ATOM   2268  HD3 LYS A 147       8.009  10.723  -7.138  1.00 51.50           H  
ATOM   2269  CE  LYS A 147       8.906  12.680  -7.169  1.00 51.50           C  
ATOM   2270  HE2 LYS A 147       8.005  13.138  -6.762  1.00 51.50           H  
ATOM   2271  HE3 LYS A 147       9.781  13.180  -6.752  1.00 51.50           H  
ATOM   2272  NZ  LYS A 147       8.885  12.794  -8.646  1.00 51.50           N  
ATOM   2273  HZ1 LYS A 147       8.788  13.748  -8.963  1.00 51.50           H  
ATOM   2274  HZ2 LYS A 147       8.047  12.332  -8.971  1.00 51.50           H  
ATOM   2275  HZ3 LYS A 147       9.647  12.315  -9.103  1.00 51.50           H  
ATOM   2276  N   LEU A 148       8.356   7.381  -1.956  1.00 47.62           N  
ATOM   2277  H   LEU A 148       9.285   7.402  -1.561  1.00 47.62           H  
ATOM   2278  CA  LEU A 148       7.306   6.776  -1.143  1.00 47.62           C  
ATOM   2279  HA  LEU A 148       6.379   6.753  -1.717  1.00 47.62           H  
ATOM   2280  C   LEU A 148       7.052   7.645   0.077  1.00 47.62           C  
ATOM   2281  CB  LEU A 148       7.616   5.318  -0.745  1.00 47.62           C  
ATOM   2282  HB2 LEU A 148       7.116   5.097   0.197  1.00 47.62           H  
ATOM   2283  HB3 LEU A 148       8.688   5.189  -0.592  1.00 47.62           H  
ATOM   2284  O   LEU A 148       7.782   7.539   1.069  1.00 47.62           O  
ATOM   2285  CG  LEU A 148       7.078   4.346  -1.808  1.00 47.62           C  
ATOM   2286  HG  LEU A 148       6.529   4.943  -2.536  1.00 47.62           H  
ATOM   2287  CD1 LEU A 148       8.223   3.612  -2.497  1.00 47.62           C  
ATOM   2288 HD11 LEU A 148       7.811   2.969  -3.275  1.00 47.62           H  
ATOM   2289 HD12 LEU A 148       8.772   2.997  -1.784  1.00 47.62           H  
ATOM   2290 HD13 LEU A 148       8.883   4.336  -2.976  1.00 47.62           H  
ATOM   2291  CD2 LEU A 148       6.084   3.331  -1.258  1.00 47.62           C  
ATOM   2292 HD21 LEU A 148       5.729   2.724  -2.091  1.00 47.62           H  
ATOM   2293 HD22 LEU A 148       6.581   2.678  -0.541  1.00 47.62           H  
ATOM   2294 HD23 LEU A 148       5.227   3.850  -0.829  1.00 47.62           H  
ATOM   2295  N   PRO A 149       5.971   8.436   0.073  1.00 43.77           N  
ATOM   2296  CA  PRO A 149       5.378   8.894   1.303  1.00 43.77           C  
ATOM   2297  HA  PRO A 149       6.137   9.297   1.974  1.00 43.77           H  
ATOM   2298  C   PRO A 149       4.697   7.680   1.979  1.00 43.77           C  
ATOM   2299  CB  PRO A 149       4.481  10.032   0.813  1.00 43.77           C  
ATOM   2300  HB2 PRO A 149       3.629  10.236   1.462  1.00 43.77           H  
ATOM   2301  HB3 PRO A 149       5.069  10.937   0.661  1.00 43.77           H  
ATOM   2302  O   PRO A 149       3.483   7.558   2.036  1.00 43.77           O  
ATOM   2303  CG  PRO A 149       3.928   9.549  -0.508  1.00 43.77           C  
ATOM   2304  HG2 PRO A 149       3.126   8.828  -0.344  1.00 43.77           H  
ATOM   2305  HG3 PRO A 149       3.593  10.369  -1.144  1.00 43.77           H  
ATOM   2306  CD  PRO A 149       5.150   8.851  -1.069  1.00 43.77           C  
ATOM   2307  HD2 PRO A 149       4.825   8.013  -1.686  1.00 43.77           H  
ATOM   2308  HD3 PRO A 149       5.708   9.573  -1.665  1.00 43.77           H  
ATOM   2309  N   LEU A 150       5.484   6.723   2.475  1.00 41.06           N  
ATOM   2310  H   LEU A 150       6.477   6.822   2.318  1.00 41.06           H  
ATOM   2311  CA  LEU A 150       5.038   5.772   3.491  1.00 41.06           C  
ATOM   2312  HA  LEU A 150       3.953   5.804   3.589  1.00 41.06           H  
ATOM   2313  C   LEU A 150       5.612   6.258   4.813  1.00 41.06           C  
ATOM   2314  CB  LEU A 150       5.442   4.321   3.165  1.00 41.06           C  
ATOM   2315  HB2 LEU A 150       6.480   4.313   2.831  1.00 41.06           H  
ATOM   2316  HB3 LEU A 150       5.382   3.734   4.081  1.00 41.06           H  
ATOM   2317  O   LEU A 150       6.755   5.957   5.164  1.00 41.06           O  
ATOM   2318  CG  LEU A 150       4.565   3.624   2.112  1.00 41.06           C  
ATOM   2319  HG  LEU A 150       4.582   4.216   1.197  1.00 41.06           H  
ATOM   2320  CD1 LEU A 150       5.126   2.228   1.835  1.00 41.06           C  
ATOM   2321 HD11 LEU A 150       6.188   2.288   1.599  1.00 41.06           H  
ATOM   2322 HD12 LEU A 150       4.999   1.590   2.710  1.00 41.06           H  
ATOM   2323 HD13 LEU A 150       4.600   1.780   0.991  1.00 41.06           H  
ATOM   2324  CD2 LEU A 150       3.114   3.444   2.553  1.00 41.06           C  
ATOM   2325 HD21 LEU A 150       3.064   2.910   3.501  1.00 41.06           H  
ATOM   2326 HD22 LEU A 150       2.618   4.410   2.646  1.00 41.06           H  
ATOM   2327 HD23 LEU A 150       2.579   2.883   1.786  1.00 41.06           H  
ATOM   2328  N   LYS A 151       4.812   7.041   5.540  1.00 40.96           N  
ATOM   2329  H   LYS A 151       3.900   7.246   5.156  1.00 40.96           H  
ATOM   2330  CA  LYS A 151       4.999   7.205   6.979  1.00 40.96           C  
ATOM   2331  HA  LYS A 151       6.058   7.300   7.220  1.00 40.96           H  
ATOM   2332  C   LYS A 151       4.485   5.924   7.635  1.00 40.96           C  
ATOM   2333  CB  LYS A 151       4.252   8.446   7.500  1.00 40.96           C  
ATOM   2334  HB2 LYS A 151       3.228   8.441   7.129  1.00 40.96           H  
ATOM   2335  HB3 LYS A 151       4.219   8.374   8.587  1.00 40.96           H  
ATOM   2336  O   LYS A 151       3.286   5.801   7.864  1.00 40.96           O  
ATOM   2337  CG  LYS A 151       4.930   9.777   7.139  1.00 40.96           C  
ATOM   2338  HG2 LYS A 151       4.955   9.900   6.056  1.00 40.96           H  
ATOM   2339  HG3 LYS A 151       5.953   9.769   7.515  1.00 40.96           H  
ATOM   2340  CD  LYS A 151       4.167  10.947   7.778  1.00 40.96           C  
ATOM   2341  HD2 LYS A 151       3.148  10.964   7.392  1.00 40.96           H  
ATOM   2342  HD3 LYS A 151       4.139  10.791   8.856  1.00 40.96           H  
ATOM   2343  CE  LYS A 151       4.857  12.284   7.487  1.00 40.96           C  
ATOM   2344  HE2 LYS A 151       4.843  12.458   6.411  1.00 40.96           H  
ATOM   2345  HE3 LYS A 151       5.898  12.209   7.800  1.00 40.96           H  
ATOM   2346  NZ  LYS A 151       4.193  13.403   8.203  1.00 40.96           N  
ATOM   2347  HZ1 LYS A 151       4.661  14.277   8.009  1.00 40.96           H  
ATOM   2348  HZ2 LYS A 151       3.225  13.482   7.924  1.00 40.96           H  
ATOM   2349  HZ3 LYS A 151       4.227  13.247   9.200  1.00 40.96           H  
ATOM   2350  N   LEU A 152       5.371   4.961   7.895  1.00 37.29           N  
ATOM   2351  H   LEU A 152       6.335   5.100   7.630  1.00 37.29           H  
ATOM   2352  CA  LEU A 152       5.060   3.905   8.856  1.00 37.29           C  
ATOM   2353  HA  LEU A 152       4.051   3.530   8.682  1.00 37.29           H  
ATOM   2354  C   LEU A 152       5.072   4.542  10.248  1.00 37.29           C  
ATOM   2355  CB  LEU A 152       6.043   2.716   8.767  1.00 37.29           C  
ATOM   2356  HB2 LEU A 152       7.053   3.067   8.552  1.00 37.29           H  
ATOM   2357  HB3 LEU A 152       6.078   2.261   9.757  1.00 37.29           H  
ATOM   2358  O   LEU A 152       6.135   4.802  10.805  1.00 37.29           O  
ATOM   2359  CG  LEU A 152       5.610   1.623   7.767  1.00 37.29           C  
ATOM   2360  HG  LEU A 152       4.551   1.734   7.536  1.00 37.29           H  
ATOM   2361  CD1 LEU A 152       6.403   1.706   6.463  1.00 37.29           C  
ATOM   2362 HD11 LEU A 152       7.460   1.519   6.655  1.00 37.29           H  
ATOM   2363 HD12 LEU A 152       6.030   0.960   5.761  1.00 37.29           H  
ATOM   2364 HD13 LEU A 152       6.282   2.698   6.027  1.00 37.29           H  
ATOM   2365  CD2 LEU A 152       5.815   0.226   8.348  1.00 37.29           C  
ATOM   2366 HD21 LEU A 152       6.874   0.045   8.531  1.00 37.29           H  
ATOM   2367 HD22 LEU A 152       5.254   0.124   9.277  1.00 37.29           H  
ATOM   2368 HD23 LEU A 152       5.445  -0.522   7.646  1.00 37.29           H  
ATOM   2369  N   PHE A 153       3.891   4.830  10.786  1.00 32.55           N  
ATOM   2370  H   PHE A 153       3.057   4.638  10.248  1.00 32.55           H  
ATOM   2371  CA  PHE A 153       3.728   5.026  12.219  1.00 32.55           C  
ATOM   2372  HA  PHE A 153       4.614   5.496  12.646  1.00 32.55           H  
ATOM   2373  C   PHE A 153       3.564   3.639  12.841  1.00 32.55           C  
ATOM   2374  CB  PHE A 153       2.520   5.931  12.506  1.00 32.55           C  
ATOM   2375  HB2 PHE A 153       2.317   5.898  13.577  1.00 32.55           H  
ATOM   2376  HB3 PHE A 153       1.640   5.530  12.003  1.00 32.55           H  
ATOM   2377  O   PHE A 153       2.500   3.038  12.729  1.00 32.55           O  
ATOM   2378  CG  PHE A 153       2.706   7.383  12.107  1.00 32.55           C  
ATOM   2379  CD1 PHE A 153       3.286   8.291  13.012  1.00 32.55           C  
ATOM   2380  HD1 PHE A 153       3.615   7.948  13.982  1.00 32.55           H  
ATOM   2381  CD2 PHE A 153       2.268   7.837  10.849  1.00 32.55           C  
ATOM   2382  HD2 PHE A 153       1.818   7.142  10.155  1.00 32.55           H  
ATOM   2383  CE1 PHE A 153       3.421   9.647  12.666  1.00 32.55           C  
ATOM   2384  HE1 PHE A 153       3.854  10.336  13.376  1.00 32.55           H  
ATOM   2385  CE2 PHE A 153       2.387   9.197  10.508  1.00 32.55           C  
ATOM   2386  HE2 PHE A 153       2.009   9.539   9.556  1.00 32.55           H  
ATOM   2387  CZ  PHE A 153       2.964  10.102  11.417  1.00 32.55           C  
ATOM   2388  HZ  PHE A 153       3.035  11.152  11.175  1.00 32.55           H  
ATOM   2389  N   PHE A 154       4.617   3.118  13.467  1.00 28.95           N  
ATOM   2390  H   PHE A 154       5.481   3.641  13.492  1.00 28.95           H  
ATOM   2391  CA  PHE A 154       4.445   2.077  14.475  1.00 28.95           C  
ATOM   2392  HA  PHE A 154       3.638   1.400  14.193  1.00 28.95           H  
ATOM   2393  C   PHE A 154       4.053   2.786  15.770  1.00 28.95           C  
ATOM   2394  CB  PHE A 154       5.727   1.246  14.633  1.00 28.95           C  
ATOM   2395  HB2 PHE A 154       6.586   1.912  14.717  1.00 28.95           H  
ATOM   2396  HB3 PHE A 154       5.661   0.692  15.570  1.00 28.95           H  
ATOM   2397  O   PHE A 154       4.873   3.492  16.351  1.00 28.95           O  
ATOM   2398  CG  PHE A 154       5.962   0.246  13.518  1.00 28.95           C  
ATOM   2399  CD1 PHE A 154       5.368  -1.030  13.583  1.00 28.95           C  
ATOM   2400  HD1 PHE A 154       4.738  -1.290  14.420  1.00 28.95           H  
ATOM   2401  CD2 PHE A 154       6.790   0.574  12.429  1.00 28.95           C  
ATOM   2402  HD2 PHE A 154       7.260   1.545  12.382  1.00 28.95           H  
ATOM   2403  CE1 PHE A 154       5.596  -1.971  12.563  1.00 28.95           C  
ATOM   2404  HE1 PHE A 154       5.139  -2.947  12.619  1.00 28.95           H  
ATOM   2405  CE2 PHE A 154       7.035  -0.375  11.421  1.00 28.95           C  
ATOM   2406  HE2 PHE A 154       7.708  -0.135  10.611  1.00 28.95           H  
ATOM   2407  CZ  PHE A 154       6.431  -1.644  11.481  1.00 28.95           C  
ATOM   2408  HZ  PHE A 154       6.621  -2.373  10.707  1.00 28.95           H  
ATOM   2409  N   PHE A 155       2.797   2.647  16.188  1.00 26.43           N  
ATOM   2410  H   PHE A 155       2.167   2.073  15.647  1.00 26.43           H  
ATOM   2411  CA  PHE A 155       2.441   2.878  17.583  1.00 26.43           C  
ATOM   2412  HA  PHE A 155       3.064   3.662  18.012  1.00 26.43           H  
ATOM   2413  C   PHE A 155       2.723   1.582  18.344  1.00 26.43           C  
ATOM   2414  CB  PHE A 155       0.974   3.317  17.717  1.00 26.43           C  
ATOM   2415  HB2 PHE A 155       0.652   3.116  18.739  1.00 26.43           H  
ATOM   2416  HB3 PHE A 155       0.348   2.711  17.062  1.00 26.43           H  
ATOM   2417  O   PHE A 155       2.160   0.539  18.010  1.00 26.43           O  
ATOM   2418  CG  PHE A 155       0.734   4.791  17.440  1.00 26.43           C  
ATOM   2419  CD1 PHE A 155       0.844   5.725  18.488  1.00 26.43           C  
ATOM   2420  HD1 PHE A 155       1.108   5.391  19.481  1.00 26.43           H  
ATOM   2421  CD2 PHE A 155       0.399   5.233  16.146  1.00 26.43           C  
ATOM   2422  HD2 PHE A 155       0.318   4.520  15.340  1.00 26.43           H  
ATOM   2423  CE1 PHE A 155       0.612   7.091  18.247  1.00 26.43           C  
ATOM   2424  HE1 PHE A 155       0.698   7.799  19.059  1.00 26.43           H  
ATOM   2425  CE2 PHE A 155       0.169   6.601  15.904  1.00 26.43           C  
ATOM   2426  HE2 PHE A 155      -0.091   6.935  14.911  1.00 26.43           H  
ATOM   2427  CZ  PHE A 155       0.273   7.529  16.956  1.00 26.43           C  
ATOM   2428  HZ  PHE A 155       0.092   8.579  16.774  1.00 26.43           H  
ATOM   2429  N   SER A 156       3.592   1.669  19.346  1.00 40.04           N  
ATOM   2430  H   SER A 156       4.024   2.567  19.509  1.00 40.04           H  
ATOM   2431  CA  SER A 156       3.465   0.898  20.580  1.00 40.04           C  
ATOM   2432  HA  SER A 156       2.545   0.314  20.566  1.00 40.04           H  
ATOM   2433  C   SER A 156       3.344   1.878  21.732  1.00 40.04           C  
ATOM   2434  CB  SER A 156       4.637  -0.046  20.808  1.00 40.04           C  
ATOM   2435  HB2 SER A 156       5.561   0.527  20.891  1.00 40.04           H  
ATOM   2436  HB3 SER A 156       4.712  -0.761  19.989  1.00 40.04           H  
ATOM   2437  O   SER A 156       3.868   3.007  21.595  1.00 40.04           O  
ATOM   2438  OG  SER A 156       4.370  -0.716  22.022  1.00 40.04           O  
ATOM   2439  HG  SER A 156       3.811  -0.123  22.529  1.00 40.04           H  
ATOM   2440  OXT SER A 156       2.739   1.430  22.723  1.00 40.04           O  
TER    2441      SER A 156                                                       
END   
