# Supplementary material for: Nuclear genome of Bulinus truncatus, an intermediate host of the carcinogenic human blood fluke Schistosoma haematobium
Source: Nat Commun. 2022 Feb 21;13:977. doi: 10.1038/s41467-022-28634-9 (PMC8861042; doi:10.1038/s41467-022-28634-9)
Supplement: Supplementary file 6 — Supplementary Data 3 [file 41467_2022_28634_MOESM6_ESM.zip › Supplementary_Data_3/btru_017665-t1.mature.pep.pdb]

ATOM      1  N   ALA A   1     -38.700  30.935  44.261  1.00 51.03           N  
ATOM      2  H   ALA A   1     -38.174  31.758  44.003  1.00 51.03           H  
ATOM      3  H2  ALA A   1     -39.672  31.183  44.383  1.00 51.03           H  
ATOM      4  H3  ALA A   1     -38.322  30.569  45.123  1.00 51.03           H  
ATOM      5  CA  ALA A   1     -38.559  29.945  43.178  1.00 51.03           C  
ATOM      6  HA  ALA A   1     -39.039  29.010  43.465  1.00 51.03           H  
ATOM      7  C   ALA A   1     -37.068  29.697  43.006  1.00 51.03           C  
ATOM      8  CB  ALA A   1     -39.222  30.468  41.897  1.00 51.03           C  
ATOM      9  HB1 ALA A   1     -40.290  30.617  42.062  1.00 51.03           H  
ATOM     10  HB2 ALA A   1     -39.089  29.742  41.096  1.00 51.03           H  
ATOM     11  HB3 ALA A   1     -38.770  31.411  41.592  1.00 51.03           H  
ATOM     12  O   ALA A   1     -36.348  30.660  42.792  1.00 51.03           O  
ATOM     13  N   GLN A   2     -36.592  28.484  43.294  1.00 42.10           N  
ATOM     14  H   GLN A   2     -37.223  27.701  43.385  1.00 42.10           H  
ATOM     15  CA  GLN A   2     -35.165  28.149  43.280  1.00 42.10           C  
ATOM     16  HA  GLN A   2     -34.569  29.021  43.547  1.00 42.10           H  
ATOM     17  C   GLN A   2     -34.762  27.719  41.868  1.00 42.10           C  
ATOM     18  CB  GLN A   2     -34.880  27.033  44.304  1.00 42.10           C  
ATOM     19  HB2 GLN A   2     -35.652  26.268  44.224  1.00 42.10           H  
ATOM     20  HB3 GLN A   2     -33.923  26.569  44.065  1.00 42.10           H  
ATOM     21  O   GLN A   2     -35.257  26.706  41.377  1.00 42.10           O  
ATOM     22  CG  GLN A   2     -34.803  27.555  45.748  1.00 42.10           C  
ATOM     23  HG2 GLN A   2     -33.946  28.224  45.836  1.00 42.10           H  
ATOM     24  HG3 GLN A   2     -35.704  28.121  45.983  1.00 42.10           H  
ATOM     25  CD  GLN A   2     -34.677  26.431  46.776  1.00 42.10           C  
ATOM     26  NE2 GLN A   2     -33.957  26.631  47.858  1.00 42.10           N  
ATOM     27 HE21 GLN A   2     -33.441  27.487  47.998  1.00 42.10           H  
ATOM     28 HE22 GLN A   2     -33.919  25.853  48.501  1.00 42.10           H  
ATOM     29  OE1 GLN A   2     -35.258  25.369  46.652  1.00 42.10           O  
ATOM     30  N   ASP A   3     -33.881  28.493  41.236  1.00 43.74           N  
ATOM     31  H   ASP A   3     -33.582  29.359  41.660  1.00 43.74           H  
ATOM     32  CA  ASP A   3     -33.266  28.152  39.956  1.00 43.74           C  
ATOM     33  HA  ASP A   3     -34.050  27.874  39.251  1.00 43.74           H  
ATOM     34  C   ASP A   3     -32.334  26.947  40.123  1.00 43.74           C  
ATOM     35  CB  ASP A   3     -32.513  29.363  39.379  1.00 43.74           C  
ATOM     36  HB2 ASP A   3     -31.831  29.013  38.604  1.00 43.74           H  
ATOM     37  HB3 ASP A   3     -31.916  29.830  40.163  1.00 43.74           H  
ATOM     38  O   ASP A   3     -31.336  26.982  40.850  1.00 43.74           O  
ATOM     39  CG  ASP A   3     -33.452  30.390  38.741  1.00 43.74           C  
ATOM     40  OD1 ASP A   3     -34.402  29.950  38.056  1.00 43.74           O  
ATOM     41  OD2 ASP A   3     -33.215  31.597  38.958  1.00 43.74           O  
ATOM     42  N   ILE A   4     -32.688  25.852  39.451  1.00 48.91           N  
ATOM     43  H   ILE A   4     -33.524  25.903  38.887  1.00 48.91           H  
ATOM     44  CA  ILE A   4     -31.904  24.621  39.403  1.00 48.91           C  
ATOM     45  HA  ILE A   4     -31.460  24.458  40.385  1.00 48.91           H  
ATOM     46  C   ILE A   4     -30.778  24.824  38.389  1.00 48.91           C  
ATOM     47  CB  ILE A   4     -32.805  23.403  39.098  1.00 48.91           C  
ATOM     48  HB  ILE A   4     -33.350  23.597  38.175  1.00 48.91           H  
ATOM     49  O   ILE A   4     -30.985  24.900  37.181  1.00 48.91           O  
ATOM     50  CG1 ILE A   4     -33.821  23.209  40.251  1.00 48.91           C  
ATOM     51 HG12 ILE A   4     -34.332  24.152  40.450  1.00 48.91           H  
ATOM     52 HG13 ILE A   4     -33.293  22.920  41.159  1.00 48.91           H  
ATOM     53  CG2 ILE A   4     -31.957  22.129  38.905  1.00 48.91           C  
ATOM     54 HG21 ILE A   4     -32.599  21.280  38.668  1.00 48.91           H  
ATOM     55 HG22 ILE A   4     -31.269  22.253  38.068  1.00 48.91           H  
ATOM     56 HG23 ILE A   4     -31.391  21.910  39.810  1.00 48.91           H  
ATOM     57  CD1 ILE A   4     -34.913  22.175  39.956  1.00 48.91           C  
ATOM     58 HD11 ILE A   4     -35.644  22.185  40.764  1.00 48.91           H  
ATOM     59 HD12 ILE A   4     -34.487  21.174  39.889  1.00 48.91           H  
ATOM     60 HD13 ILE A   4     -35.417  22.423  39.021  1.00 48.91           H  
ATOM     61  N   ASN A   5     -29.565  24.910  38.921  1.00 48.79           N  
ATOM     62  H   ASN A   5     -29.520  24.920  39.930  1.00 48.79           H  
ATOM     63  CA  ASN A   5     -28.317  25.065  38.192  1.00 48.79           C  
ATOM     64  HA  ASN A   5     -28.429  25.896  37.495  1.00 48.79           H  
ATOM     65  C   ASN A   5     -28.013  23.778  37.393  1.00 48.79           C  
ATOM     66  CB  ASN A   5     -27.257  25.427  39.259  1.00 48.79           C  
ATOM     67  HB2 ASN A   5     -27.748  25.918  40.099  1.00 48.79           H  
ATOM     68  HB3 ASN A   5     -26.775  24.527  39.640  1.00 48.79           H  
ATOM     69  O   ASN A   5     -27.583  22.769  37.959  1.00 48.79           O  
ATOM     70  CG  ASN A   5     -26.193  26.394  38.786  1.00 48.79           C  
ATOM     71  ND2 ASN A   5     -25.459  26.980  39.704  1.00 48.79           N  
ATOM     72 HD21 ASN A   5     -25.685  26.874  40.682  1.00 48.79           H  
ATOM     73 HD22 ASN A   5     -24.832  27.693  39.358  1.00 48.79           H  
ATOM     74  OD1 ASN A   5     -26.002  26.645  37.614  1.00 48.79           O  
ATOM     75  N   MET A   6     -28.256  23.791  36.079  1.00 47.65           N  
ATOM     76  H   MET A   6     -28.692  24.613  35.686  1.00 47.65           H  
ATOM     77  CA  MET A   6     -27.946  22.676  35.179  1.00 47.65           C  
ATOM     78  HA  MET A   6     -28.247  21.752  35.674  1.00 47.65           H  
ATOM     79  C   MET A   6     -26.431  22.614  34.934  1.00 47.65           C  
ATOM     80  CB  MET A   6     -28.779  22.793  33.885  1.00 47.65           C  
ATOM     81  HB2 MET A   6     -29.813  23.001  34.160  1.00 47.65           H  
ATOM     82  HB3 MET A   6     -28.418  23.620  33.274  1.00 47.65           H  
ATOM     83  O   MET A   6     -25.904  23.207  33.995  1.00 47.65           O  
ATOM     84  CG  MET A   6     -28.769  21.495  33.064  1.00 47.65           C  
ATOM     85  HG2 MET A   6     -27.767  21.316  32.675  1.00 47.65           H  
ATOM     86  HG3 MET A   6     -29.022  20.673  33.734  1.00 47.65           H  
ATOM     87  SD  MET A   6     -29.963  21.457  31.695  1.00 47.65           S  
ATOM     88  CE  MET A   6     -28.996  22.221  30.366  1.00 47.65           C  
ATOM     89  HE1 MET A   6     -29.605  22.282  29.464  1.00 47.65           H  
ATOM     90  HE2 MET A   6     -28.694  23.225  30.664  1.00 47.65           H  
ATOM     91  HE3 MET A   6     -28.110  21.619  30.164  1.00 47.65           H  
ATOM     92  N   LYS A   7     -25.706  21.886  35.793  1.00 47.25           N  
ATOM     93  H   LYS A   7     -26.186  21.517  36.602  1.00 47.25           H  
ATOM     94  CA  LYS A   7     -24.324  21.470  35.518  1.00 47.25           C  
ATOM     95  HA  LYS A   7     -23.739  22.341  35.223  1.00 47.25           H  
ATOM     96  C   LYS A   7     -24.330  20.503  34.334  1.00 47.25           C  
ATOM     97  CB  LYS A   7     -23.671  20.824  36.754  1.00 47.25           C  
ATOM     98  HB2 LYS A   7     -24.397  20.194  37.268  1.00 47.25           H  
ATOM     99  HB3 LYS A   7     -22.855  20.185  36.415  1.00 47.25           H  
ATOM    100  O   LYS A   7     -24.594  19.315  34.494  1.00 47.25           O  
ATOM    101  CG  LYS A   7     -23.080  21.853  37.728  1.00 47.25           C  
ATOM    102  HG2 LYS A   7     -22.362  22.476  37.195  1.00 47.25           H  
ATOM    103  HG3 LYS A   7     -23.877  22.485  38.120  1.00 47.25           H  
ATOM    104  CD  LYS A   7     -22.369  21.138  38.887  1.00 47.25           C  
ATOM    105  HD2 LYS A   7     -23.106  20.577  39.460  1.00 47.25           H  
ATOM    106  HD3 LYS A   7     -21.633  20.445  38.479  1.00 47.25           H  
ATOM    107  CE  LYS A   7     -21.661  22.151  39.794  1.00 47.25           C  
ATOM    108  HE2 LYS A   7     -20.952  22.718  39.191  1.00 47.25           H  
ATOM    109  HE3 LYS A   7     -22.405  22.851  40.176  1.00 47.25           H  
ATOM    110  NZ  LYS A   7     -20.959  21.480  40.918  1.00 47.25           N  
ATOM    111  HZ1 LYS A   7     -21.615  20.967  41.488  1.00 47.25           H  
ATOM    112  HZ2 LYS A   7     -20.492  22.161  41.500  1.00 47.25           H  
ATOM    113  HZ3 LYS A   7     -20.267  20.834  40.565  1.00 47.25           H  
ATOM    114  N   VAL A   8     -24.016  21.017  33.148  1.00 48.47           N  
ATOM    115  H   VAL A   8     -23.953  22.022  33.074  1.00 48.47           H  
ATOM    116  CA  VAL A   8     -23.620  20.204  31.995  1.00 48.47           C  
ATOM    117  HA  VAL A   8     -24.397  19.467  31.789  1.00 48.47           H  
ATOM    118  C   VAL A   8     -22.333  19.470  32.377  1.00 48.47           C  
ATOM    119  CB  VAL A   8     -23.437  21.080  30.737  1.00 48.47           C  
ATOM    120  HB  VAL A   8     -22.698  21.855  30.941  1.00 48.47           H  
ATOM    121  O   VAL A   8     -21.263  20.069  32.473  1.00 48.47           O  
ATOM    122  CG1 VAL A   8     -22.966  20.264  29.527  1.00 48.47           C  
ATOM    123 HG11 VAL A   8     -23.675  19.465  29.310  1.00 48.47           H  
ATOM    124 HG12 VAL A   8     -22.882  20.912  28.655  1.00 48.47           H  
ATOM    125 HG13 VAL A   8     -21.985  19.830  29.720  1.00 48.47           H  
ATOM    126  CG2 VAL A   8     -24.761  21.762  30.362  1.00 48.47           C  
ATOM    127 HG21 VAL A   8     -25.533  21.012  30.186  1.00 48.47           H  
ATOM    128 HG22 VAL A   8     -25.087  22.430  31.158  1.00 48.47           H  
ATOM    129 HG23 VAL A   8     -24.629  22.354  29.456  1.00 48.47           H  
ATOM    130  N   LEU A   9     -22.443  18.169  32.642  1.00 45.16           N  
ATOM    131  H   LEU A   9     -23.367  17.762  32.641  1.00 45.16           H  
ATOM    132  CA  LEU A   9     -21.300  17.266  32.687  1.00 45.16           C  
ATOM    133  HA  LEU A   9     -20.540  17.652  33.367  1.00 45.16           H  
ATOM    134  C   LEU A   9     -20.712  17.217  31.272  1.00 45.16           C  
ATOM    135  CB  LEU A   9     -21.772  15.874  33.162  1.00 45.16           C  
ATOM    136  HB2 LEU A   9     -22.694  15.627  32.636  1.00 45.16           H  
ATOM    137  HB3 LEU A   9     -21.033  15.128  32.873  1.00 45.16           H  
ATOM    138  O   LEU A   9     -21.250  16.535  30.403  1.00 45.16           O  
ATOM    139  CG  LEU A   9     -22.007  15.767  34.681  1.00 45.16           C  
ATOM    140  HG  LEU A   9     -22.486  16.676  35.045  1.00 45.16           H  
ATOM    141  CD1 LEU A   9     -22.921  14.584  34.999  1.00 45.16           C  
ATOM    142 HD11 LEU A   9     -23.889  14.729  34.518  1.00 45.16           H  
ATOM    143 HD12 LEU A   9     -22.477  13.657  34.636  1.00 45.16           H  
ATOM    144 HD13 LEU A   9     -23.076  14.513  36.076  1.00 45.16           H  
ATOM    145  CD2 LEU A   9     -20.687  15.560  35.430  1.00 45.16           C  
ATOM    146 HD21 LEU A   9     -20.209  14.638  35.098  1.00 45.16           H  
ATOM    147 HD22 LEU A   9     -20.879  15.495  36.501  1.00 45.16           H  
ATOM    148 HD23 LEU A   9     -20.016  16.398  35.243  1.00 45.16           H  
ATOM    149  N   MET A  10     -19.634  17.962  31.018  1.00 46.65           N  
ATOM    150  H   MET A  10     -19.297  18.593  31.731  1.00 46.65           H  
ATOM    151  CA  MET A  10     -18.829  17.759  29.813  1.00 46.65           C  
ATOM    152  HA  MET A  10     -19.475  17.771  28.936  1.00 46.65           H  
ATOM    153  C   MET A  10     -18.185  16.374  29.912  1.00 46.65           C  
ATOM    154  CB  MET A  10     -17.761  18.851  29.640  1.00 46.65           C  
ATOM    155  HB2 MET A  10     -17.206  18.982  30.569  1.00 46.65           H  
ATOM    156  HB3 MET A  10     -17.062  18.518  28.873  1.00 46.65           H  
ATOM    157  O   MET A  10     -17.177  16.188  30.593  1.00 46.65           O  
ATOM    158  CG  MET A  10     -18.330  20.200  29.191  1.00 46.65           C  
ATOM    159  HG2 MET A  10     -18.901  20.635  30.011  1.00 46.65           H  
ATOM    160  HG3 MET A  10     -18.999  20.043  28.345  1.00 46.65           H  
ATOM    161  SD  MET A  10     -17.025  21.358  28.684  1.00 46.65           S  
ATOM    162  CE  MET A  10     -17.987  22.879  28.488  1.00 46.65           C  
ATOM    163  HE1 MET A  10     -18.454  23.142  29.437  1.00 46.65           H  
ATOM    164  HE2 MET A  10     -17.326  23.687  28.175  1.00 46.65           H  
ATOM    165  HE3 MET A  10     -18.757  22.730  27.732  1.00 46.65           H  
ATOM    166  N   SER A  11     -18.792  15.383  29.262  1.00 52.65           N  
ATOM    167  H   SER A  11     -19.673  15.568  28.804  1.00 52.65           H  
ATOM    168  CA  SER A  11     -18.144  14.101  29.001  1.00 52.65           C  
ATOM    169  HA  SER A  11     -17.858  13.642  29.947  1.00 52.65           H  
ATOM    170  C   SER A  11     -16.894  14.351  28.158  1.00 52.65           C  
ATOM    171  CB  SER A  11     -19.104  13.160  28.262  1.00 52.65           C  
ATOM    172  HB2 SER A  11     -18.582  12.238  28.007  1.00 52.65           H  
ATOM    173  HB3 SER A  11     -19.948  12.919  28.907  1.00 52.65           H  
ATOM    174  O   SER A  11     -16.969  15.068  27.159  1.00 52.65           O  
ATOM    175  OG  SER A  11     -19.582  13.771  27.079  1.00 52.65           O  
ATOM    176  HG  SER A  11     -18.839  14.188  26.637  1.00 52.65           H  
ATOM    177  N   CYS A  12     -15.762  13.751  28.537  1.00 56.11           N  
ATOM    178  H   CYS A  12     -15.768  13.198  29.382  1.00 56.11           H  
ATOM    179  CA  CYS A  12     -14.565  13.718  27.697  1.00 56.11           C  
ATOM    180  HA  CYS A  12     -14.136  14.719  27.658  1.00 56.11           H  
ATOM    181  C   CYS A  12     -14.973  13.249  26.286  1.00 56.11           C  
ATOM    182  CB  CYS A  12     -13.559  12.752  28.341  1.00 56.11           C  
ATOM    183  HB2 CYS A  12     -13.917  11.729  28.228  1.00 56.11           H  
ATOM    184  HB3 CYS A  12     -13.458  12.983  29.402  1.00 56.11           H  
ATOM    185  O   CYS A  12     -15.667  12.229  26.197  1.00 56.11           O  
ATOM    186  SG  CYS A  12     -11.933  12.919  27.556  1.00 56.11           S  
ATOM    187  HG  CYS A  12     -11.324  11.911  28.186  1.00 56.11           H  
ATOM    188  N   PRO A  13     -14.637  13.977  25.204  1.00 66.14           N  
ATOM    189  CA  PRO A  13     -15.040  13.568  23.868  1.00 66.14           C  
ATOM    190  HA  PRO A  13     -16.127  13.518  23.811  1.00 66.14           H  
ATOM    191  C   PRO A  13     -14.456  12.183  23.591  1.00 66.14           C  
ATOM    192  CB  PRO A  13     -14.543  14.659  22.913  1.00 66.14           C  
ATOM    193  HB2 PRO A  13     -15.352  15.365  22.725  1.00 66.14           H  
ATOM    194  HB3 PRO A  13     -14.176  14.247  21.973  1.00 66.14           H  
ATOM    195  O   PRO A  13     -13.240  11.993  23.590  1.00 66.14           O  
ATOM    196  CG  PRO A  13     -13.434  15.363  23.695  1.00 66.14           C  
ATOM    197  HG2 PRO A  13     -12.488  14.848  23.523  1.00 66.14           H  
ATOM    198  HG3 PRO A  13     -13.349  16.414  23.422  1.00 66.14           H  
ATOM    199  CD  PRO A  13     -13.840  15.190  25.158  1.00 66.14           C  
ATOM    200  HD2 PRO A  13     -14.454  16.034  25.474  1.00 66.14           H  
ATOM    201  HD3 PRO A  13     -12.951  15.111  25.782  1.00 66.14           H  
ATOM    202  N   SER A  14     -15.339  11.199  23.426  1.00 84.55           N  
ATOM    203  H   SER A  14     -16.323  11.422  23.454  1.00 84.55           H  
ATOM    204  CA  SER A  14     -14.929   9.847  23.063  1.00 84.55           C  
ATOM    205  HA  SER A  14     -14.193   9.511  23.794  1.00 84.55           H  
ATOM    206  C   SER A  14     -14.244   9.885  21.696  1.00 84.55           C  
ATOM    207  CB  SER A  14     -16.105   8.861  23.106  1.00 84.55           C  
ATOM    208  HB2 SER A  14     -16.419   8.728  24.141  1.00 84.55           H  
ATOM    209  HB3 SER A  14     -15.768   7.897  22.724  1.00 84.55           H  
ATOM    210  O   SER A  14     -14.671  10.611  20.796  1.00 84.55           O  
ATOM    211  OG  SER A  14     -17.216   9.291  22.344  1.00 84.55           O  
ATOM    212  HG  SER A  14     -17.711   9.957  22.826  1.00 84.55           H  
ATOM    213  N   LEU A  15     -13.142   9.142  21.549  1.00 92.05           N  
ATOM    214  H   LEU A  15     -12.818   8.580  22.322  1.00 92.05           H  
ATOM    215  CA  LEU A  15     -12.484   9.008  20.250  1.00 92.05           C  
ATOM    216  HA  LEU A  15     -12.226  10.008  19.903  1.00 92.05           H  
ATOM    217  C   LEU A  15     -13.469   8.377  19.250  1.00 92.05           C  
ATOM    218  CB  LEU A  15     -11.207   8.155  20.361  1.00 92.05           C  
ATOM    219  HB2 LEU A  15     -10.844   7.948  19.355  1.00 92.05           H  
ATOM    220  HB3 LEU A  15     -11.472   7.201  20.817  1.00 92.05           H  
ATOM    221  O   LEU A  15     -14.163   7.424  19.621  1.00 92.05           O  
ATOM    222  CG  LEU A  15     -10.060   8.792  21.164  1.00 92.05           C  
ATOM    223  HG  LEU A  15     -10.410   9.038  22.167  1.00 92.05           H  
ATOM    224  CD1 LEU A  15      -8.917   7.784  21.287  1.00 92.05           C  
ATOM    225 HD11 LEU A  15      -8.545   7.518  20.297  1.00 92.05           H  
ATOM    226 HD12 LEU A  15      -9.270   6.883  21.788  1.00 92.05           H  
ATOM    227 HD13 LEU A  15      -8.105   8.214  21.874  1.00 92.05           H  
ATOM    228  CD2 LEU A  15      -9.511  10.059  20.503  1.00 92.05           C  
ATOM    229 HD21 LEU A  15     -10.274  10.837  20.495  1.00 92.05           H  
ATOM    230 HD22 LEU A  15      -8.656  10.427  21.069  1.00 92.05           H  
ATOM    231 HD23 LEU A  15      -9.201   9.843  19.480  1.00 92.05           H  
ATOM    232  N   PRO A  16     -13.521   8.859  17.996  1.00 94.47           N  
ATOM    233  CA  PRO A  16     -14.413   8.305  16.983  1.00 94.47           C  
ATOM    234  HA  PRO A  16     -15.449   8.387  17.312  1.00 94.47           H  
ATOM    235  C   PRO A  16     -14.082   6.829  16.732  1.00 94.47           C  
ATOM    236  CB  PRO A  16     -14.200   9.174  15.740  1.00 94.47           C  
ATOM    237  HB2 PRO A  16     -14.310   8.605  14.817  1.00 94.47           H  
ATOM    238  HB3 PRO A  16     -14.898  10.011  15.757  1.00 94.47           H  
ATOM    239  O   PRO A  16     -12.909   6.447  16.698  1.00 94.47           O  
ATOM    240  CG  PRO A  16     -12.774   9.698  15.906  1.00 94.47           C  
ATOM    241  HG2 PRO A  16     -12.061   8.942  15.574  1.00 94.47           H  
ATOM    242  HG3 PRO A  16     -12.613  10.637  15.376  1.00 94.47           H  
ATOM    243  CD  PRO A  16     -12.655   9.877  17.415  1.00 94.47           C  
ATOM    244  HD2 PRO A  16     -13.016  10.864  17.702  1.00 94.47           H  
ATOM    245  HD3 PRO A  16     -11.617   9.747  17.722  1.00 94.47           H  
ATOM    246  N   MET A  17     -15.097   5.985  16.540  1.00 92.66           N  
ATOM    247  H   MET A  17     -16.036   6.347  16.453  1.00 92.66           H  
ATOM    248  CA  MET A  17     -14.866   4.579  16.188  1.00 92.66           C  
ATOM    249  HA  MET A  17     -14.049   4.180  16.790  1.00 92.66           H  
ATOM    250  C   MET A  17     -14.448   4.451  14.727  1.00 92.66           C  
ATOM    251  CB  MET A  17     -16.121   3.738  16.439  1.00 92.66           C  
ATOM    252  HB2 MET A  17     -15.946   2.733  16.055  1.00 92.66           H  
ATOM    253  HB3 MET A  17     -16.962   4.166  15.893  1.00 92.66           H  
ATOM    254  O   MET A  17     -13.586   3.640  14.395  1.00 92.66           O  
ATOM    255  CG  MET A  17     -16.474   3.623  17.923  1.00 92.66           C  
ATOM    256  HG2 MET A  17     -15.612   3.218  18.454  1.00 92.66           H  
ATOM    257  HG3 MET A  17     -16.687   4.614  18.325  1.00 92.66           H  
ATOM    258  SD  MET A  17     -17.894   2.539  18.241  1.00 92.66           S  
ATOM    259  CE  MET A  17     -19.229   3.613  17.637  1.00 92.66           C  
ATOM    260  HE1 MET A  17     -19.102   3.816  16.574  1.00 92.66           H  
ATOM    261  HE2 MET A  17     -20.192   3.128  17.797  1.00 92.66           H  
ATOM    262  HE3 MET A  17     -19.213   4.558  18.180  1.00 92.66           H  
ATOM    263  N   SER A  18     -15.035   5.282  13.866  1.00 94.16           N  
ATOM    264  H   SER A  18     -15.755   5.895  14.220  1.00 94.16           H  
ATOM    265  CA  SER A  18     -14.721   5.350  12.442  1.00 94.16           C  
ATOM    266  HA  SER A  18     -13.717   4.960  12.275  1.00 94.16           H  
ATOM    267  C   SER A  18     -14.764   6.793  11.939  1.00 94.16           C  
ATOM    268  CB  SER A  18     -15.710   4.472  11.667  1.00 94.16           C  
ATOM    269  HB2 SER A  18     -15.328   4.303  10.660  1.00 94.16           H  
ATOM    270  HB3 SER A  18     -15.823   3.506  12.159  1.00 94.16           H  
ATOM    271  O   SER A  18     -15.254   7.696  12.617  1.00 94.16           O  
ATOM    272  OG  SER A  18     -16.962   5.125  11.578  1.00 94.16           O  
ATOM    273  HG  SER A  18     -17.344   5.158  12.458  1.00 94.16           H  
ATOM    274  N   CYS A  19     -14.323   7.024  10.700  1.00 97.00           N  
ATOM    275  H   CYS A  19     -13.912   6.270  10.169  1.00 97.00           H  
ATOM    276  CA  CYS A  19     -14.481   8.335  10.073  1.00 97.00           C  
ATOM    277  HA  CYS A  19     -14.038   9.081  10.732  1.00 97.00           H  
ATOM    278  C   CYS A  19     -15.952   8.752   9.886  1.00 97.00           C  
ATOM    279  CB  CYS A  19     -13.714   8.374   8.748  1.00 97.00           C  
ATOM    280  HB2 CYS A  19     -13.977   7.500   8.152  1.00 97.00           H  
ATOM    281  HB3 CYS A  19     -14.019   9.260   8.192  1.00 97.00           H  
ATOM    282  O   CYS A  19     -16.191   9.941   9.688  1.00 97.00           O  
ATOM    283  SG  CYS A  19     -11.916   8.438   8.936  1.00 97.00           S  
ATOM    284  N   LYS A  20     -16.936   7.835   9.971  1.00 94.98           N  
ATOM    285  H   LYS A  20     -16.696   6.883  10.206  1.00 94.98           H  
ATOM    286  CA  LYS A  20     -18.370   8.194   9.942  1.00 94.98           C  
ATOM    287  HA  LYS A  20     -18.584   8.789   9.054  1.00 94.98           H  
ATOM    288  C   LYS A  20     -18.777   9.068  11.134  1.00 94.98           C  
ATOM    289  CB  LYS A  20     -19.272   6.946   9.938  1.00 94.98           C  
ATOM    290  HB2 LYS A  20     -19.065   6.349  10.826  1.00 94.98           H  
ATOM    291  HB3 LYS A  20     -20.300   7.297  10.034  1.00 94.98           H  
ATOM    292  O   LYS A  20     -19.676   9.889  10.998  1.00 94.98           O  
ATOM    293  CG  LYS A  20     -19.208   6.049   8.688  1.00 94.98           C  
ATOM    294  HG2 LYS A  20     -18.215   5.611   8.591  1.00 94.98           H  
ATOM    295  HG3 LYS A  20     -19.430   6.646   7.803  1.00 94.98           H  
ATOM    296  CD  LYS A  20     -20.264   4.934   8.839  1.00 94.98           C  
ATOM    297  HD2 LYS A  20     -19.990   4.311   9.690  1.00 94.98           H  
ATOM    298  HD3 LYS A  20     -21.231   5.390   9.051  1.00 94.98           H  
ATOM    299  CE  LYS A  20     -20.415   4.046   7.599  1.00 94.98           C  
ATOM    300  HE2 LYS A  20     -20.677   4.667   6.742  1.00 94.98           H  
ATOM    301  HE3 LYS A  20     -19.452   3.577   7.399  1.00 94.98           H  
ATOM    302  NZ  LYS A  20     -21.447   2.980   7.786  1.00 94.98           N  
ATOM    303  HZ1 LYS A  20     -21.341   2.475   8.654  1.00 94.98           H  
ATOM    304  HZ2 LYS A  20     -22.400   3.312   7.793  1.00 94.98           H  
ATOM    305  HZ3 LYS A  20     -21.360   2.285   7.059  1.00 94.98           H  
ATOM    306  N   ASP A  21     -18.098   8.919  12.272  1.00 94.00           N  
ATOM    307  H   ASP A  21     -17.374   8.216  12.316  1.00 94.00           H  
ATOM    308  CA  ASP A  21     -18.398   9.659  13.506  1.00 94.00           C  
ATOM    309  HA  ASP A  21     -19.477   9.790  13.587  1.00 94.00           H  
ATOM    310  C   ASP A  21     -17.748  11.056  13.519  1.00 94.00           C  
ATOM    311  CB  ASP A  21     -17.928   8.844  14.722  1.00 94.00           C  
ATOM    312  HB2 ASP A  21     -16.838   8.852  14.740  1.00 94.00           H  
ATOM    313  HB3 ASP A  21     -18.281   9.327  15.633  1.00 94.00           H  
ATOM    314  O   ASP A  21     -17.994  11.869  14.411  1.00 94.00           O  
ATOM    315  CG  ASP A  21     -18.410   7.391  14.716  1.00 94.00           C  
ATOM    316  OD1 ASP A  21     -19.608   7.161  14.451  1.00 94.00           O  
ATOM    317  OD2 ASP A  21     -17.548   6.505  14.945  1.00 94.00           O  
ATOM    318  N   VAL A  22     -16.883  11.344  12.542  1.00 95.34           N  
ATOM    319  H   VAL A  22     -16.781  10.681  11.787  1.00 95.34           H  
ATOM    320  CA  VAL A  22     -16.078  12.564  12.508  1.00 95.34           C  
ATOM    321  HA  VAL A  22     -15.847  12.846  13.535  1.00 95.34           H  
ATOM    322  C   VAL A  22     -16.869  13.703  11.878  1.00 95.34           C  
ATOM    323  CB  VAL A  22     -14.736  12.329  11.797  1.00 95.34           C  
ATOM    324  HB  VAL A  22     -14.905  11.969  10.782  1.00 95.34           H  
ATOM    325  O   VAL A  22     -17.067  13.761  10.667  1.00 95.34           O  
ATOM    326  CG1 VAL A  22     -13.898  13.613  11.724  1.00 95.34           C  
ATOM    327 HG11 VAL A  22     -14.384  14.341  11.075  1.00 95.34           H  
ATOM    328 HG12 VAL A  22     -13.773  14.038  12.720  1.00 95.34           H  
ATOM    329 HG13 VAL A  22     -12.919  13.380  11.307  1.00 95.34           H  
ATOM    330  CG2 VAL A  22     -13.910  11.290  12.564  1.00 95.34           C  
ATOM    331 HG21 VAL A  22     -14.451  10.346  12.631  1.00 95.34           H  
ATOM    332 HG22 VAL A  22     -12.970  11.112  12.042  1.00 95.34           H  
ATOM    333 HG23 VAL A  22     -13.705  11.652  13.572  1.00 95.34           H  
ATOM    334  N   GLN A  23     -17.253  14.667  12.711  1.00 91.89           N  
ATOM    335  H   GLN A  23     -17.110  14.525  13.700  1.00 91.89           H  
ATOM    336  CA  GLN A  23     -17.843  15.929  12.273  1.00 91.89           C  
ATOM    337  HA  GLN A  23     -18.355  15.778  11.323  1.00 91.89           H  
ATOM    338  C   GLN A  23     -16.738  16.966  12.052  1.00 91.89           C  
ATOM    339  CB  GLN A  23     -18.882  16.398  13.303  1.00 91.89           C  
ATOM    340  HB2 GLN A  23     -18.402  16.504  14.276  1.00 91.89           H  
ATOM    341  HB3 GLN A  23     -19.261  17.377  13.008  1.00 91.89           H  
ATOM    342  O   GLN A  23     -16.049  17.366  12.989  1.00 91.89           O  
ATOM    343  CG  GLN A  23     -20.064  15.421  13.438  1.00 91.89           C  
ATOM    344  HG2 GLN A  23     -20.740  15.789  14.211  1.00 91.89           H  
ATOM    345  HG3 GLN A  23     -19.700  14.445  13.759  1.00 91.89           H  
ATOM    346  CD  GLN A  23     -20.865  15.267  12.148  1.00 91.89           C  
ATOM    347  NE2 GLN A  23     -21.409  14.102  11.880  1.00 91.89           N  
ATOM    348 HE21 GLN A  23     -21.244  13.303  12.476  1.00 91.89           H  
ATOM    349 HE22 GLN A  23     -21.894  14.020  10.997  1.00 91.89           H  
ATOM    350  OE1 GLN A  23     -21.007  16.188  11.358  1.00 91.89           O  
ATOM    351  N   SER A  24     -16.549  17.405  10.806  1.00 94.77           N  
ATOM    352  H   SER A  24     -17.131  17.031  10.070  1.00 94.77           H  
ATOM    353  CA  SER A  24     -15.568  18.438  10.460  1.00 94.77           C  
ATOM    354  HA  SER A  24     -15.436  19.093  11.321  1.00 94.77           H  
ATOM    355  C   SER A  24     -16.034  19.298   9.287  1.00 94.77           C  
ATOM    356  CB  SER A  24     -14.209  17.805  10.146  1.00 94.77           C  
ATOM    357  HB2 SER A  24     -14.284  17.230   9.223  1.00 94.77           H  
ATOM    358  HB3 SER A  24     -13.924  17.143  10.964  1.00 94.77           H  
ATOM    359  O   SER A  24     -16.728  18.841   8.371  1.00 94.77           O  
ATOM    360  OG  SER A  24     -13.216  18.803   9.985  1.00 94.77           O  
ATOM    361  HG  SER A  24     -12.361  18.367   9.985  1.00 94.77           H  
ATOM    362  N   THR A  25     -15.623  20.563   9.293  1.00 95.59           N  
ATOM    363  H   THR A  25     -15.052  20.884  10.062  1.00 95.59           H  
ATOM    364  CA  THR A  25     -15.777  21.477   8.154  1.00 95.59           C  
ATOM    365  HA  THR A  25     -16.749  21.318   7.685  1.00 95.59           H  
ATOM    366  C   THR A  25     -14.718  21.243   7.078  1.00 95.59           C  
ATOM    367  CB  THR A  25     -15.716  22.939   8.615  1.00 95.59           C  
ATOM    368  HB  THR A  25     -15.728  23.594   7.744  1.00 95.59           H  
ATOM    369  O   THR A  25     -14.943  21.617   5.933  1.00 95.59           O  
ATOM    370  CG2 THR A  25     -16.894  23.297   9.521  1.00 95.59           C  
ATOM    371 HG21 THR A  25     -16.850  24.355   9.777  1.00 95.59           H  
ATOM    372 HG22 THR A  25     -17.831  23.105   8.997  1.00 95.59           H  
ATOM    373 HG23 THR A  25     -16.868  22.707  10.437  1.00 95.59           H  
ATOM    374  OG1 THR A  25     -14.535  23.159   9.353  1.00 95.59           O  
ATOM    375  HG1 THR A  25     -14.493  24.098   9.552  1.00 95.59           H  
ATOM    376  N   GLN A  26     -13.599  20.598   7.419  1.00 96.73           N  
ATOM    377  H   GLN A  26     -13.517  20.252   8.364  1.00 96.73           H  
ATOM    378  CA  GLN A  26     -12.505  20.309   6.492  1.00 96.73           C  
ATOM    379  HA  GLN A  26     -12.388  21.147   5.804  1.00 96.73           H  
ATOM    380  C   GLN A  26     -12.788  19.048   5.674  1.00 96.73           C  
ATOM    381  CB  GLN A  26     -11.189  20.118   7.263  1.00 96.73           C  
ATOM    382  HB2 GLN A  26     -11.292  19.275   7.947  1.00 96.73           H  
ATOM    383  HB3 GLN A  26     -10.402  19.876   6.549  1.00 96.73           H  
ATOM    384  O   GLN A  26     -13.164  18.022   6.242  1.00 96.73           O  
ATOM    385  CG  GLN A  26     -10.760  21.355   8.062  1.00 96.73           C  
ATOM    386  HG2 GLN A  26     -10.594  22.190   7.382  1.00 96.73           H  
ATOM    387  HG3 GLN A  26     -11.550  21.633   8.761  1.00 96.73           H  
ATOM    388  CD  GLN A  26      -9.475  21.099   8.843  1.00 96.73           C  
ATOM    389  NE2 GLN A  26      -9.449  21.371  10.129  1.00 96.73           N  
ATOM    390 HE21 GLN A  26      -8.564  21.216  10.590  1.00 96.73           H  
ATOM    391 HE22 GLN A  26     -10.253  21.773  10.590  1.00 96.73           H  
ATOM    392  OE1 GLN A  26      -8.471  20.644   8.326  1.00 96.73           O  
ATOM    393  N   ASP A  27     -12.502  19.090   4.371  1.00 97.22           N  
ATOM    394  H   ASP A  27     -12.387  19.994   3.936  1.00 97.22           H  
ATOM    395  CA  ASP A  27     -12.631  17.943   3.458  1.00 97.22           C  
ATOM    396  HA  ASP A  27     -13.673  17.627   3.416  1.00 97.22           H  
ATOM    397  C   ASP A  27     -11.787  16.744   3.883  1.00 97.22           C  
ATOM    398  CB  ASP A  27     -12.175  18.347   2.045  1.00 97.22           C  
ATOM    399  HB2 ASP A  27     -12.143  17.451   1.424  1.00 97.22           H  
ATOM    400  HB3 ASP A  27     -11.164  18.751   2.098  1.00 97.22           H  
ATOM    401  O   ASP A  27     -12.152  15.593   3.642  1.00 97.22           O  
ATOM    402  CG  ASP A  27     -13.081  19.360   1.347  1.00 97.22           C  
ATOM    403  OD1 ASP A  27     -14.041  19.834   1.991  1.00 97.22           O  
ATOM    404  OD2 ASP A  27     -12.779  19.654   0.173  1.00 97.22           O  
ATOM    405  N   ARG A  28     -10.625  17.022   4.478  1.00 97.72           N  
ATOM    406  H   ARG A  28     -10.433  17.996   4.663  1.00 97.72           H  
ATOM    407  CA  ARG A  28      -9.637  16.043   4.920  1.00 97.72           C  
ATOM    408  HA  ARG A  28     -10.094  15.054   4.939  1.00 97.72           H  
ATOM    409  C   ARG A  28      -9.211  16.412   6.331  1.00 97.72           C  
ATOM    410  CB  ARG A  28      -8.440  16.029   3.956  1.00 97.72           C  
ATOM    411  HB2 ARG A  28      -7.970  17.012   3.970  1.00 97.72           H  
ATOM    412  HB3 ARG A  28      -7.706  15.303   4.306  1.00 97.72           H  
ATOM    413  O   ARG A  28      -8.707  17.509   6.539  1.00 97.72           O  
ATOM    414  CG  ARG A  28      -8.821  15.706   2.501  1.00 97.72           C  
ATOM    415  HG2 ARG A  28      -9.633  16.351   2.166  1.00 97.72           H  
ATOM    416  HG3 ARG A  28      -7.968  15.929   1.860  1.00 97.72           H  
ATOM    417  CD  ARG A  28      -9.216  14.241   2.315  1.00 97.72           C  
ATOM    418  HD2 ARG A  28     -10.072  14.003   2.946  1.00 97.72           H  
ATOM    419  HD3 ARG A  28      -8.379  13.619   2.633  1.00 97.72           H  
ATOM    420  NE  ARG A  28      -9.527  13.944   0.906  1.00 97.72           N  
ATOM    421  HE  ARG A  28      -8.834  13.459   0.354  1.00 97.72           H  
ATOM    422  NH1 ARG A  28     -11.716  14.673   0.916  1.00 97.72           N  
ATOM    423 HH11 ARG A  28     -11.647  14.998   1.870  1.00 97.72           H  
ATOM    424 HH12 ARG A  28     -12.647  14.486   0.572  1.00 97.72           H  
ATOM    425  NH2 ARG A  28     -10.921  13.591  -0.841  1.00 97.72           N  
ATOM    426 HH21 ARG A  28     -11.884  13.477  -1.125  1.00 97.72           H  
ATOM    427 HH22 ARG A  28     -10.202  12.994  -1.225  1.00 97.72           H  
ATOM    428  CZ  ARG A  28     -10.709  14.086   0.335  1.00 97.72           C  
ATOM    429  N   VAL A  29      -9.398  15.515   7.292  1.00 97.72           N  
ATOM    430  H   VAL A  29      -9.840  14.640   7.050  1.00 97.72           H  
ATOM    431  CA  VAL A  29      -9.013  15.749   8.692  1.00 97.72           C  
ATOM    432  HA  VAL A  29      -8.302  16.575   8.720  1.00 97.72           H  
ATOM    433  C   VAL A  29      -8.300  14.529   9.250  1.00 97.72           C  
ATOM    434  CB  VAL A  29     -10.223  16.181   9.542  1.00 97.72           C  
ATOM    435  HB  VAL A  29     -10.667  17.056   9.067  1.00 97.72           H  
ATOM    436  O   VAL A  29      -8.720  13.400   9.017  1.00 97.72           O  
ATOM    437  CG1 VAL A  29     -11.312  15.111   9.644  1.00 97.72           C  
ATOM    438 HG11 VAL A  29     -12.173  15.513  10.178  1.00 97.72           H  
ATOM    439 HG12 VAL A  29     -10.940  14.239  10.182  1.00 97.72           H  
ATOM    440 HG13 VAL A  29     -11.631  14.808   8.646  1.00 97.72           H  
ATOM    441  CG2 VAL A  29      -9.802  16.600  10.955  1.00 97.72           C  
ATOM    442 HG21 VAL A  29      -9.396  15.751  11.506  1.00 97.72           H  
ATOM    443 HG22 VAL A  29      -9.051  17.388  10.899  1.00 97.72           H  
ATOM    444 HG23 VAL A  29     -10.666  16.981  11.499  1.00 97.72           H  
ATOM    445  N   VAL A  30      -7.204  14.744   9.972  1.00 97.94           N  
ATOM    446  H   VAL A  30      -6.934  15.695  10.177  1.00 97.94           H  
ATOM    447  CA  VAL A  30      -6.454  13.659  10.611  1.00 97.94           C  
ATOM    448  HA  VAL A  30      -6.640  12.735  10.064  1.00 97.94           H  
ATOM    449  C   VAL A  30      -6.959  13.474  12.036  1.00 97.94           C  
ATOM    450  CB  VAL A  30      -4.941  13.913  10.563  1.00 97.94           C  
ATOM    451  HB  VAL A  30      -4.712  14.838  11.092  1.00 97.94           H  
ATOM    452  O   VAL A  30      -6.988  14.431  12.806  1.00 97.94           O  
ATOM    453  CG1 VAL A  30      -4.153  12.769  11.210  1.00 97.94           C  
ATOM    454 HG11 VAL A  30      -4.395  12.699  12.270  1.00 97.94           H  
ATOM    455 HG12 VAL A  30      -3.088  12.969  11.091  1.00 97.94           H  
ATOM    456 HG13 VAL A  30      -4.397  11.826  10.721  1.00 97.94           H  
ATOM    457  CG2 VAL A  30      -4.445  14.044   9.117  1.00 97.94           C  
ATOM    458 HG21 VAL A  30      -3.374  14.245   9.117  1.00 97.94           H  
ATOM    459 HG22 VAL A  30      -4.640  13.122   8.569  1.00 97.94           H  
ATOM    460 HG23 VAL A  30      -4.943  14.873   8.615  1.00 97.94           H  
ATOM    461  N   VAL A  31      -7.329  12.246  12.392  1.00 97.20           N  
ATOM    462  H   VAL A  31      -7.236  11.503  11.714  1.00 97.20           H  
ATOM    463  CA  VAL A  31      -7.834  11.881  13.724  1.00 97.20           C  
ATOM    464  HA  VAL A  31      -7.551  12.656  14.436  1.00 97.20           H  
ATOM    465  C   VAL A  31      -7.194  10.579  14.199  1.00 97.20           C  
ATOM    466  CB  VAL A  31      -9.375  11.767  13.752  1.00 97.20           C  
ATOM    467  HB  VAL A  31      -9.677  11.567  14.780  1.00 97.20           H  
ATOM    468  O   VAL A  31      -6.676   9.801  13.398  1.00 97.20           O  
ATOM    469  CG1 VAL A  31     -10.059  13.070  13.319  1.00 97.20           C  
ATOM    470 HG11 VAL A  31      -9.678  13.902  13.911  1.00 97.20           H  
ATOM    471 HG12 VAL A  31      -9.874  13.264  12.263  1.00 97.20           H  
ATOM    472 HG13 VAL A  31     -11.134  12.988  13.479  1.00 97.20           H  
ATOM    473  CG2 VAL A  31      -9.896  10.620  12.880  1.00 97.20           C  
ATOM    474 HG21 VAL A  31      -9.610  10.778  11.840  1.00 97.20           H  
ATOM    475 HG22 VAL A  31      -9.493   9.665  13.219  1.00 97.20           H  
ATOM    476 HG23 VAL A  31     -10.982  10.565  12.956  1.00 97.20           H  
ATOM    477  N   THR A  32      -7.257  10.321  15.501  1.00 97.53           N  
ATOM    478  H   THR A  32      -7.708  10.989  16.110  1.00 97.53           H  
ATOM    479  CA  THR A  32      -6.956   9.003  16.073  1.00 97.53           C  
ATOM    480  HA  THR A  32      -6.411   8.393  15.353  1.00 97.53           H  
ATOM    481  C   THR A  32      -8.275   8.306  16.382  1.00 97.53           C  
ATOM    482  CB  THR A  32      -6.076   9.129  17.321  1.00 97.53           C  
ATOM    483  HB  THR A  32      -6.600   9.703  18.086  1.00 97.53           H  
ATOM    484  O   THR A  32      -9.104   8.863  17.100  1.00 97.53           O  
ATOM    485  CG2 THR A  32      -5.675   7.774  17.896  1.00 97.53           C  
ATOM    486 HG21 THR A  32      -6.557   7.252  18.266  1.00 97.53           H  
ATOM    487 HG22 THR A  32      -5.197   7.169  17.125  1.00 97.53           H  
ATOM    488 HG23 THR A  32      -4.987   7.907  18.730  1.00 97.53           H  
ATOM    489  OG1 THR A  32      -4.870   9.789  16.995  1.00 97.53           O  
ATOM    490  HG1 THR A  32      -4.297   9.682  17.758  1.00 97.53           H  
ATOM    491  N   LEU A  33      -8.484   7.115  15.822  1.00 96.14           N  
ATOM    492  H   LEU A  33      -7.757   6.708  15.251  1.00 96.14           H  
ATOM    493  CA  LEU A  33      -9.672   6.307  16.101  1.00 96.14           C  
ATOM    494  HA  LEU A  33     -10.549   6.954  16.098  1.00 96.14           H  
ATOM    495  C   LEU A  33      -9.583   5.672  17.494  1.00 96.14           C  
ATOM    496  CB  LEU A  33      -9.845   5.229  15.013  1.00 96.14           C  
ATOM    497  HB2 LEU A  33      -8.977   4.571  15.046  1.00 96.14           H  
ATOM    498  HB3 LEU A  33     -10.728   4.636  15.250  1.00 96.14           H  
ATOM    499  O   LEU A  33      -8.499   5.552  18.066  1.00 96.14           O  
ATOM    500  CG  LEU A  33      -9.993   5.759  13.576  1.00 96.14           C  
ATOM    501  HG  LEU A  33      -9.078   6.280  13.293  1.00 96.14           H  
ATOM    502  CD1 LEU A  33     -10.184   4.583  12.617  1.00 96.14           C  
ATOM    503 HD11 LEU A  33     -10.255   4.947  11.592  1.00 96.14           H  
ATOM    504 HD12 LEU A  33      -9.329   3.912  12.691  1.00 96.14           H  
ATOM    505 HD13 LEU A  33     -11.094   4.040  12.871  1.00 96.14           H  
ATOM    506  CD2 LEU A  33     -11.174   6.717  13.415  1.00 96.14           C  
ATOM    507 HD21 LEU A  33     -11.311   6.973  12.364  1.00 96.14           H  
ATOM    508 HD22 LEU A  33     -10.978   7.636  13.967  1.00 96.14           H  
ATOM    509 HD23 LEU A  33     -12.082   6.254  13.801  1.00 96.14           H  
ATOM    510  N   SER A  34     -10.703   5.179  18.018  1.00 94.47           N  
ATOM    511  H   SER A  34     -11.572   5.340  17.530  1.00 94.47           H  
ATOM    512  CA  SER A  34     -10.740   4.431  19.286  1.00 94.47           C  
ATOM    513  HA  SER A  34     -10.346   5.075  20.073  1.00 94.47           H  
ATOM    514  C   SER A  34      -9.882   3.156  19.277  1.00 94.47           C  
ATOM    515  CB  SER A  34     -12.186   4.084  19.637  1.00 94.47           C  
ATOM    516  HB2 SER A  34     -12.783   4.996  19.647  1.00 94.47           H  
ATOM    517  HB3 SER A  34     -12.218   3.632  20.629  1.00 94.47           H  
ATOM    518  O   SER A  34      -9.503   2.659  20.333  1.00 94.47           O  
ATOM    519  OG  SER A  34     -12.722   3.178  18.691  1.00 94.47           O  
ATOM    520  HG  SER A  34     -13.661   3.089  18.872  1.00 94.47           H  
ATOM    521  N   SER A  35      -9.520   2.649  18.092  1.00 93.53           N  
ATOM    522  H   SER A  35      -9.868   3.110  17.264  1.00 93.53           H  
ATOM    523  CA  SER A  35      -8.545   1.566  17.912  1.00 93.53           C  
ATOM    524  HA  SER A  35      -8.781   0.767  18.614  1.00 93.53           H  
ATOM    525  C   SER A  35      -7.090   1.978  18.172  1.00 93.53           C  
ATOM    526  CB  SER A  35      -8.653   1.018  16.484  1.00 93.53           C  
ATOM    527  HB2 SER A  35      -7.959   0.186  16.362  1.00 93.53           H  
ATOM    528  HB3 SER A  35      -9.669   0.663  16.311  1.00 93.53           H  
ATOM    529  O   SER A  35      -6.224   1.110  18.199  1.00 93.53           O  
ATOM    530  OG  SER A  35      -8.346   2.028  15.541  1.00 93.53           O  
ATOM    531  HG  SER A  35      -8.376   1.651  14.658  1.00 93.53           H  
ATOM    532  N   GLY A  36      -6.808   3.276  18.314  1.00 95.81           N  
ATOM    533  H   GLY A  36      -7.576   3.931  18.302  1.00 95.81           H  
ATOM    534  CA  GLY A  36      -5.460   3.843  18.392  1.00 95.81           C  
ATOM    535  HA2 GLY A  36      -4.802   3.145  18.910  1.00 95.81           H  
ATOM    536  HA3 GLY A  36      -5.502   4.767  18.969  1.00 95.81           H  
ATOM    537  C   GLY A  36      -4.832   4.163  17.030  1.00 95.81           C  
ATOM    538  O   GLY A  36      -3.798   4.827  16.980  1.00 95.81           O  
ATOM    539  N   ILE A  37      -5.455   3.752  15.920  1.00 96.53           N  
ATOM    540  H   ILE A  37      -6.315   3.231  16.019  1.00 96.53           H  
ATOM    541  CA  ILE A  37      -4.932   3.999  14.570  1.00 96.53           C  
ATOM    542  HA  ILE A  37      -3.856   3.826  14.595  1.00 96.53           H  
ATOM    543  C   ILE A  37      -5.171   5.464  14.187  1.00 96.53           C  
ATOM    544  CB  ILE A  37      -5.525   3.018  13.530  1.00 96.53           C  
ATOM    545  HB  ILE A  37      -6.598   3.197  13.462  1.00 96.53           H  
ATOM    546  O   ILE A  37      -6.302   5.958  14.220  1.00 96.53           O  
ATOM    547  CG1 ILE A  37      -5.291   1.546  13.952  1.00 96.53           C  
ATOM    548 HG12 ILE A  37      -4.220   1.341  13.978  1.00 96.53           H  
ATOM    549 HG13 ILE A  37      -5.681   1.384  14.957  1.00 96.53           H  
ATOM    550  CG2 ILE A  37      -4.896   3.264  12.142  1.00 96.53           C  
ATOM    551 HG21 ILE A  37      -5.397   2.657  11.388  1.00 96.53           H  
ATOM    552 HG22 ILE A  37      -4.996   4.306  11.837  1.00 96.53           H  
ATOM    553 HG23 ILE A  37      -3.839   2.999  12.158  1.00 96.53           H  
ATOM    554  CD1 ILE A  37      -5.967   0.514  13.039  1.00 96.53           C  
ATOM    555 HD11 ILE A  37      -5.868  -0.476  13.483  1.00 96.53           H  
ATOM    556 HD12 ILE A  37      -5.489   0.496  12.059  1.00 96.53           H  
ATOM    557 HD13 ILE A  37      -7.026   0.749  12.929  1.00 96.53           H  
ATOM    558  N   LYS A  38      -4.102   6.158  13.787  1.00 97.81           N  
ATOM    559  H   LYS A  38      -3.212   5.681  13.787  1.00 97.81           H  
ATOM    560  CA  LYS A  38      -4.159   7.530  13.272  1.00 97.81           C  
ATOM    561  HA  LYS A  38      -4.976   8.053  13.771  1.00 97.81           H  
ATOM    562  C   LYS A  38      -4.452   7.523  11.774  1.00 97.81           C  
ATOM    563  CB  LYS A  38      -2.854   8.255  13.619  1.00 97.81           C  
ATOM    564  HB2 LYS A  38      -2.027   7.787  13.085  1.00 97.81           H  
ATOM    565  HB3 LYS A  38      -2.676   8.154  14.690  1.00 97.81           H  
ATOM    566  O   LYS A  38      -3.634   7.048  10.989  1.00 97.81           O  
ATOM    567  CG  LYS A  38      -2.922   9.747  13.269  1.00 97.81           C  
ATOM    568  HG2 LYS A  38      -3.744  10.210  13.815  1.00 97.81           H  
ATOM    569  HG3 LYS A  38      -3.094   9.872  12.200  1.00 97.81           H  
ATOM    570  CD  LYS A  38      -1.606  10.428  13.661  1.00 97.81           C  
ATOM    571  HD2 LYS A  38      -0.780   9.937  13.145  1.00 97.81           H  
ATOM    572  HD3 LYS A  38      -1.465  10.323  14.737  1.00 97.81           H  
ATOM    573  CE  LYS A  38      -1.640  11.910  13.286  1.00 97.81           C  
ATOM    574  HE2 LYS A  38      -1.735  11.982  12.203  1.00 97.81           H  
ATOM    575  HE3 LYS A  38      -2.525  12.361  13.736  1.00 97.81           H  
ATOM    576  NZ  LYS A  38      -0.416  12.613  13.741  1.00 97.81           N  
ATOM    577  HZ1 LYS A  38      -0.335  12.552  14.746  1.00 97.81           H  
ATOM    578  HZ2 LYS A  38       0.407  12.191  13.335  1.00 97.81           H  
ATOM    579  HZ3 LYS A  38      -0.446  13.589  13.484  1.00 97.81           H  
ATOM    580  N   VAL A  39      -5.580   8.099  11.374  1.00 98.23           N  
ATOM    581  H   VAL A  39      -6.150   8.553  12.073  1.00 98.23           H  
ATOM    582  CA  VAL A  39      -6.103   8.057   9.999  1.00 98.23           C  
ATOM    583  HA  VAL A  39      -5.360   7.603   9.343  1.00 98.23           H  
ATOM    584  C   VAL A  39      -6.392   9.450   9.454  1.00 98.23           C  
ATOM    585  CB  VAL A  39      -7.367   7.183   9.904  1.00 98.23           C  
ATOM    586  HB  VAL A  39      -7.682   7.187   8.860  1.00 98.23           H  
ATOM    587  O   VAL A  39      -6.644  10.384  10.215  1.00 98.23           O  
ATOM    588  CG1 VAL A  39      -7.085   5.731  10.305  1.00 98.23           C  
ATOM    589 HG11 VAL A  39      -6.877   5.669  11.374  1.00 98.23           H  
ATOM    590 HG12 VAL A  39      -7.956   5.114  10.085  1.00 98.23           H  
ATOM    591 HG13 VAL A  39      -6.234   5.349   9.743  1.00 98.23           H  
ATOM    592  CG2 VAL A  39      -8.538   7.717  10.738  1.00 98.23           C  
ATOM    593 HG21 VAL A  39      -8.254   7.791  11.788  1.00 98.23           H  
ATOM    594 HG22 VAL A  39      -9.393   7.049  10.641  1.00 98.23           H  
ATOM    595 HG23 VAL A  39      -8.837   8.703  10.382  1.00 98.23           H  
ATOM    596  N   MET A  40      -6.411   9.584   8.127  1.00 98.58           N  
ATOM    597  H   MET A  40      -6.180   8.782   7.559  1.00 98.58           H  
ATOM    598  CA  MET A  40      -6.997  10.740   7.451  1.00 98.58           C  
ATOM    599  HA  MET A  40      -7.037  11.583   8.139  1.00 98.58           H  
ATOM    600  C   MET A  40      -8.426  10.411   7.016  1.00 98.58           C  
ATOM    601  CB  MET A  40      -6.111  11.155   6.272  1.00 98.58           C  
ATOM    602  HB2 MET A  40      -6.031  10.328   5.567  1.00 98.58           H  
ATOM    603  HB3 MET A  40      -5.116  11.387   6.652  1.00 98.58           H  
ATOM    604  O   MET A  40      -8.643   9.508   6.208  1.00 98.58           O  
ATOM    605  CG  MET A  40      -6.666  12.385   5.545  1.00 98.58           C  
ATOM    606  HG2 MET A  40      -6.808  13.194   6.261  1.00 98.58           H  
ATOM    607  HG3 MET A  40      -7.639  12.132   5.126  1.00 98.58           H  
ATOM    608  SD  MET A  40      -5.604  12.969   4.197  1.00 98.58           S  
ATOM    609  CE  MET A  40      -4.343  13.863   5.147  1.00 98.58           C  
ATOM    610  HE1 MET A  40      -3.936  13.219   5.928  1.00 98.58           H  
ATOM    611  HE2 MET A  40      -4.791  14.740   5.614  1.00 98.58           H  
ATOM    612  HE3 MET A  40      -3.538  14.182   4.485  1.00 98.58           H  
ATOM    613  N   CYS A  41      -9.390  11.167   7.530  1.00 98.57           N  
ATOM    614  H   CYS A  41      -9.142  11.882   8.199  1.00 98.57           H  
ATOM    615  CA  CYS A  41     -10.787  11.071   7.149  1.00 98.57           C  
ATOM    616  HA  CYS A  41     -10.983  10.042   6.847  1.00 98.57           H  
ATOM    617  C   CYS A  41     -11.109  11.996   5.981  1.00 98.57           C  
ATOM    618  CB  CYS A  41     -11.690  11.394   8.342  1.00 98.57           C  
ATOM    619  HB2 CYS A  41     -11.467  12.402   8.689  1.00 98.57           H  
ATOM    620  HB3 CYS A  41     -12.726  11.377   8.003  1.00 98.57           H  
ATOM    621  O   CYS A  41     -10.788  13.184   6.028  1.00 98.57           O  
ATOM    622  SG  CYS A  41     -11.542  10.261   9.740  1.00 98.57           S  
ATOM    623  N   ASP A  42     -11.806  11.470   4.980  1.00 98.57           N  
ATOM    624  H   ASP A  42     -12.026  10.486   5.035  1.00 98.57           H  
ATOM    625  CA  ASP A  42     -12.545  12.259   4.002  1.00 98.57           C  
ATOM    626  HA  ASP A  42     -12.112  13.258   3.952  1.00 98.57           H  
ATOM    627  C   ASP A  42     -13.998  12.402   4.458  1.00 98.57           C  
ATOM    628  CB  ASP A  42     -12.374  11.647   2.617  1.00 98.57           C  
ATOM    629  HB2 ASP A  42     -12.522  10.568   2.657  1.00 98.57           H  
ATOM    630  HB3 ASP A  42     -11.334  11.803   2.330  1.00 98.57           H  
ATOM    631  O   ASP A  42     -14.743  11.423   4.580  1.00 98.57           O  
ATOM    632  CG  ASP A  42     -13.247  12.236   1.512  1.00 98.57           C  
ATOM    633  OD1 ASP A  42     -14.072  13.154   1.745  1.00 98.57           O  
ATOM    634  OD2 ASP A  42     -12.972  11.823   0.368  1.00 98.57           O  
ATOM    635  N   THR A  43     -14.375  13.643   4.759  1.00 98.00           N  
ATOM    636  H   THR A  43     -13.727  14.395   4.574  1.00 98.00           H  
ATOM    637  CA  THR A  43     -15.646  13.979   5.413  1.00 98.00           C  
ATOM    638  HA  THR A  43     -16.043  13.085   5.893  1.00 98.00           H  
ATOM    639  C   THR A  43     -16.720  14.459   4.438  1.00 98.00           C  
ATOM    640  CB  THR A  43     -15.442  15.023   6.521  1.00 98.00           C  
ATOM    641  HB  THR A  43     -16.373  15.127   7.078  1.00 98.00           H  
ATOM    642  O   THR A  43     -17.827  14.764   4.879  1.00 98.00           O  
ATOM    643  CG2 THR A  43     -14.340  14.624   7.503  1.00 98.00           C  
ATOM    644 HG21 THR A  43     -13.364  14.673   7.021  1.00 98.00           H  
ATOM    645 HG22 THR A  43     -14.520  13.609   7.860  1.00 98.00           H  
ATOM    646 HG23 THR A  43     -14.358  15.293   8.363  1.00 98.00           H  
ATOM    647  OG1 THR A  43     -15.133  16.262   5.927  1.00 98.00           O  
ATOM    648  HG1 THR A  43     -14.328  16.634   6.294  1.00 98.00           H  
ATOM    649  N   LYS A  44     -16.425  14.538   3.130  1.00 97.54           N  
ATOM    650  H   LYS A  44     -15.519  14.208   2.828  1.00 97.54           H  
ATOM    651  CA  LYS A  44     -17.322  15.163   2.138  1.00 97.54           C  
ATOM    652  HA  LYS A  44     -18.291  15.363   2.596  1.00 97.54           H  
ATOM    653  C   LYS A  44     -17.637  14.275   0.946  1.00 97.54           C  
ATOM    654  CB  LYS A  44     -16.735  16.497   1.638  1.00 97.54           C  
ATOM    655  HB2 LYS A  44     -17.438  16.955   0.943  1.00 97.54           H  
ATOM    656  HB3 LYS A  44     -15.814  16.292   1.092  1.00 97.54           H  
ATOM    657  O   LYS A  44     -18.786  14.250   0.508  1.00 97.54           O  
ATOM    658  CG  LYS A  44     -16.410  17.513   2.737  1.00 97.54           C  
ATOM    659  HG2 LYS A  44     -15.972  18.390   2.261  1.00 97.54           H  
ATOM    660  HG3 LYS A  44     -15.670  17.070   3.404  1.00 97.54           H  
ATOM    661  CD  LYS A  44     -17.606  17.981   3.571  1.00 97.54           C  
ATOM    662  HD2 LYS A  44     -18.148  17.115   3.951  1.00 97.54           H  
ATOM    663  HD3 LYS A  44     -18.274  18.586   2.959  1.00 97.54           H  
ATOM    664  CE  LYS A  44     -17.065  18.797   4.748  1.00 97.54           C  
ATOM    665  HE2 LYS A  44     -16.184  18.281   5.129  1.00 97.54           H  
ATOM    666  HE3 LYS A  44     -16.741  19.779   4.405  1.00 97.54           H  
ATOM    667  NZ  LYS A  44     -18.064  18.891   5.836  1.00 97.54           N  
ATOM    668  HZ1 LYS A  44     -18.474  17.979   5.985  1.00 97.54           H  
ATOM    669  HZ2 LYS A  44     -18.787  19.563   5.620  1.00 97.54           H  
ATOM    670  HZ3 LYS A  44     -17.601  19.126   6.702  1.00 97.54           H  
ATOM    671  N   THR A  45     -16.653  13.562   0.399  1.00 97.71           N  
ATOM    672  H   THR A  45     -15.733  13.565   0.816  1.00 97.71           H  
ATOM    673  CA  THR A  45     -16.853  12.799  -0.839  1.00 97.71           C  
ATOM    674  HA  THR A  45     -17.246  13.476  -1.598  1.00 97.71           H  
ATOM    675  C   THR A  45     -17.877  11.687  -0.616  1.00 97.71           C  
ATOM    676  CB  THR A  45     -15.526  12.230  -1.355  1.00 97.71           C  
ATOM    677  HB  THR A  45     -15.122  11.544  -0.611  1.00 97.71           H  
ATOM    678  O   THR A  45     -17.748  10.909   0.326  1.00 97.71           O  
ATOM    679  CG2 THR A  45     -15.681  11.485  -2.679  1.00 97.71           C  
ATOM    680 HG21 THR A  45     -16.280  10.587  -2.528  1.00 97.71           H  
ATOM    681 HG22 THR A  45     -14.698  11.182  -3.039  1.00 97.71           H  
ATOM    682 HG23 THR A  45     -16.159  12.120  -3.424  1.00 97.71           H  
ATOM    683  OG1 THR A  45     -14.618  13.288  -1.607  1.00 97.71           O  
ATOM    684  HG1 THR A  45     -14.863  13.683  -2.447  1.00 97.71           H  
ATOM    685  N   ASP A  46     -18.903  11.613  -1.471  1.00 96.54           N  
ATOM    686  H   ASP A  46     -18.968  12.296  -2.212  1.00 96.54           H  
ATOM    687  CA  ASP A  46     -19.977  10.609  -1.380  1.00 96.54           C  
ATOM    688  HA  ASP A  46     -20.782  10.930  -2.041  1.00 96.54           H  
ATOM    689  C   ASP A  46     -20.611  10.518   0.028  1.00 96.54           C  
ATOM    690  CB  ASP A  46     -19.474   9.259  -1.930  1.00 96.54           C  
ATOM    691  HB2 ASP A  46     -18.665   8.885  -1.302  1.00 96.54           H  
ATOM    692  HB3 ASP A  46     -19.078   9.406  -2.935  1.00 96.54           H  
ATOM    693  O   ASP A  46     -20.761   9.441   0.598  1.00 96.54           O  
ATOM    694  CG  ASP A  46     -20.599   8.221  -1.993  1.00 96.54           C  
ATOM    695  OD1 ASP A  46     -21.625   8.555  -2.620  1.00 96.54           O  
ATOM    696  OD2 ASP A  46     -20.433   7.126  -1.394  1.00 96.54           O  
ATOM    697  N   GLY A  47     -20.898  11.661   0.659  1.00 95.64           N  
ATOM    698  H   GLY A  47     -20.676  12.534   0.203  1.00 95.64           H  
ATOM    699  CA  GLY A  47     -21.464  11.708   2.016  1.00 95.64           C  
ATOM    700  HA2 GLY A  47     -22.220  10.931   2.120  1.00 95.64           H  
ATOM    701  HA3 GLY A  47     -21.949  12.673   2.159  1.00 95.64           H  
ATOM    702  C   GLY A  47     -20.444  11.528   3.150  1.00 95.64           C  
ATOM    703  O   GLY A  47     -20.827  11.534   4.316  1.00 95.64           O  
ATOM    704  N   GLY A  48     -19.152  11.407   2.831  1.00 97.25           N  
ATOM    705  H   GLY A  48     -18.907  11.332   1.854  1.00 97.25           H  
ATOM    706  CA  GLY A  48     -18.071  11.368   3.811  1.00 97.25           C  
ATOM    707  HA2 GLY A  48     -17.121  11.549   3.308  1.00 97.25           H  
ATOM    708  HA3 GLY A  48     -18.233  12.168   4.534  1.00 97.25           H  
ATOM    709  C   GLY A  48     -17.971  10.053   4.583  1.00 97.25           C  
ATOM    710  O   GLY A  48     -18.504   9.013   4.192  1.00 97.25           O  
ATOM    711  N   GLY A  49     -17.237  10.088   5.691  1.00 97.57           N  
ATOM    712  H   GLY A  49     -16.785  10.955   5.943  1.00 97.57           H  
ATOM    713  CA  GLY A  49     -17.043   8.923   6.549  1.00 97.57           C  
ATOM    714  HA2 GLY A  49     -16.724   9.295   7.523  1.00 97.57           H  
ATOM    715  HA3 GLY A  49     -17.988   8.393   6.672  1.00 97.57           H  
ATOM    716  C   GLY A  49     -15.988   7.936   6.055  1.00 97.57           C  
ATOM    717  O   GLY A  49     -15.971   6.788   6.494  1.00 97.57           O  
ATOM    718  N   TRP A  50     -15.117   8.361   5.142  1.00 98.58           N  
ATOM    719  H   TRP A  50     -15.154   9.328   4.853  1.00 98.58           H  
ATOM    720  CA  TRP A  50     -14.107   7.504   4.531  1.00 98.58           C  
ATOM    721  HA  TRP A  50     -14.434   6.465   4.564  1.00 98.58           H  
ATOM    722  C   TRP A  50     -12.762   7.616   5.245  1.00 98.58           C  
ATOM    723  CB  TRP A  50     -13.944   7.905   3.072  1.00 98.58           C  
ATOM    724  HB2 TRP A  50     -13.641   8.951   3.046  1.00 98.58           H  
ATOM    725  HB3 TRP A  50     -13.146   7.299   2.643  1.00 98.58           H  
ATOM    726  O   TRP A  50     -12.299   8.719   5.513  1.00 98.58           O  
ATOM    727  CG  TRP A  50     -15.141   7.761   2.201  1.00 98.58           C  
ATOM    728  CD1 TRP A  50     -15.990   8.750   1.848  1.00 98.58           C  
ATOM    729  HD1 TRP A  50     -15.912   9.782   2.157  1.00 98.58           H  
ATOM    730  CD2 TRP A  50     -15.603   6.568   1.513  1.00 98.58           C  
ATOM    731  CE2 TRP A  50     -16.773   6.898   0.772  1.00 98.58           C  
ATOM    732  CE3 TRP A  50     -15.120   5.248   1.417  1.00 98.58           C  
ATOM    733  HE3 TRP A  50     -14.214   4.986   1.943  1.00 98.58           H  
ATOM    734  NE1 TRP A  50     -16.967   8.240   1.020  1.00 98.58           N  
ATOM    735  HE1 TRP A  50     -17.688   8.823   0.619  1.00 98.58           H  
ATOM    736  CH2 TRP A  50     -16.919   4.649  -0.109  1.00 98.58           C  
ATOM    737  HH2 TRP A  50     -17.386   3.932  -0.767  1.00 98.58           H  
ATOM    738  CZ2 TRP A  50     -17.434   5.954  -0.023  1.00 98.58           C  
ATOM    739  HZ2 TRP A  50     -18.300   6.242  -0.599  1.00 98.58           H  
ATOM    740  CZ3 TRP A  50     -15.771   4.292   0.620  1.00 98.58           C  
ATOM    741  HZ3 TRP A  50     -15.360   3.298   0.530  1.00 98.58           H  
ATOM    742  N   ILE A  51     -12.099   6.486   5.477  1.00 98.57           N  
ATOM    743  H   ILE A  51     -12.550   5.618   5.225  1.00 98.57           H  
ATOM    744  CA  ILE A  51     -10.694   6.406   5.888  1.00 98.57           C  
ATOM    745  HA  ILE A  51     -10.415   7.297   6.450  1.00 98.57           H  
ATOM    746  C   ILE A  51      -9.839   6.326   4.627  1.00 98.57           C  
ATOM    747  CB  ILE A  51     -10.466   5.163   6.780  1.00 98.57           C  
ATOM    748  HB  ILE A  51     -10.834   4.288   6.244  1.00 98.57           H  
ATOM    749  O   ILE A  51      -9.905   5.329   3.910  1.00 98.57           O  
ATOM    750  CG1 ILE A  51     -11.242   5.265   8.110  1.00 98.57           C  
ATOM    751 HG12 ILE A  51     -12.255   5.621   7.920  1.00 98.57           H  
ATOM    752 HG13 ILE A  51     -10.735   5.976   8.762  1.00 98.57           H  
ATOM    753  CG2 ILE A  51      -8.960   4.965   7.040  1.00 98.57           C  
ATOM    754 HG21 ILE A  51      -8.456   4.644   6.128  1.00 98.57           H  
ATOM    755 HG22 ILE A  51      -8.513   5.903   7.370  1.00 98.57           H  
ATOM    756 HG23 ILE A  51      -8.787   4.195   7.792  1.00 98.57           H  
ATOM    757  CD1 ILE A  51     -11.370   3.937   8.863  1.00 98.57           C  
ATOM    758 HD11 ILE A  51     -10.394   3.596   9.208  1.00 98.57           H  
ATOM    759 HD12 ILE A  51     -12.012   4.077   9.733  1.00 98.57           H  
ATOM    760 HD13 ILE A  51     -11.813   3.181   8.216  1.00 98.57           H  
ATOM    761  N   ILE A  52      -9.020   7.340   4.354  1.00 98.82           N  
ATOM    762  H   ILE A  52      -8.976   8.115   5.000  1.00 98.82           H  
ATOM    763  CA  ILE A  52      -8.032   7.284   3.271  1.00 98.82           C  
ATOM    764  HA  ILE A  52      -8.469   6.774   2.412  1.00 98.82           H  
ATOM    765  C   ILE A  52      -6.839   6.469   3.755  1.00 98.82           C  
ATOM    766  CB  ILE A  52      -7.606   8.691   2.814  1.00 98.82           C  
ATOM    767  HB  ILE A  52      -7.173   9.220   3.663  1.00 98.82           H  
ATOM    768  O   ILE A  52      -6.237   6.805   4.776  1.00 98.82           O  
ATOM    769  CG1 ILE A  52      -8.818   9.486   2.293  1.00 98.82           C  
ATOM    770 HG12 ILE A  52      -9.678   9.367   2.953  1.00 98.82           H  
ATOM    771 HG13 ILE A  52      -9.096   9.109   1.309  1.00 98.82           H  
ATOM    772  CG2 ILE A  52      -6.557   8.580   1.686  1.00 98.82           C  
ATOM    773 HG21 ILE A  52      -6.977   8.049   0.832  1.00 98.82           H  
ATOM    774 HG22 ILE A  52      -5.670   8.043   2.022  1.00 98.82           H  
ATOM    775 HG23 ILE A  52      -6.231   9.566   1.356  1.00 98.82           H  
ATOM    776  CD1 ILE A  52      -8.541  10.981   2.183  1.00 98.82           C  
ATOM    777 HD11 ILE A  52      -8.529  11.419   3.181  1.00 98.82           H  
ATOM    778 HD12 ILE A  52      -7.596  11.188   1.681  1.00 98.82           H  
ATOM    779 HD13 ILE A  52      -9.340  11.427   1.590  1.00 98.82           H  
ATOM    780  N   PHE A  53      -6.485   5.420   3.014  1.00 98.74           N  
ATOM    781  H   PHE A  53      -7.015   5.214   2.179  1.00 98.74           H  
ATOM    782  CA  PHE A  53      -5.328   4.584   3.331  1.00 98.74           C  
ATOM    783  HA  PHE A  53      -4.925   4.908   4.291  1.00 98.74           H  
ATOM    784  C   PHE A  53      -4.183   4.716   2.326  1.00 98.74           C  
ATOM    785  CB  PHE A  53      -5.761   3.130   3.506  1.00 98.74           C  
ATOM    786  HB2 PHE A  53      -6.593   3.085   4.209  1.00 98.74           H  
ATOM    787  HB3 PHE A  53      -4.935   2.576   3.953  1.00 98.74           H  
ATOM    788  O   PHE A  53      -3.063   4.323   2.632  1.00 98.74           O  
ATOM    789  CG  PHE A  53      -6.140   2.432   2.221  1.00 98.74           C  
ATOM    790  CD1 PHE A  53      -7.491   2.341   1.854  1.00 98.74           C  
ATOM    791  HD1 PHE A  53      -8.253   2.796   2.469  1.00 98.74           H  
ATOM    792  CD2 PHE A  53      -5.147   1.860   1.403  1.00 98.74           C  
ATOM    793  HD2 PHE A  53      -4.103   1.936   1.672  1.00 98.74           H  
ATOM    794  CE1 PHE A  53      -7.848   1.638   0.695  1.00 98.74           C  
ATOM    795  HE1 PHE A  53      -8.890   1.562   0.419  1.00 98.74           H  
ATOM    796  CE2 PHE A  53      -5.507   1.153   0.245  1.00 98.74           C  
ATOM    797  HE2 PHE A  53      -4.746   0.692  -0.367  1.00 98.74           H  
ATOM    798  CZ  PHE A  53      -6.863   1.018  -0.091  1.00 98.74           C  
ATOM    799  HZ  PHE A  53      -7.148   0.435  -0.955  1.00 98.74           H  
ATOM    800  N   GLN A  54      -4.439   5.279   1.149  1.00 98.81           N  
ATOM    801  H   GLN A  54      -5.388   5.550   0.934  1.00 98.81           H  
ATOM    802  CA  GLN A  54      -3.418   5.595   0.158  1.00 98.81           C  
ATOM    803  HA  GLN A  54      -2.447   5.659   0.650  1.00 98.81           H  
ATOM    804  C   GLN A  54      -3.744   6.946  -0.460  1.00 98.81           C  
ATOM    805  CB  GLN A  54      -3.366   4.473  -0.887  1.00 98.81           C  
ATOM    806  HB2 GLN A  54      -3.272   3.525  -0.356  1.00 98.81           H  
ATOM    807  HB3 GLN A  54      -4.295   4.450  -1.456  1.00 98.81           H  
ATOM    808  O   GLN A  54      -4.907   7.206  -0.783  1.00 98.81           O  
ATOM    809  CG  GLN A  54      -2.181   4.575  -1.853  1.00 98.81           C  
ATOM    810  HG2 GLN A  54      -1.325   5.015  -1.343  1.00 98.81           H  
ATOM    811  HG3 GLN A  54      -1.913   3.557  -2.134  1.00 98.81           H  
ATOM    812  CD  GLN A  54      -2.438   5.347  -3.146  1.00 98.81           C  
ATOM    813  NE2 GLN A  54      -1.605   5.114  -4.131  1.00 98.81           N  
ATOM    814 HE21 GLN A  54      -1.781   5.545  -5.027  1.00 98.81           H  
ATOM    815 HE22 GLN A  54      -0.923   4.376  -4.034  1.00 98.81           H  
ATOM    816  OE1 GLN A  54      -3.349   6.150  -3.298  1.00 98.81           O  
ATOM    817  N   ARG A  55      -2.733   7.807  -0.605  1.00 98.82           N  
ATOM    818  H   ARG A  55      -1.826   7.547  -0.244  1.00 98.82           H  
ATOM    819  CA  ARG A  55      -2.896   9.121  -1.228  1.00 98.82           C  
ATOM    820  HA  ARG A  55      -3.737   9.067  -1.920  1.00 98.82           H  
ATOM    821  C   ARG A  55      -1.668   9.528  -2.030  1.00 98.82           C  
ATOM    822  CB  ARG A  55      -3.237  10.139  -0.135  1.00 98.82           C  
ATOM    823  HB2 ARG A  55      -4.109   9.784   0.413  1.00 98.82           H  
ATOM    824  HB3 ARG A  55      -2.402  10.229   0.560  1.00 98.82           H  
ATOM    825  O   ARG A  55      -0.563   9.544  -1.486  1.00 98.82           O  
ATOM    826  CG  ARG A  55      -3.548  11.509  -0.736  1.00 98.82           C  
ATOM    827  HG2 ARG A  55      -2.623  11.941  -1.117  1.00 98.82           H  
ATOM    828  HG3 ARG A  55      -4.254  11.402  -1.560  1.00 98.82           H  
ATOM    829  CD  ARG A  55      -4.146  12.430   0.323  1.00 98.82           C  
ATOM    830  HD2 ARG A  55      -3.444  12.530   1.151  1.00 98.82           H  
ATOM    831  HD3 ARG A  55      -5.070  11.980   0.685  1.00 98.82           H  
ATOM    832  NE  ARG A  55      -4.429  13.753  -0.249  1.00 98.82           N  
ATOM    833  HE  ARG A  55      -4.026  13.940  -1.156  1.00 98.82           H  
ATOM    834  NH1 ARG A  55      -5.781  14.500   1.434  1.00 98.82           N  
ATOM    835 HH11 ARG A  55      -6.394  15.203   1.820  1.00 98.82           H  
ATOM    836 HH12 ARG A  55      -5.650  13.609   1.892  1.00 98.82           H  
ATOM    837  NH2 ARG A  55      -5.480  15.771  -0.371  1.00 98.82           N  
ATOM    838 HH21 ARG A  55      -6.156  16.426  -0.005  1.00 98.82           H  
ATOM    839 HH22 ARG A  55      -5.115  15.888  -1.306  1.00 98.82           H  
ATOM    840  CZ  ARG A  55      -5.233  14.660   0.266  1.00 98.82           C  
ATOM    841  N   ARG A  56      -1.886   9.912  -3.290  1.00 98.54           N  
ATOM    842  H   ARG A  56      -2.833   9.832  -3.632  1.00 98.54           H  
ATOM    843  CA  ARG A  56      -0.883  10.419  -4.238  1.00 98.54           C  
ATOM    844  HA  ARG A  56       0.061  10.607  -3.726  1.00 98.54           H  
ATOM    845  C   ARG A  56      -1.381  11.728  -4.843  1.00 98.54           C  
ATOM    846  CB  ARG A  56      -0.637   9.404  -5.362  1.00 98.54           C  
ATOM    847  HB2 ARG A  56       0.262   9.713  -5.895  1.00 98.54           H  
ATOM    848  HB3 ARG A  56      -1.484   9.425  -6.048  1.00 98.54           H  
ATOM    849  O   ARG A  56      -2.474  11.759  -5.405  1.00 98.54           O  
ATOM    850  CG  ARG A  56      -0.444   7.953  -4.947  1.00 98.54           C  
ATOM    851  HG2 ARG A  56      -1.325   7.637  -4.388  1.00 98.54           H  
ATOM    852  HG3 ARG A  56      -0.372   7.341  -5.847  1.00 98.54           H  
ATOM    853  CD  ARG A  56       0.783   7.720  -4.077  1.00 98.54           C  
ATOM    854  HD2 ARG A  56       0.832   6.657  -3.845  1.00 98.54           H  
ATOM    855  HD3 ARG A  56       0.667   8.265  -3.140  1.00 98.54           H  
ATOM    856  NE  ARG A  56       2.038   8.143  -4.718  1.00 98.54           N  
ATOM    857  HE  ARG A  56       2.463   8.992  -4.375  1.00 98.54           H  
ATOM    858  NH1 ARG A  56       2.283   6.352  -6.161  1.00 98.54           N  
ATOM    859 HH11 ARG A  56       2.866   5.871  -6.831  1.00 98.54           H  
ATOM    860 HH12 ARG A  56       1.338   6.033  -6.003  1.00 98.54           H  
ATOM    861  NH2 ARG A  56       3.922   7.811  -5.943  1.00 98.54           N  
ATOM    862 HH21 ARG A  56       4.417   7.212  -6.588  1.00 98.54           H  
ATOM    863 HH22 ARG A  56       4.370   8.583  -5.470  1.00 98.54           H  
ATOM    864  CZ  ARG A  56       2.728   7.438  -5.593  1.00 98.54           C  
ATOM    865  N   ILE A  57      -0.620  12.807  -4.698  1.00 97.88           N  
ATOM    866  H   ILE A  57       0.318  12.659  -4.355  1.00 97.88           H  
ATOM    867  CA  ILE A  57      -1.042  14.161  -5.099  1.00 97.88           C  
ATOM    868  HA  ILE A  57      -1.776  14.077  -5.900  1.00 97.88           H  
ATOM    869  C   ILE A  57       0.081  15.035  -5.665  1.00 97.88           C  
ATOM    870  CB  ILE A  57      -1.718  14.908  -3.921  1.00 97.88           C  
ATOM    871  HB  ILE A  57      -2.042  15.875  -4.307  1.00 97.88           H  
ATOM    872  O   ILE A  57      -0.212  16.055  -6.282  1.00 97.88           O  
ATOM    873  CG1 ILE A  57      -0.759  15.166  -2.739  1.00 97.88           C  
ATOM    874 HG12 ILE A  57       0.154  15.628  -3.117  1.00 97.88           H  
ATOM    875 HG13 ILE A  57      -0.492  14.224  -2.260  1.00 97.88           H  
ATOM    876  CG2 ILE A  57      -2.974  14.183  -3.419  1.00 97.88           C  
ATOM    877 HG21 ILE A  57      -3.591  14.862  -2.831  1.00 97.88           H  
ATOM    878 HG22 ILE A  57      -2.687  13.312  -2.830  1.00 97.88           H  
ATOM    879 HG23 ILE A  57      -3.555  13.832  -4.273  1.00 97.88           H  
ATOM    880  CD1 ILE A  57      -1.329  16.116  -1.682  1.00 97.88           C  
ATOM    881 HD11 ILE A  57      -2.091  15.612  -1.088  1.00 97.88           H  
ATOM    882 HD12 ILE A  57      -1.759  16.994  -2.164  1.00 97.88           H  
ATOM    883 HD13 ILE A  57      -0.519  16.444  -1.031  1.00 97.88           H  
ATOM    884  N   ASN A  58       1.352  14.727  -5.396  1.00 96.60           N  
ATOM    885  H   ASN A  58       1.561  13.844  -4.953  1.00 96.60           H  
ATOM    886  CA  ASN A  58       2.456  15.634  -5.723  1.00 96.60           C  
ATOM    887  HA  ASN A  58       2.219  16.123  -6.668  1.00 96.60           H  
ATOM    888  C   ASN A  58       3.814  14.955  -5.966  1.00 96.60           C  
ATOM    889  CB  ASN A  58       2.541  16.732  -4.637  1.00 96.60           C  
ATOM    890  HB2 ASN A  58       1.596  17.276  -4.624  1.00 96.60           H  
ATOM    891  HB3 ASN A  58       3.323  17.440  -4.912  1.00 96.60           H  
ATOM    892  O   ASN A  58       4.758  15.649  -6.339  1.00 96.60           O  
ATOM    893  CG  ASN A  58       2.839  16.226  -3.234  1.00 96.60           C  
ATOM    894  ND2 ASN A  58       2.390  16.935  -2.220  1.00 96.60           N  
ATOM    895 HD21 ASN A  58       1.725  17.675  -2.392  1.00 96.60           H  
ATOM    896 HD22 ASN A  58       2.477  16.522  -1.302  1.00 96.60           H  
ATOM    897  OD1 ASN A  58       3.492  15.225  -3.018  1.00 96.60           O  
ATOM    898  N   GLY A  59       3.932  13.640  -5.767  1.00 97.36           N  
ATOM    899  H   GLY A  59       3.145  13.122  -5.404  1.00 97.36           H  
ATOM    900  CA  GLY A  59       5.158  12.877  -5.998  1.00 97.36           C  
ATOM    901  HA2 GLY A  59       5.546  13.106  -6.991  1.00 97.36           H  
ATOM    902  HA3 GLY A  59       4.913  11.816  -5.949  1.00 97.36           H  
ATOM    903  C   GLY A  59       6.286  13.135  -5.003  1.00 97.36           C  
ATOM    904  O   GLY A  59       7.434  12.820  -5.306  1.00 97.36           O  
ATOM    905  N   LYS A  60       6.003  13.729  -3.837  1.00 98.02           N  
ATOM    906  H   LYS A  60       5.029  13.890  -3.624  1.00 98.02           H  
ATOM    907  CA  LYS A  60       7.022  14.027  -2.816  1.00 98.02           C  
ATOM    908  HA  LYS A  60       7.946  14.315  -3.316  1.00 98.02           H  
ATOM    909  C   LYS A  60       7.390  12.821  -1.957  1.00 98.02           C  
ATOM    910  CB  LYS A  60       6.560  15.182  -1.926  1.00 98.02           C  
ATOM    911  HB2 LYS A  60       7.253  15.281  -1.091  1.00 98.02           H  
ATOM    912  HB3 LYS A  60       5.573  14.952  -1.525  1.00 98.02           H  
ATOM    913  O   LYS A  60       8.394  12.880  -1.250  1.00 98.02           O  
ATOM    914  CG  LYS A  60       6.529  16.512  -2.684  1.00 98.02           C  
ATOM    915  HG2 LYS A  60       7.525  16.729  -3.068  1.00 98.02           H  
ATOM    916  HG3 LYS A  60       5.833  16.453  -3.522  1.00 98.02           H  
ATOM    917  CD  LYS A  60       6.096  17.629  -1.734  1.00 98.02           C  
ATOM    918  HD2 LYS A  60       6.796  17.681  -0.900  1.00 98.02           H  
ATOM    919  HD3 LYS A  60       5.098  17.407  -1.355  1.00 98.02           H  
ATOM    920  CE  LYS A  60       6.082  18.960  -2.486  1.00 98.02           C  
ATOM    921  HE2 LYS A  60       5.394  18.870  -3.326  1.00 98.02           H  
ATOM    922  HE3 LYS A  60       7.078  19.141  -2.890  1.00 98.02           H  
ATOM    923  NZ  LYS A  60       5.671  20.070  -1.594  1.00 98.02           N  
ATOM    924  HZ1 LYS A  60       6.323  20.163  -0.829  1.00 98.02           H  
ATOM    925  HZ2 LYS A  60       5.644  20.940  -2.107  1.00 98.02           H  
ATOM    926  HZ3 LYS A  60       4.753  19.886  -1.216  1.00 98.02           H  
ATOM    927  N   VAL A  61       6.597  11.752  -1.982  1.00 98.42           N  
ATOM    928  H   VAL A  61       5.760  11.786  -2.547  1.00 98.42           H  
ATOM    929  CA  VAL A  61       6.885  10.516  -1.248  1.00 98.42           C  
ATOM    930  HA  VAL A  61       7.750  10.674  -0.604  1.00 98.42           H  
ATOM    931  C   VAL A  61       7.260   9.409  -2.227  1.00 98.42           C  
ATOM    932  CB  VAL A  61       5.711  10.146  -0.326  1.00 98.42           C  
ATOM    933  HB  VAL A  61       4.793  10.090  -0.911  1.00 98.42           H  
ATOM    934  O   VAL A  61       6.552   9.148  -3.200  1.00 98.42           O  
ATOM    935  CG1 VAL A  61       5.919   8.806   0.389  1.00 98.42           C  
ATOM    936 HG11 VAL A  61       5.952   7.993  -0.336  1.00 98.42           H  
ATOM    937 HG12 VAL A  61       6.848   8.818   0.959  1.00 98.42           H  
ATOM    938 HG13 VAL A  61       5.083   8.613   1.061  1.00 98.42           H  
ATOM    939  CG2 VAL A  61       5.552  11.224   0.758  1.00 98.42           C  
ATOM    940 HG21 VAL A  61       6.480  11.330   1.321  1.00 98.42           H  
ATOM    941 HG22 VAL A  61       4.750  10.945   1.442  1.00 98.42           H  
ATOM    942 HG23 VAL A  61       5.302  12.182   0.302  1.00 98.42           H  
ATOM    943  N   ASN A  62       8.379   8.732  -1.954  1.00 98.26           N  
ATOM    944  H   ASN A  62       8.922   8.987  -1.141  1.00 98.26           H  
ATOM    945  CA  ASN A  62       8.762   7.535  -2.693  1.00 98.26           C  
ATOM    946  HA  ASN A  62       8.618   7.723  -3.757  1.00 98.26           H  
ATOM    947  C   ASN A  62       7.857   6.362  -2.284  1.00 98.26           C  
ATOM    948  CB  ASN A  62      10.252   7.211  -2.467  1.00 98.26           C  
ATOM    949  HB2 ASN A  62      10.435   7.049  -1.405  1.00 98.26           H  
ATOM    950  HB3 ASN A  62      10.872   8.037  -2.813  1.00 98.26           H  
ATOM    951  O   ASN A  62       7.840   5.985  -1.112  1.00 98.26           O  
ATOM    952  CG  ASN A  62      10.649   5.957  -3.234  1.00 98.26           C  
ATOM    953  ND2 ASN A  62      11.628   5.217  -2.776  1.00 98.26           N  
ATOM    954 HD21 ASN A  62      11.684   4.278  -3.144  1.00 98.26           H  
ATOM    955 HD22 ASN A  62      12.062   5.415  -1.886  1.00 98.26           H  
ATOM    956  OD1 ASN A  62      10.035   5.615  -4.232  1.00 98.26           O  
ATOM    957  N   PHE A  63       7.135   5.792  -3.251  1.00 98.64           N  
ATOM    958  H   PHE A  63       7.229   6.160  -4.186  1.00 98.64           H  
ATOM    959  CA  PHE A  63       6.293   4.601  -3.074  1.00 98.64           C  
ATOM    960  HA  PHE A  63       6.077   4.467  -2.015  1.00 98.64           H  
ATOM    961  C   PHE A  63       6.987   3.303  -3.510  1.00 98.64           C  
ATOM    962  CB  PHE A  63       4.954   4.795  -3.802  1.00 98.64           C  
ATOM    963  HB2 PHE A  63       4.563   3.812  -4.063  1.00 98.64           H  
ATOM    964  HB3 PHE A  63       5.108   5.336  -4.736  1.00 98.64           H  
ATOM    965  O   PHE A  63       6.468   2.221  -3.247  1.00 98.64           O  
ATOM    966  CG  PHE A  63       3.895   5.493  -2.972  1.00 98.64           C  
ATOM    967  CD1 PHE A  63       2.743   4.790  -2.576  1.00 98.64           C  
ATOM    968  HD1 PHE A  63       2.609   3.759  -2.867  1.00 98.64           H  
ATOM    969  CD2 PHE A  63       4.073   6.824  -2.556  1.00 98.64           C  
ATOM    970  HD2 PHE A  63       4.958   7.368  -2.853  1.00 98.64           H  
ATOM    971  CE1 PHE A  63       1.782   5.412  -1.764  1.00 98.64           C  
ATOM    972  HE1 PHE A  63       0.914   4.854  -1.447  1.00 98.64           H  
ATOM    973  CE2 PHE A  63       3.112   7.449  -1.744  1.00 98.64           C  
ATOM    974  HE2 PHE A  63       3.255   8.471  -1.427  1.00 98.64           H  
ATOM    975  CZ  PHE A  63       1.965   6.742  -1.348  1.00 98.64           C  
ATOM    976  HZ  PHE A  63       1.219   7.227  -0.736  1.00 98.64           H  
ATOM    977  N   TYR A  64       8.171   3.374  -4.122  1.00 98.65           N  
ATOM    978  H   TYR A  64       8.604   4.274  -4.276  1.00 98.65           H  
ATOM    979  CA  TYR A  64       8.994   2.195  -4.366  1.00 98.65           C  
ATOM    980  HA  TYR A  64       8.343   1.362  -4.631  1.00 98.65           H  
ATOM    981  C   TYR A  64       9.725   1.817  -3.070  1.00 98.65           C  
ATOM    982  CB  TYR A  64       9.923   2.453  -5.557  1.00 98.65           C  
ATOM    983  HB2 TYR A  64       9.327   2.817  -6.393  1.00 98.65           H  
ATOM    984  HB3 TYR A  64      10.644   3.229  -5.300  1.00 98.65           H  
ATOM    985  O   TYR A  64      10.862   2.232  -2.844  1.00 98.65           O  
ATOM    986  CG  TYR A  64      10.651   1.209  -6.018  1.00 98.65           C  
ATOM    987  CD1 TYR A  64      12.057   1.145  -5.978  1.00 98.65           C  
ATOM    988  HD1 TYR A  64      12.622   1.978  -5.586  1.00 98.65           H  
ATOM    989  CD2 TYR A  64       9.910   0.104  -6.475  1.00 98.65           C  
ATOM    990  HD2 TYR A  64       8.830   0.134  -6.477  1.00 98.65           H  
ATOM    991  CE1 TYR A  64      12.723  -0.021  -6.403  1.00 98.65           C  
ATOM    992  HE1 TYR A  64      13.799  -0.081  -6.343  1.00 98.65           H  
ATOM    993  CE2 TYR A  64      10.572  -1.050  -6.926  1.00 98.65           C  
ATOM    994  HE2 TYR A  64      10.010  -1.902  -7.277  1.00 98.65           H  
ATOM    995  OH  TYR A  64      12.607  -2.227  -7.343  1.00 98.65           O  
ATOM    996  HH  TYR A  64      13.462  -2.370  -6.930  1.00 98.65           H  
ATOM    997  CZ  TYR A  64      11.977  -1.117  -6.886  1.00 98.65           C  
ATOM    998  N   GLN A  65       9.000   1.118  -2.194  1.00 98.71           N  
ATOM    999  H   GLN A  65       8.080   0.824  -2.490  1.00 98.71           H  
ATOM   1000  CA  GLN A  65       9.396   0.719  -0.839  1.00 98.71           C  
ATOM   1001  HA  GLN A  65      10.436   0.994  -0.665  1.00 98.71           H  
ATOM   1002  C   GLN A  65       9.286  -0.804  -0.656  1.00 98.71           C  
ATOM   1003  CB  GLN A  65       8.525   1.430   0.207  1.00 98.71           C  
ATOM   1004  HB2 GLN A  65       8.894   1.135   1.189  1.00 98.71           H  
ATOM   1005  HB3 GLN A  65       7.495   1.087   0.113  1.00 98.71           H  
ATOM   1006  O   GLN A  65       8.613  -1.470  -1.452  1.00 98.71           O  
ATOM   1007  CG  GLN A  65       8.531   2.961   0.157  1.00 98.71           C  
ATOM   1008  HG2 GLN A  65       8.286   3.306  -0.847  1.00 98.71           H  
ATOM   1009  HG3 GLN A  65       7.752   3.324   0.828  1.00 98.71           H  
ATOM   1010  CD  GLN A  65       9.849   3.589   0.593  1.00 98.71           C  
ATOM   1011  NE2 GLN A  65       9.935   4.899   0.560  1.00 98.71           N  
ATOM   1012 HE21 GLN A  65      10.782   5.279   0.957  1.00 98.71           H  
ATOM   1013 HE22 GLN A  65       9.145   5.424   0.213  1.00 98.71           H  
ATOM   1014  OE1 GLN A  65      10.819   2.959   0.964  1.00 98.71           O  
ATOM   1015  N   GLY A  66       9.961  -1.339   0.363  1.00 98.71           N  
ATOM   1016  H   GLY A  66      10.371  -0.742   1.067  1.00 98.71           H  
ATOM   1017  CA  GLY A  66      10.016  -2.769   0.659  1.00 98.71           C  
ATOM   1018  HA2 GLY A  66      10.928  -2.980   1.219  1.00 98.71           H  
ATOM   1019  HA3 GLY A  66      10.056  -3.341  -0.268  1.00 98.71           H  
ATOM   1020  C   GLY A  66       8.833  -3.264   1.490  1.00 98.71           C  
ATOM   1021  O   GLY A  66       7.881  -2.530   1.787  1.00 98.71           O  
ATOM   1022  N   TRP A  67       8.874  -4.547   1.856  1.00 98.75           N  
ATOM   1023  H   TRP A  67       9.668  -5.096   1.559  1.00 98.75           H  
ATOM   1024  CA  TRP A  67       7.794  -5.205   2.596  1.00 98.75           C  
ATOM   1025  HA  TRP A  67       6.870  -5.132   2.024  1.00 98.75           H  
ATOM   1026  C   TRP A  67       7.539  -4.551   3.953  1.00 98.75           C  
ATOM   1027  CB  TRP A  67       8.120  -6.690   2.790  1.00 98.75           C  
ATOM   1028  HB2 TRP A  67       8.332  -7.129   1.815  1.00 98.75           H  
ATOM   1029  HB3 TRP A  67       9.022  -6.786   3.394  1.00 98.75           H  
ATOM   1030  O   TRP A  67       6.385  -4.370   4.343  1.00 98.75           O  
ATOM   1031  CG  TRP A  67       7.009  -7.475   3.427  1.00 98.75           C  
ATOM   1032  CD1 TRP A  67       6.905  -7.826   4.730  1.00 98.75           C  
ATOM   1033  HD1 TRP A  67       7.630  -7.570   5.488  1.00 98.75           H  
ATOM   1034  CD2 TRP A  67       5.802  -7.975   2.790  1.00 98.75           C  
ATOM   1035  CE2 TRP A  67       5.032  -8.687   3.760  1.00 98.75           C  
ATOM   1036  CE3 TRP A  67       5.303  -7.917   1.472  1.00 98.75           C  
ATOM   1037  HE3 TRP A  67       5.863  -7.380   0.721  1.00 98.75           H  
ATOM   1038  NE1 TRP A  67       5.731  -8.532   4.943  1.00 98.75           N  
ATOM   1039  HE1 TRP A  67       5.427  -8.825   5.860  1.00 98.75           H  
ATOM   1040  CH2 TRP A  67       3.399  -9.321   2.083  1.00 98.75           C  
ATOM   1041  HH2 TRP A  67       2.491  -9.826   1.789  1.00 98.75           H  
ATOM   1042  CZ2 TRP A  67       3.847  -9.361   3.417  1.00 98.75           C  
ATOM   1043  HZ2 TRP A  67       3.276  -9.880   4.172  1.00 98.75           H  
ATOM   1044  CZ3 TRP A  67       4.120  -8.588   1.125  1.00 98.75           C  
ATOM   1045  HZ3 TRP A  67       3.774  -8.539   0.103  1.00 98.75           H  
ATOM   1046  N   GLU A  68       8.605  -4.184   4.668  1.00 98.71           N  
ATOM   1047  H   GLU A  68       9.518  -4.275   4.248  1.00 98.71           H  
ATOM   1048  CA  GLU A  68       8.512  -3.610   6.010  1.00 98.71           C  
ATOM   1049  HA  GLU A  68       7.896  -4.272   6.620  1.00 98.71           H  
ATOM   1050  C   GLU A  68       7.815  -2.241   6.001  1.00 98.71           C  
ATOM   1051  CB  GLU A  68       9.911  -3.555   6.647  1.00 98.71           C  
ATOM   1052  HB2 GLU A  68      10.348  -4.553   6.614  1.00 98.71           H  
ATOM   1053  HB3 GLU A  68      10.548  -2.868   6.090  1.00 98.71           H  
ATOM   1054  O   GLU A  68       6.890  -2.010   6.787  1.00 98.71           O  
ATOM   1055  CG  GLU A  68       9.807  -3.108   8.110  1.00 98.71           C  
ATOM   1056  HG2 GLU A  68       9.006  -3.688   8.568  1.00 98.71           H  
ATOM   1057  HG3 GLU A  68       9.527  -2.056   8.146  1.00 98.71           H  
ATOM   1058  CD  GLU A  68      11.095  -3.313   8.918  1.00 98.71           C  
ATOM   1059  OE1 GLU A  68      10.958  -3.774  10.077  1.00 98.71           O  
ATOM   1060  OE2 GLU A  68      12.189  -3.009   8.400  1.00 98.71           O  
ATOM   1061  N   GLU A  69       8.162  -1.360   5.062  1.00 98.81           N  
ATOM   1062  H   GLU A  69       8.934  -1.566   4.444  1.00 98.81           H  
ATOM   1063  CA  GLU A  69       7.500  -0.062   4.926  1.00 98.81           C  
ATOM   1064  HA  GLU A  69       7.533   0.462   5.881  1.00 98.81           H  
ATOM   1065  C   GLU A  69       6.031  -0.224   4.530  1.00 98.81           C  
ATOM   1066  CB  GLU A  69       8.190   0.797   3.866  1.00 98.81           C  
ATOM   1067  HB2 GLU A  69       7.605   1.708   3.743  1.00 98.81           H  
ATOM   1068  HB3 GLU A  69       8.156   0.255   2.921  1.00 98.81           H  
ATOM   1069  O   GLU A  69       5.162   0.445   5.089  1.00 98.81           O  
ATOM   1070  CG  GLU A  69       9.625   1.230   4.200  1.00 98.81           C  
ATOM   1071  HG2 GLU A  69       9.885   2.053   3.534  1.00 98.81           H  
ATOM   1072  HG3 GLU A  69       9.642   1.619   5.218  1.00 98.81           H  
ATOM   1073  CD  GLU A  69      10.680   0.126   4.036  1.00 98.81           C  
ATOM   1074  OE1 GLU A  69      11.762   0.292   4.635  1.00 98.81           O  
ATOM   1075  OE2 GLU A  69      10.404  -0.851   3.298  1.00 98.81           O  
ATOM   1076  N   TYR A  70       5.709  -1.127   3.598  1.00 98.85           N  
ATOM   1077  H   TYR A  70       6.450  -1.652   3.157  1.00 98.85           H  
ATOM   1078  CA  TYR A  70       4.314  -1.377   3.221  1.00 98.85           C  
ATOM   1079  HA  TYR A  70       3.834  -0.415   3.043  1.00 98.85           H  
ATOM   1080  C   TYR A  70       3.507  -2.048   4.333  1.00 98.85           C  
ATOM   1081  CB  TYR A  70       4.241  -2.184   1.923  1.00 98.85           C  
ATOM   1082  HB2 TYR A  70       5.077  -2.881   1.864  1.00 98.85           H  
ATOM   1083  HB3 TYR A  70       3.325  -2.774   1.917  1.00 98.85           H  
ATOM   1084  O   TYR A  70       2.298  -1.829   4.421  1.00 98.85           O  
ATOM   1085  CG  TYR A  70       4.215  -1.280   0.713  1.00 98.85           C  
ATOM   1086  CD1 TYR A  70       3.013  -0.639   0.360  1.00 98.85           C  
ATOM   1087  HD1 TYR A  70       2.115  -0.836   0.928  1.00 98.85           H  
ATOM   1088  CD2 TYR A  70       5.387  -1.033  -0.021  1.00 98.85           C  
ATOM   1089  HD2 TYR A  70       6.311  -1.525   0.243  1.00 98.85           H  
ATOM   1090  CE1 TYR A  70       2.981   0.255  -0.724  1.00 98.85           C  
ATOM   1091  HE1 TYR A  70       2.065   0.760  -0.993  1.00 98.85           H  
ATOM   1092  CE2 TYR A  70       5.361  -0.141  -1.106  1.00 98.85           C  
ATOM   1093  HE2 TYR A  70       6.258   0.025  -1.684  1.00 98.85           H  
ATOM   1094  OH  TYR A  70       4.112   1.349  -2.514  1.00 98.85           O  
ATOM   1095  HH  TYR A  70       4.994   1.510  -2.859  1.00 98.85           H  
ATOM   1096  CZ  TYR A  70       4.158   0.507  -1.455  1.00 98.85           C  
ATOM   1097  N   ARG A  71       4.150  -2.825   5.206  1.00 98.77           N  
ATOM   1098  H   ARG A  71       5.128  -3.009   5.033  1.00 98.77           H  
ATOM   1099  CA  ARG A  71       3.536  -3.423   6.395  1.00 98.77           C  
ATOM   1100  HA  ARG A  71       2.626  -3.950   6.107  1.00 98.77           H  
ATOM   1101  C   ARG A  71       3.127  -2.363   7.412  1.00 98.77           C  
ATOM   1102  CB  ARG A  71       4.517  -4.453   6.968  1.00 98.77           C  
ATOM   1103  HB2 ARG A  71       5.498  -3.998   7.104  1.00 98.77           H  
ATOM   1104  HB3 ARG A  71       4.619  -5.261   6.243  1.00 98.77           H  
ATOM   1105  O   ARG A  71       1.962  -2.342   7.816  1.00 98.77           O  
ATOM   1106  CG  ARG A  71       4.081  -5.039   8.311  1.00 98.77           C  
ATOM   1107  HG2 ARG A  71       3.079  -5.458   8.220  1.00 98.77           H  
ATOM   1108  HG3 ARG A  71       4.073  -4.269   9.082  1.00 98.77           H  
ATOM   1109  CD  ARG A  71       5.080  -6.124   8.704  1.00 98.77           C  
ATOM   1110  HD2 ARG A  71       5.277  -6.759   7.841  1.00 98.77           H  
ATOM   1111  HD3 ARG A  71       6.014  -5.641   8.993  1.00 98.77           H  
ATOM   1112  NE  ARG A  71       4.554  -6.978   9.774  1.00 98.77           N  
ATOM   1113  HE  ARG A  71       3.739  -7.525   9.536  1.00 98.77           H  
ATOM   1114  NH1 ARG A  71       6.444  -7.121  11.070  1.00 98.77           N  
ATOM   1115 HH11 ARG A  71       6.969  -7.575  11.804  1.00 98.77           H  
ATOM   1116 HH12 ARG A  71       6.878  -6.425  10.481  1.00 98.77           H  
ATOM   1117  NH2 ARG A  71       4.661  -8.396  11.510  1.00 98.77           N  
ATOM   1118 HH21 ARG A  71       5.187  -8.879  12.224  1.00 98.77           H  
ATOM   1119 HH22 ARG A  71       3.939  -8.888  11.003  1.00 98.77           H  
ATOM   1120  CZ  ARG A  71       5.223  -7.477  10.787  1.00 98.77           C  
ATOM   1121  N   PHE A  72       4.052  -1.483   7.794  1.00 98.61           N  
ATOM   1122  H   PHE A  72       4.983  -1.582   7.415  1.00 98.61           H  
ATOM   1123  CA  PHE A  72       3.838  -0.498   8.863  1.00 98.61           C  
ATOM   1124  HA  PHE A  72       3.103  -0.896   9.561  1.00 98.61           H  
ATOM   1125  C   PHE A  72       3.264   0.843   8.388  1.00 98.61           C  
ATOM   1126  CB  PHE A  72       5.153  -0.306   9.626  1.00 98.61           C  
ATOM   1127  HB2 PHE A  72       5.015   0.485  10.364  1.00 98.61           H  
ATOM   1128  HB3 PHE A  72       5.921   0.029   8.929  1.00 98.61           H  
ATOM   1129  O   PHE A  72       2.664   1.568   9.183  1.00 98.61           O  
ATOM   1130  CG  PHE A  72       5.628  -1.548  10.360  1.00 98.61           C  
ATOM   1131  CD1 PHE A  72       4.798  -2.163  11.319  1.00 98.61           C  
ATOM   1132  HD1 PHE A  72       3.816  -1.761  11.524  1.00 98.61           H  
ATOM   1133  CD2 PHE A  72       6.909  -2.075  10.116  1.00 98.61           C  
ATOM   1134  HD2 PHE A  72       7.560  -1.607   9.392  1.00 98.61           H  
ATOM   1135  CE1 PHE A  72       5.244  -3.293  12.026  1.00 98.61           C  
ATOM   1136  HE1 PHE A  72       4.607  -3.755  12.765  1.00 98.61           H  
ATOM   1137  CE2 PHE A  72       7.365  -3.191  10.840  1.00 98.61           C  
ATOM   1138  HE2 PHE A  72       8.372  -3.553  10.691  1.00 98.61           H  
ATOM   1139  CZ  PHE A  72       6.534  -3.800  11.793  1.00 98.61           C  
ATOM   1140  HZ  PHE A  72       6.900  -4.638  12.368  1.00 98.61           H  
ATOM   1141  N   GLY A  73       3.384   1.146   7.098  1.00 98.76           N  
ATOM   1142  H   GLY A  73       3.976   0.554   6.534  1.00 98.76           H  
ATOM   1143  CA  GLY A  73       2.989   2.415   6.501  1.00 98.76           C  
ATOM   1144  HA2 GLY A  73       2.623   2.221   5.493  1.00 98.76           H  
ATOM   1145  HA3 GLY A  73       2.184   2.876   7.075  1.00 98.76           H  
ATOM   1146  C   GLY A  73       4.147   3.408   6.407  1.00 98.76           C  
ATOM   1147  O   GLY A  73       5.144   3.323   7.121  1.00 98.76           O  
ATOM   1148  N   PHE A  74       4.008   4.375   5.504  1.00 98.78           N  
ATOM   1149  H   PHE A  74       3.132   4.434   5.005  1.00 98.78           H  
ATOM   1150  CA  PHE A  74       5.021   5.395   5.238  1.00 98.78           C  
ATOM   1151  HA  PHE A  74       5.500   5.663   6.179  1.00 98.78           H  
ATOM   1152  C   PHE A  74       4.397   6.669   4.655  1.00 98.78           C  
ATOM   1153  CB  PHE A  74       6.102   4.827   4.299  1.00 98.78           C  
ATOM   1154  HB2 PHE A  74       6.887   5.569   4.157  1.00 98.78           H  
ATOM   1155  HB3 PHE A  74       6.572   3.972   4.787  1.00 98.78           H  
ATOM   1156  O   PHE A  74       3.210   6.729   4.327  1.00 98.78           O  
ATOM   1157  CG  PHE A  74       5.590   4.390   2.940  1.00 98.78           C  
ATOM   1158  CD1 PHE A  74       5.218   3.051   2.737  1.00 98.78           C  
ATOM   1159  HD1 PHE A  74       5.305   2.340   3.545  1.00 98.78           H  
ATOM   1160  CD2 PHE A  74       5.480   5.311   1.881  1.00 98.78           C  
ATOM   1161  HD2 PHE A  74       5.780   6.339   2.021  1.00 98.78           H  
ATOM   1162  CE1 PHE A  74       4.745   2.627   1.486  1.00 98.78           C  
ATOM   1163  HE1 PHE A  74       4.486   1.590   1.333  1.00 98.78           H  
ATOM   1164  CE2 PHE A  74       4.986   4.893   0.634  1.00 98.78           C  
ATOM   1165  HE2 PHE A  74       4.903   5.599  -0.179  1.00 98.78           H  
ATOM   1166  CZ  PHE A  74       4.622   3.550   0.434  1.00 98.78           C  
ATOM   1167  HZ  PHE A  74       4.256   3.224  -0.528  1.00 98.78           H  
ATOM   1168  N   GLY A  75       5.223   7.703   4.500  1.00 98.08           N  
ATOM   1169  H   GLY A  75       6.176   7.588   4.815  1.00 98.08           H  
ATOM   1170  CA  GLY A  75       4.800   9.027   4.055  1.00 98.08           C  
ATOM   1171  HA2 GLY A  75       5.629   9.520   3.546  1.00 98.08           H  
ATOM   1172  HA3 GLY A  75       3.980   8.939   3.342  1.00 98.08           H  
ATOM   1173  C   GLY A  75       4.354   9.912   5.214  1.00 98.08           C  
ATOM   1174  O   GLY A  75       4.702   9.679   6.371  1.00 98.08           O  
ATOM   1175  N   ASN A  76       3.646  10.997   4.903  1.00 95.18           N  
ATOM   1176  H   ASN A  76       3.326  11.119   3.953  1.00 95.18           H  
ATOM   1177  CA  ASN A  76       3.308  12.004   5.900  1.00 95.18           C  
ATOM   1178  HA  ASN A  76       3.106  11.500   6.845  1.00 95.18           H  
ATOM   1179  C   ASN A  76       2.057  12.796   5.503  1.00 95.18           C  
ATOM   1180  CB  ASN A  76       4.538  12.915   6.086  1.00 95.18           C  
ATOM   1181  HB2 ASN A  76       4.697  13.516   5.191  1.00 95.18           H  
ATOM   1182  HB3 ASN A  76       5.424  12.295   6.228  1.00 95.18           H  
ATOM   1183  O   ASN A  76       1.996  13.384   4.422  1.00 95.18           O  
ATOM   1184  CG  ASN A  76       4.409  13.839   7.278  1.00 95.18           C  
ATOM   1185  ND2 ASN A  76       5.371  13.856   8.166  1.00 95.18           N  
ATOM   1186 HD21 ASN A  76       6.165  13.240   8.065  1.00 95.18           H  
ATOM   1187 HD22 ASN A  76       5.270  14.484   8.951  1.00 95.18           H  
ATOM   1188  OD1 ASN A  76       3.438  14.554   7.435  1.00 95.18           O  
ATOM   1189  N   TYR A  77       1.090  12.896   6.418  1.00 96.96           N  
ATOM   1190  H   TYR A  77       1.184  12.378   7.280  1.00 96.96           H  
ATOM   1191  CA  TYR A  77      -0.139  13.665   6.205  1.00 96.96           C  
ATOM   1192  HA  TYR A  77      -0.664  13.243   5.348  1.00 96.96           H  
ATOM   1193  C   TYR A  77       0.105  15.148   5.877  1.00 96.96           C  
ATOM   1194  CB  TYR A  77      -1.033  13.543   7.448  1.00 96.96           C  
ATOM   1195  HB2 TYR A  77      -0.496  13.944   8.307  1.00 96.96           H  
ATOM   1196  HB3 TYR A  77      -1.910  14.170   7.289  1.00 96.96           H  
ATOM   1197  O   TYR A  77      -0.640  15.713   5.084  1.00 96.96           O  
ATOM   1198  CG  TYR A  77      -1.523  12.139   7.764  1.00 96.96           C  
ATOM   1199  CD1 TYR A  77      -2.150  11.379   6.761  1.00 96.96           C  
ATOM   1200  HD1 TYR A  77      -2.257  11.764   5.758  1.00 96.96           H  
ATOM   1201  CD2 TYR A  77      -1.383  11.595   9.059  1.00 96.96           C  
ATOM   1202  HD2 TYR A  77      -0.888  12.169   9.828  1.00 96.96           H  
ATOM   1203  CE1 TYR A  77      -2.651  10.101   7.056  1.00 96.96           C  
ATOM   1204  HE1 TYR A  77      -3.143   9.510   6.297  1.00 96.96           H  
ATOM   1205  CE2 TYR A  77      -1.875  10.302   9.348  1.00 96.96           C  
ATOM   1206  HE2 TYR A  77      -1.752   9.863  10.328  1.00 96.96           H  
ATOM   1207  OH  TYR A  77      -3.035   8.315   8.568  1.00 96.96           O  
ATOM   1208  HH  TYR A  77      -2.913   7.957   9.450  1.00 96.96           H  
ATOM   1209  CZ  TYR A  77      -2.520   9.553   8.340  1.00 96.96           C  
ATOM   1210  N   THR A  78       1.154  15.762   6.429  1.00 95.66           N  
ATOM   1211  H   THR A  78       1.739  15.243   7.069  1.00 95.66           H  
ATOM   1212  CA  THR A  78       1.546  17.158   6.165  1.00 95.66           C  
ATOM   1213  HA  THR A  78       0.664  17.794   6.244  1.00 95.66           H  
ATOM   1214  C   THR A  78       2.127  17.339   4.761  1.00 95.66           C  
ATOM   1215  CB  THR A  78       2.582  17.629   7.201  1.00 95.66           C  
ATOM   1216  HB  THR A  78       3.517  17.091   7.048  1.00 95.66           H  
ATOM   1217  O   THR A  78       1.900  18.366   4.130  1.00 95.66           O  
ATOM   1218  CG2 THR A  78       2.868  19.128   7.130  1.00 95.66           C  
ATOM   1219 HG21 THR A  78       1.940  19.689   7.237  1.00 95.66           H  
ATOM   1220 HG22 THR A  78       3.558  19.414   7.924  1.00 95.66           H  
ATOM   1221 HG23 THR A  78       3.327  19.378   6.173  1.00 95.66           H  
ATOM   1222  OG1 THR A  78       2.122  17.373   8.510  1.00 95.66           O  
ATOM   1223  HG1 THR A  78       2.763  17.752   9.115  1.00 95.66           H  
ATOM   1224  N   VAL A  79       2.860  16.342   4.247  1.00 96.03           N  
ATOM   1225  H   VAL A  79       2.960  15.499   4.794  1.00 96.03           H  
ATOM   1226  CA  VAL A  79       3.347  16.332   2.849  1.00 96.03           C  
ATOM   1227  HA  VAL A  79       3.705  17.330   2.594  1.00 96.03           H  
ATOM   1228  C   VAL A  79       2.203  16.014   1.877  1.00 96.03           C  
ATOM   1229  CB  VAL A  79       4.523  15.344   2.692  1.00 96.03           C  
ATOM   1230  HB  VAL A  79       4.204  14.353   3.013  1.00 96.03           H  
ATOM   1231  O   VAL A  79       2.229  16.432   0.717  1.00 96.03           O  
ATOM   1232  CG1 VAL A  79       5.029  15.239   1.250  1.00 96.03           C  
ATOM   1233 HG11 VAL A  79       5.285  16.227   0.868  1.00 96.03           H  
ATOM   1234 HG12 VAL A  79       4.269  14.786   0.613  1.00 96.03           H  
ATOM   1235 HG13 VAL A  79       5.911  14.598   1.212  1.00 96.03           H  
ATOM   1236  CG2 VAL A  79       5.713  15.786   3.557  1.00 96.03           C  
ATOM   1237 HG21 VAL A  79       6.060  16.771   3.244  1.00 96.03           H  
ATOM   1238 HG22 VAL A  79       6.529  15.071   3.452  1.00 96.03           H  
ATOM   1239 HG23 VAL A  79       5.429  15.826   4.609  1.00 96.03           H  
ATOM   1240  N   GLY A  80       1.182  15.315   2.377  1.00 96.64           N  
ATOM   1241  H   GLY A  80       1.276  14.972   3.322  1.00 96.64           H  
ATOM   1242  CA  GLY A  80      -0.067  15.012   1.691  1.00 96.64           C  
ATOM   1243  HA2 GLY A  80      -0.295  15.814   0.989  1.00 96.64           H  
ATOM   1244  HA3 GLY A  80      -0.866  14.977   2.431  1.00 96.64           H  
ATOM   1245  C   GLY A  80      -0.068  13.683   0.938  1.00 96.64           C  
ATOM   1246  O   GLY A  80      -1.110  13.305   0.415  1.00 96.64           O  
ATOM   1247  N   GLU A  81       1.049  12.953   0.923  1.00 98.72           N  
ATOM   1248  H   GLU A  81       1.852  13.296   1.431  1.00 98.72           H  
ATOM   1249  CA  GLU A  81       1.149  11.602   0.363  1.00 98.72           C  
ATOM   1250  HA  GLU A  81       0.179  11.305  -0.035  1.00 98.72           H  
ATOM   1251  C   GLU A  81       1.534  10.597   1.445  1.00 98.72           C  
ATOM   1252  CB  GLU A  81       2.167  11.535  -0.777  1.00 98.72           C  
ATOM   1253  HB2 GLU A  81       2.231  10.501  -1.117  1.00 98.72           H  
ATOM   1254  HB3 GLU A  81       3.142  11.851  -0.407  1.00 98.72           H  
ATOM   1255  O   GLU A  81       2.401  10.870   2.280  1.00 98.72           O  
ATOM   1256  CG  GLU A  81       1.782  12.412  -1.963  1.00 98.72           C  
ATOM   1257  HG2 GLU A  81       0.734  12.228  -2.200  1.00 98.72           H  
ATOM   1258  HG3 GLU A  81       1.888  13.462  -1.689  1.00 98.72           H  
ATOM   1259  CD  GLU A  81       2.637  12.108  -3.194  1.00 98.72           C  
ATOM   1260  OE1 GLU A  81       2.051  12.161  -4.300  1.00 98.72           O  
ATOM   1261  OE2 GLU A  81       3.851  11.835  -3.067  1.00 98.72           O  
ATOM   1262  N   PHE A  82       0.876   9.441   1.445  1.00 98.81           N  
ATOM   1263  H   PHE A  82       0.203   9.256   0.715  1.00 98.81           H  
ATOM   1264  CA  PHE A  82       1.120   8.384   2.421  1.00 98.81           C  
ATOM   1265  HA  PHE A  82       2.195   8.227   2.504  1.00 98.81           H  
ATOM   1266  C   PHE A  82       0.501   7.054   1.987  1.00 98.81           C  
ATOM   1267  CB  PHE A  82       0.570   8.795   3.804  1.00 98.81           C  
ATOM   1268  HB2 PHE A  82       0.861   8.041   4.535  1.00 98.81           H  
ATOM   1269  HB3 PHE A  82       1.032   9.729   4.126  1.00 98.81           H  
ATOM   1270  O   PHE A  82      -0.418   7.011   1.161  1.00 98.81           O  
ATOM   1271  CG  PHE A  82      -0.936   8.954   3.851  1.00 98.81           C  
ATOM   1272  CD1 PHE A  82      -1.535  10.175   3.486  1.00 98.81           C  
ATOM   1273  HD1 PHE A  82      -0.918  11.010   3.191  1.00 98.81           H  
ATOM   1274  CD2 PHE A  82      -1.740   7.861   4.224  1.00 98.81           C  
ATOM   1275  HD2 PHE A  82      -1.286   6.923   4.507  1.00 98.81           H  
ATOM   1276  CE1 PHE A  82      -2.936  10.297   3.484  1.00 98.81           C  
ATOM   1277  HE1 PHE A  82      -3.398  11.230   3.197  1.00 98.81           H  
ATOM   1278  CE2 PHE A  82      -3.138   7.980   4.211  1.00 98.81           C  
ATOM   1279  HE2 PHE A  82      -3.749   7.137   4.496  1.00 98.81           H  
ATOM   1280  CZ  PHE A  82      -3.736   9.197   3.840  1.00 98.81           C  
ATOM   1281  HZ  PHE A  82      -4.812   9.286   3.843  1.00 98.81           H  
ATOM   1282  N   TYR A  83       0.984   5.986   2.612  1.00 98.86           N  
ATOM   1283  H   TYR A  83       1.754   6.125   3.251  1.00 98.86           H  
ATOM   1284  CA  TYR A  83       0.352   4.677   2.654  1.00 98.86           C  
ATOM   1285  HA  TYR A  83      -0.626   4.729   2.176  1.00 98.86           H  
ATOM   1286  C   TYR A  83       0.167   4.282   4.122  1.00 98.86           C  
ATOM   1287  CB  TYR A  83       1.211   3.665   1.891  1.00 98.86           C  
ATOM   1288  HB2 TYR A  83       1.487   4.088   0.925  1.00 98.86           H  
ATOM   1289  HB3 TYR A  83       2.133   3.482   2.442  1.00 98.86           H  
ATOM   1290  O   TYR A  83       1.109   4.356   4.907  1.00 98.86           O  
ATOM   1291  CG  TYR A  83       0.493   2.356   1.648  1.00 98.86           C  
ATOM   1292  CD1 TYR A  83       0.700   1.257   2.503  1.00 98.86           C  
ATOM   1293  HD1 TYR A  83       1.416   1.325   3.309  1.00 98.86           H  
ATOM   1294  CD2 TYR A  83      -0.401   2.251   0.567  1.00 98.86           C  
ATOM   1295  HD2 TYR A  83      -0.548   3.096  -0.089  1.00 98.86           H  
ATOM   1296  CE1 TYR A  83       0.011   0.050   2.274  1.00 98.86           C  
ATOM   1297  HE1 TYR A  83       0.191  -0.806   2.908  1.00 98.86           H  
ATOM   1298  CE2 TYR A  83      -1.089   1.046   0.333  1.00 98.86           C  
ATOM   1299  HE2 TYR A  83      -1.777   0.952  -0.495  1.00 98.86           H  
ATOM   1300  OH  TYR A  83      -1.528  -1.223   0.923  1.00 98.86           O  
ATOM   1301  HH  TYR A  83      -1.243  -1.932   1.504  1.00 98.86           H  
ATOM   1302  CZ  TYR A  83      -0.878  -0.060   1.181  1.00 98.86           C  
ATOM   1303  N   LEU A  84      -1.045   3.893   4.515  1.00 98.71           N  
ATOM   1304  H   LEU A  84      -1.777   3.865   3.820  1.00 98.71           H  
ATOM   1305  CA  LEU A  84      -1.413   3.669   5.919  1.00 98.71           C  
ATOM   1306  HA  LEU A  84      -1.094   4.535   6.499  1.00 98.71           H  
ATOM   1307  C   LEU A  84      -0.732   2.441   6.538  1.00 98.71           C  
ATOM   1308  CB  LEU A  84      -2.945   3.555   5.983  1.00 98.71           C  
ATOM   1309  HB2 LEU A  84      -3.354   4.466   5.545  1.00 98.71           H  
ATOM   1310  HB3 LEU A  84      -3.237   2.699   5.374  1.00 98.71           H  
ATOM   1311  O   LEU A  84      -0.623   2.364   7.759  1.00 98.71           O  
ATOM   1312  CG  LEU A  84      -3.568   3.386   7.380  1.00 98.71           C  
ATOM   1313  HG  LEU A  84      -3.166   2.492   7.857  1.00 98.71           H  
ATOM   1314  CD1 LEU A  84      -3.302   4.593   8.280  1.00 98.71           C  
ATOM   1315 HD11 LEU A  84      -3.805   4.459   9.238  1.00 98.71           H  
ATOM   1316 HD12 LEU A  84      -2.233   4.678   8.475  1.00 98.71           H  
ATOM   1317 HD13 LEU A  84      -3.658   5.507   7.806  1.00 98.71           H  
ATOM   1318  CD2 LEU A  84      -5.080   3.194   7.256  1.00 98.71           C  
ATOM   1319 HD21 LEU A  84      -5.511   3.054   8.247  1.00 98.71           H  
ATOM   1320 HD22 LEU A  84      -5.533   4.065   6.783  1.00 98.71           H  
ATOM   1321 HD23 LEU A  84      -5.287   2.305   6.659  1.00 98.71           H  
ATOM   1322  N   GLY A  85      -0.288   1.496   5.711  1.00 98.78           N  
ATOM   1323  H   GLY A  85      -0.404   1.644   4.719  1.00 98.78           H  
ATOM   1324  CA  GLY A  85       0.305   0.236   6.148  1.00 98.78           C  
ATOM   1325  HA2 GLY A  85       0.677   0.317   7.169  1.00 98.78           H  
ATOM   1326  HA3 GLY A  85       1.158   0.015   5.506  1.00 98.78           H  
ATOM   1327  C   GLY A  85      -0.689  -0.919   6.097  1.00 98.78           C  
ATOM   1328  O   GLY A  85      -1.838  -0.799   6.530  1.00 98.78           O  
ATOM   1329  N   ASN A  86      -0.245  -2.050   5.560  1.00 98.85           N  
ATOM   1330  H   ASN A  86       0.712  -2.076   5.237  1.00 98.85           H  
ATOM   1331  CA  ASN A  86      -1.063  -3.241   5.375  1.00 98.85           C  
ATOM   1332  HA  ASN A  86      -1.941  -2.984   4.782  1.00 98.85           H  
ATOM   1333  C   ASN A  86      -1.579  -3.790   6.709  1.00 98.85           C  
ATOM   1334  CB  ASN A  86      -0.248  -4.296   4.614  1.00 98.85           C  
ATOM   1335  HB2 ASN A  86      -0.819  -5.224   4.615  1.00 98.85           H  
ATOM   1336  HB3 ASN A  86       0.700  -4.475   5.121  1.00 98.85           H  
ATOM   1337  O   ASN A  86      -2.722  -4.227   6.777  1.00 98.85           O  
ATOM   1338  CG  ASN A  86       0.004  -3.951   3.158  1.00 98.85           C  
ATOM   1339  ND2 ASN A  86       1.007  -4.537   2.550  1.00 98.85           N  
ATOM   1340 HD21 ASN A  86       1.142  -4.337   1.569  1.00 98.85           H  
ATOM   1341 HD22 ASN A  86       1.608  -5.175   3.053  1.00 98.85           H  
ATOM   1342  OD1 ASN A  86      -0.718  -3.179   2.544  1.00 98.85           O  
ATOM   1343  N   GLU A  87      -0.808  -3.696   7.792  1.00 98.54           N  
ATOM   1344  H   GLU A  87       0.125  -3.317   7.715  1.00 98.54           H  
ATOM   1345  CA  GLU A  87      -1.281  -4.160   9.098  1.00 98.54           C  
ATOM   1346  HA  GLU A  87      -1.643  -5.181   8.979  1.00 98.54           H  
ATOM   1347  C   GLU A  87      -2.470  -3.324   9.605  1.00 98.54           C  
ATOM   1348  CB  GLU A  87      -0.096  -4.168  10.075  1.00 98.54           C  
ATOM   1349  HB2 GLU A  87       0.255  -3.147  10.228  1.00 98.54           H  
ATOM   1350  HB3 GLU A  87       0.721  -4.738   9.631  1.00 98.54           H  
ATOM   1351  O   GLU A  87      -3.490  -3.865  10.033  1.00 98.54           O  
ATOM   1352  CG  GLU A  87      -0.439  -4.784  11.437  1.00 98.54           C  
ATOM   1353  HG2 GLU A  87      -1.123  -4.110  11.952  1.00 98.54           H  
ATOM   1354  HG3 GLU A  87       0.473  -4.842  12.031  1.00 98.54           H  
ATOM   1355  CD  GLU A  87      -1.067  -6.183  11.335  1.00 98.54           C  
ATOM   1356  OE1 GLU A  87      -1.932  -6.470  12.200  1.00 98.54           O  
ATOM   1357  OE2 GLU A  87      -0.713  -6.928  10.388  1.00 98.54           O  
ATOM   1358  N   ASN A  88      -2.410  -1.999   9.449  1.00 98.09           N  
ATOM   1359  H   ASN A  88      -1.575  -1.604   9.041  1.00 98.09           H  
ATOM   1360  CA  ASN A  88      -3.525  -1.115   9.795  1.00 98.09           C  
ATOM   1361  HA  ASN A  88      -3.817  -1.303  10.828  1.00 98.09           H  
ATOM   1362  C   ASN A  88      -4.758  -1.389   8.919  1.00 98.09           C  
ATOM   1363  CB  ASN A  88      -3.060   0.343   9.660  1.00 98.09           C  
ATOM   1364  HB2 ASN A  88      -3.922   1.007   9.730  1.00 98.09           H  
ATOM   1365  HB3 ASN A  88      -2.593   0.482   8.685  1.00 98.09           H  
ATOM   1366  O   ASN A  88      -5.879  -1.464   9.425  1.00 98.09           O  
ATOM   1367  CG  ASN A  88      -2.087   0.761  10.747  1.00 98.09           C  
ATOM   1368  ND2 ASN A  88      -1.150   1.625  10.445  1.00 98.09           N  
ATOM   1369 HD21 ASN A  88      -0.449   1.794  11.152  1.00 98.09           H  
ATOM   1370 HD22 ASN A  88      -0.981   1.895   9.487  1.00 98.09           H  
ATOM   1371  OD1 ASN A  88      -2.178   0.347  11.888  1.00 98.09           O  
ATOM   1372  N   ILE A  89      -4.571  -1.577   7.607  1.00 98.54           N  
ATOM   1373  H   ILE A  89      -3.628  -1.518   7.250  1.00 98.54           H  
ATOM   1374  CA  ILE A  89      -5.672  -1.873   6.676  1.00 98.54           C  
ATOM   1375  HA  ILE A  89      -6.445  -1.115   6.804  1.00 98.54           H  
ATOM   1376  C   ILE A  89      -6.313  -3.233   7.008  1.00 98.54           C  
ATOM   1377  CB  ILE A  89      -5.175  -1.805   5.213  1.00 98.54           C  
ATOM   1378  HB  ILE A  89      -4.359  -2.518   5.100  1.00 98.54           H  
ATOM   1379  O   ILE A  89      -7.542  -3.356   6.999  1.00 98.54           O  
ATOM   1380  CG1 ILE A  89      -4.645  -0.399   4.842  1.00 98.54           C  
ATOM   1381 HG12 ILE A  89      -5.484   0.275   4.671  1.00 98.54           H  
ATOM   1382 HG13 ILE A  89      -4.063   0.019   5.664  1.00 98.54           H  
ATOM   1383  CG2 ILE A  89      -6.309  -2.172   4.235  1.00 98.54           C  
ATOM   1384 HG21 ILE A  89      -7.133  -1.467   4.342  1.00 98.54           H  
ATOM   1385 HG22 ILE A  89      -6.677  -3.180   4.424  1.00 98.54           H  
ATOM   1386 HG23 ILE A  89      -5.945  -2.145   3.208  1.00 98.54           H  
ATOM   1387  CD1 ILE A  89      -3.742  -0.410   3.601  1.00 98.54           C  
ATOM   1388 HD11 ILE A  89      -3.304   0.579   3.467  1.00 98.54           H  
ATOM   1389 HD12 ILE A  89      -4.312  -0.669   2.709  1.00 98.54           H  
ATOM   1390 HD13 ILE A  89      -2.932  -1.129   3.733  1.00 98.54           H  
ATOM   1391  N   PHE A  90      -5.512  -4.244   7.353  1.00 98.39           N  
ATOM   1392  H   PHE A  90      -4.513  -4.099   7.328  1.00 98.39           H  
ATOM   1393  CA  PHE A  90      -5.985  -5.559   7.787  1.00 98.39           C  
ATOM   1394  HA  PHE A  90      -6.618  -5.994   7.013  1.00 98.39           H  
ATOM   1395  C   PHE A  90      -6.831  -5.453   9.062  1.00 98.39           C  
ATOM   1396  CB  PHE A  90      -4.777  -6.485   8.001  1.00 98.39           C  
ATOM   1397  HB2 PHE A  90      -4.349  -6.750   7.034  1.00 98.39           H  
ATOM   1398  HB3 PHE A  90      -4.008  -5.949   8.557  1.00 98.39           H  
ATOM   1399  O   PHE A  90      -7.957  -5.959   9.105  1.00 98.39           O  
ATOM   1400  CG  PHE A  90      -5.113  -7.755   8.756  1.00 98.39           C  
ATOM   1401  CD1 PHE A  90      -4.581  -7.981  10.039  1.00 98.39           C  
ATOM   1402  HD1 PHE A  90      -3.883  -7.279  10.473  1.00 98.39           H  
ATOM   1403  CD2 PHE A  90      -6.000  -8.690   8.196  1.00 98.39           C  
ATOM   1404  HD2 PHE A  90      -6.414  -8.517   7.213  1.00 98.39           H  
ATOM   1405  CE1 PHE A  90      -4.941  -9.134  10.757  1.00 98.39           C  
ATOM   1406  HE1 PHE A  90      -4.515  -9.303  11.735  1.00 98.39           H  
ATOM   1407  CE2 PHE A  90      -6.355  -9.847   8.911  1.00 98.39           C  
ATOM   1408  HE2 PHE A  90      -7.048 -10.554   8.479  1.00 98.39           H  
ATOM   1409  CZ  PHE A  90      -5.831 -10.066  10.195  1.00 98.39           C  
ATOM   1410  HZ  PHE A  90      -6.103 -10.954  10.747  1.00 98.39           H  
ATOM   1411  N   GLN A  91      -6.338  -4.736  10.075  1.00 97.13           N  
ATOM   1412  H   GLN A  91      -5.398  -4.377   9.996  1.00 97.13           H  
ATOM   1413  CA  GLN A  91      -7.055  -4.543  11.337  1.00 97.13           C  
ATOM   1414  HA  GLN A  91      -7.282  -5.520  11.763  1.00 97.13           H  
ATOM   1415  C   GLN A  91      -8.386  -3.806  11.152  1.00 97.13           C  
ATOM   1416  CB  GLN A  91      -6.168  -3.771  12.317  1.00 97.13           C  
ATOM   1417  HB2 GLN A  91      -5.766  -2.882  11.831  1.00 97.13           H  
ATOM   1418  HB3 GLN A  91      -6.773  -3.457  13.168  1.00 97.13           H  
ATOM   1419  O   GLN A  91      -9.380  -4.168  11.788  1.00 97.13           O  
ATOM   1420  CG  GLN A  91      -5.017  -4.643  12.835  1.00 97.13           C  
ATOM   1421  HG2 GLN A  91      -4.426  -5.027  12.004  1.00 97.13           H  
ATOM   1422  HG3 GLN A  91      -5.423  -5.503  13.368  1.00 97.13           H  
ATOM   1423  CD  GLN A  91      -4.098  -3.888  13.782  1.00 97.13           C  
ATOM   1424  NE2 GLN A  91      -2.932  -4.428  14.048  1.00 97.13           N  
ATOM   1425 HE21 GLN A  91      -2.283  -3.878  14.591  1.00 97.13           H  
ATOM   1426 HE22 GLN A  91      -2.617  -5.215  13.498  1.00 97.13           H  
ATOM   1427  OE1 GLN A  91      -4.440  -2.850  14.334  1.00 97.13           O  
ATOM   1428  N   LEU A  92      -8.426  -2.805  10.269  1.00 96.62           N  
ATOM   1429  H   LEU A  92      -7.562  -2.529   9.826  1.00 96.62           H  
ATOM   1430  CA  LEU A  92      -9.649  -2.068   9.943  1.00 96.62           C  
ATOM   1431  HA  LEU A  92     -10.134  -1.755  10.867  1.00 96.62           H  
ATOM   1432  C   LEU A  92     -10.659  -2.962   9.207  1.00 96.62           C  
ATOM   1433  CB  LEU A  92      -9.278  -0.818   9.120  1.00 96.62           C  
ATOM   1434  HB2 LEU A  92     -10.187  -0.385   8.703  1.00 96.62           H  
ATOM   1435  HB3 LEU A  92      -8.648  -1.127   8.286  1.00 96.62           H  
ATOM   1436  O   LEU A  92     -11.818  -3.054   9.607  1.00 96.62           O  
ATOM   1437  CG  LEU A  92      -8.542   0.271   9.929  1.00 96.62           C  
ATOM   1438  HG  LEU A  92      -7.732  -0.173  10.508  1.00 96.62           H  
ATOM   1439  CD1 LEU A  92      -7.946   1.319   8.988  1.00 96.62           C  
ATOM   1440 HD11 LEU A  92      -7.256   0.836   8.297  1.00 96.62           H  
ATOM   1441 HD12 LEU A  92      -8.739   1.814   8.428  1.00 96.62           H  
ATOM   1442 HD13 LEU A  92      -7.392   2.058   9.569  1.00 96.62           H  
ATOM   1443  CD2 LEU A  92      -9.475   0.987  10.908  1.00 96.62           C  
ATOM   1444 HD21 LEU A  92      -9.828   0.289  11.668  1.00 96.62           H  
ATOM   1445 HD22 LEU A  92      -8.939   1.797  11.402  1.00 96.62           H  
ATOM   1446 HD23 LEU A  92     -10.334   1.395  10.376  1.00 96.62           H  
ATOM   1447  N   THR A  93     -10.218  -3.680   8.172  1.00 97.20           N  
ATOM   1448  H   THR A  93      -9.242  -3.600   7.924  1.00 97.20           H  
ATOM   1449  CA  THR A  93     -11.114  -4.435   7.275  1.00 97.20           C  
ATOM   1450  HA  THR A  93     -12.045  -3.875   7.187  1.00 97.20           H  
ATOM   1451  C   THR A  93     -11.524  -5.819   7.785  1.00 97.20           C  
ATOM   1452  CB  THR A  93     -10.541  -4.541   5.858  1.00 97.20           C  
ATOM   1453  HB  THR A  93     -11.244  -5.115   5.253  1.00 97.20           H  
ATOM   1454  O   THR A  93     -12.477  -6.401   7.269  1.00 97.20           O  
ATOM   1455  CG2 THR A  93     -10.363  -3.175   5.198  1.00 97.20           C  
ATOM   1456 HG21 THR A  93      -9.941  -3.315   4.203  1.00 97.20           H  
ATOM   1457 HG22 THR A  93     -11.334  -2.687   5.106  1.00 97.20           H  
ATOM   1458 HG23 THR A  93      -9.698  -2.540   5.782  1.00 97.20           H  
ATOM   1459  OG1 THR A  93      -9.289  -5.187   5.830  1.00 97.20           O  
ATOM   1460  HG1 THR A  93      -8.651  -4.599   6.242  1.00 97.20           H  
ATOM   1461  N   THR A  94     -10.863  -6.345   8.821  1.00 94.91           N  
ATOM   1462  H   THR A  94     -10.006  -5.894   9.107  1.00 94.91           H  
ATOM   1463  CA  THR A  94     -11.229  -7.630   9.448  1.00 94.91           C  
ATOM   1464  HA  THR A  94     -11.523  -8.334   8.669  1.00 94.91           H  
ATOM   1465  C   THR A  94     -12.411  -7.503  10.405  1.00 94.91           C  
ATOM   1466  CB  THR A  94     -10.018  -8.228  10.176  1.00 94.91           C  
ATOM   1467  HB  THR A  94      -9.594  -7.493  10.860  1.00 94.91           H  
ATOM   1468  O   THR A  94     -13.222  -8.421  10.514  1.00 94.91           O  
ATOM   1469  CG2 THR A  94     -10.312  -9.515  10.949  1.00 94.91           C  
ATOM   1470 HG21 THR A  94      -9.374  -9.942  11.304  1.00 94.91           H  
ATOM   1471 HG22 THR A  94     -10.807 -10.234  10.297  1.00 94.91           H  
ATOM   1472 HG23 THR A  94     -10.945  -9.305  11.811  1.00 94.91           H  
ATOM   1473  OG1 THR A  94      -9.071  -8.563   9.203  1.00 94.91           O  
ATOM   1474  HG1 THR A  94      -8.525  -7.789   9.046  1.00 94.91           H  
ATOM   1475  N   ARG A  95     -12.531  -6.372  11.111  1.00 88.39           N  
ATOM   1476  H   ARG A  95     -11.857  -5.639  10.942  1.00 88.39           H  
ATOM   1477  CA  ARG A  95     -13.536  -6.194  12.174  1.00 88.39           C  
ATOM   1478  HA  ARG A  95     -13.581  -7.096  12.784  1.00 88.39           H  
ATOM   1479  C   ARG A  95     -14.948  -5.998  11.634  1.00 88.39           C  
ATOM   1480  CB  ARG A  95     -13.145  -5.003  13.057  1.00 88.39           C  
ATOM   1481  HB2 ARG A  95     -12.992  -4.124  12.430  1.00 88.39           H  
ATOM   1482  HB3 ARG A  95     -13.958  -4.792  13.752  1.00 88.39           H  
ATOM   1483  O   ARG A  95     -15.912  -6.408  12.275  1.00 88.39           O  
ATOM   1484  CG  ARG A  95     -11.874  -5.288  13.866  1.00 88.39           C  
ATOM   1485  HG2 ARG A  95     -12.053  -6.125  14.541  1.00 88.39           H  
ATOM   1486  HG3 ARG A  95     -11.056  -5.547  13.194  1.00 88.39           H  
ATOM   1487  CD  ARG A  95     -11.488  -4.049  14.678  1.00 88.39           C  
ATOM   1488  HD2 ARG A  95     -11.386  -3.207  13.994  1.00 88.39           H  
ATOM   1489  HD3 ARG A  95     -12.283  -3.835  15.392  1.00 88.39           H  
ATOM   1490  NE  ARG A  95     -10.212  -4.250  15.386  1.00 88.39           N  
ATOM   1491  HE  ARG A  95      -9.666  -5.054  15.110  1.00 88.39           H  
ATOM   1492  NH1 ARG A  95     -10.237  -2.313  16.619  1.00 88.39           N  
ATOM   1493 HH11 ARG A  95      -9.824  -1.738  17.339  1.00 88.39           H  
ATOM   1494 HH12 ARG A  95     -11.126  -2.071  16.205  1.00 88.39           H  
ATOM   1495  NH2 ARG A  95      -8.488  -3.688  16.766  1.00 88.39           N  
ATOM   1496 HH21 ARG A  95      -8.018  -3.019  17.359  1.00 88.39           H  
ATOM   1497 HH22 ARG A  95      -7.972  -4.503  16.464  1.00 88.39           H  
ATOM   1498  CZ  ARG A  95      -9.655  -3.421  16.251  1.00 88.39           C  
ATOM   1499  N   ARG A  96     -15.073  -5.327  10.490  1.00 91.16           N  
ATOM   1500  H   ARG A  96     -14.223  -5.056  10.016  1.00 91.16           H  
ATOM   1501  CA  ARG A  96     -16.348  -4.965   9.860  1.00 91.16           C  
ATOM   1502  HA  ARG A  96     -17.108  -5.691  10.147  1.00 91.16           H  
ATOM   1503  C   ARG A  96     -16.211  -5.016   8.347  1.00 91.16           C  
ATOM   1504  CB  ARG A  96     -16.793  -3.563  10.322  1.00 91.16           C  
ATOM   1505  HB2 ARG A  96     -17.662  -3.257   9.741  1.00 91.16           H  
ATOM   1506  HB3 ARG A  96     -15.993  -2.846  10.139  1.00 91.16           H  
ATOM   1507  O   ARG A  96     -15.125  -4.796   7.811  1.00 91.16           O  
ATOM   1508  CG  ARG A  96     -17.171  -3.544  11.812  1.00 91.16           C  
ATOM   1509  HG2 ARG A  96     -16.301  -3.788  12.421  1.00 91.16           H  
ATOM   1510  HG3 ARG A  96     -17.955  -4.279  11.992  1.00 91.16           H  
ATOM   1511  CD  ARG A  96     -17.664  -2.165  12.240  1.00 91.16           C  
ATOM   1512  HD2 ARG A  96     -16.837  -1.465  12.132  1.00 91.16           H  
ATOM   1513  HD3 ARG A  96     -18.482  -1.852  11.591  1.00 91.16           H  
ATOM   1514  NE  ARG A  96     -18.106  -2.160  13.646  1.00 91.16           N  
ATOM   1515  HE  ARG A  96     -17.968  -3.007  14.177  1.00 91.16           H  
ATOM   1516  NH1 ARG A  96     -18.887   0.006  13.672  1.00 91.16           N  
ATOM   1517 HH11 ARG A  96     -19.276   0.807  14.149  1.00 91.16           H  
ATOM   1518 HH12 ARG A  96     -18.527   0.165  12.741  1.00 91.16           H  
ATOM   1519  NH2 ARG A  96     -18.984  -1.219  15.523  1.00 91.16           N  
ATOM   1520 HH21 ARG A  96     -19.379  -0.410  15.980  1.00 91.16           H  
ATOM   1521 HH22 ARG A  96     -18.838  -2.079  16.031  1.00 91.16           H  
ATOM   1522  CZ  ARG A  96     -18.654  -1.127  14.264  1.00 91.16           C  
ATOM   1523  N   LYS A  97     -17.321  -5.271   7.653  1.00 95.29           N  
ATOM   1524  H   LYS A  97     -18.193  -5.345   8.157  1.00 95.29           H  
ATOM   1525  CA  LYS A  97     -17.361  -5.163   6.192  1.00 95.29           C  
ATOM   1526  HA  LYS A  97     -16.577  -5.790   5.766  1.00 95.29           H  
ATOM   1527  C   LYS A  97     -17.081  -3.716   5.790  1.00 95.29           C  
ATOM   1528  CB  LYS A  97     -18.719  -5.607   5.641  1.00 95.29           C  
ATOM   1529  HB2 LYS A  97     -18.751  -5.370   4.577  1.00 95.29           H  
ATOM   1530  HB3 LYS A  97     -19.498  -5.028   6.137  1.00 95.29           H  
ATOM   1531  O   LYS A  97     -17.639  -2.786   6.370  1.00 95.29           O  
ATOM   1532  CG  LYS A  97     -19.015  -7.105   5.812  1.00 95.29           C  
ATOM   1533  HG2 LYS A  97     -19.002  -7.366   6.870  1.00 95.29           H  
ATOM   1534  HG3 LYS A  97     -18.271  -7.697   5.279  1.00 95.29           H  
ATOM   1535  CD  LYS A  97     -20.412  -7.373   5.235  1.00 95.29           C  
ATOM   1536  HD2 LYS A  97     -21.110  -6.680   5.705  1.00 95.29           H  
ATOM   1537  HD3 LYS A  97     -20.406  -7.166   4.165  1.00 95.29           H  
ATOM   1538  CE  LYS A  97     -20.921  -8.797   5.475  1.00 95.29           C  
ATOM   1539  HE2 LYS A  97     -20.757  -9.051   6.522  1.00 95.29           H  
ATOM   1540  HE3 LYS A  97     -20.354  -9.493   4.856  1.00 95.29           H  
ATOM   1541  NZ  LYS A  97     -22.378  -8.870   5.167  1.00 95.29           N  
ATOM   1542  HZ1 LYS A  97     -22.574  -8.617   4.209  1.00 95.29           H  
ATOM   1543  HZ2 LYS A  97     -22.772  -9.779   5.360  1.00 95.29           H  
ATOM   1544  HZ3 LYS A  97     -22.906  -8.208   5.718  1.00 95.29           H  
ATOM   1545  N   HIS A  98     -16.208  -3.546   4.810  1.00 97.86           N  
ATOM   1546  H   HIS A  98     -15.791  -4.355   4.371  1.00 97.86           H  
ATOM   1547  CA  HIS A  98     -15.873  -2.249   4.248  1.00 97.86           C  
ATOM   1548  HA  HIS A  98     -16.507  -1.479   4.686  1.00 97.86           H  
ATOM   1549  C   HIS A  98     -16.132  -2.262   2.750  1.00 97.86           C  
ATOM   1550  CB  HIS A  98     -14.413  -1.896   4.549  1.00 97.86           C  
ATOM   1551  HB2 HIS A  98     -14.112  -1.083   3.888  1.00 97.86           H  
ATOM   1552  HB3 HIS A  98     -13.774  -2.751   4.330  1.00 97.86           H  
ATOM   1553  O   HIS A  98     -15.860  -3.253   2.071  1.00 97.86           O  
ATOM   1554  CG  HIS A  98     -14.184  -1.453   5.970  1.00 97.86           C  
ATOM   1555  CD2 HIS A  98     -13.945  -0.172   6.385  1.00 97.86           C  
ATOM   1556  HD2 HIS A  98     -13.896   0.705   5.757  1.00 97.86           H  
ATOM   1557  ND1 HIS A  98     -14.168  -2.247   7.093  1.00 97.86           N  
ATOM   1558  HD1 HIS A  98     -14.357  -3.238   7.144  1.00 97.86           H  
ATOM   1559  CE1 HIS A  98     -13.918  -1.463   8.153  1.00 97.86           C  
ATOM   1560  HE1 HIS A  98     -13.866  -1.795   9.179  1.00 97.86           H  
ATOM   1561  NE2 HIS A  98     -13.763  -0.189   7.765  1.00 97.86           N  
ATOM   1562  N   GLN A  99     -16.601  -1.131   2.245  1.00 98.18           N  
ATOM   1563  H   GLN A  99     -16.803  -0.378   2.887  1.00 98.18           H  
ATOM   1564  CA  GLN A  99     -16.523  -0.801   0.831  1.00 98.18           C  
ATOM   1565  HA  GLN A  99     -16.480  -1.721   0.250  1.00 98.18           H  
ATOM   1566  C   GLN A  99     -15.237  -0.017   0.560  1.00 98.18           C  
ATOM   1567  CB  GLN A  99     -17.779  -0.043   0.386  1.00 98.18           C  
ATOM   1568  HB2 GLN A  99     -18.638  -0.709   0.459  1.00 98.18           H  
ATOM   1569  HB3 GLN A  99     -17.660   0.241  -0.659  1.00 98.18           H  
ATOM   1570  O   GLN A  99     -14.730   0.682   1.442  1.00 98.18           O  
ATOM   1571  CG  GLN A  99     -18.052   1.222   1.212  1.00 98.18           C  
ATOM   1572  HG2 GLN A  99     -17.148   1.829   1.267  1.00 98.18           H  
ATOM   1573  HG3 GLN A  99     -18.347   0.948   2.225  1.00 98.18           H  
ATOM   1574  CD  GLN A  99     -19.164   2.072   0.629  1.00 98.18           C  
ATOM   1575  NE2 GLN A  99     -19.303   3.285   1.099  1.00 98.18           N  
ATOM   1576 HE21 GLN A  99     -18.534   3.656   1.638  1.00 98.18           H  
ATOM   1577 HE22 GLN A  99     -19.810   3.895   0.473  1.00 98.18           H  
ATOM   1578  OE1 GLN A  99     -19.871   1.725  -0.300  1.00 98.18           O  
ATOM   1579  N   LEU A 100     -14.738  -0.109  -0.669  1.00 98.75           N  
ATOM   1580  H   LEU A 100     -15.259  -0.656  -1.339  1.00 98.75           H  
ATOM   1581  CA  LEU A 100     -13.613   0.676  -1.172  1.00 98.75           C  
ATOM   1582  HA  LEU A 100     -13.135   1.209  -0.350  1.00 98.75           H  
ATOM   1583  C   LEU A 100     -14.122   1.700  -2.178  1.00 98.75           C  
ATOM   1584  CB  LEU A 100     -12.577  -0.271  -1.803  1.00 98.75           C  
ATOM   1585  HB2 LEU A 100     -12.132  -0.854  -0.996  1.00 98.75           H  
ATOM   1586  HB3 LEU A 100     -13.098  -0.948  -2.479  1.00 98.75           H  
ATOM   1587  O   LEU A 100     -14.911   1.361  -3.053  1.00 98.75           O  
ATOM   1588  CG  LEU A 100     -11.429   0.393  -2.584  1.00 98.75           C  
ATOM   1589  HG  LEU A 100     -11.816   1.131  -3.285  1.00 98.75           H  
ATOM   1590  CD1 LEU A 100     -10.441   1.057  -1.638  1.00 98.75           C  
ATOM   1591 HD11 LEU A 100     -10.000   0.299  -0.991  1.00 98.75           H  
ATOM   1592 HD12 LEU A 100      -9.659   1.549  -2.217  1.00 98.75           H  
ATOM   1593 HD13 LEU A 100     -10.948   1.808  -1.032  1.00 98.75           H  
ATOM   1594  CD2 LEU A 100     -10.651  -0.649  -3.381  1.00 98.75           C  
ATOM   1595 HD21 LEU A 100      -9.781  -0.189  -3.849  1.00 98.75           H  
ATOM   1596 HD22 LEU A 100     -10.311  -1.452  -2.727  1.00 98.75           H  
ATOM   1597 HD23 LEU A 100     -11.289  -1.062  -4.163  1.00 98.75           H  
ATOM   1598  N   ARG A 101     -13.602   2.920  -2.104  1.00 98.73           N  
ATOM   1599  H   ARG A 101     -12.990   3.124  -1.326  1.00 98.73           H  
ATOM   1600  CA  ARG A 101     -13.676   3.921  -3.164  1.00 98.73           C  
ATOM   1601  HA  ARG A 101     -14.160   3.489  -4.040  1.00 98.73           H  
ATOM   1602  C   ARG A 101     -12.263   4.317  -3.574  1.00 98.73           C  
ATOM   1603  CB  ARG A 101     -14.529   5.101  -2.683  1.00 98.73           C  
ATOM   1604  HB2 ARG A 101     -14.116   5.498  -1.756  1.00 98.73           H  
ATOM   1605  HB3 ARG A 101     -15.539   4.740  -2.489  1.00 98.73           H  
ATOM   1606  O   ARG A 101     -11.387   4.494  -2.729  1.00 98.73           O  
ATOM   1607  CG  ARG A 101     -14.606   6.222  -3.721  1.00 98.73           C  
ATOM   1608  HG2 ARG A 101     -15.019   5.826  -4.649  1.00 98.73           H  
ATOM   1609  HG3 ARG A 101     -13.609   6.617  -3.916  1.00 98.73           H  
ATOM   1610  CD  ARG A 101     -15.483   7.368  -3.220  1.00 98.73           C  
ATOM   1611  HD2 ARG A 101     -15.058   7.772  -2.301  1.00 98.73           H  
ATOM   1612  HD3 ARG A 101     -16.485   7.002  -2.999  1.00 98.73           H  
ATOM   1613  NE  ARG A 101     -15.518   8.425  -4.236  1.00 98.73           N  
ATOM   1614  HE  ARG A 101     -14.706   9.021  -4.308  1.00 98.73           H  
ATOM   1615  NH1 ARG A 101     -17.382   7.713  -5.392  1.00 98.73           N  
ATOM   1616 HH11 ARG A 101     -17.972   7.773  -6.210  1.00 98.73           H  
ATOM   1617 HH12 ARG A 101     -17.591   7.013  -4.694  1.00 98.73           H  
ATOM   1618  NH2 ARG A 101     -16.166   9.431  -6.137  1.00 98.73           N  
ATOM   1619 HH21 ARG A 101     -15.235   9.824  -6.129  1.00 98.73           H  
ATOM   1620 HH22 ARG A 101     -16.713   9.438  -6.986  1.00 98.73           H  
ATOM   1621  CZ  ARG A 101     -16.365   8.518  -5.240  1.00 98.73           C  
ATOM   1622  N   ILE A 102     -12.055   4.459  -4.873  1.00 98.83           N  
ATOM   1623  H   ILE A 102     -12.811   4.233  -5.503  1.00 98.83           H  
ATOM   1624  CA  ILE A 102     -10.839   4.997  -5.470  1.00 98.83           C  
ATOM   1625  HA  ILE A 102     -10.135   5.270  -4.685  1.00 98.83           H  
ATOM   1626  C   ILE A 102     -11.243   6.250  -6.232  1.00 98.83           C  
ATOM   1627  CB  ILE A 102     -10.155   3.958  -6.381  1.00 98.83           C  
ATOM   1628  HB  ILE A 102     -10.837   3.694  -7.189  1.00 98.83           H  
ATOM   1629  O   ILE A 102     -12.069   6.152  -7.134  1.00 98.83           O  
ATOM   1630  CG1 ILE A 102      -9.826   2.685  -5.573  1.00 98.83           C  
ATOM   1631 HG12 ILE A 102     -10.741   2.275  -5.147  1.00 98.83           H  
ATOM   1632 HG13 ILE A 102      -9.156   2.940  -4.752  1.00 98.83           H  
ATOM   1633  CG2 ILE A 102      -8.878   4.560  -6.991  1.00 98.83           C  
ATOM   1634 HG21 ILE A 102      -9.102   5.514  -7.469  1.00 98.83           H  
ATOM   1635 HG22 ILE A 102      -8.128   4.731  -6.218  1.00 98.83           H  
ATOM   1636 HG23 ILE A 102      -8.476   3.903  -7.762  1.00 98.83           H  
ATOM   1637  CD1 ILE A 102      -9.192   1.571  -6.403  1.00 98.83           C  
ATOM   1638 HD11 ILE A 102      -9.856   1.286  -7.219  1.00 98.83           H  
ATOM   1639 HD12 ILE A 102      -9.031   0.715  -5.747  1.00 98.83           H  
ATOM   1640 HD13 ILE A 102      -8.225   1.880  -6.801  1.00 98.83           H  
ATOM   1641  N   ASP A 103     -10.677   7.398  -5.874  1.00 98.77           N  
ATOM   1642  H   ASP A 103      -9.976   7.368  -5.148  1.00 98.77           H  
ATOM   1643  CA  ASP A 103     -10.813   8.647  -6.626  1.00 98.77           C  
ATOM   1644  HA  ASP A 103     -11.649   8.573  -7.321  1.00 98.77           H  
ATOM   1645  C   ASP A 103      -9.539   8.885  -7.446  1.00 98.77           C  
ATOM   1646  CB  ASP A 103     -11.099   9.822  -5.679  1.00 98.77           C  
ATOM   1647  HB2 ASP A 103     -11.022  10.751  -6.244  1.00 98.77           H  
ATOM   1648  HB3 ASP A 103     -10.347   9.842  -4.890  1.00 98.77           H  
ATOM   1649  O   ASP A 103      -8.433   8.728  -6.925  1.00 98.77           O  
ATOM   1650  CG  ASP A 103     -12.497   9.761  -5.059  1.00 98.77           C  
ATOM   1651  OD1 ASP A 103     -13.504   9.795  -5.799  1.00 98.77           O  
ATOM   1652  OD2 ASP A 103     -12.614   9.720  -3.813  1.00 98.77           O  
ATOM   1653  N   LEU A 104      -9.694   9.249  -8.720  1.00 98.35           N  
ATOM   1654  H   LEU A 104     -10.635   9.382  -9.063  1.00 98.35           H  
ATOM   1655  CA  LEU A 104      -8.610   9.426  -9.692  1.00 98.35           C  
ATOM   1656  HA  LEU A 104      -7.648   9.415  -9.180  1.00 98.35           H  
ATOM   1657  C   LEU A 104      -8.771  10.766 -10.419  1.00 98.35           C  
ATOM   1658  CB  LEU A 104      -8.638   8.279 -10.727  1.00 98.35           C  
ATOM   1659  HB2 LEU A 104      -9.598   8.340 -11.239  1.00 98.35           H  
ATOM   1660  HB3 LEU A 104      -7.868   8.459 -11.477  1.00 98.35           H  
ATOM   1661  O   LEU A 104      -9.889  11.156 -10.763  1.00 98.35           O  
ATOM   1662  CG  LEU A 104      -8.470   6.855 -10.157  1.00 98.35           C  
ATOM   1663  HG  LEU A 104      -8.699   6.856  -9.091  1.00 98.35           H  
ATOM   1664  CD1 LEU A 104      -9.422   5.872 -10.839  1.00 98.35           C  
ATOM   1665 HD11 LEU A 104      -9.221   5.832 -11.909  1.00 98.35           H  
ATOM   1666 HD12 LEU A 104      -9.293   4.875 -10.416  1.00 98.35           H  
ATOM   1667 HD13 LEU A 104     -10.453   6.187 -10.675  1.00 98.35           H  
ATOM   1668  CD2 LEU A 104      -7.053   6.323 -10.341  1.00 98.35           C  
ATOM   1669 HD21 LEU A 104      -6.971   5.340  -9.878  1.00 98.35           H  
ATOM   1670 HD22 LEU A 104      -6.808   6.251 -11.400  1.00 98.35           H  
ATOM   1671 HD23 LEU A 104      -6.358   7.006  -9.852  1.00 98.35           H  
ATOM   1672  N   GLU A 105      -7.660  11.428 -10.738  1.00 98.47           N  
ATOM   1673  H   GLU A 105      -6.775  11.075 -10.403  1.00 98.47           H  
ATOM   1674  CA  GLU A 105      -7.634  12.515 -11.724  1.00 98.47           C  
ATOM   1675  HA  GLU A 105      -8.624  12.592 -12.174  1.00 98.47           H  
ATOM   1676  C   GLU A 105      -6.646  12.187 -12.844  1.00 98.47           C  
ATOM   1677  CB  GLU A 105      -7.339  13.874 -11.072  1.00 98.47           C  
ATOM   1678  HB2 GLU A 105      -6.269  13.958 -10.880  1.00 98.47           H  
ATOM   1679  HB3 GLU A 105      -7.886  13.933 -10.131  1.00 98.47           H  
ATOM   1680  O   GLU A 105      -5.512  11.765 -12.599  1.00 98.47           O  
ATOM   1681  CG  GLU A 105      -7.760  15.057 -11.947  1.00 98.47           C  
ATOM   1682  HG2 GLU A 105      -7.186  15.044 -12.874  1.00 98.47           H  
ATOM   1683  HG3 GLU A 105      -8.815  14.953 -12.200  1.00 98.47           H  
ATOM   1684  CD  GLU A 105      -7.565  16.393 -11.216  1.00 98.47           C  
ATOM   1685  OE1 GLU A 105      -6.760  17.205 -11.717  1.00 98.47           O  
ATOM   1686  OE2 GLU A 105      -8.267  16.614 -10.195  1.00 98.47           O  
ATOM   1687  N   PHE A 106      -7.092  12.361 -14.086  1.00 97.98           N  
ATOM   1688  H   PHE A 106      -8.034  12.701 -14.215  1.00 97.98           H  
ATOM   1689  CA  PHE A 106      -6.270  12.181 -15.275  1.00 97.98           C  
ATOM   1690  HA  PHE A 106      -5.241  12.447 -15.034  1.00 97.98           H  
ATOM   1691  C   PHE A 106      -6.758  13.109 -16.389  1.00 97.98           C  
ATOM   1692  CB  PHE A 106      -6.314  10.712 -15.716  1.00 97.98           C  
ATOM   1693  HB2 PHE A 106      -5.948  10.084 -14.903  1.00 97.98           H  
ATOM   1694  HB3 PHE A 106      -7.347  10.428 -15.916  1.00 97.98           H  
ATOM   1695  O   PHE A 106      -7.962  13.205 -16.627  1.00 97.98           O  
ATOM   1696  CG  PHE A 106      -5.469  10.441 -16.941  1.00 97.98           C  
ATOM   1697  CD1 PHE A 106      -6.075  10.113 -18.167  1.00 97.98           C  
ATOM   1698  HD1 PHE A 106      -7.149  10.022 -18.239  1.00 97.98           H  
ATOM   1699  CD2 PHE A 106      -4.069  10.561 -16.862  1.00 97.98           C  
ATOM   1700  HD2 PHE A 106      -3.594  10.825 -15.929  1.00 97.98           H  
ATOM   1701  CE1 PHE A 106      -5.280   9.892 -19.305  1.00 97.98           C  
ATOM   1702  HE1 PHE A 106      -5.745   9.617 -20.240  1.00 97.98           H  
ATOM   1703  CE2 PHE A 106      -3.278  10.342 -18.001  1.00 97.98           C  
ATOM   1704  HE2 PHE A 106      -2.206  10.452 -17.930  1.00 97.98           H  
ATOM   1705  CZ  PHE A 106      -3.882  10.001 -19.222  1.00 97.98           C  
ATOM   1706  HZ  PHE A 106      -3.274   9.826 -20.098  1.00 97.98           H  
ATOM   1707  N   ASN A 107      -5.834  13.797 -17.069  1.00 96.20           N  
ATOM   1708  H   ASN A 107      -4.860  13.612 -16.874  1.00 96.20           H  
ATOM   1709  CA  ASN A 107      -6.137  14.785 -18.115  1.00 96.20           C  
ATOM   1710  HA  ASN A 107      -5.234  15.372 -18.279  1.00 96.20           H  
ATOM   1711  C   ASN A 107      -7.204  15.818 -17.694  1.00 96.20           C  
ATOM   1712  CB  ASN A 107      -6.458  14.057 -19.438  1.00 96.20           C  
ATOM   1713  HB2 ASN A 107      -7.214  13.291 -19.264  1.00 96.20           H  
ATOM   1714  HB3 ASN A 107      -6.863  14.770 -20.155  1.00 96.20           H  
ATOM   1715  O   ASN A 107      -8.128  16.108 -18.451  1.00 96.20           O  
ATOM   1716  CG  ASN A 107      -5.244  13.434 -20.096  1.00 96.20           C  
ATOM   1717  ND2 ASN A 107      -5.452  12.614 -21.098  1.00 96.20           N  
ATOM   1718 HD21 ASN A 107      -6.393  12.377 -21.379  1.00 96.20           H  
ATOM   1719 HD22 ASN A 107      -4.627  12.196 -21.503  1.00 96.20           H  
ATOM   1720  OD1 ASN A 107      -4.103  13.699 -19.759  1.00 96.20           O  
ATOM   1721  N   ASN A 108      -7.084  16.363 -16.476  1.00 94.90           N  
ATOM   1722  H   ASN A 108      -6.287  16.100 -15.915  1.00 94.90           H  
ATOM   1723  CA  ASN A 108      -8.021  17.327 -15.874  1.00 94.90           C  
ATOM   1724  HA  ASN A 108      -7.671  17.509 -14.857  1.00 94.90           H  
ATOM   1725  C   ASN A 108      -9.471  16.817 -15.717  1.00 94.90           C  
ATOM   1726  CB  ASN A 108      -7.949  18.675 -16.620  1.00 94.90           C  
ATOM   1727  HB2 ASN A 108      -8.381  18.558 -17.614  1.00 94.90           H  
ATOM   1728  HB3 ASN A 108      -8.547  19.412 -16.084  1.00 94.90           H  
ATOM   1729  O   ASN A 108     -10.382  17.609 -15.477  1.00 94.90           O  
ATOM   1730  CG  ASN A 108      -6.545  19.230 -16.735  1.00 94.90           C  
ATOM   1731  ND2 ASN A 108      -6.174  19.741 -17.886  1.00 94.90           N  
ATOM   1732 HD21 ASN A 108      -6.813  19.748 -18.668  1.00 94.90           H  
ATOM   1733 HD22 ASN A 108      -5.232  20.103 -17.923  1.00 94.90           H  
ATOM   1734  OD1 ASN A 108      -5.754  19.212 -15.811  1.00 94.90           O  
ATOM   1735  N   ALA A 109      -9.700  15.508 -15.843  1.00 98.13           N  
ATOM   1736  H   ALA A 109      -8.928  14.901 -16.080  1.00 98.13           H  
ATOM   1737  CA  ALA A 109     -10.986  14.865 -15.606  1.00 98.13           C  
ATOM   1738  HA  ALA A 109     -11.747  15.629 -15.445  1.00 98.13           H  
ATOM   1739  C   ALA A 109     -10.928  13.994 -14.346  1.00 98.13           C  
ATOM   1740  CB  ALA A 109     -11.392  14.074 -16.853  1.00 98.13           C  
ATOM   1741  HB1 ALA A 109     -10.622  13.341 -17.092  1.00 98.13           H  
ATOM   1742  HB2 ALA A 109     -11.502  14.755 -17.697  1.00 98.13           H  
ATOM   1743  HB3 ALA A 109     -12.338  13.561 -16.680  1.00 98.13           H  
ATOM   1744  O   ALA A 109      -9.910  13.364 -14.050  1.00 98.13           O  
ATOM   1745  N   ARG A 110     -12.042  13.955 -13.609  1.00 98.24           N  
ATOM   1746  H   ARG A 110     -12.858  14.434 -13.963  1.00 98.24           H  
ATOM   1747  CA  ARG A 110     -12.178  13.202 -12.358  1.00 98.24           C  
ATOM   1748  HA  ARG A 110     -11.187  12.917 -12.004  1.00 98.24           H  
ATOM   1749  C   ARG A 110     -12.961  11.918 -12.573  1.00 98.24           C  
ATOM   1750  CB  ARG A 110     -12.838  14.057 -11.273  1.00 98.24           C  
ATOM   1751  HB2 ARG A 110     -13.033  13.428 -10.405  1.00 98.24           H  
ATOM   1752  HB3 ARG A 110     -13.787  14.446 -11.641  1.00 98.24           H  
ATOM   1753  O   ARG A 110     -14.042  11.932 -13.163  1.00 98.24           O  
ATOM   1754  CG  ARG A 110     -11.931  15.214 -10.844  1.00 98.24           C  
ATOM   1755  HG2 ARG A 110     -11.739  15.876 -11.689  1.00 98.24           H  
ATOM   1756  HG3 ARG A 110     -10.984  14.817 -10.482  1.00 98.24           H  
ATOM   1757  CD  ARG A 110     -12.613  16.003  -9.729  1.00 98.24           C  
ATOM   1758  HD2 ARG A 110     -12.841  15.324  -8.907  1.00 98.24           H  
ATOM   1759  HD3 ARG A 110     -13.541  16.427 -10.115  1.00 98.24           H  
ATOM   1760  NE  ARG A 110     -11.735  17.076  -9.246  1.00 98.24           N  
ATOM   1761  HE  ARG A 110     -10.786  17.071  -9.591  1.00 98.24           H  
ATOM   1762  NH1 ARG A 110     -13.226  18.048  -7.789  1.00 98.24           N  
ATOM   1763 HH11 ARG A 110     -13.428  18.753  -7.095  1.00 98.24           H  
ATOM   1764 HH12 ARG A 110     -13.910  17.351  -8.045  1.00 98.24           H  
ATOM   1765  NH2 ARG A 110     -11.166  18.894  -8.031  1.00 98.24           N  
ATOM   1766 HH21 ARG A 110     -10.250  18.831  -8.450  1.00 98.24           H  
ATOM   1767 HH22 ARG A 110     -11.370  19.618  -7.356  1.00 98.24           H  
ATOM   1768  CZ  ARG A 110     -12.050  18.000  -8.360  1.00 98.24           C  
ATOM   1769  N   TYR A 111     -12.445  10.837 -12.012  1.00 98.63           N  
ATOM   1770  H   TYR A 111     -11.579  10.927 -11.501  1.00 98.63           H  
ATOM   1771  CA  TYR A 111     -13.047   9.516 -12.081  1.00 98.63           C  
ATOM   1772  HA  TYR A 111     -14.070   9.605 -12.446  1.00 98.63           H  
ATOM   1773  C   TYR A 111     -13.098   8.866 -10.705  1.00 98.63           C  
ATOM   1774  CB  TYR A 111     -12.282   8.620 -13.056  1.00 98.63           C  
ATOM   1775  HB2 TYR A 111     -12.876   7.713 -13.163  1.00 98.63           H  
ATOM   1776  HB3 TYR A 111     -11.315   8.350 -12.631  1.00 98.63           H  
ATOM   1777  O   TYR A 111     -12.376   9.251  -9.786  1.00 98.63           O  
ATOM   1778  CG  TYR A 111     -12.064   9.189 -14.439  1.00 98.63           C  
ATOM   1779  CD1 TYR A 111     -12.949   8.845 -15.479  1.00 98.63           C  
ATOM   1780  HD1 TYR A 111     -13.777   8.177 -15.295  1.00 98.63           H  
ATOM   1781  CD2 TYR A 111     -10.977  10.051 -14.686  1.00 98.63           C  
ATOM   1782  HD2 TYR A 111     -10.300  10.313 -13.887  1.00 98.63           H  
ATOM   1783  CE1 TYR A 111     -12.753   9.378 -16.766  1.00 98.63           C  
ATOM   1784  HE1 TYR A 111     -13.424   9.123 -17.574  1.00 98.63           H  
ATOM   1785  CE2 TYR A 111     -10.783  10.589 -15.970  1.00 98.63           C  
ATOM   1786  HE2 TYR A 111      -9.955  11.258 -16.151  1.00 98.63           H  
ATOM   1787  OH  TYR A 111     -11.498  10.773 -18.252  1.00 98.63           O  
ATOM   1788  HH  TYR A 111     -10.740  11.361 -18.283  1.00 98.63           H  
ATOM   1789  CZ  TYR A 111     -11.676  10.254 -17.011  1.00 98.63           C  
ATOM   1790  N   PHE A 112     -13.936   7.847 -10.582  1.00 98.70           N  
ATOM   1791  H   PHE A 112     -14.534   7.606 -11.360  1.00 98.70           H  
ATOM   1792  CA  PHE A 112     -13.964   6.974  -9.433  1.00 98.70           C  
ATOM   1793  HA  PHE A 112     -12.947   6.961  -9.041  1.00 98.70           H  
ATOM   1794  C   PHE A 112     -14.338   5.541  -9.803  1.00 98.70           C  
ATOM   1795  CB  PHE A 112     -14.900   7.537  -8.359  1.00 98.70           C  
ATOM   1796  HB2 PHE A 112     -14.665   7.048  -7.414  1.00 98.70           H  
ATOM   1797  HB3 PHE A 112     -14.680   8.597  -8.229  1.00 98.70           H  
ATOM   1798  O   PHE A 112     -15.112   5.294 -10.732  1.00 98.70           O  
ATOM   1799  CG  PHE A 112     -16.382   7.357  -8.643  1.00 98.70           C  
ATOM   1800  CD1 PHE A 112     -17.065   8.256  -9.483  1.00 98.70           C  
ATOM   1801  HD1 PHE A 112     -16.528   9.062  -9.961  1.00 98.70           H  
ATOM   1802  CD2 PHE A 112     -17.080   6.283  -8.057  1.00 98.70           C  
ATOM   1803  HD2 PHE A 112     -16.561   5.576  -7.428  1.00 98.70           H  
ATOM   1804  CE1 PHE A 112     -18.440   8.089  -9.725  1.00 98.70           C  
ATOM   1805  HE1 PHE A 112     -18.959   8.770 -10.383  1.00 98.70           H  
ATOM   1806  CE2 PHE A 112     -18.460   6.135  -8.274  1.00 98.70           C  
ATOM   1807  HE2 PHE A 112     -18.993   5.317  -7.811  1.00 98.70           H  
ATOM   1808  CZ  PHE A 112     -19.140   7.034  -9.114  1.00 98.70           C  
ATOM   1809  HZ  PHE A 112     -20.197   6.908  -9.295  1.00 98.70           H  
ATOM   1810  N   ALA A 113     -13.818   4.612  -9.011  1.00 98.62           N  
ATOM   1811  H   ALA A 113     -13.190   4.924  -8.285  1.00 98.62           H  
ATOM   1812  CA  ALA A 113     -14.240   3.219  -8.968  1.00 98.62           C  
ATOM   1813  HA  ALA A 113     -15.128   3.081  -9.584  1.00 98.62           H  
ATOM   1814  C   ALA A 113     -14.598   2.865  -7.522  1.00 98.62           C  
ATOM   1815  CB  ALA A 113     -13.126   2.331  -9.532  1.00 98.62           C  
ATOM   1816  HB1 ALA A 113     -12.932   2.599 -10.571  1.00 98.62           H  
ATOM   1817  HB2 ALA A 113     -13.440   1.288  -9.493  1.00 98.62           H  
ATOM   1818  HB3 ALA A 113     -12.212   2.457  -8.951  1.00 98.62           H  
ATOM   1819  O   ALA A 113     -13.882   3.234  -6.589  1.00 98.62           O  
ATOM   1820  N   GLN A 114     -15.705   2.166  -7.323  1.00 98.56           N  
ATOM   1821  H   GLN A 114     -16.239   1.862  -8.124  1.00 98.56           H  
ATOM   1822  CA  GLN A 114     -16.213   1.771  -6.016  1.00 98.56           C  
ATOM   1823  HA  GLN A 114     -15.446   1.977  -5.270  1.00 98.56           H  
ATOM   1824  C   GLN A 114     -16.481   0.271  -5.996  1.00 98.56           C  
ATOM   1825  CB  GLN A 114     -17.439   2.628  -5.675  1.00 98.56           C  
ATOM   1826  HB2 GLN A 114     -18.220   2.465  -6.418  1.00 98.56           H  
ATOM   1827  HB3 GLN A 114     -17.117   3.667  -5.747  1.00 98.56           H  
ATOM   1828  O   GLN A 114     -16.873  -0.310  -6.999  1.00 98.56           O  
ATOM   1829  CG  GLN A 114     -18.018   2.385  -4.266  1.00 98.56           C  
ATOM   1830  HG2 GLN A 114     -18.585   1.454  -4.261  1.00 98.56           H  
ATOM   1831  HG3 GLN A 114     -17.207   2.301  -3.544  1.00 98.56           H  
ATOM   1832  CD  GLN A 114     -18.922   3.527  -3.801  1.00 98.56           C  
ATOM   1833  NE2 GLN A 114     -19.642   3.389  -2.709  1.00 98.56           N  
ATOM   1834 HE21 GLN A 114     -19.676   2.535  -2.171  1.00 98.56           H  
ATOM   1835 HE22 GLN A 114     -20.224   4.184  -2.488  1.00 98.56           H  
ATOM   1836  OE1 GLN A 114     -18.959   4.603  -4.379  1.00 98.56           O  
ATOM   1837  N   TYR A 115     -16.244  -0.359  -4.851  1.00 98.56           N  
ATOM   1838  H   TYR A 115     -15.905   0.187  -4.072  1.00 98.56           H  
ATOM   1839  CA  TYR A 115     -16.376  -1.798  -4.657  1.00 98.56           C  
ATOM   1840  HA  TYR A 115     -16.940  -2.233  -5.482  1.00 98.56           H  
ATOM   1841  C   TYR A 115     -17.134  -2.032  -3.360  1.00 98.56           C  
ATOM   1842  CB  TYR A 115     -14.993  -2.463  -4.623  1.00 98.56           C  
ATOM   1843  HB2 TYR A 115     -15.124  -3.541  -4.529  1.00 98.56           H  
ATOM   1844  HB3 TYR A 115     -14.456  -2.128  -3.736  1.00 98.56           H  
ATOM   1845  O   TYR A 115     -16.708  -1.558  -2.303  1.00 98.56           O  
ATOM   1846  CG  TYR A 115     -14.143  -2.174  -5.843  1.00 98.56           C  
ATOM   1847  CD1 TYR A 115     -14.114  -3.083  -6.918  1.00 98.56           C  
ATOM   1848  HD1 TYR A 115     -14.698  -3.990  -6.878  1.00 98.56           H  
ATOM   1849  CD2 TYR A 115     -13.409  -0.972  -5.915  1.00 98.56           C  
ATOM   1850  HD2 TYR A 115     -13.448  -0.267  -5.099  1.00 98.56           H  
ATOM   1851  CE1 TYR A 115     -13.349  -2.788  -8.061  1.00 98.56           C  
ATOM   1852  HE1 TYR A 115     -13.341  -3.440  -8.922  1.00 98.56           H  
ATOM   1853  CE2 TYR A 115     -12.660  -0.668  -7.065  1.00 98.56           C  
ATOM   1854  HE2 TYR A 115     -12.122   0.266  -7.128  1.00 98.56           H  
ATOM   1855  OH  TYR A 115     -11.933  -1.287  -9.262  1.00 98.56           O  
ATOM   1856  HH  TYR A 115     -11.588  -0.391  -9.252  1.00 98.56           H  
ATOM   1857  CZ  TYR A 115     -12.631  -1.582  -8.139  1.00 98.56           C  
ATOM   1858  N   SER A 116     -18.251  -2.754  -3.427  1.00 97.74           N  
ATOM   1859  H   SER A 116     -18.552  -3.097  -4.328  1.00 97.74           H  
ATOM   1860  CA  SER A 116     -19.119  -2.990  -2.268  1.00 97.74           C  
ATOM   1861  HA  SER A 116     -19.348  -2.027  -1.811  1.00 97.74           H  
ATOM   1862  C   SER A 116     -18.471  -3.858  -1.184  1.00 97.74           C  
ATOM   1863  CB  SER A 116     -20.439  -3.615  -2.725  1.00 97.74           C  
ATOM   1864  HB2 SER A 116     -20.841  -3.038  -3.558  1.00 97.74           H  
ATOM   1865  HB3 SER A 116     -21.156  -3.585  -1.904  1.00 97.74           H  
ATOM   1866  O   SER A 116     -18.933  -3.859  -0.047  1.00 97.74           O  
ATOM   1867  OG  SER A 116     -20.252  -4.958  -3.129  1.00 97.74           O  
ATOM   1868  HG  SER A 116     -20.321  -5.516  -2.351  1.00 97.74           H  
ATOM   1869  N   LEU A 117     -17.413  -4.601  -1.523  1.00 97.50           N  
ATOM   1870  H   LEU A 117     -17.123  -4.581  -2.491  1.00 97.50           H  
ATOM   1871  CA  LEU A 117     -16.596  -5.350  -0.575  1.00 97.50           C  
ATOM   1872  HA  LEU A 117     -16.822  -5.013   0.436  1.00 97.50           H  
ATOM   1873  C   LEU A 117     -15.118  -5.099  -0.852  1.00 97.50           C  
ATOM   1874  CB  LEU A 117     -16.925  -6.848  -0.689  1.00 97.50           C  
ATOM   1875  HB2 LEU A 117     -17.985  -6.998  -0.485  1.00 97.50           H  
ATOM   1876  HB3 LEU A 117     -16.732  -7.135  -1.723  1.00 97.50           H  
ATOM   1877  O   LEU A 117     -14.645  -5.333  -1.964  1.00 97.50           O  
ATOM   1878  CG  LEU A 117     -16.091  -7.769   0.223  1.00 97.50           C  
ATOM   1879  HG  LEU A 117     -15.028  -7.570   0.087  1.00 97.50           H  
ATOM   1880  CD1 LEU A 117     -16.440  -7.579   1.701  1.00 97.50           C  
ATOM   1881 HD11 LEU A 117     -15.851  -8.263   2.313  1.00 97.50           H  
ATOM   1882 HD12 LEU A 117     -16.208  -6.559   2.007  1.00 97.50           H  
ATOM   1883 HD13 LEU A 117     -17.502  -7.764   1.860  1.00 97.50           H  
ATOM   1884  CD2 LEU A 117     -16.333  -9.232  -0.150  1.00 97.50           C  
ATOM   1885 HD21 LEU A 117     -15.748  -9.882   0.500  1.00 97.50           H  
ATOM   1886 HD22 LEU A 117     -16.032  -9.400  -1.184  1.00 97.50           H  
ATOM   1887 HD23 LEU A 117     -17.392  -9.471  -0.049  1.00 97.50           H  
ATOM   1888  N   PHE A 118     -14.392  -4.730   0.194  1.00 98.44           N  
ATOM   1889  H   PHE A 118     -14.880  -4.446   1.031  1.00 98.44           H  
ATOM   1890  CA  PHE A 118     -12.942  -4.690   0.241  1.00 98.44           C  
ATOM   1891  HA  PHE A 118     -12.530  -5.332  -0.537  1.00 98.44           H  
ATOM   1892  C   PHE A 118     -12.456  -5.185   1.599  1.00 98.44           C  
ATOM   1893  CB  PHE A 118     -12.469  -3.265  -0.021  1.00 98.44           C  
ATOM   1894  HB2 PHE A 118     -12.727  -3.019  -1.050  1.00 98.44           H  
ATOM   1895  HB3 PHE A 118     -13.010  -2.582   0.634  1.00 98.44           H  
ATOM   1896  O   PHE A 118     -12.877  -4.699   2.650  1.00 98.44           O  
ATOM   1897  CG  PHE A 118     -10.980  -3.055   0.183  1.00 98.44           C  
ATOM   1898  CD1 PHE A 118     -10.493  -2.622   1.429  1.00 98.44           C  
ATOM   1899  HD1 PHE A 118     -11.181  -2.467   2.247  1.00 98.44           H  
ATOM   1900  CD2 PHE A 118     -10.079  -3.285  -0.872  1.00 98.44           C  
ATOM   1901  HD2 PHE A 118     -10.444  -3.633  -1.827  1.00 98.44           H  
ATOM   1902  CE1 PHE A 118      -9.118  -2.388   1.611  1.00 98.44           C  
ATOM   1903  HE1 PHE A 118      -8.745  -2.044   2.564  1.00 98.44           H  
ATOM   1904  CE2 PHE A 118      -8.705  -3.038  -0.695  1.00 98.44           C  
ATOM   1905  HE2 PHE A 118      -8.015  -3.192  -1.510  1.00 98.44           H  
ATOM   1906  CZ  PHE A 118      -8.224  -2.589   0.546  1.00 98.44           C  
ATOM   1907  HZ  PHE A 118      -7.169  -2.401   0.681  1.00 98.44           H  
ATOM   1908  N   ARG A 119     -11.537  -6.145   1.568  1.00 98.10           N  
ATOM   1909  H   ARG A 119     -11.287  -6.530   0.668  1.00 98.10           H  
ATOM   1910  CA  ARG A 119     -10.710  -6.520   2.712  1.00 98.10           C  
ATOM   1911  HA  ARG A 119     -10.484  -5.619   3.281  1.00 98.10           H  
ATOM   1912  C   ARG A 119      -9.383  -7.070   2.224  1.00 98.10           C  
ATOM   1913  CB  ARG A 119     -11.442  -7.511   3.641  1.00 98.10           C  
ATOM   1914  HB2 ARG A 119     -10.822  -7.690   4.520  1.00 98.10           H  
ATOM   1915  HB3 ARG A 119     -12.378  -7.065   3.979  1.00 98.10           H  
ATOM   1916  O   ARG A 119      -9.306  -7.631   1.128  1.00 98.10           O  
ATOM   1917  CG  ARG A 119     -11.735  -8.851   2.958  1.00 98.10           C  
ATOM   1918  HG2 ARG A 119     -12.383  -8.668   2.101  1.00 98.10           H  
ATOM   1919  HG3 ARG A 119     -10.790  -9.290   2.640  1.00 98.10           H  
ATOM   1920  CD  ARG A 119     -12.418  -9.860   3.877  1.00 98.10           C  
ATOM   1921  HD2 ARG A 119     -13.367  -9.446   4.218  1.00 98.10           H  
ATOM   1922  HD3 ARG A 119     -11.772 -10.020   4.741  1.00 98.10           H  
ATOM   1923  NE  ARG A 119     -12.649 -11.138   3.171  1.00 98.10           N  
ATOM   1924  HE  ARG A 119     -12.553 -11.114   2.166  1.00 98.10           H  
ATOM   1925  NH1 ARG A 119     -13.063 -12.418   5.027  1.00 98.10           N  
ATOM   1926 HH11 ARG A 119     -13.201 -13.316   5.467  1.00 98.10           H  
ATOM   1927 HH12 ARG A 119     -12.906 -11.604   5.605  1.00 98.10           H  
ATOM   1928  NH2 ARG A 119     -13.087 -13.374   3.014  1.00 98.10           N  
ATOM   1929 HH21 ARG A 119     -13.089 -13.311   2.006  1.00 98.10           H  
ATOM   1930 HH22 ARG A 119     -13.300 -14.246   3.477  1.00 98.10           H  
ATOM   1931  CZ  ARG A 119     -12.928 -12.300   3.737  1.00 98.10           C  
ATOM   1932  N   ILE A 120      -8.379  -6.976   3.077  1.00 98.66           N  
ATOM   1933  H   ILE A 120      -8.544  -6.550   3.977  1.00 98.66           H  
ATOM   1934  CA  ILE A 120      -7.145  -7.739   2.918  1.00 98.66           C  
ATOM   1935  HA  ILE A 120      -7.187  -8.294   1.981  1.00 98.66           H  
ATOM   1936  C   ILE A 120      -7.056  -8.772   4.031  1.00 98.66           C  
ATOM   1937  CB  ILE A 120      -5.912  -6.832   2.824  1.00 98.66           C  
ATOM   1938  HB  ILE A 120      -5.048  -7.467   2.627  1.00 98.66           H  
ATOM   1939  O   ILE A 120      -7.651  -8.595   5.093  1.00 98.66           O  
ATOM   1940  CG1 ILE A 120      -5.655  -6.080   4.139  1.00 98.66           C  
ATOM   1941 HG12 ILE A 120      -6.508  -5.446   4.380  1.00 98.66           H  
ATOM   1942 HG13 ILE A 120      -5.528  -6.803   4.945  1.00 98.66           H  
ATOM   1943  CG2 ILE A 120      -6.083  -5.881   1.628  1.00 98.66           C  
ATOM   1944 HG21 ILE A 120      -6.859  -5.141   1.821  1.00 98.66           H  
ATOM   1945 HG22 ILE A 120      -6.328  -6.447   0.729  1.00 98.66           H  
ATOM   1946 HG23 ILE A 120      -5.137  -5.368   1.453  1.00 98.66           H  
ATOM   1947  CD1 ILE A 120      -4.390  -5.227   4.087  1.00 98.66           C  
ATOM   1948 HD11 ILE A 120      -3.523  -5.847   3.858  1.00 98.66           H  
ATOM   1949 HD12 ILE A 120      -4.480  -4.425   3.355  1.00 98.66           H  
ATOM   1950 HD13 ILE A 120      -4.253  -4.776   5.070  1.00 98.66           H  
ATOM   1951  N   LEU A 121      -6.369  -9.875   3.765  1.00 98.59           N  
ATOM   1952  H   LEU A 121      -5.940  -9.969   2.856  1.00 98.59           H  
ATOM   1953  CA  LEU A 121      -6.130 -10.910   4.770  1.00 98.59           C  
ATOM   1954  HA  LEU A 121      -6.947 -10.905   5.492  1.00 98.59           H  
ATOM   1955  C   LEU A 121      -4.873 -10.594   5.591  1.00 98.59           C  
ATOM   1956  CB  LEU A 121      -6.134 -12.287   4.087  1.00 98.59           C  
ATOM   1957  HB2 LEU A 121      -5.271 -12.355   3.424  1.00 98.59           H  
ATOM   1958  HB3 LEU A 121      -6.039 -13.056   4.853  1.00 98.59           H  
ATOM   1959  O   LEU A 121      -4.230  -9.570   5.371  1.00 98.59           O  
ATOM   1960  CG  LEU A 121      -7.414 -12.560   3.270  1.00 98.59           C  
ATOM   1961  HG  LEU A 121      -7.435 -11.905   2.400  1.00 98.59           H  
ATOM   1962  CD1 LEU A 121      -7.437 -13.991   2.755  1.00 98.59           C  
ATOM   1963 HD11 LEU A 121      -8.246 -14.126   2.036  1.00 98.59           H  
ATOM   1964 HD12 LEU A 121      -7.613 -14.673   3.587  1.00 98.59           H  
ATOM   1965 HD13 LEU A 121      -6.480 -14.246   2.300  1.00 98.59           H  
ATOM   1966  CD2 LEU A 121      -8.716 -12.350   4.055  1.00 98.59           C  
ATOM   1967 HD21 LEU A 121      -8.681 -12.945   4.967  1.00 98.59           H  
ATOM   1968 HD22 LEU A 121      -9.571 -12.654   3.451  1.00 98.59           H  
ATOM   1969 HD23 LEU A 121      -8.826 -11.298   4.317  1.00 98.59           H  
ATOM   1970  N   GLY A 122      -4.558 -11.439   6.571  1.00 98.39           N  
ATOM   1971  H   GLY A 122      -5.086 -12.294   6.676  1.00 98.39           H  
ATOM   1972  CA  GLY A 122      -3.405 -11.230   7.444  1.00 98.39           C  
ATOM   1973  HA2 GLY A 122      -3.446 -10.225   7.864  1.00 98.39           H  
ATOM   1974  HA3 GLY A 122      -3.438 -11.944   8.266  1.00 98.39           H  
ATOM   1975  C   GLY A 122      -2.070 -11.397   6.715  1.00 98.39           C  
ATOM   1976  O   GLY A 122      -2.001 -11.857   5.571  1.00 98.39           O  
ATOM   1977  N   GLU A 123      -0.980 -11.064   7.402  1.00 98.51           N  
ATOM   1978  H   GLU A 123      -1.085 -10.630   8.308  1.00 98.51           H  
ATOM   1979  CA  GLU A 123       0.378 -11.236   6.874  1.00 98.51           C  
ATOM   1980  HA  GLU A 123       0.464 -10.673   5.944  1.00 98.51           H  
ATOM   1981  C   GLU A 123       0.717 -12.707   6.570  1.00 98.51           C  
ATOM   1982  CB  GLU A 123       1.369 -10.656   7.887  1.00 98.51           C  
ATOM   1983  HB2 GLU A 123       1.038  -9.654   8.163  1.00 98.51           H  
ATOM   1984  HB3 GLU A 123       1.381 -11.275   8.784  1.00 98.51           H  
ATOM   1985  O   GLU A 123       1.436 -12.991   5.616  1.00 98.51           O  
ATOM   1986  CG  GLU A 123       2.779 -10.578   7.290  1.00 98.51           C  
ATOM   1987  HG2 GLU A 123       3.173 -11.585   7.156  1.00 98.51           H  
ATOM   1988  HG3 GLU A 123       2.710 -10.105   6.310  1.00 98.51           H  
ATOM   1989  CD  GLU A 123       3.756  -9.776   8.149  1.00 98.51           C  
ATOM   1990  OE1 GLU A 123       4.808  -9.390   7.588  1.00 98.51           O  
ATOM   1991  OE2 GLU A 123       3.467  -9.539   9.349  1.00 98.51           O  
ATOM   1992  N   ASN A 124       0.135 -13.651   7.317  1.00 98.05           N  
ATOM   1993  H   ASN A 124      -0.522 -13.348   8.021  1.00 98.05           H  
ATOM   1994  CA  ASN A 124       0.229 -15.094   7.060  1.00 98.05           C  
ATOM   1995  HA  ASN A 124       1.282 -15.370   7.022  1.00 98.05           H  
ATOM   1996  C   ASN A 124      -0.388 -15.517   5.712  1.00 98.05           C  
ATOM   1997  CB  ASN A 124      -0.445 -15.851   8.220  1.00 98.05           C  
ATOM   1998  HB2 ASN A 124      -0.271 -16.917   8.074  1.00 98.05           H  
ATOM   1999  HB3 ASN A 124       0.014 -15.561   9.165  1.00 98.05           H  
ATOM   2000  O   ASN A 124      -0.064 -16.581   5.193  1.00 98.05           O  
ATOM   2001  CG  ASN A 124      -1.948 -15.611   8.319  1.00 98.05           C  
ATOM   2002  ND2 ASN A 124      -2.702 -16.588   8.760  1.00 98.05           N  
ATOM   2003 HD21 ASN A 124      -3.697 -16.414   8.736  1.00 98.05           H  
ATOM   2004 HD22 ASN A 124      -2.305 -17.495   8.960  1.00 98.05           H  
ATOM   2005  OD1 ASN A 124      -2.465 -14.543   8.033  1.00 98.05           O  
ATOM   2006  N   GLU A 125      -1.263 -14.686   5.147  1.00 98.48           N  
ATOM   2007  H   GLU A 125      -1.511 -13.851   5.658  1.00 98.48           H  
ATOM   2008  CA  GLU A 125      -1.825 -14.828   3.804  1.00 98.48           C  
ATOM   2009  HA  GLU A 125      -1.514 -15.786   3.388  1.00 98.48           H  
ATOM   2010  C   GLU A 125      -1.283 -13.754   2.844  1.00 98.48           C  
ATOM   2011  CB  GLU A 125      -3.360 -14.822   3.874  1.00 98.48           C  
ATOM   2012  HB2 GLU A 125      -3.697 -13.902   4.350  1.00 98.48           H  
ATOM   2013  HB3 GLU A 125      -3.757 -14.852   2.859  1.00 98.48           H  
ATOM   2014  O   GLU A 125      -1.904 -13.469   1.818  1.00 98.48           O  
ATOM   2015  CG  GLU A 125      -3.923 -16.027   4.636  1.00 98.48           C  
ATOM   2016  HG2 GLU A 125      -3.451 -16.937   4.266  1.00 98.48           H  
ATOM   2017  HG3 GLU A 125      -3.699 -15.932   5.698  1.00 98.48           H  
ATOM   2018  CD  GLU A 125      -5.435 -16.122   4.418  1.00 98.48           C  
ATOM   2019  OE1 GLU A 125      -5.833 -16.604   3.327  1.00 98.48           O  
ATOM   2020  OE2 GLU A 125      -6.190 -15.656   5.302  1.00 98.48           O  
ATOM   2021  N   ASN A 126      -0.139 -13.143   3.179  1.00 98.55           N  
ATOM   2022  H   ASN A 126       0.312 -13.425   4.038  1.00 98.55           H  
ATOM   2023  CA  ASN A 126       0.535 -12.101   2.404  1.00 98.55           C  
ATOM   2024  HA  ASN A 126       1.274 -11.642   3.061  1.00 98.55           H  
ATOM   2025  C   ASN A 126      -0.407 -10.960   1.980  1.00 98.55           C  
ATOM   2026  CB  ASN A 126       1.298 -12.745   1.233  1.00 98.55           C  
ATOM   2027  HB2 ASN A 126       0.595 -13.316   0.626  1.00 98.55           H  
ATOM   2028  HB3 ASN A 126       1.734 -11.969   0.603  1.00 98.55           H  
ATOM   2029  O   ASN A 126      -0.392 -10.520   0.829  1.00 98.55           O  
ATOM   2030  CG  ASN A 126       2.439 -13.645   1.666  1.00 98.55           C  
ATOM   2031  ND2 ASN A 126       2.629 -14.742   0.974  1.00 98.55           N  
ATOM   2032 HD21 ASN A 126       3.510 -15.214   1.116  1.00 98.55           H  
ATOM   2033 HD22 ASN A 126       2.118 -14.883   0.114  1.00 98.55           H  
ATOM   2034  OD1 ASN A 126       3.195 -13.352   2.586  1.00 98.55           O  
ATOM   2035  N   TYR A 127      -1.266 -10.503   2.898  1.00 98.78           N  
ATOM   2036  H   TYR A 127      -1.269 -10.937   3.810  1.00 98.78           H  
ATOM   2037  CA  TYR A 127      -2.191  -9.387   2.673  1.00 98.78           C  
ATOM   2038  HA  TYR A 127      -2.871  -9.378   3.524  1.00 98.78           H  
ATOM   2039  C   TYR A 127      -3.100  -9.551   1.445  1.00 98.78           C  
ATOM   2040  CB  TYR A 127      -1.435  -8.051   2.707  1.00 98.78           C  
ATOM   2041  HB2 TYR A 127      -2.148  -7.233   2.601  1.00 98.78           H  
ATOM   2042  HB3 TYR A 127      -0.757  -8.004   1.855  1.00 98.78           H  
ATOM   2043  O   TYR A 127      -3.445  -8.575   0.776  1.00 98.78           O  
ATOM   2044  CG  TYR A 127      -0.653  -7.826   3.983  1.00 98.78           C  
ATOM   2045  CD1 TYR A 127      -1.337  -7.732   5.211  1.00 98.78           C  
ATOM   2046  HD1 TYR A 127      -2.413  -7.823   5.247  1.00 98.78           H  
ATOM   2047  CD2 TYR A 127       0.749  -7.694   3.942  1.00 98.78           C  
ATOM   2048  HD2 TYR A 127       1.275  -7.765   3.002  1.00 98.78           H  
ATOM   2049  CE1 TYR A 127      -0.625  -7.499   6.401  1.00 98.78           C  
ATOM   2050  HE1 TYR A 127      -1.146  -7.420   7.343  1.00 98.78           H  
ATOM   2051  CE2 TYR A 127       1.465  -7.458   5.132  1.00 98.78           C  
ATOM   2052  HE2 TYR A 127       2.540  -7.355   5.122  1.00 98.78           H  
ATOM   2053  OH  TYR A 127       1.453  -7.140   7.513  1.00 98.78           O  
ATOM   2054  HH  TYR A 127       0.879  -7.149   8.282  1.00 98.78           H  
ATOM   2055  CZ  TYR A 127       0.776  -7.362   6.361  1.00 98.78           C  
ATOM   2056  N   ARG A 128      -3.498 -10.795   1.140  1.00 98.67           N  
ATOM   2057  H   ARG A 128      -3.088 -11.547   1.674  1.00 98.67           H  
ATOM   2058  CA  ARG A 128      -4.309 -11.140  -0.035  1.00 98.67           C  
ATOM   2059  HA  ARG A 128      -3.688 -10.978  -0.916  1.00 98.67           H  
ATOM   2060  C   ARG A 128      -5.555 -10.266  -0.179  1.00 98.67           C  
ATOM   2061  CB  ARG A 128      -4.691 -12.622   0.045  1.00 98.67           C  
ATOM   2062  HB2 ARG A 128      -3.784 -13.212   0.178  1.00 98.67           H  
ATOM   2063  HB3 ARG A 128      -5.338 -12.776   0.908  1.00 98.67           H  
ATOM   2064  O   ARG A 128      -6.346 -10.152   0.758  1.00 98.67           O  
ATOM   2065  CG  ARG A 128      -5.399 -13.109  -1.225  1.00 98.67           C  
ATOM   2066  HG2 ARG A 128      -6.247 -12.466  -1.458  1.00 98.67           H  
ATOM   2067  HG3 ARG A 128      -4.697 -13.077  -2.058  1.00 98.67           H  
ATOM   2068  CD  ARG A 128      -5.933 -14.531  -1.063  1.00 98.67           C  
ATOM   2069  HD2 ARG A 128      -6.649 -14.547  -0.241  1.00 98.67           H  
ATOM   2070  HD3 ARG A 128      -6.450 -14.806  -1.983  1.00 98.67           H  
ATOM   2071  NE  ARG A 128      -4.880 -15.517  -0.796  1.00 98.67           N  
ATOM   2072  HE  ARG A 128      -4.718 -15.756   0.172  1.00 98.67           H  
ATOM   2073  NH1 ARG A 128      -4.158 -15.883  -2.970  1.00 98.67           N  
ATOM   2074 HH11 ARG A 128      -3.499 -16.322  -3.596  1.00 98.67           H  
ATOM   2075 HH12 ARG A 128      -4.706 -15.116  -3.335  1.00 98.67           H  
ATOM   2076  NH2 ARG A 128      -3.335 -17.080  -1.303  1.00 98.67           N  
ATOM   2077 HH21 ARG A 128      -3.255 -17.293  -0.319  1.00 98.67           H  
ATOM   2078 HH22 ARG A 128      -2.751 -17.560  -1.973  1.00 98.67           H  
ATOM   2079  CZ  ARG A 128      -4.133 -16.136  -1.693  1.00 98.67           C  
ATOM   2080  N   LEU A 129      -5.783  -9.741  -1.383  1.00 98.74           N  
ATOM   2081  H   LEU A 129      -5.095  -9.897  -2.106  1.00 98.74           H  
ATOM   2082  CA  LEU A 129      -6.934  -8.896  -1.694  1.00 98.74           C  
ATOM   2083  HA  LEU A 129      -7.069  -8.201  -0.865  1.00 98.74           H  
ATOM   2084  C   LEU A 129      -8.218  -9.713  -1.858  1.00 98.74           C  
ATOM   2085  CB  LEU A 129      -6.630  -8.081  -2.962  1.00 98.74           C  
ATOM   2086  HB2 LEU A 129      -5.728  -7.498  -2.777  1.00 98.74           H  
ATOM   2087  HB3 LEU A 129      -6.427  -8.764  -3.786  1.00 98.74           H  
ATOM   2088  O   LEU A 129      -8.293 -10.638  -2.669  1.00 98.74           O  
ATOM   2089  CG  LEU A 129      -7.722  -7.089  -3.394  1.00 98.74           C  
ATOM   2090  HG  LEU A 129      -8.647  -7.630  -3.593  1.00 98.74           H  
ATOM   2091  CD1 LEU A 129      -7.988  -6.029  -2.325  1.00 98.74           C  
ATOM   2092 HD11 LEU A 129      -7.056  -5.525  -2.068  1.00 98.74           H  
ATOM   2093 HD12 LEU A 129      -8.412  -6.478  -1.427  1.00 98.74           H  
ATOM   2094 HD13 LEU A 129      -8.694  -5.292  -2.708  1.00 98.74           H  
ATOM   2095  CD2 LEU A 129      -7.301  -6.371  -4.675  1.00 98.74           C  
ATOM   2096 HD21 LEU A 129      -6.367  -5.833  -4.511  1.00 98.74           H  
ATOM   2097 HD22 LEU A 129      -7.149  -7.098  -5.473  1.00 98.74           H  
ATOM   2098 HD23 LEU A 129      -8.069  -5.662  -4.984  1.00 98.74           H  
ATOM   2099  N   LYS A 130      -9.281  -9.323  -1.156  1.00 98.45           N  
ATOM   2100  H   LYS A 130      -9.149  -8.595  -0.468  1.00 98.45           H  
ATOM   2101  CA  LYS A 130     -10.654  -9.758  -1.434  1.00 98.45           C  
ATOM   2102  HA  LYS A 130     -10.666 -10.433  -2.290  1.00 98.45           H  
ATOM   2103  C   LYS A 130     -11.475  -8.529  -1.797  1.00 98.45           C  
ATOM   2104  CB  LYS A 130     -11.248 -10.482  -0.223  1.00 98.45           C  
ATOM   2105  HB2 LYS A 130     -12.270 -10.784  -0.452  1.00 98.45           H  
ATOM   2106  HB3 LYS A 130     -11.287  -9.753   0.586  1.00 98.45           H  
ATOM   2107  O   LYS A 130     -11.697  -7.657  -0.959  1.00 98.45           O  
ATOM   2108  CG  LYS A 130     -10.455 -11.695   0.279  1.00 98.45           C  
ATOM   2109  HG2 LYS A 130      -9.427 -11.406   0.495  1.00 98.45           H  
ATOM   2110  HG3 LYS A 130     -10.905 -12.033   1.213  1.00 98.45           H  
ATOM   2111  CD  LYS A 130     -10.466 -12.862  -0.715  1.00 98.45           C  
ATOM   2112  HD2 LYS A 130      -9.952 -12.574  -1.632  1.00 98.45           H  
ATOM   2113  HD3 LYS A 130     -11.495 -13.139  -0.946  1.00 98.45           H  
ATOM   2114  CE  LYS A 130      -9.736 -14.041  -0.068  1.00 98.45           C  
ATOM   2115  HE2 LYS A 130     -10.172 -14.237   0.911  1.00 98.45           H  
ATOM   2116  HE3 LYS A 130      -8.699 -13.745   0.087  1.00 98.45           H  
ATOM   2117  NZ  LYS A 130      -9.781 -15.271  -0.891  1.00 98.45           N  
ATOM   2118  HZ1 LYS A 130      -9.289 -16.025  -0.434  1.00 98.45           H  
ATOM   2119  HZ2 LYS A 130     -10.725 -15.567  -1.095  1.00 98.45           H  
ATOM   2120  HZ3 LYS A 130      -9.309 -15.125  -1.772  1.00 98.45           H  
ATOM   2121  N   ILE A 131     -11.921  -8.481  -3.045  1.00 98.46           N  
ATOM   2122  H   ILE A 131     -11.718  -9.242  -3.676  1.00 98.46           H  
ATOM   2123  CA  ILE A 131     -12.622  -7.335  -3.614  1.00 98.46           C  
ATOM   2124  HA  ILE A 131     -13.066  -6.776  -2.790  1.00 98.46           H  
ATOM   2125  C   ILE A 131     -13.756  -7.813  -4.522  1.00 98.46           C  
ATOM   2126  CB  ILE A 131     -11.607  -6.407  -4.313  1.00 98.46           C  
ATOM   2127  HB  ILE A 131     -10.800  -6.226  -3.603  1.00 98.46           H  
ATOM   2128  O   ILE A 131     -13.593  -8.808  -5.229  1.00 98.46           O  
ATOM   2129  CG1 ILE A 131     -12.247  -5.042  -4.615  1.00 98.46           C  
ATOM   2130 HG12 ILE A 131     -13.028  -5.157  -5.366  1.00 98.46           H  
ATOM   2131 HG13 ILE A 131     -12.696  -4.649  -3.702  1.00 98.46           H  
ATOM   2132  CG2 ILE A 131     -10.986  -7.055  -5.564  1.00 98.46           C  
ATOM   2133 HG21 ILE A 131     -10.589  -8.041  -5.324  1.00 98.46           H  
ATOM   2134 HG22 ILE A 131     -11.731  -7.153  -6.354  1.00 98.46           H  
ATOM   2135 HG23 ILE A 131     -10.163  -6.448  -5.941  1.00 98.46           H  
ATOM   2136  CD1 ILE A 131     -11.222  -4.018  -5.109  1.00 98.46           C  
ATOM   2137 HD11 ILE A 131     -10.376  -3.967  -4.424  1.00 98.46           H  
ATOM   2138 HD12 ILE A 131     -11.688  -3.035  -5.165  1.00 98.46           H  
ATOM   2139 HD13 ILE A 131     -10.876  -4.287  -6.107  1.00 98.46           H  
ATOM   2140  N   SER A 132     -14.918  -7.157  -4.469  1.00 98.08           N  
ATOM   2141  H   SER A 132     -14.988  -6.345  -3.873  1.00 98.08           H  
ATOM   2142  CA  SER A 132     -16.063  -7.477  -5.338  1.00 98.08           C  
ATOM   2143  HA  SER A 132     -15.694  -7.623  -6.353  1.00 98.08           H  
ATOM   2144  C   SER A 132     -17.099  -6.348  -5.373  1.00 98.08           C  
ATOM   2145  CB  SER A 132     -16.733  -8.787  -4.888  1.00 98.08           C  
ATOM   2146  HB2 SER A 132     -15.993  -9.587  -4.858  1.00 98.08           H  
ATOM   2147  HB3 SER A 132     -17.503  -9.071  -5.606  1.00 98.08           H  
ATOM   2148  O   SER A 132     -17.019  -5.413  -4.575  1.00 98.08           O  
ATOM   2149  OG  SER A 132     -17.320  -8.652  -3.614  1.00 98.08           O  
ATOM   2150  HG  SER A 132     -16.958  -7.861  -3.207  1.00 98.08           H  
ATOM   2151  N   GLY A 133     -18.082  -6.467  -6.272  1.00 97.77           N  
ATOM   2152  H   GLY A 133     -18.080  -7.272  -6.882  1.00 97.77           H  
ATOM   2153  CA  GLY A 133     -19.224  -5.552  -6.364  1.00 97.77           C  
ATOM   2154  HA2 GLY A 133     -19.681  -5.430  -5.383  1.00 97.77           H  
ATOM   2155  HA3 GLY A 133     -19.971  -5.977  -7.034  1.00 97.77           H  
ATOM   2156  C   GLY A 133     -18.842  -4.177  -6.898  1.00 97.77           C  
ATOM   2157  O   GLY A 133     -19.097  -3.166  -6.246  1.00 97.77           O  
ATOM   2158  N   TYR A 134     -18.176  -4.167  -8.053  1.00 98.45           N  
ATOM   2159  H   TYR A 134     -18.026  -5.039  -8.538  1.00 98.45           H  
ATOM   2160  CA  TYR A 134     -17.720  -2.954  -8.720  1.00 98.45           C  
ATOM   2161  HA  TYR A 134     -17.133  -2.381  -8.002  1.00 98.45           H  
ATOM   2162  C   TYR A 134     -18.885  -2.066  -9.199  1.00 98.45           C  
ATOM   2163  CB  TYR A 134     -16.776  -3.331  -9.869  1.00 98.45           C  
ATOM   2164  HB2 TYR A 134     -15.799  -3.593  -9.462  1.00 98.45           H  
ATOM   2165  HB3 TYR A 134     -17.164  -4.212 -10.381  1.00 98.45           H  
ATOM   2166  O   TYR A 134     -19.899  -2.552  -9.704  1.00 98.45           O  
ATOM   2167  CG  TYR A 134     -16.601  -2.235 -10.894  1.00 98.45           C  
ATOM   2168  CD1 TYR A 134     -17.437  -2.238 -12.024  1.00 98.45           C  
ATOM   2169  HD1 TYR A 134     -18.164  -3.026 -12.157  1.00 98.45           H  
ATOM   2170  CD2 TYR A 134     -15.668  -1.196 -10.697  1.00 98.45           C  
ATOM   2171  HD2 TYR A 134     -15.040  -1.191  -9.818  1.00 98.45           H  
ATOM   2172  CE1 TYR A 134     -17.338  -1.213 -12.972  1.00 98.45           C  
ATOM   2173  HE1 TYR A 134     -17.976  -1.204 -13.844  1.00 98.45           H  
ATOM   2174  CE2 TYR A 134     -15.559  -0.166 -11.655  1.00 98.45           C  
ATOM   2175  HE2 TYR A 134     -14.845   0.635 -11.531  1.00 98.45           H  
ATOM   2176  OH  TYR A 134     -16.345   0.762 -13.751  1.00 98.45           O  
ATOM   2177  HH  TYR A 134     -15.668   1.416 -13.564  1.00 98.45           H  
ATOM   2178  CZ  TYR A 134     -16.401  -0.186 -12.792  1.00 98.45           C  
ATOM   2179  N   SER A 135     -18.691  -0.754  -9.085  1.00 98.30           N  
ATOM   2180  H   SER A 135     -17.863  -0.457  -8.588  1.00 98.30           H  
ATOM   2181  CA  SER A 135     -19.451   0.317  -9.728  1.00 98.30           C  
ATOM   2182  HA  SER A 135     -19.793  -0.030 -10.702  1.00 98.30           H  
ATOM   2183  C   SER A 135     -18.548   1.544  -9.943  1.00 98.30           C  
ATOM   2184  CB  SER A 135     -20.677   0.670  -8.874  1.00 98.30           C  
ATOM   2185  HB2 SER A 135     -21.307   1.371  -9.422  1.00 98.30           H  
ATOM   2186  HB3 SER A 135     -21.251  -0.238  -8.691  1.00 98.30           H  
ATOM   2187  O   SER A 135     -17.438   1.611  -9.415  1.00 98.30           O  
ATOM   2188  OG  SER A 135     -20.312   1.250  -7.635  1.00 98.30           O  
ATOM   2189  HG  SER A 135     -20.887   0.892  -6.955  1.00 98.30           H  
ATOM   2190  N   GLY A 136     -18.994   2.537 -10.712  1.00 97.88           N  
ATOM   2191  H   GLY A 136     -19.848   2.409 -11.236  1.00 97.88           H  
ATOM   2192  CA  GLY A 136     -18.271   3.801 -10.895  1.00 97.88           C  
ATOM   2193  HA2 GLY A 136     -17.237   3.708 -10.562  1.00 97.88           H  
ATOM   2194  HA3 GLY A 136     -18.754   4.568 -10.290  1.00 97.88           H  
ATOM   2195  C   GLY A 136     -18.251   4.287 -12.338  1.00 97.88           C  
ATOM   2196  O   GLY A 136     -18.917   3.717 -13.199  1.00 97.88           O  
ATOM   2197  N   ASN A 137     -17.507   5.365 -12.591  1.00 97.92           N  
ATOM   2198  H   ASN A 137     -16.950   5.749 -11.841  1.00 97.92           H  
ATOM   2199  CA  ASN A 137     -17.329   5.935 -13.932  1.00 97.92           C  
ATOM   2200  HA  ASN A 137     -18.009   5.427 -14.616  1.00 97.92           H  
ATOM   2201  C   ASN A 137     -15.921   5.696 -14.523  1.00 97.92           C  
ATOM   2202  CB  ASN A 137     -17.738   7.422 -13.927  1.00 97.92           C  
ATOM   2203  HB2 ASN A 137     -18.719   7.531 -13.467  1.00 97.92           H  
ATOM   2204  HB3 ASN A 137     -17.807   7.758 -14.962  1.00 97.92           H  
ATOM   2205  O   ASN A 137     -15.720   5.959 -15.705  1.00 97.92           O  
ATOM   2206  CG  ASN A 137     -16.754   8.324 -13.207  1.00 97.92           C  
ATOM   2207  ND2 ASN A 137     -16.858   9.623 -13.368  1.00 97.92           N  
ATOM   2208 HD21 ASN A 137     -16.115  10.200 -13.002  1.00 97.92           H  
ATOM   2209 HD22 ASN A 137     -17.542   9.996 -14.011  1.00 97.92           H  
ATOM   2210  OD1 ASN A 137     -15.876   7.884 -12.492  1.00 97.92           O  
ATOM   2211  N   ALA A 138     -14.959   5.189 -13.743  1.00 97.39           N  
ATOM   2212  H   ALA A 138     -15.165   5.042 -12.765  1.00 97.39           H  
ATOM   2213  CA  ALA A 138     -13.740   4.563 -14.264  1.00 97.39           C  
ATOM   2214  HA  ALA A 138     -13.461   5.009 -15.219  1.00 97.39           H  
ATOM   2215  C   ALA A 138     -13.982   3.069 -14.463  1.00 97.39           C  
ATOM   2216  CB  ALA A 138     -12.579   4.739 -13.274  1.00 97.39           C  
ATOM   2217  HB1 ALA A 138     -12.213   5.766 -13.282  1.00 97.39           H  
ATOM   2218  HB2 ALA A 138     -12.894   4.465 -12.267  1.00 97.39           H  
ATOM   2219  HB3 ALA A 138     -11.750   4.095 -13.566  1.00 97.39           H  
ATOM   2220  O   ALA A 138     -14.497   2.441 -13.544  1.00 97.39           O  
ATOM   2221  N   THR A 139     -13.565   2.491 -15.593  1.00 97.25           N  
ATOM   2222  H   THR A 139     -13.211   3.071 -16.341  1.00 97.25           H  
ATOM   2223  CA  THR A 139     -13.611   1.038 -15.848  1.00 97.25           C  
ATOM   2224  HA  THR A 139     -14.653   0.731 -15.941  1.00 97.25           H  
ATOM   2225  C   THR A 139     -12.960   0.236 -14.720  1.00 97.25           C  
ATOM   2226  CB  THR A 139     -12.877   0.695 -17.153  1.00 97.25           C  
ATOM   2227  HB  THR A 139     -11.809   0.847 -17.001  1.00 97.25           H  
ATOM   2228  O   THR A 139     -11.968   0.681 -14.146  1.00 97.25           O  
ATOM   2229  CG2 THR A 139     -13.085  -0.739 -17.636  1.00 97.25           C  
ATOM   2230 HG21 THR A 139     -14.149  -0.964 -17.700  1.00 97.25           H  
ATOM   2231 HG22 THR A 139     -12.622  -0.871 -18.614  1.00 97.25           H  
ATOM   2232 HG23 THR A 139     -12.606  -1.434 -16.947  1.00 97.25           H  
ATOM   2233  OG1 THR A 139     -13.323   1.542 -18.191  1.00 97.25           O  
ATOM   2234  HG1 THR A 139     -13.110   1.109 -19.021  1.00 97.25           H  
ATOM   2235  N   ASP A 140     -13.502  -0.944 -14.416  1.00 97.55           N  
ATOM   2236  H   ASP A 140     -14.338  -1.243 -14.898  1.00 97.55           H  
ATOM   2237  CA  ASP A 140     -12.935  -1.865 -13.428  1.00 97.55           C  
ATOM   2238  HA  ASP A 140     -12.801  -1.331 -12.487  1.00 97.55           H  
ATOM   2239  C   ASP A 140     -11.581  -2.422 -13.880  1.00 97.55           C  
ATOM   2240  CB  ASP A 140     -13.902  -3.026 -13.170  1.00 97.55           C  
ATOM   2241  HB2 ASP A 140     -14.887  -2.623 -12.932  1.00 97.55           H  
ATOM   2242  HB3 ASP A 140     -14.016  -3.614 -14.081  1.00 97.55           H  
ATOM   2243  O   ASP A 140     -11.504  -3.293 -14.748  1.00 97.55           O  
ATOM   2244  CG  ASP A 140     -13.456  -3.954 -12.029  1.00 97.55           C  
ATOM   2245  OD1 ASP A 140     -12.377  -3.750 -11.418  1.00 97.55           O  
ATOM   2246  OD2 ASP A 140     -14.203  -4.913 -11.760  1.00 97.55           O  
ATOM   2247  N   ASN A 141     -10.520  -1.947 -13.232  1.00 96.73           N  
ATOM   2248  H   ASN A 141     -10.670  -1.185 -12.586  1.00 96.73           H  
ATOM   2249  CA  ASN A 141      -9.161  -2.433 -13.425  1.00 96.73           C  
ATOM   2250  HA  ASN A 141      -9.134  -3.102 -14.285  1.00 96.73           H  
ATOM   2251  C   ASN A 141      -8.657  -3.266 -12.238  1.00 96.73           C  
ATOM   2252  CB  ASN A 141      -8.255  -1.237 -13.733  1.00 96.73           C  
ATOM   2253  HB2 ASN A 141      -8.429  -0.429 -13.022  1.00 96.73           H  
ATOM   2254  HB3 ASN A 141      -7.217  -1.549 -13.622  1.00 96.73           H  
ATOM   2255  O   ASN A 141      -7.466  -3.563 -12.181  1.00 96.73           O  
ATOM   2256  CG  ASN A 141      -8.433  -0.724 -15.146  1.00 96.73           C  
ATOM   2257  ND2 ASN A 141      -7.353  -0.360 -15.764  1.00 96.73           N  
ATOM   2258 HD21 ASN A 141      -6.471  -0.576 -15.323  1.00 96.73           H  
ATOM   2259 HD22 ASN A 141      -7.454  -0.365 -16.769  1.00 96.73           H  
ATOM   2260  OD1 ASN A 141      -9.479  -0.693 -15.765  1.00 96.73           O  
ATOM   2261  N   LEU A 142      -9.522  -3.631 -11.279  1.00 96.64           N  
ATOM   2262  H   LEU A 142     -10.501  -3.419 -11.407  1.00 96.64           H  
ATOM   2263  CA  LEU A 142      -9.137  -4.411 -10.102  1.00 96.64           C  
ATOM   2264  HA  LEU A 142      -8.053  -4.525 -10.085  1.00 96.64           H  
ATOM   2265  C   LEU A 142      -9.644  -5.840 -10.123  1.00 96.64           C  
ATOM   2266  CB  LEU A 142      -9.534  -3.721  -8.789  1.00 96.64           C  
ATOM   2267  HB2 LEU A 142     -10.605  -3.518  -8.805  1.00 96.64           H  
ATOM   2268  HB3 LEU A 142      -9.342  -4.422  -7.977  1.00 96.64           H  
ATOM   2269  O   LEU A 142      -8.831  -6.744  -9.946  1.00 96.64           O  
ATOM   2270  CG  LEU A 142      -8.769  -2.427  -8.482  1.00 96.64           C  
ATOM   2271  HG  LEU A 142      -9.036  -1.659  -9.207  1.00 96.64           H  
ATOM   2272  CD1 LEU A 142      -9.106  -1.937  -7.077  1.00 96.64           C  
ATOM   2273 HD11 LEU A 142      -8.515  -1.046  -6.866  1.00 96.64           H  
ATOM   2274 HD12 LEU A 142     -10.168  -1.702  -7.005  1.00 96.64           H  
ATOM   2275 HD13 LEU A 142      -8.856  -2.702  -6.342  1.00 96.64           H  
ATOM   2276  CD2 LEU A 142      -7.258  -2.614  -8.488  1.00 96.64           C  
ATOM   2277 HD21 LEU A 142      -6.947  -3.361  -7.758  1.00 96.64           H  
ATOM   2278 HD22 LEU A 142      -6.930  -2.908  -9.486  1.00 96.64           H  
ATOM   2279 HD23 LEU A 142      -6.788  -1.653  -8.276  1.00 96.64           H  
ATOM   2280  N   ILE A 143     -10.945  -6.082 -10.303  1.00 97.28           N  
ATOM   2281  H   ILE A 143     -11.564  -5.319 -10.539  1.00 97.28           H  
ATOM   2282  CA  ILE A 143     -11.499  -7.413  -9.999  1.00 97.28           C  
ATOM   2283  HA  ILE A 143     -11.238  -7.648  -8.967  1.00 97.28           H  
ATOM   2284  C   ILE A 143     -10.841  -8.487 -10.866  1.00 97.28           C  
ATOM   2285  CB  ILE A 143     -13.039  -7.451 -10.107  1.00 97.28           C  
ATOM   2286  HB  ILE A 143     -13.327  -7.084 -11.092  1.00 97.28           H  
ATOM   2287  O   ILE A 143     -10.378  -9.497 -10.343  1.00 97.28           O  
ATOM   2288  CG1 ILE A 143     -13.650  -6.555  -9.006  1.00 97.28           C  
ATOM   2289 HG12 ILE A 143     -13.262  -5.545  -9.137  1.00 97.28           H  
ATOM   2290 HG13 ILE A 143     -13.330  -6.913  -8.028  1.00 97.28           H  
ATOM   2291  CG2 ILE A 143     -13.577  -8.891  -9.978  1.00 97.28           C  
ATOM   2292 HG21 ILE A 143     -14.662  -8.900 -10.089  1.00 97.28           H  
ATOM   2293 HG22 ILE A 143     -13.304  -9.309  -9.009  1.00 97.28           H  
ATOM   2294 HG23 ILE A 143     -13.181  -9.527 -10.769  1.00 97.28           H  
ATOM   2295  CD1 ILE A 143     -15.182  -6.469  -9.006  1.00 97.28           C  
ATOM   2296 HD11 ILE A 143     -15.617  -7.420  -8.700  1.00 97.28           H  
ATOM   2297 HD12 ILE A 143     -15.500  -5.705  -8.297  1.00 97.28           H  
ATOM   2298 HD13 ILE A 143     -15.549  -6.211 -10.000  1.00 97.28           H  
ATOM   2299  N   LYS A 144     -10.741  -8.259 -12.178  1.00 95.67           N  
ATOM   2300  H   LYS A 144     -11.118  -7.393 -12.537  1.00 95.67           H  
ATOM   2301  CA  LYS A 144     -10.193  -9.259 -13.103  1.00 95.67           C  
ATOM   2302  HA  LYS A 144     -10.687 -10.211 -12.910  1.00 95.67           H  
ATOM   2303  C   LYS A 144      -8.696  -9.517 -12.893  1.00 95.67           C  
ATOM   2304  CB  LYS A 144     -10.502  -8.825 -14.541  1.00 95.67           C  
ATOM   2305  HB2 LYS A 144     -11.568  -8.616 -14.628  1.00 95.67           H  
ATOM   2306  HB3 LYS A 144      -9.949  -7.914 -14.770  1.00 95.67           H  
ATOM   2307  O   LYS A 144      -8.269 -10.662 -12.989  1.00 95.67           O  
ATOM   2308  CG  LYS A 144     -10.128  -9.920 -15.548  1.00 95.67           C  
ATOM   2309  HG2 LYS A 144     -10.692 -10.827 -15.330  1.00 95.67           H  
ATOM   2310  HG3 LYS A 144      -9.062 -10.137 -15.479  1.00 95.67           H  
ATOM   2311  CD  LYS A 144     -10.432  -9.457 -16.972  1.00 95.67           C  
ATOM   2312  HD2 LYS A 144      -9.892  -8.528 -17.160  1.00 95.67           H  
ATOM   2313  HD3 LYS A 144     -11.502  -9.279 -17.080  1.00 95.67           H  
ATOM   2314  CE  LYS A 144      -9.970 -10.529 -17.960  1.00 95.67           C  
ATOM   2315  HE2 LYS A 144      -8.927 -10.763 -17.744  1.00 95.67           H  
ATOM   2316  HE3 LYS A 144     -10.557 -11.433 -17.803  1.00 95.67           H  
ATOM   2317  NZ  LYS A 144     -10.098 -10.048 -19.355  1.00 95.67           N  
ATOM   2318  HZ1 LYS A 144      -9.538  -9.216 -19.473  1.00 95.67           H  
ATOM   2319  HZ2 LYS A 144      -9.765 -10.746 -20.004  1.00 95.67           H  
ATOM   2320  HZ3 LYS A 144     -11.059  -9.818 -19.567  1.00 95.67           H  
ATOM   2321  N   SER A 145      -7.915  -8.467 -12.635  1.00 95.02           N  
ATOM   2322  H   SER A 145      -8.354  -7.560 -12.570  1.00 95.02           H  
ATOM   2323  CA  SER A 145      -6.447  -8.537 -12.611  1.00 95.02           C  
ATOM   2324  HA  SER A 145      -6.119  -9.386 -13.211  1.00 95.02           H  
ATOM   2325  C   SER A 145      -5.859  -8.737 -11.212  1.00 95.02           C  
ATOM   2326  CB  SER A 145      -5.875  -7.278 -13.277  1.00 95.02           C  
ATOM   2327  HB2 SER A 145      -6.304  -6.387 -12.818  1.00 95.02           H  
ATOM   2328  HB3 SER A 145      -6.153  -7.294 -14.331  1.00 95.02           H  
ATOM   2329  O   SER A 145      -4.742  -9.224 -11.095  1.00 95.02           O  
ATOM   2330  OG  SER A 145      -4.465  -7.218 -13.182  1.00 95.02           O  
ATOM   2331  HG  SER A 145      -4.227  -7.006 -12.276  1.00 95.02           H  
ATOM   2332  N   HIS A 146      -6.557  -8.346 -10.148  1.00 97.86           N  
ATOM   2333  H   HIS A 146      -7.463  -7.925 -10.297  1.00 97.86           H  
ATOM   2334  CA  HIS A 146      -5.966  -8.224  -8.810  1.00 97.86           C  
ATOM   2335  HA  HIS A 146      -4.972  -8.671  -8.797  1.00 97.86           H  
ATOM   2336  C   HIS A 146      -6.759  -8.943  -7.714  1.00 97.86           C  
ATOM   2337  CB  HIS A 146      -5.796  -6.730  -8.490  1.00 97.86           C  
ATOM   2338  HB2 HIS A 146      -5.365  -6.634  -7.494  1.00 97.86           H  
ATOM   2339  HB3 HIS A 146      -6.768  -6.236  -8.479  1.00 97.86           H  
ATOM   2340  O   HIS A 146      -6.216  -9.206  -6.638  1.00 97.86           O  
ATOM   2341  CG  HIS A 146      -4.883  -6.026  -9.462  1.00 97.86           C  
ATOM   2342  CD2 HIS A 146      -5.222  -5.183 -10.482  1.00 97.86           C  
ATOM   2343  HD2 HIS A 146      -6.228  -4.894 -10.747  1.00 97.86           H  
ATOM   2344  ND1 HIS A 146      -3.529  -6.190  -9.530  1.00 97.86           N  
ATOM   2345  HD1 HIS A 146      -2.996  -6.823  -8.951  1.00 97.86           H  
ATOM   2346  CE1 HIS A 146      -3.055  -5.448 -10.534  1.00 97.86           C  
ATOM   2347  HE1 HIS A 146      -2.010  -5.402 -10.806  1.00 97.86           H  
ATOM   2348  NE2 HIS A 146      -4.055  -4.801 -11.155  1.00 97.86           N  
ATOM   2349  N   ALA A 147      -8.033  -9.290  -7.944  1.00 97.86           N  
ATOM   2350  H   ALA A 147      -8.449  -9.118  -8.848  1.00 97.86           H  
ATOM   2351  CA  ALA A 147      -8.800 -10.014  -6.935  1.00 97.86           C  
ATOM   2352  HA  ALA A 147      -8.803  -9.405  -6.031  1.00 97.86           H  
ATOM   2353  C   ALA A 147      -8.135 -11.354  -6.601  1.00 97.86           C  
ATOM   2354  CB  ALA A 147     -10.253 -10.216  -7.371  1.00 97.86           C  
ATOM   2355  HB1 ALA A 147     -10.704  -9.257  -7.627  1.00 97.86           H  
ATOM   2356  HB2 ALA A 147     -10.826 -10.665  -6.559  1.00 97.86           H  
ATOM   2357  HB3 ALA A 147     -10.290 -10.882  -8.233  1.00 97.86           H  
ATOM   2358  O   ALA A 147      -7.705 -12.102  -7.476  1.00 97.86           O  
ATOM   2359  N   ASN A 148      -8.089 -11.673  -5.308  1.00 98.02           N  
ATOM   2360  H   ASN A 148      -8.380 -10.978  -4.636  1.00 98.02           H  
ATOM   2361  CA  ASN A 148      -7.485 -12.883  -4.764  1.00 98.02           C  
ATOM   2362  HA  ASN A 148      -7.640 -12.833  -3.686  1.00 98.02           H  
ATOM   2363  C   ASN A 148      -5.958 -12.992  -4.930  1.00 98.02           C  
ATOM   2364  CB  ASN A 148      -8.268 -14.106  -5.283  1.00 98.02           C  
ATOM   2365  HB2 ASN A 148      -7.942 -14.341  -6.296  1.00 98.02           H  
ATOM   2366  HB3 ASN A 148      -9.333 -13.876  -5.321  1.00 98.02           H  
ATOM   2367  O   ASN A 148      -5.409 -14.015  -4.523  1.00 98.02           O  
ATOM   2368  CG  ASN A 148      -8.104 -15.326  -4.408  1.00 98.02           C  
ATOM   2369  ND2 ASN A 148      -7.674 -16.437  -4.955  1.00 98.02           N  
ATOM   2370 HD21 ASN A 148      -7.398 -16.434  -5.926  1.00 98.02           H  
ATOM   2371 HD22 ASN A 148      -7.549 -17.252  -4.372  1.00 98.02           H  
ATOM   2372  OD1 ASN A 148      -8.405 -15.299  -3.222  1.00 98.02           O  
ATOM   2373  N   MET A 149      -5.263 -11.976  -5.447  1.00 97.98           N  
ATOM   2374  H   MET A 149      -5.747 -11.156  -5.784  1.00 97.98           H  
ATOM   2375  CA  MET A 149      -3.796 -11.953  -5.496  1.00 97.98           C  
ATOM   2376  HA  MET A 149      -3.433 -12.953  -5.734  1.00 97.98           H  
ATOM   2377  C   MET A 149      -3.196 -11.572  -4.137  1.00 97.98           C  
ATOM   2378  CB  MET A 149      -3.299 -11.022  -6.610  1.00 97.98           C  
ATOM   2379  HB2 MET A 149      -3.655 -10.010  -6.415  1.00 97.98           H  
ATOM   2380  HB3 MET A 149      -2.210 -11.007  -6.600  1.00 97.98           H  
ATOM   2381  O   MET A 149      -3.843 -10.902  -3.322  1.00 97.98           O  
ATOM   2382  CG  MET A 149      -3.762 -11.420  -8.014  1.00 97.98           C  
ATOM   2383  HG2 MET A 149      -4.846 -11.330  -8.084  1.00 97.98           H  
ATOM   2384  HG3 MET A 149      -3.334 -10.689  -8.700  1.00 97.98           H  
ATOM   2385  SD  MET A 149      -3.261 -13.071  -8.589  1.00 97.98           S  
ATOM   2386  CE  MET A 149      -4.718 -14.061  -8.168  1.00 97.98           C  
ATOM   2387  HE1 MET A 149      -4.720 -14.273  -7.099  1.00 97.98           H  
ATOM   2388  HE2 MET A 149      -4.681 -15.001  -8.718  1.00 97.98           H  
ATOM   2389  HE3 MET A 149      -5.623 -13.518  -8.441  1.00 97.98           H  
ATOM   2390  N   MET A 150      -1.978 -12.045  -3.872  1.00 98.45           N  
ATOM   2391  H   MET A 150      -1.459 -12.472  -4.626  1.00 98.45           H  
ATOM   2392  CA  MET A 150      -1.190 -11.648  -2.702  1.00 98.45           C  
ATOM   2393  HA  MET A 150      -1.835 -11.530  -1.831  1.00 98.45           H  
ATOM   2394  C   MET A 150      -0.503 -10.307  -2.968  1.00 98.45           C  
ATOM   2395  CB  MET A 150      -0.147 -12.716  -2.373  1.00 98.45           C  
ATOM   2396  HB2 MET A 150       0.503 -12.834  -3.241  1.00 98.45           H  
ATOM   2397  HB3 MET A 150       0.462 -12.367  -1.540  1.00 98.45           H  
ATOM   2398  O   MET A 150      -0.336  -9.914  -4.119  1.00 98.45           O  
ATOM   2399  CG  MET A 150      -0.733 -14.087  -2.017  1.00 98.45           C  
ATOM   2400  HG2 MET A 150      -1.390 -13.989  -1.153  1.00 98.45           H  
ATOM   2401  HG3 MET A 150      -1.306 -14.456  -2.868  1.00 98.45           H  
ATOM   2402  SD  MET A 150       0.583 -15.277  -1.643  1.00 98.45           S  
ATOM   2403  CE  MET A 150      -0.276 -16.860  -1.647  1.00 98.45           C  
ATOM   2404  HE1 MET A 150      -0.875 -16.945  -2.554  1.00 98.45           H  
ATOM   2405  HE2 MET A 150       0.465 -17.659  -1.635  1.00 98.45           H  
ATOM   2406  HE3 MET A 150      -0.883 -16.930  -0.744  1.00 98.45           H  
ATOM   2407  N   PHE A 151      -0.146  -9.586  -1.909  1.00 98.73           N  
ATOM   2408  H   PHE A 151      -0.245  -9.977  -0.984  1.00 98.73           H  
ATOM   2409  CA  PHE A 151       0.615  -8.348  -2.036  1.00 98.73           C  
ATOM   2410  HA  PHE A 151       0.215  -7.770  -2.870  1.00 98.73           H  
ATOM   2411  C   PHE A 151       2.085  -8.667  -2.329  1.00 98.73           C  
ATOM   2412  CB  PHE A 151       0.445  -7.527  -0.753  1.00 98.73           C  
ATOM   2413  HB2 PHE A 151      -0.596  -7.597  -0.436  1.00 98.73           H  
ATOM   2414  HB3 PHE A 151       1.056  -7.960   0.039  1.00 98.73           H  
ATOM   2415  O   PHE A 151       2.640  -9.574  -1.709  1.00 98.73           O  
ATOM   2416  CG  PHE A 151       0.772  -6.057  -0.908  1.00 98.73           C  
ATOM   2417  CD1 PHE A 151       2.040  -5.553  -0.566  1.00 98.73           C  
ATOM   2418  HD1 PHE A 151       2.814  -6.217  -0.209  1.00 98.73           H  
ATOM   2419  CD2 PHE A 151      -0.213  -5.183  -1.401  1.00 98.73           C  
ATOM   2420  HD2 PHE A 151      -1.178  -5.572  -1.691  1.00 98.73           H  
ATOM   2421  CE1 PHE A 151       2.309  -4.180  -0.709  1.00 98.73           C  
ATOM   2422  HE1 PHE A 151       3.288  -3.795  -0.466  1.00 98.73           H  
ATOM   2423  CE2 PHE A 151       0.049  -3.811  -1.534  1.00 98.73           C  
ATOM   2424  HE2 PHE A 151      -0.717  -3.146  -1.907  1.00 98.73           H  
ATOM   2425  CZ  PHE A 151       1.315  -3.310  -1.191  1.00 98.73           C  
ATOM   2426  HZ  PHE A 151       1.533  -2.259  -1.316  1.00 98.73           H  
ATOM   2427  N   SER A 152       2.717  -7.905  -3.216  1.00 98.58           N  
ATOM   2428  H   SER A 152       2.185  -7.220  -3.734  1.00 98.58           H  
ATOM   2429  CA  SER A 152       4.133  -8.052  -3.565  1.00 98.58           C  
ATOM   2430  HA  SER A 152       4.617  -8.720  -2.853  1.00 98.58           H  
ATOM   2431  C   SER A 152       4.850  -6.707  -3.505  1.00 98.58           C  
ATOM   2432  CB  SER A 152       4.313  -8.665  -4.958  1.00 98.58           C  
ATOM   2433  HB2 SER A 152       3.899  -7.982  -5.699  1.00 98.58           H  
ATOM   2434  HB3 SER A 152       5.374  -8.812  -5.157  1.00 98.58           H  
ATOM   2435  O   SER A 152       4.293  -5.674  -3.887  1.00 98.58           O  
ATOM   2436  OG  SER A 152       3.642  -9.902  -5.053  1.00 98.58           O  
ATOM   2437  HG  SER A 152       3.799 -10.286  -5.919  1.00 98.58           H  
ATOM   2438  N   THR A 153       6.099  -6.744  -3.055  1.00 98.67           N  
ATOM   2439  H   THR A 153       6.474  -7.647  -2.802  1.00 98.67           H  
ATOM   2440  CA  THR A 153       7.075  -5.642  -3.051  1.00 98.67           C  
ATOM   2441  HA  THR A 153       6.673  -4.783  -3.588  1.00 98.67           H  
ATOM   2442  C   THR A 153       8.336  -6.100  -3.781  1.00 98.67           C  
ATOM   2443  CB  THR A 153       7.430  -5.202  -1.619  1.00 98.67           C  
ATOM   2444  HB  THR A 153       8.278  -4.518  -1.644  1.00 98.67           H  
ATOM   2445  O   THR A 153       8.487  -7.284  -4.086  1.00 98.67           O  
ATOM   2446  CG2 THR A 153       6.265  -4.488  -0.941  1.00 98.67           C  
ATOM   2447 HG21 THR A 153       6.105  -3.530  -1.435  1.00 98.67           H  
ATOM   2448 HG22 THR A 153       6.517  -4.279   0.099  1.00 98.67           H  
ATOM   2449 HG23 THR A 153       5.362  -5.098  -0.982  1.00 98.67           H  
ATOM   2450  OG1 THR A 153       7.761  -6.313  -0.826  1.00 98.67           O  
ATOM   2451  HG1 THR A 153       8.674  -6.201  -0.550  1.00 98.67           H  
ATOM   2452  N   PHE A 154       9.265  -5.189  -4.082  1.00 97.67           N  
ATOM   2453  H   PHE A 154       9.146  -4.228  -3.794  1.00 97.67           H  
ATOM   2454  CA  PHE A 154      10.481  -5.565  -4.816  1.00 97.67           C  
ATOM   2455  HA  PHE A 154      10.185  -6.035  -5.753  1.00 97.67           H  
ATOM   2456  C   PHE A 154      11.346  -6.597  -4.065  1.00 97.67           C  
ATOM   2457  CB  PHE A 154      11.287  -4.307  -5.161  1.00 97.67           C  
ATOM   2458  HB2 PHE A 154      12.113  -4.601  -5.809  1.00 97.67           H  
ATOM   2459  HB3 PHE A 154      10.646  -3.642  -5.740  1.00 97.67           H  
ATOM   2460  O   PHE A 154      12.078  -7.350  -4.694  1.00 97.67           O  
ATOM   2461  CG  PHE A 154      11.857  -3.553  -3.971  1.00 97.67           C  
ATOM   2462  CD1 PHE A 154      11.292  -2.330  -3.565  1.00 97.67           C  
ATOM   2463  HD1 PHE A 154      10.451  -1.912  -4.099  1.00 97.67           H  
ATOM   2464  CD2 PHE A 154      12.970  -4.065  -3.273  1.00 97.67           C  
ATOM   2465  HD2 PHE A 154      13.431  -4.990  -3.586  1.00 97.67           H  
ATOM   2466  CE1 PHE A 154      11.833  -1.636  -2.470  1.00 97.67           C  
ATOM   2467  HE1 PHE A 154      11.432  -0.674  -2.188  1.00 97.67           H  
ATOM   2468  CE2 PHE A 154      13.468  -3.400  -2.140  1.00 97.67           C  
ATOM   2469  HE2 PHE A 154      14.289  -3.823  -1.581  1.00 97.67           H  
ATOM   2470  CZ  PHE A 154      12.894  -2.186  -1.732  1.00 97.67           C  
ATOM   2471  HZ  PHE A 154      13.274  -1.672  -0.862  1.00 97.67           H  
ATOM   2472  N   ASP A 155      11.256  -6.646  -2.734  1.00 98.07           N  
ATOM   2473  H   ASP A 155      10.652  -5.988  -2.264  1.00 98.07           H  
ATOM   2474  CA  ASP A 155      11.985  -7.556  -1.841  1.00 98.07           C  
ATOM   2475  HA  ASP A 155      12.856  -7.944  -2.369  1.00 98.07           H  
ATOM   2476  C   ASP A 155      11.161  -8.779  -1.396  1.00 98.07           C  
ATOM   2477  CB  ASP A 155      12.491  -6.761  -0.621  1.00 98.07           C  
ATOM   2478  HB2 ASP A 155      13.122  -5.943  -0.968  1.00 98.07           H  
ATOM   2479  HB3 ASP A 155      13.113  -7.416  -0.011  1.00 98.07           H  
ATOM   2480  O   ASP A 155      11.693  -9.661  -0.720  1.00 98.07           O  
ATOM   2481  CG  ASP A 155      11.366  -6.185   0.253  1.00 98.07           C  
ATOM   2482  OD1 ASP A 155      10.245  -5.961  -0.263  1.00 98.07           O  
ATOM   2483  OD2 ASP A 155      11.600  -5.919   1.447  1.00 98.07           O  
ATOM   2484  N   LYS A 156       9.876  -8.861  -1.773  1.00 97.68           N  
ATOM   2485  H   LYS A 156       9.503  -8.110  -2.335  1.00 97.68           H  
ATOM   2486  CA  LYS A 156       9.009 -10.007  -1.477  1.00 97.68           C  
ATOM   2487  HA  LYS A 156       9.644 -10.888  -1.386  1.00 97.68           H  
ATOM   2488  C   LYS A 156       8.028 -10.265  -2.620  1.00 97.68           C  
ATOM   2489  CB  LYS A 156       8.307  -9.792  -0.128  1.00 97.68           C  
ATOM   2490  HB2 LYS A 156       7.489  -9.080  -0.239  1.00 97.68           H  
ATOM   2491  HB3 LYS A 156       9.021  -9.382   0.587  1.00 97.68           H  
ATOM   2492  O   LYS A 156       6.949  -9.672  -2.686  1.00 97.68           O  
ATOM   2493  CG  LYS A 156       7.788 -11.131   0.417  1.00 97.68           C  
ATOM   2494  HG2 LYS A 156       8.634 -11.795   0.598  1.00 97.68           H  
ATOM   2495  HG3 LYS A 156       7.127 -11.598  -0.313  1.00 97.68           H  
ATOM   2496  CD  LYS A 156       7.030 -10.915   1.725  1.00 97.68           C  
ATOM   2497  HD2 LYS A 156       6.159 -10.305   1.489  1.00 97.68           H  
ATOM   2498  HD3 LYS A 156       7.666 -10.390   2.438  1.00 97.68           H  
ATOM   2499  CE  LYS A 156       6.529 -12.227   2.328  1.00 97.68           C  
ATOM   2500  HE2 LYS A 156       7.382 -12.851   2.597  1.00 97.68           H  
ATOM   2501  HE3 LYS A 156       5.953 -12.752   1.567  1.00 97.68           H  
ATOM   2502  NZ  LYS A 156       5.671 -11.959   3.506  1.00 97.68           N  
ATOM   2503  HZ1 LYS A 156       6.211 -11.660   4.305  1.00 97.68           H  
ATOM   2504  HZ2 LYS A 156       5.020 -11.222   3.276  1.00 97.68           H  
ATOM   2505  HZ3 LYS A 156       5.105 -12.767   3.722  1.00 97.68           H  
ATOM   2506  N   ASP A 157       8.416 -11.188  -3.492  1.00 97.36           N  
ATOM   2507  H   ASP A 157       9.321 -11.618  -3.372  1.00 97.36           H  
ATOM   2508  CA  ASP A 157       7.625 -11.617  -4.641  1.00 97.36           C  
ATOM   2509  HA  ASP A 157       7.111 -10.750  -5.056  1.00 97.36           H  
ATOM   2510  C   ASP A 157       6.570 -12.661  -4.236  1.00 97.36           C  
ATOM   2511  CB  ASP A 157       8.568 -12.147  -5.730  1.00 97.36           C  
ATOM   2512  HB2 ASP A 157       9.050 -13.061  -5.384  1.00 97.36           H  
ATOM   2513  HB3 ASP A 157       9.344 -11.405  -5.914  1.00 97.36           H  
ATOM   2514  O   ASP A 157       6.896 -13.784  -3.849  1.00 97.36           O  
ATOM   2515  CG  ASP A 157       7.839 -12.422  -7.047  1.00 97.36           C  
ATOM   2516  OD1 ASP A 157       6.598 -12.236  -7.063  1.00 97.36           O  
ATOM   2517  OD2 ASP A 157       8.563 -12.781  -8.003  1.00 97.36           O  
ATOM   2518  N   ASN A 158       5.299 -12.266  -4.298  1.00 97.17           N  
ATOM   2519  H   ASN A 158       5.120 -11.328  -4.626  1.00 97.17           H  
ATOM   2520  CA  ASN A 158       4.143 -13.145  -4.132  1.00 97.17           C  
ATOM   2521  HA  ASN A 158       4.488 -14.179  -4.113  1.00 97.17           H  
ATOM   2522  C   ASN A 158       3.172 -13.028  -5.324  1.00 97.17           C  
ATOM   2523  CB  ASN A 158       3.424 -12.831  -2.806  1.00 97.17           C  
ATOM   2524  HB2 ASN A 158       2.905 -11.879  -2.916  1.00 97.17           H  
ATOM   2525  HB3 ASN A 158       2.679 -13.608  -2.632  1.00 97.17           H  
ATOM   2526  O   ASN A 158       1.971 -13.268  -5.154  1.00 97.17           O  
ATOM   2527  CG  ASN A 158       4.313 -12.780  -1.583  1.00 97.17           C  
ATOM   2528  ND2 ASN A 158       4.431 -11.625  -0.975  1.00 97.17           N  
ATOM   2529 HD21 ASN A 158       5.206 -11.526  -0.334  1.00 97.17           H  
ATOM   2530 HD22 ASN A 158       3.984 -10.821  -1.392  1.00 97.17           H  
ATOM   2531  OD1 ASN A 158       4.835 -13.768  -1.093  1.00 97.17           O  
ATOM   2532  N   ASP A 159       3.644 -12.564  -6.489  1.00 93.74           N  
ATOM   2533  H   ASP A 159       4.640 -12.527  -6.651  1.00 93.74           H  
ATOM   2534  CA  ASP A 159       2.755 -12.331  -7.625  1.00 93.74           C  
ATOM   2535  HA  ASP A 159       1.850 -11.877  -7.220  1.00 93.74           H  
ATOM   2536  C   ASP A 159       2.266 -13.643  -8.272  1.00 93.74           C  
ATOM   2537  CB  ASP A 159       3.326 -11.259  -8.568  1.00 93.74           C  
ATOM   2538  HB2 ASP A 159       3.590 -10.391  -7.964  1.00 93.74           H  
ATOM   2539  HB3 ASP A 159       2.530 -10.942  -9.242  1.00 93.74           H  
ATOM   2540  O   ASP A 159       2.628 -14.752  -7.873  1.00 93.74           O  
ATOM   2541  CG  ASP A 159       4.529 -11.648  -9.426  1.00 93.74           C  
ATOM   2542  OD1 ASP A 159       4.410 -12.686 -10.115  1.00 93.74           O  
ATOM   2543  OD2 ASP A 159       5.419 -10.770  -9.541  1.00 93.74           O  
ATOM   2544  N   GLY A 160       1.303 -13.530  -9.188  1.00 86.93           N  
ATOM   2545  H   GLY A 160       1.113 -12.606  -9.547  1.00 86.93           H  
ATOM   2546  CA  GLY A 160       0.717 -14.690  -9.865  1.00 86.93           C  
ATOM   2547  HA2 GLY A 160      -0.270 -14.416 -10.237  1.00 86.93           H  
ATOM   2548  HA3 GLY A 160       0.609 -15.510  -9.155  1.00 86.93           H  
ATOM   2549  C   GLY A 160       1.546 -15.196 -11.050  1.00 86.93           C  
ATOM   2550  O   GLY A 160       1.193 -16.223 -11.636  1.00 86.93           O  
ATOM   2551  N   GLY A 161       2.586 -14.460 -11.447  1.00 78.98           N  
ATOM   2552  H   GLY A 161       2.912 -13.726 -10.834  1.00 78.98           H  
ATOM   2553  CA  GLY A 161       3.495 -14.798 -12.530  1.00 78.98           C  
ATOM   2554  HA2 GLY A 161       2.941 -15.259 -13.348  1.00 78.98           H  
ATOM   2555  HA3 GLY A 161       3.966 -13.881 -12.885  1.00 78.98           H  
ATOM   2556  C   GLY A 161       4.603 -15.745 -12.071  1.00 78.98           C  
ATOM   2557  O   GLY A 161       4.843 -15.941 -10.888  1.00 78.98           O  
ATOM   2558  N   SER A 162       5.278 -16.384 -13.028  1.00 70.78           N  
ATOM   2559  H   SER A 162       4.991 -16.278 -13.990  1.00 70.78           H  
ATOM   2560  CA  SER A 162       6.362 -17.336 -12.733  1.00 70.78           C  
ATOM   2561  HA  SER A 162       6.454 -17.463 -11.655  1.00 70.78           H  
ATOM   2562  C   SER A 162       7.744 -16.888 -13.208  1.00 70.78           C  
ATOM   2563  CB  SER A 162       6.015 -18.708 -13.312  1.00 70.78           C  
ATOM   2564  HB2 SER A 162       5.102 -19.070 -12.840  1.00 70.78           H  
ATOM   2565  HB3 SER A 162       6.821 -19.408 -13.092  1.00 70.78           H  
ATOM   2566  O   SER A 162       8.723 -17.584 -12.949  1.00 70.78           O  
ATOM   2567  OG  SER A 162       5.817 -18.633 -14.716  1.00 70.78           O  
ATOM   2568  HG  SER A 162       5.699 -19.527 -15.047  1.00 70.78           H  
ATOM   2569  N   SER A 163       7.848 -15.772 -13.934  1.00 77.86           N  
ATOM   2570  H   SER A 163       7.011 -15.232 -14.103  1.00 77.86           H  
ATOM   2571  CA  SER A 163       9.072 -15.429 -14.673  1.00 77.86           C  
ATOM   2572  HA  SER A 163       9.823 -16.202 -14.512  1.00 77.86           H  
ATOM   2573  C   SER A 163       9.742 -14.121 -14.268  1.00 77.86           C  
ATOM   2574  CB  SER A 163       8.775 -15.417 -16.175  1.00 77.86           C  
ATOM   2575  HB2 SER A 163       8.417 -16.402 -16.472  1.00 77.86           H  
ATOM   2576  HB3 SER A 163       9.691 -15.201 -16.724  1.00 77.86           H  
ATOM   2577  O   SER A 163      10.922 -13.951 -14.558  1.00 77.86           O  
ATOM   2578  OG  SER A 163       7.790 -14.450 -16.501  1.00 77.86           O  
ATOM   2579  HG  SER A 163       8.128 -13.579 -16.277  1.00 77.86           H  
ATOM   2580  N   ALA A 164       9.018 -13.178 -13.668  1.00 89.22           N  
ATOM   2581  H   ALA A 164       8.087 -13.386 -13.337  1.00 89.22           H  
ATOM   2582  CA  ALA A 164       9.559 -11.872 -13.312  1.00 89.22           C  
ATOM   2583  HA  ALA A 164      10.610 -11.972 -13.044  1.00 89.22           H  
ATOM   2584  C   ALA A 164       8.807 -11.305 -12.113  1.00 89.22           C  
ATOM   2585  CB  ALA A 164       9.433 -10.922 -14.514  1.00 89.22           C  
ATOM   2586  HB1 ALA A 164       8.385 -10.814 -14.793  1.00 89.22           H  
ATOM   2587  HB2 ALA A 164      10.001 -11.313 -15.358  1.00 89.22           H  
ATOM   2588  HB3 ALA A 164       9.828  -9.943 -14.245  1.00 89.22           H  
ATOM   2589  O   ALA A 164       7.583 -11.349 -12.107  1.00 89.22           O  
ATOM   2590  N   ASN A 165       9.545 -10.701 -11.184  1.00 95.15           N  
ATOM   2591  H   ASN A 165      10.552 -10.739 -11.248  1.00 95.15           H  
ATOM   2592  CA  ASN A 165       8.971  -9.954 -10.076  1.00 95.15           C  
ATOM   2593  HA  ASN A 165       8.211 -10.566  -9.591  1.00 95.15           H  
ATOM   2594  C   ASN A 165       8.298  -8.684 -10.627  1.00 95.15           C  
ATOM   2595  CB  ASN A 165      10.102  -9.685  -9.065  1.00 95.15           C  
ATOM   2596  HB2 ASN A 165      10.481 -10.648  -8.722  1.00 95.15           H  
ATOM   2597  HB3 ASN A 165      10.917  -9.141  -9.541  1.00 95.15           H  
ATOM   2598  O   ASN A 165       8.965  -7.746 -11.096  1.00 95.15           O  
ATOM   2599  CG  ASN A 165       9.662  -8.900  -7.844  1.00 95.15           C  
ATOM   2600  ND2 ASN A 165      10.440  -8.932  -6.790  1.00 95.15           N  
ATOM   2601 HD21 ASN A 165      10.146  -8.431  -5.963  1.00 95.15           H  
ATOM   2602 HD22 ASN A 165      11.311  -9.442  -6.815  1.00 95.15           H  
ATOM   2603  OD1 ASN A 165       8.667  -8.190  -7.835  1.00 95.15           O  
ATOM   2604  N   CYS A 166       6.966  -8.648 -10.590  1.00 97.27           N  
ATOM   2605  H   CYS A 166       6.483  -9.473 -10.263  1.00 97.27           H  
ATOM   2606  CA  CYS A 166       6.174  -7.529 -11.089  1.00 97.27           C  
ATOM   2607  HA  CYS A 166       6.397  -7.378 -12.146  1.00 97.27           H  
ATOM   2608  C   CYS A 166       6.483  -6.223 -10.342  1.00 97.27           C  
ATOM   2609  CB  CYS A 166       4.688  -7.870 -10.937  1.00 97.27           C  
ATOM   2610  HB2 CYS A 166       4.522  -8.167  -9.902  1.00 97.27           H  
ATOM   2611  HB3 CYS A 166       4.100  -6.972 -11.125  1.00 97.27           H  
ATOM   2612  O   CYS A 166       6.511  -5.159 -10.962  1.00 97.27           O  
ATOM   2613  SG  CYS A 166       4.044  -9.205 -11.986  1.00 97.27           S  
ATOM   2614  N   ALA A 167       6.746  -6.287  -9.034  1.00 98.00           N  
ATOM   2615  H   ALA A 167       6.850  -7.197  -8.610  1.00 98.00           H  
ATOM   2616  CA  ALA A 167       7.039  -5.110  -8.218  1.00 98.00           C  
ATOM   2617  HA  ALA A 167       6.267  -4.359  -8.387  1.00 98.00           H  
ATOM   2618  C   ALA A 167       8.383  -4.471  -8.598  1.00 98.00           C  
ATOM   2619  CB  ALA A 167       7.001  -5.524  -6.744  1.00 98.00           C  
ATOM   2620  HB1 ALA A 167       6.033  -5.958  -6.496  1.00 98.00           H  
ATOM   2621  HB2 ALA A 167       7.176  -4.652  -6.115  1.00 98.00           H  
ATOM   2622  HB3 ALA A 167       7.779  -6.260  -6.542  1.00 98.00           H  
ATOM   2623  O   ALA A 167       8.479  -3.246  -8.703  1.00 98.00           O  
ATOM   2624  N   GLU A 168       9.400  -5.290  -8.880  1.00 97.41           N  
ATOM   2625  H   GLU A 168       9.257  -6.283  -8.762  1.00 97.41           H  
ATOM   2626  CA  GLU A 168      10.693  -4.819  -9.386  1.00 97.41           C  
ATOM   2627  HA  GLU A 168      11.053  -4.018  -8.739  1.00 97.41           H  
ATOM   2628  C   GLU A 168      10.568  -4.246 -10.807  1.00 97.41           C  
ATOM   2629  CB  GLU A 168      11.708  -5.971  -9.330  1.00 97.41           C  
ATOM   2630  HB2 GLU A 168      11.389  -6.766 -10.005  1.00 97.41           H  
ATOM   2631  HB3 GLU A 168      11.740  -6.360  -8.313  1.00 97.41           H  
ATOM   2632  O   GLU A 168      11.065  -3.151 -11.089  1.00 97.41           O  
ATOM   2633  CG  GLU A 168      13.113  -5.491  -9.725  1.00 97.41           C  
ATOM   2634  HG2 GLU A 168      13.375  -4.639  -9.098  1.00 97.41           H  
ATOM   2635  HG3 GLU A 168      13.097  -5.149 -10.760  1.00 97.41           H  
ATOM   2636  CD  GLU A 168      14.200  -6.567  -9.589  1.00 97.41           C  
ATOM   2637  OE1 GLU A 168      15.383  -6.151  -9.604  1.00 97.41           O  
ATOM   2638  OE2 GLU A 168      13.855  -7.766  -9.510  1.00 97.41           O  
ATOM   2639  N   THR A 169       9.847  -4.954 -11.683  1.00 96.64           N  
ATOM   2640  H   THR A 169       9.481  -5.840 -11.366  1.00 96.64           H  
ATOM   2641  CA  THR A 169       9.662  -4.582 -13.095  1.00 96.64           C  
ATOM   2642  HA  THR A 169      10.643  -4.437 -13.549  1.00 96.64           H  
ATOM   2643  C   THR A 169       8.881  -3.275 -13.253  1.00 96.64           C  
ATOM   2644  CB  THR A 169       8.942  -5.709 -13.856  1.00 96.64           C  
ATOM   2645  HB  THR A 169       7.948  -5.856 -13.432  1.00 96.64           H  
ATOM   2646  O   THR A 169       9.258  -2.420 -14.052  1.00 96.64           O  
ATOM   2647  CG2 THR A 169       8.804  -5.424 -15.353  1.00 96.64           C  
ATOM   2648 HG21 THR A 169       9.787  -5.237 -15.787  1.00 96.64           H  
ATOM   2649 HG22 THR A 169       8.351  -6.286 -15.840  1.00 96.64           H  
ATOM   2650 HG23 THR A 169       8.163  -4.557 -15.514  1.00 96.64           H  
ATOM   2651  OG1 THR A 169       9.663  -6.916 -13.746  1.00 96.64           O  
ATOM   2652  HG1 THR A 169       9.539  -7.257 -12.858  1.00 96.64           H  
ATOM   2653  N   PHE A 170       7.804  -3.101 -12.481  1.00 97.30           N  
ATOM   2654  H   PHE A 170       7.546  -3.852 -11.857  1.00 97.30           H  
ATOM   2655  CA  PHE A 170       6.853  -1.989 -12.607  1.00 97.30           C  
ATOM   2656  HA  PHE A 170       7.111  -1.416 -13.497  1.00 97.30           H  
ATOM   2657  C   PHE A 170       6.937  -0.974 -11.461  1.00 97.30           C  
ATOM   2658  CB  PHE A 170       5.444  -2.553 -12.830  1.00 97.30           C  
ATOM   2659  HB2 PHE A 170       4.731  -1.732 -12.902  1.00 97.30           H  
ATOM   2660  HB3 PHE A 170       5.152  -3.157 -11.971  1.00 97.30           H  
ATOM   2661  O   PHE A 170       6.060  -0.123 -11.309  1.00 97.30           O  
ATOM   2662  CG  PHE A 170       5.343  -3.371 -14.102  1.00 97.30           C  
ATOM   2663  CD1 PHE A 170       5.544  -2.742 -15.343  1.00 97.30           C  
ATOM   2664  HD1 PHE A 170       5.776  -1.688 -15.372  1.00 97.30           H  
ATOM   2665  CD2 PHE A 170       5.128  -4.760 -14.058  1.00 97.30           C  
ATOM   2666  HD2 PHE A 170       5.026  -5.264 -13.108  1.00 97.30           H  
ATOM   2667  CE1 PHE A 170       5.480  -3.474 -16.540  1.00 97.30           C  
ATOM   2668  HE1 PHE A 170       5.651  -2.973 -17.481  1.00 97.30           H  
ATOM   2669  CE2 PHE A 170       5.109  -5.495 -15.257  1.00 97.30           C  
ATOM   2670  HE2 PHE A 170       5.036  -6.572 -15.245  1.00 97.30           H  
ATOM   2671  CZ  PHE A 170       5.255  -4.857 -16.495  1.00 97.30           C  
ATOM   2672  HZ  PHE A 170       5.251  -5.439 -17.405  1.00 97.30           H  
ATOM   2673  N   ARG A 171       8.024  -1.028 -10.680  1.00 98.11           N  
ATOM   2674  H   ARG A 171       8.637  -1.819 -10.812  1.00 98.11           H  
ATOM   2675  CA  ARG A 171       8.440   0.010  -9.723  1.00 98.11           C  
ATOM   2676  HA  ARG A 171       9.198  -0.439  -9.080  1.00 98.11           H  
ATOM   2677  C   ARG A 171       7.334   0.454  -8.761  1.00 98.11           C  
ATOM   2678  CB  ARG A 171       9.071   1.191 -10.479  1.00 98.11           C  
ATOM   2679  HB2 ARG A 171       8.311   1.637 -11.120  1.00 98.11           H  
ATOM   2680  HB3 ARG A 171       9.395   1.937  -9.754  1.00 98.11           H  
ATOM   2681  O   ARG A 171       7.150   1.646  -8.511  1.00 98.11           O  
ATOM   2682  CG  ARG A 171      10.274   0.836 -11.353  1.00 98.11           C  
ATOM   2683  HG2 ARG A 171       9.995   0.096 -12.102  1.00 98.11           H  
ATOM   2684  HG3 ARG A 171      10.596   1.741 -11.868  1.00 98.11           H  
ATOM   2685  CD  ARG A 171      11.434   0.303 -10.514  1.00 98.11           C  
ATOM   2686  HD2 ARG A 171      11.644   0.999  -9.701  1.00 98.11           H  
ATOM   2687  HD3 ARG A 171      11.154  -0.663 -10.094  1.00 98.11           H  
ATOM   2688  NE  ARG A 171      12.628   0.141 -11.353  1.00 98.11           N  
ATOM   2689  HE  ARG A 171      12.494   0.297 -12.342  1.00 98.11           H  
ATOM   2690  NH1 ARG A 171      13.986  -0.731  -9.722  1.00 98.11           N  
ATOM   2691 HH11 ARG A 171      13.171  -0.810  -9.130  1.00 98.11           H  
ATOM   2692 HH12 ARG A 171      14.792  -1.293  -9.492  1.00 98.11           H  
ATOM   2693  NH2 ARG A 171      14.749  -0.523 -11.807  1.00 98.11           N  
ATOM   2694 HH21 ARG A 171      14.537  -0.425 -12.790  1.00 98.11           H  
ATOM   2695 HH22 ARG A 171      15.572  -1.028 -11.513  1.00 98.11           H  
ATOM   2696  CZ  ARG A 171      13.779  -0.360 -10.954  1.00 98.11           C  
ATOM   2697  N   GLY A 172       6.619  -0.510  -8.196  1.00 98.11           N  
ATOM   2698  H   GLY A 172       6.869  -1.467  -8.400  1.00 98.11           H  
ATOM   2699  CA  GLY A 172       5.561  -0.270  -7.220  1.00 98.11           C  
ATOM   2700  HA2 GLY A 172       4.611  -0.165  -7.745  1.00 98.11           H  
ATOM   2701  HA3 GLY A 172       5.751   0.650  -6.668  1.00 98.11           H  
ATOM   2702  C   GLY A 172       5.448  -1.411  -6.218  1.00 98.11           C  
ATOM   2703  O   GLY A 172       6.321  -2.271  -6.131  1.00 98.11           O  
ATOM   2704  N   ALA A 173       4.357  -1.412  -5.463  1.00 98.75           N  
ATOM   2705  H   ALA A 173       3.689  -0.662  -5.577  1.00 98.75           H  
ATOM   2706  CA  ALA A 173       3.946  -2.548  -4.654  1.00 98.75           C  
ATOM   2707  HA  ALA A 173       4.393  -3.457  -5.056  1.00 98.75           H  
ATOM   2708  C   ALA A 173       2.431  -2.674  -4.701  1.00 98.75           C  
ATOM   2709  CB  ALA A 173       4.409  -2.376  -3.220  1.00 98.75           C  
ATOM   2710  HB1 ALA A 173       3.808  -1.598  -2.749  1.00 98.75           H  
ATOM   2711  HB2 ALA A 173       4.239  -3.308  -2.683  1.00 98.75           H  
ATOM   2712  HB3 ALA A 173       5.469  -2.124  -3.193  1.00 98.75           H  
ATOM   2713  O   ALA A 173       1.709  -1.679  -4.550  1.00 98.75           O  
ATOM   2714  N   TRP A 174       1.951  -3.884  -4.952  1.00 98.55           N  
ATOM   2715  H   TRP A 174       2.582  -4.673  -4.964  1.00 98.55           H  
ATOM   2716  CA  TRP A 174       0.555  -4.101  -5.294  1.00 98.55           C  
ATOM   2717  HA  TRP A 174      -0.070  -3.522  -4.615  1.00 98.55           H  
ATOM   2718  C   TRP A 174       0.158  -5.567  -5.167  1.00 98.55           C  
ATOM   2719  CB  TRP A 174       0.332  -3.625  -6.736  1.00 98.55           C  
ATOM   2720  HB2 TRP A 174       0.955  -2.756  -6.948  1.00 98.55           H  
ATOM   2721  HB3 TRP A 174       0.634  -4.420  -7.418  1.00 98.55           H  
ATOM   2722  O   TRP A 174       0.996  -6.443  -4.971  1.00 98.55           O  
ATOM   2723  CG  TRP A 174      -1.067  -3.225  -7.040  1.00 98.55           C  
ATOM   2724  CD1 TRP A 174      -1.833  -3.749  -8.015  1.00 98.55           C  
ATOM   2725  HD1 TRP A 174      -1.495  -4.517  -8.695  1.00 98.55           H  
ATOM   2726  CD2 TRP A 174      -1.857  -2.168  -6.428  1.00 98.55           C  
ATOM   2727  CE2 TRP A 174      -3.110  -2.107  -7.101  1.00 98.55           C  
ATOM   2728  CE3 TRP A 174      -1.624  -1.227  -5.403  1.00 98.55           C  
ATOM   2729  HE3 TRP A 174      -0.679  -1.244  -4.880  1.00 98.55           H  
ATOM   2730  NE1 TRP A 174      -3.049  -3.098  -8.053  1.00 98.55           N  
ATOM   2731  HE1 TRP A 174      -3.713  -3.214  -8.805  1.00 98.55           H  
ATOM   2732  CH2 TRP A 174      -3.803  -0.214  -5.776  1.00 98.55           C  
ATOM   2733  HH2 TRP A 174      -4.525   0.562  -5.567  1.00 98.55           H  
ATOM   2734  CZ2 TRP A 174      -4.071  -1.142  -6.789  1.00 98.55           C  
ATOM   2735  HZ2 TRP A 174      -4.988  -1.091  -7.357  1.00 98.55           H  
ATOM   2736  CZ3 TRP A 174      -2.588  -0.259  -5.074  1.00 98.55           C  
ATOM   2737  HZ3 TRP A 174      -2.384   0.466  -4.299  1.00 98.55           H  
ATOM   2738  N   TRP A 175      -1.131  -5.841  -5.351  1.00 98.52           N  
ATOM   2739  H   TRP A 175      -1.758  -5.068  -5.521  1.00 98.52           H  
ATOM   2740  CA  TRP A 175      -1.651  -7.197  -5.526  1.00 98.52           C  
ATOM   2741  HA  TRP A 175      -1.086  -7.865  -4.876  1.00 98.52           H  
ATOM   2742  C   TRP A 175      -1.436  -7.683  -6.964  1.00 98.52           C  
ATOM   2743  CB  TRP A 175      -3.116  -7.245  -5.084  1.00 98.52           C  
ATOM   2744  HB2 TRP A 175      -3.712  -6.618  -5.747  1.00 98.52           H  
ATOM   2745  HB3 TRP A 175      -3.482  -8.268  -5.169  1.00 98.52           H  
ATOM   2746  O   TRP A 175      -2.400  -7.881  -7.703  1.00 98.52           O  
ATOM   2747  CG  TRP A 175      -3.348  -6.801  -3.681  1.00 98.52           C  
ATOM   2748  CD1 TRP A 175      -3.170  -7.559  -2.577  1.00 98.52           C  
ATOM   2749  HD1 TRP A 175      -2.839  -8.587  -2.583  1.00 98.52           H  
ATOM   2750  CD2 TRP A 175      -3.748  -5.482  -3.210  1.00 98.52           C  
ATOM   2751  CE2 TRP A 175      -3.800  -5.514  -1.785  1.00 98.52           C  
ATOM   2752  CE3 TRP A 175      -4.025  -4.252  -3.847  1.00 98.52           C  
ATOM   2753  HE3 TRP A 175      -3.979  -4.190  -4.924  1.00 98.52           H  
ATOM   2754  NE1 TRP A 175      -3.476  -6.816  -1.454  1.00 98.52           N  
ATOM   2755  HE1 TRP A 175      -3.401  -7.191  -0.519  1.00 98.52           H  
ATOM   2756  CH2 TRP A 175      -4.344  -3.154  -1.691  1.00 98.52           C  
ATOM   2757  HH2 TRP A 175      -4.519  -2.255  -1.118  1.00 98.52           H  
ATOM   2758  CZ2 TRP A 175      -4.067  -4.362  -1.032  1.00 98.52           C  
ATOM   2759  HZ2 TRP A 175      -3.986  -4.382   0.044  1.00 98.52           H  
ATOM   2760  CZ3 TRP A 175      -4.327  -3.102  -3.096  1.00 98.52           C  
ATOM   2761  HZ3 TRP A 175      -4.499  -2.164  -3.603  1.00 98.52           H  
ATOM   2762  N   TYR A 176      -0.181  -7.765  -7.408  1.00 97.89           N  
ATOM   2763  H   TYR A 176       0.571  -7.635  -6.748  1.00 97.89           H  
ATOM   2764  CA  TYR A 176       0.161  -8.103  -8.793  1.00 97.89           C  
ATOM   2765  HA  TYR A 176      -0.371  -7.416  -9.451  1.00 97.89           H  
ATOM   2766  C   TYR A 176      -0.289  -9.527  -9.168  1.00 97.89           C  
ATOM   2767  CB  TYR A 176       1.667  -7.903  -9.029  1.00 97.89           C  
ATOM   2768  HB2 TYR A 176       2.216  -8.515  -8.314  1.00 97.89           H  
ATOM   2769  HB3 TYR A 176       1.907  -8.272 -10.026  1.00 97.89           H  
ATOM   2770  O   TYR A 176      -0.166 -10.459  -8.376  1.00 97.89           O  
ATOM   2771  CG  TYR A 176       2.154  -6.462  -8.936  1.00 97.89           C  
ATOM   2772  CD1 TYR A 176       1.664  -5.493  -9.829  1.00 97.89           C  
ATOM   2773  HD1 TYR A 176       0.955  -5.806 -10.582  1.00 97.89           H  
ATOM   2774  CD2 TYR A 176       3.118  -6.090  -7.984  1.00 97.89           C  
ATOM   2775  HD2 TYR A 176       3.534  -6.836  -7.322  1.00 97.89           H  
ATOM   2776  CE1 TYR A 176       2.094  -4.150  -9.750  1.00 97.89           C  
ATOM   2777  HE1 TYR A 176       1.706  -3.405 -10.428  1.00 97.89           H  
ATOM   2778  CE2 TYR A 176       3.556  -4.757  -7.897  1.00 97.89           C  
ATOM   2779  HE2 TYR A 176       4.289  -4.470  -7.156  1.00 97.89           H  
ATOM   2780  OH  TYR A 176       3.452  -2.492  -8.624  1.00 97.89           O  
ATOM   2781  HH  TYR A 176       2.979  -1.859  -9.170  1.00 97.89           H  
ATOM   2782  CZ  TYR A 176       3.044  -3.780  -8.772  1.00 97.89           C  
ATOM   2783  N   SER A 177      -0.814  -9.689 -10.387  1.00 95.53           N  
ATOM   2784  H   SER A 177      -0.866  -8.880 -10.990  1.00 95.53           H  
ATOM   2785  CA  SER A 177      -1.034 -10.997 -11.018  1.00 95.53           C  
ATOM   2786  HA  SER A 177      -0.980 -11.772 -10.253  1.00 95.53           H  
ATOM   2787  C   SER A 177       0.101 -11.292 -11.994  1.00 95.53           C  
ATOM   2788  CB  SER A 177      -2.420 -11.122 -11.657  1.00 95.53           C  
ATOM   2789  HB2 SER A 177      -2.493 -12.081 -12.170  1.00 95.53           H  
ATOM   2790  HB3 SER A 177      -3.175 -11.104 -10.871  1.00 95.53           H  
ATOM   2791  O   SER A 177       1.146 -11.753 -11.568  1.00 95.53           O  
ATOM   2792  OG  SER A 177      -2.665 -10.074 -12.578  1.00 95.53           O  
ATOM   2793  HG  SER A 177      -3.415  -9.591 -12.223  1.00 95.53           H  
ATOM   2794  N   SER A 178      -0.066 -10.998 -13.286  1.00 93.75           N  
ATOM   2795  H   SER A 178      -0.956 -10.600 -13.550  1.00 93.75           H  
ATOM   2796  CA  SER A 178       0.981 -11.135 -14.309  1.00 93.75           C  
ATOM   2797  HA  SER A 178       1.951 -10.996 -13.832  1.00 93.75           H  
ATOM   2798  C   SER A 178       0.847 -10.056 -15.403  1.00 93.75           C  
ATOM   2799  CB  SER A 178       0.950 -12.559 -14.879  1.00 93.75           C  
ATOM   2800  HB2 SER A 178       0.891 -13.273 -14.057  1.00 93.75           H  
ATOM   2801  HB3 SER A 178       0.076 -12.687 -15.517  1.00 93.75           H  
ATOM   2802  O   SER A 178       0.516 -10.331 -16.550  1.00 93.75           O  
ATOM   2803  OG  SER A 178       2.128 -12.820 -15.614  1.00 93.75           O  
ATOM   2804  HG  SER A 178       2.868 -12.789 -15.003  1.00 93.75           H  
ATOM   2805  N   CYS A 179       1.006  -8.763 -15.114  1.00 94.17           N  
ATOM   2806  H   CYS A 179       0.892  -8.148 -15.907  1.00 94.17           H  
ATOM   2807  CA  CYS A 179       1.311  -8.162 -13.813  1.00 94.17           C  
ATOM   2808  HA  CYS A 179       1.445  -8.932 -13.054  1.00 94.17           H  
ATOM   2809  C   CYS A 179       0.179  -7.265 -13.305  1.00 94.17           C  
ATOM   2810  CB  CYS A 179       2.634  -7.402 -13.911  1.00 94.17           C  
ATOM   2811  HB2 CYS A 179       2.649  -6.804 -14.822  1.00 94.17           H  
ATOM   2812  HB3 CYS A 179       2.718  -6.727 -13.060  1.00 94.17           H  
ATOM   2813  O   CYS A 179      -0.253  -7.429 -12.162  1.00 94.17           O  
ATOM   2814  SG  CYS A 179       4.076  -8.492 -13.880  1.00 94.17           S  
ATOM   2815  N   HIS A 180      -0.315  -6.317 -14.113  1.00 96.26           N  
ATOM   2816  H   HIS A 180       0.039  -6.193 -15.050  1.00 96.26           H  
ATOM   2817  CA  HIS A 180      -1.358  -5.406 -13.649  1.00 96.26           C  
ATOM   2818  HA  HIS A 180      -2.062  -5.983 -13.049  1.00 96.26           H  
ATOM   2819  C   HIS A 180      -2.178  -4.711 -14.738  1.00 96.26           C  
ATOM   2820  CB  HIS A 180      -0.728  -4.326 -12.760  1.00 96.26           C  
ATOM   2821  HB2 HIS A 180      -1.553  -3.747 -12.346  1.00 96.26           H  
ATOM   2822  HB3 HIS A 180      -0.206  -4.785 -11.921  1.00 96.26           H  
ATOM   2823  O   HIS A 180      -1.648  -4.295 -15.765  1.00 96.26           O  
ATOM   2824  CG  HIS A 180       0.213  -3.368 -13.441  1.00 96.26           C  
ATOM   2825  CD2 HIS A 180       1.577  -3.458 -13.518  1.00 96.26           C  
ATOM   2826  HD2 HIS A 180       2.195  -4.240 -13.101  1.00 96.26           H  
ATOM   2827  ND1 HIS A 180      -0.155  -2.209 -14.084  1.00 96.26           N  
ATOM   2828  HD1 HIS A 180      -1.103  -1.925 -14.287  1.00 96.26           H  
ATOM   2829  CE1 HIS A 180       0.957  -1.614 -14.541  1.00 96.26           C  
ATOM   2830  HE1 HIS A 180       0.994  -0.687 -15.094  1.00 96.26           H  
ATOM   2831  NE2 HIS A 180       2.033  -2.346 -14.228  1.00 96.26           N  
ATOM   2832  N   ASP A 181      -3.436  -4.429 -14.394  1.00 97.35           N  
ATOM   2833  H   ASP A 181      -3.834  -4.929 -13.612  1.00 97.35           H  
ATOM   2834  CA  ASP A 181      -4.276  -3.411 -15.038  1.00 97.35           C  
ATOM   2835  HA  ASP A 181      -3.870  -3.177 -16.022  1.00 97.35           H  
ATOM   2836  C   ASP A 181      -4.301  -2.091 -14.231  1.00 97.35           C  
ATOM   2837  CB  ASP A 181      -5.693  -3.973 -15.238  1.00 97.35           C  
ATOM   2838  HB2 ASP A 181      -6.352  -3.160 -15.543  1.00 97.35           H  
ATOM   2839  HB3 ASP A 181      -6.059  -4.358 -14.286  1.00 97.35           H  
ATOM   2840  O   ASP A 181      -4.783  -1.058 -14.709  1.00 97.35           O  
ATOM   2841  CG  ASP A 181      -5.789  -5.071 -16.307  1.00 97.35           C  
ATOM   2842  OD1 ASP A 181      -4.953  -5.071 -17.235  1.00 97.35           O  
ATOM   2843  OD2 ASP A 181      -6.752  -5.871 -16.220  1.00 97.35           O  
ATOM   2844  N   SER A 182      -3.753  -2.088 -13.009  1.00 98.23           N  
ATOM   2845  H   SER A 182      -3.398  -2.963 -12.652  1.00 98.23           H  
ATOM   2846  CA  SER A 182      -3.614  -0.904 -12.149  1.00 98.23           C  
ATOM   2847  HA  SER A 182      -3.609  -0.014 -12.779  1.00 98.23           H  
ATOM   2848  C   SER A 182      -2.308  -0.922 -11.346  1.00 98.23           C  
ATOM   2849  CB  SER A 182      -4.808  -0.798 -11.200  1.00 98.23           C  
ATOM   2850  HB2 SER A 182      -4.737   0.128 -10.628  1.00 98.23           H  
ATOM   2851  HB3 SER A 182      -5.733  -0.784 -11.776  1.00 98.23           H  
ATOM   2852  O   SER A 182      -1.892  -1.963 -10.848  1.00 98.23           O  
ATOM   2853  OG  SER A 182      -4.817  -1.897 -10.314  1.00 98.23           O  
ATOM   2854  HG  SER A 182      -4.724  -2.697 -10.836  1.00 98.23           H  
ATOM   2855  N   ASN A 183      -1.665   0.235 -11.203  1.00 98.49           N  
ATOM   2856  H   ASN A 183      -2.064   1.060 -11.629  1.00 98.49           H  
ATOM   2857  CA  ASN A 183      -0.412   0.389 -10.459  1.00 98.49           C  
ATOM   2858  HA  ASN A 183      -0.341  -0.417  -9.728  1.00 98.49           H  
ATOM   2859  C   ASN A 183      -0.419   1.707  -9.670  1.00 98.49           C  
ATOM   2860  CB  ASN A 183       0.783   0.257 -11.427  1.00 98.49           C  
ATOM   2861  HB2 ASN A 183       0.667  -0.649 -12.022  1.00 98.49           H  
ATOM   2862  HB3 ASN A 183       0.827   1.115 -12.098  1.00 98.49           H  
ATOM   2863  O   ASN A 183       0.401   2.592  -9.891  1.00 98.49           O  
ATOM   2864  CG  ASN A 183       2.113   0.130 -10.704  1.00 98.49           C  
ATOM   2865  ND2 ASN A 183       3.206   0.407 -11.369  1.00 98.49           N  
ATOM   2866 HD21 ASN A 183       3.174   0.598 -12.360  1.00 98.49           H  
ATOM   2867 HD22 ASN A 183       4.112   0.248 -10.951  1.00 98.49           H  
ATOM   2868  OD1 ASN A 183       2.171  -0.267  -9.548  1.00 98.49           O  
ATOM   2869  N   LEU A 184      -1.389   1.891  -8.766  1.00 98.73           N  
ATOM   2870  H   LEU A 184      -2.041   1.138  -8.600  1.00 98.73           H  
ATOM   2871  CA  LEU A 184      -1.592   3.183  -8.081  1.00 98.73           C  
ATOM   2872  HA  LEU A 184      -1.619   3.958  -8.847  1.00 98.73           H  
ATOM   2873  C   LEU A 184      -0.437   3.570  -7.133  1.00 98.73           C  
ATOM   2874  CB  LEU A 184      -2.944   3.189  -7.348  1.00 98.73           C  
ATOM   2875  HB2 LEU A 184      -3.066   4.165  -6.879  1.00 98.73           H  
ATOM   2876  HB3 LEU A 184      -2.917   2.442  -6.554  1.00 98.73           H  
ATOM   2877  O   LEU A 184      -0.281   4.733  -6.753  1.00 98.73           O  
ATOM   2878  CG  LEU A 184      -4.169   2.924  -8.243  1.00 98.73           C  
ATOM   2879  HG  LEU A 184      -4.139   1.897  -8.608  1.00 98.73           H  
ATOM   2880  CD1 LEU A 184      -5.449   3.109  -7.430  1.00 98.73           C  
ATOM   2881 HD11 LEU A 184      -5.438   2.446  -6.564  1.00 98.73           H  
ATOM   2882 HD12 LEU A 184      -6.311   2.865  -8.051  1.00 98.73           H  
ATOM   2883 HD13 LEU A 184      -5.531   4.141  -7.089  1.00 98.73           H  
ATOM   2884  CD2 LEU A 184      -4.230   3.871  -9.443  1.00 98.73           C  
ATOM   2885 HD21 LEU A 184      -3.416   3.659 -10.137  1.00 98.73           H  
ATOM   2886 HD22 LEU A 184      -5.172   3.750  -9.978  1.00 98.73           H  
ATOM   2887 HD23 LEU A 184      -4.164   4.905  -9.105  1.00 98.73           H  
ATOM   2888  N   ASN A 185       0.403   2.598  -6.786  1.00 98.78           N  
ATOM   2889  H   ASN A 185       0.213   1.672  -7.143  1.00 98.78           H  
ATOM   2890  CA  ASN A 185       1.625   2.773  -6.007  1.00 98.78           C  
ATOM   2891  HA  ASN A 185       1.574   3.707  -5.448  1.00 98.78           H  
ATOM   2892  C   ASN A 185       2.889   2.876  -6.876  1.00 98.78           C  
ATOM   2893  CB  ASN A 185       1.696   1.629  -4.996  1.00 98.78           C  
ATOM   2894  HB2 ASN A 185       1.571   0.681  -5.519  1.00 98.78           H  
ATOM   2895  HB3 ASN A 185       2.681   1.620  -4.528  1.00 98.78           H  
ATOM   2896  O   ASN A 185       3.992   2.881  -6.339  1.00 98.78           O  
ATOM   2897  CG  ASN A 185       0.666   1.735  -3.890  1.00 98.78           C  
ATOM   2898  ND2 ASN A 185       0.433   0.642  -3.208  1.00 98.78           N  
ATOM   2899 HD21 ASN A 185       0.939  -0.197  -3.455  1.00 98.78           H  
ATOM   2900 HD22 ASN A 185      -0.198   0.680  -2.420  1.00 98.78           H  
ATOM   2901  OD1 ASN A 185       0.068   2.776  -3.632  1.00 98.78           O  
ATOM   2902  N   GLY A 186       2.744   2.989  -8.198  1.00 98.55           N  
ATOM   2903  H   GLY A 186       1.825   2.914  -8.611  1.00 98.55           H  
ATOM   2904  CA  GLY A 186       3.861   3.204  -9.107  1.00 98.55           C  
ATOM   2905  HA2 GLY A 186       3.506   3.138 -10.136  1.00 98.55           H  
ATOM   2906  HA3 GLY A 186       4.599   2.413  -8.966  1.00 98.55           H  
ATOM   2907  C   GLY A 186       4.557   4.556  -8.915  1.00 98.55           C  
ATOM   2908  O   GLY A 186       4.183   5.406  -8.087  1.00 98.55           O  
ATOM   2909  N   VAL A 187       5.584   4.765  -9.728  1.00 98.50           N  
ATOM   2910  H   VAL A 187       5.757   4.058 -10.428  1.00 98.50           H  
ATOM   2911  CA  VAL A 187       6.399   5.975  -9.788  1.00 98.50           C  
ATOM   2912  HA  VAL A 187       6.766   6.186  -8.783  1.00 98.50           H  
ATOM   2913  C   VAL A 187       5.549   7.146 -10.268  1.00 98.50           C  
ATOM   2914  CB  VAL A 187       7.619   5.772 -10.704  1.00 98.50           C  
ATOM   2915  HB  VAL A 187       7.279   5.566 -11.719  1.00 98.50           H  
ATOM   2916  O   VAL A 187       4.986   7.146 -11.365  1.00 98.50           O  
ATOM   2917  CG1 VAL A 187       8.519   7.016 -10.722  1.00 98.50           C  
ATOM   2918 HG11 VAL A 187       9.381   6.830 -11.362  1.00 98.50           H  
ATOM   2919 HG12 VAL A 187       7.980   7.875 -11.121  1.00 98.50           H  
ATOM   2920 HG13 VAL A 187       8.867   7.244  -9.714  1.00 98.50           H  
ATOM   2921  CG2 VAL A 187       8.473   4.593 -10.236  1.00 98.50           C  
ATOM   2922 HG21 VAL A 187       8.840   4.761  -9.223  1.00 98.50           H  
ATOM   2923 HG22 VAL A 187       9.314   4.449 -10.914  1.00 98.50           H  
ATOM   2924 HG23 VAL A 187       7.869   3.686 -10.245  1.00 98.50           H  
ATOM   2925  N   TRP A 188       5.478   8.185  -9.441  1.00 98.19           N  
ATOM   2926  H   TRP A 188       6.026   8.168  -8.593  1.00 98.19           H  
ATOM   2927  CA  TRP A 188       4.714   9.386  -9.755  1.00 98.19           C  
ATOM   2928  HA  TRP A 188       3.669   9.114  -9.905  1.00 98.19           H  
ATOM   2929  C   TRP A 188       5.221  10.056 -11.035  1.00 98.19           C  
ATOM   2930  CB  TRP A 188       4.788  10.354  -8.580  1.00 98.19           C  
ATOM   2931  HB2 TRP A 188       5.822  10.664  -8.427  1.00 98.19           H  
ATOM   2932  HB3 TRP A 188       4.454   9.845  -7.676  1.00 98.19           H  
ATOM   2933  O   TRP A 188       6.409  10.350 -11.155  1.00 98.19           O  
ATOM   2934  CG  TRP A 188       3.937  11.564  -8.763  1.00 98.19           C  
ATOM   2935  CD1 TRP A 188       4.342  12.754  -9.260  1.00 98.19           C  
ATOM   2936  HD1 TRP A 188       5.350  12.977  -9.578  1.00 98.19           H  
ATOM   2937  CD2 TRP A 188       2.516  11.707  -8.491  1.00 98.19           C  
ATOM   2938  CE2 TRP A 188       2.134  13.051  -8.774  1.00 98.19           C  
ATOM   2939  CE3 TRP A 188       1.510  10.823  -8.060  1.00 98.19           C  
ATOM   2940  HE3 TRP A 188       1.768   9.795  -7.853  1.00 98.19           H  
ATOM   2941  NE1 TRP A 188       3.284  13.642  -9.248  1.00 98.19           N  
ATOM   2942  HE1 TRP A 188       3.362  14.604  -9.545  1.00 98.19           H  
ATOM   2943  CH2 TRP A 188      -0.139  12.613  -8.107  1.00 98.19           C  
ATOM   2944  HH2 TRP A 188      -1.148  12.941  -7.908  1.00 98.19           H  
ATOM   2945  CZ2 TRP A 188       0.832  13.519  -8.555  1.00 98.19           C  
ATOM   2946  HZ2 TRP A 188       0.570  14.550  -8.739  1.00 98.19           H  
ATOM   2947  CZ3 TRP A 188       0.182  11.264  -7.931  1.00 98.19           C  
ATOM   2948  HZ3 TRP A 188      -0.613  10.569  -7.704  1.00 98.19           H  
ATOM   2949  N   GLY A 189       4.321  10.311 -11.988  1.00 97.63           N  
ATOM   2950  H   GLY A 189       3.372   9.992 -11.857  1.00 97.63           H  
ATOM   2951  CA  GLY A 189       4.646  11.022 -13.227  1.00 97.63           C  
ATOM   2952  HA2 GLY A 189       5.209  11.922 -12.980  1.00 97.63           H  
ATOM   2953  HA3 GLY A 189       3.720  11.324 -13.716  1.00 97.63           H  
ATOM   2954  C   GLY A 189       5.475  10.222 -14.239  1.00 97.63           C  
ATOM   2955  O   GLY A 189       5.845  10.777 -15.272  1.00 97.63           O  
ATOM   2956  N   SER A 190       5.765   8.940 -13.984  1.00 97.82           N  
ATOM   2957  H   SER A 190       5.441   8.520 -13.125  1.00 97.82           H  
ATOM   2958  CA  SER A 190       6.533   8.125 -14.931  1.00 97.82           C  
ATOM   2959  HA  SER A 190       7.425   8.691 -15.200  1.00 97.82           H  
ATOM   2960  C   SER A 190       5.737   7.853 -16.208  1.00 97.82           C  
ATOM   2961  CB  SER A 190       7.010   6.813 -14.305  1.00 97.82           C  
ATOM   2962  HB2 SER A 190       7.560   7.040 -13.392  1.00 97.82           H  
ATOM   2963  HB3 SER A 190       6.157   6.178 -14.066  1.00 97.82           H  
ATOM   2964  O   SER A 190       4.566   7.469 -16.167  1.00 97.82           O  
ATOM   2965  OG  SER A 190       7.873   6.140 -15.207  1.00 97.82           O  
ATOM   2966  HG  SER A 190       8.225   5.365 -14.763  1.00 97.82           H  
ATOM   2967  N   SER A 191       6.407   8.027 -17.348  1.00 97.01           N  
ATOM   2968  H   SER A 191       7.331   8.432 -17.298  1.00 97.01           H  
ATOM   2969  CA  SER A 191       5.937   7.620 -18.676  1.00 97.01           C  
ATOM   2970  HA  SER A 191       4.862   7.446 -18.631  1.00 97.01           H  
ATOM   2971  C   SER A 191       6.574   6.312 -19.157  1.00 97.01           C  
ATOM   2972  CB  SER A 191       6.190   8.746 -19.679  1.00 97.01           C  
ATOM   2973  HB2 SER A 191       5.839   8.443 -20.666  1.00 97.01           H  
ATOM   2974  HB3 SER A 191       5.633   9.631 -19.369  1.00 97.01           H  
ATOM   2975  O   SER A 191       6.277   5.839 -20.258  1.00 97.01           O  
ATOM   2976  OG  SER A 191       7.575   9.055 -19.733  1.00 97.01           O  
ATOM   2977  HG  SER A 191       7.692   9.785 -20.344  1.00 97.01           H  
ATOM   2978  N   ARG A 192       7.452   5.703 -18.343  1.00 97.74           N  
ATOM   2979  H   ARG A 192       7.575   6.083 -17.415  1.00 97.74           H  
ATOM   2980  CA  ARG A 192       8.007   4.376 -18.625  1.00 97.74           C  
ATOM   2981  HA  ARG A 192       8.373   4.366 -19.652  1.00 97.74           H  
ATOM   2982  C   ARG A 192       6.905   3.330 -18.518  1.00 97.74           C  
ATOM   2983  CB  ARG A 192       9.161   4.039 -17.679  1.00 97.74           C  
ATOM   2984  HB2 ARG A 192       9.441   2.995 -17.820  1.00 97.74           H  
ATOM   2985  HB3 ARG A 192       8.827   4.161 -16.649  1.00 97.74           H  
ATOM   2986  O   ARG A 192       6.030   3.413 -17.658  1.00 97.74           O  
ATOM   2987  CG  ARG A 192      10.393   4.914 -17.929  1.00 97.74           C  
ATOM   2988  HG2 ARG A 192      10.144   5.966 -17.797  1.00 97.74           H  
ATOM   2989  HG3 ARG A 192      10.754   4.747 -18.944  1.00 97.74           H  
ATOM   2990  CD  ARG A 192      11.475   4.519 -16.928  1.00 97.74           C  
ATOM   2991  HD2 ARG A 192      11.137   4.801 -15.931  1.00 97.74           H  
ATOM   2992  HD3 ARG A 192      11.603   3.437 -16.957  1.00 97.74           H  
ATOM   2993  NE  ARG A 192      12.760   5.186 -17.193  1.00 97.74           N  
ATOM   2994  HE  ARG A 192      12.761   5.955 -17.847  1.00 97.74           H  
ATOM   2995  NH1 ARG A 192      13.937   3.899 -15.715  1.00 97.74           N  
ATOM   2996 HH11 ARG A 192      14.789   3.644 -15.236  1.00 97.74           H  
ATOM   2997 HH12 ARG A 192      13.078   3.413 -15.502  1.00 97.74           H  
ATOM   2998  NH2 ARG A 192      14.977   5.547 -16.825  1.00 97.74           N  
ATOM   2999 HH21 ARG A 192      14.962   6.314 -17.482  1.00 97.74           H  
ATOM   3000 HH22 ARG A 192      15.827   5.304 -16.337  1.00 97.74           H  
ATOM   3001  CZ  ARG A 192      13.885   4.875 -16.579  1.00 97.74           C  
ATOM   3002  N   ARG A 193       6.956   2.346 -19.414  1.00 97.31           N  
ATOM   3003  H   ARG A 193       7.754   2.318 -20.033  1.00 97.31           H  
ATOM   3004  CA  ARG A 193       5.896   1.352 -19.587  1.00 97.31           C  
ATOM   3005  HA  ARG A 193       4.989   1.883 -19.876  1.00 97.31           H  
ATOM   3006  C   ARG A 193       5.607   0.606 -18.276  1.00 97.31           C  
ATOM   3007  CB  ARG A 193       6.283   0.401 -20.726  1.00 97.31           C  
ATOM   3008  HB2 ARG A 193       6.471   0.987 -21.625  1.00 97.31           H  
ATOM   3009  HB3 ARG A 193       7.193  -0.139 -20.462  1.00 97.31           H  
ATOM   3010  O   ARG A 193       6.440  -0.161 -17.818  1.00 97.31           O  
ATOM   3011  CG  ARG A 193       5.160  -0.602 -21.007  1.00 97.31           C  
ATOM   3012  HG2 ARG A 193       5.014  -1.250 -20.142  1.00 97.31           H  
ATOM   3013  HG3 ARG A 193       4.239  -0.053 -21.202  1.00 97.31           H  
ATOM   3014  CD  ARG A 193       5.499  -1.461 -22.224  1.00 97.31           C  
ATOM   3015  HD2 ARG A 193       5.656  -0.799 -23.076  1.00 97.31           H  
ATOM   3016  HD3 ARG A 193       6.422  -2.006 -22.025  1.00 97.31           H  
ATOM   3017  NE  ARG A 193       4.416  -2.419 -22.508  1.00 97.31           N  
ATOM   3018  HE  ARG A 193       3.886  -2.743 -21.712  1.00 97.31           H  
ATOM   3019  NH1 ARG A 193       4.765  -2.635 -24.770  1.00 97.31           N  
ATOM   3020 HH11 ARG A 193       5.557  -2.013 -24.696  1.00 97.31           H  
ATOM   3021 HH12 ARG A 193       4.531  -3.066 -25.652  1.00 97.31           H  
ATOM   3022  NH2 ARG A 193       3.122  -3.784 -23.789  1.00 97.31           N  
ATOM   3023 HH21 ARG A 193       2.897  -4.200 -24.681  1.00 97.31           H  
ATOM   3024 HH22 ARG A 193       2.615  -4.074 -22.965  1.00 97.31           H  
ATOM   3025  CZ  ARG A 193       4.107  -2.937 -23.684  1.00 97.31           C  
ATOM   3026  N   GLY A 194       4.409   0.806 -17.733  1.00 96.62           N  
ATOM   3027  H   GLY A 194       3.844   1.539 -18.138  1.00 96.62           H  
ATOM   3028  CA  GLY A 194       3.872   0.153 -16.537  1.00 96.62           C  
ATOM   3029  HA2 GLY A 194       2.788   0.267 -16.533  1.00 96.62           H  
ATOM   3030  HA3 GLY A 194       4.085  -0.915 -16.581  1.00 96.62           H  
ATOM   3031  C   GLY A 194       4.399   0.697 -15.204  1.00 96.62           C  
ATOM   3032  O   GLY A 194       3.879   0.334 -14.157  1.00 96.62           O  
ATOM   3033  N   GLU A 195       5.397   1.586 -15.211  1.00 98.10           N  
ATOM   3034  H   GLU A 195       5.786   1.884 -16.094  1.00 98.10           H  
ATOM   3035  CA  GLU A 195       5.998   2.100 -13.971  1.00 98.10           C  
ATOM   3036  HA  GLU A 195       6.059   1.294 -13.240  1.00 98.10           H  
ATOM   3037  C   GLU A 195       5.181   3.226 -13.321  1.00 98.10           C  
ATOM   3038  CB  GLU A 195       7.421   2.617 -14.230  1.00 98.10           C  
ATOM   3039  HB2 GLU A 195       7.774   3.075 -13.306  1.00 98.10           H  
ATOM   3040  HB3 GLU A 195       7.370   3.395 -14.992  1.00 98.10           H  
ATOM   3041  O   GLU A 195       5.421   3.562 -12.167  1.00 98.10           O  
ATOM   3042  CG  GLU A 195       8.458   1.562 -14.657  1.00 98.10           C  
ATOM   3043  HG2 GLU A 195       8.170   1.155 -15.627  1.00 98.10           H  
ATOM   3044  HG3 GLU A 195       8.457   0.753 -13.926  1.00 98.10           H  
ATOM   3045  CD  GLU A 195       9.880   2.162 -14.755  1.00 98.10           C  
ATOM   3046  OE1 GLU A 195      10.817   1.491 -15.244  1.00 98.10           O  
ATOM   3047  OE2 GLU A 195      10.066   3.348 -14.394  1.00 98.10           O  
ATOM   3048  N   GLY A 196       4.271   3.863 -14.062  1.00 98.35           N  
ATOM   3049  H   GLY A 196       4.073   3.479 -14.974  1.00 98.35           H  
ATOM   3050  CA  GLY A 196       3.533   5.044 -13.606  1.00 98.35           C  
ATOM   3051  HA2 GLY A 196       4.233   5.743 -13.149  1.00 98.35           H  
ATOM   3052  HA3 GLY A 196       3.085   5.541 -14.467  1.00 98.35           H  
ATOM   3053  C   GLY A 196       2.428   4.742 -12.593  1.00 98.35           C  
ATOM   3054  O   GLY A 196       2.102   3.589 -12.318  1.00 98.35           O  
ATOM   3055  N   VAL A 197       1.769   5.795 -12.093  1.00 98.55           N  
ATOM   3056  H   VAL A 197       2.098   6.724 -12.316  1.00 98.55           H  
ATOM   3057  CA  VAL A 197       0.503   5.666 -11.349  1.00 98.55           C  
ATOM   3058  HA  VAL A 197       0.605   4.844 -10.641  1.00 98.55           H  
ATOM   3059  C   VAL A 197      -0.604   5.307 -12.338  1.00 98.55           C  
ATOM   3060  CB  VAL A 197       0.176   6.927 -10.533  1.00 98.55           C  
ATOM   3061  HB  VAL A 197      -0.017   7.768 -11.198  1.00 98.55           H  
ATOM   3062  O   VAL A 197      -1.338   6.170 -12.823  1.00 98.55           O  
ATOM   3063  CG1 VAL A 197      -1.056   6.739  -9.653  1.00 98.55           C  
ATOM   3064 HG11 VAL A 197      -1.923   6.467 -10.256  1.00 98.55           H  
ATOM   3065 HG12 VAL A 197      -0.868   5.968  -8.906  1.00 98.55           H  
ATOM   3066 HG13 VAL A 197      -1.261   7.679  -9.141  1.00 98.55           H  
ATOM   3067  CG2 VAL A 197       1.336   7.275  -9.597  1.00 98.55           C  
ATOM   3068 HG21 VAL A 197       2.219   7.533 -10.182  1.00 98.55           H  
ATOM   3069 HG22 VAL A 197       1.569   6.422  -8.960  1.00 98.55           H  
ATOM   3070 HG23 VAL A 197       1.053   8.127  -8.979  1.00 98.55           H  
ATOM   3071  N   ASN A 198      -0.646   4.035 -12.730  1.00 98.31           N  
ATOM   3072  H   ASN A 198       0.058   3.415 -12.357  1.00 98.31           H  
ATOM   3073  CA  ASN A 198      -1.454   3.592 -13.856  1.00 98.31           C  
ATOM   3074  HA  ASN A 198      -1.577   4.441 -14.529  1.00 98.31           H  
ATOM   3075  C   ASN A 198      -2.853   3.151 -13.425  1.00 98.31           C  
ATOM   3076  CB  ASN A 198      -0.753   2.479 -14.654  1.00 98.31           C  
ATOM   3077  HB2 ASN A 198      -0.654   1.596 -14.024  1.00 98.31           H  
ATOM   3078  HB3 ASN A 198      -1.375   2.219 -15.511  1.00 98.31           H  
ATOM   3079  O   ASN A 198      -3.029   2.398 -12.466  1.00 98.31           O  
ATOM   3080  CG  ASN A 198       0.624   2.822 -15.193  1.00 98.31           C  
ATOM   3081  ND2 ASN A 198       0.863   3.992 -15.719  1.00 98.31           N  
ATOM   3082 HD21 ASN A 198       0.181   4.735 -15.777  1.00 98.31           H  
ATOM   3083 HD22 ASN A 198       1.798   4.133 -16.074  1.00 98.31           H  
ATOM   3084  OD1 ASN A 198       1.510   1.996 -15.234  1.00 98.31           O  
ATOM   3085  N   TRP A 199      -3.831   3.529 -14.236  1.00 98.20           N  
ATOM   3086  H   TRP A 199      -3.585   4.148 -14.995  1.00 98.20           H  
ATOM   3087  CA  TRP A 199      -5.132   2.883 -14.328  1.00 98.20           C  
ATOM   3088  HA  TRP A 199      -5.129   1.934 -13.791  1.00 98.20           H  
ATOM   3089  C   TRP A 199      -5.357   2.617 -15.811  1.00 98.20           C  
ATOM   3090  CB  TRP A 199      -6.201   3.794 -13.715  1.00 98.20           C  
ATOM   3091  HB2 TRP A 199      -5.857   4.110 -12.730  1.00 98.20           H  
ATOM   3092  HB3 TRP A 199      -6.317   4.694 -14.318  1.00 98.20           H  
ATOM   3093  O   TRP A 199      -5.694   3.543 -16.545  1.00 98.20           O  
ATOM   3094  CG  TRP A 199      -7.534   3.143 -13.537  1.00 98.20           C  
ATOM   3095  CD1 TRP A 199      -8.506   3.019 -14.468  1.00 98.20           C  
ATOM   3096  HD1 TRP A 199      -8.426   3.361 -15.489  1.00 98.20           H  
ATOM   3097  CD2 TRP A 199      -8.033   2.447 -12.360  1.00 98.20           C  
ATOM   3098  CE2 TRP A 199      -9.366   2.014 -12.612  1.00 98.20           C  
ATOM   3099  CE3 TRP A 199      -7.466   2.099 -11.118  1.00 98.20           C  
ATOM   3100  HE3 TRP A 199      -6.433   2.352 -10.927  1.00 98.20           H  
ATOM   3101  NE1 TRP A 199      -9.587   2.346 -13.928  1.00 98.20           N  
ATOM   3102  HE1 TRP A 199     -10.371   2.002 -14.464  1.00 98.20           H  
ATOM   3103  CH2 TRP A 199      -9.536   1.029 -10.411  1.00 98.20           C  
ATOM   3104  HH2 TRP A 199     -10.091   0.490  -9.658  1.00 98.20           H  
ATOM   3105  CZ2 TRP A 199     -10.123   1.330 -11.650  1.00 98.20           C  
ATOM   3106  HZ2 TRP A 199     -11.135   1.023 -11.872  1.00 98.20           H  
ATOM   3107  CZ3 TRP A 199      -8.206   1.396 -10.152  1.00 98.20           C  
ATOM   3108  HZ3 TRP A 199      -7.747   1.125  -9.213  1.00 98.20           H  
ATOM   3109  N   TYR A 200      -5.080   1.394 -16.274  1.00 97.60           N  
ATOM   3110  H   TYR A 200      -4.822   0.680 -15.607  1.00 97.60           H  
ATOM   3111  CA  TYR A 200      -4.935   1.048 -17.696  1.00 97.60           C  
ATOM   3112  HA  TYR A 200      -3.990   1.467 -18.042  1.00 97.60           H  
ATOM   3113  C   TYR A 200      -6.020   1.630 -18.615  1.00 97.60           C  
ATOM   3114  CB  TYR A 200      -4.836  -0.482 -17.850  1.00 97.60           C  
ATOM   3115  HB2 TYR A 200      -5.676  -0.991 -17.378  1.00 97.60           H  
ATOM   3116  HB3 TYR A 200      -3.935  -0.824 -17.340  1.00 97.60           H  
ATOM   3117  O   TYR A 200      -5.694   2.146 -19.681  1.00 97.60           O  
ATOM   3118  CG  TYR A 200      -4.790  -0.963 -19.280  1.00 97.60           C  
ATOM   3119  CD1 TYR A 200      -5.961  -1.387 -19.939  1.00 97.60           C  
ATOM   3120  HD1 TYR A 200      -6.908  -1.396 -19.420  1.00 97.60           H  
ATOM   3121  CD2 TYR A 200      -3.556  -0.984 -19.944  1.00 97.60           C  
ATOM   3122  HD2 TYR A 200      -2.670  -0.671 -19.410  1.00 97.60           H  
ATOM   3123  CE1 TYR A 200      -5.890  -1.827 -21.274  1.00 97.60           C  
ATOM   3124  HE1 TYR A 200      -6.776  -2.166 -21.791  1.00 97.60           H  
ATOM   3125  CE2 TYR A 200      -3.477  -1.429 -21.274  1.00 97.60           C  
ATOM   3126  HE2 TYR A 200      -2.523  -1.456 -21.781  1.00 97.60           H  
ATOM   3127  OH  TYR A 200      -4.576  -2.288 -23.224  1.00 97.60           O  
ATOM   3128  HH  TYR A 200      -3.672  -2.287 -23.546  1.00 97.60           H  
ATOM   3129  CZ  TYR A 200      -4.648  -1.852 -21.940  1.00 97.60           C  
ATOM   3130  N   SER A 201      -7.293   1.636 -18.203  1.00 96.90           N  
ATOM   3131  H   SER A 201      -7.514   1.340 -17.263  1.00 96.90           H  
ATOM   3132  CA  SER A 201      -8.384   2.157 -19.039  1.00 96.90           C  
ATOM   3133  HA  SER A 201      -8.304   1.705 -20.028  1.00 96.90           H  
ATOM   3134  C   SER A 201      -8.355   3.680 -19.233  1.00 96.90           C  
ATOM   3135  CB  SER A 201      -9.727   1.749 -18.440  1.00 96.90           C  
ATOM   3136  HB2 SER A 201     -10.522   1.962 -19.155  1.00 96.90           H  
ATOM   3137  HB3 SER A 201      -9.722   0.680 -18.227  1.00 96.90           H  
ATOM   3138  O   SER A 201      -9.009   4.188 -20.138  1.00 96.90           O  
ATOM   3139  OG  SER A 201      -9.966   2.469 -17.247  1.00 96.90           O  
ATOM   3140  HG  SER A 201     -10.566   3.189 -17.458  1.00 96.90           H  
ATOM   3141  N   LEU A 202      -7.635   4.407 -18.374  1.00 97.33           N  
ATOM   3142  H   LEU A 202      -7.114   3.901 -17.672  1.00 97.33           H  
ATOM   3143  CA  LEU A 202      -7.474   5.861 -18.414  1.00 97.33           C  
ATOM   3144  HA  LEU A 202      -8.197   6.297 -19.104  1.00 97.33           H  
ATOM   3145  C   LEU A 202      -6.084   6.237 -18.932  1.00 97.33           C  
ATOM   3146  CB  LEU A 202      -7.704   6.448 -17.005  1.00 97.33           C  
ATOM   3147  HB2 LEU A 202      -7.540   7.525 -17.053  1.00 97.33           H  
ATOM   3148  HB3 LEU A 202      -6.958   6.033 -16.327  1.00 97.33           H  
ATOM   3149  O   LEU A 202      -5.951   7.006 -19.876  1.00 97.33           O  
ATOM   3150  CG  LEU A 202      -9.095   6.195 -16.395  1.00 97.33           C  
ATOM   3151  HG  LEU A 202      -9.275   5.123 -16.320  1.00 97.33           H  
ATOM   3152  CD1 LEU A 202      -9.154   6.790 -14.987  1.00 97.33           C  
ATOM   3153 HD11 LEU A 202     -10.130   6.591 -14.546  1.00 97.33           H  
ATOM   3154 HD12 LEU A 202      -8.994   7.867 -15.028  1.00 97.33           H  
ATOM   3155 HD13 LEU A 202      -8.388   6.332 -14.360  1.00 97.33           H  
ATOM   3156  CD2 LEU A 202     -10.218   6.798 -17.234  1.00 97.33           C  
ATOM   3157 HD21 LEU A 202     -11.173   6.663 -16.726  1.00 97.33           H  
ATOM   3158 HD22 LEU A 202     -10.043   7.864 -17.380  1.00 97.33           H  
ATOM   3159 HD23 LEU A 202     -10.270   6.304 -18.205  1.00 97.33           H  
ATOM   3160  N   THR A 203      -5.043   5.676 -18.320  1.00 97.40           N  
ATOM   3161  H   THR A 203      -5.227   5.015 -17.578  1.00 97.40           H  
ATOM   3162  CA  THR A 203      -3.650   6.081 -18.532  1.00 97.40           C  
ATOM   3163  HA  THR A 203      -3.635   7.107 -18.901  1.00 97.40           H  
ATOM   3164  C   THR A 203      -2.912   5.232 -19.564  1.00 97.40           C  
ATOM   3165  CB  THR A 203      -2.870   6.051 -17.209  1.00 97.40           C  
ATOM   3166  HB  THR A 203      -1.877   6.459 -17.401  1.00 97.40           H  
ATOM   3167  O   THR A 203      -1.743   5.505 -19.849  1.00 97.40           O  
ATOM   3168  CG2 THR A 203      -3.519   6.886 -16.106  1.00 97.40           C  
ATOM   3169 HG21 THR A 203      -2.846   6.932 -15.249  1.00 97.40           H  
ATOM   3170 HG22 THR A 203      -3.703   7.898 -16.469  1.00 97.40           H  
ATOM   3171 HG23 THR A 203      -4.462   6.439 -15.790  1.00 97.40           H  
ATOM   3172  OG1 THR A 203      -2.748   4.732 -16.711  1.00 97.40           O  
ATOM   3173  HG1 THR A 203      -2.295   4.194 -17.364  1.00 97.40           H  
ATOM   3174  N   SER A 204      -3.530   4.159 -20.078  1.00 95.93           N  
ATOM   3175  H   SER A 204      -4.488   3.979 -19.812  1.00 95.93           H  
ATOM   3176  CA  SER A 204      -2.798   3.055 -20.709  1.00 95.93           C  
ATOM   3177  HA  SER A 204      -3.478   2.214 -20.845  1.00 95.93           H  
ATOM   3178  C   SER A 204      -1.676   2.579 -19.764  1.00 95.93           C  
ATOM   3179  CB  SER A 204      -2.343   3.501 -22.111  1.00 95.93           C  
ATOM   3180  HB2 SER A 204      -3.216   3.852 -22.662  1.00 95.93           H  
ATOM   3181  HB3 SER A 204      -1.632   4.324 -22.033  1.00 95.93           H  
ATOM   3182  O   SER A 204      -1.838   2.592 -18.541  1.00 95.93           O  
ATOM   3183  OG  SER A 204      -1.743   2.445 -22.840  1.00 95.93           O  
ATOM   3184  HG  SER A 204      -1.743   2.694 -23.767  1.00 95.93           H  
ATOM   3185  N   VAL A 205      -0.524   2.194 -20.305  1.00 94.63           N  
ATOM   3186  H   VAL A 205      -0.494   2.161 -21.314  1.00 94.63           H  
ATOM   3187  CA  VAL A 205       0.683   1.827 -19.547  1.00 94.63           C  
ATOM   3188  HA  VAL A 205       0.432   1.763 -18.489  1.00 94.63           H  
ATOM   3189  C   VAL A 205       1.791   2.880 -19.632  1.00 94.63           C  
ATOM   3190  CB  VAL A 205       1.195   0.434 -19.965  1.00 94.63           C  
ATOM   3191  HB  VAL A 205       2.101   0.203 -19.404  1.00 94.63           H  
ATOM   3192  O   VAL A 205       2.887   2.641 -19.148  1.00 94.63           O  
ATOM   3193  CG1 VAL A 205       0.173  -0.656 -19.643  1.00 94.63           C  
ATOM   3194 HG11 VAL A 205      -0.155  -0.563 -18.607  1.00 94.63           H  
ATOM   3195 HG12 VAL A 205      -0.685  -0.570 -20.310  1.00 94.63           H  
ATOM   3196 HG13 VAL A 205       0.625  -1.640 -19.772  1.00 94.63           H  
ATOM   3197  CG2 VAL A 205       1.518   0.346 -21.464  1.00 94.63           C  
ATOM   3198 HG21 VAL A 205       1.877  -0.656 -21.700  1.00 94.63           H  
ATOM   3199 HG22 VAL A 205       2.297   1.066 -21.714  1.00 94.63           H  
ATOM   3200 HG23 VAL A 205       0.631   0.549 -22.064  1.00 94.63           H  
ATOM   3201  N   THR A 206       1.561   4.027 -20.274  1.00 96.77           N  
ATOM   3202  H   THR A 206       0.644   4.182 -20.669  1.00 96.77           H  
ATOM   3203  CA  THR A 206       2.618   5.018 -20.581  1.00 96.77           C  
ATOM   3204  HA  THR A 206       3.552   4.719 -20.106  1.00 96.77           H  
ATOM   3205  C   THR A 206       2.332   6.417 -20.040  1.00 96.77           C  
ATOM   3206  CB  THR A 206       2.888   5.093 -22.090  1.00 96.77           C  
ATOM   3207  HB  THR A 206       3.628   5.867 -22.294  1.00 96.77           H  
ATOM   3208  O   THR A 206       3.065   7.353 -20.349  1.00 96.77           O  
ATOM   3209  CG2 THR A 206       3.415   3.776 -22.656  1.00 96.77           C  
ATOM   3210 HG21 THR A 206       2.618   3.033 -22.669  1.00 96.77           H  
ATOM   3211 HG22 THR A 206       3.760   3.942 -23.677  1.00 96.77           H  
ATOM   3212 HG23 THR A 206       4.250   3.423 -22.051  1.00 96.77           H  
ATOM   3213  OG1 THR A 206       1.690   5.394 -22.774  1.00 96.77           O  
ATOM   3214  HG1 THR A 206       1.570   6.345 -22.730  1.00 96.77           H  
ATOM   3215  N   ALA A 207       1.268   6.584 -19.256  1.00 97.70           N  
ATOM   3216  H   ALA A 207       0.688   5.785 -19.042  1.00 97.70           H  
ATOM   3217  CA  ALA A 207       0.951   7.831 -18.570  1.00 97.70           C  
ATOM   3218  HA  ALA A 207       1.812   8.497 -18.618  1.00 97.70           H  
ATOM   3219  C   ALA A 207       0.667   7.576 -17.086  1.00 97.70           C  
ATOM   3220  CB  ALA A 207      -0.219   8.517 -19.286  1.00 97.70           C  
ATOM   3221  HB1 ALA A 207      -1.136   7.943 -19.154  1.00 97.70           H  
ATOM   3222  HB2 ALA A 207      -0.358   9.518 -18.877  1.00 97.70           H  
ATOM   3223  HB3 ALA A 207       0.001   8.605 -20.350  1.00 97.70           H  
ATOM   3224  O   ALA A 207       0.383   6.453 -16.681  1.00 97.70           O  
ATOM   3225  N   SER A 208       0.712   8.624 -16.273  1.00 98.15           N  
ATOM   3226  H   SER A 208       0.894   9.535 -16.668  1.00 98.15           H  
ATOM   3227  CA  SER A 208       0.458   8.558 -14.833  1.00 98.15           C  
ATOM   3228  HA  SER A 208       0.261   7.532 -14.525  1.00 98.15           H  
ATOM   3229  C   SER A 208      -0.758   9.412 -14.495  1.00 98.15           C  
ATOM   3230  CB  SER A 208       1.708   9.044 -14.094  1.00 98.15           C  
ATOM   3231  HB2 SER A 208       1.909  10.077 -14.375  1.00 98.15           H  
ATOM   3232  HB3 SER A 208       2.558   8.432 -14.398  1.00 98.15           H  
ATOM   3233  O   SER A 208      -0.872  10.536 -14.986  1.00 98.15           O  
ATOM   3234  OG  SER A 208       1.573   8.964 -12.688  1.00 98.15           O  
ATOM   3235  HG  SER A 208       0.864   9.544 -12.399  1.00 98.15           H  
ATOM   3236  N   ALA A 209      -1.639   8.910 -13.631  1.00 98.35           N  
ATOM   3237  H   ALA A 209      -1.509   7.971 -13.283  1.00 98.35           H  
ATOM   3238  CA  ALA A 209      -2.652   9.739 -12.988  1.00 98.35           C  
ATOM   3239  HA  ALA A 209      -3.279  10.192 -13.756  1.00 98.35           H  
ATOM   3240  C   ALA A 209      -1.977  10.871 -12.193  1.00 98.35           C  
ATOM   3241  CB  ALA A 209      -3.543   8.858 -12.104  1.00 98.35           C  
ATOM   3242  HB1 ALA A 209      -4.333   9.461 -11.658  1.00 98.35           H  
ATOM   3243  HB2 ALA A 209      -2.948   8.410 -11.308  1.00 98.35           H  
ATOM   3244  HB3 ALA A 209      -3.996   8.069 -12.704  1.00 98.35           H  
ATOM   3245  O   ALA A 209      -0.865  10.701 -11.680  1.00 98.35           O  
ATOM   3246  N   THR A 210      -2.650  12.019 -12.105  1.00 98.06           N  
ATOM   3247  H   THR A 210      -3.565  12.077 -12.529  1.00 98.06           H  
ATOM   3248  CA  THR A 210      -2.177  13.228 -11.405  1.00 98.06           C  
ATOM   3249  HA  THR A 210      -1.099  13.159 -11.260  1.00 98.06           H  
ATOM   3250  C   THR A 210      -2.784  13.379 -10.013  1.00 98.06           C  
ATOM   3251  CB  THR A 210      -2.461  14.495 -12.225  1.00 98.06           C  
ATOM   3252  HB  THR A 210      -2.206  15.378 -11.639  1.00 98.06           H  
ATOM   3253  O   THR A 210      -2.452  14.320  -9.296  1.00 98.06           O  
ATOM   3254  CG2 THR A 210      -1.639  14.518 -13.514  1.00 98.06           C  
ATOM   3255 HG21 THR A 210      -1.839  15.445 -14.052  1.00 98.06           H  
ATOM   3256 HG22 THR A 210      -0.577  14.468 -13.274  1.00 98.06           H  
ATOM   3257 HG23 THR A 210      -1.906  13.673 -14.148  1.00 98.06           H  
ATOM   3258  OG1 THR A 210      -3.823  14.555 -12.592  1.00 98.06           O  
ATOM   3259  HG1 THR A 210      -4.212  15.337 -12.192  1.00 98.06           H  
ATOM   3260  N   PHE A 211      -3.661  12.457  -9.618  1.00 98.60           N  
ATOM   3261  H   PHE A 211      -3.950  11.767 -10.297  1.00 98.60           H  
ATOM   3262  CA  PHE A 211      -4.218  12.336  -8.276  1.00 98.60           C  
ATOM   3263  HA  PHE A 211      -3.452  12.549  -7.531  1.00 98.60           H  
ATOM   3264  C   PHE A 211      -4.754  10.921  -8.079  1.00 98.60           C  
ATOM   3265  CB  PHE A 211      -5.369  13.332  -8.115  1.00 98.60           C  
ATOM   3266  HB2 PHE A 211      -6.085  13.140  -8.913  1.00 98.60           H  
ATOM   3267  HB3 PHE A 211      -4.994  14.349  -8.232  1.00 98.60           H  
ATOM   3268  O   PHE A 211      -5.448  10.411  -8.963  1.00 98.60           O  
ATOM   3269  CG  PHE A 211      -6.136  13.225  -6.817  1.00 98.60           C  
ATOM   3270  CD1 PHE A 211      -7.244  12.362  -6.724  1.00 98.60           C  
ATOM   3271  HD1 PHE A 211      -7.536  11.755  -7.569  1.00 98.60           H  
ATOM   3272  CD2 PHE A 211      -5.763  14.010  -5.715  1.00 98.60           C  
ATOM   3273  HD2 PHE A 211      -4.929  14.691  -5.807  1.00 98.60           H  
ATOM   3274  CE1 PHE A 211      -7.979  12.290  -5.531  1.00 98.60           C  
ATOM   3275  HE1 PHE A 211      -8.830  11.628  -5.462  1.00 98.60           H  
ATOM   3276  CE2 PHE A 211      -6.496  13.934  -4.518  1.00 98.60           C  
ATOM   3277  HE2 PHE A 211      -6.224  14.549  -3.673  1.00 98.60           H  
ATOM   3278  CZ  PHE A 211      -7.613  13.088  -4.435  1.00 98.60           C  
ATOM   3279  HZ  PHE A 211      -8.204  13.059  -3.532  1.00 98.60           H  
ATOM   3280  N   THR A 212      -4.493  10.322  -6.916  1.00 98.69           N  
ATOM   3281  H   THR A 212      -3.894  10.791  -6.251  1.00 98.69           H  
ATOM   3282  CA  THR A 212      -5.184   9.107  -6.473  1.00 98.69           C  
ATOM   3283  HA  THR A 212      -6.148   9.082  -6.982  1.00 98.69           H  
ATOM   3284  C   THR A 212      -5.450   9.140  -4.975  1.00 98.69           C  
ATOM   3285  CB  THR A 212      -4.464   7.798  -6.847  1.00 98.69           C  
ATOM   3286  HB  THR A 212      -5.171   6.975  -6.736  1.00 98.69           H  
ATOM   3287  O   THR A 212      -4.567   9.467  -4.182  1.00 98.69           O  
ATOM   3288  CG2 THR A 212      -3.944   7.797  -8.278  1.00 98.69           C  
ATOM   3289 HG21 THR A 212      -3.503   6.824  -8.492  1.00 98.69           H  
ATOM   3290 HG22 THR A 212      -3.179   8.565  -8.397  1.00 98.69           H  
ATOM   3291 HG23 THR A 212      -4.753   7.998  -8.980  1.00 98.69           H  
ATOM   3292  OG1 THR A 212      -3.340   7.518  -6.043  1.00 98.69           O  
ATOM   3293  HG1 THR A 212      -3.632   7.371  -5.140  1.00 98.69           H  
ATOM   3294  N   GLU A 213      -6.642   8.720  -4.572  1.00 98.84           N  
ATOM   3295  H   GLU A 213      -7.346   8.533  -5.271  1.00 98.84           H  
ATOM   3296  CA  GLU A 213      -6.943   8.365  -3.186  1.00 98.84           C  
ATOM   3297  HA  GLU A 213      -6.017   8.266  -2.621  1.00 98.84           H  
ATOM   3298  C   GLU A 213      -7.659   7.021  -3.155  1.00 98.84           C  
ATOM   3299  CB  GLU A 213      -7.818   9.430  -2.506  1.00 98.84           C  
ATOM   3300  HB2 GLU A 213      -8.301   8.975  -1.642  1.00 98.84           H  
ATOM   3301  HB3 GLU A 213      -8.595   9.749  -3.201  1.00 98.84           H  
ATOM   3302  O   GLU A 213      -8.692   6.858  -3.801  1.00 98.84           O  
ATOM   3303  CG  GLU A 213      -7.035  10.652  -2.001  1.00 98.84           C  
ATOM   3304  HG2 GLU A 213      -6.498  11.112  -2.831  1.00 98.84           H  
ATOM   3305  HG3 GLU A 213      -6.305  10.308  -1.269  1.00 98.84           H  
ATOM   3306  CD  GLU A 213      -7.947  11.699  -1.335  1.00 98.84           C  
ATOM   3307  OE1 GLU A 213      -7.447  12.662  -0.707  1.00 98.84           O  
ATOM   3308  OE2 GLU A 213      -9.192  11.584  -1.419  1.00 98.84           O  
ATOM   3309  N   MET A 214      -7.155   6.082  -2.355  1.00 98.89           N  
ATOM   3310  H   MET A 214      -6.309   6.293  -1.847  1.00 98.89           H  
ATOM   3311  CA  MET A 214      -7.889   4.868  -2.004  1.00 98.89           C  
ATOM   3312  HA  MET A 214      -8.735   4.741  -2.680  1.00 98.89           H  
ATOM   3313  C   MET A 214      -8.417   4.999  -0.582  1.00 98.89           C  
ATOM   3314  CB  MET A 214      -7.025   3.618  -2.121  1.00 98.89           C  
ATOM   3315  HB2 MET A 214      -6.302   3.608  -1.305  1.00 98.89           H  
ATOM   3316  HB3 MET A 214      -7.682   2.757  -1.996  1.00 98.89           H  
ATOM   3317  O   MET A 214      -7.665   5.315   0.348  1.00 98.89           O  
ATOM   3318  CG  MET A 214      -6.278   3.465  -3.446  1.00 98.89           C  
ATOM   3319  HG2 MET A 214      -6.982   3.430  -4.277  1.00 98.89           H  
ATOM   3320  HG3 MET A 214      -5.622   4.324  -3.584  1.00 98.89           H  
ATOM   3321  SD  MET A 214      -5.255   1.976  -3.445  1.00 98.89           S  
ATOM   3322  CE  MET A 214      -6.505   0.687  -3.717  1.00 98.89           C  
ATOM   3323  HE1 MET A 214      -6.062  -0.292  -3.534  1.00 98.89           H  
ATOM   3324  HE2 MET A 214      -7.359   0.828  -3.055  1.00 98.89           H  
ATOM   3325  HE3 MET A 214      -6.850   0.733  -4.750  1.00 98.89           H  
ATOM   3326  N   LYS A 215      -9.718   4.769  -0.407  1.00 98.88           N  
ATOM   3327  H   LYS A 215     -10.283   4.544  -1.214  1.00 98.88           H  
ATOM   3328  CA  LYS A 215     -10.395   5.000   0.865  1.00 98.88           C  
ATOM   3329  HA  LYS A 215      -9.645   4.897   1.649  1.00 98.88           H  
ATOM   3330  C   LYS A 215     -11.462   3.956   1.162  1.00 98.88           C  
ATOM   3331  CB  LYS A 215     -10.913   6.448   0.899  1.00 98.88           C  
ATOM   3332  HB2 LYS A 215     -11.237   6.685   1.912  1.00 98.88           H  
ATOM   3333  HB3 LYS A 215     -10.071   7.102   0.667  1.00 98.88           H  
ATOM   3334  O   LYS A 215     -12.170   3.508   0.264  1.00 98.88           O  
ATOM   3335  CG  LYS A 215     -12.056   6.723  -0.096  1.00 98.88           C  
ATOM   3336  HG2 LYS A 215     -12.952   6.207   0.249  1.00 98.88           H  
ATOM   3337  HG3 LYS A 215     -11.795   6.324  -1.076  1.00 98.88           H  
ATOM   3338  CD  LYS A 215     -12.388   8.208  -0.280  1.00 98.88           C  
ATOM   3339  HD2 LYS A 215     -12.584   8.678   0.684  1.00 98.88           H  
ATOM   3340  HD3 LYS A 215     -13.283   8.289  -0.897  1.00 98.88           H  
ATOM   3341  CE  LYS A 215     -11.231   8.921  -0.980  1.00 98.88           C  
ATOM   3342  HE2 LYS A 215     -10.377   8.963  -0.304  1.00 98.88           H  
ATOM   3343  HE3 LYS A 215     -10.939   8.355  -1.865  1.00 98.88           H  
ATOM   3344  NZ  LYS A 215     -11.595  10.288  -1.387  1.00 98.88           N  
ATOM   3345  HZ1 LYS A 215     -12.134  10.777  -0.687  1.00 98.88           H  
ATOM   3346  HZ2 LYS A 215     -12.131  10.250  -2.243  1.00 98.88           H  
ATOM   3347  HZ3 LYS A 215     -10.757  10.819  -1.573  1.00 98.88           H  
ATOM   3348  N   ILE A 216     -11.579   3.574   2.428  1.00 98.67           N  
ATOM   3349  H   ILE A 216     -10.992   4.034   3.109  1.00 98.67           H  
ATOM   3350  CA  ILE A 216     -12.531   2.567   2.904  1.00 98.67           C  
ATOM   3351  HA  ILE A 216     -13.070   2.185   2.038  1.00 98.67           H  
ATOM   3352  C   ILE A 216     -13.578   3.187   3.821  1.00 98.67           C  
ATOM   3353  CB  ILE A 216     -11.829   1.360   3.563  1.00 98.67           C  
ATOM   3354  HB  ILE A 216     -12.606   0.681   3.913  1.00 98.67           H  
ATOM   3355  O   ILE A 216     -13.291   4.127   4.559  1.00 98.67           O  
ATOM   3356  CG1 ILE A 216     -10.968   1.768   4.780  1.00 98.67           C  
ATOM   3357 HG12 ILE A 216     -10.185   2.457   4.466  1.00 98.67           H  
ATOM   3358 HG13 ILE A 216     -11.607   2.277   5.501  1.00 98.67           H  
ATOM   3359  CG2 ILE A 216     -11.025   0.599   2.503  1.00 98.67           C  
ATOM   3360 HG21 ILE A 216     -10.629  -0.321   2.934  1.00 98.67           H  
ATOM   3361 HG22 ILE A 216     -11.665   0.339   1.660  1.00 98.67           H  
ATOM   3362 HG23 ILE A 216     -10.193   1.211   2.156  1.00 98.67           H  
ATOM   3363  CD1 ILE A 216     -10.309   0.597   5.518  1.00 98.67           C  
ATOM   3364 HD11 ILE A 216      -9.804   0.973   6.408  1.00 98.67           H  
ATOM   3365 HD12 ILE A 216      -9.567   0.112   4.884  1.00 98.67           H  
ATOM   3366 HD13 ILE A 216     -11.064  -0.128   5.822  1.00 98.67           H  
ATOM   3367  N   ARG A 217     -14.798   2.659   3.784  1.00 97.86           N  
ATOM   3368  H   ARG A 217     -14.969   1.913   3.126  1.00 97.86           H  
ATOM   3369  CA  ARG A 217     -15.882   3.043   4.697  1.00 97.86           C  
ATOM   3370  HA  ARG A 217     -15.454   3.500   5.589  1.00 97.86           H  
ATOM   3371  C   ARG A 217     -16.624   1.794   5.129  1.00 97.86           C  
ATOM   3372  CB  ARG A 217     -16.792   4.086   4.019  1.00 97.86           C  
ATOM   3373  HB2 ARG A 217     -16.177   4.959   3.799  1.00 97.86           H  
ATOM   3374  HB3 ARG A 217     -17.177   3.681   3.083  1.00 97.86           H  
ATOM   3375  O   ARG A 217     -16.911   0.936   4.297  1.00 97.86           O  
ATOM   3376  CG  ARG A 217     -17.968   4.566   4.884  1.00 97.86           C  
ATOM   3377  HG2 ARG A 217     -17.584   4.861   5.861  1.00 97.86           H  
ATOM   3378  HG3 ARG A 217     -18.680   3.754   5.028  1.00 97.86           H  
ATOM   3379  CD  ARG A 217     -18.692   5.774   4.264  1.00 97.86           C  
ATOM   3380  HD2 ARG A 217     -17.945   6.479   3.898  1.00 97.86           H  
ATOM   3381  HD3 ARG A 217     -19.262   6.274   5.047  1.00 97.86           H  
ATOM   3382  NE  ARG A 217     -19.623   5.405   3.170  1.00 97.86           N  
ATOM   3383  HE  ARG A 217     -19.885   4.434   3.072  1.00 97.86           H  
ATOM   3384  NH1 ARG A 217     -19.892   7.512   2.310  1.00 97.86           N  
ATOM   3385 HH11 ARG A 217     -19.354   7.930   3.055  1.00 97.86           H  
ATOM   3386 HH12 ARG A 217     -20.291   8.116   1.606  1.00 97.86           H  
ATOM   3387  NH2 ARG A 217     -20.861   5.835   1.273  1.00 97.86           N  
ATOM   3388 HH21 ARG A 217     -20.999   6.458   0.490  1.00 97.86           H  
ATOM   3389 HH22 ARG A 217     -21.284   4.917   1.265  1.00 97.86           H  
ATOM   3390  CZ  ARG A 217     -20.119   6.242   2.266  1.00 97.86           C  
ATOM   3391  N   GLU A 218     -16.921   1.696   6.418  1.00 95.78           N  
ATOM   3392  H   GLU A 218     -16.584   2.398   7.061  1.00 95.78           H  
ATOM   3393  CA  GLU A 218     -17.733   0.605   6.954  1.00 95.78           C  
ATOM   3394  HA  GLU A 218     -17.224  -0.343   6.781  1.00 95.78           H  
ATOM   3395  C   GLU A 218     -19.094   0.571   6.251  1.00 95.78           C  
ATOM   3396  CB  GLU A 218     -17.933   0.777   8.466  1.00 95.78           C  
ATOM   3397  HB2 GLU A 218     -18.358   1.761   8.666  1.00 95.78           H  
ATOM   3398  HB3 GLU A 218     -18.635   0.016   8.806  1.00 95.78           H  
ATOM   3399  O   GLU A 218     -19.747   1.605   6.086  1.00 95.78           O  
ATOM   3400  CG  GLU A 218     -16.617   0.620   9.239  1.00 95.78           C  
ATOM   3401  HG2 GLU A 218     -16.219  -0.370   9.012  1.00 95.78           H  
ATOM   3402  HG3 GLU A 218     -15.912   1.380   8.903  1.00 95.78           H  
ATOM   3403  CD  GLU A 218     -16.783   0.730  10.758  1.00 95.78           C  
ATOM   3404  OE1 GLU A 218     -15.759   0.692  11.469  1.00 95.78           O  
ATOM   3405  OE2 GLU A 218     -17.938   0.763  11.242  1.00 95.78           O  
ATOM   3406  N   THR A 219     -19.537  -0.609   5.841  1.00 91.51           N  
ATOM   3407  H   THR A 219     -18.976  -1.431   6.014  1.00 91.51           H  
ATOM   3408  CA  THR A 219     -20.911  -0.831   5.385  1.00 91.51           C  
ATOM   3409  HA  THR A 219     -21.366   0.111   5.078  1.00 91.51           H  
ATOM   3410  C   THR A 219     -21.711  -1.384   6.550  1.00 91.51           C  
ATOM   3411  CB  THR A 219     -20.977  -1.784   4.188  1.00 91.51           C  
ATOM   3412  HB  THR A 219     -22.020  -1.981   3.942  1.00 91.51           H  
ATOM   3413  O   THR A 219     -21.204  -2.232   7.289  1.00 91.51           O  
ATOM   3414  CG2 THR A 219     -20.285  -1.188   2.962  1.00 91.51           C  
ATOM   3415 HG21 THR A 219     -19.232  -1.010   3.180  1.00 91.51           H  
ATOM   3416 HG22 THR A 219     -20.771  -0.254   2.681  1.00 91.51           H  
ATOM   3417 HG23 THR A 219     -20.361  -1.890   2.132  1.00 91.51           H  
ATOM   3418  OG1 THR A 219     -20.343  -2.999   4.511  1.00 91.51           O  
ATOM   3419  HG1 THR A 219     -20.762  -3.289   5.325  1.00 91.51           H  
ATOM   3420  N   ASP A 220     -22.945  -0.917   6.710  1.00 76.69           N  
ATOM   3421  H   ASP A 220     -23.346  -0.262   6.056  1.00 76.69           H  
ATOM   3422  CA  ASP A 220     -23.833  -1.491   7.716  1.00 76.69           C  
ATOM   3423  HA  ASP A 220     -23.298  -1.448   8.665  1.00 76.69           H  
ATOM   3424  C   ASP A 220     -24.100  -2.979   7.368  1.00 76.69           C  
ATOM   3425  CB  ASP A 220     -25.092  -0.621   7.871  1.00 76.69           C  
ATOM   3426  HB2 ASP A 220     -25.708  -1.025   8.675  1.00 76.69           H  
ATOM   3427  HB3 ASP A 220     -25.665  -0.666   6.945  1.00 76.69           H  
ATOM   3428  O   ASP A 220     -23.965  -3.348   6.194  1.00 76.69           O  
ATOM   3429  CG  ASP A 220     -24.755   0.849   8.195  1.00 76.69           C  
ATOM   3430  OD1 ASP A 220     -23.693   1.125   8.813  1.00 76.69           O  
ATOM   3431  OD2 ASP A 220     -25.501   1.734   7.731  1.00 76.69           O  
ATOM   3432  N   PRO A 221     -24.346  -3.847   8.370  1.00 59.96           N  
ATOM   3433  CA  PRO A 221     -24.468  -5.296   8.191  1.00 59.96           C  
ATOM   3434  HA  PRO A 221     -23.477  -5.686   7.962  1.00 59.96           H  
ATOM   3435  C   PRO A 221     -25.413  -5.758   7.080  1.00 59.96           C  
ATOM   3436  CB  PRO A 221     -24.918  -5.843   9.546  1.00 59.96           C  
ATOM   3437  HB2 PRO A 221     -24.557  -6.858   9.713  1.00 59.96           H  
ATOM   3438  HB3 PRO A 221     -26.005  -5.805   9.619  1.00 59.96           H  
ATOM   3439  O   PRO A 221     -26.504  -5.163   6.945  1.00 59.96           O  
ATOM   3440  CG  PRO A 221     -24.312  -4.849  10.529  1.00 59.96           C  
ATOM   3441  HG2 PRO A 221     -24.857  -4.827  11.473  1.00 59.96           H  
ATOM   3442  HG3 PRO A 221     -23.262  -5.093  10.695  1.00 59.96           H  
ATOM   3443  CD  PRO A 221     -24.415  -3.521   9.786  1.00 59.96           C  
ATOM   3444  HD2 PRO A 221     -23.599  -2.871  10.102  1.00 59.96           H  
ATOM   3445  HD3 PRO A 221     -25.377  -3.054   9.999  1.00 59.96           H  
ATOM   3446  OXT PRO A 221     -25.010  -6.769   6.444  1.00 59.96           O  
TER    3447      PRO A 221                                                       
END   
