# Supplementary material for: Nuclear genome of Bulinus truncatus, an intermediate host of the carcinogenic human blood fluke Schistosoma haematobium
Source: Nat Commun. 2022 Feb 21;13:977. doi: 10.1038/s41467-022-28634-9 (PMC8861042; doi:10.1038/s41467-022-28634-9)
Supplement: Supplementary file 6 — Supplementary Data 3 [file 41467_2022_28634_MOESM6_ESM.zip › Supplementary_Data_3/btru_065328-t1.mature.pep.pdb]

ATOM      1  N   MET A   1     -25.776  -3.633  34.921  1.00 49.60           N  
ATOM      2  H   MET A   1     -26.748  -3.560  34.655  1.00 49.60           H  
ATOM      3  H2  MET A   1     -25.287  -2.787  34.663  1.00 49.60           H  
ATOM      4  H3  MET A   1     -25.731  -3.735  35.925  1.00 49.60           H  
ATOM      5  CA  MET A   1     -25.148  -4.810  34.276  1.00 49.60           C  
ATOM      6  HA  MET A   1     -24.127  -4.880  34.651  1.00 49.60           H  
ATOM      7  C   MET A   1     -25.013  -4.670  32.756  1.00 49.60           C  
ATOM      8  CB  MET A   1     -25.854  -6.112  34.684  1.00 49.60           C  
ATOM      9  HB2 MET A   1     -26.634  -6.366  33.965  1.00 49.60           H  
ATOM     10  HB3 MET A   1     -26.320  -5.972  35.659  1.00 49.60           H  
ATOM     11  O   MET A   1     -24.113  -5.279  32.206  1.00 49.60           O  
ATOM     12  CG  MET A   1     -24.859  -7.270  34.814  1.00 49.60           C  
ATOM     13  HG2 MET A   1     -24.014  -6.935  35.415  1.00 49.60           H  
ATOM     14  HG3 MET A   1     -24.493  -7.560  33.830  1.00 49.60           H  
ATOM     15  SD  MET A   1     -25.592  -8.709  35.632  1.00 49.60           S  
ATOM     16  CE  MET A   1     -24.103  -9.516  36.282  1.00 49.60           C  
ATOM     17  HE1 MET A   1     -23.433  -9.769  35.459  1.00 49.60           H  
ATOM     18  HE2 MET A   1     -23.591  -8.851  36.978  1.00 49.60           H  
ATOM     19  HE3 MET A   1     -24.386 -10.431  36.802  1.00 49.60           H  
ATOM     20  N   PHE A   2     -25.817  -3.833  32.081  1.00 46.99           N  
ATOM     21  H   PHE A   2     -26.626  -3.417  32.519  1.00 46.99           H  
ATOM     22  CA  PHE A   2     -25.732  -3.628  30.622  1.00 46.99           C  
ATOM     23  HA  PHE A   2     -25.609  -4.596  30.138  1.00 46.99           H  
ATOM     24  C   PHE A   2     -24.538  -2.777  30.140  1.00 46.99           C  
ATOM     25  CB  PHE A   2     -27.071  -3.043  30.143  1.00 46.99           C  
ATOM     26  HB2 PHE A   2     -27.390  -2.237  30.804  1.00 46.99           H  
ATOM     27  HB3 PHE A   2     -26.927  -2.608  29.154  1.00 46.99           H  
ATOM     28  O   PHE A   2     -24.088  -2.943  29.015  1.00 46.99           O  
ATOM     29  CG  PHE A   2     -28.160  -4.093  30.032  1.00 46.99           C  
ATOM     30  CD1 PHE A   2     -28.264  -4.843  28.846  1.00 46.99           C  
ATOM     31  HD1 PHE A   2     -27.594  -4.653  28.020  1.00 46.99           H  
ATOM     32  CD2 PHE A   2     -29.043  -4.351  31.100  1.00 46.99           C  
ATOM     33  HD2 PHE A   2     -28.997  -3.762  32.004  1.00 46.99           H  
ATOM     34  CE1 PHE A   2     -29.238  -5.848  28.727  1.00 46.99           C  
ATOM     35  HE1 PHE A   2     -29.315  -6.418  27.812  1.00 46.99           H  
ATOM     36  CE2 PHE A   2     -30.013  -5.365  30.983  1.00 46.99           C  
ATOM     37  HE2 PHE A   2     -30.700  -5.561  31.792  1.00 46.99           H  
ATOM     38  CZ  PHE A   2     -30.109  -6.113  29.796  1.00 46.99           C  
ATOM     39  HZ  PHE A   2     -30.859  -6.884  29.699  1.00 46.99           H  
ATOM     40  N   THR A   3     -23.973  -1.908  30.984  1.00 47.06           N  
ATOM     41  H   THR A   3     -24.451  -1.677  31.843  1.00 47.06           H  
ATOM     42  CA  THR A   3     -22.913  -0.965  30.574  1.00 47.06           C  
ATOM     43  HA  THR A   3     -23.197  -0.527  29.617  1.00 47.06           H  
ATOM     44  C   THR A   3     -21.539  -1.616  30.370  1.00 47.06           C  
ATOM     45  CB  THR A   3     -22.786   0.172  31.606  1.00 47.06           C  
ATOM     46  HB  THR A   3     -22.055  -0.110  32.363  1.00 47.06           H  
ATOM     47  O   THR A   3     -20.750  -1.143  29.561  1.00 47.06           O  
ATOM     48  CG2 THR A   3     -22.359   1.491  30.969  1.00 47.06           C  
ATOM     49 HG21 THR A   3     -23.090   1.809  30.226  1.00 47.06           H  
ATOM     50 HG22 THR A   3     -21.393   1.367  30.479  1.00 47.06           H  
ATOM     51 HG23 THR A   3     -22.257   2.261  31.735  1.00 47.06           H  
ATOM     52  OG1 THR A   3     -24.022   0.404  32.261  1.00 47.06           O  
ATOM     53  HG1 THR A   3     -24.147   1.356  32.254  1.00 47.06           H  
ATOM     54  N   PHE A   4     -21.242  -2.709  31.082  1.00 41.93           N  
ATOM     55  H   PHE A   4     -21.949  -3.105  31.685  1.00 41.93           H  
ATOM     56  CA  PHE A   4     -19.929  -3.366  31.016  1.00 41.93           C  
ATOM     57  HA  PHE A   4     -19.157  -2.598  30.955  1.00 41.93           H  
ATOM     58  C   PHE A   4     -19.746  -4.227  29.758  1.00 41.93           C  
ATOM     59  CB  PHE A   4     -19.682  -4.178  32.299  1.00 41.93           C  
ATOM     60  HB2 PHE A   4     -19.301  -5.163  32.030  1.00 41.93           H  
ATOM     61  HB3 PHE A   4     -20.618  -4.343  32.832  1.00 41.93           H  
ATOM     62  O   PHE A   4     -18.639  -4.301  29.236  1.00 41.93           O  
ATOM     63  CG  PHE A   4     -18.677  -3.530  33.232  1.00 41.93           C  
ATOM     64  CD1 PHE A   4     -17.312  -3.854  33.119  1.00 41.93           C  
ATOM     65  HD1 PHE A   4     -16.984  -4.562  32.372  1.00 41.93           H  
ATOM     66  CD2 PHE A   4     -19.092  -2.585  34.191  1.00 41.93           C  
ATOM     67  HD2 PHE A   4     -20.135  -2.316  34.271  1.00 41.93           H  
ATOM     68  CE1 PHE A   4     -16.369  -3.248  33.967  1.00 41.93           C  
ATOM     69  HE1 PHE A   4     -15.322  -3.496  33.872  1.00 41.93           H  
ATOM     70  CE2 PHE A   4     -18.147  -1.978  35.039  1.00 41.93           C  
ATOM     71  HE2 PHE A   4     -18.461  -1.249  35.770  1.00 41.93           H  
ATOM     72  CZ  PHE A   4     -16.786  -2.312  34.928  1.00 41.93           C  
ATOM     73  HZ  PHE A   4     -16.058  -1.842  35.573  1.00 41.93           H  
ATOM     74  N   ILE A   5     -20.824  -4.834  29.248  1.00 40.80           N  
ATOM     75  H   ILE A   5     -21.716  -4.708  29.703  1.00 40.80           H  
ATOM     76  CA  ILE A   5     -20.773  -5.679  28.044  1.00 40.80           C  
ATOM     77  HA  ILE A   5     -19.918  -6.352  28.123  1.00 40.80           H  
ATOM     78  C   ILE A   5     -20.528  -4.816  26.797  1.00 40.80           C  
ATOM     79  CB  ILE A   5     -22.050  -6.547  27.940  1.00 40.80           C  
ATOM     80  HB  ILE A   5     -22.918  -5.887  27.947  1.00 40.80           H  
ATOM     81  O   ILE A   5     -19.668  -5.145  25.986  1.00 40.80           O  
ATOM     82  CG1 ILE A   5     -22.140  -7.501  29.159  1.00 40.80           C  
ATOM     83 HG12 ILE A   5     -22.054  -6.925  30.081  1.00 40.80           H  
ATOM     84 HG13 ILE A   5     -21.306  -8.203  29.127  1.00 40.80           H  
ATOM     85  CG2 ILE A   5     -22.066  -7.348  26.626  1.00 40.80           C  
ATOM     86 HG21 ILE A   5     -22.042  -6.685  25.761  1.00 40.80           H  
ATOM     87 HG22 ILE A   5     -22.976  -7.941  26.539  1.00 40.80           H  
ATOM     88 HG23 ILE A   5     -21.201  -8.010  26.573  1.00 40.80           H  
ATOM     89  CD1 ILE A   5     -23.450  -8.293  29.255  1.00 40.80           C  
ATOM     90 HD11 ILE A   5     -23.468  -8.843  30.195  1.00 40.80           H  
ATOM     91 HD12 ILE A   5     -23.527  -9.008  28.436  1.00 40.80           H  
ATOM     92 HD13 ILE A   5     -24.299  -7.610  29.227  1.00 40.80           H  
ATOM     93  N   LEU A   6     -21.194  -3.657  26.705  1.00 35.02           N  
ATOM     94  H   LEU A   6     -21.898  -3.449  27.398  1.00 35.02           H  
ATOM     95  CA  LEU A   6     -20.999  -2.703  25.606  1.00 35.02           C  
ATOM     96  HA  LEU A   6     -21.223  -3.204  24.664  1.00 35.02           H  
ATOM     97  C   LEU A   6     -19.539  -2.231  25.500  1.00 35.02           C  
ATOM     98  CB  LEU A   6     -21.966  -1.518  25.799  1.00 35.02           C  
ATOM     99  HB2 LEU A   6     -22.052  -1.301  26.864  1.00 35.02           H  
ATOM    100  HB3 LEU A   6     -21.551  -0.631  25.321  1.00 35.02           H  
ATOM    101  O   LEU A   6     -18.983  -2.203  24.408  1.00 35.02           O  
ATOM    102  CG  LEU A   6     -23.359  -1.788  25.200  1.00 35.02           C  
ATOM    103  HG  LEU A   6     -23.642  -2.825  25.383  1.00 35.02           H  
ATOM    104  CD1 LEU A   6     -24.408  -0.889  25.857  1.00 35.02           C  
ATOM    105 HD11 LEU A   6     -24.465  -1.113  26.922  1.00 35.02           H  
ATOM    106 HD12 LEU A   6     -24.141   0.158  25.714  1.00 35.02           H  
ATOM    107 HD13 LEU A   6     -25.382  -1.078  25.404  1.00 35.02           H  
ATOM    108  CD2 LEU A   6     -23.369  -1.515  23.695  1.00 35.02           C  
ATOM    109 HD21 LEU A   6     -24.354  -1.739  23.285  1.00 35.02           H  
ATOM    110 HD22 LEU A   6     -22.646  -2.159  23.195  1.00 35.02           H  
ATOM    111 HD23 LEU A   6     -23.121  -0.473  23.492  1.00 35.02           H  
ATOM    112  N   LEU A   7     -18.879  -1.927  26.622  1.00 33.90           N  
ATOM    113  H   LEU A   7     -19.368  -1.984  27.504  1.00 33.90           H  
ATOM    114  CA  LEU A   7     -17.474  -1.494  26.610  1.00 33.90           C  
ATOM    115  HA  LEU A   7     -17.378  -0.658  25.917  1.00 33.90           H  
ATOM    116  C   LEU A   7     -16.515  -2.578  26.088  1.00 33.90           C  
ATOM    117  CB  LEU A   7     -17.075  -1.031  28.024  1.00 33.90           C  
ATOM    118  HB2 LEU A   7     -15.989  -1.067  28.119  1.00 33.90           H  
ATOM    119  HB3 LEU A   7     -17.489  -1.729  28.750  1.00 33.90           H  
ATOM    120  O   LEU A   7     -15.523  -2.246  25.442  1.00 33.90           O  
ATOM    121  CG  LEU A   7     -17.541   0.400  28.348  1.00 33.90           C  
ATOM    122  HG  LEU A   7     -18.574   0.532  28.026  1.00 33.90           H  
ATOM    123  CD1 LEU A   7     -17.477   0.641  29.857  1.00 33.90           C  
ATOM    124 HD11 LEU A   7     -18.131  -0.066  30.367  1.00 33.90           H  
ATOM    125 HD12 LEU A   7     -17.811   1.655  30.080  1.00 33.90           H  
ATOM    126 HD13 LEU A   7     -16.454   0.511  30.212  1.00 33.90           H  
ATOM    127  CD2 LEU A   7     -16.659   1.449  27.663  1.00 33.90           C  
ATOM    128 HD21 LEU A   7     -15.622   1.336  27.977  1.00 33.90           H  
ATOM    129 HD22 LEU A   7     -16.715   1.340  26.580  1.00 33.90           H  
ATOM    130 HD23 LEU A   7     -17.006   2.449  27.922  1.00 33.90           H  
ATOM    131  N   GLN A   8     -16.800  -3.862  26.326  1.00 32.54           N  
ATOM    132  H   GLN A   8     -17.657  -4.086  26.812  1.00 32.54           H  
ATOM    133  CA  GLN A   8     -15.959  -4.967  25.853  1.00 32.54           C  
ATOM    134  HA  GLN A   8     -14.917  -4.685  26.003  1.00 32.54           H  
ATOM    135  C   GLN A   8     -16.109  -5.236  24.349  1.00 32.54           C  
ATOM    136  CB  GLN A   8     -16.257  -6.232  26.678  1.00 32.54           C  
ATOM    137  HB2 GLN A   8     -17.105  -6.055  27.340  1.00 32.54           H  
ATOM    138  HB3 GLN A   8     -16.518  -7.058  26.017  1.00 32.54           H  
ATOM    139  O   GLN A   8     -15.120  -5.586  23.701  1.00 32.54           O  
ATOM    140  CG  GLN A   8     -15.034  -6.638  27.513  1.00 32.54           C  
ATOM    141  HG2 GLN A   8     -14.714  -5.790  28.119  1.00 32.54           H  
ATOM    142  HG3 GLN A   8     -14.221  -6.907  26.839  1.00 32.54           H  
ATOM    143  CD  GLN A   8     -15.311  -7.808  28.453  1.00 32.54           C  
ATOM    144  NE2 GLN A   8     -14.290  -8.511  28.892  1.00 32.54           N  
ATOM    145 HE21 GLN A   8     -14.524  -9.286  29.495  1.00 32.54           H  
ATOM    146 HE22 GLN A   8     -13.349  -8.301  28.591  1.00 32.54           H  
ATOM    147  OE1 GLN A   8     -16.427  -8.108  28.839  1.00 32.54           O  
ATOM    148  N   GLU A   9     -17.305  -5.044  23.786  1.00 36.11           N  
ATOM    149  H   GLU A   9     -18.094  -4.801  24.369  1.00 36.11           H  
ATOM    150  CA  GLU A   9     -17.526  -5.167  22.339  1.00 36.11           C  
ATOM    151  HA  GLU A   9     -17.101  -6.109  21.994  1.00 36.11           H  
ATOM    152  C   GLU A   9     -16.792  -4.062  21.567  1.00 36.11           C  
ATOM    153  CB  GLU A   9     -19.029  -5.186  22.016  1.00 36.11           C  
ATOM    154  HB2 GLU A   9     -19.527  -4.376  22.548  1.00 36.11           H  
ATOM    155  HB3 GLU A   9     -19.155  -5.033  20.944  1.00 36.11           H  
ATOM    156  O   GLU A   9     -16.106  -4.360  20.589  1.00 36.11           O  
ATOM    157  CG  GLU A   9     -19.662  -6.538  22.389  1.00 36.11           C  
ATOM    158  HG2 GLU A   9     -19.553  -6.695  23.462  1.00 36.11           H  
ATOM    159  HG3 GLU A   9     -19.110  -7.328  21.880  1.00 36.11           H  
ATOM    160  CD  GLU A   9     -21.152  -6.650  22.019  1.00 36.11           C  
ATOM    161  OE1 GLU A   9     -21.657  -7.795  22.042  1.00 36.11           O  
ATOM    162  OE2 GLU A   9     -21.786  -5.604  21.749  1.00 36.11           O  
ATOM    163  N   PHE A  10     -16.811  -2.817  22.061  1.00 39.33           N  
ATOM    164  H   PHE A  10     -17.414  -2.619  22.847  1.00 39.33           H  
ATOM    165  CA  PHE A  10     -16.053  -1.717  21.451  1.00 39.33           C  
ATOM    166  HA  PHE A  10     -16.234  -1.731  20.376  1.00 39.33           H  
ATOM    167  C   PHE A  10     -14.533  -1.853  21.620  1.00 39.33           C  
ATOM    168  CB  PHE A  10     -16.550  -0.368  21.991  1.00 39.33           C  
ATOM    169  HB2 PHE A  10     -16.702  -0.435  23.069  1.00 39.33           H  
ATOM    170  HB3 PHE A  10     -15.779   0.383  21.818  1.00 39.33           H  
ATOM    171  O   PHE A  10     -13.791  -1.449  20.730  1.00 39.33           O  
ATOM    172  CG  PHE A  10     -17.815   0.114  21.310  1.00 39.33           C  
ATOM    173  CD1 PHE A  10     -17.742   0.682  20.025  1.00 39.33           C  
ATOM    174  HD1 PHE A  10     -16.787   0.782  19.531  1.00 39.33           H  
ATOM    175  CD2 PHE A  10     -19.067  -0.015  21.937  1.00 39.33           C  
ATOM    176  HD2 PHE A  10     -19.133  -0.422  22.935  1.00 39.33           H  
ATOM    177  CE1 PHE A  10     -18.914   1.106  19.372  1.00 39.33           C  
ATOM    178  HE1 PHE A  10     -18.851   1.534  18.382  1.00 39.33           H  
ATOM    179  CE2 PHE A  10     -20.241   0.387  21.280  1.00 39.33           C  
ATOM    180  HE2 PHE A  10     -21.199   0.263  21.762  1.00 39.33           H  
ATOM    181  CZ  PHE A  10     -20.164   0.950  19.996  1.00 39.33           C  
ATOM    182  HZ  PHE A  10     -21.064   1.261  19.486  1.00 39.33           H  
ATOM    183  N   CYS A  11     -14.052  -2.459  22.713  1.00 46.12           N  
ATOM    184  H   CYS A  11     -14.699  -2.727  23.441  1.00 46.12           H  
ATOM    185  CA  CYS A  11     -12.612  -2.643  22.933  1.00 46.12           C  
ATOM    186  HA  CYS A  11     -12.122  -1.687  22.750  1.00 46.12           H  
ATOM    187  C   CYS A  11     -11.981  -3.655  21.950  1.00 46.12           C  
ATOM    188  CB  CYS A  11     -12.384  -3.034  24.403  1.00 46.12           C  
ATOM    189  HB2 CYS A  11     -12.362  -4.120  24.495  1.00 46.12           H  
ATOM    190  HB3 CYS A  11     -13.194  -2.640  25.017  1.00 46.12           H  
ATOM    191  O   CYS A  11     -10.790  -3.568  21.663  1.00 46.12           O  
ATOM    192  SG  CYS A  11     -10.835  -2.310  25.015  1.00 46.12           S  
ATOM    193  HG  CYS A  11     -10.882  -2.833  26.244  1.00 46.12           H  
ATOM    194  N   ASN A  12     -12.780  -4.586  21.407  1.00 50.90           N  
ATOM    195  H   ASN A  12     -13.753  -4.582  21.678  1.00 50.90           H  
ATOM    196  CA  ASN A  12     -12.313  -5.648  20.506  1.00 50.90           C  
ATOM    197  HA  ASN A  12     -11.224  -5.653  20.484  1.00 50.90           H  
ATOM    198  C   ASN A  12     -12.763  -5.488  19.045  1.00 50.90           C  
ATOM    199  CB  ASN A  12     -12.785  -6.998  21.064  1.00 50.90           C  
ATOM    200  HB2 ASN A  12     -13.860  -6.961  21.240  1.00 50.90           H  
ATOM    201  HB3 ASN A  12     -12.585  -7.780  20.332  1.00 50.90           H  
ATOM    202  O   ASN A  12     -12.233  -6.171  18.164  1.00 50.90           O  
ATOM    203  CG  ASN A  12     -12.061  -7.391  22.335  1.00 50.90           C  
ATOM    204  ND2 ASN A  12     -12.777  -7.863  23.326  1.00 50.90           N  
ATOM    205 HD21 ASN A  12     -12.261  -8.100  24.161  1.00 50.90           H  
ATOM    206 HD22 ASN A  12     -13.783  -7.774  23.292  1.00 50.90           H  
ATOM    207  OD1 ASN A  12     -10.853  -7.318  22.459  1.00 50.90           O  
ATOM    208  N   SER A  13     -13.743  -4.628  18.750  1.00 60.11           N  
ATOM    209  H   SER A  13     -14.203  -4.113  19.487  1.00 60.11           H  
ATOM    210  CA  SER A  13     -14.151  -4.401  17.366  1.00 60.11           C  
ATOM    211  HA  SER A  13     -14.081  -5.351  16.836  1.00 60.11           H  
ATOM    212  C   SER A  13     -13.173  -3.426  16.706  1.00 60.11           C  
ATOM    213  CB  SER A  13     -15.630  -3.993  17.269  1.00 60.11           C  
ATOM    214  HB2 SER A  13     -16.018  -4.329  16.307  1.00 60.11           H  
ATOM    215  HB3 SER A  13     -16.205  -4.500  18.044  1.00 60.11           H  
ATOM    216  O   SER A  13     -13.140  -2.247  17.045  1.00 60.11           O  
ATOM    217  OG  SER A  13     -15.841  -2.602  17.355  1.00 60.11           O  
ATOM    218  HG  SER A  13     -15.018  -2.178  17.609  1.00 60.11           H  
ATOM    219  N   LEU A  14     -12.375  -3.913  15.752  1.00 64.36           N  
ATOM    220  H   LEU A  14     -12.353  -4.917  15.641  1.00 64.36           H  
ATOM    221  CA  LEU A  14     -11.575  -3.108  14.817  1.00 64.36           C  
ATOM    222  HA  LEU A  14     -11.007  -2.367  15.380  1.00 64.36           H  
ATOM    223  C   LEU A  14     -12.492  -2.330  13.855  1.00 64.36           C  
ATOM    224  CB  LEU A  14     -10.603  -4.047  14.070  1.00 64.36           C  
ATOM    225  HB2 LEU A  14     -10.273  -3.581  13.141  1.00 64.36           H  
ATOM    226  HB3 LEU A  14     -11.139  -4.956  13.796  1.00 64.36           H  
ATOM    227  O   LEU A  14     -12.491  -2.560  12.648  1.00 64.36           O  
ATOM    228  CG  LEU A  14      -9.356  -4.404  14.890  1.00 64.36           C  
ATOM    229  HG  LEU A  14      -9.619  -4.526  15.940  1.00 64.36           H  
ATOM    230  CD1 LEU A  14      -8.746  -5.707  14.388  1.00 64.36           C  
ATOM    231 HD11 LEU A  14      -8.636  -5.700  13.303  1.00 64.36           H  
ATOM    232 HD12 LEU A  14      -9.401  -6.534  14.664  1.00 64.36           H  
ATOM    233 HD13 LEU A  14      -7.776  -5.867  14.858  1.00 64.36           H  
ATOM    234  CD2 LEU A  14      -8.329  -3.286  14.754  1.00 64.36           C  
ATOM    235 HD21 LEU A  14      -8.007  -3.203  13.716  1.00 64.36           H  
ATOM    236 HD22 LEU A  14      -7.469  -3.478  15.395  1.00 64.36           H  
ATOM    237 HD23 LEU A  14      -8.797  -2.338  15.019  1.00 64.36           H  
ATOM    238  N   VAL A  15     -13.341  -1.468  14.408  1.00 68.79           N  
ATOM    239  H   VAL A  15     -13.291  -1.336  15.408  1.00 68.79           H  
ATOM    240  CA  VAL A  15     -14.359  -0.708  13.688  1.00 68.79           C  
ATOM    241  HA  VAL A  15     -14.264  -0.888  12.617  1.00 68.79           H  
ATOM    242  C   VAL A  15     -14.099   0.762  13.953  1.00 68.79           C  
ATOM    243  CB  VAL A  15     -15.786  -1.117  14.104  1.00 68.79           C  
ATOM    244  HB  VAL A  15     -15.927  -0.918  15.166  1.00 68.79           H  
ATOM    245  O   VAL A  15     -14.193   1.231  15.086  1.00 68.79           O  
ATOM    246  CG1 VAL A  15     -16.837  -0.331  13.308  1.00 68.79           C  
ATOM    247 HG11 VAL A  15     -16.695  -0.483  12.238  1.00 68.79           H  
ATOM    248 HG12 VAL A  15     -17.835  -0.666  13.589  1.00 68.79           H  
ATOM    249 HG13 VAL A  15     -16.763   0.733  13.534  1.00 68.79           H  
ATOM    250  CG2 VAL A  15     -16.033  -2.609  13.841  1.00 68.79           C  
ATOM    251 HG21 VAL A  15     -15.918  -2.825  12.779  1.00 68.79           H  
ATOM    252 HG22 VAL A  15     -15.324  -3.213  14.408  1.00 68.79           H  
ATOM    253 HG23 VAL A  15     -17.042  -2.873  14.159  1.00 68.79           H  
ATOM    254  N   CYS A  16     -13.751   1.486  12.895  1.00 68.02           N  
ATOM    255  H   CYS A  16     -13.654   1.032  11.998  1.00 68.02           H  
ATOM    256  CA  CYS A  16     -13.591   2.926  12.960  1.00 68.02           C  
ATOM    257  HA  CYS A  16     -12.783   3.142  13.659  1.00 68.02           H  
ATOM    258  C   CYS A  16     -14.889   3.594  13.446  1.00 68.02           C  
ATOM    259  CB  CYS A  16     -13.172   3.418  11.582  1.00 68.02           C  
ATOM    260  HB2 CYS A  16     -13.740   2.883  10.821  1.00 68.02           H  
ATOM    261  HB3 CYS A  16     -13.406   4.479  11.492  1.00 68.02           H  
ATOM    262  O   CYS A  16     -15.957   3.311  12.896  1.00 68.02           O  
ATOM    263  SG  CYS A  16     -11.412   3.168  11.275  1.00 68.02           S  
ATOM    264  N   PRO A  17     -14.822   4.460  14.472  1.00 63.62           N  
ATOM    265  CA  PRO A  17     -16.004   5.112  15.012  1.00 63.62           C  
ATOM    266  HA  PRO A  17     -16.771   4.368  15.227  1.00 63.62           H  
ATOM    267  C   PRO A  17     -16.565   6.129  14.013  1.00 63.62           C  
ATOM    268  CB  PRO A  17     -15.544   5.758  16.323  1.00 63.62           C  
ATOM    269  HB2 PRO A  17     -15.621   5.032  17.133  1.00 63.62           H  
ATOM    270  HB3 PRO A  17     -16.110   6.657  16.566  1.00 63.62           H  
ATOM    271  O   PRO A  17     -15.857   6.627  13.136  1.00 63.62           O  
ATOM    272  CG  PRO A  17     -14.070   6.069  16.062  1.00 63.62           C  
ATOM    273  HG2 PRO A  17     -13.986   7.008  15.516  1.00 63.62           H  
ATOM    274  HG3 PRO A  17     -13.492   6.109  16.986  1.00 63.62           H  
ATOM    275  CD  PRO A  17     -13.626   4.915  15.166  1.00 63.62           C  
ATOM    276  HD2 PRO A  17     -12.866   5.261  14.465  1.00 63.62           H  
ATOM    277  HD3 PRO A  17     -13.241   4.097  15.774  1.00 63.62           H  
ATOM    278  N   LYS A  18     -17.845   6.477  14.181  1.00 57.10           N  
ATOM    279  H   LYS A  18     -18.341   6.076  14.964  1.00 57.10           H  
ATOM    280  CA  LYS A  18     -18.426   7.650  13.515  1.00 57.10           C  
ATOM    281  HA  LYS A  18     -18.217   7.565  12.449  1.00 57.10           H  
ATOM    282  C   LYS A  18     -17.722   8.927  14.015  1.00 57.10           C  
ATOM    283  CB  LYS A  18     -19.945   7.697  13.734  1.00 57.10           C  
ATOM    284  HB2 LYS A  18     -20.168   7.566  14.792  1.00 57.10           H  
ATOM    285  HB3 LYS A  18     -20.321   8.674  13.429  1.00 57.10           H  
ATOM    286  O   LYS A  18     -17.253   8.946  15.155  1.00 57.10           O  
ATOM    287  CG  LYS A  18     -20.653   6.616  12.903  1.00 57.10           C  
ATOM    288  HG2 LYS A  18     -20.326   5.630  13.233  1.00 57.10           H  
ATOM    289  HG3 LYS A  18     -20.389   6.742  11.853  1.00 57.10           H  
ATOM    290  CD  LYS A  18     -22.173   6.722  13.055  1.00 57.10           C  
ATOM    291  HD2 LYS A  18     -22.435   6.590  14.104  1.00 57.10           H  
ATOM    292  HD3 LYS A  18     -22.497   7.710  12.726  1.00 57.10           H  
ATOM    293  CE  LYS A  18     -22.848   5.642  12.204  1.00 57.10           C  
ATOM    294  HE2 LYS A  18     -22.455   4.670  12.502  1.00 57.10           H  
ATOM    295  HE3 LYS A  18     -22.575   5.804  11.161  1.00 57.10           H  
ATOM    296  NZ  LYS A  18     -24.321   5.674  12.365  1.00 57.10           N  
ATOM    297  HZ1 LYS A  18     -24.570   5.517  13.332  1.00 57.10           H  
ATOM    298  HZ2 LYS A  18     -24.678   6.575  12.080  1.00 57.10           H  
ATOM    299  HZ3 LYS A  18     -24.749   4.960  11.793  1.00 57.10           H  
ATOM    300  N   PRO A  19     -17.610   9.975  13.183  1.00 52.27           N  
ATOM    301  CA  PRO A  19     -16.798  11.144  13.499  1.00 52.27           C  
ATOM    302  HA  PRO A  19     -15.794  10.828  13.781  1.00 52.27           H  
ATOM    303  C   PRO A  19     -17.406  11.943  14.661  1.00 52.27           C  
ATOM    304  CB  PRO A  19     -16.707  11.941  12.189  1.00 52.27           C  
ATOM    305  HB2 PRO A  19     -15.816  11.630  11.644  1.00 52.27           H  
ATOM    306  HB3 PRO A  19     -16.684  13.017  12.358  1.00 52.27           H  
ATOM    307  O   PRO A  19     -18.366  12.682  14.477  1.00 52.27           O  
ATOM    308  CG  PRO A  19     -17.945  11.519  11.401  1.00 52.27           C  
ATOM    309  HG2 PRO A  19     -18.793  12.137  11.697  1.00 52.27           H  
ATOM    310  HG3 PRO A  19     -17.781  11.585  10.325  1.00 52.27           H  
ATOM    311  CD  PRO A  19     -18.180  10.081  11.849  1.00 52.27           C  
ATOM    312  HD2 PRO A  19     -17.656   9.400  11.178  1.00 52.27           H  
ATOM    313  HD3 PRO A  19     -19.248   9.864  11.845  1.00 52.27           H  
ATOM    314  N   GLU A  20     -16.833  11.803  15.858  1.00 51.59           N  
ATOM    315  H   GLU A  20     -16.245  10.994  15.997  1.00 51.59           H  
ATOM    316  CA  GLU A  20     -17.140  12.666  17.014  1.00 51.59           C  
ATOM    317  HA  GLU A  20     -17.861  13.427  16.717  1.00 51.59           H  
ATOM    318  C   GLU A  20     -15.912  13.459  17.505  1.00 51.59           C  
ATOM    319  CB  GLU A  20     -17.800  11.850  18.144  1.00 51.59           C  
ATOM    320  HB2 GLU A  20     -17.194  10.970  18.356  1.00 51.59           H  
ATOM    321  HB3 GLU A  20     -17.835  12.472  19.038  1.00 51.59           H  
ATOM    322  O   GLU A  20     -16.075  14.505  18.121  1.00 51.59           O  
ATOM    323  CG  GLU A  20     -19.241  11.428  17.789  1.00 51.59           C  
ATOM    324  HG2 GLU A  20     -19.210  10.777  16.916  1.00 51.59           H  
ATOM    325  HG3 GLU A  20     -19.805  12.321  17.520  1.00 51.59           H  
ATOM    326  CD  GLU A  20     -19.984  10.699  18.924  1.00 51.59           C  
ATOM    327  OE1 GLU A  20     -21.160  10.329  18.692  1.00 51.59           O  
ATOM    328  OE2 GLU A  20     -19.388  10.496  20.008  1.00 51.59           O  
ATOM    329  N   ASN A  21     -14.684  13.033  17.170  1.00 50.73           N  
ATOM    330  H   ASN A  21     -14.615  12.187  16.622  1.00 50.73           H  
ATOM    331  CA  ASN A  21     -13.432  13.737  17.486  1.00 50.73           C  
ATOM    332  HA  ASN A  21     -13.646  14.784  17.699  1.00 50.73           H  
ATOM    333  C   ASN A  21     -12.477  13.695  16.283  1.00 50.73           C  
ATOM    334  CB  ASN A  21     -12.792  13.119  18.741  1.00 50.73           C  
ATOM    335  HB2 ASN A  21     -12.775  12.032  18.652  1.00 50.73           H  
ATOM    336  HB3 ASN A  21     -11.761  13.464  18.823  1.00 50.73           H  
ATOM    337  O   ASN A  21     -11.772  12.710  16.058  1.00 50.73           O  
ATOM    338  CG  ASN A  21     -13.498  13.538  20.016  1.00 50.73           C  
ATOM    339  ND2 ASN A  21     -13.910  12.602  20.837  1.00 50.73           N  
ATOM    340 HD21 ASN A  21     -14.461  12.929  21.618  1.00 50.73           H  
ATOM    341 HD22 ASN A  21     -13.849  11.628  20.575  1.00 50.73           H  
ATOM    342  OD1 ASN A  21     -13.660  14.707  20.311  1.00 50.73           O  
ATOM    343  N   LEU A  22     -12.497  14.760  15.484  1.00 52.81           N  
ATOM    344  H   LEU A  22     -13.080  15.541  15.750  1.00 52.81           H  
ATOM    345  CA  LEU A  22     -11.687  14.906  14.275  1.00 52.81           C  
ATOM    346  HA  LEU A  22     -11.567  13.935  13.796  1.00 52.81           H  
ATOM    347  C   LEU A  22     -10.301  15.438  14.647  1.00 52.81           C  
ATOM    348  CB  LEU A  22     -12.412  15.863  13.313  1.00 52.81           C  
ATOM    349  HB2 LEU A  22     -12.578  16.806  13.833  1.00 52.81           H  
ATOM    350  HB3 LEU A  22     -11.768  16.066  12.458  1.00 52.81           H  
ATOM    351  O   LEU A  22     -10.187  16.574  15.101  1.00 52.81           O  
ATOM    352  CG  LEU A  22     -13.760  15.323  12.814  1.00 52.81           C  
ATOM    353  HG  LEU A  22     -14.328  14.897  13.642  1.00 52.81           H  
ATOM    354  CD1 LEU A  22     -14.594  16.469  12.248  1.00 52.81           C  
ATOM    355 HD11 LEU A  22     -15.493  16.080  11.772  1.00 52.81           H  
ATOM    356 HD12 LEU A  22     -14.891  17.134  13.060  1.00 52.81           H  
ATOM    357 HD13 LEU A  22     -14.006  17.036  11.526  1.00 52.81           H  
ATOM    358  CD2 LEU A  22     -13.557  14.238  11.769  1.00 52.81           C  
ATOM    359 HD21 LEU A  22     -14.544  13.931  11.421  1.00 52.81           H  
ATOM    360 HD22 LEU A  22     -12.939  14.595  10.946  1.00 52.81           H  
ATOM    361 HD23 LEU A  22     -13.079  13.370  12.224  1.00 52.81           H  
ATOM    362  N   GLU A  23      -9.254  14.631  14.472  1.00 61.25           N  
ATOM    363  H   GLU A  23      -9.425  13.695  14.133  1.00 61.25           H  
ATOM    364  CA  GLU A  23      -7.885  15.034  14.839  1.00 61.25           C  
ATOM    365  HA  GLU A  23      -7.923  15.841  15.570  1.00 61.25           H  
ATOM    366  C   GLU A  23      -7.090  15.583  13.651  1.00 61.25           C  
ATOM    367  CB  GLU A  23      -7.114  13.872  15.482  1.00 61.25           C  
ATOM    368  HB2 GLU A  23      -7.212  12.979  14.864  1.00 61.25           H  
ATOM    369  HB3 GLU A  23      -6.063  14.158  15.507  1.00 61.25           H  
ATOM    370  O   GLU A  23      -6.418  16.607  13.769  1.00 61.25           O  
ATOM    371  CG  GLU A  23      -7.555  13.559  16.924  1.00 61.25           C  
ATOM    372  HG2 GLU A  23      -7.602  14.491  17.486  1.00 61.25           H  
ATOM    373  HG3 GLU A  23      -8.554  13.122  16.902  1.00 61.25           H  
ATOM    374  CD  GLU A  23      -6.587  12.597  17.641  1.00 61.25           C  
ATOM    375  OE1 GLU A  23      -6.773  12.313  18.847  1.00 61.25           O  
ATOM    376  OE2 GLU A  23      -5.621  12.114  17.011  1.00 61.25           O  
ATOM    377  N   CYS A  24      -7.166  14.925  12.492  1.00 67.45           N  
ATOM    378  H   CYS A  24      -7.767  14.116  12.422  1.00 67.45           H  
ATOM    379  CA  CYS A  24      -6.453  15.387  11.309  1.00 67.45           C  
ATOM    380  HA  CYS A  24      -5.540  15.892  11.624  1.00 67.45           H  
ATOM    381  C   CYS A  24      -7.321  16.405  10.568  1.00 67.45           C  
ATOM    382  CB  CYS A  24      -6.017  14.203  10.444  1.00 67.45           C  
ATOM    383  HB2 CYS A  24      -6.901  13.759   9.986  1.00 67.45           H  
ATOM    384  HB3 CYS A  24      -5.385  14.580   9.640  1.00 67.45           H  
ATOM    385  O   CYS A  24      -8.370  16.067  10.018  1.00 67.45           O  
ATOM    386  SG  CYS A  24      -5.113  12.904  11.333  1.00 67.45           S  
ATOM    387  N   THR A  25      -6.893  17.665  10.576  1.00 54.78           N  
ATOM    388  H   THR A  25      -6.046  17.888  11.078  1.00 54.78           H  
ATOM    389  CA  THR A  25      -7.560  18.762   9.866  1.00 54.78           C  
ATOM    390  HA  THR A  25      -8.575  18.849  10.252  1.00 54.78           H  
ATOM    391  C   THR A  25      -7.649  18.489   8.360  1.00 54.78           C  
ATOM    392  CB  THR A  25      -6.823  20.088  10.115  1.00 54.78           C  
ATOM    393  HB  THR A  25      -7.209  20.851   9.439  1.00 54.78           H  
ATOM    394  O   THR A  25      -6.745  17.875   7.794  1.00 54.78           O  
ATOM    395  CG2 THR A  25      -7.008  20.570  11.555  1.00 54.78           C  
ATOM    396 HG21 THR A  25      -6.488  21.520  11.685  1.00 54.78           H  
ATOM    397 HG22 THR A  25      -8.068  20.713  11.768  1.00 54.78           H  
ATOM    398 HG23 THR A  25      -6.595  19.843  12.254  1.00 54.78           H  
ATOM    399  OG1 THR A  25      -5.435  19.938   9.912  1.00 54.78           O  
ATOM    400  HG1 THR A  25      -5.285  19.668   9.003  1.00 54.78           H  
ATOM    401  N   ARG A  26      -8.729  18.978   7.722  1.00 51.06           N  
ATOM    402  H   ARG A  26      -9.428  19.424   8.298  1.00 51.06           H  
ATOM    403  CA  ARG A  26      -8.986  18.953   6.264  1.00 51.06           C  
ATOM    404  HA  ARG A  26      -9.381  17.978   5.980  1.00 51.06           H  
ATOM    405  C   ARG A  26      -7.702  19.195   5.466  1.00 51.06           C  
ATOM    406  CB  ARG A  26      -9.999  20.068   5.875  1.00 51.06           C  
ATOM    407  HB2 ARG A  26      -9.700  20.523   4.930  1.00 51.06           H  
ATOM    408  HB3 ARG A  26      -9.975  20.856   6.627  1.00 51.06           H  
ATOM    409  O   ARG A  26      -7.272  20.335   5.342  1.00 51.06           O  
ATOM    410  CG  ARG A  26     -11.445  19.603   5.666  1.00 51.06           C  
ATOM    411  HG2 ARG A  26     -11.798  19.161   6.598  1.00 51.06           H  
ATOM    412  HG3 ARG A  26     -11.486  18.836   4.892  1.00 51.06           H  
ATOM    413  CD  ARG A  26     -12.377  20.779   5.296  1.00 51.06           C  
ATOM    414  HD2 ARG A  26     -12.014  21.691   5.769  1.00 51.06           H  
ATOM    415  HD3 ARG A  26     -13.358  20.549   5.713  1.00 51.06           H  
ATOM    416  NE  ARG A  26     -12.549  20.990   3.837  1.00 51.06           N  
ATOM    417  HE  ARG A  26     -12.146  20.306   3.213  1.00 51.06           H  
ATOM    418  NH1 ARG A  26     -13.946  22.806   3.971  1.00 51.06           N  
ATOM    419 HH11 ARG A  26     -13.796  22.821   4.969  1.00 51.06           H  
ATOM    420 HH12 ARG A  26     -14.593  23.436   3.519  1.00 51.06           H  
ATOM    421  NH2 ARG A  26     -13.600  21.847   1.981  1.00 51.06           N  
ATOM    422 HH21 ARG A  26     -14.262  22.473   1.545  1.00 51.06           H  
ATOM    423 HH22 ARG A  26     -13.281  21.103   1.378  1.00 51.06           H  
ATOM    424  CZ  ARG A  26     -13.354  21.877   3.265  1.00 51.06           C  
ATOM    425  N   GLU A  27      -7.157  18.150   4.855  1.00 49.96           N  
ATOM    426  H   GLU A  27      -7.404  17.224   5.173  1.00 49.96           H  
ATOM    427  CA  GLU A  27      -6.202  18.318   3.751  1.00 49.96           C  
ATOM    428  HA  GLU A  27      -6.209  19.362   3.439  1.00 49.96           H  
ATOM    429  C   GLU A  27      -6.622  17.590   2.466  1.00 49.96           C  
ATOM    430  CB  GLU A  27      -4.753  18.030   4.199  1.00 49.96           C  
ATOM    431  HB2 GLU A  27      -4.735  17.148   4.840  1.00 49.96           H  
ATOM    432  HB3 GLU A  27      -4.141  17.831   3.320  1.00 49.96           H  
ATOM    433  O   GLU A  27      -5.989  17.804   1.446  1.00 49.96           O  
ATOM    434  CG  GLU A  27      -4.151  19.247   4.938  1.00 49.96           C  
ATOM    435  HG2 GLU A  27      -4.233  20.123   4.294  1.00 49.96           H  
ATOM    436  HG3 GLU A  27      -4.734  19.432   5.840  1.00 49.96           H  
ATOM    437  CD  GLU A  27      -2.677  19.071   5.341  1.00 49.96           C  
ATOM    438  OE1 GLU A  27      -2.103  19.994   5.961  1.00 49.96           O  
ATOM    439  OE2 GLU A  27      -2.108  17.982   5.113  1.00 49.96           O  
ATOM    440  N   LEU A  28      -7.721  16.821   2.453  1.00 48.46           N  
ATOM    441  H   LEU A  28      -8.233  16.698   3.315  1.00 48.46           H  
ATOM    442  CA  LEU A  28      -8.229  16.128   1.251  1.00 48.46           C  
ATOM    443  HA  LEU A  28      -8.010  16.735   0.372  1.00 48.46           H  
ATOM    444  C   LEU A  28      -9.767  15.966   1.262  1.00 48.46           C  
ATOM    445  CB  LEU A  28      -7.509  14.765   1.095  1.00 48.46           C  
ATOM    446  HB2 LEU A  28      -7.624  14.208   2.025  1.00 48.46           H  
ATOM    447  HB3 LEU A  28      -8.005  14.190   0.312  1.00 48.46           H  
ATOM    448  O   LEU A  28     -10.287  14.937   0.867  1.00 48.46           O  
ATOM    449  CG  LEU A  28      -6.014  14.817   0.719  1.00 48.46           C  
ATOM    450  HG  LEU A  28      -5.458  15.394   1.457  1.00 48.46           H  
ATOM    451  CD1 LEU A  28      -5.419  13.410   0.757  1.00 48.46           C  
ATOM    452 HD11 LEU A  28      -4.347  13.457   0.567  1.00 48.46           H  
ATOM    453 HD12 LEU A  28      -5.601  12.942   1.724  1.00 48.46           H  
ATOM    454 HD13 LEU A  28      -5.885  12.796  -0.014  1.00 48.46           H  
ATOM    455  CD2 LEU A  28      -5.787  15.390  -0.683  1.00 48.46           C  
ATOM    456 HD21 LEU A  28      -6.103  16.432  -0.730  1.00 48.46           H  
ATOM    457 HD22 LEU A  28      -4.728  15.349  -0.941  1.00 48.46           H  
ATOM    458 HD23 LEU A  28      -6.345  14.819  -1.425  1.00 48.46           H  
ATOM    459  N   GLU A  29     -10.498  16.946   1.802  1.00 51.89           N  
ATOM    460  H   GLU A  29     -10.011  17.805   2.016  1.00 51.89           H  
ATOM    461  CA  GLU A  29     -11.970  16.912   1.985  1.00 51.89           C  
ATOM    462  HA  GLU A  29     -12.231  17.804   2.554  1.00 51.89           H  
ATOM    463  C   GLU A  29     -12.542  15.776   2.848  1.00 51.89           C  
ATOM    464  CB  GLU A  29     -12.733  17.047   0.651  1.00 51.89           C  
ATOM    465  HB2 GLU A  29     -12.591  16.158   0.038  1.00 51.89           H  
ATOM    466  HB3 GLU A  29     -13.795  17.142   0.879  1.00 51.89           H  
ATOM    467  O   GLU A  29     -13.740  15.787   3.088  1.00 51.89           O  
ATOM    468  CG  GLU A  29     -12.295  18.291  -0.131  1.00 51.89           C  
ATOM    469  HG2 GLU A  29     -11.931  19.037   0.575  1.00 51.89           H  
ATOM    470  HG3 GLU A  29     -11.464  18.034  -0.788  1.00 51.89           H  
ATOM    471  CD  GLU A  29     -13.439  18.908  -0.940  1.00 51.89           C  
ATOM    472  OE1 GLU A  29     -13.634  20.135  -0.734  1.00 51.89           O  
ATOM    473  OE2 GLU A  29     -14.114  18.184  -1.700  1.00 51.89           O  
ATOM    474  N   HIS A  30     -11.710  14.882   3.391  1.00 59.54           N  
ATOM    475  H   HIS A  30     -10.788  14.810   2.986  1.00 59.54           H  
ATOM    476  CA  HIS A  30     -12.169  13.785   4.240  1.00 59.54           C  
ATOM    477  HA  HIS A  30     -13.216  13.615   3.988  1.00 59.54           H  
ATOM    478  C   HIS A  30     -12.086  14.074   5.748  1.00 59.54           C  
ATOM    479  CB  HIS A  30     -11.461  12.482   3.870  1.00 59.54           C  
ATOM    480  HB2 HIS A  30     -10.388  12.631   3.989  1.00 59.54           H  
ATOM    481  HB3 HIS A  30     -11.780  11.700   4.559  1.00 59.54           H  
ATOM    482  O   HIS A  30     -11.105  14.651   6.237  1.00 59.54           O  
ATOM    483  CG  HIS A  30     -11.727  11.994   2.467  1.00 59.54           C  
ATOM    484  CD2 HIS A  30     -12.672  12.445   1.578  1.00 59.54           C  
ATOM    485  HD2 HIS A  30     -13.389  13.235   1.751  1.00 59.54           H  
ATOM    486  ND1 HIS A  30     -11.058  10.962   1.852  1.00 59.54           N  
ATOM    487  HD1 HIS A  30     -10.343  10.383   2.270  1.00 59.54           H  
ATOM    488  CE1 HIS A  30     -11.581  10.803   0.626  1.00 59.54           C  
ATOM    489  HE1 HIS A  30     -11.280  10.043  -0.081  1.00 59.54           H  
ATOM    490  NE2 HIS A  30     -12.563  11.688   0.407  1.00 59.54           N  
ATOM    491  N   PHE A  31     -13.087  13.611   6.496  1.00 61.48           N  
ATOM    492  H   PHE A  31     -13.905  13.294   5.995  1.00 61.48           H  
ATOM    493  CA  PHE A  31     -13.093  13.562   7.957  1.00 61.48           C  
ATOM    494  HA  PHE A  31     -12.555  14.433   8.330  1.00 61.48           H  
ATOM    495  C   PHE A  31     -12.379  12.316   8.488  1.00 61.48           C  
ATOM    496  CB  PHE A  31     -14.535  13.617   8.473  1.00 61.48           C  
ATOM    497  HB2 PHE A  31     -14.577  13.209   9.483  1.00 61.48           H  
ATOM    498  HB3 PHE A  31     -15.137  12.939   7.869  1.00 61.48           H  
ATOM    499  O   PHE A  31     -12.808  11.180   8.254  1.00 61.48           O  
ATOM    500  CG  PHE A  31     -15.174  14.996   8.460  1.00 61.48           C  
ATOM    501  CD1 PHE A  31     -14.535  16.131   8.995  1.00 61.48           C  
ATOM    502  HD1 PHE A  31     -13.553  16.045   9.437  1.00 61.48           H  
ATOM    503  CD2 PHE A  31     -16.436  15.150   7.876  1.00 61.48           C  
ATOM    504  HD2 PHE A  31     -16.970  14.277   7.530  1.00 61.48           H  
ATOM    505  CE1 PHE A  31     -15.150  17.395   8.929  1.00 61.48           C  
ATOM    506  HE1 PHE A  31     -14.654  18.260   9.345  1.00 61.48           H  
ATOM    507  CE2 PHE A  31     -17.018  16.417   7.731  1.00 61.48           C  
ATOM    508  HE2 PHE A  31     -17.964  16.505   7.217  1.00 61.48           H  
ATOM    509  CZ  PHE A  31     -16.382  17.544   8.271  1.00 61.48           C  
ATOM    510  HZ  PHE A  31     -16.844  18.516   8.182  1.00 61.48           H  
ATOM    511  N   TYR A  32     -11.323  12.547   9.276  1.00 64.87           N  
ATOM    512  H   TYR A  32     -11.022  13.500   9.423  1.00 64.87           H  
ATOM    513  CA  TYR A  32     -10.566  11.480   9.914  1.00 64.87           C  
ATOM    514  HA  TYR A  32     -10.941  10.545   9.497  1.00 64.87           H  
ATOM    515  C   TYR A  32     -10.755  11.431  11.429  1.00 64.87           C  
ATOM    516  CB  TYR A  32      -9.080  11.543   9.571  1.00 64.87           C  
ATOM    517  HB2 TYR A  32      -8.634  10.653  10.015  1.00 64.87           H  
ATOM    518  HB3 TYR A  32      -8.642  12.421  10.045  1.00 64.87           H  
ATOM    519  O   TYR A  32     -10.598  12.442  12.115  1.00 64.87           O  
ATOM    520  CG  TYR A  32      -8.746  11.545   8.095  1.00 64.87           C  
ATOM    521  CD1 TYR A  32      -8.611  10.326   7.402  1.00 64.87           C  
ATOM    522  HD1 TYR A  32      -8.750   9.387   7.918  1.00 64.87           H  
ATOM    523  CD2 TYR A  32      -8.596  12.767   7.411  1.00 64.87           C  
ATOM    524  HD2 TYR A  32      -8.742  13.701   7.933  1.00 64.87           H  
ATOM    525  CE1 TYR A  32      -8.337  10.331   6.021  1.00 64.87           C  
ATOM    526  HE1 TYR A  32      -8.246   9.410   5.464  1.00 64.87           H  
ATOM    527  CE2 TYR A  32      -8.346  12.773   6.026  1.00 64.87           C  
ATOM    528  HE2 TYR A  32      -8.314  13.709   5.488  1.00 64.87           H  
ATOM    529  OH  TYR A  32      -8.024  11.538   3.990  1.00 64.87           O  
ATOM    530  HH  TYR A  32      -8.086  12.391   3.553  1.00 64.87           H  
ATOM    531  CZ  TYR A  32      -8.231  11.551   5.328  1.00 64.87           C  
ATOM    532  N   ALA A  33     -11.006  10.234  11.956  1.00 67.96           N  
ATOM    533  H   ALA A  33     -11.075   9.453  11.320  1.00 67.96           H  
ATOM    534  CA  ALA A  33     -11.050   9.968  13.392  1.00 67.96           C  
ATOM    535  HA  ALA A  33     -11.041  10.912  13.937  1.00 67.96           H  
ATOM    536  C   ALA A  33      -9.818   9.171  13.838  1.00 67.96           C  
ATOM    537  CB  ALA A  33     -12.365   9.258  13.735  1.00 67.96           C  
ATOM    538  HB1 ALA A  33     -12.437   8.310  13.201  1.00 67.96           H  
ATOM    539  HB2 ALA A  33     -13.206   9.890  13.449  1.00 67.96           H  
ATOM    540  HB3 ALA A  33     -12.415   9.070  14.807  1.00 67.96           H  
ATOM    541  O   ALA A  33      -9.268   8.374  13.076  1.00 67.96           O  
ATOM    542  N   ARG A  34      -9.399   9.350  15.091  1.00 61.21           N  
ATOM    543  H   ARG A  34      -9.886  10.017  15.672  1.00 61.21           H  
ATOM    544  CA  ARG A  34      -8.415   8.468  15.722  1.00 61.21           C  
ATOM    545  HA  ARG A  34      -7.807   8.005  14.946  1.00 61.21           H  
ATOM    546  C   ARG A  34      -9.125   7.357  16.482  1.00 61.21           C  
ATOM    547  CB  ARG A  34      -7.475   9.286  16.607  1.00 61.21           C  
ATOM    548  HB2 ARG A  34      -8.052   9.817  17.364  1.00 61.21           H  
ATOM    549  HB3 ARG A  34      -6.975  10.020  15.976  1.00 61.21           H  
ATOM    550  O   ARG A  34     -10.019   7.625  17.281  1.00 61.21           O  
ATOM    551  CG  ARG A  34      -6.418   8.408  17.297  1.00 61.21           C  
ATOM    552  HG2 ARG A  34      -5.915   7.775  16.566  1.00 61.21           H  
ATOM    553  HG3 ARG A  34      -6.887   7.789  18.062  1.00 61.21           H  
ATOM    554  CD  ARG A  34      -5.414   9.348  17.944  1.00 61.21           C  
ATOM    555  HD2 ARG A  34      -4.904   9.893  17.150  1.00 61.21           H  
ATOM    556  HD3 ARG A  34      -5.980  10.049  18.558  1.00 61.21           H  
ATOM    557  NE  ARG A  34      -4.393   8.695  18.776  1.00 61.21           N  
ATOM    558  HE  ARG A  34      -4.210   7.710  18.645  1.00 61.21           H  
ATOM    559  NH1 ARG A  34      -3.842  10.640  19.855  1.00 61.21           N  
ATOM    560 HH11 ARG A  34      -3.283  11.179  20.501  1.00 61.21           H  
ATOM    561 HH12 ARG A  34      -4.576  11.103  19.338  1.00 61.21           H  
ATOM    562  NH2 ARG A  34      -2.691   8.759  20.270  1.00 61.21           N  
ATOM    563 HH21 ARG A  34      -2.104   9.273  20.912  1.00 61.21           H  
ATOM    564 HH22 ARG A  34      -2.562   7.770  20.110  1.00 61.21           H  
ATOM    565  CZ  ARG A  34      -3.647   9.368  19.628  1.00 61.21           C  
ATOM    566  N   LEU A  35      -8.687   6.120  16.273  1.00 67.88           N  
ATOM    567  H   LEU A  35      -7.971   5.986  15.574  1.00 67.88           H  
ATOM    568  CA  LEU A  35      -9.121   4.962  17.049  1.00 67.88           C  
ATOM    569  HA  LEU A  35      -9.845   5.289  17.796  1.00 67.88           H  
ATOM    570  C   LEU A  35      -7.928   4.366  17.802  1.00 67.88           C  
ATOM    571  CB  LEU A  35      -9.846   3.969  16.123  1.00 67.88           C  
ATOM    572  HB2 LEU A  35      -9.198   3.737  15.277  1.00 67.88           H  
ATOM    573  HB3 LEU A  35     -10.736   4.454  15.724  1.00 67.88           H  
ATOM    574  O   LEU A  35      -6.873   4.116  17.223  1.00 67.88           O  
ATOM    575  CG  LEU A  35     -10.260   2.650  16.800  1.00 67.88           C  
ATOM    576  HG  LEU A  35      -9.378   2.181  17.236  1.00 67.88           H  
ATOM    577  CD1 LEU A  35     -11.296   2.863  17.905  1.00 67.88           C  
ATOM    578 HD11 LEU A  35     -12.183   3.359  17.512  1.00 67.88           H  
ATOM    579 HD12 LEU A  35     -10.878   3.456  18.718  1.00 67.88           H  
ATOM    580 HD13 LEU A  35     -11.590   1.896  18.315  1.00 67.88           H  
ATOM    581  CD2 LEU A  35     -10.844   1.694  15.763  1.00 67.88           C  
ATOM    582 HD21 LEU A  35     -10.141   1.542  14.944  1.00 67.88           H  
ATOM    583 HD22 LEU A  35     -11.769   2.110  15.365  1.00 67.88           H  
ATOM    584 HD23 LEU A  35     -11.065   0.733  16.230  1.00 67.88           H  
ATOM    585  N   LEU A  36      -8.106   4.138  19.101  1.00 64.16           N  
ATOM    586  H   LEU A  36      -9.011   4.340  19.500  1.00 64.16           H  
ATOM    587  CA  LEU A  36      -7.170   3.388  19.933  1.00 64.16           C  
ATOM    588  HA  LEU A  36      -6.199   3.321  19.442  1.00 64.16           H  
ATOM    589  C   LEU A  36      -7.710   1.977  20.111  1.00 64.16           C  
ATOM    590  CB  LEU A  36      -6.991   4.075  21.298  1.00 64.16           C  
ATOM    591  HB2 LEU A  36      -7.957   4.114  21.802  1.00 64.16           H  
ATOM    592  HB3 LEU A  36      -6.326   3.463  21.907  1.00 64.16           H  
ATOM    593  O   LEU A  36      -8.777   1.801  20.695  1.00 64.16           O  
ATOM    594  CG  LEU A  36      -6.430   5.498  21.221  1.00 64.16           C  
ATOM    595  HG  LEU A  36      -7.111   6.137  20.659  1.00 64.16           H  
ATOM    596  CD1 LEU A  36      -6.287   6.088  22.623  1.00 64.16           C  
ATOM    597 HD11 LEU A  36      -5.691   5.438  23.263  1.00 64.16           H  
ATOM    598 HD12 LEU A  36      -5.841   7.081  22.571  1.00 64.16           H  
ATOM    599 HD13 LEU A  36      -7.278   6.186  23.065  1.00 64.16           H  
ATOM    600  CD2 LEU A  36      -5.077   5.517  20.535  1.00 64.16           C  
ATOM    601 HD21 LEU A  36      -5.215   5.358  19.466  1.00 64.16           H  
ATOM    602 HD22 LEU A  36      -4.633   6.502  20.682  1.00 64.16           H  
ATOM    603 HD23 LEU A  36      -4.419   4.740  20.924  1.00 64.16           H  
ATOM    604  N   VAL A  37      -6.974   0.983  19.625  1.00 67.43           N  
ATOM    605  H   VAL A  37      -6.113   1.207  19.146  1.00 67.43           H  
ATOM    606  CA  VAL A  37      -7.343  -0.428  19.794  1.00 67.43           C  
ATOM    607  HA  VAL A  37      -8.361  -0.491  20.180  1.00 67.43           H  
ATOM    608  C   VAL A  37      -6.420  -1.065  20.815  1.00 67.43           C  
ATOM    609  CB  VAL A  37      -7.327  -1.190  18.461  1.00 67.43           C  
ATOM    610  HB  VAL A  37      -6.315  -1.203  18.057  1.00 67.43           H  
ATOM    611  O   VAL A  37      -5.201  -0.915  20.717  1.00 67.43           O  
ATOM    612  CG1 VAL A  37      -7.811  -2.636  18.640  1.00 67.43           C  
ATOM    613 HG11 VAL A  37      -7.120  -3.194  19.271  1.00 67.43           H  
ATOM    614 HG12 VAL A  37      -8.803  -2.648  19.093  1.00 67.43           H  
ATOM    615 HG13 VAL A  37      -7.861  -3.134  17.672  1.00 67.43           H  
ATOM    616  CG2 VAL A  37      -8.246  -0.486  17.463  1.00 67.43           C  
ATOM    617 HG21 VAL A  37      -8.261  -1.041  16.525  1.00 67.43           H  
ATOM    618 HG22 VAL A  37      -9.258  -0.413  17.862  1.00 67.43           H  
ATOM    619 HG23 VAL A  37      -7.862   0.511  17.246  1.00 67.43           H  
ATOM    620  N   TYR A  38      -7.002  -1.787  21.773  1.00 57.65           N  
ATOM    621  H   TYR A  38      -8.007  -1.887  21.761  1.00 57.65           H  
ATOM    622  CA  TYR A  38      -6.273  -2.552  22.779  1.00 57.65           C  
ATOM    623  HA  TYR A  38      -5.218  -2.281  22.752  1.00 57.65           H  
ATOM    624  C   TYR A  38      -6.403  -4.045  22.478  1.00 57.65           C  
ATOM    625  CB  TYR A  38      -6.797  -2.218  24.182  1.00 57.65           C  
ATOM    626  HB2 TYR A  38      -7.868  -2.418  24.221  1.00 57.65           H  
ATOM    627  HB3 TYR A  38      -6.318  -2.884  24.900  1.00 57.65           H  
ATOM    628  O   TYR A  38      -7.480  -4.615  22.610  1.00 57.65           O  
ATOM    629  CG  TYR A  38      -6.540  -0.789  24.615  1.00 57.65           C  
ATOM    630  CD1 TYR A  38      -5.300  -0.438  25.186  1.00 57.65           C  
ATOM    631  HD1 TYR A  38      -4.533  -1.188  25.309  1.00 57.65           H  
ATOM    632  CD2 TYR A  38      -7.532   0.193  24.429  1.00 57.65           C  
ATOM    633  HD2 TYR A  38      -8.478  -0.072  23.981  1.00 57.65           H  
ATOM    634  CE1 TYR A  38      -5.052   0.892  25.576  1.00 57.65           C  
ATOM    635  HE1 TYR A  38      -4.096   1.162  26.000  1.00 57.65           H  
ATOM    636  CE2 TYR A  38      -7.287   1.525  24.815  1.00 57.65           C  
ATOM    637  HE2 TYR A  38      -8.040   2.284  24.666  1.00 57.65           H  
ATOM    638  OH  TYR A  38      -5.804   3.162  25.751  1.00 57.65           O  
ATOM    639  HH  TYR A  38      -4.916   3.263  26.101  1.00 57.65           H  
ATOM    640  CZ  TYR A  38      -6.049   1.875  25.391  1.00 57.65           C  
ATOM    641  N   SER A  39      -5.303  -4.706  22.121  1.00 56.88           N  
ATOM    642  H   SER A  39      -4.451  -4.179  21.993  1.00 56.88           H  
ATOM    643  CA  SER A  39      -5.270  -6.168  21.977  1.00 56.88           C  
ATOM    644  HA  SER A  39      -6.224  -6.591  22.293  1.00 56.88           H  
ATOM    645  C   SER A  39      -4.182  -6.749  22.868  1.00 56.88           C  
ATOM    646  CB  SER A  39      -5.073  -6.577  20.509  1.00 56.88           C  
ATOM    647  HB2 SER A  39      -5.786  -6.043  19.880  1.00 56.88           H  
ATOM    648  HB3 SER A  39      -5.271  -7.645  20.416  1.00 56.88           H  
ATOM    649  O   SER A  39      -3.011  -6.449  22.647  1.00 56.88           O  
ATOM    650  OG  SER A  39      -3.754  -6.323  20.057  1.00 56.88           O  
ATOM    651  HG  SER A  39      -3.205  -6.191  20.833  1.00 56.88           H  
ATOM    652  N   ASN A  40      -4.530  -7.581  23.856  1.00 55.89           N  
ATOM    653  H   ASN A  40      -5.508  -7.806  23.969  1.00 55.89           H  
ATOM    654  CA  ASN A  40      -3.564  -8.294  24.710  1.00 55.89           C  
ATOM    655  HA  ASN A  40      -4.091  -8.610  25.610  1.00 55.89           H  
ATOM    656  C   ASN A  40      -2.395  -7.406  25.206  1.00 55.89           C  
ATOM    657  CB  ASN A  40      -3.095  -9.571  23.981  1.00 55.89           C  
ATOM    658  HB2 ASN A  40      -2.628  -9.293  23.036  1.00 55.89           H  
ATOM    659  HB3 ASN A  40      -2.348 -10.081  24.589  1.00 55.89           H  
ATOM    660  O   ASN A  40      -1.234  -7.782  25.079  1.00 55.89           O  
ATOM    661  CG  ASN A  40      -4.217 -10.559  23.727  1.00 55.89           C  
ATOM    662  ND2 ASN A  40      -4.119 -11.355  22.689  1.00 55.89           N  
ATOM    663 HD21 ASN A  40      -3.318 -11.313  22.075  1.00 55.89           H  
ATOM    664 HD22 ASN A  40      -4.891 -11.990  22.545  1.00 55.89           H  
ATOM    665  OD1 ASN A  40      -5.192 -10.631  24.452  1.00 55.89           O  
ATOM    666  N   ALA A  41      -2.718  -6.221  25.743  1.00 63.54           N  
ATOM    667  H   ALA A  41      -3.702  -5.999  25.784  1.00 63.54           H  
ATOM    668  CA  ALA A  41      -1.790  -5.173  26.211  1.00 63.54           C  
ATOM    669  HA  ALA A  41      -2.415  -4.441  26.721  1.00 63.54           H  
ATOM    670  C   ALA A  41      -1.047  -4.346  25.137  1.00 63.54           C  
ATOM    671  CB  ALA A  41      -0.847  -5.735  27.288  1.00 63.54           C  
ATOM    672  HB1 ALA A  41      -0.089  -6.374  26.836  1.00 63.54           H  
ATOM    673  HB2 ALA A  41      -1.413  -6.305  28.025  1.00 63.54           H  
ATOM    674  HB3 ALA A  41      -0.342  -4.911  27.792  1.00 63.54           H  
ATOM    675  O   ALA A  41      -0.284  -3.448  25.485  1.00 63.54           O  
ATOM    676  N   TYR A  42      -1.294  -4.581  23.849  1.00 66.75           N  
ATOM    677  H   TYR A  42      -1.906  -5.346  23.602  1.00 66.75           H  
ATOM    678  CA  TYR A  42      -0.776  -3.760  22.755  1.00 66.75           C  
ATOM    679  HA  TYR A  42       0.151  -3.288  23.079  1.00 66.75           H  
ATOM    680  C   TYR A  42      -1.773  -2.655  22.382  1.00 66.75           C  
ATOM    681  CB  TYR A  42      -0.441  -4.668  21.568  1.00 66.75           C  
ATOM    682  HB2 TYR A  42      -1.363  -5.000  21.092  1.00 66.75           H  
ATOM    683  HB3 TYR A  42       0.078  -5.554  21.933  1.00 66.75           H  
ATOM    684  O   TYR A  42      -2.962  -2.937  22.221  1.00 66.75           O  
ATOM    685  CG  TYR A  42       0.445  -4.001  20.542  1.00 66.75           C  
ATOM    686  CD1 TYR A  42      -0.111  -3.483  19.363  1.00 66.75           C  
ATOM    687  HD1 TYR A  42      -1.171  -3.582  19.176  1.00 66.75           H  
ATOM    688  CD2 TYR A  42       1.830  -3.891  20.774  1.00 66.75           C  
ATOM    689  HD2 TYR A  42       2.258  -4.293  21.680  1.00 66.75           H  
ATOM    690  CE1 TYR A  42       0.720  -2.842  18.426  1.00 66.75           C  
ATOM    691  HE1 TYR A  42       0.323  -2.436  17.507  1.00 66.75           H  
ATOM    692  CE2 TYR A  42       2.661  -3.255  19.829  1.00 66.75           C  
ATOM    693  HE2 TYR A  42       3.723  -3.166  20.007  1.00 66.75           H  
ATOM    694  OH  TYR A  42       2.877  -2.083  17.734  1.00 66.75           O  
ATOM    695  HH  TYR A  42       3.813  -2.102  17.946  1.00 66.75           H  
ATOM    696  CZ  TYR A  42       2.101  -2.719  18.650  1.00 66.75           C  
ATOM    697  N   GLN A  43      -1.294  -1.414  22.249  1.00 72.75           N  
ATOM    698  H   GLN A  43      -0.299  -1.272  22.342  1.00 72.75           H  
ATOM    699  CA  GLN A  43      -2.096  -0.254  21.856  1.00 72.75           C  
ATOM    700  HA  GLN A  43      -3.151  -0.525  21.875  1.00 72.75           H  
ATOM    701  C   GLN A  43      -1.725   0.172  20.435  1.00 72.75           C  
ATOM    702  CB  GLN A  43      -1.901   0.889  22.867  1.00 72.75           C  
ATOM    703  HB2 GLN A  43      -0.856   1.198  22.865  1.00 72.75           H  
ATOM    704  HB3 GLN A  43      -2.147   0.517  23.862  1.00 72.75           H  
ATOM    705  O   GLN A  43      -0.579   0.541  20.183  1.00 72.75           O  
ATOM    706  CG  GLN A  43      -2.792   2.109  22.565  1.00 72.75           C  
ATOM    707  HG2 GLN A  43      -3.837   1.798  22.570  1.00 72.75           H  
ATOM    708  HG3 GLN A  43      -2.556   2.500  21.575  1.00 72.75           H  
ATOM    709  CD  GLN A  43      -2.619   3.241  23.575  1.00 72.75           C  
ATOM    710  NE2 GLN A  43      -3.308   4.346  23.407  1.00 72.75           N  
ATOM    711 HE21 GLN A  43      -3.947   4.444  22.631  1.00 72.75           H  
ATOM    712 HE22 GLN A  43      -3.170   5.066  24.102  1.00 72.75           H  
ATOM    713  OE1 GLN A  43      -1.880   3.175  24.542  1.00 72.75           O  
ATOM    714  N   ILE A  44      -2.702   0.167  19.527  1.00 81.51           N  
ATOM    715  H   ILE A  44      -3.615  -0.160  19.807  1.00 81.51           H  
ATOM    716  CA  ILE A  44      -2.521   0.641  18.148  1.00 81.51           C  
ATOM    717  HA  ILE A  44      -1.460   0.831  17.986  1.00 81.51           H  
ATOM    718  C   ILE A  44      -3.267   1.953  17.979  1.00 81.51           C  
ATOM    719  CB  ILE A  44      -2.961  -0.388  17.079  1.00 81.51           C  
ATOM    720  HB  ILE A  44      -4.043  -0.345  16.953  1.00 81.51           H  
ATOM    721  O   ILE A  44      -4.458   2.029  18.279  1.00 81.51           O  
ATOM    722  CG1 ILE A  44      -2.589  -1.814  17.518  1.00 81.51           C  
ATOM    723 HG12 ILE A  44      -3.249  -2.107  18.335  1.00 81.51           H  
ATOM    724 HG13 ILE A  44      -1.573  -1.767  17.910  1.00 81.51           H  
ATOM    725  CG2 ILE A  44      -2.294  -0.010  15.742  1.00 81.51           C  
ATOM    726 HG21 ILE A  44      -1.211  -0.110  15.821  1.00 81.51           H  
ATOM    727 HG22 ILE A  44      -2.537   1.015  15.463  1.00 81.51           H  
ATOM    728 HG23 ILE A  44      -2.643  -0.666  14.945  1.00 81.51           H  
ATOM    729  CD1 ILE A  44      -2.670  -2.916  16.456  1.00 81.51           C  
ATOM    730 HD11 ILE A  44      -2.488  -3.884  16.923  1.00 81.51           H  
ATOM    731 HD12 ILE A  44      -3.662  -2.922  16.002  1.00 81.51           H  
ATOM    732 HD13 ILE A  44      -1.916  -2.760  15.685  1.00 81.51           H  
ATOM    733  N   ASN A  45      -2.570   2.978  17.490  1.00 81.10           N  
ATOM    734  H   ASN A  45      -1.614   2.816  17.207  1.00 81.10           H  
ATOM    735  CA  ASN A  45      -3.218   4.202  17.046  1.00 81.10           C  
ATOM    736  HA  ASN A  45      -4.138   4.354  17.611  1.00 81.10           H  
ATOM    737  C   ASN A  45      -3.581   4.058  15.566  1.00 81.10           C  
ATOM    738  CB  ASN A  45      -2.317   5.421  17.262  1.00 81.10           C  
ATOM    739  HB2 ASN A  45      -1.479   5.391  16.567  1.00 81.10           H  
ATOM    740  HB3 ASN A  45      -2.933   6.294  17.043  1.00 81.10           H  
ATOM    741  O   ASN A  45      -2.698   3.887  14.728  1.00 81.10           O  
ATOM    742  CG  ASN A  45      -1.803   5.634  18.662  1.00 81.10           C  
ATOM    743  ND2 ASN A  45      -0.536   5.434  18.915  1.00 81.10           N  
ATOM    744 HD21 ASN A  45      -0.227   5.535  19.871  1.00 81.10           H  
ATOM    745 HD22 ASN A  45       0.074   5.091  18.187  1.00 81.10           H  
ATOM    746  OD1 ASN A  45      -2.511   6.073  19.544  1.00 81.10           O  
ATOM    747  N   LEU A  46      -4.868   4.142  15.253  1.00 87.97           N  
ATOM    748  H   LEU A  46      -5.542   4.247  15.998  1.00 87.97           H  
ATOM    749  CA  LEU A  46      -5.400   3.999  13.904  1.00 87.97           C  
ATOM    750  HA  LEU A  46      -4.600   3.726  13.215  1.00 87.97           H  
ATOM    751  C   LEU A  46      -5.990   5.317  13.426  1.00 87.97           C  
ATOM    752  CB  LEU A  46      -6.462   2.892  13.886  1.00 87.97           C  
ATOM    753  HB2 LEU A  46      -7.281   3.201  14.536  1.00 87.97           H  
ATOM    754  HB3 LEU A  46      -6.855   2.803  12.874  1.00 87.97           H  
ATOM    755  O   LEU A  46      -6.675   6.005  14.186  1.00 87.97           O  
ATOM    756  CG  LEU A  46      -5.976   1.516  14.363  1.00 87.97           C  
ATOM    757  HG  LEU A  46      -5.663   1.571  15.406  1.00 87.97           H  
ATOM    758  CD1 LEU A  46      -7.120   0.512  14.262  1.00 87.97           C  
ATOM    759 HD11 LEU A  46      -7.954   0.849  14.877  1.00 87.97           H  
ATOM    760 HD12 LEU A  46      -7.452   0.432  13.226  1.00 87.97           H  
ATOM    761 HD13 LEU A  46      -6.787  -0.465  14.612  1.00 87.97           H  
ATOM    762  CD2 LEU A  46      -4.814   1.000  13.524  1.00 87.97           C  
ATOM    763 HD21 LEU A  46      -3.946   1.646  13.660  1.00 87.97           H  
ATOM    764 HD22 LEU A  46      -4.553  -0.006  13.850  1.00 87.97           H  
ATOM    765 HD23 LEU A  46      -5.082   0.982  12.467  1.00 87.97           H  
ATOM    766  N   LEU A  47      -5.725   5.651  12.167  1.00 87.68           N  
ATOM    767  H   LEU A  47      -5.178   5.019  11.601  1.00 87.68           H  
ATOM    768  CA  LEU A  47      -6.397   6.740  11.478  1.00 87.68           C  
ATOM    769  HA  LEU A  47      -6.796   7.434  12.218  1.00 87.68           H  
ATOM    770  C   LEU A  47      -7.560   6.156  10.683  1.00 87.68           C  
ATOM    771  CB  LEU A  47      -5.397   7.486  10.583  1.00 87.68           C  
ATOM    772  HB2 LEU A  47      -4.531   7.789  11.171  1.00 87.68           H  
ATOM    773  HB3 LEU A  47      -5.047   6.801   9.811  1.00 87.68           H  
ATOM    774  O   LEU A  47      -7.380   5.212   9.916  1.00 87.68           O  
ATOM    775  CG  LEU A  47      -6.020   8.728   9.920  1.00 87.68           C  
ATOM    776  HG  LEU A  47      -6.972   8.460   9.462  1.00 87.68           H  
ATOM    777  CD1 LEU A  47      -6.274   9.798  10.980  1.00 87.68           C  
ATOM    778 HD11 LEU A  47      -6.547  10.730  10.485  1.00 87.68           H  
ATOM    779 HD12 LEU A  47      -7.091   9.506  11.640  1.00 87.68           H  
ATOM    780 HD13 LEU A  47      -5.371   9.965  11.567  1.00 87.68           H  
ATOM    781  CD2 LEU A  47      -5.126   9.297   8.812  1.00 87.68           C  
ATOM    782 HD21 LEU A  47      -4.790  10.304   9.057  1.00 87.68           H  
ATOM    783 HD22 LEU A  47      -5.694   9.337   7.883  1.00 87.68           H  
ATOM    784 HD23 LEU A  47      -4.250   8.666   8.664  1.00 87.68           H  
ATOM    785  N   CYS A  48      -8.739   6.725  10.873  1.00 88.45           N  
ATOM    786  H   CYS A  48      -8.810   7.472  11.548  1.00 88.45           H  
ATOM    787  CA  CYS A  48      -9.976   6.238  10.299  1.00 88.45           C  
ATOM    788  HA  CYS A  48      -9.803   5.271   9.828  1.00 88.45           H  
ATOM    789  C   CYS A  48     -10.518   7.218   9.270  1.00 88.45           C  
ATOM    790  CB  CYS A  48     -10.974   6.045  11.433  1.00 88.45           C  
ATOM    791  HB2 CYS A  48     -11.970   5.941  11.002  1.00 88.45           H  
ATOM    792  HB3 CYS A  48     -10.983   6.936  12.061  1.00 88.45           H  
ATOM    793  O   CYS A  48     -10.789   8.354   9.635  1.00 88.45           O  
ATOM    794  SG  CYS A  48     -10.618   4.603  12.456  1.00 88.45           S  
ATOM    795  N   ASP A  49     -10.736   6.780   8.036  1.00 88.97           N  
ATOM    796  H   ASP A  49     -10.545   5.807   7.844  1.00 88.97           H  
ATOM    797  CA  ASP A  49     -11.550   7.505   7.059  1.00 88.97           C  
ATOM    798  HA  ASP A  49     -11.452   8.576   7.236  1.00 88.97           H  
ATOM    799  C   ASP A  49     -13.026   7.138   7.267  1.00 88.97           C  
ATOM    800  CB  ASP A  49     -11.001   7.259   5.651  1.00 88.97           C  
ATOM    801  HB2 ASP A  49     -10.776   6.201   5.516  1.00 88.97           H  
ATOM    802  HB3 ASP A  49     -10.052   7.790   5.582  1.00 88.97           H  
ATOM    803  O   ASP A  49     -13.439   5.970   7.203  1.00 88.97           O  
ATOM    804  CG  ASP A  49     -11.881   7.734   4.493  1.00 88.97           C  
ATOM    805  OD1 ASP A  49     -13.019   8.212   4.693  1.00 88.97           O  
ATOM    806  OD2 ASP A  49     -11.399   7.580   3.351  1.00 88.97           O  
ATOM    807  N   THR A  50     -13.809   8.165   7.595  1.00 85.95           N  
ATOM    808  H   THR A  50     -13.406   9.090   7.560  1.00 85.95           H  
ATOM    809  CA  THR A  50     -15.208   8.039   8.016  1.00 85.95           C  
ATOM    810  HA  THR A  50     -15.397   6.995   8.268  1.00 85.95           H  
ATOM    811  C   THR A  50     -16.217   8.371   6.919  1.00 85.95           C  
ATOM    812  CB  THR A  50     -15.486   8.846   9.292  1.00 85.95           C  
ATOM    813  HB  THR A  50     -16.524   8.673   9.574  1.00 85.95           H  
ATOM    814  O   THR A  50     -17.418   8.285   7.171  1.00 85.95           O  
ATOM    815  CG2 THR A  50     -14.606   8.409  10.465  1.00 85.95           C  
ATOM    816 HG21 THR A  50     -13.560   8.635  10.259  1.00 85.95           H  
ATOM    817 HG22 THR A  50     -14.915   8.938  11.366  1.00 85.95           H  
ATOM    818 HG23 THR A  50     -14.721   7.338  10.631  1.00 85.95           H  
ATOM    819  OG1 THR A  50     -15.296  10.233   9.126  1.00 85.95           O  
ATOM    820  HG1 THR A  50     -14.430  10.402   8.748  1.00 85.95           H  
ATOM    821  N   GLU A  51     -15.762   8.691   5.706  1.00 87.16           N  
ATOM    822  H   GLU A  51     -14.767   8.671   5.533  1.00 87.16           H  
ATOM    823  CA  GLU A  51     -16.626   9.212   4.640  1.00 87.16           C  
ATOM    824  HA  GLU A  51     -17.668   9.202   4.959  1.00 87.16           H  
ATOM    825  C   GLU A  51     -16.566   8.389   3.358  1.00 87.16           C  
ATOM    826  CB  GLU A  51     -16.250  10.664   4.335  1.00 87.16           C  
ATOM    827  HB2 GLU A  51     -15.191  10.723   4.085  1.00 87.16           H  
ATOM    828  HB3 GLU A  51     -16.833  11.001   3.478  1.00 87.16           H  
ATOM    829  O   GLU A  51     -17.614   8.091   2.775  1.00 87.16           O  
ATOM    830  CG  GLU A  51     -16.562  11.574   5.525  1.00 87.16           C  
ATOM    831  HG2 GLU A  51     -17.593  11.412   5.842  1.00 87.16           H  
ATOM    832  HG3 GLU A  51     -15.904  11.325   6.357  1.00 87.16           H  
ATOM    833  CD  GLU A  51     -16.361  13.032   5.137  1.00 87.16           C  
ATOM    834  OE1 GLU A  51     -17.296  13.836   5.317  1.00 87.16           O  
ATOM    835  OE2 GLU A  51     -15.241  13.342   4.707  1.00 87.16           O  
ATOM    836  N   THR A  52     -15.368   7.981   2.929  1.00 91.28           N  
ATOM    837  H   THR A  52     -14.544   8.235   3.455  1.00 91.28           H  
ATOM    838  CA  THR A  52     -15.197   7.273   1.655  1.00 91.28           C  
ATOM    839  HA  THR A  52     -15.525   7.932   0.851  1.00 91.28           H  
ATOM    840  C   THR A  52     -16.036   6.002   1.636  1.00 91.28           C  
ATOM    841  CB  THR A  52     -13.732   6.912   1.397  1.00 91.28           C  
ATOM    842  HB  THR A  52     -13.355   6.278   2.200  1.00 91.28           H  
ATOM    843  O   THR A  52     -15.881   5.143   2.500  1.00 91.28           O  
ATOM    844  CG2 THR A  52     -13.527   6.204   0.061  1.00 91.28           C  
ATOM    845 HG21 THR A  52     -12.457   6.124  -0.128  1.00 91.28           H  
ATOM    846 HG22 THR A  52     -13.958   5.204   0.093  1.00 91.28           H  
ATOM    847 HG23 THR A  52     -13.985   6.783  -0.741  1.00 91.28           H  
ATOM    848  OG1 THR A  52     -12.958   8.075   1.313  1.00 91.28           O  
ATOM    849  HG1 THR A  52     -12.505   8.152   2.156  1.00 91.28           H  
ATOM    850  N   ASP A  53     -16.917   5.859   0.642  1.00 91.31           N  
ATOM    851  H   ASP A  53     -17.032   6.626  -0.005  1.00 91.31           H  
ATOM    852  CA  ASP A  53     -17.753   4.661   0.465  1.00 91.31           C  
ATOM    853  HA  ASP A  53     -18.512   4.903  -0.279  1.00 91.31           H  
ATOM    854  C   ASP A  53     -18.532   4.262   1.742  1.00 91.31           C  
ATOM    855  CB  ASP A  53     -16.885   3.539  -0.131  1.00 91.31           C  
ATOM    856  HB2 ASP A  53     -16.139   3.229   0.602  1.00 91.31           H  
ATOM    857  HB3 ASP A  53     -16.356   3.923  -1.003  1.00 91.31           H  
ATOM    858  O   ASP A  53     -18.638   3.088   2.093  1.00 91.31           O  
ATOM    859  CG  ASP A  53     -17.705   2.326  -0.567  1.00 91.31           C  
ATOM    860  OD1 ASP A  53     -18.734   2.540  -1.242  1.00 91.31           O  
ATOM    861  OD2 ASP A  53     -17.259   1.198  -0.252  1.00 91.31           O  
ATOM    862  N   GLY A  54     -19.029   5.248   2.498  1.00 89.71           N  
ATOM    863  H   GLY A  54     -18.809   6.200   2.242  1.00 89.71           H  
ATOM    864  CA  GLY A  54     -19.744   5.021   3.762  1.00 89.71           C  
ATOM    865  HA2 GLY A  54     -20.340   4.112   3.684  1.00 89.71           H  
ATOM    866  HA3 GLY A  54     -20.419   5.860   3.931  1.00 89.71           H  
ATOM    867  C   GLY A  54     -18.847   4.895   5.001  1.00 89.71           C  
ATOM    868  O   GLY A  54     -19.354   4.614   6.088  1.00 89.71           O  
ATOM    869  N   GLY A  55     -17.538   5.119   4.858  1.00 89.64           N  
ATOM    870  H   GLY A  55     -17.184   5.283   3.926  1.00 89.64           H  
ATOM    871  CA  GLY A  55     -16.574   5.142   5.954  1.00 89.64           C  
ATOM    872  HA2 GLY A  55     -15.660   5.632   5.618  1.00 89.64           H  
ATOM    873  HA3 GLY A  55     -16.996   5.729   6.770  1.00 89.64           H  
ATOM    874  C   GLY A  55     -16.216   3.760   6.499  1.00 89.64           C  
ATOM    875  O   GLY A  55     -16.448   2.726   5.866  1.00 89.64           O  
ATOM    876  N   GLY A  56     -15.628   3.746   7.698  1.00 89.75           N  
ATOM    877  H   GLY A  56     -15.397   4.635   8.117  1.00 89.75           H  
ATOM    878  CA  GLY A  56     -15.203   2.517   8.376  1.00 89.75           C  
ATOM    879  HA2 GLY A  56     -15.900   1.714   8.135  1.00 89.75           H  
ATOM    880  HA3 GLY A  56     -15.244   2.678   9.453  1.00 89.75           H  
ATOM    881  C   GLY A  56     -13.798   2.044   7.988  1.00 89.75           C  
ATOM    882  O   GLY A  56     -13.405   0.936   8.351  1.00 89.75           O  
ATOM    883  N   TRP A  57     -13.050   2.862   7.249  1.00 94.01           N  
ATOM    884  H   TRP A  57     -13.399   3.786   7.040  1.00 94.01           H  
ATOM    885  CA  TRP A  57     -11.749   2.502   6.705  1.00 94.01           C  
ATOM    886  HA  TRP A  57     -11.723   1.434   6.487  1.00 94.01           H  
ATOM    887  C   TRP A  57     -10.621   2.837   7.671  1.00 94.01           C  
ATOM    888  CB  TRP A  57     -11.538   3.267   5.406  1.00 94.01           C  
ATOM    889  HB2 TRP A  57     -11.663   4.330   5.614  1.00 94.01           H  
ATOM    890  HB3 TRP A  57     -10.514   3.095   5.076  1.00 94.01           H  
ATOM    891  O   TRP A  57     -10.502   3.974   8.111  1.00 94.01           O  
ATOM    892  CG  TRP A  57     -12.450   2.909   4.288  1.00 94.01           C  
ATOM    893  CD1 TRP A  57     -13.515   3.631   3.884  1.00 94.01           C  
ATOM    894  HD1 TRP A  57     -13.834   4.569   4.313  1.00 94.01           H  
ATOM    895  CD2 TRP A  57     -12.400   1.742   3.419  1.00 94.01           C  
ATOM    896  CE2 TRP A  57     -13.514   1.795   2.530  1.00 94.01           C  
ATOM    897  CE3 TRP A  57     -11.525   0.643   3.300  1.00 94.01           C  
ATOM    898  HE3 TRP A  57     -10.666   0.585   3.952  1.00 94.01           H  
ATOM    899  NE1 TRP A  57     -14.153   2.970   2.858  1.00 94.01           N  
ATOM    900  HE1 TRP A  57     -15.000   3.330   2.442  1.00 94.01           H  
ATOM    901  CH2 TRP A  57     -12.894  -0.308   1.518  1.00 94.01           C  
ATOM    902  HH2 TRP A  57     -13.093  -1.104   0.815  1.00 94.01           H  
ATOM    903  CZ2 TRP A  57     -13.766   0.791   1.589  1.00 94.01           C  
ATOM    904  HZ2 TRP A  57     -14.635   0.845   0.950  1.00 94.01           H  
ATOM    905  CZ3 TRP A  57     -11.769  -0.376   2.362  1.00 94.01           C  
ATOM    906  HZ3 TRP A  57     -11.099  -1.220   2.295  1.00 94.01           H  
ATOM    907  N   ILE A  58      -9.739   1.879   7.931  1.00 93.56           N  
ATOM    908  H   ILE A  58      -9.909   0.965   7.535  1.00 93.56           H  
ATOM    909  CA  ILE A  58      -8.478   2.078   8.645  1.00 93.56           C  
ATOM    910  HA  ILE A  58      -8.569   2.925   9.325  1.00 93.56           H  
ATOM    911  C   ILE A  58      -7.395   2.382   7.613  1.00 93.56           C  
ATOM    912  CB  ILE A  58      -8.128   0.823   9.472  1.00 93.56           C  
ATOM    913  HB  ILE A  58      -8.081  -0.028   8.792  1.00 93.56           H  
ATOM    914  O   ILE A  58      -7.088   1.536   6.773  1.00 93.56           O  
ATOM    915  CG1 ILE A  58      -9.206   0.528  10.541  1.00 93.56           C  
ATOM    916 HG12 ILE A  58      -9.110   1.241  11.359  1.00 93.56           H  
ATOM    917 HG13 ILE A  58     -10.200   0.641  10.109  1.00 93.56           H  
ATOM    918  CG2 ILE A  58      -6.746   0.993  10.129  1.00 93.56           C  
ATOM    919 HG21 ILE A  58      -6.731   1.895  10.741  1.00 93.56           H  
ATOM    920 HG22 ILE A  58      -5.967   1.073   9.370  1.00 93.56           H  
ATOM    921 HG23 ILE A  58      -6.507   0.126  10.745  1.00 93.56           H  
ATOM    922  CD1 ILE A  58      -9.138  -0.899  11.102  1.00 93.56           C  
ATOM    923 HD11 ILE A  58      -9.941  -1.038  11.826  1.00 93.56           H  
ATOM    924 HD12 ILE A  58      -8.185  -1.082  11.598  1.00 93.56           H  
ATOM    925 HD13 ILE A  58      -9.266  -1.618  10.294  1.00 93.56           H  
ATOM    926  N   ILE A  59      -6.796   3.565   7.682  1.00 93.92           N  
ATOM    927  H   ILE A  59      -7.072   4.194   8.422  1.00 93.92           H  
ATOM    928  CA  ILE A  59      -5.666   3.957   6.837  1.00 93.92           C  
ATOM    929  HA  ILE A  59      -5.882   3.688   5.803  1.00 93.92           H  
ATOM    930  C   ILE A  59      -4.428   3.177   7.297  1.00 93.92           C  
ATOM    931  CB  ILE A  59      -5.439   5.484   6.905  1.00 93.92           C  
ATOM    932  HB  ILE A  59      -5.130   5.716   7.924  1.00 93.92           H  
ATOM    933  O   ILE A  59      -4.043   3.246   8.465  1.00 93.92           O  
ATOM    934  CG1 ILE A  59      -6.713   6.321   6.624  1.00 93.92           C  
ATOM    935 HG12 ILE A  59      -7.566   5.918   7.170  1.00 93.92           H  
ATOM    936 HG13 ILE A  59      -6.556   7.332   7.001  1.00 93.92           H  
ATOM    937  CG2 ILE A  59      -4.289   5.904   5.971  1.00 93.92           C  
ATOM    938 HG21 ILE A  59      -3.347   5.478   6.318  1.00 93.92           H  
ATOM    939 HG22 ILE A  59      -4.471   5.563   4.952  1.00 93.92           H  
ATOM    940 HG23 ILE A  59      -4.197   6.990   5.970  1.00 93.92           H  
ATOM    941  CD1 ILE A  59      -7.088   6.437   5.147  1.00 93.92           C  
ATOM    942 HD11 ILE A  59      -8.136   6.721   5.047  1.00 93.92           H  
ATOM    943 HD12 ILE A  59      -6.909   5.488   4.641  1.00 93.92           H  
ATOM    944 HD13 ILE A  59      -6.472   7.201   4.674  1.00 93.92           H  
ATOM    945  N   ILE A  60      -3.817   2.418   6.384  1.00 96.77           N  
ATOM    946  H   ILE A  60      -4.197   2.413   5.448  1.00 96.77           H  
ATOM    947  CA  ILE A  60      -2.607   1.621   6.655  1.00 96.77           C  
ATOM    948  HA  ILE A  60      -2.422   1.641   7.729  1.00 96.77           H  
ATOM    949  C   ILE A  60      -1.354   2.209   6.004  1.00 96.77           C  
ATOM    950  CB  ILE A  60      -2.796   0.138   6.274  1.00 96.77           C  
ATOM    951  HB  ILE A  60      -1.884  -0.380   6.572  1.00 96.77           H  
ATOM    952  O   ILE A  60      -0.235   1.953   6.452  1.00 96.77           O  
ATOM    953  CG1 ILE A  60      -2.998  -0.090   4.761  1.00 96.77           C  
ATOM    954 HG12 ILE A  60      -3.979   0.283   4.466  1.00 96.77           H  
ATOM    955 HG13 ILE A  60      -2.232   0.454   4.209  1.00 96.77           H  
ATOM    956  CG2 ILE A  60      -3.965  -0.462   7.070  1.00 96.77           C  
ATOM    957 HG21 ILE A  60      -4.909  -0.070   6.690  1.00 96.77           H  
ATOM    958 HG22 ILE A  60      -3.884  -0.193   8.124  1.00 96.77           H  
ATOM    959 HG23 ILE A  60      -3.962  -1.549   6.990  1.00 96.77           H  
ATOM    960  CD1 ILE A  60      -2.896  -1.558   4.332  1.00 96.77           C  
ATOM    961 HD11 ILE A  60      -1.909  -1.949   4.581  1.00 96.77           H  
ATOM    962 HD12 ILE A  60      -3.043  -1.629   3.254  1.00 96.77           H  
ATOM    963 HD13 ILE A  60      -3.658  -2.162   4.825  1.00 96.77           H  
ATOM    964  N   GLN A  61      -1.537   3.002   4.952  1.00 97.62           N  
ATOM    965  H   GLN A  61      -2.482   3.167   4.634  1.00 97.62           H  
ATOM    966  CA  GLN A  61      -0.485   3.747   4.279  1.00 97.62           C  
ATOM    967  HA  GLN A  61       0.293   3.984   5.004  1.00 97.62           H  
ATOM    968  C   GLN A  61      -1.069   5.045   3.738  1.00 97.62           C  
ATOM    969  CB  GLN A  61       0.118   2.889   3.159  1.00 97.62           C  
ATOM    970  HB2 GLN A  61      -0.644   2.661   2.413  1.00 97.62           H  
ATOM    971  HB3 GLN A  61       0.444   1.947   3.600  1.00 97.62           H  
ATOM    972  O   GLN A  61      -2.199   5.057   3.247  1.00 97.62           O  
ATOM    973  CG  GLN A  61       1.317   3.531   2.447  1.00 97.62           C  
ATOM    974  HG2 GLN A  61       1.868   4.181   3.127  1.00 97.62           H  
ATOM    975  HG3 GLN A  61       1.989   2.730   2.137  1.00 97.62           H  
ATOM    976  CD  GLN A  61       0.992   4.286   1.167  1.00 97.62           C  
ATOM    977  NE2 GLN A  61       1.983   4.447   0.322  1.00 97.62           N  
ATOM    978 HE21 GLN A  61       1.771   4.891  -0.560  1.00 97.62           H  
ATOM    979 HE22 GLN A  61       2.862   3.980   0.495  1.00 97.62           H  
ATOM    980  OE1 GLN A  61      -0.111   4.719   0.892  1.00 97.62           O  
ATOM    981  N   ARG A  62      -0.291   6.125   3.811  1.00 95.59           N  
ATOM    982  H   ARG A  62       0.597   6.042   4.285  1.00 95.59           H  
ATOM    983  CA  ARG A  62      -0.658   7.414   3.222  1.00 95.59           C  
ATOM    984  HA  ARG A  62      -1.308   7.232   2.367  1.00 95.59           H  
ATOM    985  C   ARG A  62       0.571   8.154   2.720  1.00 95.59           C  
ATOM    986  CB  ARG A  62      -1.447   8.215   4.268  1.00 95.59           C  
ATOM    987  HB2 ARG A  62      -2.320   7.628   4.553  1.00 95.59           H  
ATOM    988  HB3 ARG A  62      -0.829   8.367   5.153  1.00 95.59           H  
ATOM    989  O   ARG A  62       1.580   8.213   3.424  1.00 95.59           O  
ATOM    990  CG  ARG A  62      -1.919   9.578   3.754  1.00 95.59           C  
ATOM    991  HG2 ARG A  62      -2.363   9.476   2.763  1.00 95.59           H  
ATOM    992  HG3 ARG A  62      -1.060  10.246   3.689  1.00 95.59           H  
ATOM    993  CD  ARG A  62      -2.954  10.166   4.717  1.00 95.59           C  
ATOM    994  HD2 ARG A  62      -2.502  10.272   5.703  1.00 95.59           H  
ATOM    995  HD3 ARG A  62      -3.796   9.477   4.784  1.00 95.59           H  
ATOM    996  NE  ARG A  62      -3.439  11.475   4.252  1.00 95.59           N  
ATOM    997  HE  ARG A  62      -3.176  11.762   3.321  1.00 95.59           H  
ATOM    998  NH1 ARG A  62      -4.952  11.834   5.935  1.00 95.59           N  
ATOM    999 HH11 ARG A  62      -4.876  10.847   6.136  1.00 95.59           H  
ATOM   1000 HH12 ARG A  62      -5.780  12.322   6.245  1.00 95.59           H  
ATOM   1001  NH2 ARG A  62      -4.596  13.422   4.407  1.00 95.59           N  
ATOM   1002 HH21 ARG A  62      -4.019  13.794   3.667  1.00 95.59           H  
ATOM   1003 HH22 ARG A  62      -5.190  14.042   4.940  1.00 95.59           H  
ATOM   1004  CZ  ARG A  62      -4.335  12.229   4.857  1.00 95.59           C  
ATOM   1005  N   ARG A  63       0.468   8.748   1.530  1.00 94.98           N  
ATOM   1006  H   ARG A  63      -0.375   8.558   1.007  1.00 94.98           H  
ATOM   1007  CA  ARG A  63       1.456   9.645   0.910  1.00 94.98           C  
ATOM   1008  HA  ARG A  63       2.160   9.999   1.663  1.00 94.98           H  
ATOM   1009  C   ARG A  63       0.745  10.846   0.301  1.00 94.98           C  
ATOM   1010  CB  ARG A  63       2.230   8.932  -0.206  1.00 94.98           C  
ATOM   1011  HB2 ARG A  63       1.555   8.756  -1.043  1.00 94.98           H  
ATOM   1012  HB3 ARG A  63       3.021   9.599  -0.548  1.00 94.98           H  
ATOM   1013  O   ARG A  63      -0.038  10.681  -0.625  1.00 94.98           O  
ATOM   1014  CG  ARG A  63       2.864   7.599   0.161  1.00 94.98           C  
ATOM   1015  HG2 ARG A  63       3.258   7.144  -0.748  1.00 94.98           H  
ATOM   1016  HG3 ARG A  63       2.091   6.944   0.564  1.00 94.98           H  
ATOM   1017  CD  ARG A  63       3.982   7.730   1.188  1.00 94.98           C  
ATOM   1018  HD2 ARG A  63       3.568   8.062   2.140  1.00 94.98           H  
ATOM   1019  HD3 ARG A  63       4.402   6.734   1.331  1.00 94.98           H  
ATOM   1020  NE  ARG A  63       5.048   8.667   0.789  1.00 94.98           N  
ATOM   1021  HE  ARG A  63       5.050   9.564   1.253  1.00 94.98           H  
ATOM   1022  NH1 ARG A  63       6.057   7.283  -0.750  1.00 94.98           N  
ATOM   1023 HH11 ARG A  63       6.825   7.080  -1.374  1.00 94.98           H  
ATOM   1024 HH12 ARG A  63       5.263   6.662  -0.707  1.00 94.98           H  
ATOM   1025  NH2 ARG A  63       7.049   9.178  -0.158  1.00 94.98           N  
ATOM   1026 HH21 ARG A  63       7.815   8.862  -0.735  1.00 94.98           H  
ATOM   1027 HH22 ARG A  63       7.148   9.927   0.511  1.00 94.98           H  
ATOM   1028  CZ  ARG A  63       6.034   8.376  -0.037  1.00 94.98           C  
ATOM   1029  N   HIS A  64       1.009  12.043   0.799  1.00 91.94           N  
ATOM   1030  H   HIS A  64       1.661  12.087   1.569  1.00 91.94           H  
ATOM   1031  CA  HIS A  64       0.446  13.298   0.290  1.00 91.94           C  
ATOM   1032  HA  HIS A  64       0.361  13.234  -0.795  1.00 91.94           H  
ATOM   1033  C   HIS A  64       1.340  14.504   0.605  1.00 91.94           C  
ATOM   1034  CB  HIS A  64      -0.964  13.519   0.863  1.00 91.94           C  
ATOM   1035  HB2 HIS A  64      -1.398  14.389   0.370  1.00 91.94           H  
ATOM   1036  HB3 HIS A  64      -1.591  12.664   0.610  1.00 91.94           H  
ATOM   1037  O   HIS A  64       1.514  15.364  -0.258  1.00 91.94           O  
ATOM   1038  CG  HIS A  64      -1.026  13.734   2.356  1.00 91.94           C  
ATOM   1039  CD2 HIS A  64      -1.541  14.826   3.006  1.00 91.94           C  
ATOM   1040  HD2 HIS A  64      -1.950  15.713   2.546  1.00 91.94           H  
ATOM   1041  ND1 HIS A  64      -0.623  12.843   3.324  1.00 91.94           N  
ATOM   1042  HD1 HIS A  64      -0.035  12.033   3.183  1.00 91.94           H  
ATOM   1043  CE1 HIS A  64      -0.937  13.353   4.521  1.00 91.94           C  
ATOM   1044  HE1 HIS A  64      -0.782  12.854   5.466  1.00 91.94           H  
ATOM   1045  NE2 HIS A  64      -1.507  14.554   4.378  1.00 91.94           N  
ATOM   1046  N   LYS A  65       1.961  14.543   1.794  1.00 89.82           N  
ATOM   1047  H   LYS A  65       1.812  13.778   2.436  1.00 89.82           H  
ATOM   1048  CA  LYS A  65       2.875  15.619   2.224  1.00 89.82           C  
ATOM   1049  HA  LYS A  65       2.488  16.576   1.873  1.00 89.82           H  
ATOM   1050  C   LYS A  65       4.263  15.495   1.617  1.00 89.82           C  
ATOM   1051  CB  LYS A  65       2.974  15.662   3.757  1.00 89.82           C  
ATOM   1052  HB2 LYS A  65       3.788  16.325   4.050  1.00 89.82           H  
ATOM   1053  HB3 LYS A  65       3.167  14.666   4.153  1.00 89.82           H  
ATOM   1054  O   LYS A  65       4.936  16.506   1.434  1.00 89.82           O  
ATOM   1055  CG  LYS A  65       1.673  16.213   4.328  1.00 89.82           C  
ATOM   1056  HG2 LYS A  65       1.476  17.181   3.867  1.00 89.82           H  
ATOM   1057  HG3 LYS A  65       0.869  15.531   4.051  1.00 89.82           H  
ATOM   1058  CD  LYS A  65       1.673  16.382   5.849  1.00 89.82           C  
ATOM   1059  HD2 LYS A  65       1.786  15.412   6.334  1.00 89.82           H  
ATOM   1060  HD3 LYS A  65       2.471  17.058   6.156  1.00 89.82           H  
ATOM   1061  CE  LYS A  65       0.301  16.993   6.127  1.00 89.82           C  
ATOM   1062  HE2 LYS A  65       0.253  17.976   5.658  1.00 89.82           H  
ATOM   1063  HE3 LYS A  65      -0.460  16.401   5.618  1.00 89.82           H  
ATOM   1064  NZ  LYS A  65      -0.076  17.119   7.545  1.00 89.82           N  
ATOM   1065  HZ1 LYS A  65      -0.916  17.680   7.538  1.00 89.82           H  
ATOM   1066  HZ2 LYS A  65      -0.328  16.214   7.917  1.00 89.82           H  
ATOM   1067  HZ3 LYS A  65       0.641  17.588   8.079  1.00 89.82           H  
ATOM   1068  N   LYS A  66       4.663  14.278   1.229  1.00 91.51           N  
ATOM   1069  H   LYS A  66       4.094  13.495   1.516  1.00 91.51           H  
ATOM   1070  CA  LYS A  66       5.930  13.987   0.532  1.00 91.51           C  
ATOM   1071  HA  LYS A  66       5.943  12.909   0.373  1.00 91.51           H  
ATOM   1072  C   LYS A  66       7.171  14.289   1.382  1.00 91.51           C  
ATOM   1073  CB  LYS A  66       5.980  14.674  -0.855  1.00 91.51           C  
ATOM   1074  HB2 LYS A  66       6.288  15.712  -0.727  1.00 91.51           H  
ATOM   1075  HB3 LYS A  66       6.733  14.177  -1.467  1.00 91.51           H  
ATOM   1076  O   LYS A  66       8.263  14.436   0.837  1.00 91.51           O  
ATOM   1077  CG  LYS A  66       4.633  14.663  -1.589  1.00 91.51           C  
ATOM   1078  HG2 LYS A  66       4.237  13.647  -1.609  1.00 91.51           H  
ATOM   1079  HG3 LYS A  66       3.933  15.283  -1.029  1.00 91.51           H  
ATOM   1080  CD  LYS A  66       4.674  15.238  -3.004  1.00 91.51           C  
ATOM   1081  HD2 LYS A  66       5.354  14.662  -3.631  1.00 91.51           H  
ATOM   1082  HD3 LYS A  66       4.986  16.281  -2.960  1.00 91.51           H  
ATOM   1083  CE  LYS A  66       3.233  15.127  -3.515  1.00 91.51           C  
ATOM   1084  HE2 LYS A  66       2.570  15.552  -2.761  1.00 91.51           H  
ATOM   1085  HE3 LYS A  66       2.970  14.072  -3.593  1.00 91.51           H  
ATOM   1086  NZ  LYS A  66       3.003  15.808  -4.806  1.00 91.51           N  
ATOM   1087  HZ1 LYS A  66       2.018  15.733  -5.013  1.00 91.51           H  
ATOM   1088  HZ2 LYS A  66       3.232  16.789  -4.726  1.00 91.51           H  
ATOM   1089  HZ3 LYS A  66       3.531  15.367  -5.545  1.00 91.51           H  
ATOM   1090  N   ASP A  67       7.012  14.357   2.699  1.00 89.68           N  
ATOM   1091  H   ASP A  67       6.087  14.214   3.078  1.00 89.68           H  
ATOM   1092  CA  ASP A  67       8.023  14.771   3.679  1.00 89.68           C  
ATOM   1093  HA  ASP A  67       8.855  15.238   3.153  1.00 89.68           H  
ATOM   1094  C   ASP A  67       8.614  13.601   4.486  1.00 89.68           C  
ATOM   1095  CB  ASP A  67       7.406  15.841   4.598  1.00 89.68           C  
ATOM   1096  HB2 ASP A  67       8.180  16.202   5.275  1.00 89.68           H  
ATOM   1097  HB3 ASP A  67       7.087  16.684   3.984  1.00 89.68           H  
ATOM   1098  O   ASP A  67       9.667  13.742   5.110  1.00 89.68           O  
ATOM   1099  CG  ASP A  67       6.203  15.362   5.429  1.00 89.68           C  
ATOM   1100  OD1 ASP A  67       5.632  14.293   5.102  1.00 89.68           O  
ATOM   1101  OD2 ASP A  67       5.833  16.088   6.376  1.00 89.68           O  
ATOM   1102  N   VAL A  68       7.994  12.420   4.435  1.00 95.34           N  
ATOM   1103  H   VAL A  68       7.079  12.405   4.008  1.00 95.34           H  
ATOM   1104  CA  VAL A  68       8.498  11.206   5.089  1.00 95.34           C  
ATOM   1105  HA  VAL A  68       9.223  11.506   5.845  1.00 95.34           H  
ATOM   1106  C   VAL A  68       9.228  10.309   4.090  1.00 95.34           C  
ATOM   1107  CB  VAL A  68       7.374  10.474   5.844  1.00 95.34           C  
ATOM   1108  HB  VAL A  68       6.576  10.223   5.145  1.00 95.34           H  
ATOM   1109  O   VAL A  68       8.702   9.946   3.035  1.00 95.34           O  
ATOM   1110  CG1 VAL A  68       7.853   9.172   6.501  1.00 95.34           C  
ATOM   1111 HG11 VAL A  68       7.021   8.723   7.044  1.00 95.34           H  
ATOM   1112 HG12 VAL A  68       8.670   9.372   7.194  1.00 95.34           H  
ATOM   1113 HG13 VAL A  68       8.172   8.458   5.741  1.00 95.34           H  
ATOM   1114  CG2 VAL A  68       6.832  11.377   6.961  1.00 95.34           C  
ATOM   1115 HG21 VAL A  68       7.640  11.705   7.615  1.00 95.34           H  
ATOM   1116 HG22 VAL A  68       6.088  10.845   7.554  1.00 95.34           H  
ATOM   1117 HG23 VAL A  68       6.350  12.257   6.535  1.00 95.34           H  
ATOM   1118  N   SER A  69      10.456   9.914   4.447  1.00 96.23           N  
ATOM   1119  H   SER A  69      10.847  10.303   5.293  1.00 96.23           H  
ATOM   1120  CA  SER A  69      11.217   8.903   3.705  1.00 96.23           C  
ATOM   1121  HA  SER A  69      11.134   9.127   2.642  1.00 96.23           H  
ATOM   1122  C   SER A  69      10.667   7.500   3.957  1.00 96.23           C  
ATOM   1123  CB  SER A  69      12.704   8.919   4.065  1.00 96.23           C  
ATOM   1124  HB2 SER A  69      13.116   9.914   3.899  1.00 96.23           H  
ATOM   1125  HB3 SER A  69      12.833   8.642   5.112  1.00 96.23           H  
ATOM   1126  O   SER A  69      10.537   7.086   5.112  1.00 96.23           O  
ATOM   1127  OG  SER A  69      13.368   7.982   3.236  1.00 96.23           O  
ATOM   1128  HG  SER A  69      14.119   7.605   3.701  1.00 96.23           H  
ATOM   1129  N   PHE A  70      10.428   6.773   2.864  1.00 97.76           N  
ATOM   1130  H   PHE A  70      10.564   7.222   1.970  1.00 97.76           H  
ATOM   1131  CA  PHE A  70      10.050   5.357   2.832  1.00 97.76           C  
ATOM   1132  HA  PHE A  70       9.685   5.062   3.816  1.00 97.76           H  
ATOM   1133  C   PHE A  70      11.250   4.432   2.541  1.00 97.76           C  
ATOM   1134  CB  PHE A  70       8.889   5.181   1.838  1.00 97.76           C  
ATOM   1135  HB2 PHE A  70       8.871   4.151   1.481  1.00 97.76           H  
ATOM   1136  HB3 PHE A  70       9.059   5.812   0.965  1.00 97.76           H  
ATOM   1137  O   PHE A  70      11.093   3.212   2.512  1.00 97.76           O  
ATOM   1138  CG  PHE A  70       7.529   5.507   2.430  1.00 97.76           C  
ATOM   1139  CD1 PHE A  70       6.587   4.487   2.658  1.00 97.76           C  
ATOM   1140  HD1 PHE A  70       6.816   3.465   2.396  1.00 97.76           H  
ATOM   1141  CD2 PHE A  70       7.219   6.825   2.810  1.00 97.76           C  
ATOM   1142  HD2 PHE A  70       7.927   7.622   2.637  1.00 97.76           H  
ATOM   1143  CE1 PHE A  70       5.351   4.781   3.259  1.00 97.76           C  
ATOM   1144  HE1 PHE A  70       4.630   3.993   3.423  1.00 97.76           H  
ATOM   1145  CE2 PHE A  70       6.006   7.112   3.457  1.00 97.76           C  
ATOM   1146  HE2 PHE A  70       5.791   8.120   3.778  1.00 97.76           H  
ATOM   1147  CZ  PHE A  70       5.067   6.090   3.677  1.00 97.76           C  
ATOM   1148  HZ  PHE A  70       4.124   6.314   4.153  1.00 97.76           H  
ATOM   1149  N   ASP A  71      12.456   4.991   2.395  1.00 97.28           N  
ATOM   1150  H   ASP A  71      12.531   5.996   2.458  1.00 97.28           H  
ATOM   1151  CA  ASP A  71      13.718   4.241   2.399  1.00 97.28           C  
ATOM   1152  HA  ASP A  71      13.595   3.322   1.827  1.00 97.28           H  
ATOM   1153  C   ASP A  71      14.062   3.874   3.852  1.00 97.28           C  
ATOM   1154  CB  ASP A  71      14.812   5.086   1.717  1.00 97.28           C  
ATOM   1155  HB2 ASP A  71      14.420   5.474   0.778  1.00 97.28           H  
ATOM   1156  HB3 ASP A  71      15.059   5.944   2.342  1.00 97.28           H  
ATOM   1157  O   ASP A  71      14.677   4.660   4.576  1.00 97.28           O  
ATOM   1158  CG  ASP A  71      16.094   4.304   1.404  1.00 97.28           C  
ATOM   1159  OD1 ASP A  71      16.108   3.069   1.595  1.00 97.28           O  
ATOM   1160  OD2 ASP A  71      17.038   4.944   0.879  1.00 97.28           O  
ATOM   1161  N   ARG A  72      13.510   2.749   4.320  1.00 98.48           N  
ATOM   1162  H   ARG A  72      13.028   2.163   3.654  1.00 98.48           H  
ATOM   1163  CA  ARG A  72      13.454   2.353   5.737  1.00 98.48           C  
ATOM   1164  HA  ARG A  72      14.204   2.910   6.299  1.00 98.48           H  
ATOM   1165  C   ARG A  72      13.788   0.881   5.919  1.00 98.48           C  
ATOM   1166  CB  ARG A  72      12.057   2.643   6.318  1.00 98.48           C  
ATOM   1167  HB2 ARG A  72      12.001   2.250   7.333  1.00 98.48           H  
ATOM   1168  HB3 ARG A  72      11.307   2.118   5.727  1.00 98.48           H  
ATOM   1169  O   ARG A  72      13.551   0.070   5.027  1.00 98.48           O  
ATOM   1170  CG  ARG A  72      11.668   4.121   6.351  1.00 98.48           C  
ATOM   1171  HG2 ARG A  72      11.770   4.567   5.362  1.00 98.48           H  
ATOM   1172  HG3 ARG A  72      10.625   4.198   6.659  1.00 98.48           H  
ATOM   1173  CD  ARG A  72      12.528   4.876   7.355  1.00 98.48           C  
ATOM   1174  HD2 ARG A  72      12.411   4.382   8.319  1.00 98.48           H  
ATOM   1175  HD3 ARG A  72      13.576   4.839   7.056  1.00 98.48           H  
ATOM   1176  NE  ARG A  72      12.092   6.271   7.468  1.00 98.48           N  
ATOM   1177  HE  ARG A  72      11.447   6.593   6.761  1.00 98.48           H  
ATOM   1178  NH1 ARG A  72      13.312   6.753   9.359  1.00 98.48           N  
ATOM   1179 HH11 ARG A  72      13.528   5.774   9.483  1.00 98.48           H  
ATOM   1180 HH12 ARG A  72      13.569   7.373  10.114  1.00 98.48           H  
ATOM   1181  NH2 ARG A  72      12.025   8.320   8.411  1.00 98.48           N  
ATOM   1182 HH21 ARG A  72      11.311   8.557   7.736  1.00 98.48           H  
ATOM   1183 HH22 ARG A  72      12.298   8.958   9.145  1.00 98.48           H  
ATOM   1184  CZ  ARG A  72      12.486   7.101   8.410  1.00 98.48           C  
ATOM   1185  N   THR A  73      14.309   0.546   7.092  1.00 98.70           N  
ATOM   1186  H   THR A  73      14.403   1.273   7.787  1.00 98.70           H  
ATOM   1187  CA  THR A  73      14.704  -0.820   7.457  1.00 98.70           C  
ATOM   1188  HA  THR A  73      15.301  -1.229   6.642  1.00 98.70           H  
ATOM   1189  C   THR A  73      13.506  -1.748   7.664  1.00 98.70           C  
ATOM   1190  CB  THR A  73      15.571  -0.824   8.725  1.00 98.70           C  
ATOM   1191  HB  THR A  73      15.834  -1.851   8.976  1.00 98.70           H  
ATOM   1192  O   THR A  73      12.378  -1.296   7.880  1.00 98.70           O  
ATOM   1193  CG2 THR A  73      16.864  -0.028   8.554  1.00 98.70           C  
ATOM   1194 HG21 THR A  73      16.648   1.022   8.360  1.00 98.70           H  
ATOM   1195 HG22 THR A  73      17.460  -0.110   9.463  1.00 98.70           H  
ATOM   1196 HG23 THR A  73      17.434  -0.443   7.722  1.00 98.70           H  
ATOM   1197  OG1 THR A  73      14.858  -0.283   9.816  1.00 98.70           O  
ATOM   1198  HG1 THR A  73      14.748   0.653   9.632  1.00 98.70           H  
ATOM   1199  N   TRP A  74      13.754  -3.060   7.682  1.00 98.80           N  
ATOM   1200  H   TRP A  74      14.680  -3.366   7.421  1.00 98.80           H  
ATOM   1201  CA  TRP A  74      12.753  -4.080   8.005  1.00 98.80           C  
ATOM   1202  HA  TRP A  74      11.986  -4.112   7.231  1.00 98.80           H  
ATOM   1203  C   TRP A  74      12.064  -3.795   9.333  1.00 98.80           C  
ATOM   1204  CB  TRP A  74      13.421  -5.454   8.095  1.00 98.80           C  
ATOM   1205  HB2 TRP A  74      13.855  -5.699   7.126  1.00 98.80           H  
ATOM   1206  HB3 TRP A  74      14.233  -5.423   8.821  1.00 98.80           H  
ATOM   1207  O   TRP A  74      10.842  -3.864   9.435  1.00 98.80           O  
ATOM   1208  CG  TRP A  74      12.457  -6.533   8.479  1.00 98.80           C  
ATOM   1209  CD1 TRP A  74      12.225  -7.014   9.723  1.00 98.80           C  
ATOM   1210  HD1 TRP A  74      12.722  -6.677  10.621  1.00 98.80           H  
ATOM   1211  CD2 TRP A  74      11.520  -7.223   7.610  1.00 98.80           C  
ATOM   1212  CE2 TRP A  74      10.792  -8.175   8.383  1.00 98.80           C  
ATOM   1213  CE3 TRP A  74      11.263  -7.167   6.229  1.00 98.80           C  
ATOM   1214  HE3 TRP A  74      11.789  -6.449   5.616  1.00 98.80           H  
ATOM   1215  NE1 TRP A  74      11.220  -7.963   9.677  1.00 98.80           N  
ATOM   1216  HE1 TRP A  74      10.860  -8.426  10.499  1.00 98.80           H  
ATOM   1217  CH2 TRP A  74       9.684  -9.020   6.408  1.00 98.80           C  
ATOM   1218  HH2 TRP A  74       8.988  -9.690   5.926  1.00 98.80           H  
ATOM   1219  CZ2 TRP A  74       9.912  -9.093   7.791  1.00 98.80           C  
ATOM   1220  HZ2 TRP A  74       9.400  -9.839   8.381  1.00 98.80           H  
ATOM   1221  CZ3 TRP A  74      10.340  -8.043   5.642  1.00 98.80           C  
ATOM   1222  HZ3 TRP A  74      10.140  -7.962   4.584  1.00 98.80           H  
ATOM   1223  N   LYS A  75      12.853  -3.446  10.356  1.00 98.74           N  
ATOM   1224  H   LYS A  75      13.840  -3.350  10.165  1.00 98.74           H  
ATOM   1225  CA  LYS A  75      12.340  -3.152  11.694  1.00 98.74           C  
ATOM   1226  HA  LYS A  75      11.736  -3.994  12.031  1.00 98.74           H  
ATOM   1227  C   LYS A  75      11.409  -1.938  11.684  1.00 98.74           C  
ATOM   1228  CB  LYS A  75      13.520  -2.961  12.652  1.00 98.74           C  
ATOM   1229  HB2 LYS A  75      14.094  -2.086  12.348  1.00 98.74           H  
ATOM   1230  HB3 LYS A  75      14.165  -3.839  12.607  1.00 98.74           H  
ATOM   1231  O   LYS A  75      10.356  -1.985  12.307  1.00 98.74           O  
ATOM   1232  CG  LYS A  75      13.017  -2.777  14.088  1.00 98.74           C  
ATOM   1233  HG2 LYS A  75      12.347  -1.919  14.134  1.00 98.74           H  
ATOM   1234  HG3 LYS A  75      12.470  -3.668  14.398  1.00 98.74           H  
ATOM   1235  CD  LYS A  75      14.173  -2.524  15.054  1.00 98.74           C  
ATOM   1236  HD2 LYS A  75      14.823  -3.399  15.092  1.00 98.74           H  
ATOM   1237  HD3 LYS A  75      14.738  -1.657  14.710  1.00 98.74           H  
ATOM   1238  CE  LYS A  75      13.567  -2.241  16.429  1.00 98.74           C  
ATOM   1239  HE2 LYS A  75      13.049  -3.135  16.776  1.00 98.74           H  
ATOM   1240  HE3 LYS A  75      12.808  -1.467  16.316  1.00 98.74           H  
ATOM   1241  NZ  LYS A  75      14.603  -1.813  17.398  1.00 98.74           N  
ATOM   1242  HZ1 LYS A  75      15.305  -2.530  17.510  1.00 98.74           H  
ATOM   1243  HZ2 LYS A  75      15.039  -0.964  17.066  1.00 98.74           H  
ATOM   1244  HZ3 LYS A  75      14.170  -1.616  18.289  1.00 98.74           H  
ATOM   1245  N   GLU A  76      11.764  -0.880  10.960  1.00 98.74           N  
ATOM   1246  H   GLU A  76      12.625  -0.910  10.434  1.00 98.74           H  
ATOM   1247  CA  GLU A  76      10.908   0.305  10.832  1.00 98.74           C  
ATOM   1248  HA  GLU A  76      10.609   0.652  11.821  1.00 98.74           H  
ATOM   1249  C   GLU A  76       9.615  -0.013  10.067  1.00 98.74           C  
ATOM   1250  CB  GLU A  76      11.681   1.428  10.132  1.00 98.74           C  
ATOM   1251  HB2 GLU A  76      12.125   1.018   9.224  1.00 98.74           H  
ATOM   1252  HB3 GLU A  76      10.987   2.218   9.845  1.00 98.74           H  
ATOM   1253  O   GLU A  76       8.540   0.378  10.509  1.00 98.74           O  
ATOM   1254  CG  GLU A  76      12.781   2.048  11.007  1.00 98.74           C  
ATOM   1255  HG2 GLU A  76      12.317   2.630  11.803  1.00 98.74           H  
ATOM   1256  HG3 GLU A  76      13.376   1.262  11.472  1.00 98.74           H  
ATOM   1257  CD  GLU A  76      13.698   2.935  10.156  1.00 98.74           C  
ATOM   1258  OE1 GLU A  76      13.695   4.177  10.339  1.00 98.74           O  
ATOM   1259  OE2 GLU A  76      14.379   2.360   9.272  1.00 98.74           O  
ATOM   1260  N   TYR A  77       9.680  -0.771   8.967  1.00 98.76           N  
ATOM   1261  H   TYR A  77      10.585  -1.055   8.620  1.00 98.76           H  
ATOM   1262  CA  TYR A  77       8.474  -1.219   8.255  1.00 98.76           C  
ATOM   1263  HA  TYR A  77       7.854  -0.349   8.038  1.00 98.76           H  
ATOM   1264  C   TYR A  77       7.609  -2.168   9.081  1.00 98.76           C  
ATOM   1265  CB  TYR A  77       8.848  -1.895   6.931  1.00 98.76           C  
ATOM   1266  HB2 TYR A  77       9.811  -2.397   7.023  1.00 98.76           H  
ATOM   1267  HB3 TYR A  77       8.108  -2.661   6.698  1.00 98.76           H  
ATOM   1268  O   TYR A  77       6.388  -2.152   8.939  1.00 98.76           O  
ATOM   1269  CG  TYR A  77       8.864  -0.927   5.774  1.00 98.76           C  
ATOM   1270  CD1 TYR A  77       7.644  -0.500   5.216  1.00 98.76           C  
ATOM   1271  HD1 TYR A  77       6.711  -0.885   5.601  1.00 98.76           H  
ATOM   1272  CD2 TYR A  77      10.081  -0.444   5.264  1.00 98.76           C  
ATOM   1273  HD2 TYR A  77      11.017  -0.769   5.693  1.00 98.76           H  
ATOM   1274  CE1 TYR A  77       7.635   0.431   4.164  1.00 98.76           C  
ATOM   1275  HE1 TYR A  77       6.700   0.777   3.748  1.00 98.76           H  
ATOM   1276  CE2 TYR A  77      10.077   0.473   4.200  1.00 98.76           C  
ATOM   1277  HE2 TYR A  77      11.014   0.838   3.803  1.00 98.76           H  
ATOM   1278  OH  TYR A  77       8.849   1.845   2.669  1.00 98.76           O  
ATOM   1279  HH  TYR A  77       9.704   2.275   2.590  1.00 98.76           H  
ATOM   1280  CZ  TYR A  77       8.854   0.928   3.665  1.00 98.76           C  
ATOM   1281  N   ARG A  78       8.216  -2.983   9.945  1.00 98.49           N  
ATOM   1282  H   ARG A  78       9.226  -3.002   9.941  1.00 98.49           H  
ATOM   1283  CA  ARG A  78       7.507  -3.848  10.887  1.00 98.49           C  
ATOM   1284  HA  ARG A  78       6.773  -4.447  10.348  1.00 98.49           H  
ATOM   1285  C   ARG A  78       6.732  -3.033  11.914  1.00 98.49           C  
ATOM   1286  CB  ARG A  78       8.511  -4.786  11.564  1.00 98.49           C  
ATOM   1287  HB2 ARG A  78       9.282  -4.207  12.072  1.00 98.49           H  
ATOM   1288  HB3 ARG A  78       8.986  -5.414  10.811  1.00 98.49           H  
ATOM   1289  O   ARG A  78       5.535  -3.259  12.075  1.00 98.49           O  
ATOM   1290  CG  ARG A  78       7.793  -5.673  12.581  1.00 98.49           C  
ATOM   1291  HG2 ARG A  78       7.076  -6.284  12.031  1.00 98.49           H  
ATOM   1292  HG3 ARG A  78       7.226  -5.081  13.299  1.00 98.49           H  
ATOM   1293  CD  ARG A  78       8.770  -6.534  13.365  1.00 98.49           C  
ATOM   1294  HD2 ARG A  78       8.214  -7.334  13.853  1.00 98.49           H  
ATOM   1295  HD3 ARG A  78       9.515  -6.968  12.697  1.00 98.49           H  
ATOM   1296  NE  ARG A  78       9.396  -5.681  14.379  1.00 98.49           N  
ATOM   1297  HE  ARG A  78       9.015  -4.751  14.481  1.00 98.49           H  
ATOM   1298  NH1 ARG A  78      10.700  -7.256  15.368  1.00 98.49           N  
ATOM   1299 HH11 ARG A  78      11.270  -7.581  16.137  1.00 98.49           H  
ATOM   1300 HH12 ARG A  78      10.347  -7.906  14.681  1.00 98.49           H  
ATOM   1301  NH2 ARG A  78      10.502  -5.154  16.231  1.00 98.49           N  
ATOM   1302 HH21 ARG A  78      10.007  -4.279  16.126  1.00 98.49           H  
ATOM   1303 HH22 ARG A  78      10.926  -5.416  17.109  1.00 98.49           H  
ATOM   1304  CZ  ARG A  78      10.214  -6.043  15.324  1.00 98.49           C  
ATOM   1305  N   ASP A  79       7.427  -2.126  12.594  1.00 96.65           N  
ATOM   1306  H   ASP A  79       8.412  -2.034  12.387  1.00 96.65           H  
ATOM   1307  CA  ASP A  79       6.904  -1.389  13.746  1.00 96.65           C  
ATOM   1308  HA  ASP A  79       6.284  -2.061  14.339  1.00 96.65           H  
ATOM   1309  C   ASP A  79       5.998  -0.212  13.316  1.00 96.65           C  
ATOM   1310  CB  ASP A  79       8.087  -0.929  14.635  1.00 96.65           C  
ATOM   1311  HB2 ASP A  79       7.685  -0.326  15.449  1.00 96.65           H  
ATOM   1312  HB3 ASP A  79       8.738  -0.287  14.042  1.00 96.65           H  
ATOM   1313  O   ASP A  79       5.110   0.189  14.066  1.00 96.65           O  
ATOM   1314  CG  ASP A  79       8.940  -2.059  15.263  1.00 96.65           C  
ATOM   1315  OD1 ASP A  79       8.523  -3.241  15.285  1.00 96.65           O  
ATOM   1316  OD2 ASP A  79      10.057  -1.793  15.776  1.00 96.65           O  
ATOM   1317  N   GLY A  80       6.185   0.302  12.096  1.00 97.00           N  
ATOM   1318  H   GLY A  80       6.988  -0.024  11.578  1.00 97.00           H  
ATOM   1319  CA  GLY A  80       5.504   1.482  11.563  1.00 97.00           C  
ATOM   1320  HA2 GLY A  80       5.312   1.322  10.502  1.00 97.00           H  
ATOM   1321  HA3 GLY A  80       4.546   1.628  12.061  1.00 97.00           H  
ATOM   1322  C   GLY A  80       6.337   2.756  11.717  1.00 97.00           C  
ATOM   1323  O   GLY A  80       7.227   2.858  12.563  1.00 97.00           O  
ATOM   1324  N   PHE A  81       6.068   3.747  10.867  1.00 97.26           N  
ATOM   1325  H   PHE A  81       5.290   3.635  10.233  1.00 97.26           H  
ATOM   1326  CA  PHE A  81       6.774   5.031  10.877  1.00 97.26           C  
ATOM   1327  HA  PHE A  81       6.974   5.303  11.913  1.00 97.26           H  
ATOM   1328  C   PHE A  81       5.934   6.152  10.261  1.00 97.26           C  
ATOM   1329  CB  PHE A  81       8.123   4.904  10.143  1.00 97.26           C  
ATOM   1330  HB2 PHE A  81       8.658   5.852  10.211  1.00 97.26           H  
ATOM   1331  HB3 PHE A  81       8.734   4.166  10.662  1.00 97.26           H  
ATOM   1332  O   PHE A  81       4.951   5.909   9.563  1.00 97.26           O  
ATOM   1333  CG  PHE A  81       8.021   4.512   8.680  1.00 97.26           C  
ATOM   1334  CD1 PHE A  81       8.166   3.163   8.313  1.00 97.26           C  
ATOM   1335  HD1 PHE A  81       8.341   2.415   9.071  1.00 97.26           H  
ATOM   1336  CD2 PHE A  81       7.774   5.481   7.688  1.00 97.26           C  
ATOM   1337  HD2 PHE A  81       7.648   6.519   7.960  1.00 97.26           H  
ATOM   1338  CE1 PHE A  81       8.066   2.782   6.965  1.00 97.26           C  
ATOM   1339  HE1 PHE A  81       8.174   1.743   6.690  1.00 97.26           H  
ATOM   1340  CE2 PHE A  81       7.664   5.099   6.340  1.00 97.26           C  
ATOM   1341  HE2 PHE A  81       7.456   5.838   5.580  1.00 97.26           H  
ATOM   1342  CZ  PHE A  81       7.811   3.748   5.979  1.00 97.26           C  
ATOM   1343  HZ  PHE A  81       7.719   3.448   4.946  1.00 97.26           H  
ATOM   1344  N   GLY A  82       6.377   7.393  10.474  1.00 94.86           N  
ATOM   1345  H   GLY A  82       7.142   7.515  11.121  1.00 94.86           H  
ATOM   1346  CA  GLY A  82       5.711   8.597   9.982  1.00 94.86           C  
ATOM   1347  HA2 GLY A  82       5.123   8.354   9.097  1.00 94.86           H  
ATOM   1348  HA3 GLY A  82       6.454   9.341   9.694  1.00 94.86           H  
ATOM   1349  C   GLY A  82       4.788   9.218  11.027  1.00 94.86           C  
ATOM   1350  O   GLY A  82       4.990   9.044  12.229  1.00 94.86           O  
ATOM   1351  N   SER A  83       3.795   9.973  10.564  1.00 88.42           N  
ATOM   1352  H   SER A  83       3.660  10.020   9.564  1.00 88.42           H  
ATOM   1353  CA  SER A  83       2.794  10.620  11.417  1.00 88.42           C  
ATOM   1354  HA  SER A  83       2.916  10.292  12.449  1.00 88.42           H  
ATOM   1355  C   SER A  83       1.394  10.243  10.958  1.00 88.42           C  
ATOM   1356  CB  SER A  83       2.971  12.138  11.381  1.00 88.42           C  
ATOM   1357  HB2 SER A  83       3.958  12.393  11.768  1.00 88.42           H  
ATOM   1358  HB3 SER A  83       2.890  12.490  10.352  1.00 88.42           H  
ATOM   1359  O   SER A  83       1.114  10.266   9.764  1.00 88.42           O  
ATOM   1360  OG  SER A  83       1.976  12.765  12.172  1.00 88.42           O  
ATOM   1361  HG  SER A  83       2.193  13.698  12.241  1.00 88.42           H  
ATOM   1362  N   MET A  84       0.492   9.949  11.896  1.00 78.64           N  
ATOM   1363  H   MET A  84       0.775   9.973  12.865  1.00 78.64           H  
ATOM   1364  CA  MET A  84      -0.882   9.548  11.569  1.00 78.64           C  
ATOM   1365  HA  MET A  84      -0.861   8.615  11.005  1.00 78.64           H  
ATOM   1366  C   MET A  84      -1.621  10.579  10.706  1.00 78.64           C  
ATOM   1367  CB  MET A  84      -1.679   9.338  12.852  1.00 78.64           C  
ATOM   1368  HB2 MET A  84      -1.603  10.223  13.484  1.00 78.64           H  
ATOM   1369  HB3 MET A  84      -2.726   9.205  12.578  1.00 78.64           H  
ATOM   1370  O   MET A  84      -2.313  10.198   9.772  1.00 78.64           O  
ATOM   1371  CG  MET A  84      -1.216   8.113  13.634  1.00 78.64           C  
ATOM   1372  HG2 MET A  84      -1.297   7.227  13.005  1.00 78.64           H  
ATOM   1373  HG3 MET A  84      -0.174   8.239  13.928  1.00 78.64           H  
ATOM   1374  SD  MET A  84      -2.208   7.877  15.116  1.00 78.64           S  
ATOM   1375  CE  MET A  84      -3.789   7.435  14.354  1.00 78.64           C  
ATOM   1376  HE1 MET A  84      -4.277   8.322  13.951  1.00 78.64           H  
ATOM   1377  HE2 MET A  84      -3.617   6.715  13.554  1.00 78.64           H  
ATOM   1378  HE3 MET A  84      -4.438   6.989  15.108  1.00 78.64           H  
ATOM   1379  N   CYS A  85      -1.435  11.878  10.970  1.00 82.91           N  
ATOM   1380  H   CYS A  85      -0.841  12.122  11.749  1.00 82.91           H  
ATOM   1381  CA  CYS A  85      -2.004  12.968  10.161  1.00 82.91           C  
ATOM   1382  HA  CYS A  85      -2.919  12.608   9.692  1.00 82.91           H  
ATOM   1383  C   CYS A  85      -1.091  13.413   9.004  1.00 82.91           C  
ATOM   1384  CB  CYS A  85      -2.371  14.153  11.064  1.00 82.91           C  
ATOM   1385  HB2 CYS A  85      -2.776  14.946  10.435  1.00 82.91           H  
ATOM   1386  HB3 CYS A  85      -1.469  14.537  11.541  1.00 82.91           H  
ATOM   1387  O   CYS A  85      -1.235  14.514   8.465  1.00 82.91           O  
ATOM   1388  SG  CYS A  85      -3.600  13.817  12.346  1.00 82.91           S  
ATOM   1389  N   GLY A  86      -0.091  12.606   8.669  1.00 88.62           N  
ATOM   1390  H   GLY A  86      -0.047  11.694   9.101  1.00 88.62           H  
ATOM   1391  CA  GLY A  86       0.884  12.863   7.623  1.00 88.62           C  
ATOM   1392  HA2 GLY A  86       1.822  13.176   8.081  1.00 88.62           H  
ATOM   1393  HA3 GLY A  86       0.541  13.656   6.958  1.00 88.62           H  
ATOM   1394  C   GLY A  86       1.139  11.615   6.791  1.00 88.62           C  
ATOM   1395  O   GLY A  86       0.334  10.679   6.757  1.00 88.62           O  
ATOM   1396  N   ASP A  87       2.275  11.621   6.106  1.00 94.36           N  
ATOM   1397  H   ASP A  87       2.885  12.426   6.139  1.00 94.36           H  
ATOM   1398  CA  ASP A  87       2.755  10.441   5.409  1.00 94.36           C  
ATOM   1399  HA  ASP A  87       1.936  10.051   4.804  1.00 94.36           H  
ATOM   1400  C   ASP A  87       3.161   9.379   6.436  1.00 94.36           C  
ATOM   1401  CB  ASP A  87       3.919  10.812   4.480  1.00 94.36           C  
ATOM   1402  HB2 ASP A  87       4.639  11.416   5.033  1.00 94.36           H  
ATOM   1403  HB3 ASP A  87       4.406   9.891   4.161  1.00 94.36           H  
ATOM   1404  O   ASP A  87       3.918   9.660   7.371  1.00 94.36           O  
ATOM   1405  CG  ASP A  87       3.500  11.579   3.227  1.00 94.36           C  
ATOM   1406  OD1 ASP A  87       2.360  12.094   3.164  1.00 94.36           O  
ATOM   1407  OD2 ASP A  87       4.290  11.590   2.252  1.00 94.36           O  
ATOM   1408  N   HIS A  88       2.649   8.160   6.292  1.00 95.25           N  
ATOM   1409  H   HIS A  88       2.042   7.964   5.509  1.00 95.25           H  
ATOM   1410  CA  HIS A  88       2.955   7.082   7.229  1.00 95.25           C  
ATOM   1411  HA  HIS A  88       4.005   7.167   7.507  1.00 95.25           H  
ATOM   1412  C   HIS A  88       2.777   5.695   6.625  1.00 95.25           C  
ATOM   1413  CB  HIS A  88       2.119   7.218   8.515  1.00 95.25           C  
ATOM   1414  HB2 HIS A  88       2.272   8.213   8.932  1.00 95.25           H  
ATOM   1415  HB3 HIS A  88       2.480   6.505   9.256  1.00 95.25           H  
ATOM   1416  O   HIS A  88       2.094   5.498   5.615  1.00 95.25           O  
ATOM   1417  CG  HIS A  88       0.644   6.984   8.336  1.00 95.25           C  
ATOM   1418  CD2 HIS A  88      -0.034   5.821   8.590  1.00 95.25           C  
ATOM   1419  HD2 HIS A  88       0.395   4.896   8.945  1.00 95.25           H  
ATOM   1420  ND1 HIS A  88      -0.277   7.914   7.915  1.00 95.25           N  
ATOM   1421  HD1 HIS A  88      -0.087   8.880   7.688  1.00 95.25           H  
ATOM   1422  CE1 HIS A  88      -1.482   7.322   7.910  1.00 95.25           C  
ATOM   1423  HE1 HIS A  88      -2.407   7.807   7.635  1.00 95.25           H  
ATOM   1424  NE2 HIS A  88      -1.384   6.045   8.315  1.00 95.25           N  
ATOM   1425  N   TRP A  89       3.391   4.738   7.309  1.00 97.95           N  
ATOM   1426  H   TRP A  89       3.933   5.022   8.113  1.00 97.95           H  
ATOM   1427  CA  TRP A  89       3.155   3.311   7.177  1.00 97.95           C  
ATOM   1428  HA  TRP A  89       2.346   3.121   6.472  1.00 97.95           H  
ATOM   1429  C   TRP A  89       2.758   2.775   8.551  1.00 97.95           C  
ATOM   1430  CB  TRP A  89       4.432   2.635   6.676  1.00 97.95           C  
ATOM   1431  HB2 TRP A  89       4.748   3.118   5.752  1.00 97.95           H  
ATOM   1432  HB3 TRP A  89       5.225   2.772   7.411  1.00 97.95           H  
ATOM   1433  O   TRP A  89       3.501   2.960   9.517  1.00 97.95           O  
ATOM   1434  CG  TRP A  89       4.261   1.178   6.406  1.00 97.95           C  
ATOM   1435  CD1 TRP A  89       4.642   0.159   7.208  1.00 97.95           C  
ATOM   1436  HD1 TRP A  89       5.155   0.268   8.153  1.00 97.95           H  
ATOM   1437  CD2 TRP A  89       3.645   0.561   5.240  1.00 97.95           C  
ATOM   1438  CE2 TRP A  89       3.660  -0.851   5.408  1.00 97.95           C  
ATOM   1439  CE3 TRP A  89       3.096   1.059   4.044  1.00 97.95           C  
ATOM   1440  HE3 TRP A  89       3.091   2.130   3.901  1.00 97.95           H  
ATOM   1441  NE1 TRP A  89       4.274  -1.040   6.625  1.00 97.95           N  
ATOM   1442  HE1 TRP A  89       4.496  -1.955   6.988  1.00 97.95           H  
ATOM   1443  CH2 TRP A  89       2.601  -1.197   3.262  1.00 97.95           C  
ATOM   1444  HH2 TRP A  89       2.209  -1.856   2.501  1.00 97.95           H  
ATOM   1445  CZ2 TRP A  89       3.151  -1.726   4.439  1.00 97.95           C  
ATOM   1446  HZ2 TRP A  89       3.184  -2.794   4.593  1.00 97.95           H  
ATOM   1447  CZ3 TRP A  89       2.572   0.191   3.065  1.00 97.95           C  
ATOM   1448  HZ3 TRP A  89       2.140   0.577   2.154  1.00 97.95           H  
ATOM   1449  N   LEU A  90       1.601   2.119   8.652  1.00 96.17           N  
ATOM   1450  H   LEU A  90       1.028   2.014   7.826  1.00 96.17           H  
ATOM   1451  CA  LEU A  90       1.045   1.669   9.933  1.00 96.17           C  
ATOM   1452  HA  LEU A  90       0.978   2.534  10.592  1.00 96.17           H  
ATOM   1453  C   LEU A  90       1.930   0.632  10.646  1.00 96.17           C  
ATOM   1454  CB  LEU A  90      -0.373   1.131   9.671  1.00 96.17           C  
ATOM   1455  HB2 LEU A  90      -0.960   1.943   9.242  1.00 96.17           H  
ATOM   1456  HB3 LEU A  90      -0.312   0.323   8.943  1.00 96.17           H  
ATOM   1457  O   LEU A  90       1.873   0.513  11.868  1.00 96.17           O  
ATOM   1458  CG  LEU A  90      -1.115   0.614  10.918  1.00 96.17           C  
ATOM   1459  HG  LEU A  90      -0.536  -0.181  11.388  1.00 96.17           H  
ATOM   1460  CD1 LEU A  90      -1.362   1.723  11.940  1.00 96.17           C  
ATOM   1461 HD11 LEU A  90      -1.875   1.309  12.808  1.00 96.17           H  
ATOM   1462 HD12 LEU A  90      -1.969   2.515  11.499  1.00 96.17           H  
ATOM   1463 HD13 LEU A  90      -0.416   2.139  12.285  1.00 96.17           H  
ATOM   1464  CD2 LEU A  90      -2.463   0.015  10.531  1.00 96.17           C  
ATOM   1465 HD21 LEU A  90      -2.312  -0.806   9.829  1.00 96.17           H  
ATOM   1466 HD22 LEU A  90      -2.960  -0.368  11.421  1.00 96.17           H  
ATOM   1467 HD23 LEU A  90      -3.088   0.783  10.076  1.00 96.17           H  
ATOM   1468  N   GLY A  91       2.752  -0.098   9.894  1.00 97.58           N  
ATOM   1469  H   GLY A  91       2.739   0.069   8.898  1.00 97.58           H  
ATOM   1470  CA  GLY A  91       3.585  -1.184  10.398  1.00 97.58           C  
ATOM   1471  HA2 GLY A  91       4.602  -1.049  10.028  1.00 97.58           H  
ATOM   1472  HA3 GLY A  91       3.632  -1.167  11.487  1.00 97.58           H  
ATOM   1473  C   GLY A  91       3.043  -2.540   9.966  1.00 97.58           C  
ATOM   1474  O   GLY A  91       1.864  -2.834  10.155  1.00 97.58           O  
ATOM   1475  N   ASN A  92       3.897  -3.381   9.385  1.00 98.51           N  
ATOM   1476  H   ASN A  92       4.851  -3.073   9.258  1.00 98.51           H  
ATOM   1477  CA  ASN A  92       3.500  -4.688   8.860  1.00 98.51           C  
ATOM   1478  HA  ASN A  92       2.714  -4.552   8.117  1.00 98.51           H  
ATOM   1479  C   ASN A  92       2.929  -5.596   9.952  1.00 98.51           C  
ATOM   1480  CB  ASN A  92       4.700  -5.371   8.189  1.00 98.51           C  
ATOM   1481  HB2 ASN A  92       5.521  -5.483   8.897  1.00 98.51           H  
ATOM   1482  HB3 ASN A  92       4.375  -6.365   7.882  1.00 98.51           H  
ATOM   1483  O   ASN A  92       1.959  -6.307   9.711  1.00 98.51           O  
ATOM   1484  CG  ASN A  92       5.189  -4.680   6.938  1.00 98.51           C  
ATOM   1485  ND2 ASN A  92       6.352  -5.030   6.447  1.00 98.51           N  
ATOM   1486 HD21 ASN A  92       6.868  -5.792   6.863  1.00 98.51           H  
ATOM   1487 HD22 ASN A  92       6.591  -4.633   5.549  1.00 98.51           H  
ATOM   1488  OD1 ASN A  92       4.537  -3.822   6.381  1.00 98.51           O  
ATOM   1489  N   GLU A  93       3.477  -5.523  11.167  1.00 96.86           N  
ATOM   1490  H   GLU A  93       4.239  -4.881  11.329  1.00 96.86           H  
ATOM   1491  CA  GLU A  93       2.975  -6.308  12.294  1.00 96.86           C  
ATOM   1492  HA  GLU A  93       2.901  -7.352  11.988  1.00 96.86           H  
ATOM   1493  C   GLU A  93       1.569  -5.850  12.715  1.00 96.86           C  
ATOM   1494  CB  GLU A  93       3.993  -6.199  13.437  1.00 96.86           C  
ATOM   1495  HB2 GLU A  93       4.969  -6.522  13.076  1.00 96.86           H  
ATOM   1496  HB3 GLU A  93       4.079  -5.153  13.733  1.00 96.86           H  
ATOM   1497  O   GLU A  93       0.709  -6.671  13.032  1.00 96.86           O  
ATOM   1498  CG  GLU A  93       3.641  -7.021  14.680  1.00 96.86           C  
ATOM   1499  HG2 GLU A  93       4.422  -6.858  15.424  1.00 96.86           H  
ATOM   1500  HG3 GLU A  93       2.716  -6.629  15.104  1.00 96.86           H  
ATOM   1501  CD  GLU A  93       3.497  -8.532  14.449  1.00 96.86           C  
ATOM   1502  OE1 GLU A  93       2.939  -9.159  15.383  1.00 96.86           O  
ATOM   1503  OE2 GLU A  93       3.923  -9.062  13.405  1.00 96.86           O  
ATOM   1504  N   ASN A  94       1.293  -4.545  12.643  1.00 94.75           N  
ATOM   1505  H   ASN A  94       2.019  -3.922  12.317  1.00 94.75           H  
ATOM   1506  CA  ASN A  94      -0.031  -3.989  12.920  1.00 94.75           C  
ATOM   1507  HA  ASN A  94      -0.399  -4.405  13.858  1.00 94.75           H  
ATOM   1508  C   ASN A  94      -1.037  -4.388  11.838  1.00 94.75           C  
ATOM   1509  CB  ASN A  94       0.081  -2.461  13.066  1.00 94.75           C  
ATOM   1510  HB2 ASN A  94      -0.915  -2.028  13.158  1.00 94.75           H  
ATOM   1511  HB3 ASN A  94       0.563  -2.038  12.184  1.00 94.75           H  
ATOM   1512  O   ASN A  94      -2.135  -4.842  12.158  1.00 94.75           O  
ATOM   1513  CG  ASN A  94       0.870  -2.073  14.297  1.00 94.75           C  
ATOM   1514  ND2 ASN A  94       1.539  -0.946  14.295  1.00 94.75           N  
ATOM   1515 HD21 ASN A  94       2.153  -0.788  15.081  1.00 94.75           H  
ATOM   1516 HD22 ASN A  94       1.614  -0.386  13.458  1.00 94.75           H  
ATOM   1517  OD1 ASN A  94       0.890  -2.791  15.276  1.00 94.75           O  
ATOM   1518  N   ILE A  95      -0.655  -4.281  10.563  1.00 97.18           N  
ATOM   1519  H   ILE A  95       0.265  -3.909  10.372  1.00 97.18           H  
ATOM   1520  CA  ILE A  95      -1.498  -4.692   9.431  1.00 97.18           C  
ATOM   1521  HA  ILE A  95      -2.444  -4.155   9.490  1.00 97.18           H  
ATOM   1522  C   ILE A  95      -1.818  -6.189   9.525  1.00 97.18           C  
ATOM   1523  CB  ILE A  95      -0.821  -4.331   8.089  1.00 97.18           C  
ATOM   1524  HB  ILE A  95       0.160  -4.805   8.056  1.00 97.18           H  
ATOM   1525  O   ILE A  95      -2.987  -6.570   9.407  1.00 97.18           O  
ATOM   1526  CG1 ILE A  95      -0.648  -2.799   7.954  1.00 97.18           C  
ATOM   1527 HG12 ILE A  95      -1.618  -2.349   7.742  1.00 97.18           H  
ATOM   1528 HG13 ILE A  95      -0.297  -2.371   8.893  1.00 97.18           H  
ATOM   1529  CG2 ILE A  95      -1.661  -4.851   6.905  1.00 97.18           C  
ATOM   1530 HG21 ILE A  95      -2.664  -4.426   6.938  1.00 97.18           H  
ATOM   1531 HG22 ILE A  95      -1.190  -4.588   5.958  1.00 97.18           H  
ATOM   1532 HG23 ILE A  95      -1.734  -5.938   6.930  1.00 97.18           H  
ATOM   1533  CD1 ILE A  95       0.355  -2.386   6.868  1.00 97.18           C  
ATOM   1534 HD11 ILE A  95       1.326  -2.837   7.069  1.00 97.18           H  
ATOM   1535 HD12 ILE A  95       0.011  -2.695   5.881  1.00 97.18           H  
ATOM   1536 HD13 ILE A  95       0.467  -1.302   6.874  1.00 97.18           H  
ATOM   1537  N   HIS A  96      -0.820  -7.028   9.818  1.00 96.36           N  
ATOM   1538  H   HIS A  96       0.122  -6.667   9.858  1.00 96.36           H  
ATOM   1539  CA  HIS A  96      -1.007  -8.461  10.034  1.00 96.36           C  
ATOM   1540  HA  HIS A  96      -1.439  -8.903   9.136  1.00 96.36           H  
ATOM   1541  C   HIS A  96      -1.992  -8.729  11.173  1.00 96.36           C  
ATOM   1542  CB  HIS A  96       0.346  -9.135  10.303  1.00 96.36           C  
ATOM   1543  HB2 HIS A  96       0.873  -8.596  11.090  1.00 96.36           H  
ATOM   1544  HB3 HIS A  96       0.956  -9.096   9.400  1.00 96.36           H  
ATOM   1545  O   HIS A  96      -2.986  -9.423  10.964  1.00 96.36           O  
ATOM   1546  CG  HIS A  96       0.191 -10.574  10.726  1.00 96.36           C  
ATOM   1547  CD2 HIS A  96       0.590 -11.135  11.910  1.00 96.36           C  
ATOM   1548  HD2 HIS A  96       1.115 -10.627  12.704  1.00 96.36           H  
ATOM   1549  ND1 HIS A  96      -0.448 -11.557  10.010  1.00 96.36           N  
ATOM   1550  HD1 HIS A  96      -0.781 -11.468   9.061  1.00 96.36           H  
ATOM   1551  CE1 HIS A  96      -0.432 -12.684  10.733  1.00 96.36           C  
ATOM   1552  HE1 HIS A  96      -0.840 -13.630  10.408  1.00 96.36           H  
ATOM   1553  NE2 HIS A  96       0.197 -12.482  11.903  1.00 96.36           N  
ATOM   1554  N   ARG A  97      -1.779  -8.138  12.356  1.00 93.93           N  
ATOM   1555  H   ARG A  97      -0.943  -7.581  12.462  1.00 93.93           H  
ATOM   1556  CA  ARG A  97      -2.670  -8.310  13.520  1.00 93.93           C  
ATOM   1557  HA  ARG A  97      -2.698  -9.362  13.802  1.00 93.93           H  
ATOM   1558  C   ARG A  97      -4.111  -7.920  13.226  1.00 93.93           C  
ATOM   1559  CB  ARG A  97      -2.157  -7.472  14.697  1.00 93.93           C  
ATOM   1560  HB2 ARG A  97      -2.943  -7.373  15.445  1.00 93.93           H  
ATOM   1561  HB3 ARG A  97      -1.888  -6.475  14.347  1.00 93.93           H  
ATOM   1562  O   ARG A  97      -5.023  -8.611  13.663  1.00 93.93           O  
ATOM   1563  CG  ARG A  97      -0.954  -8.144  15.353  1.00 93.93           C  
ATOM   1564  HG2 ARG A  97      -1.279  -9.063  15.841  1.00 93.93           H  
ATOM   1565  HG3 ARG A  97      -0.213  -8.407  14.597  1.00 93.93           H  
ATOM   1566  CD  ARG A  97      -0.311  -7.215  16.383  1.00 93.93           C  
ATOM   1567  HD2 ARG A  97      -0.064  -6.269  15.900  1.00 93.93           H  
ATOM   1568  HD3 ARG A  97      -1.006  -7.015  17.199  1.00 93.93           H  
ATOM   1569  NE  ARG A  97       0.930  -7.828  16.865  1.00 93.93           N  
ATOM   1570  HE  ARG A  97       1.703  -7.820  16.215  1.00 93.93           H  
ATOM   1571  NH1 ARG A  97       0.137  -8.975  18.686  1.00 93.93           N  
ATOM   1572 HH11 ARG A  97      -0.746  -8.499  18.563  1.00 93.93           H  
ATOM   1573 HH12 ARG A  97       0.304  -9.621  19.444  1.00 93.93           H  
ATOM   1574  NH2 ARG A  97       2.239  -9.267  17.982  1.00 93.93           N  
ATOM   1575 HH21 ARG A  97       2.789  -9.248  17.135  1.00 93.93           H  
ATOM   1576 HH22 ARG A  97       2.385 -10.017  18.642  1.00 93.93           H  
ATOM   1577  CZ  ARG A  97       1.093  -8.675  17.852  1.00 93.93           C  
ATOM   1578  N   ILE A  98      -4.324  -6.831  12.492  1.00 93.70           N  
ATOM   1579  H   ILE A  98      -3.522  -6.292  12.198  1.00 93.70           H  
ATOM   1580  CA  ILE A  98      -5.667  -6.357  12.146  1.00 93.70           C  
ATOM   1581  HA  ILE A  98      -6.281  -6.356  13.047  1.00 93.70           H  
ATOM   1582  C   ILE A  98      -6.320  -7.324  11.160  1.00 93.70           C  
ATOM   1583  CB  ILE A  98      -5.596  -4.912  11.607  1.00 93.70           C  
ATOM   1584  HB  ILE A  98      -4.856  -4.880  10.807  1.00 93.70           H  
ATOM   1585  O   ILE A  98      -7.400  -7.854  11.433  1.00 93.70           O  
ATOM   1586  CG1 ILE A  98      -5.140  -3.963  12.738  1.00 93.70           C  
ATOM   1587 HG12 ILE A  98      -5.932  -3.859  13.480  1.00 93.70           H  
ATOM   1588 HG13 ILE A  98      -4.286  -4.386  13.266  1.00 93.70           H  
ATOM   1589  CG2 ILE A  98      -6.945  -4.447  11.024  1.00 93.70           C  
ATOM   1590 HG21 ILE A  98      -6.879  -3.411  10.692  1.00 93.70           H  
ATOM   1591 HG22 ILE A  98      -7.736  -4.510  11.772  1.00 93.70           H  
ATOM   1592 HG23 ILE A  98      -7.222  -5.053  10.161  1.00 93.70           H  
ATOM   1593  CD1 ILE A  98      -4.723  -2.578  12.238  1.00 93.70           C  
ATOM   1594 HD11 ILE A  98      -4.037  -2.676  11.397  1.00 93.70           H  
ATOM   1595 HD12 ILE A  98      -4.209  -2.057  13.046  1.00 93.70           H  
ATOM   1596 HD13 ILE A  98      -5.595  -1.998  11.936  1.00 93.70           H  
ATOM   1597  N   THR A  99      -5.649  -7.597  10.042  1.00 95.71           N  
ATOM   1598  H   THR A  99      -4.734  -7.187   9.917  1.00 95.71           H  
ATOM   1599  CA  THR A  99      -6.216  -8.386   8.940  1.00 95.71           C  
ATOM   1600  HA  THR A  99      -7.211  -7.999   8.725  1.00 95.71           H  
ATOM   1601  C   THR A  99      -6.398  -9.863   9.280  1.00 95.71           C  
ATOM   1602  CB  THR A  99      -5.397  -8.247   7.655  1.00 95.71           C  
ATOM   1603  HB  THR A  99      -5.838  -8.907   6.907  1.00 95.71           H  
ATOM   1604  O   THR A  99      -7.295 -10.498   8.740  1.00 95.71           O  
ATOM   1605  CG2 THR A  99      -5.419  -6.823   7.110  1.00 95.71           C  
ATOM   1606 HG21 THR A  99      -4.782  -6.781   6.227  1.00 95.71           H  
ATOM   1607 HG22 THR A  99      -5.053  -6.114   7.852  1.00 95.71           H  
ATOM   1608 HG23 THR A  99      -6.438  -6.559   6.826  1.00 95.71           H  
ATOM   1609  OG1 THR A  99      -4.047  -8.605   7.847  1.00 95.71           O  
ATOM   1610  HG1 THR A  99      -3.622  -7.896   8.335  1.00 95.71           H  
ATOM   1611  N   SER A 100      -5.643 -10.403  10.240  1.00 93.69           N  
ATOM   1612  H   SER A 100      -4.880  -9.855  10.611  1.00 93.69           H  
ATOM   1613  CA  SER A 100      -5.814 -11.780  10.727  1.00 93.69           C  
ATOM   1614  HA  SER A 100      -6.015 -12.411   9.861  1.00 93.69           H  
ATOM   1615  C   SER A 100      -7.018 -11.977  11.664  1.00 93.69           C  
ATOM   1616  CB  SER A 100      -4.514 -12.306  11.350  1.00 93.69           C  
ATOM   1617  HB2 SER A 100      -4.703 -13.272  11.818  1.00 93.69           H  
ATOM   1618  HB3 SER A 100      -3.776 -12.448  10.561  1.00 93.69           H  
ATOM   1619  O   SER A 100      -7.368 -13.112  11.985  1.00 93.69           O  
ATOM   1620  OG  SER A 100      -3.981 -11.417  12.305  1.00 93.69           O  
ATOM   1621  HG  SER A 100      -3.542 -10.708  11.828  1.00 93.69           H  
ATOM   1622  N   THR A 101      -7.716 -10.907  12.068  1.00 91.69           N  
ATOM   1623  H   THR A 101      -7.379  -9.994  11.794  1.00 91.69           H  
ATOM   1624  CA  THR A 101      -8.906 -10.995  12.946  1.00 91.69           C  
ATOM   1625  HA  THR A 101      -8.760 -11.833  13.628  1.00 91.69           H  
ATOM   1626  C   THR A 101     -10.223 -11.262  12.208  1.00 91.69           C  
ATOM   1627  CB  THR A 101      -9.085  -9.738  13.805  1.00 91.69           C  
ATOM   1628  HB  THR A 101      -9.912  -9.921  14.491  1.00 91.69           H  
ATOM   1629  O   THR A 101     -11.294 -11.321  12.825  1.00 91.69           O  
ATOM   1630  CG2 THR A 101      -7.866  -9.389  14.660  1.00 91.69           C  
ATOM   1631 HG21 THR A 101      -8.140  -9.433  15.714  1.00 91.69           H  
ATOM   1632 HG22 THR A 101      -7.512  -8.383  14.434  1.00 91.69           H  
ATOM   1633 HG23 THR A 101      -7.053 -10.096  14.493  1.00 91.69           H  
ATOM   1634  OG1 THR A 101      -9.452  -8.639  12.997  1.00 91.69           O  
ATOM   1635  HG1 THR A 101      -8.671  -8.362  12.510  1.00 91.69           H  
ATOM   1636  N   GLY A 102     -10.197 -11.363  10.881  1.00 92.43           N  
ATOM   1637  H   GLY A 102      -9.311 -11.309  10.397  1.00 92.43           H  
ATOM   1638  CA  GLY A 102     -11.398 -11.555  10.081  1.00 92.43           C  
ATOM   1639  HA2 GLY A 102     -12.161 -10.845  10.403  1.00 92.43           H  
ATOM   1640  HA3 GLY A 102     -11.776 -12.566  10.231  1.00 92.43           H  
ATOM   1641  C   GLY A 102     -11.144 -11.350   8.598  1.00 92.43           C  
ATOM   1642  O   GLY A 102     -10.027 -11.493   8.120  1.00 92.43           O  
ATOM   1643  N   ARG A 103     -12.200 -11.021   7.857  1.00 96.18           N  
ATOM   1644  H   ARG A 103     -13.083 -10.835   8.311  1.00 96.18           H  
ATOM   1645  CA  ARG A 103     -12.090 -10.693   6.435  1.00 96.18           C  
ATOM   1646  HA  ARG A 103     -11.146 -11.072   6.044  1.00 96.18           H  
ATOM   1647  C   ARG A 103     -12.074  -9.185   6.280  1.00 96.18           C  
ATOM   1648  CB  ARG A 103     -13.229 -11.329   5.637  1.00 96.18           C  
ATOM   1649  HB2 ARG A 103     -13.115 -11.054   4.589  1.00 96.18           H  
ATOM   1650  HB3 ARG A 103     -14.177 -10.932   5.999  1.00 96.18           H  
ATOM   1651  O   ARG A 103     -12.945  -8.507   6.818  1.00 96.18           O  
ATOM   1652  CG  ARG A 103     -13.215 -12.862   5.760  1.00 96.18           C  
ATOM   1653  HG2 ARG A 103     -13.432 -13.148   6.789  1.00 96.18           H  
ATOM   1654  HG3 ARG A 103     -12.225 -13.236   5.499  1.00 96.18           H  
ATOM   1655  CD  ARG A 103     -14.246 -13.527   4.842  1.00 96.18           C  
ATOM   1656  HD2 ARG A 103     -14.249 -14.597   5.045  1.00 96.18           H  
ATOM   1657  HD3 ARG A 103     -13.931 -13.389   3.808  1.00 96.18           H  
ATOM   1658  NE  ARG A 103     -15.605 -12.989   5.064  1.00 96.18           N  
ATOM   1659  HE  ARG A 103     -16.016 -13.141   5.974  1.00 96.18           H  
ATOM   1660  NH1 ARG A 103     -15.857 -11.882   3.060  1.00 96.18           N  
ATOM   1661 HH11 ARG A 103     -14.897 -12.085   2.822  1.00 96.18           H  
ATOM   1662 HH12 ARG A 103     -16.322 -11.142   2.554  1.00 96.18           H  
ATOM   1663  NH2 ARG A 103     -17.401 -11.660   4.662  1.00 96.18           N  
ATOM   1664 HH21 ARG A 103     -17.837 -10.934   4.111  1.00 96.18           H  
ATOM   1665 HH22 ARG A 103     -17.613 -11.631   5.649  1.00 96.18           H  
ATOM   1666  CZ  ARG A 103     -16.285 -12.194   4.255  1.00 96.18           C  
ATOM   1667  N   PHE A 104     -11.095  -8.689   5.543  1.00 97.75           N  
ATOM   1668  H   PHE A 104     -10.396  -9.308   5.158  1.00 97.75           H  
ATOM   1669  CA  PHE A 104     -10.966  -7.278   5.227  1.00 97.75           C  
ATOM   1670  HA  PHE A 104     -11.827  -6.734   5.615  1.00 97.75           H  
ATOM   1671  C   PHE A 104     -10.967  -7.092   3.718  1.00 97.75           C  
ATOM   1672  CB  PHE A 104      -9.707  -6.698   5.886  1.00 97.75           C  
ATOM   1673  HB2 PHE A 104      -9.490  -5.735   5.426  1.00 97.75           H  
ATOM   1674  HB3 PHE A 104      -8.856  -7.349   5.688  1.00 97.75           H  
ATOM   1675  O   PHE A 104     -10.480  -7.939   2.970  1.00 97.75           O  
ATOM   1676  CG  PHE A 104      -9.852  -6.499   7.384  1.00 97.75           C  
ATOM   1677  CD1 PHE A 104     -10.086  -5.211   7.903  1.00 97.75           C  
ATOM   1678  HD1 PHE A 104     -10.143  -4.364   7.236  1.00 97.75           H  
ATOM   1679  CD2 PHE A 104      -9.769  -7.596   8.262  1.00 97.75           C  
ATOM   1680  HD2 PHE A 104      -9.559  -8.584   7.879  1.00 97.75           H  
ATOM   1681  CE1 PHE A 104     -10.242  -5.021   9.287  1.00 97.75           C  
ATOM   1682  HE1 PHE A 104     -10.413  -4.029   9.680  1.00 97.75           H  
ATOM   1683  CE2 PHE A 104      -9.933  -7.408   9.645  1.00 97.75           C  
ATOM   1684  HE2 PHE A 104      -9.844  -8.252  10.313  1.00 97.75           H  
ATOM   1685  CZ  PHE A 104     -10.166  -6.121  10.159  1.00 97.75           C  
ATOM   1686  HZ  PHE A 104     -10.264  -5.974  11.224  1.00 97.75           H  
ATOM   1687  N   GLU A 105     -11.515  -5.978   3.271  1.00 97.89           N  
ATOM   1688  H   GLU A 105     -11.930  -5.344   3.939  1.00 97.89           H  
ATOM   1689  CA  GLU A 105     -11.248  -5.443   1.945  1.00 97.89           C  
ATOM   1690  HA  GLU A 105     -10.888  -6.244   1.300  1.00 97.89           H  
ATOM   1691  C   GLU A 105     -10.134  -4.404   2.035  1.00 97.89           C  
ATOM   1692  CB  GLU A 105     -12.520  -4.891   1.293  1.00 97.89           C  
ATOM   1693  HB2 GLU A 105     -13.168  -5.731   1.040  1.00 97.89           H  
ATOM   1694  HB3 GLU A 105     -12.246  -4.390   0.365  1.00 97.89           H  
ATOM   1695  O   GLU A 105      -9.984  -3.731   3.056  1.00 97.89           O  
ATOM   1696  CG  GLU A 105     -13.296  -3.913   2.184  1.00 97.89           C  
ATOM   1697  HG2 GLU A 105     -13.575  -4.415   3.111  1.00 97.89           H  
ATOM   1698  HG3 GLU A 105     -12.653  -3.068   2.431  1.00 97.89           H  
ATOM   1699  CD  GLU A 105     -14.584  -3.410   1.532  1.00 97.89           C  
ATOM   1700  OE1 GLU A 105     -15.252  -2.574   2.178  1.00 97.89           O  
ATOM   1701  OE2 GLU A 105     -14.917  -3.852   0.411  1.00 97.89           O  
ATOM   1702  N   LEU A 106      -9.356  -4.290   0.962  1.00 98.68           N  
ATOM   1703  H   LEU A 106      -9.589  -4.861   0.162  1.00 98.68           H  
ATOM   1704  CA  LEU A 106      -8.382  -3.224   0.754  1.00 98.68           C  
ATOM   1705  HA  LEU A 106      -8.236  -2.669   1.681  1.00 98.68           H  
ATOM   1706  C   LEU A 106      -8.935  -2.272  -0.297  1.00 98.68           C  
ATOM   1707  CB  LEU A 106      -7.034  -3.832   0.327  1.00 98.68           C  
ATOM   1708  HB2 LEU A 106      -6.610  -4.354   1.184  1.00 98.68           H  
ATOM   1709  HB3 LEU A 106      -7.224  -4.565  -0.457  1.00 98.68           H  
ATOM   1710  O   LEU A 106      -9.310  -2.706  -1.382  1.00 98.68           O  
ATOM   1711  CG  LEU A 106      -5.991  -2.827  -0.200  1.00 98.68           C  
ATOM   1712  HG  LEU A 106      -6.443  -2.163  -0.936  1.00 98.68           H  
ATOM   1713  CD1 LEU A 106      -5.400  -1.986   0.928  1.00 98.68           C  
ATOM   1714 HD11 LEU A 106      -4.671  -1.293   0.507  1.00 98.68           H  
ATOM   1715 HD12 LEU A 106      -4.918  -2.629   1.664  1.00 98.68           H  
ATOM   1716 HD13 LEU A 106      -6.187  -1.408   1.412  1.00 98.68           H  
ATOM   1717  CD2 LEU A 106      -4.844  -3.550  -0.899  1.00 98.68           C  
ATOM   1718 HD21 LEU A 106      -4.311  -4.184  -0.190  1.00 98.68           H  
ATOM   1719 HD22 LEU A 106      -4.146  -2.820  -1.310  1.00 98.68           H  
ATOM   1720 HD23 LEU A 106      -5.228  -4.162  -1.715  1.00 98.68           H  
ATOM   1721  N   ARG A 107      -8.899  -0.977  -0.010  1.00 98.37           N  
ATOM   1722  H   ARG A 107      -8.594  -0.712   0.916  1.00 98.37           H  
ATOM   1723  CA  ARG A 107      -9.106   0.101  -0.970  1.00 98.37           C  
ATOM   1724  HA  ARG A 107      -9.345  -0.324  -1.945  1.00 98.37           H  
ATOM   1725  C   ARG A 107      -7.818   0.900  -1.111  1.00 98.37           C  
ATOM   1726  CB  ARG A 107     -10.297   0.949  -0.516  1.00 98.37           C  
ATOM   1727  HB2 ARG A 107     -11.191   0.326  -0.537  1.00 98.37           H  
ATOM   1728  HB3 ARG A 107     -10.131   1.290   0.506  1.00 98.37           H  
ATOM   1729  O   ARG A 107      -7.181   1.245  -0.117  1.00 98.37           O  
ATOM   1730  CG  ARG A 107     -10.521   2.165  -1.417  1.00 98.37           C  
ATOM   1731  HG2 ARG A 107     -10.657   1.837  -2.448  1.00 98.37           H  
ATOM   1732  HG3 ARG A 107      -9.658   2.828  -1.367  1.00 98.37           H  
ATOM   1733  CD  ARG A 107     -11.751   2.947  -0.965  1.00 98.37           C  
ATOM   1734  HD2 ARG A 107     -12.632   2.306  -1.008  1.00 98.37           H  
ATOM   1735  HD3 ARG A 107     -11.619   3.263   0.070  1.00 98.37           H  
ATOM   1736  NE  ARG A 107     -11.905   4.133  -1.819  1.00 98.37           N  
ATOM   1737  HE  ARG A 107     -11.220   4.867  -1.713  1.00 98.37           H  
ATOM   1738  NH1 ARG A 107     -13.663   3.433  -3.123  1.00 98.37           N  
ATOM   1739 HH11 ARG A 107     -14.286   3.606  -3.899  1.00 98.37           H  
ATOM   1740 HH12 ARG A 107     -13.807   2.648  -2.504  1.00 98.37           H  
ATOM   1741  NH2 ARG A 107     -12.651   5.367  -3.554  1.00 98.37           N  
ATOM   1742 HH21 ARG A 107     -11.773   5.858  -3.461  1.00 98.37           H  
ATOM   1743 HH22 ARG A 107     -13.207   5.490  -4.388  1.00 98.37           H  
ATOM   1744  CZ  ARG A 107     -12.743   4.305  -2.819  1.00 98.37           C  
ATOM   1745  N   ILE A 108      -7.457   1.204  -2.349  1.00 98.51           N  
ATOM   1746  H   ILE A 108      -8.021   0.850  -3.108  1.00 98.51           H  
ATOM   1747  CA  ILE A 108      -6.364   2.112  -2.683  1.00 98.51           C  
ATOM   1748  HA  ILE A 108      -5.892   2.454  -1.762  1.00 98.51           H  
ATOM   1749  C   ILE A 108      -6.970   3.306  -3.397  1.00 98.51           C  
ATOM   1750  CB  ILE A 108      -5.285   1.423  -3.539  1.00 98.51           C  
ATOM   1751  HB  ILE A 108      -5.721   1.148  -4.500  1.00 98.51           H  
ATOM   1752  O   ILE A 108      -7.593   3.110  -4.436  1.00 98.51           O  
ATOM   1753  CG1 ILE A 108      -4.802   0.136  -2.838  1.00 98.51           C  
ATOM   1754 HG12 ILE A 108      -5.634  -0.563  -2.760  1.00 98.51           H  
ATOM   1755 HG13 ILE A 108      -4.466   0.372  -1.829  1.00 98.51           H  
ATOM   1756  CG2 ILE A 108      -4.116   2.393  -3.795  1.00 98.51           C  
ATOM   1757 HG21 ILE A 108      -3.436   1.977  -4.538  1.00 98.51           H  
ATOM   1758 HG22 ILE A 108      -4.481   3.344  -4.183  1.00 98.51           H  
ATOM   1759 HG23 ILE A 108      -3.581   2.586  -2.866  1.00 98.51           H  
ATOM   1760  CD1 ILE A 108      -3.683  -0.591  -3.580  1.00 98.51           C  
ATOM   1761 HD11 ILE A 108      -3.501  -1.537  -3.070  1.00 98.51           H  
ATOM   1762 HD12 ILE A 108      -2.762  -0.010  -3.556  1.00 98.51           H  
ATOM   1763 HD13 ILE A 108      -3.980  -0.785  -4.611  1.00 98.51           H  
ATOM   1764  N   ASP A 109      -6.777   4.505  -2.857  1.00 97.76           N  
ATOM   1765  H   ASP A 109      -6.190   4.562  -2.038  1.00 97.76           H  
ATOM   1766  CA  ASP A 109      -7.151   5.768  -3.496  1.00 97.76           C  
ATOM   1767  HA  ASP A 109      -7.795   5.572  -4.354  1.00 97.76           H  
ATOM   1768  C   ASP A 109      -5.899   6.469  -4.008  1.00 97.76           C  
ATOM   1769  CB  ASP A 109      -7.919   6.669  -2.523  1.00 97.76           C  
ATOM   1770  HB2 ASP A 109      -7.396   6.712  -1.567  1.00 97.76           H  
ATOM   1771  HB3 ASP A 109      -7.963   7.678  -2.935  1.00 97.76           H  
ATOM   1772  O   ASP A 109      -4.894   6.541  -3.304  1.00 97.76           O  
ATOM   1773  CG  ASP A 109      -9.348   6.182  -2.321  1.00 97.76           C  
ATOM   1774  OD1 ASP A 109     -10.033   5.859  -3.308  1.00 97.76           O  
ATOM   1775  OD2 ASP A 109      -9.831   6.106  -1.176  1.00 97.76           O  
ATOM   1776  N   ILE A 110      -5.945   6.966  -5.240  1.00 97.49           N  
ATOM   1777  H   ILE A 110      -6.813   6.887  -5.750  1.00 97.49           H  
ATOM   1778  CA  ILE A 110      -4.801   7.550  -5.933  1.00 97.49           C  
ATOM   1779  HA  ILE A 110      -4.022   7.776  -5.204  1.00 97.49           H  
ATOM   1780  C   ILE A 110      -5.230   8.853  -6.590  1.00 97.49           C  
ATOM   1781  CB  ILE A 110      -4.213   6.582  -6.985  1.00 97.49           C  
ATOM   1782  HB  ILE A 110      -4.931   6.480  -7.799  1.00 97.49           H  
ATOM   1783  O   ILE A 110      -6.146   8.880  -7.408  1.00 97.49           O  
ATOM   1784  CG1 ILE A 110      -3.947   5.166  -6.423  1.00 97.49           C  
ATOM   1785 HG12 ILE A 110      -4.853   4.794  -5.945  1.00 97.49           H  
ATOM   1786 HG13 ILE A 110      -3.156   5.210  -5.676  1.00 97.49           H  
ATOM   1787  CG2 ILE A 110      -2.923   7.203  -7.546  1.00 97.49           C  
ATOM   1788 HG21 ILE A 110      -2.241   7.424  -6.724  1.00 97.49           H  
ATOM   1789 HG22 ILE A 110      -2.435   6.516  -8.237  1.00 97.49           H  
ATOM   1790 HG23 ILE A 110      -3.145   8.124  -8.084  1.00 97.49           H  
ATOM   1791  CD1 ILE A 110      -3.585   4.124  -7.486  1.00 97.49           C  
ATOM   1792 HD11 ILE A 110      -4.332   4.121  -8.279  1.00 97.49           H  
ATOM   1793 HD12 ILE A 110      -3.557   3.138  -7.023  1.00 97.49           H  
ATOM   1794 HD13 ILE A 110      -2.601   4.337  -7.905  1.00 97.49           H  
ATOM   1795  N   GLU A 111      -4.512   9.926  -6.300  1.00 96.28           N  
ATOM   1796  H   GLU A 111      -3.762   9.837  -5.629  1.00 96.28           H  
ATOM   1797  CA  GLU A 111      -4.653  11.191  -7.006  1.00 96.28           C  
ATOM   1798  HA  GLU A 111      -5.615  11.223  -7.518  1.00 96.28           H  
ATOM   1799  C   GLU A 111      -3.538  11.323  -8.044  1.00 96.28           C  
ATOM   1800  CB  GLU A 111      -4.635  12.336  -5.998  1.00 96.28           C  
ATOM   1801  HB2 GLU A 111      -5.363  12.130  -5.212  1.00 96.28           H  
ATOM   1802  HB3 GLU A 111      -3.641  12.403  -5.555  1.00 96.28           H  
ATOM   1803  O   GLU A 111      -2.352  11.262  -7.715  1.00 96.28           O  
ATOM   1804  CG  GLU A 111      -4.989  13.665  -6.673  1.00 96.28           C  
ATOM   1805  HG2 GLU A 111      -4.342  13.809  -7.538  1.00 96.28           H  
ATOM   1806  HG3 GLU A 111      -6.018  13.628  -7.031  1.00 96.28           H  
ATOM   1807  CD  GLU A 111      -4.812  14.853  -5.727  1.00 96.28           C  
ATOM   1808  OE1 GLU A 111      -4.597  15.955  -6.276  1.00 96.28           O  
ATOM   1809  OE2 GLU A 111      -4.802  14.639  -4.495  1.00 96.28           O  
ATOM   1810  N   TYR A 112      -3.895  11.526  -9.310  1.00 95.46           N  
ATOM   1811  H   TYR A 112      -4.880  11.552  -9.532  1.00 95.46           H  
ATOM   1812  CA  TYR A 112      -2.932  11.746 -10.386  1.00 95.46           C  
ATOM   1813  HA  TYR A 112      -2.020  12.167  -9.962  1.00 95.46           H  
ATOM   1814  C   TYR A 112      -3.473  12.743 -11.410  1.00 95.46           C  
ATOM   1815  CB  TYR A 112      -2.577  10.406 -11.044  1.00 95.46           C  
ATOM   1816  HB2 TYR A 112      -3.488   9.936 -11.414  1.00 95.46           H  
ATOM   1817  HB3 TYR A 112      -2.147   9.746 -10.292  1.00 95.46           H  
ATOM   1818  O   TYR A 112      -4.562  12.554 -11.946  1.00 95.46           O  
ATOM   1819  CG  TYR A 112      -1.585  10.550 -12.179  1.00 95.46           C  
ATOM   1820  CD1 TYR A 112      -1.961  10.264 -13.505  1.00 95.46           C  
ATOM   1821  HD1 TYR A 112      -2.957   9.909 -13.725  1.00 95.46           H  
ATOM   1822  CD2 TYR A 112      -0.284  11.012 -11.909  1.00 95.46           C  
ATOM   1823  HD2 TYR A 112       0.009  11.284 -10.906  1.00 95.46           H  
ATOM   1824  CE1 TYR A 112      -1.031  10.429 -14.550  1.00 95.46           C  
ATOM   1825  HE1 TYR A 112      -1.308  10.199 -15.568  1.00 95.46           H  
ATOM   1826  CE2 TYR A 112       0.654  11.147 -12.942  1.00 95.46           C  
ATOM   1827  HE2 TYR A 112       1.649  11.496 -12.710  1.00 95.46           H  
ATOM   1828  OH  TYR A 112       1.194  10.993 -15.260  1.00 95.46           O  
ATOM   1829  HH  TYR A 112       1.993  11.398 -14.915  1.00 95.46           H  
ATOM   1830  CZ  TYR A 112       0.283  10.854 -14.266  1.00 95.46           C  
ATOM   1831  N   ARG A 113      -2.705  13.808 -11.689  1.00 93.20           N  
ATOM   1832  H   ARG A 113      -1.809  13.862 -11.226  1.00 93.20           H  
ATOM   1833  CA  ARG A 113      -3.064  14.886 -12.635  1.00 93.20           C  
ATOM   1834  HA  ARG A 113      -2.438  15.753 -12.420  1.00 93.20           H  
ATOM   1835  C   ARG A 113      -4.506  15.392 -12.458  1.00 93.20           C  
ATOM   1836  CB  ARG A 113      -2.771  14.443 -14.081  1.00 93.20           C  
ATOM   1837  HB2 ARG A 113      -3.134  15.212 -14.762  1.00 93.20           H  
ATOM   1838  HB3 ARG A 113      -3.305  13.517 -14.295  1.00 93.20           H  
ATOM   1839  O   ARG A 113      -5.271  15.448 -13.418  1.00 93.20           O  
ATOM   1840  CG  ARG A 113      -1.276  14.250 -14.346  1.00 93.20           C  
ATOM   1841  HG2 ARG A 113      -0.884  13.446 -13.723  1.00 93.20           H  
ATOM   1842  HG3 ARG A 113      -0.747  15.174 -14.108  1.00 93.20           H  
ATOM   1843  CD  ARG A 113      -1.061  13.910 -15.820  1.00 93.20           C  
ATOM   1844  HD2 ARG A 113      -1.512  12.939 -16.025  1.00 93.20           H  
ATOM   1845  HD3 ARG A 113      -1.551  14.668 -16.431  1.00 93.20           H  
ATOM   1846  NE  ARG A 113       0.372  13.872 -16.145  1.00 93.20           N  
ATOM   1847  HE  ARG A 113       1.016  13.895 -15.367  1.00 93.20           H  
ATOM   1848  NH1 ARG A 113       0.151  13.599 -18.416  1.00 93.20           N  
ATOM   1849 HH11 ARG A 113      -0.852  13.584 -18.298  1.00 93.20           H  
ATOM   1850 HH12 ARG A 113       0.579  13.471 -19.322  1.00 93.20           H  
ATOM   1851  NH2 ARG A 113       2.185  13.679 -17.477  1.00 93.20           N  
ATOM   1852 HH21 ARG A 113       2.623  13.463 -18.361  1.00 93.20           H  
ATOM   1853 HH22 ARG A 113       2.747  13.709 -16.639  1.00 93.20           H  
ATOM   1854  CZ  ARG A 113       0.893  13.717 -17.346  1.00 93.20           C  
ATOM   1855  N   ASN A 114      -4.871  15.752 -11.224  1.00 91.83           N  
ATOM   1856  H   ASN A 114      -4.183  15.699 -10.486  1.00 91.83           H  
ATOM   1857  CA  ASN A 114      -6.205  16.244 -10.841  1.00 91.83           C  
ATOM   1858  HA  ASN A 114      -6.183  16.407  -9.764  1.00 91.83           H  
ATOM   1859  C   ASN A 114      -7.356  15.247 -11.085  1.00 91.83           C  
ATOM   1860  CB  ASN A 114      -6.484  17.610 -11.499  1.00 91.83           C  
ATOM   1861  HB2 ASN A 114      -7.366  18.053 -11.037  1.00 91.83           H  
ATOM   1862  HB3 ASN A 114      -6.707  17.459 -12.555  1.00 91.83           H  
ATOM   1863  O   ASN A 114      -8.518  15.642 -11.126  1.00 91.83           O  
ATOM   1864  CG  ASN A 114      -5.348  18.599 -11.358  1.00 91.83           C  
ATOM   1865  ND2 ASN A 114      -4.967  19.259 -12.426  1.00 91.83           N  
ATOM   1866 HD21 ASN A 114      -4.240  19.945 -12.278  1.00 91.83           H  
ATOM   1867 HD22 ASN A 114      -5.454  19.126 -13.301  1.00 91.83           H  
ATOM   1868  OD1 ASN A 114      -4.761  18.783 -10.311  1.00 91.83           O  
ATOM   1869  N   SER A 115      -7.046  13.966 -11.286  1.00 96.25           N  
ATOM   1870  H   SER A 115      -6.075  13.689 -11.267  1.00 96.25           H  
ATOM   1871  CA  SER A 115      -8.027  12.888 -11.394  1.00 96.25           C  
ATOM   1872  HA  SER A 115      -9.036  13.299 -11.384  1.00 96.25           H  
ATOM   1873  C   SER A 115      -7.888  11.947 -10.203  1.00 96.25           C  
ATOM   1874  CB  SER A 115      -7.850  12.127 -12.707  1.00 96.25           C  
ATOM   1875  HB2 SER A 115      -8.584  11.323 -12.772  1.00 96.25           H  
ATOM   1876  HB3 SER A 115      -6.848  11.699 -12.744  1.00 96.25           H  
ATOM   1877  O   SER A 115      -6.773  11.653  -9.763  1.00 96.25           O  
ATOM   1878  OG  SER A 115      -8.011  13.004 -13.803  1.00 96.25           O  
ATOM   1879  HG  SER A 115      -7.488  13.788 -13.622  1.00 96.25           H  
ATOM   1880  N   LEU A 116      -9.025  11.469  -9.702  1.00 96.73           N  
ATOM   1881  H   LEU A 116      -9.898  11.745 -10.130  1.00 96.73           H  
ATOM   1882  CA  LEU A 116      -9.098  10.518  -8.600  1.00 96.73           C  
ATOM   1883  HA  LEU A 116      -8.145  10.497  -8.071  1.00 96.73           H  
ATOM   1884  C   LEU A 116      -9.347   9.114  -9.145  1.00 96.73           C  
ATOM   1885  CB  LEU A 116     -10.188  10.944  -7.602  1.00 96.73           C  
ATOM   1886  HB2 LEU A 116     -10.270  10.178  -6.830  1.00 96.73           H  
ATOM   1887  HB3 LEU A 116     -11.142  10.987  -8.128  1.00 96.73           H  
ATOM   1888  O   LEU A 116     -10.314   8.869  -9.872  1.00 96.73           O  
ATOM   1889  CG  LEU A 116      -9.937  12.301  -6.916  1.00 96.73           C  
ATOM   1890  HG  LEU A 116      -9.824  13.077  -7.674  1.00 96.73           H  
ATOM   1891  CD1 LEU A 116     -11.140  12.657  -6.045  1.00 96.73           C  
ATOM   1892 HD11 LEU A 116     -10.977  13.627  -5.575  1.00 96.73           H  
ATOM   1893 HD12 LEU A 116     -12.042  12.713  -6.655  1.00 96.73           H  
ATOM   1894 HD13 LEU A 116     -11.275  11.909  -5.264  1.00 96.73           H  
ATOM   1895  CD2 LEU A 116      -8.686  12.281  -6.037  1.00 96.73           C  
ATOM   1896 HD21 LEU A 116      -8.571  13.243  -5.538  1.00 96.73           H  
ATOM   1897 HD22 LEU A 116      -8.767  11.501  -5.281  1.00 96.73           H  
ATOM   1898 HD23 LEU A 116      -7.797  12.108  -6.643  1.00 96.73           H  
ATOM   1899  N   TYR A 117      -8.477   8.190  -8.763  1.00 97.98           N  
ATOM   1900  H   TYR A 117      -7.729   8.467  -8.144  1.00 97.98           H  
ATOM   1901  CA  TYR A 117      -8.562   6.781  -9.097  1.00 97.98           C  
ATOM   1902  HA  TYR A 117      -9.453   6.634  -9.707  1.00 97.98           H  
ATOM   1903  C   TYR A 117      -8.691   5.947  -7.835  1.00 97.98           C  
ATOM   1904  CB  TYR A 117      -7.357   6.330  -9.923  1.00 97.98           C  
ATOM   1905  HB2 TYR A 117      -7.465   5.270 -10.154  1.00 97.98           H  
ATOM   1906  HB3 TYR A 117      -6.453   6.445  -9.326  1.00 97.98           H  
ATOM   1907  O   TYR A 117      -8.184   6.327  -6.783  1.00 97.98           O  
ATOM   1908  CG  TYR A 117      -7.185   7.092 -11.214  1.00 97.98           C  
ATOM   1909  CD1 TYR A 117      -7.784   6.622 -12.398  1.00 97.98           C  
ATOM   1910  HD1 TYR A 117      -8.384   5.725 -12.386  1.00 97.98           H  
ATOM   1911  CD2 TYR A 117      -6.435   8.284 -11.220  1.00 97.98           C  
ATOM   1912  HD2 TYR A 117      -6.007   8.654 -10.300  1.00 97.98           H  
ATOM   1913  CE1 TYR A 117      -7.605   7.334 -13.599  1.00 97.98           C  
ATOM   1914  HE1 TYR A 117      -8.061   6.986 -14.514  1.00 97.98           H  
ATOM   1915  CE2 TYR A 117      -6.253   8.994 -12.418  1.00 97.98           C  
ATOM   1916  HE2 TYR A 117      -5.669   9.903 -12.416  1.00 97.98           H  
ATOM   1917  OH  TYR A 117      -6.685   9.213 -14.766  1.00 97.98           O  
ATOM   1918  HH  TYR A 117      -6.233  10.048 -14.622  1.00 97.98           H  
ATOM   1919  CZ  TYR A 117      -6.841   8.519 -13.610  1.00 97.98           C  
ATOM   1920  N   PHE A 118      -9.326   4.788  -7.947  1.00 98.17           N  
ATOM   1921  H   PHE A 118      -9.748   4.539  -8.830  1.00 98.17           H  
ATOM   1922  CA  PHE A 118      -9.371   3.826  -6.866  1.00 98.17           C  
ATOM   1923  HA  PHE A 118      -8.431   3.944  -6.327  1.00 98.17           H  
ATOM   1924  C   PHE A 118      -9.442   2.384  -7.360  1.00 98.17           C  
ATOM   1925  CB  PHE A 118     -10.521   4.157  -5.910  1.00 98.17           C  
ATOM   1926  HB2 PHE A 118     -10.510   5.227  -5.701  1.00 98.17           H  
ATOM   1927  HB3 PHE A 118     -10.342   3.643  -4.965  1.00 98.17           H  
ATOM   1928  O   PHE A 118      -9.967   2.103  -8.440  1.00 98.17           O  
ATOM   1929  CG  PHE A 118     -11.894   3.778  -6.421  1.00 98.17           C  
ATOM   1930  CD1 PHE A 118     -12.587   4.631  -7.298  1.00 98.17           C  
ATOM   1931  HD1 PHE A 118     -12.137   5.561  -7.613  1.00 98.17           H  
ATOM   1932  CD2 PHE A 118     -12.474   2.563  -6.021  1.00 98.17           C  
ATOM   1933  HD2 PHE A 118     -11.934   1.915  -5.347  1.00 98.17           H  
ATOM   1934  CE1 PHE A 118     -13.858   4.265  -7.776  1.00 98.17           C  
ATOM   1935  HE1 PHE A 118     -14.387   4.919  -8.453  1.00 98.17           H  
ATOM   1936  CE2 PHE A 118     -13.747   2.199  -6.491  1.00 98.17           C  
ATOM   1937  HE2 PHE A 118     -14.192   1.264  -6.182  1.00 98.17           H  
ATOM   1938  CZ  PHE A 118     -14.437   3.048  -7.374  1.00 98.17           C  
ATOM   1939  HZ  PHE A 118     -15.412   2.765  -7.742  1.00 98.17           H  
ATOM   1940  N   ALA A 119      -8.937   1.476  -6.530  1.00 98.58           N  
ATOM   1941  H   ALA A 119      -8.519   1.820  -5.678  1.00 98.58           H  
ATOM   1942  CA  ALA A 119      -8.986   0.029  -6.712  1.00 98.58           C  
ATOM   1943  HA  ALA A 119      -9.727  -0.230  -7.468  1.00 98.58           H  
ATOM   1944  C   ALA A 119      -9.383  -0.647  -5.394  1.00 98.58           C  
ATOM   1945  CB  ALA A 119      -7.608  -0.449  -7.182  1.00 98.58           C  
ATOM   1946  HB1 ALA A 119      -7.416  -0.096  -8.195  1.00 98.58           H  
ATOM   1947  HB2 ALA A 119      -6.835  -0.068  -6.514  1.00 98.58           H  
ATOM   1948  HB3 ALA A 119      -7.575  -1.538  -7.166  1.00 98.58           H  
ATOM   1949  O   ALA A 119      -8.856  -0.288  -4.340  1.00 98.58           O  
ATOM   1950  N   VAL A 120     -10.292  -1.622  -5.451  1.00 98.58           N  
ATOM   1951  H   VAL A 120     -10.694  -1.852  -6.348  1.00 98.58           H  
ATOM   1952  CA  VAL A 120     -10.795  -2.362  -4.285  1.00 98.58           C  
ATOM   1953  HA  VAL A 120     -10.250  -2.022  -3.405  1.00 98.58           H  
ATOM   1954  C   VAL A 120     -10.539  -3.856  -4.456  1.00 98.58           C  
ATOM   1955  CB  VAL A 120     -12.290  -2.100  -4.014  1.00 98.58           C  
ATOM   1956  HB  VAL A 120     -12.880  -2.558  -4.808  1.00 98.58           H  
ATOM   1957  O   VAL A 120     -10.828  -4.427  -5.507  1.00 98.58           O  
ATOM   1958  CG1 VAL A 120     -12.726  -2.700  -2.672  1.00 98.58           C  
ATOM   1959 HG11 VAL A 120     -12.581  -3.780  -2.660  1.00 98.58           H  
ATOM   1960 HG12 VAL A 120     -12.151  -2.260  -1.857  1.00 98.58           H  
ATOM   1961 HG13 VAL A 120     -13.784  -2.505  -2.495  1.00 98.58           H  
ATOM   1962  CG2 VAL A 120     -12.611  -0.602  -3.975  1.00 98.58           C  
ATOM   1963 HG21 VAL A 120     -13.650  -0.452  -3.680  1.00 98.58           H  
ATOM   1964 HG22 VAL A 120     -12.474  -0.187  -4.973  1.00 98.58           H  
ATOM   1965 HG23 VAL A 120     -11.955  -0.099  -3.265  1.00 98.58           H  
ATOM   1966  N   TYR A 121     -10.044  -4.497  -3.402  1.00 98.64           N  
ATOM   1967  H   TYR A 121      -9.867  -3.950  -2.572  1.00 98.64           H  
ATOM   1968  CA  TYR A 121      -9.652  -5.902  -3.362  1.00 98.64           C  
ATOM   1969  HA  TYR A 121      -9.939  -6.385  -4.297  1.00 98.64           H  
ATOM   1970  C   TYR A 121     -10.345  -6.620  -2.204  1.00 98.64           C  
ATOM   1971  CB  TYR A 121      -8.131  -6.018  -3.212  1.00 98.64           C  
ATOM   1972  HB2 TYR A 121      -7.859  -7.073  -3.246  1.00 98.64           H  
ATOM   1973  HB3 TYR A 121      -7.842  -5.643  -2.231  1.00 98.64           H  
ATOM   1974  O   TYR A 121     -10.431  -6.094  -1.096  1.00 98.64           O  
ATOM   1975  CG  TYR A 121      -7.335  -5.275  -4.263  1.00 98.64           C  
ATOM   1976  CD1 TYR A 121      -6.889  -5.960  -5.403  1.00 98.64           C  
ATOM   1977  HD1 TYR A 121      -7.107  -7.010  -5.528  1.00 98.64           H  
ATOM   1978  CD2 TYR A 121      -7.051  -3.903  -4.109  1.00 98.64           C  
ATOM   1979  HD2 TYR A 121      -7.399  -3.373  -3.234  1.00 98.64           H  
ATOM   1980  CE1 TYR A 121      -6.150  -5.285  -6.385  1.00 98.64           C  
ATOM   1981  HE1 TYR A 121      -5.789  -5.822  -7.249  1.00 98.64           H  
ATOM   1982  CE2 TYR A 121      -6.345  -3.212  -5.112  1.00 98.64           C  
ATOM   1983  HE2 TYR A 121      -6.156  -2.155  -5.003  1.00 98.64           H  
ATOM   1984  OH  TYR A 121      -5.271  -3.234  -7.256  1.00 98.64           O  
ATOM   1985  HH  TYR A 121      -5.226  -2.294  -7.064  1.00 98.64           H  
ATOM   1986  CZ  TYR A 121      -5.900  -3.906  -6.259  1.00 98.64           C  
ATOM   1987  N   ASN A 122     -10.806  -7.845  -2.446  1.00 97.84           N  
ATOM   1988  H   ASN A 122     -10.643  -8.229  -3.366  1.00 97.84           H  
ATOM   1989  CA  ASN A 122     -11.487  -8.669  -1.450  1.00 97.84           C  
ATOM   1990  HA  ASN A 122     -11.996  -8.012  -0.745  1.00 97.84           H  
ATOM   1991  C   ASN A 122     -10.523  -9.573  -0.678  1.00 97.84           C  
ATOM   1992  CB  ASN A 122     -12.522  -9.557  -2.149  1.00 97.84           C  
ATOM   1993  HB2 ASN A 122     -12.011 -10.375  -2.656  1.00 97.84           H  
ATOM   1994  HB3 ASN A 122     -13.042  -8.976  -2.911  1.00 97.84           H  
ATOM   1995  O   ASN A 122      -9.606 -10.145  -1.272  1.00 97.84           O  
ATOM   1996  CG  ASN A 122     -13.563 -10.125  -1.204  1.00 97.84           C  
ATOM   1997  ND2 ASN A 122     -14.332 -11.085  -1.654  1.00 97.84           N  
ATOM   1998 HD21 ASN A 122     -15.090 -11.330  -1.033  1.00 97.84           H  
ATOM   1999 HD22 ASN A 122     -14.321 -11.307  -2.639  1.00 97.84           H  
ATOM   2000  OD1 ASN A 122     -13.718  -9.744  -0.063  1.00 97.84           O  
ATOM   2001  N   ASN A 123     -10.846  -9.836   0.592  1.00 97.45           N  
ATOM   2002  H   ASN A 123     -11.646  -9.355   0.979  1.00 97.45           H  
ATOM   2003  CA  ASN A 123     -10.108 -10.730   1.488  1.00 97.45           C  
ATOM   2004  HA  ASN A 123     -10.476 -10.556   2.499  1.00 97.45           H  
ATOM   2005  C   ASN A 123      -8.605 -10.402   1.533  1.00 97.45           C  
ATOM   2006  CB  ASN A 123     -10.380 -12.201   1.129  1.00 97.45           C  
ATOM   2007  HB2 ASN A 123      -9.770 -12.830   1.778  1.00 97.45           H  
ATOM   2008  HB3 ASN A 123     -10.047 -12.373   0.105  1.00 97.45           H  
ATOM   2009  O   ASN A 123      -7.770 -11.290   1.374  1.00 97.45           O  
ATOM   2010  CG  ASN A 123     -11.810 -12.678   1.276  1.00 97.45           C  
ATOM   2011  ND2 ASN A 123     -12.099 -13.806   0.671  1.00 97.45           N  
ATOM   2012 HD21 ASN A 123     -13.023 -14.176   0.844  1.00 97.45           H  
ATOM   2013 HD22 ASN A 123     -11.342 -14.302   0.221  1.00 97.45           H  
ATOM   2014  OD1 ASN A 123     -12.668 -12.147   1.966  1.00 97.45           O  
ATOM   2015  N   PHE A 124      -8.284  -9.124   1.707  1.00 98.49           N  
ATOM   2016  H   PHE A 124      -9.032  -8.477   1.909  1.00 98.49           H  
ATOM   2017  CA  PHE A 124      -6.924  -8.656   1.918  1.00 98.49           C  
ATOM   2018  HA  PHE A 124      -6.282  -9.062   1.136  1.00 98.49           H  
ATOM   2019  C   PHE A 124      -6.395  -9.124   3.276  1.00 98.49           C  
ATOM   2020  CB  PHE A 124      -6.894  -7.130   1.818  1.00 98.49           C  
ATOM   2021  HB2 PHE A 124      -7.660  -6.714   2.473  1.00 98.49           H  
ATOM   2022  HB3 PHE A 124      -7.142  -6.842   0.797  1.00 98.49           H  
ATOM   2023  O   PHE A 124      -7.042  -8.933   4.309  1.00 98.49           O  
ATOM   2024  CG  PHE A 124      -5.554  -6.528   2.194  1.00 98.49           C  
ATOM   2025  CD1 PHE A 124      -5.344  -6.031   3.493  1.00 98.49           C  
ATOM   2026  HD1 PHE A 124      -6.134  -6.103   4.226  1.00 98.49           H  
ATOM   2027  CD2 PHE A 124      -4.520  -6.449   1.245  1.00 98.49           C  
ATOM   2028  HD2 PHE A 124      -4.669  -6.829   0.245  1.00 98.49           H  
ATOM   2029  CE1 PHE A 124      -4.111  -5.450   3.842  1.00 98.49           C  
ATOM   2030  HE1 PHE A 124      -3.949  -5.073   4.841  1.00 98.49           H  
ATOM   2031  CE2 PHE A 124      -3.300  -5.839   1.590  1.00 98.49           C  
ATOM   2032  HE2 PHE A 124      -2.524  -5.716   0.849  1.00 98.49           H  
ATOM   2033  CZ  PHE A 124      -3.088  -5.351   2.887  1.00 98.49           C  
ATOM   2034  HZ  PHE A 124      -2.143  -4.898   3.148  1.00 98.49           H  
ATOM   2035  N   VAL A 125      -5.200  -9.703   3.265  1.00 98.23           N  
ATOM   2036  H   VAL A 125      -4.754  -9.870   2.374  1.00 98.23           H  
ATOM   2037  CA  VAL A 125      -4.459 -10.111   4.454  1.00 98.23           C  
ATOM   2038  HA  VAL A 125      -4.675  -9.395   5.247  1.00 98.23           H  
ATOM   2039  C   VAL A 125      -2.961 -10.042   4.185  1.00 98.23           C  
ATOM   2040  CB  VAL A 125      -4.922 -11.507   4.929  1.00 98.23           C  
ATOM   2041  HB  VAL A 125      -6.006 -11.473   5.038  1.00 98.23           H  
ATOM   2042  O   VAL A 125      -2.499 -10.232   3.059  1.00 98.23           O  
ATOM   2043  CG1 VAL A 125      -4.598 -12.630   3.939  1.00 98.23           C  
ATOM   2044 HG11 VAL A 125      -3.519 -12.780   3.893  1.00 98.23           H  
ATOM   2045 HG12 VAL A 125      -5.065 -13.557   4.270  1.00 98.23           H  
ATOM   2046 HG13 VAL A 125      -4.980 -12.379   2.950  1.00 98.23           H  
ATOM   2047  CG2 VAL A 125      -4.353 -11.896   6.297  1.00 98.23           C  
ATOM   2048 HG21 VAL A 125      -3.280 -12.079   6.234  1.00 98.23           H  
ATOM   2049 HG22 VAL A 125      -4.547 -11.106   7.022  1.00 98.23           H  
ATOM   2050 HG23 VAL A 125      -4.838 -12.809   6.645  1.00 98.23           H  
ATOM   2051  N   THR A 126      -2.195  -9.778   5.237  1.00 98.39           N  
ATOM   2052  H   THR A 126      -2.635  -9.595   6.128  1.00 98.39           H  
ATOM   2053  CA  THR A 126      -0.745  -9.983   5.235  1.00 98.39           C  
ATOM   2054  HA  THR A 126      -0.420 -10.273   4.235  1.00 98.39           H  
ATOM   2055  C   THR A 126      -0.403 -11.113   6.190  1.00 98.39           C  
ATOM   2056  CB  THR A 126       0.022  -8.710   5.606  1.00 98.39           C  
ATOM   2057  HB  THR A 126       1.089  -8.932   5.623  1.00 98.39           H  
ATOM   2058  O   THR A 126      -0.910 -11.124   7.316  1.00 98.39           O  
ATOM   2059  CG2 THR A 126      -0.229  -7.575   4.616  1.00 98.39           C  
ATOM   2060 HG21 THR A 126       0.110  -7.873   3.624  1.00 98.39           H  
ATOM   2061 HG22 THR A 126       0.322  -6.693   4.943  1.00 98.39           H  
ATOM   2062 HG23 THR A 126      -1.291  -7.332   4.576  1.00 98.39           H  
ATOM   2063  OG1 THR A 126      -0.369  -8.252   6.878  1.00 98.39           O  
ATOM   2064  HG1 THR A 126      -0.294  -9.007   7.466  1.00 98.39           H  
ATOM   2065  N   ASP A 127       0.458 -12.040   5.779  1.00 98.27           N  
ATOM   2066  H   ASP A 127       0.777 -12.019   4.821  1.00 98.27           H  
ATOM   2067  CA  ASP A 127       0.909 -13.128   6.655  1.00 98.27           C  
ATOM   2068  HA  ASP A 127       0.031 -13.586   7.112  1.00 98.27           H  
ATOM   2069  C   ASP A 127       1.782 -12.621   7.817  1.00 98.27           C  
ATOM   2070  CB  ASP A 127       1.637 -14.215   5.846  1.00 98.27           C  
ATOM   2071  HB2 ASP A 127       2.156 -14.870   6.546  1.00 98.27           H  
ATOM   2072  HB3 ASP A 127       2.381 -13.755   5.196  1.00 98.27           H  
ATOM   2073  O   ASP A 127       2.097 -11.436   7.925  1.00 98.27           O  
ATOM   2074  CG  ASP A 127       0.715 -15.140   5.052  1.00 98.27           C  
ATOM   2075  OD1 ASP A 127      -0.475 -15.239   5.422  1.00 98.27           O  
ATOM   2076  OD2 ASP A 127       1.241 -15.789   4.122  1.00 98.27           O  
ATOM   2077  N   SER A 128       2.167 -13.528   8.715  1.00 98.10           N  
ATOM   2078  H   SER A 128       1.917 -14.494   8.558  1.00 98.10           H  
ATOM   2079  CA  SER A 128       3.036 -13.221   9.852  1.00 98.10           C  
ATOM   2080  HA  SER A 128       2.615 -12.364  10.378  1.00 98.10           H  
ATOM   2081  C   SER A 128       4.463 -12.849   9.432  1.00 98.10           C  
ATOM   2082  CB  SER A 128       3.059 -14.411  10.820  1.00 98.10           C  
ATOM   2083  HB2 SER A 128       2.040 -14.635  11.136  1.00 98.10           H  
ATOM   2084  HB3 SER A 128       3.639 -14.143  11.703  1.00 98.10           H  
ATOM   2085  O   SER A 128       4.913 -13.146   8.320  1.00 98.10           O  
ATOM   2086  OG  SER A 128       3.628 -15.562  10.209  1.00 98.10           O  
ATOM   2087  HG  SER A 128       4.271 -15.947  10.809  1.00 98.10           H  
ATOM   2088  N   GLU A 129       5.234 -12.287  10.370  1.00 98.50           N  
ATOM   2089  H   GLU A 129       4.799 -11.941  11.213  1.00 98.50           H  
ATOM   2090  CA  GLU A 129       6.657 -11.980  10.159  1.00 98.50           C  
ATOM   2091  HA  GLU A 129       6.724 -11.213   9.388  1.00 98.50           H  
ATOM   2092  C   GLU A 129       7.466 -13.199   9.689  1.00 98.50           C  
ATOM   2093  CB  GLU A 129       7.285 -11.449  11.465  1.00 98.50           C  
ATOM   2094  HB2 GLU A 129       7.434 -12.268  12.168  1.00 98.50           H  
ATOM   2095  HB3 GLU A 129       6.606 -10.736  11.933  1.00 98.50           H  
ATOM   2096  O   GLU A 129       8.323 -13.082   8.814  1.00 98.50           O  
ATOM   2097  CG  GLU A 129       8.641 -10.787  11.153  1.00 98.50           C  
ATOM   2098  HG2 GLU A 129       9.351 -11.559  10.858  1.00 98.50           H  
ATOM   2099  HG3 GLU A 129       8.496 -10.129  10.296  1.00 98.50           H  
ATOM   2100  CD  GLU A 129       9.284  -9.938  12.260  1.00 98.50           C  
ATOM   2101  OE1 GLU A 129      10.338  -9.330  11.950  1.00 98.50           O  
ATOM   2102  OE2 GLU A 129       8.755  -9.817  13.381  1.00 98.50           O  
ATOM   2103  N   SER A 130       7.176 -14.384  10.240  1.00 98.29           N  
ATOM   2104  H   SER A 130       6.427 -14.418  10.918  1.00 98.29           H  
ATOM   2105  CA  SER A 130       7.856 -15.639   9.891  1.00 98.29           C  
ATOM   2106  HA  SER A 130       8.930 -15.493  10.006  1.00 98.29           H  
ATOM   2107  C   SER A 130       7.619 -16.085   8.445  1.00 98.29           C  
ATOM   2108  CB  SER A 130       7.419 -16.755  10.845  1.00 98.29           C  
ATOM   2109  HB2 SER A 130       7.643 -16.455  11.869  1.00 98.29           H  
ATOM   2110  HB3 SER A 130       7.975 -17.665  10.621  1.00 98.29           H  
ATOM   2111  O   SER A 130       8.387 -16.892   7.932  1.00 98.29           O  
ATOM   2112  OG  SER A 130       6.028 -17.010  10.729  1.00 98.29           O  
ATOM   2113  HG  SER A 130       5.895 -17.525   9.929  1.00 98.29           H  
ATOM   2114  N   HIS A 131       6.572 -15.566   7.801  1.00 98.42           N  
ATOM   2115  H   HIS A 131       6.003 -14.888   8.288  1.00 98.42           H  
ATOM   2116  CA  HIS A 131       6.250 -15.775   6.388  1.00 98.42           C  
ATOM   2117  HA  HIS A 131       6.900 -16.549   5.979  1.00 98.42           H  
ATOM   2118  C   HIS A 131       6.508 -14.506   5.556  1.00 98.42           C  
ATOM   2119  CB  HIS A 131       4.802 -16.262   6.276  1.00 98.42           C  
ATOM   2120  HB2 HIS A 131       4.532 -16.384   5.227  1.00 98.42           H  
ATOM   2121  HB3 HIS A 131       4.163 -15.492   6.708  1.00 98.42           H  
ATOM   2122  O   HIS A 131       5.961 -14.344   4.465  1.00 98.42           O  
ATOM   2123  CG  HIS A 131       4.543 -17.562   6.989  1.00 98.42           C  
ATOM   2124  CD2 HIS A 131       4.762 -18.824   6.506  1.00 98.42           C  
ATOM   2125  HD2 HIS A 131       5.159 -19.069   5.532  1.00 98.42           H  
ATOM   2126  ND1 HIS A 131       4.019 -17.696   8.253  1.00 98.42           N  
ATOM   2127  HD1 HIS A 131       3.663 -16.939   8.819  1.00 98.42           H  
ATOM   2128  CE1 HIS A 131       3.918 -19.007   8.523  1.00 98.42           C  
ATOM   2129  HE1 HIS A 131       3.498 -19.424   9.426  1.00 98.42           H  
ATOM   2130  NE2 HIS A 131       4.380 -19.736   7.496  1.00 98.42           N  
ATOM   2131  N   GLY A 132       7.314 -13.578   6.086  1.00 98.49           N  
ATOM   2132  H   GLY A 132       7.696 -13.742   7.007  1.00 98.49           H  
ATOM   2133  CA  GLY A 132       7.771 -12.393   5.371  1.00 98.49           C  
ATOM   2134  HA2 GLY A 132       8.551 -11.917   5.965  1.00 98.49           H  
ATOM   2135  HA3 GLY A 132       8.203 -12.699   4.418  1.00 98.49           H  
ATOM   2136  C   GLY A 132       6.683 -11.356   5.093  1.00 98.49           C  
ATOM   2137  O   GLY A 132       6.828 -10.601   4.135  1.00 98.49           O  
ATOM   2138  N   TYR A 133       5.600 -11.312   5.881  1.00 98.81           N  
ATOM   2139  H   TYR A 133       5.533 -11.966   6.648  1.00 98.81           H  
ATOM   2140  CA  TYR A 133       4.454 -10.415   5.651  1.00 98.81           C  
ATOM   2141  HA  TYR A 133       3.659 -10.744   6.319  1.00 98.81           H  
ATOM   2142  C   TYR A 133       3.862 -10.520   4.242  1.00 98.81           C  
ATOM   2143  CB  TYR A 133       4.791  -8.966   6.030  1.00 98.81           C  
ATOM   2144  HB2 TYR A 133       3.907  -8.347   5.873  1.00 98.81           H  
ATOM   2145  HB3 TYR A 133       5.573  -8.589   5.371  1.00 98.81           H  
ATOM   2146  O   TYR A 133       3.519  -9.508   3.629  1.00 98.81           O  
ATOM   2147  CG  TYR A 133       5.209  -8.791   7.466  1.00 98.81           C  
ATOM   2148  CD1 TYR A 133       4.263  -9.002   8.485  1.00 98.81           C  
ATOM   2149  HD1 TYR A 133       3.250  -9.287   8.240  1.00 98.81           H  
ATOM   2150  CD2 TYR A 133       6.517  -8.378   7.779  1.00 98.81           C  
ATOM   2151  HD2 TYR A 133       7.227  -8.202   6.985  1.00 98.81           H  
ATOM   2152  CE1 TYR A 133       4.632  -8.834   9.826  1.00 98.81           C  
ATOM   2153  HE1 TYR A 133       3.927  -9.014  10.624  1.00 98.81           H  
ATOM   2154  CE2 TYR A 133       6.890  -8.204   9.124  1.00 98.81           C  
ATOM   2155  HE2 TYR A 133       7.893  -7.895   9.380  1.00 98.81           H  
ATOM   2156  OH  TYR A 133       6.293  -8.368  11.443  1.00 98.81           O  
ATOM   2157  HH  TYR A 133       7.237  -8.317  11.606  1.00 98.81           H  
ATOM   2158  CZ  TYR A 133       5.945  -8.451  10.143  1.00 98.81           C  
ATOM   2159  N   ARG A 134       3.781 -11.742   3.708  1.00 98.75           N  
ATOM   2160  H   ARG A 134       4.100 -12.524   4.262  1.00 98.75           H  
ATOM   2161  CA  ARG A 134       3.295 -12.013   2.353  1.00 98.75           C  
ATOM   2162  HA  ARG A 134       4.002 -11.575   1.649  1.00 98.75           H  
ATOM   2163  C   ARG A 134       1.930 -11.381   2.090  1.00 98.75           C  
ATOM   2164  CB  ARG A 134       3.258 -13.527   2.150  1.00 98.75           C  
ATOM   2165  HB2 ARG A 134       4.239 -13.925   2.410  1.00 98.75           H  
ATOM   2166  HB3 ARG A 134       2.520 -13.960   2.826  1.00 98.75           H  
ATOM   2167  O   ARG A 134       1.014 -11.552   2.895  1.00 98.75           O  
ATOM   2168  CG  ARG A 134       2.910 -13.938   0.714  1.00 98.75           C  
ATOM   2169  HG2 ARG A 134       3.646 -13.524   0.024  1.00 98.75           H  
ATOM   2170  HG3 ARG A 134       1.922 -13.564   0.444  1.00 98.75           H  
ATOM   2171  CD  ARG A 134       2.904 -15.460   0.581  1.00 98.75           C  
ATOM   2172  HD2 ARG A 134       2.139 -15.873   1.239  1.00 98.75           H  
ATOM   2173  HD3 ARG A 134       2.633 -15.709  -0.444  1.00 98.75           H  
ATOM   2174  NE  ARG A 134       4.214 -16.046   0.920  1.00 98.75           N  
ATOM   2175  HE  ARG A 134       4.342 -16.273   1.896  1.00 98.75           H  
ATOM   2176  NH1 ARG A 134       5.150 -16.061  -1.186  1.00 98.75           N  
ATOM   2177 HH11 ARG A 134       5.883 -16.303  -1.837  1.00 98.75           H  
ATOM   2178 HH12 ARG A 134       4.289 -15.733  -1.599  1.00 98.75           H  
ATOM   2179  NH2 ARG A 134       6.342 -16.741   0.544  1.00 98.75           N  
ATOM   2180 HH21 ARG A 134       6.459 -16.871   1.539  1.00 98.75           H  
ATOM   2181 HH22 ARG A 134       7.102 -16.906  -0.101  1.00 98.75           H  
ATOM   2182  CZ  ARG A 134       5.212 -16.280   0.089  1.00 98.75           C  
ATOM   2183  N   LEU A 135       1.810 -10.663   0.973  1.00 98.69           N  
ATOM   2184  H   LEU A 135       2.603 -10.619   0.349  1.00 98.69           H  
ATOM   2185  CA  LEU A 135       0.551 -10.076   0.521  1.00 98.69           C  
ATOM   2186  HA  LEU A 135       0.058  -9.600   1.369  1.00 98.69           H  
ATOM   2187  C   LEU A 135      -0.361 -11.164  -0.026  1.00 98.69           C  
ATOM   2188  CB  LEU A 135       0.820  -9.018  -0.565  1.00 98.69           C  
ATOM   2189  HB2 LEU A 135       1.344  -8.184  -0.097  1.00 98.69           H  
ATOM   2190  HB3 LEU A 135       1.466  -9.451  -1.328  1.00 98.69           H  
ATOM   2191  O   LEU A 135       0.039 -11.905  -0.918  1.00 98.69           O  
ATOM   2192  CG  LEU A 135      -0.427  -8.439  -1.258  1.00 98.69           C  
ATOM   2193  HG  LEU A 135      -0.974  -9.227  -1.775  1.00 98.69           H  
ATOM   2194  CD1 LEU A 135      -1.353  -7.757  -0.255  1.00 98.69           C  
ATOM   2195 HD11 LEU A 135      -2.183  -7.297  -0.792  1.00 98.69           H  
ATOM   2196 HD12 LEU A 135      -1.765  -8.480   0.448  1.00 98.69           H  
ATOM   2197 HD13 LEU A 135      -0.792  -7.001   0.294  1.00 98.69           H  
ATOM   2198  CD2 LEU A 135      -0.028  -7.377  -2.283  1.00 98.69           C  
ATOM   2199 HD21 LEU A 135       0.655  -7.815  -3.011  1.00 98.69           H  
ATOM   2200 HD22 LEU A 135      -0.912  -7.021  -2.812  1.00 98.69           H  
ATOM   2201 HD23 LEU A 135       0.471  -6.542  -1.790  1.00 98.69           H  
ATOM   2202  N   ASN A 136      -1.603 -11.192   0.442  1.00 98.45           N  
ATOM   2203  H   ASN A 136      -1.851 -10.615   1.233  1.00 98.45           H  
ATOM   2204  CA  ASN A 136      -2.651 -12.000  -0.150  1.00 98.45           C  
ATOM   2205  HA  ASN A 136      -2.351 -12.325  -1.147  1.00 98.45           H  
ATOM   2206  C   ASN A 136      -3.938 -11.182  -0.289  1.00 98.45           C  
ATOM   2207  CB  ASN A 136      -2.855 -13.253   0.706  1.00 98.45           C  
ATOM   2208  HB2 ASN A 136      -2.971 -12.963   1.750  1.00 98.45           H  
ATOM   2209  HB3 ASN A 136      -3.761 -13.768   0.384  1.00 98.45           H  
ATOM   2210  O   ASN A 136      -4.409 -10.555   0.660  1.00 98.45           O  
ATOM   2211  CG  ASN A 136      -1.707 -14.235   0.582  1.00 98.45           C  
ATOM   2212  ND2 ASN A 136      -0.830 -14.311   1.559  1.00 98.45           N  
ATOM   2213 HD21 ASN A 136      -0.148 -15.054   1.505  1.00 98.45           H  
ATOM   2214 HD22 ASN A 136      -0.900 -13.730   2.382  1.00 98.45           H  
ATOM   2215  OD1 ASN A 136      -1.624 -14.970  -0.383  1.00 98.45           O  
ATOM   2216  N   TYR A 137      -4.549 -11.237  -1.464  1.00 98.26           N  
ATOM   2217  H   TYR A 137      -4.047 -11.648  -2.239  1.00 98.26           H  
ATOM   2218  CA  TYR A 137      -5.959 -10.917  -1.666  1.00 98.26           C  
ATOM   2219  HA  TYR A 137      -6.474 -11.001  -0.709  1.00 98.26           H  
ATOM   2220  C   TYR A 137      -6.577 -11.940  -2.615  1.00 98.26           C  
ATOM   2221  CB  TYR A 137      -6.141  -9.482  -2.173  1.00 98.26           C  
ATOM   2222  HB2 TYR A 137      -5.655  -8.798  -1.478  1.00 98.26           H  
ATOM   2223  HB3 TYR A 137      -7.205  -9.243  -2.168  1.00 98.26           H  
ATOM   2224  O   TYR A 137      -5.888 -12.555  -3.432  1.00 98.26           O  
ATOM   2225  CG  TYR A 137      -5.599  -9.244  -3.568  1.00 98.26           C  
ATOM   2226  CD1 TYR A 137      -4.266  -8.830  -3.730  1.00 98.26           C  
ATOM   2227  HD1 TYR A 137      -3.629  -8.699  -2.868  1.00 98.26           H  
ATOM   2228  CD2 TYR A 137      -6.415  -9.457  -4.699  1.00 98.26           C  
ATOM   2229  HD2 TYR A 137      -7.438  -9.779  -4.573  1.00 98.26           H  
ATOM   2230  CE1 TYR A 137      -3.751  -8.619  -5.019  1.00 98.26           C  
ATOM   2231  HE1 TYR A 137      -2.728  -8.301  -5.158  1.00 98.26           H  
ATOM   2232  CE2 TYR A 137      -5.899  -9.247  -5.995  1.00 98.26           C  
ATOM   2233  HE2 TYR A 137      -6.504  -9.398  -6.877  1.00 98.26           H  
ATOM   2234  OH  TYR A 137      -4.036  -8.608  -7.380  1.00 98.26           O  
ATOM   2235  HH  TYR A 137      -4.674  -8.427  -8.074  1.00 98.26           H  
ATOM   2236  CZ  TYR A 137      -4.563  -8.824  -6.153  1.00 98.26           C  
ATOM   2237  N   LYS A 138      -7.894 -12.141  -2.508  1.00 97.14           N  
ATOM   2238  H   LYS A 138      -8.406 -11.567  -1.854  1.00 97.14           H  
ATOM   2239  CA  LYS A 138      -8.584 -13.164  -3.304  1.00 97.14           C  
ATOM   2240  HA  LYS A 138      -7.892 -13.993  -3.454  1.00 97.14           H  
ATOM   2241  C   LYS A 138      -8.926 -12.672  -4.705  1.00 97.14           C  
ATOM   2242  CB  LYS A 138      -9.804 -13.692  -2.541  1.00 97.14           C  
ATOM   2243  HB2 LYS A 138     -10.547 -12.901  -2.437  1.00 97.14           H  
ATOM   2244  HB3 LYS A 138      -9.481 -14.010  -1.550  1.00 97.14           H  
ATOM   2245  O   LYS A 138      -8.661 -13.373  -5.668  1.00 97.14           O  
ATOM   2246  CG  LYS A 138     -10.418 -14.896  -3.269  1.00 97.14           C  
ATOM   2247  HG2 LYS A 138      -9.650 -15.658  -3.403  1.00 97.14           H  
ATOM   2248  HG3 LYS A 138     -10.779 -14.589  -4.251  1.00 97.14           H  
ATOM   2249  CD  LYS A 138     -11.585 -15.494  -2.480  1.00 97.14           C  
ATOM   2250  HD2 LYS A 138     -11.225 -15.818  -1.503  1.00 97.14           H  
ATOM   2251  HD3 LYS A 138     -12.364 -14.741  -2.360  1.00 97.14           H  
ATOM   2252  CE  LYS A 138     -12.124 -16.696  -3.262  1.00 97.14           C  
ATOM   2253  HE2 LYS A 138     -12.462 -16.349  -4.238  1.00 97.14           H  
ATOM   2254  HE3 LYS A 138     -11.298 -17.386  -3.435  1.00 97.14           H  
ATOM   2255  NZ  LYS A 138     -13.222 -17.385  -2.540  1.00 97.14           N  
ATOM   2256  HZ1 LYS A 138     -13.542 -18.174  -3.084  1.00 97.14           H  
ATOM   2257  HZ2 LYS A 138     -14.000 -16.758  -2.391  1.00 97.14           H  
ATOM   2258  HZ3 LYS A 138     -12.890 -17.732  -1.652  1.00 97.14           H  
ATOM   2259  N   ASN A 139      -9.563 -11.504  -4.801  1.00 95.23           N  
ATOM   2260  H   ASN A 139      -9.648 -10.939  -3.969  1.00 95.23           H  
ATOM   2261  CA  ASN A 139     -10.060 -10.956  -6.064  1.00 95.23           C  
ATOM   2262  HA  ASN A 139      -9.494 -11.372  -6.897  1.00 95.23           H  
ATOM   2263  C   ASN A 139      -9.916  -9.431  -6.079  1.00 95.23           C  
ATOM   2264  CB  ASN A 139     -11.553 -11.298  -6.241  1.00 95.23           C  
ATOM   2265  HB2 ASN A 139     -12.117 -10.787  -5.460  1.00 95.23           H  
ATOM   2266  HB3 ASN A 139     -11.889 -10.900  -7.198  1.00 95.23           H  
ATOM   2267  O   ASN A 139     -10.215  -8.787  -5.071  1.00 95.23           O  
ATOM   2268  CG  ASN A 139     -11.907 -12.775  -6.219  1.00 95.23           C  
ATOM   2269  ND2 ASN A 139     -12.990 -13.134  -5.569  1.00 95.23           N  
ATOM   2270 HD21 ASN A 139     -13.290 -14.065  -5.820  1.00 95.23           H  
ATOM   2271 HD22 ASN A 139     -13.627 -12.405  -5.281  1.00 95.23           H  
ATOM   2272  OD1 ASN A 139     -11.301 -13.638  -6.815  1.00 95.23           O  
ATOM   2273  N   PHE A 140      -9.584  -8.860  -7.236  1.00 97.72           N  
ATOM   2274  H   PHE A 140      -9.307  -9.444  -8.012  1.00 97.72           H  
ATOM   2275  CA  PHE A 140      -9.925  -7.474  -7.555  1.00 97.72           C  
ATOM   2276  HA  PHE A 140      -9.600  -6.816  -6.749  1.00 97.72           H  
ATOM   2277  C   PHE A 140     -11.451  -7.364  -7.710  1.00 97.72           C  
ATOM   2278  CB  PHE A 140      -9.186  -7.071  -8.835  1.00 97.72           C  
ATOM   2279  HB2 PHE A 140      -9.427  -7.778  -9.629  1.00 97.72           H  
ATOM   2280  HB3 PHE A 140      -8.114  -7.140  -8.652  1.00 97.72           H  
ATOM   2281  O   PHE A 140     -12.056  -8.133  -8.457  1.00 97.72           O  
ATOM   2282  CG  PHE A 140      -9.505  -5.671  -9.317  1.00 97.72           C  
ATOM   2283  CD1 PHE A 140     -10.523  -5.464 -10.267  1.00 97.72           C  
ATOM   2284  HD1 PHE A 140     -11.085  -6.304 -10.649  1.00 97.72           H  
ATOM   2285  CD2 PHE A 140      -8.781  -4.573  -8.822  1.00 97.72           C  
ATOM   2286  HD2 PHE A 140      -7.990  -4.728  -8.102  1.00 97.72           H  
ATOM   2287  CE1 PHE A 140     -10.816  -4.164 -10.714  1.00 97.72           C  
ATOM   2288  HE1 PHE A 140     -11.600  -4.004 -11.441  1.00 97.72           H  
ATOM   2289  CE2 PHE A 140      -9.066  -3.277  -9.280  1.00 97.72           C  
ATOM   2290  HE2 PHE A 140      -8.487  -2.436  -8.929  1.00 97.72           H  
ATOM   2291  CZ  PHE A 140     -10.088  -3.070 -10.219  1.00 97.72           C  
ATOM   2292  HZ  PHE A 140     -10.311  -2.072 -10.566  1.00 97.72           H  
ATOM   2293  N   LEU A 141     -12.089  -6.463  -6.960  1.00 96.47           N  
ATOM   2294  H   LEU A 141     -11.531  -5.827  -6.409  1.00 96.47           H  
ATOM   2295  CA  LEU A 141     -13.547  -6.315  -6.927  1.00 96.47           C  
ATOM   2296  HA  LEU A 141     -14.021  -7.248  -7.230  1.00 96.47           H  
ATOM   2297  C   LEU A 141     -14.042  -5.260  -7.908  1.00 96.47           C  
ATOM   2298  CB  LEU A 141     -14.016  -5.938  -5.507  1.00 96.47           C  
ATOM   2299  HB2 LEU A 141     -15.058  -5.622  -5.565  1.00 96.47           H  
ATOM   2300  HB3 LEU A 141     -13.438  -5.085  -5.153  1.00 96.47           H  
ATOM   2301  O   LEU A 141     -14.927  -5.523  -8.718  1.00 96.47           O  
ATOM   2302  CG  LEU A 141     -13.922  -7.058  -4.469  1.00 96.47           C  
ATOM   2303  HG  LEU A 141     -12.879  -7.359  -4.368  1.00 96.47           H  
ATOM   2304  CD1 LEU A 141     -14.426  -6.533  -3.122  1.00 96.47           C  
ATOM   2305 HD11 LEU A 141     -13.783  -5.725  -2.774  1.00 96.47           H  
ATOM   2306 HD12 LEU A 141     -14.427  -7.311  -2.359  1.00 96.47           H  
ATOM   2307 HD13 LEU A 141     -15.440  -6.145  -3.221  1.00 96.47           H  
ATOM   2308  CD2 LEU A 141     -14.768  -8.273  -4.877  1.00 96.47           C  
ATOM   2309 HD21 LEU A 141     -14.911  -8.950  -4.036  1.00 96.47           H  
ATOM   2310 HD22 LEU A 141     -14.276  -8.806  -5.691  1.00 96.47           H  
ATOM   2311 HD23 LEU A 141     -15.749  -7.934  -5.211  1.00 96.47           H  
ATOM   2312  N   THR A 142     -13.528  -4.043  -7.767  1.00 97.23           N  
ATOM   2313  H   THR A 142     -12.751  -3.913  -7.134  1.00 97.23           H  
ATOM   2314  CA  THR A 142     -14.026  -2.867  -8.475  1.00 97.23           C  
ATOM   2315  HA  THR A 142     -14.179  -3.128  -9.522  1.00 97.23           H  
ATOM   2316  C   THR A 142     -12.997  -1.745  -8.417  1.00 97.23           C  
ATOM   2317  CB  THR A 142     -15.382  -2.415  -7.897  1.00 97.23           C  
ATOM   2318  HB  THR A 142     -16.066  -3.263  -7.914  1.00 97.23           H  
ATOM   2319  O   THR A 142     -12.060  -1.774  -7.620  1.00 97.23           O  
ATOM   2320  CG2 THR A 142     -15.322  -1.885  -6.463  1.00 97.23           C  
ATOM   2321 HG21 THR A 142     -14.629  -1.047  -6.390  1.00 97.23           H  
ATOM   2322 HG22 THR A 142     -14.997  -2.682  -5.794  1.00 97.23           H  
ATOM   2323 HG23 THR A 142     -16.312  -1.559  -6.147  1.00 97.23           H  
ATOM   2324  OG1 THR A 142     -15.946  -1.405  -8.701  1.00 97.23           O  
ATOM   2325  HG1 THR A 142     -16.828  -1.233  -8.364  1.00 97.23           H  
ATOM   2326  N   GLY A 143     -13.177  -0.744  -9.263  1.00 96.85           N  
ATOM   2327  H   GLY A 143     -13.980  -0.778  -9.875  1.00 96.85           H  
ATOM   2328  CA  GLY A 143     -12.296   0.403  -9.377  1.00 96.85           C  
ATOM   2329  HA2 GLY A 143     -11.258   0.080  -9.293  1.00 96.85           H  
ATOM   2330  HA3 GLY A 143     -12.507   1.114  -8.578  1.00 96.85           H  
ATOM   2331  C   GLY A 143     -12.474   1.087 -10.721  1.00 96.85           C  
ATOM   2332  O   GLY A 143     -13.003   0.505 -11.666  1.00 96.85           O  
ATOM   2333  N   ASN A 144     -12.008   2.325 -10.817  1.00 97.54           N  
ATOM   2334  H   ASN A 144     -11.557   2.727 -10.008  1.00 97.54           H  
ATOM   2335  CA  ASN A 144     -11.871   3.041 -12.091  1.00 97.54           C  
ATOM   2336  HA  ASN A 144     -12.494   2.547 -12.837  1.00 97.54           H  
ATOM   2337  C   ASN A 144     -10.429   2.959 -12.641  1.00 97.54           C  
ATOM   2338  CB  ASN A 144     -12.408   4.473 -11.934  1.00 97.54           C  
ATOM   2339  HB2 ASN A 144     -13.430   4.441 -11.555  1.00 97.54           H  
ATOM   2340  HB3 ASN A 144     -12.416   4.957 -12.910  1.00 97.54           H  
ATOM   2341  O   ASN A 144     -10.039   3.739 -13.507  1.00 97.54           O  
ATOM   2342  CG  ASN A 144     -11.566   5.311 -10.997  1.00 97.54           C  
ATOM   2343  ND2 ASN A 144     -11.877   6.580 -10.863  1.00 97.54           N  
ATOM   2344 HD21 ASN A 144     -12.630   6.982 -11.404  1.00 97.54           H  
ATOM   2345 HD22 ASN A 144     -11.259   7.187 -10.343  1.00 97.54           H  
ATOM   2346  OD1 ASN A 144     -10.637   4.826 -10.377  1.00 97.54           O  
ATOM   2347  N   THR A 145      -9.640   2.011 -12.130  1.00 96.70           N  
ATOM   2348  H   THR A 145     -10.046   1.407 -11.430  1.00 96.70           H  
ATOM   2349  CA  THR A 145      -8.326   1.609 -12.638  1.00 96.70           C  
ATOM   2350  HA  THR A 145      -8.210   1.991 -13.652  1.00 96.70           H  
ATOM   2351  C   THR A 145      -8.243   0.082 -12.715  1.00 96.70           C  
ATOM   2352  CB  THR A 145      -7.201   2.220 -11.786  1.00 96.70           C  
ATOM   2353  HB  THR A 145      -7.390   3.289 -11.687  1.00 96.70           H  
ATOM   2354  O   THR A 145      -9.163  -0.627 -12.312  1.00 96.70           O  
ATOM   2355  CG2 THR A 145      -7.061   1.613 -10.393  1.00 96.70           C  
ATOM   2356 HG21 THR A 145      -6.342   2.189  -9.810  1.00 96.70           H  
ATOM   2357 HG22 THR A 145      -6.726   0.578 -10.457  1.00 96.70           H  
ATOM   2358 HG23 THR A 145      -8.025   1.643  -9.885  1.00 96.70           H  
ATOM   2359  OG1 THR A 145      -5.959   2.049 -12.431  1.00 96.70           O  
ATOM   2360  HG1 THR A 145      -5.435   2.822 -12.206  1.00 96.70           H  
ATOM   2361  N   THR A 146      -7.148  -0.433 -13.257  1.00 95.83           N  
ATOM   2362  H   THR A 146      -6.415   0.213 -13.514  1.00 95.83           H  
ATOM   2363  CA  THR A 146      -6.853  -1.866 -13.375  1.00 95.83           C  
ATOM   2364  HA  THR A 146      -7.782  -2.422 -13.503  1.00 95.83           H  
ATOM   2365  C   THR A 146      -6.141  -2.405 -12.136  1.00 95.83           C  
ATOM   2366  CB  THR A 146      -5.959  -2.108 -14.593  1.00 95.83           C  
ATOM   2367  HB  THR A 146      -5.675  -3.160 -14.643  1.00 95.83           H  
ATOM   2368  O   THR A 146      -5.468  -1.648 -11.431  1.00 95.83           O  
ATOM   2369  CG2 THR A 146      -6.623  -1.706 -15.910  1.00 95.83           C  
ATOM   2370 HG21 THR A 146      -5.959  -1.958 -16.737  1.00 95.83           H  
ATOM   2371 HG22 THR A 146      -6.825  -0.635 -15.928  1.00 95.83           H  
ATOM   2372 HG23 THR A 146      -7.559  -2.253 -16.029  1.00 95.83           H  
ATOM   2373  OG1 THR A 146      -4.809  -1.313 -14.446  1.00 95.83           O  
ATOM   2374  HG1 THR A 146      -4.346  -1.643 -13.673  1.00 95.83           H  
ATOM   2375  N   ASP A 147      -6.190  -3.722 -11.940  1.00 96.97           N  
ATOM   2376  H   ASP A 147      -6.763  -4.301 -12.537  1.00 96.97           H  
ATOM   2377  CA  ASP A 147      -5.386  -4.420 -10.936  1.00 96.97           C  
ATOM   2378  HA  ASP A 147      -5.572  -3.969  -9.961  1.00 96.97           H  
ATOM   2379  C   ASP A 147      -3.882  -4.288 -11.252  1.00 96.97           C  
ATOM   2380  CB  ASP A 147      -5.830  -5.894 -10.856  1.00 96.97           C  
ATOM   2381  HB2 ASP A 147      -6.910  -5.928 -10.714  1.00 96.97           H  
ATOM   2382  HB3 ASP A 147      -5.597  -6.402 -11.792  1.00 96.97           H  
ATOM   2383  O   ASP A 147      -3.346  -4.979 -12.115  1.00 96.97           O  
ATOM   2384  CG  ASP A 147      -5.161  -6.637  -9.693  1.00 96.97           C  
ATOM   2385  OD1 ASP A 147      -4.239  -6.052  -9.079  1.00 96.97           O  
ATOM   2386  OD2 ASP A 147      -5.619  -7.749  -9.345  1.00 96.97           O  
ATOM   2387  N   MET A 148      -3.201  -3.352 -10.584  1.00 96.45           N  
ATOM   2388  H   MET A 148      -3.712  -2.781  -9.926  1.00 96.45           H  
ATOM   2389  CA  MET A 148      -1.737  -3.237 -10.628  1.00 96.45           C  
ATOM   2390  HA  MET A 148      -1.369  -3.776 -11.501  1.00 96.45           H  
ATOM   2391  C   MET A 148      -1.072  -3.899  -9.414  1.00 96.45           C  
ATOM   2392  CB  MET A 148      -1.275  -1.781 -10.776  1.00 96.45           C  
ATOM   2393  HB2 MET A 148      -0.185  -1.754 -10.803  1.00 96.45           H  
ATOM   2394  HB3 MET A 148      -1.572  -1.237  -9.879  1.00 96.45           H  
ATOM   2395  O   MET A 148       0.144  -3.780  -9.271  1.00 96.45           O  
ATOM   2396  CG  MET A 148      -1.775  -1.047 -12.025  1.00 96.45           C  
ATOM   2397  HG2 MET A 148      -1.579   0.013 -11.861  1.00 96.45           H  
ATOM   2398  HG3 MET A 148      -2.853  -1.172 -12.133  1.00 96.45           H  
ATOM   2399  SD  MET A 148      -0.929  -1.479 -13.570  1.00 96.45           S  
ATOM   2400  CE  MET A 148      -2.093  -2.601 -14.373  1.00 96.45           C  
ATOM   2401  HE1 MET A 148      -1.547  -3.461 -14.760  1.00 96.45           H  
ATOM   2402  HE2 MET A 148      -2.587  -2.103 -15.207  1.00 96.45           H  
ATOM   2403  HE3 MET A 148      -2.826  -2.964 -13.652  1.00 96.45           H  
ATOM   2404  N   LEU A 149      -1.835  -4.571  -8.541  1.00 97.15           N  
ATOM   2405  H   LEU A 149      -2.807  -4.729  -8.769  1.00 97.15           H  
ATOM   2406  CA  LEU A 149      -1.301  -5.394  -7.454  1.00 97.15           C  
ATOM   2407  HA  LEU A 149      -0.309  -5.032  -7.183  1.00 97.15           H  
ATOM   2408  C   LEU A 149      -1.088  -6.854  -7.858  1.00 97.15           C  
ATOM   2409  CB  LEU A 149      -2.179  -5.314  -6.198  1.00 97.15           C  
ATOM   2410  HB2 LEU A 149      -3.218  -5.492  -6.475  1.00 97.15           H  
ATOM   2411  HB3 LEU A 149      -1.878  -6.133  -5.544  1.00 97.15           H  
ATOM   2412  O   LEU A 149      -0.382  -7.552  -7.139  1.00 97.15           O  
ATOM   2413  CG  LEU A 149      -2.079  -4.020  -5.377  1.00 97.15           C  
ATOM   2414  HG  LEU A 149      -2.600  -3.217  -5.900  1.00 97.15           H  
ATOM   2415  CD1 LEU A 149      -2.768  -4.259  -4.033  1.00 97.15           C  
ATOM   2416 HD11 LEU A 149      -3.835  -4.417  -4.190  1.00 97.15           H  
ATOM   2417 HD12 LEU A 149      -2.612  -3.413  -3.363  1.00 97.15           H  
ATOM   2418 HD13 LEU A 149      -2.352  -5.144  -3.551  1.00 97.15           H  
ATOM   2419  CD2 LEU A 149      -0.646  -3.555  -5.091  1.00 97.15           C  
ATOM   2420 HD21 LEU A 149      -0.667  -2.713  -4.400  1.00 97.15           H  
ATOM   2421 HD22 LEU A 149      -0.073  -4.372  -4.652  1.00 97.15           H  
ATOM   2422 HD23 LEU A 149      -0.172  -3.225  -6.016  1.00 97.15           H  
ATOM   2423  N   GLU A 150      -1.610  -7.300  -8.999  1.00 96.43           N  
ATOM   2424  H   GLU A 150      -2.352  -6.747  -9.404  1.00 96.43           H  
ATOM   2425  CA  GLU A 150      -1.481  -8.683  -9.481  1.00 96.43           C  
ATOM   2426  HA  GLU A 150      -2.128  -9.307  -8.865  1.00 96.43           H  
ATOM   2427  C   GLU A 150      -0.062  -9.278  -9.344  1.00 96.43           C  
ATOM   2428  CB  GLU A 150      -2.011  -8.773 -10.921  1.00 96.43           C  
ATOM   2429  HB2 GLU A 150      -1.361  -8.198 -11.581  1.00 96.43           H  
ATOM   2430  HB3 GLU A 150      -3.009  -8.336 -10.959  1.00 96.43           H  
ATOM   2431  O   GLU A 150       0.069 -10.316  -8.695  1.00 96.43           O  
ATOM   2432  CG  GLU A 150      -2.092 -10.227 -11.419  1.00 96.43           C  
ATOM   2433  HG2 GLU A 150      -1.125 -10.708 -11.269  1.00 96.43           H  
ATOM   2434  HG3 GLU A 150      -2.828 -10.760 -10.818  1.00 96.43           H  
ATOM   2435  CD  GLU A 150      -2.455 -10.358 -12.908  1.00 96.43           C  
ATOM   2436  OE1 GLU A 150      -2.355 -11.497 -13.420  1.00 96.43           O  
ATOM   2437  OE2 GLU A 150      -2.797  -9.340 -13.553  1.00 96.43           O  
ATOM   2438  N   PRO A 151       1.029  -8.647  -9.834  1.00 95.04           N  
ATOM   2439  CA  PRO A 151       2.373  -9.220  -9.698  1.00 95.04           C  
ATOM   2440  HA  PRO A 151       2.364 -10.272  -9.984  1.00 95.04           H  
ATOM   2441  C   PRO A 151       2.939  -9.117  -8.274  1.00 95.04           C  
ATOM   2442  CB  PRO A 151       3.239  -8.426 -10.674  1.00 95.04           C  
ATOM   2443  HB2 PRO A 151       4.288  -8.402 -10.378  1.00 95.04           H  
ATOM   2444  HB3 PRO A 151       3.135  -8.838 -11.678  1.00 95.04           H  
ATOM   2445  O   PRO A 151       3.989  -9.685  -7.989  1.00 95.04           O  
ATOM   2446  CG  PRO A 151       2.594  -7.048 -10.616  1.00 95.04           C  
ATOM   2447  HG2 PRO A 151       2.892  -6.536  -9.702  1.00 95.04           H  
ATOM   2448  HG3 PRO A 151       2.868  -6.458 -11.491  1.00 95.04           H  
ATOM   2449  CD  PRO A 151       1.107  -7.391 -10.569  1.00 95.04           C  
ATOM   2450  HD2 PRO A 151       0.743  -7.561 -11.583  1.00 95.04           H  
ATOM   2451  HD3 PRO A 151       0.555  -6.582 -10.090  1.00 95.04           H  
ATOM   2452  N   HIS A 152       2.292  -8.348  -7.400  1.00 96.81           N  
ATOM   2453  H   HIS A 152       1.399  -7.971  -7.684  1.00 96.81           H  
ATOM   2454  CA  HIS A 152       2.660  -8.170  -5.998  1.00 96.81           C  
ATOM   2455  HA  HIS A 152       3.727  -8.358  -5.877  1.00 96.81           H  
ATOM   2456  C   HIS A 152       1.922  -9.162  -5.087  1.00 96.81           C  
ATOM   2457  CB  HIS A 152       2.376  -6.712  -5.599  1.00 96.81           C  
ATOM   2458  HB2 HIS A 152       2.691  -6.570  -4.565  1.00 96.81           H  
ATOM   2459  HB3 HIS A 152       1.305  -6.513  -5.639  1.00 96.81           H  
ATOM   2460  O   HIS A 152       2.362  -9.403  -3.962  1.00 96.81           O  
ATOM   2461  CG  HIS A 152       3.102  -5.707  -6.459  1.00 96.81           C  
ATOM   2462  CD2 HIS A 152       2.600  -4.926  -7.463  1.00 96.81           C  
ATOM   2463  HD2 HIS A 152       1.574  -4.924  -7.801  1.00 96.81           H  
ATOM   2464  ND1 HIS A 152       4.449  -5.482  -6.421  1.00 96.81           N  
ATOM   2465  HD1 HIS A 152       5.075  -5.972  -5.798  1.00 96.81           H  
ATOM   2466  CE1 HIS A 152       4.756  -4.585  -7.368  1.00 96.81           C  
ATOM   2467  HE1 HIS A 152       5.755  -4.227  -7.568  1.00 96.81           H  
ATOM   2468  NE2 HIS A 152       3.657  -4.202  -8.036  1.00 96.81           N  
ATOM   2469  N   ASN A 153       0.815  -9.746  -5.557  1.00 97.96           N  
ATOM   2470  H   ASN A 153       0.512  -9.529  -6.496  1.00 97.96           H  
ATOM   2471  CA  ASN A 153       0.073 -10.763  -4.825  1.00 97.96           C  
ATOM   2472  HA  ASN A 153      -0.153 -10.362  -3.837  1.00 97.96           H  
ATOM   2473  C   ASN A 153       0.927 -12.027  -4.642  1.00 97.96           C  
ATOM   2474  CB  ASN A 153      -1.245 -11.069  -5.558  1.00 97.96           C  
ATOM   2475  HB2 ASN A 153      -1.654 -10.154  -5.986  1.00 97.96           H  
ATOM   2476  HB3 ASN A 153      -1.040 -11.750  -6.384  1.00 97.96           H  
ATOM   2477  O   ASN A 153       1.740 -12.377  -5.501  1.00 97.96           O  
ATOM   2478  CG  ASN A 153      -2.306 -11.676  -4.650  1.00 97.96           C  
ATOM   2479  ND2 ASN A 153      -3.267 -12.371  -5.209  1.00 97.96           N  
ATOM   2480 HD21 ASN A 153      -4.033 -12.660  -4.616  1.00 97.96           H  
ATOM   2481 HD22 ASN A 153      -3.290 -12.471  -6.214  1.00 97.96           H  
ATOM   2482  OD1 ASN A 153      -2.321 -11.500  -3.441  1.00 97.96           O  
ATOM   2483  N   ASP A 154       0.754 -12.704  -3.509  1.00 97.99           N  
ATOM   2484  H   ASP A 154       0.087 -12.360  -2.833  1.00 97.99           H  
ATOM   2485  CA  ASP A 154       1.549 -13.864  -3.095  1.00 97.99           C  
ATOM   2486  HA  ASP A 154       1.214 -14.119  -2.090  1.00 97.99           H  
ATOM   2487  C   ASP A 154       3.060 -13.574  -2.970  1.00 97.99           C  
ATOM   2488  CB  ASP A 154       1.205 -15.076  -3.987  1.00 97.99           C  
ATOM   2489  HB2 ASP A 154       0.121 -15.174  -4.044  1.00 97.99           H  
ATOM   2490  HB3 ASP A 154       1.578 -14.901  -4.996  1.00 97.99           H  
ATOM   2491  O   ASP A 154       3.864 -14.494  -2.881  1.00 97.99           O  
ATOM   2492  CG  ASP A 154       1.773 -16.404  -3.474  1.00 97.99           C  
ATOM   2493  OD1 ASP A 154       1.677 -16.657  -2.253  1.00 97.99           O  
ATOM   2494  OD2 ASP A 154       2.309 -17.174  -4.302  1.00 97.99           O  
ATOM   2495  N   GLN A 155       3.498 -12.310  -2.928  1.00 98.12           N  
ATOM   2496  H   GLN A 155       2.828 -11.560  -3.025  1.00 98.12           H  
ATOM   2497  CA  GLN A 155       4.912 -11.969  -2.727  1.00 98.12           C  
ATOM   2498  HA  GLN A 155       5.523 -12.841  -2.961  1.00 98.12           H  
ATOM   2499  C   GLN A 155       5.197 -11.611  -1.273  1.00 98.12           C  
ATOM   2500  CB  GLN A 155       5.377 -10.858  -3.675  1.00 98.12           C  
ATOM   2501  HB2 GLN A 155       6.453 -10.734  -3.559  1.00 98.12           H  
ATOM   2502  HB3 GLN A 155       4.901  -9.917  -3.397  1.00 98.12           H  
ATOM   2503  O   GLN A 155       4.363 -11.017  -0.587  1.00 98.12           O  
ATOM   2504  CG  GLN A 155       5.075 -11.140  -5.150  1.00 98.12           C  
ATOM   2505  HG2 GLN A 155       5.562 -10.367  -5.744  1.00 98.12           H  
ATOM   2506  HG3 GLN A 155       4.002 -11.048  -5.322  1.00 98.12           H  
ATOM   2507  CD  GLN A 155       5.536 -12.517  -5.618  1.00 98.12           C  
ATOM   2508  NE2 GLN A 155       4.622 -13.376  -6.007  1.00 98.12           N  
ATOM   2509 HE21 GLN A 155       3.647 -13.120  -5.940  1.00 98.12           H  
ATOM   2510 HE22 GLN A 155       4.899 -14.333  -6.173  1.00 98.12           H  
ATOM   2511  OE1 GLN A 155       6.717 -12.840  -5.637  1.00 98.12           O  
ATOM   2512  N   GLN A 156       6.393 -11.960  -0.796  1.00 98.63           N  
ATOM   2513  H   GLN A 156       7.066 -12.345  -1.444  1.00 98.63           H  
ATOM   2514  CA  GLN A 156       6.879 -11.505   0.507  1.00 98.63           C  
ATOM   2515  HA  GLN A 156       6.085 -11.616   1.246  1.00 98.63           H  
ATOM   2516  C   GLN A 156       7.244 -10.022   0.446  1.00 98.63           C  
ATOM   2517  CB  GLN A 156       8.072 -12.342   0.978  1.00 98.63           C  
ATOM   2518  HB2 GLN A 156       8.849 -12.311   0.214  1.00 98.63           H  
ATOM   2519  HB3 GLN A 156       8.467 -11.915   1.900  1.00 98.63           H  
ATOM   2520  O   GLN A 156       7.608  -9.492  -0.603  1.00 98.63           O  
ATOM   2521  CG  GLN A 156       7.667 -13.793   1.246  1.00 98.63           C  
ATOM   2522  HG2 GLN A 156       6.874 -13.817   1.993  1.00 98.63           H  
ATOM   2523  HG3 GLN A 156       7.293 -14.229   0.320  1.00 98.63           H  
ATOM   2524  CD  GLN A 156       8.838 -14.631   1.737  1.00 98.63           C  
ATOM   2525  NE2 GLN A 156       9.752 -15.007   0.870  1.00 98.63           N  
ATOM   2526 HE21 GLN A 156       9.807 -14.551  -0.030  1.00 98.63           H  
ATOM   2527 HE22 GLN A 156      10.562 -15.467   1.261  1.00 98.63           H  
ATOM   2528  OE1 GLN A 156       8.947 -14.979   2.900  1.00 98.63           O  
ATOM   2529  N   PHE A 157       7.148  -9.344   1.584  1.00 98.80           N  
ATOM   2530  H   PHE A 157       6.892  -9.832   2.431  1.00 98.80           H  
ATOM   2531  CA  PHE A 157       7.598  -7.967   1.702  1.00 98.80           C  
ATOM   2532  HA  PHE A 157       7.232  -7.404   0.843  1.00 98.80           H  
ATOM   2533  C   PHE A 157       9.128  -7.930   1.708  1.00 98.80           C  
ATOM   2534  CB  PHE A 157       7.004  -7.358   2.975  1.00 98.80           C  
ATOM   2535  HB2 PHE A 157       7.561  -7.709   3.845  1.00 98.80           H  
ATOM   2536  HB3 PHE A 157       5.979  -7.711   3.086  1.00 98.80           H  
ATOM   2537  O   PHE A 157       9.753  -8.709   2.426  1.00 98.80           O  
ATOM   2538  CG  PHE A 157       6.965  -5.846   2.964  1.00 98.80           C  
ATOM   2539  CD1 PHE A 157       7.989  -5.085   3.553  1.00 98.80           C  
ATOM   2540  HD1 PHE A 157       8.844  -5.575   3.995  1.00 98.80           H  
ATOM   2541  CD2 PHE A 157       5.871  -5.198   2.369  1.00 98.80           C  
ATOM   2542  HD2 PHE A 157       5.098  -5.783   1.895  1.00 98.80           H  
ATOM   2543  CE1 PHE A 157       7.892  -3.681   3.569  1.00 98.80           C  
ATOM   2544  HE1 PHE A 157       8.673  -3.093   4.028  1.00 98.80           H  
ATOM   2545  CE2 PHE A 157       5.765  -3.800   2.393  1.00 98.80           C  
ATOM   2546  HE2 PHE A 157       4.902  -3.317   1.959  1.00 98.80           H  
ATOM   2547  CZ  PHE A 157       6.776  -3.041   3.001  1.00 98.80           C  
ATOM   2548  HZ  PHE A 157       6.692  -1.964   3.026  1.00 98.80           H  
ATOM   2549  N   SER A 158       9.733  -7.003   0.974  1.00 98.53           N  
ATOM   2550  H   SER A 158       9.162  -6.423   0.376  1.00 98.53           H  
ATOM   2551  CA  SER A 158      11.181  -6.759   0.984  1.00 98.53           C  
ATOM   2552  HA  SER A 158      11.671  -7.415   1.703  1.00 98.53           H  
ATOM   2553  C   SER A 158      11.467  -5.321   1.384  1.00 98.53           C  
ATOM   2554  CB  SER A 158      11.804  -7.031  -0.386  1.00 98.53           C  
ATOM   2555  HB2 SER A 158      12.866  -6.790  -0.363  1.00 98.53           H  
ATOM   2556  HB3 SER A 158      11.307  -6.402  -1.125  1.00 98.53           H  
ATOM   2557  O   SER A 158      10.676  -4.426   1.094  1.00 98.53           O  
ATOM   2558  OG  SER A 158      11.644  -8.381  -0.741  1.00 98.53           O  
ATOM   2559  HG  SER A 158      11.879  -8.502  -1.664  1.00 98.53           H  
ATOM   2560  N   THR A 159      12.617  -5.089   2.009  1.00 98.55           N  
ATOM   2561  H   THR A 159      13.225  -5.876   2.183  1.00 98.55           H  
ATOM   2562  CA  THR A 159      13.142  -3.767   2.383  1.00 98.55           C  
ATOM   2563  HA  THR A 159      12.558  -3.002   1.871  1.00 98.55           H  
ATOM   2564  C   THR A 159      14.599  -3.628   1.922  1.00 98.55           C  
ATOM   2565  CB  THR A 159      13.025  -3.521   3.901  1.00 98.55           C  
ATOM   2566  HB  THR A 159      13.477  -2.562   4.157  1.00 98.55           H  
ATOM   2567  O   THR A 159      15.241  -4.627   1.602  1.00 98.55           O  
ATOM   2568  CG2 THR A 159      11.565  -3.485   4.345  1.00 98.55           C  
ATOM   2569 HG21 THR A 159      11.011  -2.791   3.713  1.00 98.55           H  
ATOM   2570 HG22 THR A 159      11.119  -4.476   4.270  1.00 98.55           H  
ATOM   2571 HG23 THR A 159      11.511  -3.133   5.376  1.00 98.55           H  
ATOM   2572  OG1 THR A 159      13.677  -4.525   4.637  1.00 98.55           O  
ATOM   2573  HG1 THR A 159      14.408  -4.122   5.110  1.00 98.55           H  
ATOM   2574  N   PRO A 160      15.174  -2.412   1.872  1.00 97.51           N  
ATOM   2575  CA  PRO A 160      16.582  -2.204   1.504  1.00 97.51           C  
ATOM   2576  HA  PRO A 160      16.694  -2.408   0.439  1.00 97.51           H  
ATOM   2577  C   PRO A 160      17.607  -3.064   2.275  1.00 97.51           C  
ATOM   2578  CB  PRO A 160      16.828  -0.715   1.764  1.00 97.51           C  
ATOM   2579  HB2 PRO A 160      17.564  -0.302   1.074  1.00 97.51           H  
ATOM   2580  HB3 PRO A 160      17.152  -0.563   2.794  1.00 97.51           H  
ATOM   2581  O   PRO A 160      18.674  -3.401   1.751  1.00 97.51           O  
ATOM   2582  CG  PRO A 160      15.459  -0.065   1.578  1.00 97.51           C  
ATOM   2583  HG2 PRO A 160      15.350   0.821   2.204  1.00 97.51           H  
ATOM   2584  HG3 PRO A 160      15.297   0.176   0.528  1.00 97.51           H  
ATOM   2585  CD  PRO A 160      14.483  -1.141   2.026  1.00 97.51           C  
ATOM   2586  HD2 PRO A 160      13.576  -1.095   1.423  1.00 97.51           H  
ATOM   2587  HD3 PRO A 160      14.250  -0.986   3.080  1.00 97.51           H  
ATOM   2588  N   ASP A 161      17.306  -3.417   3.523  1.00 98.21           N  
ATOM   2589  H   ASP A 161      16.432  -3.104   3.921  1.00 98.21           H  
ATOM   2590  CA  ASP A 161      18.139  -4.236   4.409  1.00 98.21           C  
ATOM   2591  HA  ASP A 161      19.163  -4.224   4.037  1.00 98.21           H  
ATOM   2592  C   ASP A 161      17.719  -5.717   4.477  1.00 98.21           C  
ATOM   2593  CB  ASP A 161      18.161  -3.602   5.810  1.00 98.21           C  
ATOM   2594  HB2 ASP A 161      18.492  -2.566   5.727  1.00 98.21           H  
ATOM   2595  HB3 ASP A 161      18.888  -4.134   6.424  1.00 98.21           H  
ATOM   2596  O   ASP A 161      18.482  -6.522   5.016  1.00 98.21           O  
ATOM   2597  CG  ASP A 161      16.795  -3.635   6.503  1.00 98.21           C  
ATOM   2598  OD1 ASP A 161      15.768  -3.457   5.809  1.00 98.21           O  
ATOM   2599  OD2 ASP A 161      16.739  -3.782   7.741  1.00 98.21           O  
ATOM   2600  N   ARG A 162      16.561  -6.100   3.919  1.00 98.24           N  
ATOM   2601  H   ARG A 162      16.003  -5.406   3.442  1.00 98.24           H  
ATOM   2602  CA  ARG A 162      16.064  -7.484   3.922  1.00 98.24           C  
ATOM   2603  HA  ARG A 162      16.912  -8.151   4.076  1.00 98.24           H  
ATOM   2604  C   ARG A 162      15.423  -7.861   2.590  1.00 98.24           C  
ATOM   2605  CB  ARG A 162      15.103  -7.687   5.099  1.00 98.24           C  
ATOM   2606  HB2 ARG A 162      14.239  -7.031   4.986  1.00 98.24           H  
ATOM   2607  HB3 ARG A 162      15.622  -7.428   6.021  1.00 98.24           H  
ATOM   2608  O   ARG A 162      14.343  -7.393   2.240  1.00 98.24           O  
ATOM   2609  CG  ARG A 162      14.614  -9.140   5.181  1.00 98.24           C  
ATOM   2610  HG2 ARG A 162      15.462  -9.822   5.129  1.00 98.24           H  
ATOM   2611  HG3 ARG A 162      13.962  -9.343   4.331  1.00 98.24           H  
ATOM   2612  CD  ARG A 162      13.823  -9.370   6.473  1.00 98.24           C  
ATOM   2613  HD2 ARG A 162      13.647  -8.407   6.952  1.00 98.24           H  
ATOM   2614  HD3 ARG A 162      12.860  -9.814   6.217  1.00 98.24           H  
ATOM   2615  NE  ARG A 162      14.536 -10.246   7.418  1.00 98.24           N  
ATOM   2616  HE  ARG A 162      15.436 -10.590   7.114  1.00 98.24           H  
ATOM   2617  NH1 ARG A 162      12.909 -10.316   9.037  1.00 98.24           N  
ATOM   2618 HH11 ARG A 162      12.355  -9.666   8.498  1.00 98.24           H  
ATOM   2619 HH12 ARG A 162      12.549 -10.631   9.926  1.00 98.24           H  
ATOM   2620  NH2 ARG A 162      14.779 -11.474   9.320  1.00 98.24           N  
ATOM   2621 HH21 ARG A 162      14.379 -11.826  10.178  1.00 98.24           H  
ATOM   2622 HH22 ARG A 162      15.666 -11.816   8.978  1.00 98.24           H  
ATOM   2623  CZ  ARG A 162      14.073 -10.668   8.580  1.00 98.24           C  
ATOM   2624  N   ASP A 163      16.102  -8.762   1.897  1.00 97.76           N  
ATOM   2625  H   ASP A 163      16.947  -9.147   2.295  1.00 97.76           H  
ATOM   2626  CA  ASP A 163      15.759  -9.214   0.557  1.00 97.76           C  
ATOM   2627  HA  ASP A 163      15.180  -8.432   0.067  1.00 97.76           H  
ATOM   2628  C   ASP A 163      14.919 -10.495   0.603  1.00 97.76           C  
ATOM   2629  CB  ASP A 163      17.084  -9.419  -0.196  1.00 97.76           C  
ATOM   2630  HB2 ASP A 163      17.566 -10.344   0.123  1.00 97.76           H  
ATOM   2631  HB3 ASP A 163      17.757  -8.599   0.052  1.00 97.76           H  
ATOM   2632  O   ASP A 163      15.430 -11.551   0.972  1.00 97.76           O  
ATOM   2633  CG  ASP A 163      16.915  -9.406  -1.703  1.00 97.76           C  
ATOM   2634  OD1 ASP A 163      15.976  -8.696  -2.116  1.00 97.76           O  
ATOM   2635  OD2 ASP A 163      17.873  -9.829  -2.384  1.00 97.76           O  
ATOM   2636  N   ASN A 164      13.630 -10.392   0.280  1.00 98.01           N  
ATOM   2637  H   ASN A 164      13.266  -9.491   0.004  1.00 98.01           H  
ATOM   2638  CA  ASN A 164      12.691 -11.520   0.263  1.00 98.01           C  
ATOM   2639  HA  ASN A 164      13.230 -12.449   0.449  1.00 98.01           H  
ATOM   2640  C   ASN A 164      11.987 -11.685  -1.095  1.00 98.01           C  
ATOM   2641  CB  ASN A 164      11.639 -11.325   1.363  1.00 98.01           C  
ATOM   2642  HB2 ASN A 164      10.933 -12.154   1.325  1.00 98.01           H  
ATOM   2643  HB3 ASN A 164      11.091 -10.408   1.146  1.00 98.01           H  
ATOM   2644  O   ASN A 164      11.047 -12.480  -1.204  1.00 98.01           O  
ATOM   2645  CG  ASN A 164      12.161 -11.288   2.782  1.00 98.01           C  
ATOM   2646  ND2 ASN A 164      11.541 -10.491   3.614  1.00 98.01           N  
ATOM   2647 HD21 ASN A 164      10.823  -9.884   3.245  1.00 98.01           H  
ATOM   2648 HD22 ASN A 164      11.808 -10.518   4.588  1.00 98.01           H  
ATOM   2649  OD1 ASN A 164      13.057 -12.000   3.202  1.00 98.01           O  
ATOM   2650  N   ASP A 165      12.398 -10.909  -2.099  1.00 96.02           N  
ATOM   2651  H   ASP A 165      13.270 -10.410  -1.995  1.00 96.02           H  
ATOM   2652  CA  ASP A 165      11.846 -11.002  -3.442  1.00 96.02           C  
ATOM   2653  HA  ASP A 165      10.779 -11.207  -3.357  1.00 96.02           H  
ATOM   2654  C   ASP A 165      12.446 -12.207  -4.188  1.00 96.02           C  
ATOM   2655  CB  ASP A 165      11.950  -9.640  -4.142  1.00 96.02           C  
ATOM   2656  HB2 ASP A 165      11.402  -9.682  -5.083  1.00 96.02           H  
ATOM   2657  HB3 ASP A 165      11.445  -8.902  -3.518  1.00 96.02           H  
ATOM   2658  O   ASP A 165      13.352 -12.885  -3.695  1.00 96.02           O  
ATOM   2659  CG  ASP A 165      13.364  -9.155  -4.430  1.00 96.02           C  
ATOM   2660  OD1 ASP A 165      14.021  -9.825  -5.249  1.00 96.02           O  
ATOM   2661  OD2 ASP A 165      13.682  -8.044  -3.931  1.00 96.02           O  
ATOM   2662  N   ILE A 166      11.872 -12.555  -5.339  1.00 93.92           N  
ATOM   2663  H   ILE A 166      11.186 -11.934  -5.743  1.00 93.92           H  
ATOM   2664  CA  ILE A 166      12.266 -13.754  -6.094  1.00 93.92           C  
ATOM   2665  HA  ILE A 166      12.730 -14.450  -5.394  1.00 93.92           H  
ATOM   2666  C   ILE A 166      13.362 -13.466  -7.134  1.00 93.92           C  
ATOM   2667  CB  ILE A 166      11.041 -14.496  -6.677  1.00 93.92           C  
ATOM   2668  HB  ILE A 166      11.413 -15.406  -7.148  1.00 93.92           H  
ATOM   2669  O   ILE A 166      13.708 -14.350  -7.926  1.00 93.92           O  
ATOM   2670  CG1 ILE A 166      10.288 -13.673  -7.740  1.00 93.92           C  
ATOM   2671 HG12 ILE A 166       9.620 -12.976  -7.235  1.00 93.92           H  
ATOM   2672 HG13 ILE A 166      11.000 -13.116  -8.349  1.00 93.92           H  
ATOM   2673  CG2 ILE A 166      10.074 -14.920  -5.554  1.00 93.92           C  
ATOM   2674 HG21 ILE A 166      10.621 -15.465  -4.785  1.00 93.92           H  
ATOM   2675 HG22 ILE A 166       9.288 -15.561  -5.953  1.00 93.92           H  
ATOM   2676 HG23 ILE A 166       9.612 -14.042  -5.102  1.00 93.92           H  
ATOM   2677  CD1 ILE A 166       9.432 -14.521  -8.683  1.00 93.92           C  
ATOM   2678 HD11 ILE A 166       8.618 -14.992  -8.133  1.00 93.92           H  
ATOM   2679 HD12 ILE A 166       9.011 -13.885  -9.462  1.00 93.92           H  
ATOM   2680 HD13 ILE A 166      10.047 -15.289  -9.153  1.00 93.92           H  
ATOM   2681  N   ASP A 167      13.910 -12.246  -7.182  1.00 90.94           N  
ATOM   2682  H   ASP A 167      13.706 -11.586  -6.445  1.00 90.94           H  
ATOM   2683  CA  ASP A 167      15.030 -11.916  -8.061  1.00 90.94           C  
ATOM   2684  HA  ASP A 167      14.864 -12.398  -9.024  1.00 90.94           H  
ATOM   2685  C   ASP A 167      16.341 -12.474  -7.487  1.00 90.94           C  
ATOM   2686  CB  ASP A 167      15.091 -10.402  -8.337  1.00 90.94           C  
ATOM   2687  HB2 ASP A 167      15.293  -9.862  -7.412  1.00 90.94           H  
ATOM   2688  HB3 ASP A 167      14.119 -10.079  -8.709  1.00 90.94           H  
ATOM   2689  O   ASP A 167      16.978 -11.909  -6.608  1.00 90.94           O  
ATOM   2690  CG  ASP A 167      16.155 -10.010  -9.372  1.00 90.94           C  
ATOM   2691  OD1 ASP A 167      17.106 -10.778  -9.648  1.00 90.94           O  
ATOM   2692  OD2 ASP A 167      16.003  -8.956 -10.037  1.00 90.94           O  
ATOM   2693  N   GLY A 168      16.814 -13.588  -8.048  1.00 88.56           N  
ATOM   2694  H   GLY A 168      16.200 -14.082  -8.681  1.00 88.56           H  
ATOM   2695  CA  GLY A 168      18.063 -14.218  -7.607  1.00 88.56           C  
ATOM   2696  HA2 GLY A 168      18.158 -15.193  -8.084  1.00 88.56           H  
ATOM   2697  HA3 GLY A 168      18.002 -14.371  -6.530  1.00 88.56           H  
ATOM   2698  C   GLY A 168      19.350 -13.420  -7.882  1.00 88.56           C  
ATOM   2699  O   GLY A 168      20.434 -13.927  -7.588  1.00 88.56           O  
ATOM   2700  N   LYS A 169      19.282 -12.232  -8.500  1.00 89.70           N  
ATOM   2701  H   LYS A 169      18.362 -11.860  -8.690  1.00 89.70           H  
ATOM   2702  CA  LYS A 169      20.456 -11.410  -8.852  1.00 89.70           C  
ATOM   2703  HA  LYS A 169      21.366 -11.904  -8.512  1.00 89.70           H  
ATOM   2704  C   LYS A 169      20.471 -10.040  -8.188  1.00 89.70           C  
ATOM   2705  CB  LYS A 169      20.526 -11.221 -10.372  1.00 89.70           C  
ATOM   2706  HB2 LYS A 169      19.595 -10.774 -10.721  1.00 89.70           H  
ATOM   2707  HB3 LYS A 169      21.342 -10.533 -10.597  1.00 89.70           H  
ATOM   2708  O   LYS A 169      21.559  -9.500  -7.983  1.00 89.70           O  
ATOM   2709  CG  LYS A 169      20.776 -12.537 -11.113  1.00 89.70           C  
ATOM   2710  HG2 LYS A 169      21.685 -13.002 -10.734  1.00 89.70           H  
ATOM   2711  HG3 LYS A 169      19.935 -13.212 -10.954  1.00 89.70           H  
ATOM   2712  CD  LYS A 169      20.926 -12.264 -12.611  1.00 89.70           C  
ATOM   2713  HD2 LYS A 169      20.021 -11.778 -12.975  1.00 89.70           H  
ATOM   2714  HD3 LYS A 169      21.782 -11.609 -12.773  1.00 89.70           H  
ATOM   2715  CE  LYS A 169      21.134 -13.592 -13.340  1.00 89.70           C  
ATOM   2716  HE2 LYS A 169      22.028 -14.071 -12.940  1.00 89.70           H  
ATOM   2717  HE3 LYS A 169      20.284 -14.237 -13.119  1.00 89.70           H  
ATOM   2718  NZ  LYS A 169      21.259 -13.386 -14.802  1.00 89.70           N  
ATOM   2719  HZ1 LYS A 169      21.378 -14.273 -15.270  1.00 89.70           H  
ATOM   2720  HZ2 LYS A 169      20.422 -12.943 -15.155  1.00 89.70           H  
ATOM   2721  HZ3 LYS A 169      22.052 -12.794 -15.003  1.00 89.70           H  
ATOM   2722  N   ASN A 170      19.313  -9.456  -7.904  1.00 92.05           N  
ATOM   2723  H   ASN A 170      18.458  -9.985  -8.006  1.00 92.05           H  
ATOM   2724  CA  ASN A 170      19.211  -8.106  -7.359  1.00 92.05           C  
ATOM   2725  HA  ASN A 170      20.190  -7.773  -7.016  1.00 92.05           H  
ATOM   2726  C   ASN A 170      18.254  -8.070  -6.179  1.00 92.05           C  
ATOM   2727  CB  ASN A 170      18.687  -7.121  -8.409  1.00 92.05           C  
ATOM   2728  HB2 ASN A 170      17.626  -7.312  -8.572  1.00 92.05           H  
ATOM   2729  HB3 ASN A 170      18.793  -6.116  -8.002  1.00 92.05           H  
ATOM   2730  O   ASN A 170      17.292  -8.811  -6.169  1.00 92.05           O  
ATOM   2731  CG  ASN A 170      19.405  -7.170  -9.732  1.00 92.05           C  
ATOM   2732  ND2 ASN A 170      18.752  -7.704 -10.733  1.00 92.05           N  
ATOM   2733 HD21 ASN A 170      17.874  -8.157 -10.526  1.00 92.05           H  
ATOM   2734 HD22 ASN A 170      19.237  -7.784 -11.616  1.00 92.05           H  
ATOM   2735  OD1 ASN A 170      20.525  -6.712  -9.891  1.00 92.05           O  
ATOM   2736  N   SER A 171      18.455  -7.103  -5.283  1.00 94.33           N  
ATOM   2737  H   SER A 171      19.258  -6.499  -5.386  1.00 94.33           H  
ATOM   2738  CA  SER A 171      17.465  -6.796  -4.254  1.00 94.33           C  
ATOM   2739  HA  SER A 171      16.831  -7.669  -4.104  1.00 94.33           H  
ATOM   2740  C   SER A 171      16.578  -5.636  -4.687  1.00 94.33           C  
ATOM   2741  CB  SER A 171      18.155  -6.497  -2.930  1.00 94.33           C  
ATOM   2742  HB2 SER A 171      18.825  -5.646  -3.046  1.00 94.33           H  
ATOM   2743  HB3 SER A 171      18.729  -7.368  -2.615  1.00 94.33           H  
ATOM   2744  O   SER A 171      17.052  -4.496  -4.837  1.00 94.33           O  
ATOM   2745  OG  SER A 171      17.176  -6.199  -1.962  1.00 94.33           O  
ATOM   2746  HG  SER A 171      16.623  -6.984  -1.936  1.00 94.33           H  
ATOM   2747  N   CYS A 172      15.285  -5.895  -4.856  1.00 95.35           N  
ATOM   2748  H   CYS A 172      14.943  -6.830  -4.685  1.00 95.35           H  
ATOM   2749  CA  CYS A 172      14.336  -4.882  -5.306  1.00 95.35           C  
ATOM   2750  HA  CYS A 172      14.753  -4.392  -6.185  1.00 95.35           H  
ATOM   2751  C   CYS A 172      14.136  -3.795  -4.250  1.00 95.35           C  
ATOM   2752  CB  CYS A 172      13.025  -5.552  -5.720  1.00 95.35           C  
ATOM   2753  HB2 CYS A 172      12.560  -5.998  -4.840  1.00 95.35           H  
ATOM   2754  HB3 CYS A 172      12.349  -4.795  -6.118  1.00 95.35           H  
ATOM   2755  O   CYS A 172      14.086  -2.614  -4.599  1.00 95.35           O  
ATOM   2756  SG  CYS A 172      13.235  -6.858  -6.961  1.00 95.35           S  
ATOM   2757  N   GLY A 173      14.163  -4.154  -2.962  1.00 95.95           N  
ATOM   2758  H   GLY A 173      14.235  -5.139  -2.752  1.00 95.95           H  
ATOM   2759  CA  GLY A 173      14.147  -3.183  -1.863  1.00 95.95           C  
ATOM   2760  HA2 GLY A 173      13.191  -2.661  -1.850  1.00 95.95           H  
ATOM   2761  HA3 GLY A 173      14.267  -3.720  -0.922  1.00 95.95           H  
ATOM   2762  C   GLY A 173      15.270  -2.144  -1.975  1.00 95.95           C  
ATOM   2763  O   GLY A 173      15.027  -0.946  -1.816  1.00 95.95           O  
ATOM   2764  N   ARG A 174      16.489  -2.568  -2.347  1.00 94.89           N  
ATOM   2765  H   ARG A 174      16.611  -3.559  -2.496  1.00 94.89           H  
ATOM   2766  CA  ARG A 174      17.632  -1.658  -2.575  1.00 94.89           C  
ATOM   2767  HA  ARG A 174      17.672  -0.930  -1.764  1.00 94.89           H  
ATOM   2768  C   ARG A 174      17.504  -0.848  -3.857  1.00 94.89           C  
ATOM   2769  CB  ARG A 174      18.950  -2.441  -2.614  1.00 94.89           C  
ATOM   2770  HB2 ARG A 174      19.752  -1.766  -2.913  1.00 94.89           H  
ATOM   2771  HB3 ARG A 174      18.884  -3.244  -3.348  1.00 94.89           H  
ATOM   2772  O   ARG A 174      17.863   0.329  -3.874  1.00 94.89           O  
ATOM   2773  CG  ARG A 174      19.290  -3.016  -1.243  1.00 94.89           C  
ATOM   2774  HG2 ARG A 174      19.327  -2.206  -0.516  1.00 94.89           H  
ATOM   2775  HG3 ARG A 174      18.520  -3.730  -0.949  1.00 94.89           H  
ATOM   2776  CD  ARG A 174      20.642  -3.725  -1.275  1.00 94.89           C  
ATOM   2777  HD2 ARG A 174      20.610  -4.492  -2.048  1.00 94.89           H  
ATOM   2778  HD3 ARG A 174      21.423  -3.005  -1.518  1.00 94.89           H  
ATOM   2779  NE  ARG A 174      20.911  -4.318   0.042  1.00 94.89           N  
ATOM   2780  HE  ARG A 174      20.438  -3.877   0.818  1.00 94.89           H  
ATOM   2781  NH1 ARG A 174      21.847  -6.303  -0.653  1.00 94.89           N  
ATOM   2782 HH11 ARG A 174      22.127  -7.248  -0.430  1.00 94.89           H  
ATOM   2783 HH12 ARG A 174      21.637  -6.061  -1.611  1.00 94.89           H  
ATOM   2784  NH2 ARG A 174      21.589  -5.886   1.525  1.00 94.89           N  
ATOM   2785 HH21 ARG A 174      21.166  -5.332   2.255  1.00 94.89           H  
ATOM   2786 HH22 ARG A 174      21.907  -6.823   1.730  1.00 94.89           H  
ATOM   2787  CZ  ARG A 174      21.454  -5.493   0.292  1.00 94.89           C  
ATOM   2788  N   ILE A 175      17.010  -1.464  -4.931  1.00 93.24           N  
ATOM   2789  H   ILE A 175      16.762  -2.440  -4.847  1.00 93.24           H  
ATOM   2790  CA  ILE A 175      16.825  -0.786  -6.220  1.00 93.24           C  
ATOM   2791  HA  ILE A 175      17.763  -0.300  -6.490  1.00 93.24           H  
ATOM   2792  C   ILE A 175      15.783   0.320  -6.103  1.00 93.24           C  
ATOM   2793  CB  ILE A 175      16.467  -1.797  -7.333  1.00 93.24           C  
ATOM   2794  HB  ILE A 175      15.723  -2.496  -6.952  1.00 93.24           H  
ATOM   2795  O   ILE A 175      16.026   1.417  -6.601  1.00 93.24           O  
ATOM   2796  CG1 ILE A 175      17.747  -2.571  -7.713  1.00 93.24           C  
ATOM   2797 HG12 ILE A 175      18.450  -1.886  -8.187  1.00 93.24           H  
ATOM   2798 HG13 ILE A 175      18.220  -2.962  -6.812  1.00 93.24           H  
ATOM   2799  CG2 ILE A 175      15.875  -1.096  -8.577  1.00 93.24           C  
ATOM   2800 HG21 ILE A 175      15.634  -1.826  -9.350  1.00 93.24           H  
ATOM   2801 HG22 ILE A 175      14.932  -0.609  -8.331  1.00 93.24           H  
ATOM   2802 HG23 ILE A 175      16.579  -0.364  -8.974  1.00 93.24           H  
ATOM   2803  CD1 ILE A 175      17.515  -3.755  -8.655  1.00 93.24           C  
ATOM   2804 HD11 ILE A 175      17.001  -3.457  -9.569  1.00 93.24           H  
ATOM   2805 HD12 ILE A 175      16.936  -4.521  -8.139  1.00 93.24           H  
ATOM   2806 HD13 ILE A 175      18.484  -4.163  -8.944  1.00 93.24           H  
ATOM   2807  N   TYR A 176      14.646   0.053  -5.467  1.00 93.69           N  
ATOM   2808  H   TYR A 176      14.495  -0.881  -5.113  1.00 93.69           H  
ATOM   2809  CA  TYR A 176      13.552   1.013  -5.335  1.00 93.69           C  
ATOM   2810  HA  TYR A 176      13.551   1.665  -6.208  1.00 93.69           H  
ATOM   2811  C   TYR A 176      13.701   1.941  -4.128  1.00 93.69           C  
ATOM   2812  CB  TYR A 176      12.218   0.264  -5.340  1.00 93.69           C  
ATOM   2813  HB2 TYR A 176      11.427   0.936  -5.006  1.00 93.69           H  
ATOM   2814  HB3 TYR A 176      12.271  -0.563  -4.632  1.00 93.69           H  
ATOM   2815  O   TYR A 176      13.044   2.981  -4.107  1.00 93.69           O  
ATOM   2816  CG  TYR A 176      11.851  -0.253  -6.717  1.00 93.69           C  
ATOM   2817  CD1 TYR A 176      11.301   0.632  -7.661  1.00 93.69           C  
ATOM   2818  HD1 TYR A 176      11.081   1.647  -7.364  1.00 93.69           H  
ATOM   2819  CD2 TYR A 176      12.078  -1.595  -7.067  1.00 93.69           C  
ATOM   2820  HD2 TYR A 176      12.454  -2.291  -6.332  1.00 93.69           H  
ATOM   2821  CE1 TYR A 176      10.998   0.188  -8.961  1.00 93.69           C  
ATOM   2822  HE1 TYR A 176      10.557   0.864  -9.678  1.00 93.69           H  
ATOM   2823  CE2 TYR A 176      11.796  -2.039  -8.369  1.00 93.69           C  
ATOM   2824  HE2 TYR A 176      11.964  -3.070  -8.642  1.00 93.69           H  
ATOM   2825  OH  TYR A 176      10.973  -1.578 -10.572  1.00 93.69           O  
ATOM   2826  HH  TYR A 176      10.535  -0.890 -11.078  1.00 93.69           H  
ATOM   2827  CZ  TYR A 176      11.258  -1.149  -9.318  1.00 93.69           C  
ATOM   2828  N   GLN A 177      14.598   1.624  -3.183  1.00 94.62           N  
ATOM   2829  H   GLN A 177      15.053   0.724  -3.243  1.00 94.62           H  
ATOM   2830  CA  GLN A 177      14.805   2.387  -1.943  1.00 94.62           C  
ATOM   2831  HA  GLN A 177      15.468   1.809  -1.300  1.00 94.62           H  
ATOM   2832  C   GLN A 177      13.498   2.550  -1.159  1.00 94.62           C  
ATOM   2833  CB  GLN A 177      15.497   3.728  -2.234  1.00 94.62           C  
ATOM   2834  HB2 GLN A 177      14.866   4.340  -2.878  1.00 94.62           H  
ATOM   2835  HB3 GLN A 177      15.634   4.265  -1.295  1.00 94.62           H  
ATOM   2836  O   GLN A 177      13.139   3.645  -0.726  1.00 94.62           O  
ATOM   2837  CG  GLN A 177      16.868   3.553  -2.886  1.00 94.62           C  
ATOM   2838  HG2 GLN A 177      17.483   2.920  -2.246  1.00 94.62           H  
ATOM   2839  HG3 GLN A 177      16.766   3.067  -3.856  1.00 94.62           H  
ATOM   2840  CD  GLN A 177      17.552   4.897  -3.089  1.00 94.62           C  
ATOM   2841  NE2 GLN A 177      18.767   5.043  -2.615  1.00 94.62           N  
ATOM   2842 HE21 GLN A 177      19.147   5.978  -2.585  1.00 94.62           H  
ATOM   2843 HE22 GLN A 177      19.070   4.358  -1.937  1.00 94.62           H  
ATOM   2844  OE1 GLN A 177      17.048   5.823  -3.726  1.00 94.62           O  
ATOM   2845  N   ALA A 178      12.736   1.462  -1.077  1.00 97.20           N  
ATOM   2846  H   ALA A 178      13.101   0.593  -1.440  1.00 97.20           H  
ATOM   2847  CA  ALA A 178      11.414   1.427  -0.474  1.00 97.20           C  
ATOM   2848  HA  ALA A 178      11.420   2.029   0.435  1.00 97.20           H  
ATOM   2849  C   ALA A 178      11.040  -0.008  -0.111  1.00 97.20           C  
ATOM   2850  CB  ALA A 178      10.393   2.014  -1.455  1.00 97.20           C  
ATOM   2851  HB1 ALA A 178       9.390   1.933  -1.036  1.00 97.20           H  
ATOM   2852  HB2 ALA A 178      10.616   3.066  -1.633  1.00 97.20           H  
ATOM   2853  HB3 ALA A 178      10.425   1.481  -2.405  1.00 97.20           H  
ATOM   2854  O   ALA A 178      11.473  -0.951  -0.777  1.00 97.20           O  
ATOM   2855  N   GLY A 179      10.201  -0.163   0.910  1.00 98.37           N  
ATOM   2856  H   GLY A 179       9.820   0.659   1.357  1.00 98.37           H  
ATOM   2857  CA  GLY A 179       9.607  -1.442   1.265  1.00 98.37           C  
ATOM   2858  HA2 GLY A 179       9.351  -1.464   2.324  1.00 98.37           H  
ATOM   2859  HA3 GLY A 179      10.351  -2.216   1.074  1.00 98.37           H  
ATOM   2860  C   GLY A 179       8.347  -1.719   0.452  1.00 98.37           C  
ATOM   2861  O   GLY A 179       7.482  -0.844   0.351  1.00 98.37           O  
ATOM   2862  N   TRP A 180       8.237  -2.913  -0.127  1.00 98.07           N  
ATOM   2863  H   TRP A 180       8.960  -3.599   0.038  1.00 98.07           H  
ATOM   2864  CA  TRP A 180       7.063  -3.339  -0.895  1.00 98.07           C  
ATOM   2865  HA  TRP A 180       6.163  -3.044  -0.355  1.00 98.07           H  
ATOM   2866  C   TRP A 180       7.032  -4.859  -1.075  1.00 98.07           C  
ATOM   2867  CB  TRP A 180       7.076  -2.663  -2.276  1.00 98.07           C  
ATOM   2868  HB2 TRP A 180       7.747  -3.239  -2.913  1.00 98.07           H  
ATOM   2869  HB3 TRP A 180       7.464  -1.648  -2.194  1.00 98.07           H  
ATOM   2870  O   TRP A 180       8.026  -5.546  -0.840  1.00 98.07           O  
ATOM   2871  CG  TRP A 180       5.762  -2.571  -2.978  1.00 98.07           C  
ATOM   2872  CD1 TRP A 180       5.500  -3.042  -4.217  1.00 98.07           C  
ATOM   2873  HD1 TRP A 180       6.219  -3.543  -4.848  1.00 98.07           H  
ATOM   2874  CD2 TRP A 180       4.523  -1.963  -2.511  1.00 98.07           C  
ATOM   2875  CE2 TRP A 180       3.534  -2.127  -3.525  1.00 98.07           C  
ATOM   2876  CE3 TRP A 180       4.139  -1.294  -1.329  1.00 98.07           C  
ATOM   2877  HE3 TRP A 180       4.867  -1.150  -0.544  1.00 98.07           H  
ATOM   2878  NE1 TRP A 180       4.187  -2.780  -4.548  1.00 98.07           N  
ATOM   2879  HE1 TRP A 180       3.786  -3.032  -5.440  1.00 98.07           H  
ATOM   2880  CH2 TRP A 180       1.863  -1.036  -2.166  1.00 98.07           C  
ATOM   2881  HH2 TRP A 180       0.843  -0.713  -2.012  1.00 98.07           H  
ATOM   2882  CZ2 TRP A 180       2.222  -1.667  -3.367  1.00 98.07           C  
ATOM   2883  HZ2 TRP A 180       1.495  -1.823  -4.151  1.00 98.07           H  
ATOM   2884  CZ3 TRP A 180       2.821  -0.836  -1.156  1.00 98.07           C  
ATOM   2885  HZ3 TRP A 180       2.535  -0.347  -0.237  1.00 98.07           H  
ATOM   2886  N   TRP A 181       5.906  -5.377  -1.559  1.00 98.05           N  
ATOM   2887  H   TRP A 181       5.129  -4.754  -1.728  1.00 98.05           H  
ATOM   2888  CA  TRP A 181       5.753  -6.766  -1.997  1.00 98.05           C  
ATOM   2889  HA  TRP A 181       6.328  -7.424  -1.346  1.00 98.05           H  
ATOM   2890  C   TRP A 181       6.298  -6.942  -3.419  1.00 98.05           C  
ATOM   2891  CB  TRP A 181       4.280  -7.155  -1.869  1.00 98.05           C  
ATOM   2892  HB2 TRP A 181       4.150  -8.184  -2.204  1.00 98.05           H  
ATOM   2893  HB3 TRP A 181       3.680  -6.516  -2.517  1.00 98.05           H  
ATOM   2894  O   TRP A 181       5.547  -7.038  -4.389  1.00 98.05           O  
ATOM   2895  CG  TRP A 181       3.741  -7.051  -0.483  1.00 98.05           C  
ATOM   2896  CD1 TRP A 181       3.926  -7.963   0.494  1.00 98.05           C  
ATOM   2897  HD1 TRP A 181       4.491  -8.877   0.385  1.00 98.05           H  
ATOM   2898  CD2 TRP A 181       2.939  -5.986   0.109  1.00 98.05           C  
ATOM   2899  CE2 TRP A 181       2.625  -6.359   1.452  1.00 98.05           C  
ATOM   2900  CE3 TRP A 181       2.453  -4.742  -0.347  1.00 98.05           C  
ATOM   2901  HE3 TRP A 181       2.665  -4.428  -1.358  1.00 98.05           H  
ATOM   2902  NE1 TRP A 181       3.248  -7.575   1.628  1.00 98.05           N  
ATOM   2903  HE1 TRP A 181       3.217  -8.143   2.463  1.00 98.05           H  
ATOM   2904  CH2 TRP A 181       1.378  -4.321   1.808  1.00 98.05           C  
ATOM   2905  HH2 TRP A 181       0.777  -3.690   2.445  1.00 98.05           H  
ATOM   2906  CZ2 TRP A 181       1.863  -5.544   2.296  1.00 98.05           C  
ATOM   2907  HZ2 TRP A 181       1.664  -5.854   3.311  1.00 98.05           H  
ATOM   2908  CZ3 TRP A 181       1.684  -3.917   0.495  1.00 98.05           C  
ATOM   2909  HZ3 TRP A 181       1.324  -2.969   0.124  1.00 98.05           H  
ATOM   2910  N   TYR A 182       7.618  -6.875  -3.586  1.00 96.14           N  
ATOM   2911  H   TYR A 182       8.206  -6.823  -2.767  1.00 96.14           H  
ATOM   2912  CA  TYR A 182       8.238  -7.044  -4.902  1.00 96.14           C  
ATOM   2913  HA  TYR A 182       7.633  -6.519  -5.641  1.00 96.14           H  
ATOM   2914  C   TYR A 182       8.284  -8.525  -5.296  1.00 96.14           C  
ATOM   2915  CB  TYR A 182       9.644  -6.432  -4.943  1.00 96.14           C  
ATOM   2916  HB2 TYR A 182      10.288  -7.006  -4.277  1.00 96.14           H  
ATOM   2917  HB3 TYR A 182      10.043  -6.551  -5.951  1.00 96.14           H  
ATOM   2918  O   TYR A 182       8.697  -9.361  -4.501  1.00 96.14           O  
ATOM   2919  CG  TYR A 182       9.727  -4.963  -4.570  1.00 96.14           C  
ATOM   2920  CD1 TYR A 182       9.217  -3.961  -5.420  1.00 96.14           C  
ATOM   2921  HD1 TYR A 182       8.747  -4.234  -6.354  1.00 96.14           H  
ATOM   2922  CD2 TYR A 182      10.346  -4.602  -3.364  1.00 96.14           C  
ATOM   2923  HD2 TYR A 182      10.733  -5.377  -2.718  1.00 96.14           H  
ATOM   2924  CE1 TYR A 182       9.320  -2.603  -5.048  1.00 96.14           C  
ATOM   2925  HE1 TYR A 182       8.919  -1.822  -5.677  1.00 96.14           H  
ATOM   2926  CE2 TYR A 182      10.451  -3.257  -2.984  1.00 96.14           C  
ATOM   2927  HE2 TYR A 182      10.898  -3.003  -2.034  1.00 96.14           H  
ATOM   2928  OH  TYR A 182       9.996  -0.962  -3.415  1.00 96.14           O  
ATOM   2929  HH  TYR A 182      10.405  -0.915  -2.547  1.00 96.14           H  
ATOM   2930  CZ  TYR A 182       9.935  -2.252  -3.825  1.00 96.14           C  
ATOM   2931  N   SER A 183       7.919  -8.833  -6.544  1.00 93.15           N  
ATOM   2932  H   SER A 183       7.486  -8.126  -7.121  1.00 93.15           H  
ATOM   2933  CA  SER A 183       8.216 -10.139  -7.141  1.00 93.15           C  
ATOM   2934  HA  SER A 183       8.186 -10.901  -6.362  1.00 93.15           H  
ATOM   2935  C   SER A 183       9.631 -10.144  -7.718  1.00 93.15           C  
ATOM   2936  CB  SER A 183       7.171 -10.519  -8.195  1.00 93.15           C  
ATOM   2937  HB2 SER A 183       6.182 -10.558  -7.739  1.00 93.15           H  
ATOM   2938  HB3 SER A 183       7.157  -9.782  -8.998  1.00 93.15           H  
ATOM   2939  O   SER A 183      10.540 -10.744  -7.161  1.00 93.15           O  
ATOM   2940  OG  SER A 183       7.468 -11.790  -8.721  1.00 93.15           O  
ATOM   2941  HG  SER A 183       7.258 -12.429  -8.037  1.00 93.15           H  
ATOM   2942  N   ASN A 184       9.850  -9.426  -8.818  1.00 91.54           N  
ATOM   2943  H   ASN A 184       9.078  -8.919  -9.226  1.00 91.54           H  
ATOM   2944  CA  ASN A 184      11.134  -9.377  -9.507  1.00 91.54           C  
ATOM   2945  HA  ASN A 184      11.928  -9.613  -8.798  1.00 91.54           H  
ATOM   2946  C   ASN A 184      11.400  -7.957 -10.038  1.00 91.54           C  
ATOM   2947  CB  ASN A 184      11.104 -10.465 -10.600  1.00 91.54           C  
ATOM   2948  HB2 ASN A 184      10.280 -10.275 -11.288  1.00 91.54           H  
ATOM   2949  HB3 ASN A 184      10.923 -11.431 -10.128  1.00 91.54           H  
ATOM   2950  O   ASN A 184      10.472  -7.229 -10.395  1.00 91.54           O  
ATOM   2951  CG  ASN A 184      12.385 -10.541 -11.403  1.00 91.54           C  
ATOM   2952  ND2 ASN A 184      13.119 -11.623 -11.347  1.00 91.54           N  
ATOM   2953 HD21 ASN A 184      12.881 -12.362 -10.701  1.00 91.54           H  
ATOM   2954 HD22 ASN A 184      14.031 -11.539 -11.774  1.00 91.54           H  
ATOM   2955  OD1 ASN A 184      12.752  -9.608 -12.094  1.00 91.54           O  
ATOM   2956  N   CYS A 185      12.665  -7.546 -10.124  1.00 89.05           N  
ATOM   2957  H   CYS A 185      13.392  -8.137  -9.746  1.00 89.05           H  
ATOM   2958  CA  CYS A 185      13.053  -6.232 -10.643  1.00 89.05           C  
ATOM   2959  HA  CYS A 185      12.194  -5.770 -11.130  1.00 89.05           H  
ATOM   2960  C   CYS A 185      14.149  -6.264 -11.720  1.00 89.05           C  
ATOM   2961  CB  CYS A 185      13.434  -5.331  -9.470  1.00 89.05           C  
ATOM   2962  HB2 CYS A 185      13.873  -4.407  -9.846  1.00 89.05           H  
ATOM   2963  HB3 CYS A 185      12.519  -5.088  -8.929  1.00 89.05           H  
ATOM   2964  O   CYS A 185      14.515  -5.200 -12.230  1.00 89.05           O  
ATOM   2965  SG  CYS A 185      14.569  -6.090  -8.299  1.00 89.05           S  
ATOM   2966  N   THR A 186      14.629  -7.444 -12.131  1.00 78.89           N  
ATOM   2967  H   THR A 186      14.262  -8.281 -11.702  1.00 78.89           H  
ATOM   2968  CA  THR A 186      15.766  -7.623 -13.055  1.00 78.89           C  
ATOM   2969  HA  THR A 186      16.648  -7.170 -12.603  1.00 78.89           H  
ATOM   2970  C   THR A 186      15.513  -6.949 -14.404  1.00 78.89           C  
ATOM   2971  CB  THR A 186      16.056  -9.116 -13.342  1.00 78.89           C  
ATOM   2972  HB  THR A 186      15.564  -9.390 -14.275  1.00 78.89           H  
ATOM   2973  O   THR A 186      16.401  -6.327 -14.986  1.00 78.89           O  
ATOM   2974  CG2 THR A 186      17.547  -9.406 -13.497  1.00 78.89           C  
ATOM   2975 HG21 THR A 186      18.009  -8.658 -14.142  1.00 78.89           H  
ATOM   2976 HG22 THR A 186      18.025  -9.411 -12.518  1.00 78.89           H  
ATOM   2977 HG23 THR A 186      17.667 -10.392 -13.946  1.00 78.89           H  
ATOM   2978  OG1 THR A 186      15.593 -10.012 -12.368  1.00 78.89           O  
ATOM   2979  HG1 THR A 186      15.840  -9.665 -11.507  1.00 78.89           H  
ATOM   2980  N   SER A 187      14.280  -7.044 -14.907  1.00 66.67           N  
ATOM   2981  H   SER A 187      13.622  -7.610 -14.390  1.00 66.67           H  
ATOM   2982  CA  SER A 187      13.870  -6.534 -16.220  1.00 66.67           C  
ATOM   2983  HA  SER A 187      14.729  -6.571 -16.890  1.00 66.67           H  
ATOM   2984  C   SER A 187      13.420  -5.073 -16.161  1.00 66.67           C  
ATOM   2985  CB  SER A 187      12.780  -7.432 -16.819  1.00 66.67           C  
ATOM   2986  HB2 SER A 187      12.502  -7.070 -17.809  1.00 66.67           H  
ATOM   2987  HB3 SER A 187      11.903  -7.407 -16.172  1.00 66.67           H  
ATOM   2988  O   SER A 187      12.313  -4.753 -16.580  1.00 66.67           O  
ATOM   2989  OG  SER A 187      13.233  -8.767 -16.915  1.00 66.67           O  
ATOM   2990  HG  SER A 187      13.842  -8.840 -17.653  1.00 66.67           H  
ATOM   2991  N   MET A 188      14.236  -4.174 -15.604  1.00 63.75           N  
ATOM   2992  H   MET A 188      15.109  -4.509 -15.221  1.00 63.75           H  
ATOM   2993  CA  MET A 188      13.931  -2.730 -15.554  1.00 63.75           C  
ATOM   2994  HA  MET A 188      14.683  -2.264 -14.917  1.00 63.75           H  
ATOM   2995  C   MET A 188      12.567  -2.392 -14.910  1.00 63.75           C  
ATOM   2996  CB  MET A 188      14.052  -2.106 -16.961  1.00 63.75           C  
ATOM   2997  HB2 MET A 188      13.824  -1.043 -16.884  1.00 63.75           H  
ATOM   2998  HB3 MET A 188      13.320  -2.561 -17.629  1.00 63.75           H  
ATOM   2999  O   MET A 188      11.946  -1.389 -15.259  1.00 63.75           O  
ATOM   3000  CG  MET A 188      15.444  -2.238 -17.585  1.00 63.75           C  
ATOM   3001  HG2 MET A 188      16.154  -1.695 -16.961  1.00 63.75           H  
ATOM   3002  HG3 MET A 188      15.735  -3.289 -17.587  1.00 63.75           H  
ATOM   3003  SD  MET A 188      15.587  -1.628 -19.292  1.00 63.75           S  
ATOM   3004  CE  MET A 188      14.807   0.002 -19.182  1.00 63.75           C  
ATOM   3005  HE1 MET A 188      15.000   0.558 -20.100  1.00 63.75           H  
ATOM   3006  HE2 MET A 188      15.210   0.541 -18.325  1.00 63.75           H  
ATOM   3007  HE3 MET A 188      13.730  -0.116 -19.061  1.00 63.75           H  
ATOM   3008  N   GLY A 189      12.089  -3.223 -13.980  1.00 69.03           N  
ATOM   3009  H   GLY A 189      12.668  -3.995 -13.683  1.00 69.03           H  
ATOM   3010  CA  GLY A 189      10.787  -3.033 -13.337  1.00 69.03           C  
ATOM   3011  HA2 GLY A 189      10.627  -1.971 -13.152  1.00 69.03           H  
ATOM   3012  HA3 GLY A 189      10.800  -3.545 -12.374  1.00 69.03           H  
ATOM   3013  C   GLY A 189       9.574  -3.551 -14.116  1.00 69.03           C  
ATOM   3014  O   GLY A 189       8.452  -3.197 -13.768  1.00 69.03           O  
ATOM   3015  N   CYS A 190       9.738  -4.404 -15.139  1.00 78.78           N  
ATOM   3016  H   CYS A 190      10.667  -4.575 -15.494  1.00 78.78           H  
ATOM   3017  CA  CYS A 190       8.598  -5.000 -15.857  1.00 78.78           C  
ATOM   3018  HA  CYS A 190       8.042  -4.196 -16.340  1.00 78.78           H  
ATOM   3019  C   CYS A 190       7.593  -5.728 -14.940  1.00 78.78           C  
ATOM   3020  CB  CYS A 190       9.101  -5.963 -16.943  1.00 78.78           C  
ATOM   3021  HB2 CYS A 190       8.278  -6.592 -17.282  1.00 78.78           H  
ATOM   3022  HB3 CYS A 190       9.872  -6.614 -16.531  1.00 78.78           H  
ATOM   3023  O   CYS A 190       6.401  -5.716 -15.251  1.00 78.78           O  
ATOM   3024  SG  CYS A 190       9.755  -5.044 -18.367  1.00 78.78           S  
ATOM   3025  HG  CYS A 190       8.598  -4.547 -18.812  1.00 78.78           H  
ATOM   3026  N   TYR A 191       8.053  -6.297 -13.820  1.00 85.52           N  
ATOM   3027  H   TYR A 191       9.048  -6.286 -13.648  1.00 85.52           H  
ATOM   3028  CA  TYR A 191       7.220  -6.989 -12.823  1.00 85.52           C  
ATOM   3029  HA  TYR A 191       6.280  -7.278 -13.294  1.00 85.52           H  
ATOM   3030  C   TYR A 191       6.841  -6.115 -11.618  1.00 85.52           C  
ATOM   3031  CB  TYR A 191       7.907  -8.282 -12.371  1.00 85.52           C  
ATOM   3032  HB2 TYR A 191       8.770  -8.030 -11.755  1.00 85.52           H  
ATOM   3033  HB3 TYR A 191       7.219  -8.847 -11.742  1.00 85.52           H  
ATOM   3034  O   TYR A 191       6.298  -6.612 -10.638  1.00 85.52           O  
ATOM   3035  CG  TYR A 191       8.365  -9.177 -13.496  1.00 85.52           C  
ATOM   3036  CD1 TYR A 191       7.418  -9.979 -14.156  1.00 85.52           C  
ATOM   3037  HD1 TYR A 191       6.383  -9.962 -13.847  1.00 85.52           H  
ATOM   3038  CD2 TYR A 191       9.723  -9.221 -13.870  1.00 85.52           C  
ATOM   3039  HD2 TYR A 191      10.453  -8.633 -13.333  1.00 85.52           H  
ATOM   3040  CE1 TYR A 191       7.827 -10.833 -15.195  1.00 85.52           C  
ATOM   3041  HE1 TYR A 191       7.112 -11.471 -15.694  1.00 85.52           H  
ATOM   3042  CE2 TYR A 191      10.136 -10.077 -14.908  1.00 85.52           C  
ATOM   3043  HE2 TYR A 191      11.181 -10.133 -15.177  1.00 85.52           H  
ATOM   3044  OH  TYR A 191       9.576 -11.724 -16.561  1.00 85.52           O  
ATOM   3045  HH  TYR A 191      10.530 -11.717 -16.667  1.00 85.52           H  
ATOM   3046  CZ  TYR A 191       9.185 -10.887 -15.567  1.00 85.52           C  
ATOM   3047  N   VAL A 192       7.113  -4.810 -11.680  1.00 92.40           N  
ATOM   3048  H   VAL A 192       7.553  -4.439 -12.510  1.00 92.40           H  
ATOM   3049  CA  VAL A 192       6.676  -3.842 -10.669  1.00 92.40           C  
ATOM   3050  HA  VAL A 192       6.191  -4.363  -9.844  1.00 92.40           H  
ATOM   3051  C   VAL A 192       5.635  -2.952 -11.328  1.00 92.40           C  
ATOM   3052  CB  VAL A 192       7.867  -3.065 -10.083  1.00 92.40           C  
ATOM   3053  HB  VAL A 192       8.328  -2.461 -10.864  1.00 92.40           H  
ATOM   3054  O   VAL A 192       5.961  -2.054 -12.106  1.00 92.40           O  
ATOM   3055  CG1 VAL A 192       7.439  -2.142  -8.935  1.00 92.40           C  
ATOM   3056 HG11 VAL A 192       6.588  -1.525  -9.226  1.00 92.40           H  
ATOM   3057 HG12 VAL A 192       7.158  -2.723  -8.056  1.00 92.40           H  
ATOM   3058 HG13 VAL A 192       8.268  -1.490  -8.662  1.00 92.40           H  
ATOM   3059  CG2 VAL A 192       8.913  -4.043  -9.529  1.00 92.40           C  
ATOM   3060 HG21 VAL A 192       9.651  -3.508  -8.931  1.00 92.40           H  
ATOM   3061 HG22 VAL A 192       9.426  -4.552 -10.345  1.00 92.40           H  
ATOM   3062 HG23 VAL A 192       8.432  -4.790  -8.898  1.00 92.40           H  
ATOM   3063  N   TRP A 193       4.362  -3.262 -11.099  1.00 94.00           N  
ATOM   3064  H   TRP A 193       4.144  -4.011 -10.459  1.00 94.00           H  
ATOM   3065  CA  TRP A 193       3.247  -2.528 -11.710  1.00 94.00           C  
ATOM   3066  HA  TRP A 193       3.579  -2.055 -12.634  1.00 94.00           H  
ATOM   3067  C   TRP A 193       2.754  -1.395 -10.809  1.00 94.00           C  
ATOM   3068  CB  TRP A 193       2.128  -3.499 -12.078  1.00 94.00           C  
ATOM   3069  HB2 TRP A 193       1.276  -2.921 -12.436  1.00 94.00           H  
ATOM   3070  HB3 TRP A 193       1.812  -4.020 -11.175  1.00 94.00           H  
ATOM   3071  O   TRP A 193       2.199  -0.412 -11.306  1.00 94.00           O  
ATOM   3072  CG  TRP A 193       2.432  -4.537 -13.118  1.00 94.00           C  
ATOM   3073  CD1 TRP A 193       3.631  -4.814 -13.687  1.00 94.00           C  
ATOM   3074  HD1 TRP A 193       4.556  -4.300 -13.475  1.00 94.00           H  
ATOM   3075  CD2 TRP A 193       1.512  -5.550 -13.626  1.00 94.00           C  
ATOM   3076  CE2 TRP A 193       2.242  -6.449 -14.461  1.00 94.00           C  
ATOM   3077  CE3 TRP A 193       0.147  -5.829 -13.413  1.00 94.00           C  
ATOM   3078  HE3 TRP A 193      -0.445  -5.196 -12.769  1.00 94.00           H  
ATOM   3079  NE1 TRP A 193       3.522  -5.933 -14.486  1.00 94.00           N  
ATOM   3080  HE1 TRP A 193       4.323  -6.391 -14.898  1.00 94.00           H  
ATOM   3081  CH2 TRP A 193       0.293  -7.844 -14.783  1.00 94.00           C  
ATOM   3082  HH2 TRP A 193      -0.188  -8.728 -15.173  1.00 94.00           H  
ATOM   3083  CZ2 TRP A 193       1.652  -7.584 -15.035  1.00 94.00           C  
ATOM   3084  HZ2 TRP A 193       2.232  -8.271 -15.633  1.00 94.00           H  
ATOM   3085  CZ3 TRP A 193      -0.454  -6.961 -13.987  1.00 94.00           C  
ATOM   3086  HZ3 TRP A 193      -1.493  -7.180 -13.787  1.00 94.00           H  
ATOM   3087  N   ALA A 194       3.050  -1.475  -9.515  1.00 95.55           N  
ATOM   3088  H   ALA A 194       3.425  -2.340  -9.152  1.00 95.55           H  
ATOM   3089  CA  ALA A 194       2.858  -0.400  -8.562  1.00 95.55           C  
ATOM   3090  HA  ALA A 194       2.771   0.544  -9.100  1.00 95.55           H  
ATOM   3091  C   ALA A 194       4.053  -0.292  -7.607  1.00 95.55           C  
ATOM   3092  CB  ALA A 194       1.547  -0.653  -7.814  1.00 95.55           C  
ATOM   3093  HB1 ALA A 194       0.720  -0.699  -8.523  1.00 95.55           H  
ATOM   3094  HB2 ALA A 194       1.602  -1.601  -7.278  1.00 95.55           H  
ATOM   3095  HB3 ALA A 194       1.365   0.152  -7.102  1.00 95.55           H  
ATOM   3096  O   ALA A 194       4.670  -1.289  -7.233  1.00 95.55           O  
ATOM   3097  N   ASN A 195       4.361   0.932  -7.183  1.00 95.36           N  
ATOM   3098  H   ASN A 195       3.823   1.702  -7.554  1.00 95.36           H  
ATOM   3099  CA  ASN A 195       5.328   1.196  -6.118  1.00 95.36           C  
ATOM   3100  HA  ASN A 195       5.398   0.324  -5.469  1.00 95.36           H  
ATOM   3101  C   ASN A 195       4.838   2.367  -5.261  1.00 95.36           C  
ATOM   3102  CB  ASN A 195       6.719   1.456  -6.721  1.00 95.36           C  
ATOM   3103  HB2 ASN A 195       6.670   2.331  -7.369  1.00 95.36           H  
ATOM   3104  HB3 ASN A 195       7.031   0.592  -7.308  1.00 95.36           H  
ATOM   3105  O   ASN A 195       5.320   3.490  -5.386  1.00 95.36           O  
ATOM   3106  CG  ASN A 195       7.763   1.696  -5.644  1.00 95.36           C  
ATOM   3107  ND2 ASN A 195       8.815   2.410  -5.959  1.00 95.36           N  
ATOM   3108 HD21 ASN A 195       9.479   2.552  -5.212  1.00 95.36           H  
ATOM   3109 HD22 ASN A 195       8.788   2.967  -6.802  1.00 95.36           H  
ATOM   3110  OD1 ASN A 195       7.631   1.292  -4.502  1.00 95.36           O  
ATOM   3111  N   LEU A 196       3.841   2.130  -4.408  1.00 97.58           N  
ATOM   3112  H   LEU A 196       3.481   1.189  -4.330  1.00 97.58           H  
ATOM   3113  CA  LEU A 196       3.180   3.200  -3.645  1.00 97.58           C  
ATOM   3114  HA  LEU A 196       2.975   4.026  -4.326  1.00 97.58           H  
ATOM   3115  C   LEU A 196       4.059   3.780  -2.522  1.00 97.58           C  
ATOM   3116  CB  LEU A 196       1.832   2.685  -3.117  1.00 97.58           C  
ATOM   3117  HB2 LEU A 196       2.011   1.877  -2.407  1.00 97.58           H  
ATOM   3118  HB3 LEU A 196       1.341   3.495  -2.577  1.00 97.58           H  
ATOM   3119  O   LEU A 196       3.827   4.888  -2.037  1.00 97.58           O  
ATOM   3120  CG  LEU A 196       0.881   2.182  -4.221  1.00 97.58           C  
ATOM   3121  HG  LEU A 196       1.301   1.285  -4.677  1.00 97.58           H  
ATOM   3122  CD1 LEU A 196      -0.457   1.790  -3.605  1.00 97.58           C  
ATOM   3123 HD11 LEU A 196      -0.906   2.630  -3.074  1.00 97.58           H  
ATOM   3124 HD12 LEU A 196      -1.134   1.451  -4.389  1.00 97.58           H  
ATOM   3125 HD13 LEU A 196      -0.316   0.977  -2.892  1.00 97.58           H  
ATOM   3126  CD2 LEU A 196       0.673   3.222  -5.329  1.00 97.58           C  
ATOM   3127 HD21 LEU A 196       0.619   4.226  -4.908  1.00 97.58           H  
ATOM   3128 HD22 LEU A 196       1.507   3.181  -6.030  1.00 97.58           H  
ATOM   3129 HD23 LEU A 196      -0.249   3.020  -5.873  1.00 97.58           H  
ATOM   3130  N   ASN A 197       5.123   3.065  -2.161  1.00 97.82           N  
ATOM   3131  H   ASN A 197       5.246   2.158  -2.589  1.00 97.82           H  
ATOM   3132  CA  ASN A 197       6.127   3.494  -1.191  1.00 97.82           C  
ATOM   3133  HA  ASN A 197       5.709   4.282  -0.565  1.00 97.82           H  
ATOM   3134  C   ASN A 197       7.367   4.117  -1.850  1.00 97.82           C  
ATOM   3135  CB  ASN A 197       6.437   2.301  -0.280  1.00 97.82           C  
ATOM   3136  HB2 ASN A 197       6.672   1.425  -0.885  1.00 97.82           H  
ATOM   3137  HB3 ASN A 197       7.307   2.520   0.338  1.00 97.82           H  
ATOM   3138  O   ASN A 197       8.326   4.454  -1.161  1.00 97.82           O  
ATOM   3139  CG  ASN A 197       5.280   1.975   0.652  1.00 97.82           C  
ATOM   3140  ND2 ASN A 197       5.320   0.822   1.271  1.00 97.82           N  
ATOM   3141 HD21 ASN A 197       6.081   0.186   1.079  1.00 97.82           H  
ATOM   3142 HD22 ASN A 197       4.570   0.593   1.908  1.00 97.82           H  
ATOM   3143  OD1 ASN A 197       4.353   2.752   0.847  1.00 97.82           O  
ATOM   3144  N   GLY A 198       7.346   4.320  -3.170  1.00 94.85           N  
ATOM   3145  H   GLY A 198       6.548   3.992  -3.696  1.00 94.85           H  
ATOM   3146  CA  GLY A 198       8.453   4.914  -3.907  1.00 94.85           C  
ATOM   3147  HA2 GLY A 198       8.199   4.934  -4.966  1.00 94.85           H  
ATOM   3148  HA3 GLY A 198       9.333   4.283  -3.782  1.00 94.85           H  
ATOM   3149  C   GLY A 198       8.822   6.335  -3.471  1.00 94.85           C  
ATOM   3150  O   GLY A 198       8.177   6.988  -2.638  1.00 94.85           O  
ATOM   3151  N   ARG A 199       9.888   6.854  -4.077  1.00 92.66           N  
ATOM   3152  H   ARG A 199      10.330   6.297  -4.794  1.00 92.66           H  
ATOM   3153  CA  ARG A 199      10.373   8.216  -3.829  1.00 92.66           C  
ATOM   3154  HA  ARG A 199      10.070   8.531  -2.831  1.00 92.66           H  
ATOM   3155  C   ARG A 199       9.763   9.189  -4.827  1.00 92.66           C  
ATOM   3156  CB  ARG A 199      11.903   8.241  -3.897  1.00 92.66           C  
ATOM   3157  HB2 ARG A 199      12.225   9.282  -3.855  1.00 92.66           H  
ATOM   3158  HB3 ARG A 199      12.231   7.815  -4.845  1.00 92.66           H  
ATOM   3159  O   ARG A 199       9.892   8.998  -6.027  1.00 92.66           O  
ATOM   3160  CG  ARG A 199      12.543   7.455  -2.739  1.00 92.66           C  
ATOM   3161  HG2 ARG A 199      12.136   7.799  -1.788  1.00 92.66           H  
ATOM   3162  HG3 ARG A 199      12.313   6.395  -2.847  1.00 92.66           H  
ATOM   3163  CD  ARG A 199      14.066   7.621  -2.722  1.00 92.66           C  
ATOM   3164  HD2 ARG A 199      14.471   6.982  -1.937  1.00 92.66           H  
ATOM   3165  HD3 ARG A 199      14.466   7.282  -3.677  1.00 92.66           H  
ATOM   3166  NE  ARG A 199      14.460   9.023  -2.467  1.00 92.66           N  
ATOM   3167  HE  ARG A 199      13.734   9.647  -2.146  1.00 92.66           H  
ATOM   3168  NH1 ARG A 199      16.695   8.785  -2.924  1.00 92.66           N  
ATOM   3169 HH11 ARG A 199      16.558   7.794  -3.061  1.00 92.66           H  
ATOM   3170 HH12 ARG A 199      17.627   9.172  -2.946  1.00 92.66           H  
ATOM   3171  NH2 ARG A 199      15.883  10.785  -2.325  1.00 92.66           N  
ATOM   3172 HH21 ARG A 199      16.811  11.175  -2.416  1.00 92.66           H  
ATOM   3173 HH22 ARG A 199      15.112  11.383  -2.065  1.00 92.66           H  
ATOM   3174  CZ  ARG A 199      15.675   9.521  -2.574  1.00 92.66           C  
ATOM   3175  N   TYR A 200       9.142  10.268  -4.365  1.00 91.72           N  
ATOM   3176  H   TYR A 200       9.049  10.409  -3.369  1.00 91.72           H  
ATOM   3177  CA  TYR A 200       8.672  11.312  -5.278  1.00 91.72           C  
ATOM   3178  HA  TYR A 200       7.936  10.869  -5.950  1.00 91.72           H  
ATOM   3179  C   TYR A 200       9.813  11.861  -6.149  1.00 91.72           C  
ATOM   3180  CB  TYR A 200       7.978  12.423  -4.489  1.00 91.72           C  
ATOM   3181  HB2 TYR A 200       8.623  12.749  -3.673  1.00 91.72           H  
ATOM   3182  HB3 TYR A 200       7.828  13.280  -5.145  1.00 91.72           H  
ATOM   3183  O   TYR A 200      10.945  11.981  -5.681  1.00 91.72           O  
ATOM   3184  CG  TYR A 200       6.629  12.003  -3.945  1.00 91.72           C  
ATOM   3185  CD1 TYR A 200       5.499  12.068  -4.782  1.00 91.72           C  
ATOM   3186  HD1 TYR A 200       5.586  12.411  -5.802  1.00 91.72           H  
ATOM   3187  CD2 TYR A 200       6.492  11.584  -2.606  1.00 91.72           C  
ATOM   3188  HD2 TYR A 200       7.348  11.570  -1.949  1.00 91.72           H  
ATOM   3189  CE1 TYR A 200       4.233  11.753  -4.264  1.00 91.72           C  
ATOM   3190  HE1 TYR A 200       3.342  11.867  -4.865  1.00 91.72           H  
ATOM   3191  CE2 TYR A 200       5.220  11.241  -2.103  1.00 91.72           C  
ATOM   3192  HE2 TYR A 200       5.082  10.973  -1.066  1.00 91.72           H  
ATOM   3193  OH  TYR A 200       2.842  11.132  -2.436  1.00 91.72           O  
ATOM   3194  HH  TYR A 200       2.144  11.391  -3.043  1.00 91.72           H  
ATOM   3195  CZ  TYR A 200       4.085  11.340  -2.932  1.00 91.72           C  
ATOM   3196  N   ASN A 201       9.500  12.196  -7.406  1.00 83.67           N  
ATOM   3197  H   ASN A 201       8.542  12.096  -7.709  1.00 83.67           H  
ATOM   3198  CA  ASN A 201      10.417  12.822  -8.371  1.00 83.67           C  
ATOM   3199  HA  ASN A 201       9.870  12.911  -9.310  1.00 83.67           H  
ATOM   3200  C   ASN A 201      11.672  11.991  -8.712  1.00 83.67           C  
ATOM   3201  CB  ASN A 201      10.742  14.259  -7.916  1.00 83.67           C  
ATOM   3202  HB2 ASN A 201      11.268  14.779  -8.717  1.00 83.67           H  
ATOM   3203  HB3 ASN A 201      11.406  14.216  -7.053  1.00 83.67           H  
ATOM   3204  O   ASN A 201      12.706  12.546  -9.070  1.00 83.67           O  
ATOM   3205  CG  ASN A 201       9.510  15.070  -7.561  1.00 83.67           C  
ATOM   3206  ND2 ASN A 201       9.597  15.919  -6.566  1.00 83.67           N  
ATOM   3207 HD21 ASN A 201       8.779  16.485  -6.394  1.00 83.67           H  
ATOM   3208 HD22 ASN A 201      10.480  16.068  -6.099  1.00 83.67           H  
ATOM   3209  OD1 ASN A 201       8.445  14.933  -8.133  1.00 83.67           O  
ATOM   3210  N   MET A 202      11.597  10.661  -8.600  1.00 84.44           N  
ATOM   3211  H   MET A 202      10.740  10.263  -8.243  1.00 84.44           H  
ATOM   3212  CA  MET A 202      12.690   9.745  -8.945  1.00 84.44           C  
ATOM   3213  HA  MET A 202      13.552  10.300  -9.314  1.00 84.44           H  
ATOM   3214  C   MET A 202      12.246   8.789 -10.052  1.00 84.44           C  
ATOM   3215  CB  MET A 202      13.116   8.958  -7.692  1.00 84.44           C  
ATOM   3216  HB2 MET A 202      12.233   8.521  -7.226  1.00 84.44           H  
ATOM   3217  HB3 MET A 202      13.773   8.141  -7.991  1.00 84.44           H  
ATOM   3218  O   MET A 202      11.784   7.702  -9.730  1.00 84.44           O  
ATOM   3219  CG  MET A 202      13.849   9.810  -6.653  1.00 84.44           C  
ATOM   3220  HG2 MET A 202      13.246  10.690  -6.433  1.00 84.44           H  
ATOM   3221  HG3 MET A 202      13.937   9.231  -5.734  1.00 84.44           H  
ATOM   3222  SD  MET A 202      15.514  10.355  -7.124  1.00 84.44           S  
ATOM   3223  CE  MET A 202      16.418   8.784  -7.138  1.00 84.44           C  
ATOM   3224  HE1 MET A 202      17.474   8.982  -7.325  1.00 84.44           H  
ATOM   3225  HE2 MET A 202      16.034   8.143  -7.931  1.00 84.44           H  
ATOM   3226  HE3 MET A 202      16.308   8.288  -6.174  1.00 84.44           H  
ATOM   3227  N   GLU A 203      12.399   9.168 -11.327  1.00 81.89           N  
ATOM   3228  H   GLU A 203      12.783  10.087 -11.490  1.00 81.89           H  
ATOM   3229  CA  GLU A 203      11.927   8.449 -12.534  1.00 81.89           C  
ATOM   3230  HA  GLU A 203      11.029   8.942 -12.906  1.00 81.89           H  
ATOM   3231  C   GLU A 203      11.548   6.971 -12.307  1.00 81.89           C  
ATOM   3232  CB  GLU A 203      12.983   8.524 -13.648  1.00 81.89           C  
ATOM   3233  HB2 GLU A 203      12.667   7.862 -14.454  1.00 81.89           H  
ATOM   3234  HB3 GLU A 203      13.932   8.159 -13.254  1.00 81.89           H  
ATOM   3235  O   GLU A 203      10.383   6.627 -12.122  1.00 81.89           O  
ATOM   3236  CG  GLU A 203      13.192   9.925 -14.239  1.00 81.89           C  
ATOM   3237  HG2 GLU A 203      13.502  10.599 -13.441  1.00 81.89           H  
ATOM   3238  HG3 GLU A 203      12.243  10.280 -14.641  1.00 81.89           H  
ATOM   3239  CD  GLU A 203      14.260   9.920 -15.350  1.00 81.89           C  
ATOM   3240  OE1 GLU A 203      14.600  11.026 -15.818  1.00 81.89           O  
ATOM   3241  OE2 GLU A 203      14.785   8.819 -15.661  1.00 81.89           O  
ATOM   3242  N   ARG A 204      12.521   6.058 -12.239  1.00 81.85           N  
ATOM   3243  H   ARG A 204      13.466   6.379 -12.395  1.00 81.85           H  
ATOM   3244  CA  ARG A 204      12.236   4.613 -12.147  1.00 81.85           C  
ATOM   3245  HA  ARG A 204      11.368   4.394 -12.769  1.00 81.85           H  
ATOM   3246  C   ARG A 204      11.846   4.115 -10.756  1.00 81.85           C  
ATOM   3247  CB  ARG A 204      13.420   3.816 -12.697  1.00 81.85           C  
ATOM   3248  HB2 ARG A 204      13.213   2.753 -12.573  1.00 81.85           H  
ATOM   3249  HB3 ARG A 204      14.323   4.062 -12.138  1.00 81.85           H  
ATOM   3250  O   ARG A 204      11.342   3.006 -10.640  1.00 81.85           O  
ATOM   3251  CG  ARG A 204      13.631   4.104 -14.187  1.00 81.85           C  
ATOM   3252  HG2 ARG A 204      12.698   3.943 -14.726  1.00 81.85           H  
ATOM   3253  HG3 ARG A 204      13.953   5.136 -14.328  1.00 81.85           H  
ATOM   3254  CD  ARG A 204      14.697   3.161 -14.738  1.00 81.85           C  
ATOM   3255  HD2 ARG A 204      14.363   2.133 -14.602  1.00 81.85           H  
ATOM   3256  HD3 ARG A 204      15.623   3.316 -14.184  1.00 81.85           H  
ATOM   3257  NE  ARG A 204      14.929   3.417 -16.166  1.00 81.85           N  
ATOM   3258  HE  ARG A 204      14.405   4.176 -16.579  1.00 81.85           H  
ATOM   3259  NH1 ARG A 204      16.576   1.851 -16.473  1.00 81.85           N  
ATOM   3260 HH11 ARG A 204      17.252   1.399 -17.073  1.00 81.85           H  
ATOM   3261 HH12 ARG A 204      16.493   1.592 -15.501  1.00 81.85           H  
ATOM   3262  NH2 ARG A 204      15.921   3.133 -18.186  1.00 81.85           N  
ATOM   3263 HH21 ARG A 204      16.621   2.704 -18.774  1.00 81.85           H  
ATOM   3264 HH22 ARG A 204      15.381   3.908 -18.544  1.00 81.85           H  
ATOM   3265  CZ  ARG A 204      15.805   2.800 -16.933  1.00 81.85           C  
ATOM   3266  N   ARG A 205      12.084   4.903  -9.708  1.00 88.21           N  
ATOM   3267  H   ARG A 205      12.353   5.855  -9.912  1.00 88.21           H  
ATOM   3268  CA  ARG A 205      11.849   4.545  -8.294  1.00 88.21           C  
ATOM   3269  HA  ARG A 205      11.615   3.482  -8.233  1.00 88.21           H  
ATOM   3270  C   ARG A 205      10.641   5.270  -7.703  1.00 88.21           C  
ATOM   3271  CB  ARG A 205      13.109   4.808  -7.458  1.00 88.21           C  
ATOM   3272  HB2 ARG A 205      12.934   4.475  -6.435  1.00 88.21           H  
ATOM   3273  HB3 ARG A 205      13.301   5.881  -7.438  1.00 88.21           H  
ATOM   3274  O   ARG A 205      10.478   5.318  -6.483  1.00 88.21           O  
ATOM   3275  CG  ARG A 205      14.342   4.083  -8.000  1.00 88.21           C  
ATOM   3276  HG2 ARG A 205      14.539   4.393  -9.026  1.00 88.21           H  
ATOM   3277  HG3 ARG A 205      14.175   3.006  -7.979  1.00 88.21           H  
ATOM   3278  CD  ARG A 205      15.560   4.441  -7.148  1.00 88.21           C  
ATOM   3279  HD2 ARG A 205      15.394   4.090  -6.130  1.00 88.21           H  
ATOM   3280  HD3 ARG A 205      15.684   5.524  -7.137  1.00 88.21           H  
ATOM   3281  NE  ARG A 205      16.763   3.807  -7.701  1.00 88.21           N  
ATOM   3282  HE  ARG A 205      16.590   2.971  -8.241  1.00 88.21           H  
ATOM   3283  NH1 ARG A 205      18.295   4.750  -6.276  1.00 88.21           N  
ATOM   3284 HH11 ARG A 205      17.547   5.195  -5.762  1.00 88.21           H  
ATOM   3285 HH12 ARG A 205      19.224   4.758  -5.881  1.00 88.21           H  
ATOM   3286  NH2 ARG A 205      18.949   3.216  -7.764  1.00 88.21           N  
ATOM   3287 HH21 ARG A 205      19.882   3.268  -7.380  1.00 88.21           H  
ATOM   3288 HH22 ARG A 205      18.720   2.514  -8.453  1.00 88.21           H  
ATOM   3289  CZ  ARG A 205      17.991   3.933  -7.246  1.00 88.21           C  
ATOM   3290  N   ARG A 206       9.841   5.892  -8.569  1.00 92.59           N  
ATOM   3291  H   ARG A 206      10.094   5.854  -9.546  1.00 92.59           H  
ATOM   3292  CA  ARG A 206       8.822   6.852  -8.174  1.00 92.59           C  
ATOM   3293  HA  ARG A 206       9.287   7.460  -7.398  1.00 92.59           H  
ATOM   3294  C   ARG A 206       7.620   6.208  -7.501  1.00 92.59           C  
ATOM   3295  CB  ARG A 206       8.502   7.792  -9.343  1.00 92.59           C  
ATOM   3296  HB2 ARG A 206       9.424   8.129  -9.816  1.00 92.59           H  
ATOM   3297  HB3 ARG A 206       8.006   8.685  -8.963  1.00 92.59           H  
ATOM   3298  O   ARG A 206       7.499   4.985  -7.477  1.00 92.59           O  
ATOM   3299  CG  ARG A 206       7.613   7.144 -10.393  1.00 92.59           C  
ATOM   3300  HG2 ARG A 206       7.970   6.135 -10.601  1.00 92.59           H  
ATOM   3301  HG3 ARG A 206       6.600   7.099  -9.993  1.00 92.59           H  
ATOM   3302  CD  ARG A 206       7.592   7.968 -11.683  1.00 92.59           C  
ATOM   3303  HD2 ARG A 206       7.190   8.954 -11.450  1.00 92.59           H  
ATOM   3304  HD3 ARG A 206       8.598   8.127 -12.072  1.00 92.59           H  
ATOM   3305  NE  ARG A 206       6.756   7.322 -12.704  1.00 92.59           N  
ATOM   3306  HE  ARG A 206       5.891   7.800 -12.911  1.00 92.59           H  
ATOM   3307  NH1 ARG A 206       8.095   5.509 -13.186  1.00 92.59           N  
ATOM   3308 HH11 ARG A 206       8.861   6.000 -12.746  1.00 92.59           H  
ATOM   3309 HH12 ARG A 206       8.275   4.706 -13.772  1.00 92.59           H  
ATOM   3310  NH2 ARG A 206       6.088   5.676 -14.109  1.00 92.59           N  
ATOM   3311 HH21 ARG A 206       6.220   4.782 -14.562  1.00 92.59           H  
ATOM   3312 HH22 ARG A 206       5.311   6.272 -14.353  1.00 92.59           H  
ATOM   3313  CZ  ARG A 206       6.990   6.181 -13.324  1.00 92.59           C  
ATOM   3314  N   VAL A 207       6.737   7.045  -6.965  1.00 95.55           N  
ATOM   3315  H   VAL A 207       6.884   8.035  -7.100  1.00 95.55           H  
ATOM   3316  CA  VAL A 207       5.418   6.594  -6.518  1.00 95.55           C  
ATOM   3317  HA  VAL A 207       5.533   5.621  -6.041  1.00 95.55           H  
ATOM   3318  C   VAL A 207       4.537   6.448  -7.751  1.00 95.55           C  
ATOM   3319  CB  VAL A 207       4.770   7.534  -5.487  1.00 95.55           C  
ATOM   3320  HB  VAL A 207       4.470   8.467  -5.963  1.00 95.55           H  
ATOM   3321  O   VAL A 207       4.154   7.460  -8.333  1.00 95.55           O  
ATOM   3322  CG1 VAL A 207       3.553   6.840  -4.871  1.00 95.55           C  
ATOM   3323 HG11 VAL A 207       2.877   6.462  -5.637  1.00 95.55           H  
ATOM   3324 HG12 VAL A 207       3.014   7.535  -4.226  1.00 95.55           H  
ATOM   3325 HG13 VAL A 207       3.890   5.994  -4.271  1.00 95.55           H  
ATOM   3326  CG2 VAL A 207       5.707   7.869  -4.326  1.00 95.55           C  
ATOM   3327 HG21 VAL A 207       5.192   8.519  -3.618  1.00 95.55           H  
ATOM   3328 HG22 VAL A 207       6.599   8.384  -4.681  1.00 95.55           H  
ATOM   3329 HG23 VAL A 207       5.984   6.945  -3.818  1.00 95.55           H  
ATOM   3330  N   PHE A 208       4.255   5.223  -8.196  1.00 95.06           N  
ATOM   3331  H   PHE A 208       4.587   4.420  -7.681  1.00 95.06           H  
ATOM   3332  CA  PHE A 208       3.527   5.011  -9.450  1.00 95.06           C  
ATOM   3333  HA  PHE A 208       2.971   5.921  -9.675  1.00 95.06           H  
ATOM   3334  C   PHE A 208       2.484   3.898  -9.388  1.00 95.06           C  
ATOM   3335  CB  PHE A 208       4.499   4.794 -10.619  1.00 95.06           C  
ATOM   3336  HB2 PHE A 208       5.265   5.569 -10.600  1.00 95.06           H  
ATOM   3337  HB3 PHE A 208       3.955   4.938 -11.553  1.00 95.06           H  
ATOM   3338  O   PHE A 208       2.564   2.982  -8.567  1.00 95.06           O  
ATOM   3339  CG  PHE A 208       5.163   3.436 -10.681  1.00 95.06           C  
ATOM   3340  CD1 PHE A 208       6.413   3.237 -10.074  1.00 95.06           C  
ATOM   3341  HD1 PHE A 208       6.902   4.059  -9.573  1.00 95.06           H  
ATOM   3342  CD2 PHE A 208       4.546   2.377 -11.370  1.00 95.06           C  
ATOM   3343  HD2 PHE A 208       3.590   2.522 -11.852  1.00 95.06           H  
ATOM   3344  CE1 PHE A 208       7.040   1.982 -10.132  1.00 95.06           C  
ATOM   3345  HE1 PHE A 208       8.000   1.832  -9.662  1.00 95.06           H  
ATOM   3346  CE2 PHE A 208       5.175   1.123 -11.436  1.00 95.06           C  
ATOM   3347  HE2 PHE A 208       4.709   0.305 -11.965  1.00 95.06           H  
ATOM   3348  CZ  PHE A 208       6.419   0.927 -10.816  1.00 95.06           C  
ATOM   3349  HZ  PHE A 208       6.909  -0.034 -10.885  1.00 95.06           H  
ATOM   3350  N   TRP A 209       1.547   3.991 -10.330  1.00 95.79           N  
ATOM   3351  H   TRP A 209       1.606   4.770 -10.970  1.00 95.79           H  
ATOM   3352  CA  TRP A 209       0.525   3.000 -10.640  1.00 95.79           C  
ATOM   3353  HA  TRP A 209       0.796   2.032 -10.219  1.00 95.79           H  
ATOM   3354  C   TRP A 209       0.442   2.888 -12.162  1.00 95.79           C  
ATOM   3355  CB  TRP A 209      -0.798   3.451 -10.026  1.00 95.79           C  
ATOM   3356  HB2 TRP A 209      -0.618   3.689  -8.978  1.00 95.79           H  
ATOM   3357  HB3 TRP A 209      -1.140   4.371 -10.502  1.00 95.79           H  
ATOM   3358  O   TRP A 209      -0.077   3.781 -12.837  1.00 95.79           O  
ATOM   3359  CG  TRP A 209      -1.878   2.421 -10.068  1.00 95.79           C  
ATOM   3360  CD1 TRP A 209      -2.814   2.241 -11.028  1.00 95.79           C  
ATOM   3361  HD1 TRP A 209      -2.902   2.823 -11.933  1.00 95.79           H  
ATOM   3362  CD2 TRP A 209      -2.134   1.396  -9.071  1.00 95.79           C  
ATOM   3363  CE2 TRP A 209      -3.282   0.649  -9.465  1.00 95.79           C  
ATOM   3364  CE3 TRP A 209      -1.495   1.029  -7.870  1.00 95.79           C  
ATOM   3365  HE3 TRP A 209      -0.615   1.571  -7.555  1.00 95.79           H  
ATOM   3366  NE1 TRP A 209      -3.651   1.199 -10.670  1.00 95.79           N  
ATOM   3367  HE1 TRP A 209      -4.439   0.890 -11.220  1.00 95.79           H  
ATOM   3368  CH2 TRP A 209      -3.114  -0.753  -7.511  1.00 95.79           C  
ATOM   3369  HH2 TRP A 209      -3.468  -1.571  -6.901  1.00 95.79           H  
ATOM   3370  CZ2 TRP A 209      -3.781  -0.412  -8.700  1.00 95.79           C  
ATOM   3371  HZ2 TRP A 209      -4.652  -0.957  -9.031  1.00 95.79           H  
ATOM   3372  CZ3 TRP A 209      -1.978  -0.040  -7.098  1.00 95.79           C  
ATOM   3373  HZ3 TRP A 209      -1.474  -0.322  -6.185  1.00 95.79           H  
ATOM   3374  N   LYS A 210       1.045   1.836 -12.719  1.00 93.66           N  
ATOM   3375  H   LYS A 210       1.375   1.105 -12.105  1.00 93.66           H  
ATOM   3376  CA  LYS A 210       1.490   1.786 -14.122  1.00 93.66           C  
ATOM   3377  HA  LYS A 210       2.215   2.584 -14.284  1.00 93.66           H  
ATOM   3378  C   LYS A 210       0.383   2.025 -15.152  1.00 93.66           C  
ATOM   3379  CB  LYS A 210       2.196   0.439 -14.322  1.00 93.66           C  
ATOM   3380  HB2 LYS A 210       3.030   0.397 -13.621  1.00 93.66           H  
ATOM   3381  HB3 LYS A 210       1.506  -0.365 -14.067  1.00 93.66           H  
ATOM   3382  O   LYS A 210       0.678   2.544 -16.221  1.00 93.66           O  
ATOM   3383  CG  LYS A 210       2.755   0.175 -15.725  1.00 93.66           C  
ATOM   3384  HG2 LYS A 210       3.477   0.949 -15.986  1.00 93.66           H  
ATOM   3385  HG3 LYS A 210       1.947   0.163 -16.456  1.00 93.66           H  
ATOM   3386  CD  LYS A 210       3.437  -1.197 -15.705  1.00 93.66           C  
ATOM   3387  HD2 LYS A 210       4.230  -1.191 -14.957  1.00 93.66           H  
ATOM   3388  HD3 LYS A 210       2.700  -1.949 -15.423  1.00 93.66           H  
ATOM   3389  CE  LYS A 210       4.030  -1.559 -17.066  1.00 93.66           C  
ATOM   3390  HE2 LYS A 210       4.796  -0.828 -17.324  1.00 93.66           H  
ATOM   3391  HE3 LYS A 210       3.238  -1.506 -17.813  1.00 93.66           H  
ATOM   3392  NZ  LYS A 210       4.602  -2.928 -17.014  1.00 93.66           N  
ATOM   3393  HZ1 LYS A 210       3.888  -3.589 -16.743  1.00 93.66           H  
ATOM   3394  HZ2 LYS A 210       4.972  -3.210 -17.910  1.00 93.66           H  
ATOM   3395  HZ3 LYS A 210       5.326  -2.988 -16.312  1.00 93.66           H  
ATOM   3396  N   SER A 211      -0.868   1.691 -14.844  1.00 94.48           N  
ATOM   3397  H   SER A 211      -1.059   1.268 -13.947  1.00 94.48           H  
ATOM   3398  CA  SER A 211      -2.000   1.906 -15.753  1.00 94.48           C  
ATOM   3399  HA  SER A 211      -1.721   1.562 -16.749  1.00 94.48           H  
ATOM   3400  C   SER A 211      -2.443   3.360 -15.894  1.00 94.48           C  
ATOM   3401  CB  SER A 211      -3.189   1.077 -15.292  1.00 94.48           C  
ATOM   3402  HB2 SER A 211      -2.922   0.024 -15.374  1.00 94.48           H  
ATOM   3403  HB3 SER A 211      -4.047   1.273 -15.935  1.00 94.48           H  
ATOM   3404  O   SER A 211      -3.065   3.691 -16.900  1.00 94.48           O  
ATOM   3405  OG  SER A 211      -3.514   1.385 -13.952  1.00 94.48           O  
ATOM   3406  HG  SER A 211      -4.311   0.893 -13.742  1.00 94.48           H  
ATOM   3407  N   ILE A 212      -2.137   4.225 -14.921  1.00 95.24           N  
ATOM   3408  H   ILE A 212      -1.620   3.880 -14.125  1.00 95.24           H  
ATOM   3409  CA  ILE A 212      -2.572   5.634 -14.932  1.00 95.24           C  
ATOM   3410  HA  ILE A 212      -3.147   5.817 -15.839  1.00 95.24           H  
ATOM   3411  C   ILE A 212      -1.399   6.612 -15.000  1.00 95.24           C  
ATOM   3412  CB  ILE A 212      -3.519   5.947 -13.750  1.00 95.24           C  
ATOM   3413  HB  ILE A 212      -3.873   6.971 -13.872  1.00 95.24           H  
ATOM   3414  O   ILE A 212      -1.555   7.704 -15.532  1.00 95.24           O  
ATOM   3415  CG1 ILE A 212      -2.785   5.860 -12.397  1.00 95.24           C  
ATOM   3416 HG12 ILE A 212      -1.958   6.570 -12.393  1.00 95.24           H  
ATOM   3417 HG13 ILE A 212      -2.373   4.857 -12.285  1.00 95.24           H  
ATOM   3418  CG2 ILE A 212      -4.747   5.021 -13.814  1.00 95.24           C  
ATOM   3419 HG21 ILE A 212      -5.495   5.334 -13.085  1.00 95.24           H  
ATOM   3420 HG22 ILE A 212      -4.460   3.988 -13.622  1.00 95.24           H  
ATOM   3421 HG23 ILE A 212      -5.201   5.083 -14.803  1.00 95.24           H  
ATOM   3422  CD1 ILE A 212      -3.634   6.173 -11.166  1.00 95.24           C  
ATOM   3423 HD11 ILE A 212      -3.010   6.066 -10.279  1.00 95.24           H  
ATOM   3424 HD12 ILE A 212      -4.471   5.480 -11.078  1.00 95.24           H  
ATOM   3425 HD13 ILE A 212      -3.995   7.200 -11.222  1.00 95.24           H  
ATOM   3426  N   THR A 213      -0.222   6.240 -14.488  1.00 93.57           N  
ATOM   3427  H   THR A 213      -0.155   5.330 -14.054  1.00 93.57           H  
ATOM   3428  CA  THR A 213       0.950   7.127 -14.438  1.00 93.57           C  
ATOM   3429  HA  THR A 213       0.605   8.157 -14.352  1.00 93.57           H  
ATOM   3430  C   THR A 213       1.821   7.028 -15.684  1.00 93.57           C  
ATOM   3431  CB  THR A 213       1.834   6.839 -13.222  1.00 93.57           C  
ATOM   3432  HB  THR A 213       2.709   7.488 -13.263  1.00 93.57           H  
ATOM   3433  O   THR A 213       2.121   5.928 -16.147  1.00 93.57           O  
ATOM   3434  CG2 THR A 213       1.108   7.091 -11.906  1.00 93.57           C  
ATOM   3435 HG21 THR A 213       1.841   7.097 -11.099  1.00 93.57           H  
ATOM   3436 HG22 THR A 213       0.359   6.320 -11.727  1.00 93.57           H  
ATOM   3437 HG23 THR A 213       0.623   8.066 -11.933  1.00 93.57           H  
ATOM   3438  OG1 THR A 213       2.258   5.493 -13.249  1.00 93.57           O  
ATOM   3439  HG1 THR A 213       2.120   5.191 -14.150  1.00 93.57           H  
ATOM   3440  N   THR A 214       2.345   8.160 -16.154  1.00 87.12           N  
ATOM   3441  H   THR A 214       2.042   9.039 -15.760  1.00 87.12           H  
ATOM   3442  CA  THR A 214       3.404   8.200 -17.177  1.00 87.12           C  
ATOM   3443  HA  THR A 214       3.179   7.442 -17.928  1.00 87.12           H  
ATOM   3444  C   THR A 214       4.784   7.860 -16.597  1.00 87.12           C  
ATOM   3445  CB  THR A 214       3.430   9.562 -17.886  1.00 87.12           C  
ATOM   3446  HB  THR A 214       4.225   9.558 -18.631  1.00 87.12           H  
ATOM   3447  O   THR A 214       4.971   7.879 -15.380  1.00 87.12           O  
ATOM   3448  CG2 THR A 214       2.104   9.847 -18.593  1.00 87.12           C  
ATOM   3449 HG21 THR A 214       1.299   9.957 -17.866  1.00 87.12           H  
ATOM   3450 HG22 THR A 214       1.862   9.030 -19.272  1.00 87.12           H  
ATOM   3451 HG23 THR A 214       2.193  10.770 -19.165  1.00 87.12           H  
ATOM   3452  OG1 THR A 214       3.654  10.624 -16.985  1.00 87.12           O  
ATOM   3453  HG1 THR A 214       4.460  10.467 -16.488  1.00 87.12           H  
ATOM   3454  N   ASN A 215       5.768   7.563 -17.457  1.00 76.23           N  
ATOM   3455  H   ASN A 215       5.565   7.572 -18.446  1.00 76.23           H  
ATOM   3456  CA  ASN A 215       7.108   7.100 -17.050  1.00 76.23           C  
ATOM   3457  HA  ASN A 215       6.996   6.203 -16.442  1.00 76.23           H  
ATOM   3458  C   ASN A 215       7.901   8.089 -16.179  1.00 76.23           C  
ATOM   3459  CB  ASN A 215       7.912   6.720 -18.303  1.00 76.23           C  
ATOM   3460  HB2 ASN A 215       8.963   6.616 -18.033  1.00 76.23           H  
ATOM   3461  HB3 ASN A 215       7.850   7.521 -19.040  1.00 76.23           H  
ATOM   3462  O   ASN A 215       8.711   7.649 -15.365  1.00 76.23           O  
ATOM   3463  CG  ASN A 215       7.468   5.402 -18.908  1.00 76.23           C  
ATOM   3464  ND2 ASN A 215       7.700   5.210 -20.184  1.00 76.23           N  
ATOM   3465 HD21 ASN A 215       8.171   5.925 -20.720  1.00 76.23           H  
ATOM   3466 HD22 ASN A 215       7.387   4.334 -20.578  1.00 76.23           H  
ATOM   3467  OD1 ASN A 215       6.915   4.530 -18.256  1.00 76.23           O  
ATOM   3468  N   ASP A 216       7.619   9.384 -16.297  1.00 79.53           N  
ATOM   3469  H   ASP A 216       7.041   9.665 -17.076  1.00 79.53           H  
ATOM   3470  CA  ASP A 216       8.458  10.433 -15.706  1.00 79.53           C  
ATOM   3471  HA  ASP A 216       9.368   9.983 -15.308  1.00 79.53           H  
ATOM   3472  C   ASP A 216       7.781  11.163 -14.536  1.00 79.53           C  
ATOM   3473  CB  ASP A 216       8.902  11.392 -16.821  1.00 79.53           C  
ATOM   3474  HB2 ASP A 216       8.055  12.015 -17.108  1.00 79.53           H  
ATOM   3475  HB3 ASP A 216       9.696  12.039 -16.448  1.00 79.53           H  
ATOM   3476  O   ASP A 216       8.301  12.156 -14.037  1.00 79.53           O  
ATOM   3477  CG  ASP A 216       9.410  10.627 -18.049  1.00 79.53           C  
ATOM   3478  OD1 ASP A 216      10.243   9.710 -17.873  1.00 79.53           O  
ATOM   3479  OD2 ASP A 216       8.841  10.858 -19.139  1.00 79.53           O  
ATOM   3480  N   ASP A 217       6.610  10.691 -14.094  1.00 89.46           N  
ATOM   3481  H   ASP A 217       6.265   9.823 -14.479  1.00 89.46           H  
ATOM   3482  CA  ASP A 217       5.760  11.421 -13.150  1.00 89.46           C  
ATOM   3483  HA  ASP A 217       6.353  12.198 -12.666  1.00 89.46           H  
ATOM   3484  C   ASP A 217       5.204  10.514 -12.048  1.00 89.46           C  
ATOM   3485  CB  ASP A 217       4.643  12.114 -13.938  1.00 89.46           C  
ATOM   3486  HB2 ASP A 217       3.939  11.359 -14.287  1.00 89.46           H  
ATOM   3487  HB3 ASP A 217       5.075  12.598 -14.814  1.00 89.46           H  
ATOM   3488  O   ASP A 217       4.838   9.359 -12.299  1.00 89.46           O  
ATOM   3489  CG  ASP A 217       3.887  13.182 -13.148  1.00 89.46           C  
ATOM   3490  OD1 ASP A 217       4.398  13.618 -12.092  1.00 89.46           O  
ATOM   3491  OD2 ASP A 217       2.796  13.541 -13.662  1.00 89.46           O  
ATOM   3492  N   SER A 218       5.166  11.034 -10.823  1.00 93.81           N  
ATOM   3493  H   SER A 218       5.286  12.035 -10.762  1.00 93.81           H  
ATOM   3494  CA  SER A 218       4.591  10.337  -9.672  1.00 93.81           C  
ATOM   3495  HA  SER A 218       4.770   9.267  -9.778  1.00 93.81           H  
ATOM   3496  C   SER A 218       3.085  10.575  -9.594  1.00 93.81           C  
ATOM   3497  CB  SER A 218       5.198  10.815  -8.349  1.00 93.81           C  
ATOM   3498  HB2 SER A 218       4.573  10.450  -7.534  1.00 93.81           H  
ATOM   3499  HB3 SER A 218       5.184  11.904  -8.320  1.00 93.81           H  
ATOM   3500  O   SER A 218       2.577  11.605 -10.032  1.00 93.81           O  
ATOM   3501  OG  SER A 218       6.510  10.348  -8.104  1.00 93.81           O  
ATOM   3502  HG  SER A 218       6.612  10.377  -7.150  1.00 93.81           H  
ATOM   3503  N   VAL A 219       2.369   9.683  -8.913  1.00 94.60           N  
ATOM   3504  H   VAL A 219       2.834   8.852  -8.577  1.00 94.60           H  
ATOM   3505  CA  VAL A 219       1.061  10.046  -8.339  1.00 94.60           C  
ATOM   3506  HA  VAL A 219       0.392  10.333  -9.151  1.00 94.60           H  
ATOM   3507  C   VAL A 219       1.230  11.265  -7.424  1.00 94.60           C  
ATOM   3508  CB  VAL A 219       0.379   8.870  -7.619  1.00 94.60           C  
ATOM   3509  HB  VAL A 219      -0.644   9.159  -7.376  1.00 94.60           H  
ATOM   3510  O   VAL A 219       2.292  11.447  -6.827  1.00 94.60           O  
ATOM   3511  CG1 VAL A 219       0.326   7.632  -8.525  1.00 94.60           C  
ATOM   3512 HG11 VAL A 219      -0.231   7.866  -9.431  1.00 94.60           H  
ATOM   3513 HG12 VAL A 219      -0.174   6.816  -8.003  1.00 94.60           H  
ATOM   3514 HG13 VAL A 219       1.332   7.296  -8.779  1.00 94.60           H  
ATOM   3515  CG2 VAL A 219       1.087   8.503  -6.318  1.00 94.60           C  
ATOM   3516 HG21 VAL A 219       0.932   9.287  -5.577  1.00 94.60           H  
ATOM   3517 HG22 VAL A 219       0.678   7.576  -5.917  1.00 94.60           H  
ATOM   3518 HG23 VAL A 219       2.155   8.399  -6.513  1.00 94.60           H  
ATOM   3519  N   HIS A 220       0.219  12.122  -7.314  1.00 94.28           N  
ATOM   3520  H   HIS A 220      -0.666  11.881  -7.739  1.00 94.28           H  
ATOM   3521  CA  HIS A 220       0.248  13.265  -6.405  1.00 94.28           C  
ATOM   3522  HA  HIS A 220       1.213  13.761  -6.503  1.00 94.28           H  
ATOM   3523  C   HIS A 220       0.104  12.800  -4.954  1.00 94.28           C  
ATOM   3524  CB  HIS A 220      -0.848  14.273  -6.778  1.00 94.28           C  
ATOM   3525  HB2 HIS A 220      -0.730  14.568  -7.821  1.00 94.28           H  
ATOM   3526  HB3 HIS A 220      -1.831  13.816  -6.665  1.00 94.28           H  
ATOM   3527  O   HIS A 220       0.960  13.117  -4.122  1.00 94.28           O  
ATOM   3528  CG  HIS A 220      -0.781  15.504  -5.911  1.00 94.28           C  
ATOM   3529  CD2 HIS A 220      -1.493  15.744  -4.764  1.00 94.28           C  
ATOM   3530  HD2 HIS A 220      -2.243  15.104  -4.323  1.00 94.28           H  
ATOM   3531  ND1 HIS A 220       0.037  16.592  -6.128  1.00 94.28           N  
ATOM   3532  HD1 HIS A 220       0.415  16.845  -7.029  1.00 94.28           H  
ATOM   3533  CE1 HIS A 220      -0.183  17.468  -5.132  1.00 94.28           C  
ATOM   3534  HE1 HIS A 220       0.211  18.472  -5.077  1.00 94.28           H  
ATOM   3535  NE2 HIS A 220      -1.055  16.971  -4.256  1.00 94.28           N  
ATOM   3536  N   ALA A 221      -0.922  11.993  -4.695  1.00 95.03           N  
ATOM   3537  H   ALA A 221      -1.558  11.761  -5.445  1.00 95.03           H  
ATOM   3538  CA  ALA A 221      -1.214  11.401  -3.402  1.00 95.03           C  
ATOM   3539  HA  ALA A 221      -0.292  11.390  -2.821  1.00 95.03           H  
ATOM   3540  C   ALA A 221      -1.689   9.951  -3.560  1.00 95.03           C  
ATOM   3541  CB  ALA A 221      -2.243  12.272  -2.668  1.00 95.03           C  
ATOM   3542  HB1 ALA A 221      -1.861  13.285  -2.547  1.00 95.03           H  
ATOM   3543  HB2 ALA A 221      -3.178  12.311  -3.227  1.00 95.03           H  
ATOM   3544  HB3 ALA A 221      -2.445  11.853  -1.682  1.00 95.03           H  
ATOM   3545  O   ALA A 221      -2.202   9.567  -4.614  1.00 95.03           O  
ATOM   3546  N   VAL A 222      -1.492   9.142  -2.523  1.00 96.54           N  
ATOM   3547  H   VAL A 222      -1.081   9.533  -1.687  1.00 96.54           H  
ATOM   3548  CA  VAL A 222      -2.025   7.782  -2.435  1.00 96.54           C  
ATOM   3549  HA  VAL A 222      -2.964   7.777  -2.987  1.00 96.54           H  
ATOM   3550  C   VAL A 222      -2.352   7.417  -0.992  1.00 96.54           C  
ATOM   3551  CB  VAL A 222      -1.097   6.748  -3.108  1.00 96.54           C  
ATOM   3552  HB  VAL A 222      -1.020   7.015  -4.162  1.00 96.54           H  
ATOM   3553  O   VAL A 222      -1.630   7.794  -0.068  1.00 96.54           O  
ATOM   3554  CG1 VAL A 222       0.328   6.713  -2.541  1.00 96.54           C  
ATOM   3555 HG11 VAL A 222       0.818   7.661  -2.763  1.00 96.54           H  
ATOM   3556 HG12 VAL A 222       0.300   6.544  -1.464  1.00 96.54           H  
ATOM   3557 HG13 VAL A 222       0.898   5.915  -3.017  1.00 96.54           H  
ATOM   3558  CG2 VAL A 222      -1.672   5.332  -3.051  1.00 96.54           C  
ATOM   3559 HG21 VAL A 222      -2.729   5.343  -3.315  1.00 96.54           H  
ATOM   3560 HG22 VAL A 222      -1.562   4.909  -2.052  1.00 96.54           H  
ATOM   3561 HG23 VAL A 222      -1.160   4.704  -3.780  1.00 96.54           H  
ATOM   3562  N   GLU A 223      -3.428   6.662  -0.812  1.00 96.52           N  
ATOM   3563  H   GLU A 223      -3.995   6.445  -1.619  1.00 96.52           H  
ATOM   3564  CA  GLU A 223      -3.796   6.017   0.443  1.00 96.52           C  
ATOM   3565  HA  GLU A 223      -2.975   6.096   1.155  1.00 96.52           H  
ATOM   3566  C   GLU A 223      -4.077   4.539   0.207  1.00 96.52           C  
ATOM   3567  CB  GLU A 223      -5.043   6.670   1.052  1.00 96.52           C  
ATOM   3568  HB2 GLU A 223      -5.379   6.060   1.890  1.00 96.52           H  
ATOM   3569  HB3 GLU A 223      -5.836   6.701   0.305  1.00 96.52           H  
ATOM   3570  O   GLU A 223      -4.764   4.177  -0.747  1.00 96.52           O  
ATOM   3571  CG  GLU A 223      -4.757   8.082   1.566  1.00 96.52           C  
ATOM   3572  HG2 GLU A 223      -4.450   8.723   0.740  1.00 96.52           H  
ATOM   3573  HG3 GLU A 223      -3.930   8.007   2.273  1.00 96.52           H  
ATOM   3574  CD  GLU A 223      -5.959   8.715   2.279  1.00 96.52           C  
ATOM   3575  OE1 GLU A 223      -5.684   9.670   3.046  1.00 96.52           O  
ATOM   3576  OE2 GLU A 223      -7.106   8.223   2.100  1.00 96.52           O  
ATOM   3577  N   MET A 224      -3.603   3.689   1.113  1.00 98.23           N  
ATOM   3578  H   MET A 224      -3.058   4.075   1.871  1.00 98.23           H  
ATOM   3579  CA  MET A 224      -4.097   2.324   1.264  1.00 98.23           C  
ATOM   3580  HA  MET A 224      -4.756   2.070   0.433  1.00 98.23           H  
ATOM   3581  C   MET A 224      -4.891   2.241   2.558  1.00 98.23           C  
ATOM   3582  CB  MET A 224      -2.960   1.303   1.300  1.00 98.23           C  
ATOM   3583  HB2 MET A 224      -2.362   1.474   2.195  1.00 98.23           H  
ATOM   3584  HB3 MET A 224      -3.401   0.311   1.393  1.00 98.23           H  
ATOM   3585  O   MET A 224      -4.412   2.666   3.615  1.00 98.23           O  
ATOM   3586  CG  MET A 224      -2.047   1.332   0.072  1.00 98.23           C  
ATOM   3587  HG2 MET A 224      -2.629   1.097  -0.819  1.00 98.23           H  
ATOM   3588  HG3 MET A 224      -1.645   2.339  -0.044  1.00 98.23           H  
ATOM   3589  SD  MET A 224      -0.645   0.186   0.187  1.00 98.23           S  
ATOM   3590  CE  MET A 224      -1.505  -1.412   0.225  1.00 98.23           C  
ATOM   3591  HE1 MET A 224      -0.777  -2.222   0.187  1.00 98.23           H  
ATOM   3592  HE2 MET A 224      -2.084  -1.506   1.144  1.00 98.23           H  
ATOM   3593  HE3 MET A 224      -2.170  -1.491  -0.635  1.00 98.23           H  
ATOM   3594  N   LYS A 225      -6.084   1.655   2.495  1.00 96.93           N  
ATOM   3595  H   LYS A 225      -6.437   1.367   1.594  1.00 96.93           H  
ATOM   3596  CA  LYS A 225      -6.962   1.511   3.653  1.00 96.93           C  
ATOM   3597  HA  LYS A 225      -6.330   1.460   4.540  1.00 96.93           H  
ATOM   3598  C   LYS A 225      -7.756   0.226   3.633  1.00 96.93           C  
ATOM   3599  CB  LYS A 225      -7.847   2.751   3.788  1.00 96.93           C  
ATOM   3600  HB2 LYS A 225      -7.151   3.578   3.930  1.00 96.93           H  
ATOM   3601  HB3 LYS A 225      -8.450   2.664   4.692  1.00 96.93           H  
ATOM   3602  O   LYS A 225      -8.081  -0.294   2.572  1.00 96.93           O  
ATOM   3603  CG  LYS A 225      -8.742   3.091   2.583  1.00 96.93           C  
ATOM   3604  HG2 LYS A 225      -9.553   2.369   2.492  1.00 96.93           H  
ATOM   3605  HG3 LYS A 225      -8.140   3.064   1.675  1.00 96.93           H  
ATOM   3606  CD  LYS A 225      -9.313   4.510   2.746  1.00 96.93           C  
ATOM   3607  HD2 LYS A 225     -10.201   4.512   3.378  1.00 96.93           H  
ATOM   3608  HD3 LYS A 225      -8.560   5.150   3.205  1.00 96.93           H  
ATOM   3609  CE  LYS A 225      -9.656   5.129   1.404  1.00 96.93           C  
ATOM   3610  HE2 LYS A 225      -8.898   4.842   0.674  1.00 96.93           H  
ATOM   3611  HE3 LYS A 225     -10.616   4.748   1.057  1.00 96.93           H  
ATOM   3612  NZ  LYS A 225      -9.698   6.612   1.461  1.00 96.93           N  
ATOM   3613  HZ1 LYS A 225      -8.815   7.025   1.727  1.00 96.93           H  
ATOM   3614  HZ2 LYS A 225      -9.906   6.939   0.529  1.00 96.93           H  
ATOM   3615  HZ3 LYS A 225     -10.404   6.956   2.096  1.00 96.93           H  
ATOM   3616  N   ILE A 226      -8.056  -0.288   4.817  1.00 97.59           N  
ATOM   3617  H   ILE A 226      -7.779   0.229   5.640  1.00 97.59           H  
ATOM   3618  CA  ILE A 226      -8.739  -1.566   4.996  1.00 97.59           C  
ATOM   3619  HA  ILE A 226      -9.032  -1.916   4.006  1.00 97.59           H  
ATOM   3620  C   ILE A 226     -10.027  -1.399   5.786  1.00 97.59           C  
ATOM   3621  CB  ILE A 226      -7.813  -2.638   5.608  1.00 97.59           C  
ATOM   3622  HB  ILE A 226      -8.390  -3.557   5.709  1.00 97.59           H  
ATOM   3623  O   ILE A 226     -10.087  -0.605   6.723  1.00 97.59           O  
ATOM   3624  CG1 ILE A 226      -7.312  -2.234   7.013  1.00 97.59           C  
ATOM   3625 HG12 ILE A 226      -8.173  -2.108   7.670  1.00 97.59           H  
ATOM   3626 HG13 ILE A 226      -6.790  -1.279   6.957  1.00 97.59           H  
ATOM   3627  CG2 ILE A 226      -6.664  -2.930   4.630  1.00 97.59           C  
ATOM   3628 HG21 ILE A 226      -6.010  -2.063   4.537  1.00 97.59           H  
ATOM   3629 HG22 ILE A 226      -7.069  -3.179   3.649  1.00 97.59           H  
ATOM   3630 HG23 ILE A 226      -6.083  -3.783   4.979  1.00 97.59           H  
ATOM   3631  CD1 ILE A 226      -6.386  -3.251   7.684  1.00 97.59           C  
ATOM   3632 HD11 ILE A 226      -6.911  -4.197   7.815  1.00 97.59           H  
ATOM   3633 HD12 ILE A 226      -5.485  -3.410   7.092  1.00 97.59           H  
ATOM   3634 HD13 ILE A 226      -6.082  -2.864   8.657  1.00 97.59           H  
ATOM   3635  N   ARG A 227     -11.052  -2.165   5.429  1.00 94.97           N  
ATOM   3636  H   ARG A 227     -10.938  -2.770   4.629  1.00 94.97           H  
ATOM   3637  CA  ARG A 227     -12.334  -2.189   6.140  1.00 94.97           C  
ATOM   3638  HA  ARG A 227     -12.215  -1.723   7.118  1.00 94.97           H  
ATOM   3639  C   ARG A 227     -12.760  -3.629   6.357  1.00 94.97           C  
ATOM   3640  CB  ARG A 227     -13.367  -1.366   5.360  1.00 94.97           C  
ATOM   3641  HB2 ARG A 227     -12.995  -0.344   5.288  1.00 94.97           H  
ATOM   3642  HB3 ARG A 227     -13.477  -1.771   4.354  1.00 94.97           H  
ATOM   3643  O   ARG A 227     -12.579  -4.472   5.483  1.00 94.97           O  
ATOM   3644  CG  ARG A 227     -14.740  -1.320   6.042  1.00 94.97           C  
ATOM   3645  HG2 ARG A 227     -14.617  -1.042   7.089  1.00 94.97           H  
ATOM   3646  HG3 ARG A 227     -15.217  -2.299   5.991  1.00 94.97           H  
ATOM   3647  CD  ARG A 227     -15.645  -0.288   5.369  1.00 94.97           C  
ATOM   3648  HD2 ARG A 227     -15.115   0.664   5.319  1.00 94.97           H  
ATOM   3649  HD3 ARG A 227     -16.540  -0.157   5.977  1.00 94.97           H  
ATOM   3650  NE  ARG A 227     -16.044  -0.699   4.014  1.00 94.97           N  
ATOM   3651  HE  ARG A 227     -15.677  -1.556   3.625  1.00 94.97           H  
ATOM   3652  NH1 ARG A 227     -17.197   1.189   3.451  1.00 94.97           N  
ATOM   3653 HH11 ARG A 227     -16.946   1.622   4.328  1.00 94.97           H  
ATOM   3654 HH12 ARG A 227     -17.740   1.705   2.773  1.00 94.97           H  
ATOM   3655  NH2 ARG A 227     -16.972  -0.478   1.971  1.00 94.97           N  
ATOM   3656 HH21 ARG A 227     -16.476  -1.330   1.751  1.00 94.97           H  
ATOM   3657 HH22 ARG A 227     -17.281   0.117   1.216  1.00 94.97           H  
ATOM   3658  CZ  ARG A 227     -16.746   0.007   3.153  1.00 94.97           C  
ATOM   3659  N   LYS A 228     -13.268  -3.925   7.552  1.00 93.85           N  
ATOM   3660  H   LYS A 228     -13.433  -3.169   8.201  1.00 93.85           H  
ATOM   3661  CA  LYS A 228     -13.773  -5.260   7.877  1.00 93.85           C  
ATOM   3662  HA  LYS A 228     -13.036  -5.993   7.549  1.00 93.85           H  
ATOM   3663  C   LYS A 228     -15.069  -5.517   7.100  1.00 93.85           C  
ATOM   3664  CB  LYS A 228     -13.948  -5.386   9.396  1.00 93.85           C  
ATOM   3665  HB2 LYS A 228     -13.056  -4.991   9.883  1.00 93.85           H  
ATOM   3666  HB3 LYS A 228     -14.808  -4.800   9.721  1.00 93.85           H  
ATOM   3667  O   LYS A 228     -15.921  -4.633   7.057  1.00 93.85           O  
ATOM   3668  CG  LYS A 228     -14.126  -6.851   9.812  1.00 93.85           C  
ATOM   3669  HG2 LYS A 228     -15.090  -7.221   9.462  1.00 93.85           H  
ATOM   3670  HG3 LYS A 228     -13.333  -7.445   9.356  1.00 93.85           H  
ATOM   3671  CD  LYS A 228     -14.034  -7.004  11.334  1.00 93.85           C  
ATOM   3672  HD2 LYS A 228     -14.866  -6.484  11.809  1.00 93.85           H  
ATOM   3673  HD3 LYS A 228     -13.093  -6.570  11.672  1.00 93.85           H  
ATOM   3674  CE  LYS A 228     -14.067  -8.496  11.682  1.00 93.85           C  
ATOM   3675  HE2 LYS A 228     -15.074  -8.876  11.508  1.00 93.85           H  
ATOM   3676  HE3 LYS A 228     -13.394  -9.011  10.997  1.00 93.85           H  
ATOM   3677  NZ  LYS A 228     -13.630  -8.753  13.078  1.00 93.85           N  
ATOM   3678  HZ1 LYS A 228     -12.702  -8.381  13.220  1.00 93.85           H  
ATOM   3679  HZ2 LYS A 228     -13.563  -9.746  13.251  1.00 93.85           H  
ATOM   3680  HZ3 LYS A 228     -14.265  -8.333  13.742  1.00 93.85           H  
ATOM   3681  N   ILE A 229     -15.194  -6.710   6.515  1.00 89.98           N  
ATOM   3682  H   ILE A 229     -14.450  -7.377   6.662  1.00 89.98           H  
ATOM   3683  CA  ILE A 229     -16.369  -7.179   5.756  1.00 89.98           C  
ATOM   3684  HA  ILE A 229     -16.953  -6.316   5.435  1.00 89.98           H  
ATOM   3685  C   ILE A 229     -17.288  -8.001   6.655  1.00 89.98           C  
ATOM   3686  CB  ILE A 229     -15.952  -7.990   4.509  1.00 89.98           C  
ATOM   3687  HB  ILE A 229     -15.515  -8.924   4.862  1.00 89.98           H  
ATOM   3688  O   ILE A 229     -16.772  -8.939   7.312  1.00 89.98           O  
ATOM   3689  CG1 ILE A 229     -14.904  -7.270   3.630  1.00 89.98           C  
ATOM   3690 HG12 ILE A 229     -15.362  -6.422   3.121  1.00 89.98           H  
ATOM   3691 HG13 ILE A 229     -14.092  -6.889   4.249  1.00 89.98           H  
ATOM   3692  CG2 ILE A 229     -17.209  -8.303   3.669  1.00 89.98           C  
ATOM   3693 HG21 ILE A 229     -17.647  -7.364   3.332  1.00 89.98           H  
ATOM   3694 HG22 ILE A 229     -17.960  -8.816   4.271  1.00 89.98           H  
ATOM   3695 HG23 ILE A 229     -16.966  -8.908   2.796  1.00 89.98           H  
ATOM   3696  CD1 ILE A 229     -14.273  -8.213   2.599  1.00 89.98           C  
ATOM   3697 HD11 ILE A 229     -13.858  -9.089   3.097  1.00 89.98           H  
ATOM   3698 HD12 ILE A 229     -13.465  -7.701   2.077  1.00 89.98           H  
ATOM   3699 HD13 ILE A 229     -15.013  -8.523   1.861  1.00 89.98           H  
ATOM   3700  OXT ILE A 229     -18.507  -7.771   6.568  1.00 89.98           O  
TER    3701      ILE A 229                                                       
END   
