# Supplementary material for: Nuclear genome of Bulinus truncatus, an intermediate host of the carcinogenic human blood fluke Schistosoma haematobium
Source: Nat Commun. 2022 Feb 21;13:977. doi: 10.1038/s41467-022-28634-9 (PMC8861042; doi:10.1038/s41467-022-28634-9)
Supplement: Supplementary file 6 — Supplementary Data 3 [file 41467_2022_28634_MOESM6_ESM.zip › Supplementary_Data_3/btru_059385-t1.mature.pep.pdb]

ATOM      1  N   ALA A   1     -47.756  -9.138  58.519  1.00 45.03           N  
ATOM      2  H   ALA A   1     -47.949 -10.129  58.496  1.00 45.03           H  
ATOM      3  H2  ALA A   1     -48.289  -8.704  57.779  1.00 45.03           H  
ATOM      4  H3  ALA A   1     -48.029  -8.760  59.414  1.00 45.03           H  
ATOM      5  CA  ALA A   1     -46.316  -8.939  58.289  1.00 45.03           C  
ATOM      6  HA  ALA A   1     -46.088  -7.874  58.250  1.00 45.03           H  
ATOM      7  C   ALA A   1     -46.014  -9.543  56.930  1.00 45.03           C  
ATOM      8  CB  ALA A   1     -45.490  -9.583  59.416  1.00 45.03           C  
ATOM      9  HB1 ALA A   1     -45.707  -9.091  60.364  1.00 45.03           H  
ATOM     10  HB2 ALA A   1     -45.722 -10.644  59.503  1.00 45.03           H  
ATOM     11  HB3 ALA A   1     -44.428  -9.472  59.198  1.00 45.03           H  
ATOM     12  O   ALA A   1     -45.902 -10.753  56.843  1.00 45.03           O  
ATOM     13  N   ASP A   2     -46.018  -8.724  55.881  1.00 46.45           N  
ATOM     14  H   ASP A   2     -46.112  -7.725  56.000  1.00 46.45           H  
ATOM     15  CA  ASP A   2     -45.753  -9.161  54.507  1.00 46.45           C  
ATOM     16  HA  ASP A   2     -45.327 -10.164  54.513  1.00 46.45           H  
ATOM     17  C   ASP A   2     -44.696  -8.235  53.915  1.00 46.45           C  
ATOM     18  CB  ASP A   2     -47.039  -9.173  53.656  1.00 46.45           C  
ATOM     19  HB2 ASP A   2     -46.811  -8.803  52.656  1.00 46.45           H  
ATOM     20  HB3 ASP A   2     -47.777  -8.500  54.092  1.00 46.45           H  
ATOM     21  O   ASP A   2     -44.978  -7.120  53.472  1.00 46.45           O  
ATOM     22  CG  ASP A   2     -47.633 -10.571  53.479  1.00 46.45           C  
ATOM     23  OD1 ASP A   2     -46.841 -11.528  53.358  1.00 46.45           O  
ATOM     24  OD2 ASP A   2     -48.879 -10.645  53.437  1.00 46.45           O  
ATOM     25  N   THR A   3     -43.448  -8.685  53.980  1.00 44.38           N  
ATOM     26  H   THR A   3     -43.282  -9.584  54.408  1.00 44.38           H  
ATOM     27  CA  THR A   3     -42.296  -7.990  53.413  1.00 44.38           C  
ATOM     28  HA  THR A   3     -42.516  -6.925  53.353  1.00 44.38           H  
ATOM     29  C   THR A   3     -42.086  -8.533  52.002  1.00 44.38           C  
ATOM     30  CB  THR A   3     -41.037  -8.166  54.291  1.00 44.38           C  
ATOM     31  HB  THR A   3     -40.489  -9.058  53.989  1.00 44.38           H  
ATOM     32  O   THR A   3     -41.536  -9.617  51.820  1.00 44.38           O  
ATOM     33  CG2 THR A   3     -40.121  -6.948  54.190  1.00 44.38           C  
ATOM     34 HG21 THR A   3     -39.824  -6.797  53.152  1.00 44.38           H  
ATOM     35 HG22 THR A   3     -39.225  -7.109  54.789  1.00 44.38           H  
ATOM     36 HG23 THR A   3     -40.639  -6.058  54.549  1.00 44.38           H  
ATOM     37  OG1 THR A   3     -41.365  -8.302  55.658  1.00 44.38           O  
ATOM     38  HG1 THR A   3     -40.551  -8.496  56.128  1.00 44.38           H  
ATOM     39  N   LYS A   4     -42.551  -7.801  50.981  1.00 49.99           N  
ATOM     40  H   LYS A   4     -43.047  -6.948  51.198  1.00 49.99           H  
ATOM     41  CA  LYS A   4     -42.228  -8.103  49.579  1.00 49.99           C  
ATOM     42  HA  LYS A   4     -42.384  -9.169  49.409  1.00 49.99           H  
ATOM     43  C   LYS A   4     -40.748  -7.813  49.325  1.00 49.99           C  
ATOM     44  CB  LYS A   4     -43.127  -7.317  48.609  1.00 49.99           C  
ATOM     45  HB2 LYS A   4     -42.627  -7.269  47.641  1.00 49.99           H  
ATOM     46  HB3 LYS A   4     -43.261  -6.297  48.971  1.00 49.99           H  
ATOM     47  O   LYS A   4     -40.313  -6.667  49.395  1.00 49.99           O  
ATOM     48  CG  LYS A   4     -44.491  -7.994  48.405  1.00 49.99           C  
ATOM     49  HG2 LYS A   4     -45.029  -8.021  49.353  1.00 49.99           H  
ATOM     50  HG3 LYS A   4     -44.331  -9.016  48.060  1.00 49.99           H  
ATOM     51  CD  LYS A   4     -45.327  -7.241  47.360  1.00 49.99           C  
ATOM     52  HD2 LYS A   4     -44.759  -7.169  46.433  1.00 49.99           H  
ATOM     53  HD3 LYS A   4     -45.536  -6.237  47.730  1.00 49.99           H  
ATOM     54  CE  LYS A   4     -46.642  -7.985  47.100  1.00 49.99           C  
ATOM     55  HE2 LYS A   4     -46.406  -8.995  46.765  1.00 49.99           H  
ATOM     56  HE3 LYS A   4     -47.184  -8.072  48.041  1.00 49.99           H  
ATOM     57  NZ  LYS A   4     -47.477  -7.292  46.086  1.00 49.99           N  
ATOM     58  HZ1 LYS A   4     -48.324  -7.815  45.917  1.00 49.99           H  
ATOM     59  HZ2 LYS A   4     -46.976  -7.203  45.214  1.00 49.99           H  
ATOM     60  HZ3 LYS A   4     -47.732  -6.371  46.411  1.00 49.99           H  
ATOM     61  N   VAL A   5     -39.995  -8.866  49.022  1.00 50.56           N  
ATOM     62  H   VAL A   5     -40.437  -9.774  49.057  1.00 50.56           H  
ATOM     63  CA  VAL A   5     -38.606  -8.813  48.553  1.00 50.56           C  
ATOM     64  HA  VAL A   5     -38.049  -8.126  49.190  1.00 50.56           H  
ATOM     65  C   VAL A   5     -38.587  -8.273  47.119  1.00 50.56           C  
ATOM     66  CB  VAL A   5     -37.957 -10.207  48.662  1.00 50.56           C  
ATOM     67  HB  VAL A   5     -38.547 -10.922  48.089  1.00 50.56           H  
ATOM     68  O   VAL A   5     -39.336  -8.740  46.261  1.00 50.56           O  
ATOM     69  CG1 VAL A   5     -36.520 -10.232  48.131  1.00 50.56           C  
ATOM     70 HG11 VAL A   5     -36.097 -11.228  48.258  1.00 50.56           H  
ATOM     71 HG12 VAL A   5     -36.505  -9.995  47.067  1.00 50.56           H  
ATOM     72 HG13 VAL A   5     -35.903  -9.512  48.670  1.00 50.56           H  
ATOM     73  CG2 VAL A   5     -37.923 -10.665  50.129  1.00 50.56           C  
ATOM     74 HG21 VAL A   5     -37.448 -11.644  50.199  1.00 50.56           H  
ATOM     75 HG22 VAL A   5     -38.933 -10.753  50.529  1.00 50.56           H  
ATOM     76 HG23 VAL A   5     -37.361  -9.953  50.733  1.00 50.56           H  
ATOM     77  N   GLY A   6     -37.764  -7.249  46.888  1.00 44.19           N  
ATOM     78  H   GLY A   6     -37.180  -6.934  47.650  1.00 44.19           H  
ATOM     79  CA  GLY A   6     -37.650  -6.536  45.619  1.00 44.19           C  
ATOM     80  HA2 GLY A   6     -38.647  -6.224  45.308  1.00 44.19           H  
ATOM     81  HA3 GLY A   6     -37.044  -5.640  45.757  1.00 44.19           H  
ATOM     82  C   GLY A   6     -37.023  -7.367  44.499  1.00 44.19           C  
ATOM     83  O   GLY A   6     -36.105  -8.156  44.715  1.00 44.19           O  
ATOM     84  N   GLN A   7     -37.510  -7.143  43.279  1.00 44.16           N  
ATOM     85  H   GLN A   7     -38.259  -6.474  43.181  1.00 44.16           H  
ATOM     86  CA  GLN A   7     -36.872  -7.598  42.049  1.00 44.16           C  
ATOM     87  HA  GLN A   7     -36.463  -8.598  42.193  1.00 44.16           H  
ATOM     88  C   GLN A   7     -35.723  -6.643  41.698  1.00 44.16           C  
ATOM     89  CB  GLN A   7     -37.910  -7.640  40.914  1.00 44.16           C  
ATOM     90  HB2 GLN A   7     -38.472  -6.706  40.908  1.00 44.16           H  
ATOM     91  HB3 GLN A   7     -37.386  -7.725  39.962  1.00 44.16           H  
ATOM     92  O   GLN A   7     -35.953  -5.474  41.400  1.00 44.16           O  
ATOM     93  CG  GLN A   7     -38.876  -8.830  41.031  1.00 44.16           C  
ATOM     94  HG2 GLN A   7     -39.360  -8.818  42.008  1.00 44.16           H  
ATOM     95  HG3 GLN A   7     -38.306  -9.755  40.944  1.00 44.16           H  
ATOM     96  CD  GLN A   7     -39.969  -8.819  39.962  1.00 44.16           C  
ATOM     97  NE2 GLN A   7     -40.538  -9.957  39.631  1.00 44.16           N  
ATOM     98 HE21 GLN A   7     -41.244  -9.898  38.912  1.00 44.16           H  
ATOM     99 HE22 GLN A   7     -40.236 -10.829  40.042  1.00 44.16           H  
ATOM    100  OE1 GLN A   7     -40.356  -7.798  39.422  1.00 44.16           O  
ATOM    101  N   MET A   8     -34.490  -7.150  41.706  1.00 42.01           N  
ATOM    102  H   MET A   8     -34.368  -8.099  42.028  1.00 42.01           H  
ATOM    103  CA  MET A   8     -33.370  -6.540  40.991  1.00 42.01           C  
ATOM    104  HA  MET A   8     -33.555  -5.476  40.844  1.00 42.01           H  
ATOM    105  C   MET A   8     -33.277  -7.190  39.610  1.00 42.01           C  
ATOM    106  CB  MET A   8     -32.052  -6.699  41.775  1.00 42.01           C  
ATOM    107  HB2 MET A   8     -32.109  -7.553  42.450  1.00 42.01           H  
ATOM    108  HB3 MET A   8     -31.239  -6.882  41.072  1.00 42.01           H  
ATOM    109  O   MET A   8     -32.882  -8.346  39.483  1.00 42.01           O  
ATOM    110  CG  MET A   8     -31.694  -5.433  42.557  1.00 42.01           C  
ATOM    111  HG2 MET A   8     -31.693  -4.595  41.859  1.00 42.01           H  
ATOM    112  HG3 MET A   8     -32.455  -5.241  43.314  1.00 42.01           H  
ATOM    113  SD  MET A   8     -30.058  -5.485  43.342  1.00 42.01           S  
ATOM    114  CE  MET A   8     -30.471  -6.279  44.916  1.00 42.01           C  
ATOM    115  HE1 MET A   8     -31.191  -5.665  45.459  1.00 42.01           H  
ATOM    116  HE2 MET A   8     -30.900  -7.264  44.729  1.00 42.01           H  
ATOM    117  HE3 MET A   8     -29.567  -6.388  45.515  1.00 42.01           H  
ATOM    118  N   THR A   9     -33.640  -6.452  38.567  1.00 40.71           N  
ATOM    119  H   THR A   9     -34.058  -5.545  38.723  1.00 40.71           H  
ATOM    120  CA  THR A   9     -33.336  -6.810  37.178  1.00 40.71           C  
ATOM    121  HA  THR A   9     -33.337  -7.895  37.069  1.00 40.71           H  
ATOM    122  C   THR A   9     -31.949  -6.295  36.813  1.00 40.71           C  
ATOM    123  CB  THR A   9     -34.379  -6.236  36.205  1.00 40.71           C  
ATOM    124  HB  THR A   9     -33.951  -6.186  35.204  1.00 40.71           H  
ATOM    125  O   THR A   9     -31.764  -5.095  36.630  1.00 40.71           O  
ATOM    126  CG2 THR A   9     -35.629  -7.110  36.141  1.00 40.71           C  
ATOM    127 HG21 THR A   9     -36.089  -7.172  37.127  1.00 40.71           H  
ATOM    128 HG22 THR A   9     -36.342  -6.670  35.443  1.00 40.71           H  
ATOM    129 HG23 THR A   9     -35.367  -8.111  35.798  1.00 40.71           H  
ATOM    130  OG1 THR A   9     -34.770  -4.943  36.610  1.00 40.71           O  
ATOM    131  HG1 THR A   9     -33.997  -4.380  36.528  1.00 40.71           H  
ATOM    132  N   PHE A  10     -30.992  -7.208  36.660  1.00 44.10           N  
ATOM    133  H   PHE A  10     -31.198  -8.166  36.906  1.00 44.10           H  
ATOM    134  CA  PHE A  10     -29.754  -6.977  35.919  1.00 44.10           C  
ATOM    135  HA  PHE A  10     -29.676  -5.931  35.622  1.00 44.10           H  
ATOM    136  C   PHE A  10     -29.793  -7.835  34.652  1.00 44.10           C  
ATOM    137  CB  PHE A  10     -28.524  -7.319  36.778  1.00 44.10           C  
ATOM    138  HB2 PHE A  10     -28.733  -8.199  37.386  1.00 44.10           H  
ATOM    139  HB3 PHE A  10     -27.702  -7.587  36.113  1.00 44.10           H  
ATOM    140  O   PHE A  10     -29.651  -9.050  34.726  1.00 44.10           O  
ATOM    141  CG  PHE A  10     -28.033  -6.191  37.665  1.00 44.10           C  
ATOM    142  CD1 PHE A  10     -27.083  -5.274  37.172  1.00 44.10           C  
ATOM    143  HD1 PHE A  10     -26.714  -5.366  36.162  1.00 44.10           H  
ATOM    144  CD2 PHE A  10     -28.501  -6.068  38.986  1.00 44.10           C  
ATOM    145  HD2 PHE A  10     -29.226  -6.770  39.371  1.00 44.10           H  
ATOM    146  CE1 PHE A  10     -26.603  -4.241  37.996  1.00 44.10           C  
ATOM    147  HE1 PHE A  10     -25.873  -3.541  37.618  1.00 44.10           H  
ATOM    148  CE2 PHE A  10     -28.020  -5.035  39.810  1.00 44.10           C  
ATOM    149  HE2 PHE A  10     -28.377  -4.944  40.826  1.00 44.10           H  
ATOM    150  CZ  PHE A  10     -27.072  -4.122  39.316  1.00 44.10           C  
ATOM    151  HZ  PHE A  10     -26.703  -3.330  39.952  1.00 44.10           H  
ATOM    152  N   TYR A  11     -29.957  -7.204  33.491  1.00 41.93           N  
ATOM    153  H   TYR A  11     -30.153  -6.214  33.504  1.00 41.93           H  
ATOM    154  CA  TYR A  11     -29.607  -7.805  32.202  1.00 41.93           C  
ATOM    155  HA  TYR A  11     -28.966  -8.670  32.372  1.00 41.93           H  
ATOM    156  C   TYR A  11     -28.772  -6.796  31.414  1.00 41.93           C  
ATOM    157  CB  TYR A  11     -30.843  -8.307  31.439  1.00 41.93           C  
ATOM    158  HB2 TYR A  11     -31.580  -7.506  31.380  1.00 41.93           H  
ATOM    159  HB3 TYR A  11     -30.544  -8.548  30.419  1.00 41.93           H  
ATOM    160  O   TYR A  11     -29.249  -6.134  30.498  1.00 41.93           O  
ATOM    161  CG  TYR A  11     -31.478  -9.552  32.032  1.00 41.93           C  
ATOM    162  CD1 TYR A  11     -30.856 -10.807  31.874  1.00 41.93           C  
ATOM    163  HD1 TYR A  11     -29.923 -10.886  31.336  1.00 41.93           H  
ATOM    164  CD2 TYR A  11     -32.690  -9.455  32.743  1.00 41.93           C  
ATOM    165  HD2 TYR A  11     -33.169  -8.494  32.859  1.00 41.93           H  
ATOM    166  CE1 TYR A  11     -31.442 -11.961  32.430  1.00 41.93           C  
ATOM    167  HE1 TYR A  11     -30.969 -12.927  32.322  1.00 41.93           H  
ATOM    168  CE2 TYR A  11     -33.279 -10.606  33.301  1.00 41.93           C  
ATOM    169  HE2 TYR A  11     -34.209 -10.530  33.844  1.00 41.93           H  
ATOM    170  OH  TYR A  11     -33.215 -12.978  33.679  1.00 41.93           O  
ATOM    171  HH  TYR A  11     -34.031 -12.783  34.146  1.00 41.93           H  
ATOM    172  CZ  TYR A  11     -32.652 -11.862  33.146  1.00 41.93           C  
ATOM    173  N   GLY A  12     -27.505  -6.658  31.810  1.00 41.78           N  
ATOM    174  H   GLY A  12     -27.188  -7.223  32.585  1.00 41.78           H  
ATOM    175  CA  GLY A  12     -26.482  -6.110  30.929  1.00 41.78           C  
ATOM    176  HA2 GLY A  12     -25.569  -5.912  31.491  1.00 41.78           H  
ATOM    177  HA3 GLY A  12     -26.827  -5.184  30.470  1.00 41.78           H  
ATOM    178  C   GLY A  12     -26.183  -7.150  29.856  1.00 41.78           C  
ATOM    179  O   GLY A  12     -25.589  -8.185  30.146  1.00 41.78           O  
ATOM    180  N   GLN A  13     -26.635  -6.914  28.628  1.00 40.79           N  
ATOM    181  H   GLN A  13     -27.170  -6.074  28.454  1.00 40.79           H  
ATOM    182  CA  GLN A  13     -26.229  -7.727  27.487  1.00 40.79           C  
ATOM    183  HA  GLN A  13     -26.299  -8.783  27.747  1.00 40.79           H  
ATOM    184  C   GLN A  13     -24.764  -7.408  27.159  1.00 40.79           C  
ATOM    185  CB  GLN A  13     -27.154  -7.461  26.287  1.00 40.79           C  
ATOM    186  HB2 GLN A  13     -26.705  -7.907  25.399  1.00 40.79           H  
ATOM    187  HB3 GLN A  13     -27.235  -6.386  26.122  1.00 40.79           H  
ATOM    188  O   GLN A  13     -24.455  -6.338  26.641  1.00 40.79           O  
ATOM    189  CG  GLN A  13     -28.556  -8.066  26.471  1.00 40.79           C  
ATOM    190  HG2 GLN A  13     -28.459  -9.138  26.641  1.00 40.79           H  
ATOM    191  HG3 GLN A  13     -29.038  -7.622  27.342  1.00 40.79           H  
ATOM    192  CD  GLN A  13     -29.459  -7.842  25.257  1.00 40.79           C  
ATOM    193  NE2 GLN A  13     -30.491  -8.637  25.081  1.00 40.79           N  
ATOM    194 HE21 GLN A  13     -30.698  -9.381  25.732  1.00 40.79           H  
ATOM    195 HE22 GLN A  13     -31.054  -8.439  24.266  1.00 40.79           H  
ATOM    196  OE1 GLN A  13     -29.267  -6.955  24.446  1.00 40.79           O  
ATOM    197  N   CYS A  14     -23.851  -8.338  27.445  1.00 43.60           N  
ATOM    198  H   CYS A  14     -24.129  -9.139  27.993  1.00 43.60           H  
ATOM    199  CA  CYS A  14     -22.516  -8.335  26.853  1.00 43.60           C  
ATOM    200  HA  CYS A  14     -22.095  -7.330  26.891  1.00 43.60           H  
ATOM    201  C   CYS A  14     -22.638  -8.736  25.377  1.00 43.60           C  
ATOM    202  CB  CYS A  14     -21.586  -9.292  27.621  1.00 43.60           C  
ATOM    203  HB2 CYS A  14     -22.088 -10.246  27.786  1.00 43.60           H  
ATOM    204  HB3 CYS A  14     -20.698  -9.484  27.019  1.00 43.60           H  
ATOM    205  O   CYS A  14     -22.460  -9.900  25.030  1.00 43.60           O  
ATOM    206  SG  CYS A  14     -21.063  -8.579  29.205  1.00 43.60           S  
ATOM    207  HG  CYS A  14     -20.473  -7.484  28.718  1.00 43.60           H  
ATOM    208  N   THR A  15     -22.957  -7.793  24.490  1.00 45.87           N  
ATOM    209  H   THR A  15     -23.193  -6.863  24.807  1.00 45.87           H  
ATOM    210  CA  THR A  15     -22.679  -7.997  23.063  1.00 45.87           C  
ATOM    211  HA  THR A  15     -23.167  -8.916  22.739  1.00 45.87           H  
ATOM    212  C   THR A  15     -21.162  -8.116  22.896  1.00 45.87           C  
ATOM    213  CB  THR A  15     -23.206  -6.850  22.192  1.00 45.87           C  
ATOM    214  HB  THR A  15     -22.786  -6.941  21.190  1.00 45.87           H  
ATOM    215  O   THR A  15     -20.454  -7.238  23.404  1.00 45.87           O  
ATOM    216  CG2 THR A  15     -24.729  -6.888  22.090  1.00 45.87           C  
ATOM    217 HG21 THR A  15     -25.067  -6.071  21.452  1.00 45.87           H  
ATOM    218 HG22 THR A  15     -25.176  -6.773  23.077  1.00 45.87           H  
ATOM    219 HG23 THR A  15     -25.050  -7.834  21.653  1.00 45.87           H  
ATOM    220  OG1 THR A  15     -22.833  -5.608  22.742  1.00 45.87           O  
ATOM    221  HG1 THR A  15     -21.888  -5.645  22.907  1.00 45.87           H  
ATOM    222  N   PRO A  16     -20.636  -9.158  22.222  1.00 51.75           N  
ATOM    223  CA  PRO A  16     -19.217  -9.240  21.900  1.00 51.75           C  
ATOM    224  HA  PRO A  16     -18.656  -9.428  22.815  1.00 51.75           H  
ATOM    225  C   PRO A  16     -18.773  -7.923  21.262  1.00 51.75           C  
ATOM    226  CB  PRO A  16     -19.062 -10.430  20.947  1.00 51.75           C  
ATOM    227  HB2 PRO A  16     -18.125 -10.962  21.112  1.00 51.75           H  
ATOM    228  HB3 PRO A  16     -19.130 -10.099  19.911  1.00 51.75           H  
ATOM    229  O   PRO A  16     -19.415  -7.430  20.334  1.00 51.75           O  
ATOM    230  CG  PRO A  16     -20.274 -11.302  21.272  1.00 51.75           C  
ATOM    231  HG2 PRO A  16     -20.046 -11.935  22.130  1.00 51.75           H  
ATOM    232  HG3 PRO A  16     -20.577 -11.909  20.419  1.00 51.75           H  
ATOM    233  CD  PRO A  16     -21.350 -10.291  21.658  1.00 51.75           C  
ATOM    234  HD2 PRO A  16     -21.893  -9.972  20.769  1.00 51.75           H  
ATOM    235  HD3 PRO A  16     -22.031 -10.737  22.382  1.00 51.75           H  
ATOM    236  N   ARG A  17     -17.735  -7.302  21.828  1.00 56.13           N  
ATOM    237  H   ARG A  17     -17.262  -7.767  22.589  1.00 56.13           H  
ATOM    238  CA  ARG A  17     -17.229  -6.010  21.364  1.00 56.13           C  
ATOM    239  HA  ARG A  17     -18.040  -5.283  21.408  1.00 56.13           H  
ATOM    240  C   ARG A  17     -16.792  -6.174  19.912  1.00 56.13           C  
ATOM    241  CB  ARG A  17     -16.081  -5.564  22.283  1.00 56.13           C  
ATOM    242  HB2 ARG A  17     -16.422  -5.637  23.316  1.00 56.13           H  
ATOM    243  HB3 ARG A  17     -15.233  -6.238  22.159  1.00 56.13           H  
ATOM    244  O   ARG A  17     -15.841  -6.903  19.659  1.00 56.13           O  
ATOM    245  CG  ARG A  17     -15.626  -4.120  22.030  1.00 56.13           C  
ATOM    246  HG2 ARG A  17     -16.471  -3.447  22.173  1.00 56.13           H  
ATOM    247  HG3 ARG A  17     -15.253  -4.020  21.011  1.00 56.13           H  
ATOM    248  CD  ARG A  17     -14.511  -3.763  23.022  1.00 56.13           C  
ATOM    249  HD2 ARG A  17     -13.642  -4.381  22.798  1.00 56.13           H  
ATOM    250  HD3 ARG A  17     -14.854  -3.991  24.031  1.00 56.13           H  
ATOM    251  NE  ARG A  17     -14.142  -2.337  22.951  1.00 56.13           N  
ATOM    252  HE  ARG A  17     -14.639  -1.768  22.281  1.00 56.13           H  
ATOM    253  NH1 ARG A  17     -12.471  -2.390  24.527  1.00 56.13           N  
ATOM    254 HH11 ARG A  17     -11.733  -1.921  25.033  1.00 56.13           H  
ATOM    255 HH12 ARG A  17     -12.612  -3.385  24.627  1.00 56.13           H  
ATOM    256  NH2 ARG A  17     -12.967  -0.469  23.503  1.00 56.13           N  
ATOM    257 HH21 ARG A  17     -13.467   0.052  22.796  1.00 56.13           H  
ATOM    258 HH22 ARG A  17     -12.199  -0.026  23.986  1.00 56.13           H  
ATOM    259  CZ  ARG A  17     -13.199  -1.741  23.661  1.00 56.13           C  
ATOM    260  N   GLN A  18     -17.491  -5.494  19.007  1.00 65.30           N  
ATOM    261  H   GLN A  18     -18.335  -5.029  19.309  1.00 65.30           H  
ATOM    262  CA  GLN A  18     -17.203  -5.512  17.579  1.00 65.30           C  
ATOM    263  HA  GLN A  18     -17.383  -6.526  17.221  1.00 65.30           H  
ATOM    264  C   GLN A  18     -15.721  -5.171  17.328  1.00 65.30           C  
ATOM    265  CB  GLN A  18     -18.180  -4.550  16.865  1.00 65.30           C  
ATOM    266  HB2 GLN A  18     -17.741  -4.205  15.929  1.00 65.30           H  
ATOM    267  HB3 GLN A  18     -18.352  -3.666  17.479  1.00 65.30           H  
ATOM    268  O   GLN A  18     -15.277  -4.058  17.634  1.00 65.30           O  
ATOM    269  CG  GLN A  18     -19.522  -5.245  16.564  1.00 65.30           C  
ATOM    270  HG2 GLN A  18     -19.320  -6.193  16.066  1.00 65.30           H  
ATOM    271  HG3 GLN A  18     -20.038  -5.463  17.499  1.00 65.30           H  
ATOM    272  CD  GLN A  18     -20.455  -4.434  15.665  1.00 65.30           C  
ATOM    273  NE2 GLN A  18     -21.439  -5.073  15.069  1.00 65.30           N  
ATOM    274 HE21 GLN A  18     -22.009  -4.531  14.435  1.00 65.30           H  
ATOM    275 HE22 GLN A  18     -21.492  -6.079  15.136  1.00 65.30           H  
ATOM    276  OE1 GLN A  18     -20.353  -3.227  15.492  1.00 65.30           O  
ATOM    277  N   VAL A  19     -14.924  -6.131  16.856  1.00 77.85           N  
ATOM    278  H   VAL A  19     -15.371  -6.993  16.581  1.00 77.85           H  
ATOM    279  CA  VAL A  19     -13.516  -5.957  16.504  1.00 77.85           C  
ATOM    280  HA  VAL A  19     -13.039  -5.406  17.314  1.00 77.85           H  
ATOM    281  C   VAL A  19     -13.444  -5.120  15.234  1.00 77.85           C  
ATOM    282  CB  VAL A  19     -12.750  -7.286  16.356  1.00 77.85           C  
ATOM    283  HB  VAL A  19     -13.131  -7.849  15.505  1.00 77.85           H  
ATOM    284  O   VAL A  19     -13.674  -5.569  14.114  1.00 77.85           O  
ATOM    285  CG1 VAL A  19     -11.255  -6.986  16.150  1.00 77.85           C  
ATOM    286 HG11 VAL A  19     -10.697  -7.922  16.138  1.00 77.85           H  
ATOM    287 HG12 VAL A  19     -11.104  -6.494  15.190  1.00 77.85           H  
ATOM    288 HG13 VAL A  19     -10.873  -6.357  16.954  1.00 77.85           H  
ATOM    289  CG2 VAL A  19     -12.874  -8.149  17.619  1.00 77.85           C  
ATOM    290 HG21 VAL A  19     -12.293  -9.063  17.497  1.00 77.85           H  
ATOM    291 HG22 VAL A  19     -13.916  -8.430  17.769  1.00 77.85           H  
ATOM    292 HG23 VAL A  19     -12.520  -7.601  18.492  1.00 77.85           H  
ATOM    293  N   GLN A  20     -13.108  -3.856  15.446  1.00 90.00           N  
ATOM    294  H   GLN A  20     -12.956  -3.583  16.406  1.00 90.00           H  
ATOM    295  CA  GLN A  20     -12.883  -2.840  14.429  1.00 90.00           C  
ATOM    296  HA  GLN A  20     -12.877  -3.290  13.436  1.00 90.00           H  
ATOM    297  C   GLN A  20     -11.518  -2.215  14.702  1.00 90.00           C  
ATOM    298  CB  GLN A  20     -13.998  -1.782  14.511  1.00 90.00           C  
ATOM    299  HB2 GLN A  20     -14.005  -1.358  15.516  1.00 90.00           H  
ATOM    300  HB3 GLN A  20     -13.779  -0.973  13.814  1.00 90.00           H  
ATOM    301  O   GLN A  20     -11.130  -2.108  15.867  1.00 90.00           O  
ATOM    302  CG  GLN A  20     -15.399  -2.344  14.211  1.00 90.00           C  
ATOM    303  HG2 GLN A  20     -16.139  -1.568  14.409  1.00 90.00           H  
ATOM    304  HG3 GLN A  20     -15.619  -3.178  14.877  1.00 90.00           H  
ATOM    305  CD  GLN A  20     -15.569  -2.787  12.762  1.00 90.00           C  
ATOM    306  NE2 GLN A  20     -16.276  -3.868  12.517  1.00 90.00           N  
ATOM    307 HE21 GLN A  20     -16.562  -4.480  13.268  1.00 90.00           H  
ATOM    308 HE22 GLN A  20     -16.346  -4.172  11.556  1.00 90.00           H  
ATOM    309  OE1 GLN A  20     -15.088  -2.141  11.840  1.00 90.00           O  
ATOM    310  N   CYS A  21     -10.815  -1.721  13.676  1.00 95.24           N  
ATOM    311  H   CYS A  21     -11.134  -1.884  12.731  1.00 95.24           H  
ATOM    312  CA  CYS A  21      -9.535  -1.031  13.888  1.00 95.24           C  
ATOM    313  HA  CYS A  21      -8.822  -1.742  14.304  1.00 95.24           H  
ATOM    314  C   CYS A  21      -9.651   0.126  14.898  1.00 95.24           C  
ATOM    315  CB  CYS A  21      -8.975  -0.511  12.557  1.00 95.24           C  
ATOM    316  HB2 CYS A  21      -8.110   0.115  12.776  1.00 95.24           H  
ATOM    317  HB3 CYS A  21      -9.719   0.122  12.074  1.00 95.24           H  
ATOM    318  O   CYS A  21      -8.718   0.372  15.654  1.00 95.24           O  
ATOM    319  SG  CYS A  21      -8.429  -1.765  11.371  1.00 95.24           S  
ATOM    320  N   GLN A  22     -10.811   0.793  14.963  1.00 92.67           N  
ATOM    321  H   GLN A  22     -11.537   0.532  14.311  1.00 92.67           H  
ATOM    322  CA  GLN A  22     -11.116   1.866  15.923  1.00 92.67           C  
ATOM    323  HA  GLN A  22     -10.387   2.670  15.820  1.00 92.67           H  
ATOM    324  C   GLN A  22     -11.081   1.426  17.393  1.00 92.67           C  
ATOM    325  CB  GLN A  22     -12.517   2.413  15.617  1.00 92.67           C  
ATOM    326  HB2 GLN A  22     -12.800   3.126  16.392  1.00 92.67           H  
ATOM    327  HB3 GLN A  22     -13.235   1.594  15.625  1.00 92.67           H  
ATOM    328  O   GLN A  22     -10.876   2.252  18.275  1.00 92.67           O  
ATOM    329  CG  GLN A  22     -12.559   3.131  14.266  1.00 92.67           C  
ATOM    330  HG2 GLN A  22     -11.847   3.956  14.288  1.00 92.67           H  
ATOM    331  HG3 GLN A  22     -12.268   2.453  13.465  1.00 92.67           H  
ATOM    332  CD  GLN A  22     -13.944   3.669  13.937  1.00 92.67           C  
ATOM    333  NE2 GLN A  22     -13.994   4.831  13.336  1.00 92.67           N  
ATOM    334 HE21 GLN A  22     -13.163   5.389  13.203  1.00 92.67           H  
ATOM    335 HE22 GLN A  22     -14.882   5.178  13.004  1.00 92.67           H  
ATOM    336  OE1 GLN A  22     -14.968   3.044  14.159  1.00 92.67           O  
ATOM    337  N   ASN A  23     -11.282   0.135  17.659  1.00 91.42           N  
ATOM    338  H   ASN A  23     -11.376  -0.507  16.885  1.00 91.42           H  
ATOM    339  CA  ASN A  23     -11.319  -0.424  19.008  1.00 91.42           C  
ATOM    340  HA  ASN A  23     -11.531   0.377  19.717  1.00 91.42           H  
ATOM    341  C   ASN A  23      -9.970  -1.016  19.443  1.00 91.42           C  
ATOM    342  CB  ASN A  23     -12.473  -1.444  19.072  1.00 91.42           C  
ATOM    343  HB2 ASN A  23     -12.354  -2.182  18.279  1.00 91.42           H  
ATOM    344  HB3 ASN A  23     -12.447  -1.968  20.027  1.00 91.42           H  
ATOM    345  O   ASN A  23      -9.857  -1.496  20.573  1.00 91.42           O  
ATOM    346  CG  ASN A  23     -13.831  -0.777  18.948  1.00 91.42           C  
ATOM    347  ND2 ASN A  23     -14.822  -1.435  18.402  1.00 91.42           N  
ATOM    348 HD21 ASN A  23     -15.693  -0.933  18.299  1.00 91.42           H  
ATOM    349 HD22 ASN A  23     -14.737  -2.384  18.068  1.00 91.42           H  
ATOM    350  OD1 ASN A  23     -14.048   0.331  19.402  1.00 91.42           O  
ATOM    351  N   ILE A  24      -8.958  -0.999  18.570  1.00 91.86           N  
ATOM    352  H   ILE A  24      -9.084  -0.526  17.687  1.00 91.86           H  
ATOM    353  CA  ILE A  24      -7.639  -1.565  18.857  1.00 91.86           C  
ATOM    354  HA  ILE A  24      -7.768  -2.442  19.490  1.00 91.86           H  
ATOM    355  C   ILE A  24      -6.804  -0.545  19.618  1.00 91.86           C  
ATOM    356  CB  ILE A  24      -6.924  -2.029  17.573  1.00 91.86           C  
ATOM    357  HB  ILE A  24      -6.819  -1.175  16.903  1.00 91.86           H  
ATOM    358  O   ILE A  24      -6.406   0.483  19.076  1.00 91.86           O  
ATOM    359  CG1 ILE A  24      -7.780  -3.103  16.878  1.00 91.86           C  
ATOM    360 HG12 ILE A  24      -8.757  -2.683  16.641  1.00 91.86           H  
ATOM    361 HG13 ILE A  24      -7.928  -3.958  17.538  1.00 91.86           H  
ATOM    362  CG2 ILE A  24      -5.515  -2.574  17.888  1.00 91.86           C  
ATOM    363 HG21 ILE A  24      -5.012  -2.884  16.973  1.00 91.86           H  
ATOM    364 HG22 ILE A  24      -4.898  -1.800  18.346  1.00 91.86           H  
ATOM    365 HG23 ILE A  24      -5.584  -3.427  18.563  1.00 91.86           H  
ATOM    366  CD1 ILE A  24      -7.165  -3.578  15.569  1.00 91.86           C  
ATOM    367 HD11 ILE A  24      -7.978  -3.876  14.908  1.00 91.86           H  
ATOM    368 HD12 ILE A  24      -6.492  -4.417  15.744  1.00 91.86           H  
ATOM    369 HD13 ILE A  24      -6.616  -2.759  15.103  1.00 91.86           H  
ATOM    370  N   ASN A  25      -6.474  -0.884  20.862  1.00 89.24           N  
ATOM    371  H   ASN A  25      -6.837  -1.750  21.235  1.00 89.24           H  
ATOM    372  CA  ASN A  25      -5.451  -0.189  21.628  1.00 89.24           C  
ATOM    373  HA  ASN A  25      -5.258   0.782  21.172  1.00 89.24           H  
ATOM    374  C   ASN A  25      -4.153  -1.007  21.584  1.00 89.24           C  
ATOM    375  CB  ASN A  25      -5.969   0.053  23.052  1.00 89.24           C  
ATOM    376  HB2 ASN A  25      -6.958   0.509  23.006  1.00 89.24           H  
ATOM    377  HB3 ASN A  25      -6.037  -0.895  23.585  1.00 89.24           H  
ATOM    378  O   ASN A  25      -4.125  -2.146  22.047  1.00 89.24           O  
ATOM    379  CG  ASN A  25      -5.063   0.996  23.819  1.00 89.24           C  
ATOM    380  ND2 ASN A  25      -5.244   1.108  25.113  1.00 89.24           N  
ATOM    381 HD21 ASN A  25      -4.603   1.728  25.586  1.00 89.24           H  
ATOM    382 HD22 ASN A  25      -5.909   0.523  25.599  1.00 89.24           H  
ATOM    383  OD1 ASN A  25      -4.200   1.658  23.273  1.00 89.24           O  
ATOM    384  N   SER A  26      -3.101  -0.453  20.984  1.00 92.67           N  
ATOM    385  H   SER A  26      -3.173   0.508  20.681  1.00 92.67           H  
ATOM    386  CA  SER A  26      -1.817  -1.130  20.777  1.00 92.67           C  
ATOM    387  HA  SER A  26      -1.637  -1.834  21.590  1.00 92.67           H  
ATOM    388  C   SER A  26      -0.676  -0.118  20.747  1.00 92.67           C  
ATOM    389  CB  SER A  26      -1.863  -1.901  19.453  1.00 92.67           C  
ATOM    390  HB2 SER A  26      -2.569  -2.726  19.542  1.00 92.67           H  
ATOM    391  HB3 SER A  26      -2.216  -1.223  18.675  1.00 92.67           H  
ATOM    392  O   SER A  26      -0.836   0.990  20.231  1.00 92.67           O  
ATOM    393  OG  SER A  26      -0.594  -2.402  19.068  1.00 92.67           O  
ATOM    394  HG  SER A  26      -0.461  -2.141  18.154  1.00 92.67           H  
ATOM    395  N   ASP A  27       0.499  -0.513  21.234  1.00 95.21           N  
ATOM    396  H   ASP A  27       0.547  -1.384  21.743  1.00 95.21           H  
ATOM    397  CA  ASP A  27       1.730   0.280  21.120  1.00 95.21           C  
ATOM    398  HA  ASP A  27       1.506   1.326  21.330  1.00 95.21           H  
ATOM    399  C   ASP A  27       2.337   0.225  19.713  1.00 95.21           C  
ATOM    400  CB  ASP A  27       2.746  -0.191  22.166  1.00 95.21           C  
ATOM    401  HB2 ASP A  27       2.940  -1.255  22.025  1.00 95.21           H  
ATOM    402  HB3 ASP A  27       3.682   0.349  22.021  1.00 95.21           H  
ATOM    403  O   ASP A  27       3.072   1.126  19.322  1.00 95.21           O  
ATOM    404  CG  ASP A  27       2.259   0.069  23.592  1.00 95.21           C  
ATOM    405  OD1 ASP A  27       1.564   1.093  23.786  1.00 95.21           O  
ATOM    406  OD2 ASP A  27       2.562  -0.783  24.453  1.00 95.21           O  
ATOM    407  N   LYS A  28       1.997  -0.800  18.924  1.00 96.36           N  
ATOM    408  H   LYS A  28       1.329  -1.461  19.295  1.00 96.36           H  
ATOM    409  CA  LYS A  28       2.462  -0.951  17.539  1.00 96.36           C  
ATOM    410  HA  LYS A  28       3.506  -0.641  17.489  1.00 96.36           H  
ATOM    411  C   LYS A  28       1.664  -0.065  16.591  1.00 96.36           C  
ATOM    412  CB  LYS A  28       2.342  -2.408  17.071  1.00 96.36           C  
ATOM    413  HB2 LYS A  28       2.709  -2.469  16.047  1.00 96.36           H  
ATOM    414  HB3 LYS A  28       1.291  -2.697  17.064  1.00 96.36           H  
ATOM    415  O   LYS A  28       0.437  -0.153  16.592  1.00 96.36           O  
ATOM    416  CG  LYS A  28       3.123  -3.407  17.932  1.00 96.36           C  
ATOM    417  HG2 LYS A  28       4.177  -3.128  17.945  1.00 96.36           H  
ATOM    418  HG3 LYS A  28       2.737  -3.400  18.952  1.00 96.36           H  
ATOM    419  CD  LYS A  28       2.970  -4.815  17.345  1.00 96.36           C  
ATOM    420  HD2 LYS A  28       1.913  -5.081  17.326  1.00 96.36           H  
ATOM    421  HD3 LYS A  28       3.353  -4.819  16.325  1.00 96.36           H  
ATOM    422  CE  LYS A  28       3.741  -5.833  18.189  1.00 96.36           C  
ATOM    423  HE2 LYS A  28       3.343  -5.816  19.204  1.00 96.36           H  
ATOM    424  HE3 LYS A  28       4.786  -5.525  18.236  1.00 96.36           H  
ATOM    425  NZ  LYS A  28       3.635  -7.200  17.617  1.00 96.36           N  
ATOM    426  HZ1 LYS A  28       4.149  -7.864  18.178  1.00 96.36           H  
ATOM    427  HZ2 LYS A  28       4.009  -7.222  16.679  1.00 96.36           H  
ATOM    428  HZ3 LYS A  28       2.671  -7.496  17.577  1.00 96.36           H  
ATOM    429  N   ASP A  29       2.360   0.647  15.706  1.00 96.78           N  
ATOM    430  H   ASP A  29       3.332   0.818  15.918  1.00 96.78           H  
ATOM    431  CA  ASP A  29       1.781   1.488  14.645  1.00 96.78           C  
ATOM    432  HA  ASP A  29       1.197   2.292  15.092  1.00 96.78           H  
ATOM    433  C   ASP A  29       0.874   0.722  13.679  1.00 96.78           C  
ATOM    434  CB  ASP A  29       2.917   2.101  13.806  1.00 96.78           C  
ATOM    435  HB2 ASP A  29       2.479   2.629  12.959  1.00 96.78           H  
ATOM    436  HB3 ASP A  29       3.540   1.299  13.411  1.00 96.78           H  
ATOM    437  O   ASP A  29      -0.074   1.278  13.121  1.00 96.78           O  
ATOM    438  CG  ASP A  29       3.804   3.096  14.552  1.00 96.78           C  
ATOM    439  OD1 ASP A  29       3.529   3.348  15.743  1.00 96.78           O  
ATOM    440  OD2 ASP A  29       4.764   3.571  13.910  1.00 96.78           O  
ATOM    441  N   ARG A  30       1.205  -0.549  13.436  1.00 97.61           N  
ATOM    442  H   ARG A  30       1.987  -0.926  13.951  1.00 97.61           H  
ATOM    443  CA  ARG A  30       0.523  -1.432  12.491  1.00 97.61           C  
ATOM    444  HA  ARG A  30      -0.422  -0.972  12.201  1.00 97.61           H  
ATOM    445  C   ARG A  30       0.202  -2.749  13.180  1.00 97.61           C  
ATOM    446  CB  ARG A  30       1.379  -1.628  11.228  1.00 97.61           C  
ATOM    447  HB2 ARG A  30       2.309  -2.120  11.510  1.00 97.61           H  
ATOM    448  HB3 ARG A  30       0.851  -2.286  10.537  1.00 97.61           H  
ATOM    449  O   ARG A  30       1.088  -3.378  13.757  1.00 97.61           O  
ATOM    450  CG  ARG A  30       1.729  -0.315  10.503  1.00 97.61           C  
ATOM    451  HG2 ARG A  30       2.222   0.374  11.188  1.00 97.61           H  
ATOM    452  HG3 ARG A  30       2.446  -0.550   9.716  1.00 97.61           H  
ATOM    453  CD  ARG A  30       0.501   0.365   9.885  1.00 97.61           C  
ATOM    454  HD2 ARG A  30       0.061  -0.332   9.172  1.00 97.61           H  
ATOM    455  HD3 ARG A  30      -0.245   0.561  10.654  1.00 97.61           H  
ATOM    456  NE  ARG A  30       0.842   1.627   9.191  1.00 97.61           N  
ATOM    457  HE  ARG A  30       0.889   1.636   8.182  1.00 97.61           H  
ATOM    458  NH1 ARG A  30       0.734   3.048  10.999  1.00 97.61           N  
ATOM    459 HH11 ARG A  30       0.463   3.975  11.293  1.00 97.61           H  
ATOM    460 HH12 ARG A  30       0.496   2.292  11.626  1.00 97.61           H  
ATOM    461  NH2 ARG A  30       1.078   3.858   8.961  1.00 97.61           N  
ATOM    462 HH21 ARG A  30       0.913   4.770   9.363  1.00 97.61           H  
ATOM    463 HH22 ARG A  30       0.974   3.733   7.965  1.00 97.61           H  
ATOM    464  CZ  ARG A  30       0.897   2.829   9.728  1.00 97.61           C  
ATOM    465  N   VAL A  31      -1.064  -3.153  13.134  1.00 97.27           N  
ATOM    466  H   VAL A  31      -1.734  -2.556  12.671  1.00 97.27           H  
ATOM    467  CA  VAL A  31      -1.554  -4.386  13.767  1.00 97.27           C  
ATOM    468  HA  VAL A  31      -0.711  -5.017  14.051  1.00 97.27           H  
ATOM    469  C   VAL A  31      -2.401  -5.154  12.771  1.00 97.27           C  
ATOM    470  CB  VAL A  31      -2.369  -4.078  15.038  1.00 97.27           C  
ATOM    471  HB  VAL A  31      -3.204  -3.424  14.785  1.00 97.27           H  
ATOM    472  O   VAL A  31      -3.384  -4.620  12.273  1.00 97.27           O  
ATOM    473  CG1 VAL A  31      -2.926  -5.355  15.684  1.00 97.27           C  
ATOM    474 HG11 VAL A  31      -3.649  -5.831  15.022  1.00 97.27           H  
ATOM    475 HG12 VAL A  31      -2.121  -6.058  15.898  1.00 97.27           H  
ATOM    476 HG13 VAL A  31      -3.444  -5.109  16.610  1.00 97.27           H  
ATOM    477  CG2 VAL A  31      -1.507  -3.372  16.090  1.00 97.27           C  
ATOM    478 HG21 VAL A  31      -1.164  -2.409  15.714  1.00 97.27           H  
ATOM    479 HG22 VAL A  31      -2.114  -3.199  16.979  1.00 97.27           H  
ATOM    480 HG23 VAL A  31      -0.649  -3.994  16.347  1.00 97.27           H  
ATOM    481  N   VAL A  32      -2.044  -6.406  12.497  1.00 97.26           N  
ATOM    482  H   VAL A  32      -1.238  -6.805  12.957  1.00 97.26           H  
ATOM    483  CA  VAL A  32      -2.903  -7.314  11.730  1.00 97.26           C  
ATOM    484  HA  VAL A  32      -3.424  -6.737  10.966  1.00 97.26           H  
ATOM    485  C   VAL A  32      -3.943  -7.917  12.674  1.00 97.26           C  
ATOM    486  CB  VAL A  32      -2.085  -8.392  10.999  1.00 97.26           C  
ATOM    487  HB  VAL A  32      -1.552  -8.999  11.731  1.00 97.26           H  
ATOM    488  O   VAL A  32      -3.588  -8.405  13.746  1.00 97.26           O  
ATOM    489  CG1 VAL A  32      -2.989  -9.302  10.161  1.00 97.26           C  
ATOM    490 HG11 VAL A  32      -3.683  -9.847  10.801  1.00 97.26           H  
ATOM    491 HG12 VAL A  32      -3.549  -8.711   9.436  1.00 97.26           H  
ATOM    492 HG13 VAL A  32      -2.382 -10.032   9.625  1.00 97.26           H  
ATOM    493  CG2 VAL A  32      -1.059  -7.752  10.052  1.00 97.26           C  
ATOM    494 HG21 VAL A  32      -1.567  -7.156   9.294  1.00 97.26           H  
ATOM    495 HG22 VAL A  32      -0.492  -8.542   9.560  1.00 97.26           H  
ATOM    496 HG23 VAL A  32      -0.356  -7.128  10.603  1.00 97.26           H  
ATOM    497  N   THR A  33      -5.220  -7.871  12.299  1.00 95.62           N  
ATOM    498  H   THR A  33      -5.441  -7.466  11.401  1.00 95.62           H  
ATOM    499  CA  THR A  33      -6.331  -8.445  13.075  1.00 95.62           C  
ATOM    500  HA  THR A  33      -5.950  -9.266  13.682  1.00 95.62           H  
ATOM    501  C   THR A  33      -7.406  -9.008  12.153  1.00 95.62           C  
ATOM    502  CB  THR A  33      -6.942  -7.405  14.032  1.00 95.62           C  
ATOM    503  HB  THR A  33      -6.133  -6.904  14.563  1.00 95.62           H  
ATOM    504  O   THR A  33      -7.435  -8.692  10.966  1.00 95.62           O  
ATOM    505  CG2 THR A  33      -7.805  -6.352  13.339  1.00 95.62           C  
ATOM    506 HG21 THR A  33      -8.581  -6.808  12.724  1.00 95.62           H  
ATOM    507 HG22 THR A  33      -8.313  -5.751  14.094  1.00 95.62           H  
ATOM    508 HG23 THR A  33      -7.175  -5.723  12.710  1.00 95.62           H  
ATOM    509  OG1 THR A  33      -7.767  -8.032  14.989  1.00 95.62           O  
ATOM    510  HG1 THR A  33      -8.674  -7.995  14.676  1.00 95.62           H  
ATOM    511  N   LEU A  34      -8.328  -9.791  12.710  1.00 95.90           N  
ATOM    512  H   LEU A  34      -8.262  -9.958  13.704  1.00 95.90           H  
ATOM    513  CA  LEU A  34      -9.594 -10.137  12.067  1.00 95.90           C  
ATOM    514  HA  LEU A  34      -9.496 -10.071  10.984  1.00 95.90           H  
ATOM    515  C   LEU A  34     -10.666  -9.129  12.496  1.00 95.90           C  
ATOM    516  CB  LEU A  34      -9.978 -11.579  12.444  1.00 95.90           C  
ATOM    517  HB2 LEU A  34     -10.022 -11.649  13.530  1.00 95.90           H  
ATOM    518  HB3 LEU A  34     -10.976 -11.791  12.059  1.00 95.90           H  
ATOM    519  O   LEU A  34     -10.774  -8.826  13.685  1.00 95.90           O  
ATOM    520  CG  LEU A  34      -8.999 -12.641  11.907  1.00 95.90           C  
ATOM    521  HG  LEU A  34      -7.973 -12.351  12.134  1.00 95.90           H  
ATOM    522  CD1 LEU A  34      -9.262 -13.992  12.569  1.00 95.90           C  
ATOM    523 HD11 LEU A  34      -9.125 -13.904  13.647  1.00 95.90           H  
ATOM    524 HD12 LEU A  34      -8.560 -14.732  12.185  1.00 95.90           H  
ATOM    525 HD13 LEU A  34     -10.280 -14.319  12.359  1.00 95.90           H  
ATOM    526  CD2 LEU A  34      -9.133 -12.829  10.399  1.00 95.90           C  
ATOM    527 HD21 LEU A  34     -10.144 -13.157  10.155  1.00 95.90           H  
ATOM    528 HD22 LEU A  34      -8.932 -11.890   9.884  1.00 95.90           H  
ATOM    529 HD23 LEU A  34      -8.425 -13.580  10.049  1.00 95.90           H  
ATOM    530  N   LEU A  35     -11.424  -8.600  11.538  1.00 93.83           N  
ATOM    531  H   LEU A  35     -11.238  -8.869  10.582  1.00 93.83           H  
ATOM    532  CA  LEU A  35     -12.660  -7.866  11.805  1.00 93.83           C  
ATOM    533  HA  LEU A  35     -12.503  -7.196  12.651  1.00 93.83           H  
ATOM    534  C   LEU A  35     -13.783  -8.836  12.203  1.00 93.83           C  
ATOM    535  CB  LEU A  35     -13.060  -7.040  10.566  1.00 93.83           C  
ATOM    536  HB2 LEU A  35     -14.003  -6.535  10.777  1.00 93.83           H  
ATOM    537  HB3 LEU A  35     -13.232  -7.725   9.736  1.00 93.83           H  
ATOM    538  O   LEU A  35     -13.665 -10.047  12.018  1.00 93.83           O  
ATOM    539  CG  LEU A  35     -12.039  -5.979  10.121  1.00 93.83           C  
ATOM    540  HG  LEU A  35     -11.118  -6.468   9.805  1.00 93.83           H  
ATOM    541  CD1 LEU A  35     -12.603  -5.196   8.934  1.00 93.83           C  
ATOM    542 HD11 LEU A  35     -13.514  -4.675   9.225  1.00 93.83           H  
ATOM    543 HD12 LEU A  35     -12.832  -5.890   8.125  1.00 93.83           H  
ATOM    544 HD13 LEU A  35     -11.864  -4.475   8.583  1.00 93.83           H  
ATOM    545  CD2 LEU A  35     -11.718  -4.974  11.232  1.00 93.83           C  
ATOM    546 HD21 LEU A  35     -12.651  -4.568  11.623  1.00 93.83           H  
ATOM    547 HD22 LEU A  35     -11.175  -5.475  12.034  1.00 93.83           H  
ATOM    548 HD23 LEU A  35     -11.103  -4.163  10.843  1.00 93.83           H  
ATOM    549  N   ASP A  36     -14.903  -8.301  12.689  1.00 86.24           N  
ATOM    550  H   ASP A  36     -14.897  -7.317  12.916  1.00 86.24           H  
ATOM    551  CA  ASP A  36     -16.075  -9.101  13.092  1.00 86.24           C  
ATOM    552  HA  ASP A  36     -15.818  -9.711  13.958  1.00 86.24           H  
ATOM    553  C   ASP A  36     -16.614 -10.036  12.011  1.00 86.24           C  
ATOM    554  CB  ASP A  36     -17.227  -8.164  13.451  1.00 86.24           C  
ATOM    555  HB2 ASP A  36     -18.122  -8.749  13.662  1.00 86.24           H  
ATOM    556  HB3 ASP A  36     -17.438  -7.503  12.611  1.00 86.24           H  
ATOM    557  O   ASP A  36     -17.160 -11.095  12.310  1.00 86.24           O  
ATOM    558  CG  ASP A  36     -16.889  -7.358  14.677  1.00 86.24           C  
ATOM    559  OD1 ASP A  36     -16.466  -7.980  15.674  1.00 86.24           O  
ATOM    560  OD2 ASP A  36     -17.048  -6.119  14.612  1.00 86.24           O  
ATOM    561  N   ASP A  37     -16.477  -9.640  10.748  1.00 85.58           N  
ATOM    562  H   ASP A  37     -15.963  -8.788  10.572  1.00 85.58           H  
ATOM    563  CA  ASP A  37     -16.946 -10.415   9.603  1.00 85.58           C  
ATOM    564  HA  ASP A  37     -17.808 -10.998   9.928  1.00 85.58           H  
ATOM    565  C   ASP A  37     -15.921 -11.446   9.093  1.00 85.58           C  
ATOM    566  CB  ASP A  37     -17.451  -9.454   8.520  1.00 85.58           C  
ATOM    567  HB2 ASP A  37     -17.972 -10.036   7.760  1.00 85.58           H  
ATOM    568  HB3 ASP A  37     -18.181  -8.778   8.965  1.00 85.58           H  
ATOM    569  O   ASP A  37     -16.130 -12.050   8.039  1.00 85.58           O  
ATOM    570  CG  ASP A  37     -16.363  -8.626   7.834  1.00 85.58           C  
ATOM    571  OD1 ASP A  37     -15.176  -9.017   7.833  1.00 85.58           O  
ATOM    572  OD2 ASP A  37     -16.732  -7.660   7.139  1.00 85.58           O  
ATOM    573  N   GLY A  38     -14.817 -11.631   9.824  1.00 92.58           N  
ATOM    574  H   GLY A  38     -14.717 -11.083  10.666  1.00 92.58           H  
ATOM    575  CA  GLY A  38     -13.740 -12.564   9.504  1.00 92.58           C  
ATOM    576  HA2 GLY A  38     -13.220 -12.819  10.427  1.00 92.58           H  
ATOM    577  HA3 GLY A  38     -14.168 -13.476   9.087  1.00 92.58           H  
ATOM    578  C   GLY A  38     -12.700 -12.036   8.515  1.00 92.58           C  
ATOM    579  O   GLY A  38     -11.745 -12.752   8.220  1.00 92.58           O  
ATOM    580  N   LEU A  39     -12.831 -10.807   8.006  1.00 95.14           N  
ATOM    581  H   LEU A  39     -13.650 -10.261   8.230  1.00 95.14           H  
ATOM    582  CA  LEU A  39     -11.816 -10.222   7.130  1.00 95.14           C  
ATOM    583  HA  LEU A  39     -11.567 -10.959   6.367  1.00 95.14           H  
ATOM    584  C   LEU A  39     -10.547  -9.887   7.910  1.00 95.14           C  
ATOM    585  CB  LEU A  39     -12.390  -8.985   6.436  1.00 95.14           C  
ATOM    586  HB2 LEU A  39     -13.264  -9.321   5.878  1.00 95.14           H  
ATOM    587  HB3 LEU A  39     -12.708  -8.272   7.198  1.00 95.14           H  
ATOM    588  O   LEU A  39     -10.575  -9.094   8.853  1.00 95.14           O  
ATOM    589  CG  LEU A  39     -11.438  -8.275   5.460  1.00 95.14           C  
ATOM    590  HG  LEU A  39     -10.546  -7.944   5.992  1.00 95.14           H  
ATOM    591  CD1 LEU A  39     -11.019  -9.191   4.312  1.00 95.14           C  
ATOM    592 HD11 LEU A  39     -10.495  -8.621   3.545  1.00 95.14           H  
ATOM    593 HD12 LEU A  39     -10.328  -9.952   4.677  1.00 95.14           H  
ATOM    594 HD13 LEU A  39     -11.889  -9.680   3.874  1.00 95.14           H  
ATOM    595  CD2 LEU A  39     -12.135  -7.042   4.882  1.00 95.14           C  
ATOM    596 HD21 LEU A  39     -12.496  -6.412   5.695  1.00 95.14           H  
ATOM    597 HD22 LEU A  39     -11.414  -6.474   4.294  1.00 95.14           H  
ATOM    598 HD23 LEU A  39     -12.967  -7.344   4.246  1.00 95.14           H  
ATOM    599  N   GLN A  40      -9.422 -10.450   7.478  1.00 96.99           N  
ATOM    600  H   GLN A  40      -9.462 -11.094   6.701  1.00 96.99           H  
ATOM    601  CA  GLN A  40      -8.115 -10.053   7.980  1.00 96.99           C  
ATOM    602  HA  GLN A  40      -8.194  -9.950   9.062  1.00 96.99           H  
ATOM    603  C   GLN A  40      -7.727  -8.693   7.397  1.00 96.99           C  
ATOM    604  CB  GLN A  40      -7.081 -11.144   7.680  1.00 96.99           C  
ATOM    605  HB2 GLN A  40      -7.523 -12.124   7.859  1.00 96.99           H  
ATOM    606  HB3 GLN A  40      -6.783 -11.086   6.633  1.00 96.99           H  
ATOM    607  O   GLN A  40      -7.837  -8.474   6.193  1.00 96.99           O  
ATOM    608  CG  GLN A  40      -5.854 -10.998   8.588  1.00 96.99           C  
ATOM    609  HG2 GLN A  40      -6.171 -11.077   9.628  1.00 96.99           H  
ATOM    610  HG3 GLN A  40      -5.399 -10.018   8.446  1.00 96.99           H  
ATOM    611  CD  GLN A  40      -4.810 -12.068   8.295  1.00 96.99           C  
ATOM    612  NE2 GLN A  40      -4.351 -12.804   9.282  1.00 96.99           N  
ATOM    613 HE21 GLN A  40      -4.684 -12.688  10.228  1.00 96.99           H  
ATOM    614 HE22 GLN A  40      -3.654 -13.483   9.012  1.00 96.99           H  
ATOM    615  OE1 GLN A  40      -4.381 -12.265   7.176  1.00 96.99           O  
ATOM    616  N   VAL A  41      -7.296  -7.772   8.256  1.00 97.88           N  
ATOM    617  H   VAL A  41      -7.260  -8.016   9.236  1.00 97.88           H  
ATOM    618  CA  VAL A  41      -6.887  -6.417   7.875  1.00 97.88           C  
ATOM    619  HA  VAL A  41      -6.641  -6.413   6.813  1.00 97.88           H  
ATOM    620  C   VAL A  41      -5.644  -5.982   8.636  1.00 97.88           C  
ATOM    621  CB  VAL A  41      -8.008  -5.384   8.083  1.00 97.88           C  
ATOM    622  HB  VAL A  41      -7.613  -4.421   7.759  1.00 97.88           H  
ATOM    623  O   VAL A  41      -5.409  -6.416   9.764  1.00 97.88           O  
ATOM    624  CG1 VAL A  41      -9.244  -5.683   7.230  1.00 97.88           C  
ATOM    625 HG11 VAL A  41      -8.946  -5.868   6.197  1.00 97.88           H  
ATOM    626 HG12 VAL A  41      -9.755  -6.564   7.618  1.00 97.88           H  
ATOM    627 HG13 VAL A  41      -9.928  -4.835   7.254  1.00 97.88           H  
ATOM    628  CG2 VAL A  41      -8.440  -5.233   9.545  1.00 97.88           C  
ATOM    629 HG21 VAL A  41      -8.813  -6.183   9.927  1.00 97.88           H  
ATOM    630 HG22 VAL A  41      -9.223  -4.477   9.613  1.00 97.88           H  
ATOM    631 HG23 VAL A  41      -7.599  -4.912  10.159  1.00 97.88           H  
ATOM    632  N   MET A  42      -4.886  -5.050   8.056  1.00 98.23           N  
ATOM    633  H   MET A  42      -5.131  -4.746   7.125  1.00 98.23           H  
ATOM    634  CA  MET A  42      -3.866  -4.292   8.778  1.00 98.23           C  
ATOM    635  HA  MET A  42      -3.553  -4.859   9.654  1.00 98.23           H  
ATOM    636  C   MET A  42      -4.450  -2.959   9.252  1.00 98.23           C  
ATOM    637  CB  MET A  42      -2.627  -4.102   7.898  1.00 98.23           C  
ATOM    638  HB2 MET A  42      -2.275  -5.083   7.577  1.00 98.23           H  
ATOM    639  HB3 MET A  42      -2.895  -3.520   7.017  1.00 98.23           H  
ATOM    640  O   MET A  42      -4.858  -2.122   8.446  1.00 98.23           O  
ATOM    641  CG  MET A  42      -1.500  -3.388   8.655  1.00 98.23           C  
ATOM    642  HG2 MET A  42      -1.249  -3.965   9.545  1.00 98.23           H  
ATOM    643  HG3 MET A  42      -1.859  -2.413   8.984  1.00 98.23           H  
ATOM    644  SD  MET A  42       0.014  -3.132   7.686  1.00 98.23           S  
ATOM    645  CE  MET A  42       0.680  -4.825   7.712  1.00 98.23           C  
ATOM    646  HE1 MET A  42       1.581  -4.880   7.101  1.00 98.23           H  
ATOM    647  HE2 MET A  42      -0.056  -5.527   7.321  1.00 98.23           H  
ATOM    648  HE3 MET A  42       0.929  -5.112   8.733  1.00 98.23           H  
ATOM    649  N   CYS A  43      -4.449  -2.747  10.562  1.00 98.13           N  
ATOM    650  H   CYS A  43      -4.147  -3.498  11.167  1.00 98.13           H  
ATOM    651  CA  CYS A  43      -4.898  -1.521  11.195  1.00 98.13           C  
ATOM    652  HA  CYS A  43      -5.636  -1.065  10.535  1.00 98.13           H  
ATOM    653  C   CYS A  43      -3.745  -0.541  11.419  1.00 98.13           C  
ATOM    654  CB  CYS A  43      -5.595  -1.847  12.515  1.00 98.13           C  
ATOM    655  HB2 CYS A  43      -4.883  -2.354  13.165  1.00 98.13           H  
ATOM    656  HB3 CYS A  43      -5.887  -0.914  12.996  1.00 98.13           H  
ATOM    657  O   CYS A  43      -2.700  -0.927  11.943  1.00 98.13           O  
ATOM    658  SG  CYS A  43      -7.062  -2.892  12.355  1.00 98.13           S  
ATOM    659  N   ASP A  44      -3.962   0.733  11.094  1.00 98.29           N  
ATOM    660  H   ASP A  44      -4.860   0.956  10.689  1.00 98.29           H  
ATOM    661  CA  ASP A  44      -3.152   1.848  11.587  1.00 98.29           C  
ATOM    662  HA  ASP A  44      -2.127   1.513  11.746  1.00 98.29           H  
ATOM    663  C   ASP A  44      -3.731   2.353  12.909  1.00 98.29           C  
ATOM    664  CB  ASP A  44      -3.130   2.987  10.571  1.00 98.29           C  
ATOM    665  HB2 ASP A  44      -2.942   2.590   9.574  1.00 98.29           H  
ATOM    666  HB3 ASP A  44      -4.104   3.477  10.578  1.00 98.29           H  
ATOM    667  O   ASP A  44      -4.870   2.830  12.964  1.00 98.29           O  
ATOM    668  CG  ASP A  44      -2.108   4.068  10.892  1.00 98.29           C  
ATOM    669  OD1 ASP A  44      -1.770   4.304  12.075  1.00 98.29           O  
ATOM    670  OD2 ASP A  44      -1.629   4.660   9.904  1.00 98.29           O  
ATOM    671  N   THR A  45      -2.950   2.248  13.978  1.00 97.50           N  
ATOM    672  H   THR A  45      -2.010   1.896  13.861  1.00 97.50           H  
ATOM    673  CA  THR A  45      -3.393   2.568  15.342  1.00 97.50           C  
ATOM    674  HA  THR A  45      -4.482   2.552  15.385  1.00 97.50           H  
ATOM    675  C   THR A  45      -2.956   3.958  15.809  1.00 97.50           C  
ATOM    676  CB  THR A  45      -2.888   1.509  16.328  1.00 97.50           C  
ATOM    677  HB  THR A  45      -3.289   1.713  17.321  1.00 97.50           H  
ATOM    678  O   THR A  45      -3.336   4.360  16.907  1.00 97.50           O  
ATOM    679  CG2 THR A  45      -3.280   0.085  15.921  1.00 97.50           C  
ATOM    680 HG21 THR A  45      -2.787  -0.200  14.991  1.00 97.50           H  
ATOM    681 HG22 THR A  45      -4.361   0.029  15.790  1.00 97.50           H  
ATOM    682 HG23 THR A  45      -2.987  -0.612  16.706  1.00 97.50           H  
ATOM    683  OG1 THR A  45      -1.488   1.622  16.361  1.00 97.50           O  
ATOM    684  HG1 THR A  45      -1.068   0.775  16.531  1.00 97.50           H  
ATOM    685  N   LYS A  46      -2.169   4.702  15.013  1.00 97.20           N  
ATOM    686  H   LYS A  46      -1.944   4.339  14.097  1.00 97.20           H  
ATOM    687  CA  LYS A  46      -1.524   5.954  15.458  1.00 97.20           C  
ATOM    688  HA  LYS A  46      -1.905   6.233  16.440  1.00 97.20           H  
ATOM    689  C   LYS A  46      -1.824   7.151  14.571  1.00 97.20           C  
ATOM    690  CB  LYS A  46       0.001   5.766  15.562  1.00 97.20           C  
ATOM    691  HB2 LYS A  46       0.399   5.548  14.571  1.00 97.20           H  
ATOM    692  HB3 LYS A  46       0.450   6.700  15.901  1.00 97.20           H  
ATOM    693  O   LYS A  46      -2.083   8.235  15.093  1.00 97.20           O  
ATOM    694  CG  LYS A  46       0.451   4.646  16.507  1.00 97.20           C  
ATOM    695  HG2 LYS A  46       1.538   4.592  16.462  1.00 97.20           H  
ATOM    696  HG3 LYS A  46       0.043   3.702  16.144  1.00 97.20           H  
ATOM    697  CD  LYS A  46       0.051   4.829  17.974  1.00 97.20           C  
ATOM    698  HD2 LYS A  46      -1.029   4.959  18.052  1.00 97.20           H  
ATOM    699  HD3 LYS A  46       0.558   5.701  18.386  1.00 97.20           H  
ATOM    700  CE  LYS A  46       0.458   3.564  18.733  1.00 97.20           C  
ATOM    701  HE2 LYS A  46       1.536   3.420  18.661  1.00 97.20           H  
ATOM    702  HE3 LYS A  46      -0.015   2.716  18.238  1.00 97.20           H  
ATOM    703  NZ  LYS A  46       0.022   3.603  20.148  1.00 97.20           N  
ATOM    704  HZ1 LYS A  46      -0.003   2.657  20.501  1.00 97.20           H  
ATOM    705  HZ2 LYS A  46      -0.925   3.946  20.216  1.00 97.20           H  
ATOM    706  HZ3 LYS A  46       0.648   4.152  20.720  1.00 97.20           H  
ATOM    707  N   THR A  47      -1.785   6.985  13.250  1.00 97.27           N  
ATOM    708  H   THR A  47      -1.602   6.068  12.868  1.00 97.27           H  
ATOM    709  CA  THR A  47      -1.925   8.111  12.321  1.00 97.27           C  
ATOM    710  HA  THR A  47      -1.140   8.838  12.529  1.00 97.27           H  
ATOM    711  C   THR A  47      -3.281   8.788  12.499  1.00 97.27           C  
ATOM    712  CB  THR A  47      -1.759   7.642  10.875  1.00 97.27           C  
ATOM    713  HB  THR A  47      -2.447   6.818  10.685  1.00 97.27           H  
ATOM    714  O   THR A  47      -4.313   8.126  12.427  1.00 97.27           O  
ATOM    715  CG2 THR A  47      -2.034   8.737   9.855  1.00 97.27           C  
ATOM    716 HG21 THR A  47      -1.307   9.544   9.957  1.00 97.27           H  
ATOM    717 HG22 THR A  47      -1.972   8.293   8.862  1.00 97.27           H  
ATOM    718 HG23 THR A  47      -3.044   9.130   9.968  1.00 97.27           H  
ATOM    719  OG1 THR A  47      -0.424   7.245  10.654  1.00 97.27           O  
ATOM    720  HG1 THR A  47      -0.275   7.290   9.707  1.00 97.27           H  
ATOM    721  N   ASP A  48      -3.287  10.110  12.697  1.00 96.29           N  
ATOM    722  H   ASP A  48      -2.401  10.592  12.757  1.00 96.29           H  
ATOM    723  CA  ASP A  48      -4.512  10.915  12.848  1.00 96.29           C  
ATOM    724  HA  ASP A  48      -4.212  11.895  13.219  1.00 96.29           H  
ATOM    725  C   ASP A  48      -5.484  10.350  13.909  1.00 96.29           C  
ATOM    726  CB  ASP A  48      -5.154  11.145  11.466  1.00 96.29           C  
ATOM    727  HB2 ASP A  48      -5.509  10.196  11.065  1.00 96.29           H  
ATOM    728  HB3 ASP A  48      -4.401  11.538  10.783  1.00 96.29           H  
ATOM    729  O   ASP A  48      -6.684  10.231  13.685  1.00 96.29           O  
ATOM    730  CG  ASP A  48      -6.314  12.144  11.538  1.00 96.29           C  
ATOM    731  OD1 ASP A  48      -6.073  13.232  12.103  1.00 96.29           O  
ATOM    732  OD2 ASP A  48      -7.410  11.810  11.025  1.00 96.29           O  
ATOM    733  N   GLY A  49      -4.960   9.898  15.054  1.00 95.04           N  
ATOM    734  H   GLY A  49      -3.957   9.920  15.165  1.00 95.04           H  
ATOM    735  CA  GLY A  49      -5.764   9.277  16.118  1.00 95.04           C  
ATOM    736  HA2 GLY A  49      -5.229   9.372  17.063  1.00 95.04           H  
ATOM    737  HA3 GLY A  49      -6.713   9.805  16.211  1.00 95.04           H  
ATOM    738  C   GLY A  49      -6.073   7.789  15.907  1.00 95.04           C  
ATOM    739  O   GLY A  49      -6.744   7.185  16.739  1.00 95.04           O  
ATOM    740  N   GLY A  50      -5.563   7.183  14.832  1.00 96.51           N  
ATOM    741  H   GLY A  50      -5.083   7.753  14.151  1.00 96.51           H  
ATOM    742  CA  GLY A  50      -5.669   5.753  14.566  1.00 96.51           C  
ATOM    743  HA2 GLY A  50      -5.415   5.213  15.479  1.00 96.51           H  
ATOM    744  HA3 GLY A  50      -4.949   5.476  13.795  1.00 96.51           H  
ATOM    745  C   GLY A  50      -7.059   5.298  14.123  1.00 96.51           C  
ATOM    746  O   GLY A  50      -7.929   6.088  13.747  1.00 96.51           O  
ATOM    747  N   GLY A  51      -7.256   3.982  14.140  1.00 96.50           N  
ATOM    748  H   GLY A  51      -6.470   3.390  14.366  1.00 96.50           H  
ATOM    749  CA  GLY A  51      -8.520   3.349  13.783  1.00 96.50           C  
ATOM    750  HA2 GLY A  51      -9.348   3.953  14.154  1.00 96.50           H  
ATOM    751  HA3 GLY A  51      -8.547   2.375  14.273  1.00 96.50           H  
ATOM    752  C   GLY A  51      -8.721   3.122  12.287  1.00 96.50           C  
ATOM    753  O   GLY A  51      -9.850   2.874  11.864  1.00 96.50           O  
ATOM    754  N   TRP A  52      -7.657   3.197  11.486  1.00 98.21           N  
ATOM    755  H   TRP A  52      -6.747   3.346  11.898  1.00 98.21           H  
ATOM    756  CA  TRP A  52      -7.749   3.023  10.038  1.00 98.21           C  
ATOM    757  HA  TRP A  52      -8.742   3.333   9.710  1.00 98.21           H  
ATOM    758  C   TRP A  52      -7.537   1.575   9.619  1.00 98.21           C  
ATOM    759  CB  TRP A  52      -6.738   3.898   9.305  1.00 98.21           C  
ATOM    760  HB2 TRP A  52      -6.984   3.826   8.246  1.00 98.21           H  
ATOM    761  HB3 TRP A  52      -5.739   3.476   9.414  1.00 98.21           H  
ATOM    762  O   TRP A  52      -6.627   0.922  10.114  1.00 98.21           O  
ATOM    763  CG  TRP A  52      -6.735   5.347   9.650  1.00 98.21           C  
ATOM    764  CD1 TRP A  52      -6.057   5.962  10.646  1.00 98.21           C  
ATOM    765  HD1 TRP A  52      -5.396   5.478  11.349  1.00 98.21           H  
ATOM    766  CD2 TRP A  52      -7.482   6.389   8.970  1.00 98.21           C  
ATOM    767  CE2 TRP A  52      -7.253   7.625   9.633  1.00 98.21           C  
ATOM    768  CE3 TRP A  52      -8.328   6.394   7.843  1.00 98.21           C  
ATOM    769  HE3 TRP A  52      -8.499   5.471   7.308  1.00 98.21           H  
ATOM    770  NE1 TRP A  52      -6.369   7.309  10.644  1.00 98.21           N  
ATOM    771  HE1 TRP A  52      -5.981   7.957  11.314  1.00 98.21           H  
ATOM    772  CH2 TRP A  52      -8.731   8.779   8.101  1.00 98.21           C  
ATOM    773  HH2 TRP A  52      -9.219   9.687   7.779  1.00 98.21           H  
ATOM    774  CZ2 TRP A  52      -7.864   8.810   9.206  1.00 98.21           C  
ATOM    775  HZ2 TRP A  52      -7.683   9.738   9.729  1.00 98.21           H  
ATOM    776  CZ3 TRP A  52      -8.952   7.574   7.411  1.00 98.21           C  
ATOM    777  HZ3 TRP A  52      -9.604   7.560   6.550  1.00 98.21           H  
ATOM    778  N   ILE A  53      -8.307   1.116   8.639  1.00 98.22           N  
ATOM    779  H   ILE A  53      -9.031   1.730   8.294  1.00 98.22           H  
ATOM    780  CA  ILE A  53      -8.065  -0.103   7.865  1.00 98.22           C  
ATOM    781  HA  ILE A  53      -7.539  -0.839   8.473  1.00 98.22           H  
ATOM    782  C   ILE A  53      -7.192   0.278   6.670  1.00 98.22           C  
ATOM    783  CB  ILE A  53      -9.410  -0.706   7.395  1.00 98.22           C  
ATOM    784  HB  ILE A  53      -9.948   0.062   6.840  1.00 98.22           H  
ATOM    785  O   ILE A  53      -7.634   1.030   5.802  1.00 98.22           O  
ATOM    786  CG1 ILE A  53     -10.289  -1.136   8.590  1.00 98.22           C  
ATOM    787 HG12 ILE A  53     -10.285  -0.361   9.355  1.00 98.22           H  
ATOM    788 HG13 ILE A  53      -9.881  -2.051   9.020  1.00 98.22           H  
ATOM    789  CG2 ILE A  53      -9.166  -1.896   6.449  1.00 98.22           C  
ATOM    790 HG21 ILE A  53      -8.672  -1.570   5.534  1.00 98.22           H  
ATOM    791 HG22 ILE A  53     -10.108  -2.360   6.157  1.00 98.22           H  
ATOM    792 HG23 ILE A  53      -8.539  -2.639   6.942  1.00 98.22           H  
ATOM    793  CD1 ILE A  53     -11.754  -1.391   8.221  1.00 98.22           C  
ATOM    794 HD11 ILE A  53     -11.840  -2.254   7.561  1.00 98.22           H  
ATOM    795 HD12 ILE A  53     -12.171  -0.514   7.726  1.00 98.22           H  
ATOM    796 HD13 ILE A  53     -12.324  -1.594   9.128  1.00 98.22           H  
ATOM    797  N   ILE A  54      -5.965  -0.228   6.599  1.00 98.76           N  
ATOM    798  H   ILE A  54      -5.662  -0.873   7.314  1.00 98.76           H  
ATOM    799  CA  ILE A  54      -5.096  -0.041   5.433  1.00 98.76           C  
ATOM    800  HA  ILE A  54      -5.231   0.966   5.039  1.00 98.76           H  
ATOM    801  C   ILE A  54      -5.527  -1.036   4.361  1.00 98.76           C  
ATOM    802  CB  ILE A  54      -3.611  -0.207   5.806  1.00 98.76           C  
ATOM    803  HB  ILE A  54      -3.459  -1.223   6.171  1.00 98.76           H  
ATOM    804  O   ILE A  54      -5.576  -2.237   4.622  1.00 98.76           O  
ATOM    805  CG1 ILE A  54      -3.225   0.778   6.931  1.00 98.76           C  
ATOM    806 HG12 ILE A  54      -3.285   1.803   6.566  1.00 98.76           H  
ATOM    807 HG13 ILE A  54      -3.912   0.675   7.771  1.00 98.76           H  
ATOM    808  CG2 ILE A  54      -2.722   0.019   4.566  1.00 98.76           C  
ATOM    809 HG21 ILE A  54      -2.976  -0.683   3.772  1.00 98.76           H  
ATOM    810 HG22 ILE A  54      -1.673  -0.142   4.812  1.00 98.76           H  
ATOM    811 HG23 ILE A  54      -2.847   1.034   4.188  1.00 98.76           H  
ATOM    812  CD1 ILE A  54      -1.825   0.529   7.481  1.00 98.76           C  
ATOM    813 HD11 ILE A  54      -1.732  -0.514   7.784  1.00 98.76           H  
ATOM    814 HD12 ILE A  54      -1.678   1.173   8.348  1.00 98.76           H  
ATOM    815 HD13 ILE A  54      -1.066   0.766   6.736  1.00 98.76           H  
ATOM    816  N   PHE A  55      -5.820  -0.545   3.157  1.00 98.73           N  
ATOM    817  H   PHE A  55      -5.751   0.452   3.006  1.00 98.73           H  
ATOM    818  CA  PHE A  55      -6.222  -1.393   2.034  1.00 98.73           C  
ATOM    819  HA  PHE A  55      -6.299  -2.420   2.391  1.00 98.73           H  
ATOM    820  C   PHE A  55      -5.207  -1.422   0.889  1.00 98.73           C  
ATOM    821  CB  PHE A  55      -7.613  -0.995   1.545  1.00 98.73           C  
ATOM    822  HB2 PHE A  55      -7.992  -1.786   0.898  1.00 98.73           H  
ATOM    823  HB3 PHE A  55      -8.289  -0.931   2.397  1.00 98.73           H  
ATOM    824  O   PHE A  55      -5.274  -2.303   0.040  1.00 98.73           O  
ATOM    825  CG  PHE A  55      -7.655   0.296   0.761  1.00 98.73           C  
ATOM    826  CD1 PHE A  55      -8.030   1.483   1.406  1.00 98.73           C  
ATOM    827  HD1 PHE A  55      -8.252   1.476   2.463  1.00 98.73           H  
ATOM    828  CD2 PHE A  55      -7.348   0.306  -0.615  1.00 98.73           C  
ATOM    829  HD2 PHE A  55      -7.057  -0.606  -1.115  1.00 98.73           H  
ATOM    830  CE1 PHE A  55      -8.148   2.668   0.667  1.00 98.73           C  
ATOM    831  HE1 PHE A  55      -8.459   3.574   1.166  1.00 98.73           H  
ATOM    832  CE2 PHE A  55      -7.464   1.494  -1.353  1.00 98.73           C  
ATOM    833  HE2 PHE A  55      -7.257   1.495  -2.413  1.00 98.73           H  
ATOM    834  CZ  PHE A  55      -7.898   2.667  -0.716  1.00 98.73           C  
ATOM    835  HZ  PHE A  55      -8.045   3.570  -1.290  1.00 98.73           H  
ATOM    836  N   GLN A  56      -4.267  -0.482   0.855  1.00 98.79           N  
ATOM    837  H   GLN A  56      -4.283   0.245   1.556  1.00 98.79           H  
ATOM    838  CA  GLN A  56      -3.138  -0.499  -0.067  1.00 98.79           C  
ATOM    839  HA  GLN A  56      -2.984  -1.517  -0.425  1.00 98.79           H  
ATOM    840  C   GLN A  56      -1.896  -0.057   0.691  1.00 98.79           C  
ATOM    841  CB  GLN A  56      -3.437   0.410  -1.268  1.00 98.79           C  
ATOM    842  HB2 GLN A  56      -4.413   0.127  -1.664  1.00 98.79           H  
ATOM    843  HB3 GLN A  56      -3.493   1.450  -0.947  1.00 98.79           H  
ATOM    844  O   GLN A  56      -1.956   0.925   1.435  1.00 98.79           O  
ATOM    845  CG  GLN A  56      -2.422   0.279  -2.411  1.00 98.79           C  
ATOM    846  HG2 GLN A  56      -2.962   0.453  -3.341  1.00 98.79           H  
ATOM    847  HG3 GLN A  56      -2.036  -0.740  -2.441  1.00 98.79           H  
ATOM    848  CD  GLN A  56      -1.241   1.251  -2.385  1.00 98.79           C  
ATOM    849  NE2 GLN A  56      -0.612   1.427  -3.524  1.00 98.79           N  
ATOM    850 HE21 GLN A  56      -0.979   0.999  -4.362  1.00 98.79           H  
ATOM    851 HE22 GLN A  56       0.138   2.102  -3.569  1.00 98.79           H  
ATOM    852  OE1 GLN A  56      -0.866   1.860  -1.393  1.00 98.79           O  
ATOM    853  N   ARG A  57      -0.789  -0.780   0.515  1.00 98.82           N  
ATOM    854  H   ARG A  57      -0.850  -1.623  -0.037  1.00 98.82           H  
ATOM    855  CA  ARG A  57       0.485  -0.460   1.159  1.00 98.82           C  
ATOM    856  HA  ARG A  57       0.509   0.607   1.384  1.00 98.82           H  
ATOM    857  C   ARG A  57       1.659  -0.775   0.242  1.00 98.82           C  
ATOM    858  CB  ARG A  57       0.562  -1.238   2.478  1.00 98.82           C  
ATOM    859  HB2 ARG A  57       0.543  -2.306   2.265  1.00 98.82           H  
ATOM    860  HB3 ARG A  57      -0.308  -0.990   3.087  1.00 98.82           H  
ATOM    861  O   ARG A  57       1.777  -1.903  -0.233  1.00 98.82           O  
ATOM    862  CG  ARG A  57       1.830  -0.904   3.261  1.00 98.82           C  
ATOM    863  HG2 ARG A  57       2.691  -1.219   2.671  1.00 98.82           H  
ATOM    864  HG3 ARG A  57       1.887   0.169   3.445  1.00 98.82           H  
ATOM    865  CD  ARG A  57       1.842  -1.658   4.591  1.00 98.82           C  
ATOM    866  HD2 ARG A  57       1.784  -2.728   4.391  1.00 98.82           H  
ATOM    867  HD3 ARG A  57       0.953  -1.375   5.154  1.00 98.82           H  
ATOM    868  NE  ARG A  57       3.084  -1.376   5.335  1.00 98.82           N  
ATOM    869  HE  ARG A  57       3.934  -1.675   4.879  1.00 98.82           H  
ATOM    870  NH1 ARG A  57       2.115  -0.435   7.154  1.00 98.82           N  
ATOM    871 HH11 ARG A  57       1.312  -1.000   6.916  1.00 98.82           H  
ATOM    872 HH12 ARG A  57       1.925   0.556   7.128  1.00 98.82           H  
ATOM    873  NH2 ARG A  57       4.289  -0.252   6.940  1.00 98.82           N  
ATOM    874 HH21 ARG A  57       4.256   0.228   7.828  1.00 98.82           H  
ATOM    875 HH22 ARG A  57       5.162  -0.475   6.482  1.00 98.82           H  
ATOM    876  CZ  ARG A  57       3.167  -0.699   6.460  1.00 98.82           C  
ATOM    877  N   ARG A  58       2.539   0.208   0.040  1.00 98.49           N  
ATOM    878  H   ARG A  58       2.324   1.103   0.457  1.00 98.49           H  
ATOM    879  CA  ARG A  58       3.796   0.103  -0.717  1.00 98.49           C  
ATOM    880  HA  ARG A  58       3.994  -0.938  -0.971  1.00 98.49           H  
ATOM    881  C   ARG A  58       4.940   0.610   0.152  1.00 98.49           C  
ATOM    882  CB  ARG A  58       3.719   0.923  -2.017  1.00 98.49           C  
ATOM    883  HB2 ARG A  58       4.571   0.650  -2.640  1.00 98.49           H  
ATOM    884  HB3 ARG A  58       3.794   1.984  -1.778  1.00 98.49           H  
ATOM    885  O   ARG A  58       4.881   1.757   0.598  1.00 98.49           O  
ATOM    886  CG  ARG A  58       2.465   0.735  -2.863  1.00 98.49           C  
ATOM    887  HG2 ARG A  58       2.508   1.422  -3.709  1.00 98.49           H  
ATOM    888  HG3 ARG A  58       1.598   0.998  -2.257  1.00 98.49           H  
ATOM    889  CD  ARG A  58       2.280  -0.686  -3.383  1.00 98.49           C  
ATOM    890  HD2 ARG A  58       2.124  -1.360  -2.540  1.00 98.49           H  
ATOM    891  HD3 ARG A  58       1.378  -0.704  -3.995  1.00 98.49           H  
ATOM    892  NE  ARG A  58       3.422  -1.179  -4.170  1.00 98.49           N  
ATOM    893  HE  ARG A  58       4.019  -1.860  -3.725  1.00 98.49           H  
ATOM    894  NH1 ARG A  58       2.979  -0.053  -6.139  1.00 98.49           N  
ATOM    895 HH11 ARG A  58       2.309   0.540  -5.672  1.00 98.49           H  
ATOM    896 HH12 ARG A  58       3.216   0.117  -7.106  1.00 98.49           H  
ATOM    897  NH2 ARG A  58       4.548  -1.626  -6.081  1.00 98.49           N  
ATOM    898 HH21 ARG A  58       4.996  -2.403  -5.616  1.00 98.49           H  
ATOM    899 HH22 ARG A  58       4.662  -1.470  -7.072  1.00 98.49           H  
ATOM    900  CZ  ARG A  58       3.638  -0.948  -5.450  1.00 98.49           C  
ATOM    901  N   ILE A  59       5.964  -0.206   0.394  1.00 97.85           N  
ATOM    902  H   ILE A  59       6.004  -1.063  -0.140  1.00 97.85           H  
ATOM    903  CA  ILE A  59       7.073   0.127   1.308  1.00 97.85           C  
ATOM    904  HA  ILE A  59       7.154   1.212   1.368  1.00 97.85           H  
ATOM    905  C   ILE A  59       8.457  -0.361   0.863  1.00 97.85           C  
ATOM    906  CB  ILE A  59       6.798  -0.383   2.742  1.00 97.85           C  
ATOM    907  HB  ILE A  59       7.601  -0.000   3.372  1.00 97.85           H  
ATOM    908  O   ILE A  59       9.449   0.161   1.370  1.00 97.85           O  
ATOM    909  CG1 ILE A  59       6.816  -1.923   2.842  1.00 97.85           C  
ATOM    910 HG12 ILE A  59       7.759  -2.294   2.439  1.00 97.85           H  
ATOM    911 HG13 ILE A  59       6.005  -2.349   2.250  1.00 97.85           H  
ATOM    912  CG2 ILE A  59       5.483   0.169   3.308  1.00 97.85           C  
ATOM    913 HG21 ILE A  59       4.649  -0.394   2.891  1.00 97.85           H  
ATOM    914 HG22 ILE A  59       5.359   1.215   3.025  1.00 97.85           H  
ATOM    915 HG23 ILE A  59       5.480   0.095   4.396  1.00 97.85           H  
ATOM    916  CD1 ILE A  59       6.727  -2.441   4.279  1.00 97.85           C  
ATOM    917 HD11 ILE A  59       5.720  -2.307   4.675  1.00 97.85           H  
ATOM    918 HD12 ILE A  59       6.980  -3.501   4.287  1.00 97.85           H  
ATOM    919 HD13 ILE A  59       7.443  -1.915   4.910  1.00 97.85           H  
ATOM    920  N   ASN A  60       8.556  -1.357  -0.022  1.00 96.82           N  
ATOM    921  H   ASN A  60       7.724  -1.694  -0.485  1.00 96.82           H  
ATOM    922  CA  ASN A  60       9.841  -1.996  -0.337  1.00 96.82           C  
ATOM    923  HA  ASN A  60      10.626  -1.244  -0.257  1.00 96.82           H  
ATOM    924  C   ASN A  60       9.973  -2.539  -1.770  1.00 96.82           C  
ATOM    925  CB  ASN A  60      10.135  -3.081   0.722  1.00 96.82           C  
ATOM    926  HB2 ASN A  60      10.236  -2.598   1.694  1.00 96.82           H  
ATOM    927  HB3 ASN A  60      11.086  -3.561   0.489  1.00 96.82           H  
ATOM    928  O   ASN A  60      11.095  -2.815  -2.186  1.00 96.82           O  
ATOM    929  CG  ASN A  60       9.077  -4.167   0.820  1.00 96.82           C  
ATOM    930  ND2 ASN A  60       8.920  -4.756   1.983  1.00 96.82           N  
ATOM    931 HD21 ASN A  60       9.492  -4.508   2.778  1.00 96.82           H  
ATOM    932 HD22 ASN A  60       8.158  -5.410   2.089  1.00 96.82           H  
ATOM    933  OD1 ASN A  60       8.383  -4.484  -0.128  1.00 96.82           O  
ATOM    934  N   GLY A  61       8.887  -2.643  -2.538  1.00 96.96           N  
ATOM    935  H   GLY A  61       7.983  -2.406  -2.155  1.00 96.96           H  
ATOM    936  CA  GLY A  61       8.902  -3.138  -3.914  1.00 96.96           C  
ATOM    937  HA2 GLY A  61       7.991  -2.797  -4.407  1.00 96.96           H  
ATOM    938  HA3 GLY A  61       9.769  -2.734  -4.436  1.00 96.96           H  
ATOM    939  C   GLY A  61       8.960  -4.653  -4.067  1.00 96.96           C  
ATOM    940  O   GLY A  61       9.209  -5.126  -5.175  1.00 96.96           O  
ATOM    941  N   ASN A  62       8.736  -5.415  -2.996  1.00 97.66           N  
ATOM    942  H   ASN A  62       8.488  -4.961  -2.129  1.00 97.66           H  
ATOM    943  CA  ASN A  62       8.778  -6.877  -3.033  1.00 97.66           C  
ATOM    944  HA  ASN A  62       9.617  -7.190  -3.654  1.00 97.66           H  
ATOM    945  C   ASN A  62       7.524  -7.502  -3.661  1.00 97.66           C  
ATOM    946  CB  ASN A  62       9.003  -7.400  -1.609  1.00 97.66           C  
ATOM    947  HB2 ASN A  62       8.266  -6.951  -0.943  1.00 97.66           H  
ATOM    948  HB3 ASN A  62       8.861  -8.480  -1.597  1.00 97.66           H  
ATOM    949  O   ASN A  62       7.530  -8.689  -3.988  1.00 97.66           O  
ATOM    950  CG  ASN A  62      10.399  -7.127  -1.084  1.00 97.66           C  
ATOM    951  ND2 ASN A  62      10.572  -7.138   0.216  1.00 97.66           N  
ATOM    952 HD21 ASN A  62      11.518  -6.994   0.538  1.00 97.66           H  
ATOM    953 HD22 ASN A  62       9.778  -7.251   0.831  1.00 97.66           H  
ATOM    954  OD1 ASN A  62      11.361  -6.941  -1.808  1.00 97.66           O  
ATOM    955  N   VAL A  63       6.450  -6.729  -3.847  1.00 98.15           N  
ATOM    956  H   VAL A  63       6.474  -5.777  -3.511  1.00 98.15           H  
ATOM    957  CA  VAL A  63       5.215  -7.205  -4.475  1.00 98.15           C  
ATOM    958  HA  VAL A  63       5.322  -8.264  -4.710  1.00 98.15           H  
ATOM    959  C   VAL A  63       4.981  -6.471  -5.792  1.00 98.15           C  
ATOM    960  CB  VAL A  63       4.033  -7.098  -3.494  1.00 98.15           C  
ATOM    961  HB  VAL A  63       3.920  -6.063  -3.172  1.00 98.15           H  
ATOM    962  O   VAL A  63       4.904  -5.242  -5.849  1.00 98.15           O  
ATOM    963  CG1 VAL A  63       2.712  -7.558  -4.125  1.00 98.15           C  
ATOM    964 HG11 VAL A  63       2.442  -6.905  -4.955  1.00 98.15           H  
ATOM    965 HG12 VAL A  63       1.918  -7.492  -3.381  1.00 98.15           H  
ATOM    966 HG13 VAL A  63       2.794  -8.589  -4.469  1.00 98.15           H  
ATOM    967  CG2 VAL A  63       4.288  -7.989  -2.269  1.00 98.15           C  
ATOM    968 HG21 VAL A  63       5.159  -7.634  -1.717  1.00 98.15           H  
ATOM    969 HG22 VAL A  63       3.429  -7.961  -1.598  1.00 98.15           H  
ATOM    970 HG23 VAL A  63       4.463  -9.020  -2.575  1.00 98.15           H  
ATOM    971  N   SER A  64       4.820  -7.237  -6.877  1.00 97.60           N  
ATOM    972  H   SER A  64       4.976  -8.231  -6.789  1.00 97.60           H  
ATOM    973  CA  SER A  64       4.345  -6.685  -8.151  1.00 97.60           C  
ATOM    974  HA  SER A  64       4.944  -5.806  -8.390  1.00 97.60           H  
ATOM    975  C   SER A  64       2.880  -6.266  -8.029  1.00 97.60           C  
ATOM    976  CB  SER A  64       4.502  -7.678  -9.305  1.00 97.60           C  
ATOM    977  HB2 SER A  64       5.555  -7.926  -9.437  1.00 97.60           H  
ATOM    978  HB3 SER A  64       3.941  -8.587  -9.087  1.00 97.60           H  
ATOM    979  O   SER A  64       2.043  -7.072  -7.617  1.00 97.60           O  
ATOM    980  OG  SER A  64       3.997  -7.082 -10.486  1.00 97.60           O  
ATOM    981  HG  SER A  64       3.932  -7.747 -11.176  1.00 97.60           H  
ATOM    982  N   PHE A  65       2.580  -5.029  -8.429  1.00 98.28           N  
ATOM    983  H   PHE A  65       3.340  -4.440  -8.737  1.00 98.28           H  
ATOM    984  CA  PHE A  65       1.221  -4.484  -8.530  1.00 98.28           C  
ATOM    985  HA  PHE A  65       0.537  -5.116  -7.963  1.00 98.28           H  
ATOM    986  C   PHE A  65       0.686  -4.508  -9.972  1.00 98.28           C  
ATOM    987  CB  PHE A  65       1.172  -3.081  -7.899  1.00 98.28           C  
ATOM    988  HB2 PHE A  65       0.347  -2.531  -8.351  1.00 98.28           H  
ATOM    989  HB3 PHE A  65       2.086  -2.536  -8.134  1.00 98.28           H  
ATOM    990  O   PHE A  65      -0.468  -4.165 -10.206  1.00 98.28           O  
ATOM    991  CG  PHE A  65       0.956  -3.086  -6.395  1.00 98.28           C  
ATOM    992  CD1 PHE A  65      -0.195  -2.491  -5.848  1.00 98.28           C  
ATOM    993  HD1 PHE A  65      -0.918  -2.015  -6.494  1.00 98.28           H  
ATOM    994  CD2 PHE A  65       1.868  -3.730  -5.539  1.00 98.28           C  
ATOM    995  HD2 PHE A  65       2.756  -4.193  -5.943  1.00 98.28           H  
ATOM    996  CE1 PHE A  65      -0.437  -2.555  -4.466  1.00 98.28           C  
ATOM    997  HE1 PHE A  65      -1.340  -2.124  -4.057  1.00 98.28           H  
ATOM    998  CE2 PHE A  65       1.627  -3.801  -4.158  1.00 98.28           C  
ATOM    999  HE2 PHE A  65       2.324  -4.313  -3.512  1.00 98.28           H  
ATOM   1000  CZ  PHE A  65       0.470  -3.216  -3.620  1.00 98.28           C  
ATOM   1001  HZ  PHE A  65       0.284  -3.273  -2.558  1.00 98.28           H  
ATOM   1002  N   TYR A  66       1.472  -4.976 -10.948  1.00 97.88           N  
ATOM   1003  H   TYR A  66       2.402  -5.301 -10.725  1.00 97.88           H  
ATOM   1004  CA  TYR A  66       0.959  -5.228 -12.293  1.00 97.88           C  
ATOM   1005  HA  TYR A  66       0.258  -4.430 -12.535  1.00 97.88           H  
ATOM   1006  C   TYR A  66       0.188  -6.556 -12.312  1.00 97.88           C  
ATOM   1007  CB  TYR A  66       2.093  -5.172 -13.324  1.00 97.88           C  
ATOM   1008  HB2 TYR A  66       2.817  -5.955 -13.098  1.00 97.88           H  
ATOM   1009  HB3 TYR A  66       2.604  -4.214 -13.231  1.00 97.88           H  
ATOM   1010  O   TYR A  66       0.762  -7.620 -12.552  1.00 97.88           O  
ATOM   1011  CG  TYR A  66       1.616  -5.316 -14.759  1.00 97.88           C  
ATOM   1012  CD1 TYR A  66       2.263  -6.205 -15.637  1.00 97.88           C  
ATOM   1013  HD1 TYR A  66       3.085  -6.808 -15.278  1.00 97.88           H  
ATOM   1014  CD2 TYR A  66       0.527  -4.553 -15.224  1.00 97.88           C  
ATOM   1015  HD2 TYR A  66       0.017  -3.870 -14.561  1.00 97.88           H  
ATOM   1016  CE1 TYR A  66       1.821  -6.337 -16.968  1.00 97.88           C  
ATOM   1017  HE1 TYR A  66       2.304  -7.044 -17.626  1.00 97.88           H  
ATOM   1018  CE2 TYR A  66       0.114  -4.644 -16.562  1.00 97.88           C  
ATOM   1019  HE2 TYR A  66      -0.680  -4.009 -16.927  1.00 97.88           H  
ATOM   1020  OH  TYR A  66       0.316  -5.672 -18.717  1.00 97.88           O  
ATOM   1021  HH  TYR A  66       0.743  -6.421 -19.139  1.00 97.88           H  
ATOM   1022  CZ  TYR A  66       0.742  -5.553 -17.433  1.00 97.88           C  
ATOM   1023  N   ARG A  67      -1.102  -6.485 -11.967  1.00 98.31           N  
ATOM   1024  H   ARG A  67      -1.463  -5.569 -11.740  1.00 98.31           H  
ATOM   1025  CA  ARG A  67      -1.986  -7.629 -11.691  1.00 98.31           C  
ATOM   1026  HA  ARG A  67      -1.502  -8.554 -12.005  1.00 98.31           H  
ATOM   1027  C   ARG A  67      -3.306  -7.555 -12.466  1.00 98.31           C  
ATOM   1028  CB  ARG A  67      -2.257  -7.710 -10.181  1.00 98.31           C  
ATOM   1029  HB2 ARG A  67      -2.771  -6.805  -9.859  1.00 98.31           H  
ATOM   1030  HB3 ARG A  67      -2.925  -8.551  -9.997  1.00 98.31           H  
ATOM   1031  O   ARG A  67      -3.694  -6.479 -12.928  1.00 98.31           O  
ATOM   1032  CG  ARG A  67      -1.023  -7.899  -9.295  1.00 98.31           C  
ATOM   1033  HG2 ARG A  67      -0.325  -7.075  -9.444  1.00 98.31           H  
ATOM   1034  HG3 ARG A  67      -1.349  -7.882  -8.255  1.00 98.31           H  
ATOM   1035  CD  ARG A  67      -0.313  -9.227  -9.555  1.00 98.31           C  
ATOM   1036  HD2 ARG A  67       0.040  -9.263 -10.585  1.00 98.31           H  
ATOM   1037  HD3 ARG A  67      -1.025 -10.037  -9.393  1.00 98.31           H  
ATOM   1038  NE  ARG A  67       0.825  -9.369  -8.639  1.00 98.31           N  
ATOM   1039  HE  ARG A  67       1.090  -8.537  -8.131  1.00 98.31           H  
ATOM   1040  NH1 ARG A  67       1.243 -11.584  -9.016  1.00 98.31           N  
ATOM   1041 HH11 ARG A  67       1.685 -12.453  -8.752  1.00 98.31           H  
ATOM   1042 HH12 ARG A  67       0.415 -11.608  -9.594  1.00 98.31           H  
ATOM   1043  NH2 ARG A  67       2.437 -10.447  -7.488  1.00 98.31           N  
ATOM   1044 HH21 ARG A  67       2.525  -9.604  -6.938  1.00 98.31           H  
ATOM   1045 HH22 ARG A  67       2.891 -11.306  -7.213  1.00 98.31           H  
ATOM   1046  CZ  ARG A  67       1.498 -10.470  -8.392  1.00 98.31           C  
ATOM   1047  N   GLY A  68      -3.945  -8.714 -12.635  1.00 98.39           N  
ATOM   1048  H   GLY A  68      -3.606  -9.522 -12.133  1.00 98.39           H  
ATOM   1049  CA  GLY A  68      -5.204  -8.860 -13.373  1.00 98.39           C  
ATOM   1050  HA2 GLY A  68      -5.318  -9.893 -13.702  1.00 98.39           H  
ATOM   1051  HA3 GLY A  68      -5.183  -8.230 -14.263  1.00 98.39           H  
ATOM   1052  C   GLY A  68      -6.432  -8.485 -12.541  1.00 98.39           C  
ATOM   1053  O   GLY A  68      -6.317  -8.126 -11.367  1.00 98.39           O  
ATOM   1054  N   TRP A  69      -7.620  -8.572 -13.142  1.00 98.49           N  
ATOM   1055  H   TRP A  69      -7.641  -8.867 -14.107  1.00 98.49           H  
ATOM   1056  CA  TRP A  69      -8.881  -8.196 -12.492  1.00 98.49           C  
ATOM   1057  HA  TRP A  69      -8.827  -7.154 -12.178  1.00 98.49           H  
ATOM   1058  C   TRP A  69      -9.157  -9.031 -11.244  1.00 98.49           C  
ATOM   1059  CB  TRP A  69     -10.051  -8.343 -13.471  1.00 98.49           C  
ATOM   1060  HB2 TRP A  69     -10.122  -9.381 -13.796  1.00 98.49           H  
ATOM   1061  HB3 TRP A  69      -9.847  -7.737 -14.354  1.00 98.49           H  
ATOM   1062  O   TRP A  69      -9.534  -8.483 -10.211  1.00 98.49           O  
ATOM   1063  CG  TRP A  69     -11.374  -7.915 -12.900  1.00 98.49           C  
ATOM   1064  CD1 TRP A  69     -12.353  -8.723 -12.429  1.00 98.49           C  
ATOM   1065  HD1 TRP A  69     -12.296  -9.801 -12.404  1.00 98.49           H  
ATOM   1066  CD2 TRP A  69     -11.854  -6.557 -12.693  1.00 98.49           C  
ATOM   1067  CE2 TRP A  69     -13.172  -6.616 -12.144  1.00 98.49           C  
ATOM   1068  CE3 TRP A  69     -11.314  -5.278 -12.959  1.00 98.49           C  
ATOM   1069  HE3 TRP A  69     -10.318  -5.206 -13.371  1.00 98.49           H  
ATOM   1070  NE1 TRP A  69     -13.421  -7.965 -11.974  1.00 98.49           N  
ATOM   1071  HE1 TRP A  69     -14.244  -8.371 -11.551  1.00 98.49           H  
ATOM   1072  CH2 TRP A  69     -13.379  -4.200 -12.226  1.00 98.49           C  
ATOM   1073  HH2 TRP A  69     -13.937  -3.293 -12.044  1.00 98.49           H  
ATOM   1074  CZ2 TRP A  69     -13.927  -5.455 -11.909  1.00 98.49           C  
ATOM   1075  HZ2 TRP A  69     -14.907  -5.519 -11.459  1.00 98.49           H  
ATOM   1076  CZ3 TRP A  69     -12.076  -4.115 -12.743  1.00 98.49           C  
ATOM   1077  HZ3 TRP A  69     -11.653  -3.150 -12.979  1.00 98.49           H  
ATOM   1078  N   GLU A  70      -8.948 -10.345 -11.333  1.00 98.54           N  
ATOM   1079  H   GLU A  70      -8.615 -10.718 -12.211  1.00 98.54           H  
ATOM   1080  CA  GLU A  70      -9.213 -11.284 -10.241  1.00 98.54           C  
ATOM   1081  HA  GLU A  70     -10.248 -11.163  -9.920  1.00 98.54           H  
ATOM   1082  C   GLU A  70      -8.327 -11.010  -9.016  1.00 98.54           C  
ATOM   1083  CB  GLU A  70      -9.049 -12.712 -10.778  1.00 98.54           C  
ATOM   1084  HB2 GLU A  70      -8.004 -12.886 -11.037  1.00 98.54           H  
ATOM   1085  HB3 GLU A  70      -9.654 -12.810 -11.680  1.00 98.54           H  
ATOM   1086  O   GLU A  70      -8.837 -10.908  -7.900  1.00 98.54           O  
ATOM   1087  CG  GLU A  70      -9.518 -13.757  -9.760  1.00 98.54           C  
ATOM   1088  HG2 GLU A  70     -10.511 -13.467  -9.418  1.00 98.54           H  
ATOM   1089  HG3 GLU A  70      -8.845 -13.754  -8.903  1.00 98.54           H  
ATOM   1090  CD  GLU A  70      -9.585 -15.174 -10.349  1.00 98.54           C  
ATOM   1091  OE1 GLU A  70     -10.447 -15.944  -9.867  1.00 98.54           O  
ATOM   1092  OE2 GLU A  70      -8.815 -15.465 -11.291  1.00 98.54           O  
ATOM   1093  N   ASP A  71      -7.031 -10.765  -9.230  1.00 98.73           N  
ATOM   1094  H   ASP A  71      -6.666 -10.902 -10.162  1.00 98.73           H  
ATOM   1095  CA  ASP A  71      -6.094 -10.369  -8.173  1.00 98.73           C  
ATOM   1096  HA  ASP A  71      -6.029 -11.153  -7.417  1.00 98.73           H  
ATOM   1097  C   ASP A  71      -6.547  -9.067  -7.492  1.00 98.73           C  
ATOM   1098  CB  ASP A  71      -4.704 -10.123  -8.775  1.00 98.73           C  
ATOM   1099  HB2 ASP A  71      -4.832  -9.441  -9.616  1.00 98.73           H  
ATOM   1100  HB3 ASP A  71      -4.086  -9.621  -8.030  1.00 98.73           H  
ATOM   1101  O   ASP A  71      -6.606  -8.973  -6.271  1.00 98.73           O  
ATOM   1102  CG  ASP A  71      -3.926 -11.350  -9.252  1.00 98.73           C  
ATOM   1103  OD1 ASP A  71      -4.075 -12.430  -8.649  1.00 98.73           O  
ATOM   1104  OD2 ASP A  71      -3.104 -11.155 -10.183  1.00 98.73           O  
ATOM   1105  N   TYR A  72      -6.904  -8.035  -8.263  1.00 98.75           N  
ATOM   1106  H   TYR A  72      -6.859  -8.145  -9.266  1.00 98.75           H  
ATOM   1107  CA  TYR A  72      -7.377  -6.771  -7.689  1.00 98.75           C  
ATOM   1108  HA  TYR A  72      -6.680  -6.464  -6.909  1.00 98.75           H  
ATOM   1109  C   TYR A  72      -8.744  -6.885  -7.011  1.00 98.75           C  
ATOM   1110  CB  TYR A  72      -7.410  -5.688  -8.767  1.00 98.75           C  
ATOM   1111  HB2 TYR A  72      -7.668  -6.126  -9.732  1.00 98.75           H  
ATOM   1112  HB3 TYR A  72      -8.189  -4.966  -8.525  1.00 98.75           H  
ATOM   1113  O   TYR A  72      -9.042  -6.115  -6.097  1.00 98.75           O  
ATOM   1114  CG  TYR A  72      -6.109  -4.929  -8.861  1.00 98.75           C  
ATOM   1115  CD1 TYR A  72      -5.797  -3.992  -7.859  1.00 98.75           C  
ATOM   1116  HD1 TYR A  72      -6.477  -3.844  -7.034  1.00 98.75           H  
ATOM   1117  CD2 TYR A  72      -5.217  -5.154  -9.924  1.00 98.75           C  
ATOM   1118  HD2 TYR A  72      -5.439  -5.900 -10.672  1.00 98.75           H  
ATOM   1119  CE1 TYR A  72      -4.603  -3.259  -7.931  1.00 98.75           C  
ATOM   1120  HE1 TYR A  72      -4.364  -2.553  -7.149  1.00 98.75           H  
ATOM   1121  CE2 TYR A  72      -4.035  -4.399 -10.019  1.00 98.75           C  
ATOM   1122  HE2 TYR A  72      -3.356  -4.545 -10.846  1.00 98.75           H  
ATOM   1123  OH  TYR A  72      -2.638  -2.664  -9.130  1.00 98.75           O  
ATOM   1124  HH  TYR A  72      -2.552  -2.111  -8.350  1.00 98.75           H  
ATOM   1125  CZ  TYR A  72      -3.736  -3.446  -9.026  1.00 98.75           C  
ATOM   1126  N   LYS A  73      -9.578  -7.831  -7.443  1.00 98.70           N  
ATOM   1127  H   LYS A  73      -9.281  -8.397  -8.225  1.00 98.70           H  
ATOM   1128  CA  LYS A  73     -10.885  -8.111  -6.852  1.00 98.70           C  
ATOM   1129  HA  LYS A  73     -11.437  -7.179  -6.731  1.00 98.70           H  
ATOM   1130  C   LYS A  73     -10.752  -8.723  -5.461  1.00 98.70           C  
ATOM   1131  CB  LYS A  73     -11.667  -9.004  -7.821  1.00 98.70           C  
ATOM   1132  HB2 LYS A  73     -11.072  -9.875  -8.097  1.00 98.70           H  
ATOM   1133  HB3 LYS A  73     -11.872  -8.429  -8.724  1.00 98.70           H  
ATOM   1134  O   LYS A  73     -11.369  -8.206  -4.528  1.00 98.70           O  
ATOM   1135  CG  LYS A  73     -12.980  -9.498  -7.220  1.00 98.70           C  
ATOM   1136  HG2 LYS A  73     -12.783 -10.203  -6.412  1.00 98.70           H  
ATOM   1137  HG3 LYS A  73     -13.529  -8.647  -6.816  1.00 98.70           H  
ATOM   1138  CD  LYS A  73     -13.794 -10.196  -8.304  1.00 98.70           C  
ATOM   1139  HD2 LYS A  73     -13.905  -9.525  -9.155  1.00 98.70           H  
ATOM   1140  HD3 LYS A  73     -13.272 -11.098  -8.622  1.00 98.70           H  
ATOM   1141  CE  LYS A  73     -15.176 -10.551  -7.771  1.00 98.70           C  
ATOM   1142  HE2 LYS A  73     -15.666  -9.631  -7.451  1.00 98.70           H  
ATOM   1143  HE3 LYS A  73     -15.081 -11.213  -6.910  1.00 98.70           H  
ATOM   1144  NZ  LYS A  73     -15.966 -11.183  -8.843  1.00 98.70           N  
ATOM   1145  HZ1 LYS A  73     -16.955 -11.103  -8.654  1.00 98.70           H  
ATOM   1146  HZ2 LYS A  73     -15.902 -10.608  -9.671  1.00 98.70           H  
ATOM   1147  HZ3 LYS A  73     -15.676 -12.130  -9.042  1.00 98.70           H  
ATOM   1148  N   TYR A  74      -9.943  -9.771  -5.327  1.00 98.55           N  
ATOM   1149  H   TYR A  74      -9.487 -10.129  -6.154  1.00 98.55           H  
ATOM   1150  CA  TYR A  74      -9.816 -10.547  -4.088  1.00 98.55           C  
ATOM   1151  HA  TYR A  74     -10.691 -10.363  -3.465  1.00 98.55           H  
ATOM   1152  C   TYR A  74      -8.618 -10.154  -3.215  1.00 98.55           C  
ATOM   1153  CB  TYR A  74      -9.812 -12.039  -4.438  1.00 98.55           C  
ATOM   1154  HB2 TYR A  74      -9.673 -12.615  -3.523  1.00 98.55           H  
ATOM   1155  HB3 TYR A  74      -8.965 -12.248  -5.092  1.00 98.55           H  
ATOM   1156  O   TYR A  74      -8.571 -10.523  -2.048  1.00 98.55           O  
ATOM   1157  CG  TYR A  74     -11.100 -12.502  -5.095  1.00 98.55           C  
ATOM   1158  CD1 TYR A  74     -12.315 -12.409  -4.387  1.00 98.55           C  
ATOM   1159  HD1 TYR A  74     -12.317 -12.022  -3.379  1.00 98.55           H  
ATOM   1160  CD2 TYR A  74     -11.090 -13.022  -6.403  1.00 98.55           C  
ATOM   1161  HD2 TYR A  74     -10.157 -13.107  -6.940  1.00 98.55           H  
ATOM   1162  CE1 TYR A  74     -13.518 -12.831  -4.985  1.00 98.55           C  
ATOM   1163  HE1 TYR A  74     -14.443 -12.755  -4.434  1.00 98.55           H  
ATOM   1164  CE2 TYR A  74     -12.289 -13.450  -7.005  1.00 98.55           C  
ATOM   1165  HE2 TYR A  74     -12.276 -13.884  -7.994  1.00 98.55           H  
ATOM   1166  OH  TYR A  74     -14.673 -13.747  -6.872  1.00 98.55           O  
ATOM   1167  HH  TYR A  74     -15.367 -13.813  -6.212  1.00 98.55           H  
ATOM   1168  CZ  TYR A  74     -13.504 -13.354  -6.296  1.00 98.55           C  
ATOM   1169  N   GLY A  75      -7.699  -9.350  -3.745  1.00 98.70           N  
ATOM   1170  H   GLY A  75      -7.709  -9.219  -4.747  1.00 98.70           H  
ATOM   1171  CA  GLY A  75      -6.507  -8.891  -3.046  1.00 98.70           C  
ATOM   1172  HA2 GLY A  75      -6.669  -8.898  -1.968  1.00 98.70           H  
ATOM   1173  HA3 GLY A  75      -6.307  -7.865  -3.354  1.00 98.70           H  
ATOM   1174  C   GLY A  75      -5.270  -9.733  -3.355  1.00 98.70           C  
ATOM   1175  O   GLY A  75      -5.345 -10.852  -3.855  1.00 98.70           O  
ATOM   1176  N   PHE A  76      -4.103  -9.159  -3.075  1.00 98.78           N  
ATOM   1177  H   PHE A  76      -4.122  -8.268  -2.599  1.00 98.78           H  
ATOM   1178  CA  PHE A  76      -2.800  -9.791  -3.282  1.00 98.78           C  
ATOM   1179  HA  PHE A  76      -2.878 -10.844  -3.009  1.00 98.78           H  
ATOM   1180  C   PHE A  76      -1.728  -9.150  -2.396  1.00 98.78           C  
ATOM   1181  CB  PHE A  76      -2.394  -9.697  -4.765  1.00 98.78           C  
ATOM   1182  HB2 PHE A  76      -1.441 -10.205  -4.909  1.00 98.78           H  
ATOM   1183  HB3 PHE A  76      -3.126 -10.242  -5.361  1.00 98.78           H  
ATOM   1184  O   PHE A  76      -1.914  -8.064  -1.844  1.00 98.78           O  
ATOM   1185  CG  PHE A  76      -2.279  -8.283  -5.308  1.00 98.78           C  
ATOM   1186  CD1 PHE A  76      -3.369  -7.711  -5.984  1.00 98.78           C  
ATOM   1187  HD1 PHE A  76      -4.280  -8.280  -6.096  1.00 98.78           H  
ATOM   1188  CD2 PHE A  76      -1.098  -7.536  -5.143  1.00 98.78           C  
ATOM   1189  HD2 PHE A  76      -0.258  -7.961  -4.613  1.00 98.78           H  
ATOM   1190  CE1 PHE A  76      -3.281  -6.414  -6.512  1.00 98.78           C  
ATOM   1191  HE1 PHE A  76      -4.123  -5.997  -7.044  1.00 98.78           H  
ATOM   1192  CE2 PHE A  76      -1.013  -6.229  -5.655  1.00 98.78           C  
ATOM   1193  HE2 PHE A  76      -0.107  -5.657  -5.515  1.00 98.78           H  
ATOM   1194  CZ  PHE A  76      -2.102  -5.669  -6.346  1.00 98.78           C  
ATOM   1195  HZ  PHE A  76      -2.033  -4.671  -6.752  1.00 98.78           H  
ATOM   1196  N   GLY A  77      -0.562  -9.794  -2.329  1.00 98.13           N  
ATOM   1197  H   GLY A  77      -0.528 -10.727  -2.714  1.00 98.13           H  
ATOM   1198  CA  GLY A  77       0.536  -9.400  -1.450  1.00 98.13           C  
ATOM   1199  HA2 GLY A  77       1.488  -9.686  -1.897  1.00 98.13           H  
ATOM   1200  HA3 GLY A  77       0.541  -8.319  -1.307  1.00 98.13           H  
ATOM   1201  C   GLY A  77       0.435 -10.074  -0.088  1.00 98.13           C  
ATOM   1202  O   GLY A  77      -0.292 -11.052   0.065  1.00 98.13           O  
ATOM   1203  N   ASP A  78       1.207  -9.584   0.876  1.00 96.41           N  
ATOM   1204  H   ASP A  78       1.727  -8.733   0.716  1.00 96.41           H  
ATOM   1205  CA  ASP A  78       1.359 -10.239   2.172  1.00 96.41           C  
ATOM   1206  HA  ASP A  78       0.418 -10.718   2.443  1.00 96.41           H  
ATOM   1207  C   ASP A  78       1.707  -9.213   3.264  1.00 96.41           C  
ATOM   1208  CB  ASP A  78       2.423 -11.340   2.036  1.00 96.41           C  
ATOM   1209  HB2 ASP A  78       3.405 -10.883   1.912  1.00 96.41           H  
ATOM   1210  HB3 ASP A  78       2.218 -11.937   1.148  1.00 96.41           H  
ATOM   1211  O   ASP A  78       2.491  -8.280   3.042  1.00 96.41           O  
ATOM   1212  CG  ASP A  78       2.437 -12.258   3.251  1.00 96.41           C  
ATOM   1213  OD1 ASP A  78       2.766 -11.723   4.327  1.00 96.41           O  
ATOM   1214  OD2 ASP A  78       2.107 -13.448   3.096  1.00 96.41           O  
ATOM   1215  N   TYR A  79       1.115  -9.365   4.451  1.00 97.23           N  
ATOM   1216  H   TYR A  79       0.600 -10.218   4.617  1.00 97.23           H  
ATOM   1217  CA  TYR A  79       1.365  -8.471   5.580  1.00 97.23           C  
ATOM   1218  HA  TYR A  79       1.273  -7.444   5.227  1.00 97.23           H  
ATOM   1219  C   TYR A  79       2.783  -8.593   6.150  1.00 97.23           C  
ATOM   1220  CB  TYR A  79       0.329  -8.714   6.686  1.00 97.23           C  
ATOM   1221  HB2 TYR A  79       0.403  -9.753   7.009  1.00 97.23           H  
ATOM   1222  HB3 TYR A  79       0.597  -8.088   7.537  1.00 97.23           H  
ATOM   1223  O   TYR A  79       3.332  -7.573   6.572  1.00 97.23           O  
ATOM   1224  CG  TYR A  79      -1.111  -8.398   6.321  1.00 97.23           C  
ATOM   1225  CD1 TYR A  79      -1.427  -7.189   5.670  1.00 97.23           C  
ATOM   1226  HD1 TYR A  79      -0.644  -6.496   5.400  1.00 97.23           H  
ATOM   1227  CD2 TYR A  79      -2.139  -9.309   6.632  1.00 97.23           C  
ATOM   1228  HD2 TYR A  79      -1.906 -10.257   7.094  1.00 97.23           H  
ATOM   1229  CE1 TYR A  79      -2.756  -6.896   5.324  1.00 97.23           C  
ATOM   1230  HE1 TYR A  79      -2.994  -5.984   4.797  1.00 97.23           H  
ATOM   1231  CE2 TYR A  79      -3.473  -9.011   6.291  1.00 97.23           C  
ATOM   1232  HE2 TYR A  79      -4.259  -9.731   6.466  1.00 97.23           H  
ATOM   1233  OH  TYR A  79      -5.053  -7.529   5.267  1.00 97.23           O  
ATOM   1234  HH  TYR A  79      -5.101  -6.837   4.604  1.00 97.23           H  
ATOM   1235  CZ  TYR A  79      -3.780  -7.807   5.632  1.00 97.23           C  
ATOM   1236  N   ASP A  80       3.384  -9.782   6.117  1.00 96.10           N  
ATOM   1237  H   ASP A  80       2.906 -10.560   5.684  1.00 96.10           H  
ATOM   1238  CA  ASP A  80       4.744 -10.055   6.590  1.00 96.10           C  
ATOM   1239  HA  ASP A  80       4.891  -9.568   7.554  1.00 96.10           H  
ATOM   1240  C   ASP A  80       5.791  -9.492   5.620  1.00 96.10           C  
ATOM   1241  CB  ASP A  80       4.952 -11.571   6.781  1.00 96.10           C  
ATOM   1242  HB2 ASP A  80       5.998 -11.737   7.038  1.00 96.10           H  
ATOM   1243  HB3 ASP A  80       4.767 -12.093   5.842  1.00 96.10           H  
ATOM   1244  O   ASP A  80       6.816  -8.954   6.043  1.00 96.10           O  
ATOM   1245  CG  ASP A  80       4.101 -12.190   7.900  1.00 96.10           C  
ATOM   1246  OD1 ASP A  80       3.731 -11.445   8.841  1.00 96.10           O  
ATOM   1247  OD2 ASP A  80       3.906 -13.425   7.873  1.00 96.10           O  
ATOM   1248  N   VAL A  81       5.510  -9.527   4.309  1.00 96.25           N  
ATOM   1249  H   VAL A  81       4.671 -10.020   4.038  1.00 96.25           H  
ATOM   1250  CA  VAL A  81       6.320  -8.823   3.291  1.00 96.25           C  
ATOM   1251  HA  VAL A  81       7.372  -9.006   3.507  1.00 96.25           H  
ATOM   1252  C   VAL A  81       6.102  -7.306   3.370  1.00 96.25           C  
ATOM   1253  CB  VAL A  81       6.019  -9.358   1.877  1.00 96.25           C  
ATOM   1254  HB  VAL A  81       4.964  -9.203   1.652  1.00 96.25           H  
ATOM   1255  O   VAL A  81       6.984  -6.520   3.014  1.00 96.25           O  
ATOM   1256  CG1 VAL A  81       6.846  -8.654   0.792  1.00 96.25           C  
ATOM   1257 HG11 VAL A  81       7.907  -8.713   1.037  1.00 96.25           H  
ATOM   1258 HG12 VAL A  81       6.670  -9.133  -0.171  1.00 96.25           H  
ATOM   1259 HG13 VAL A  81       6.541  -7.611   0.705  1.00 96.25           H  
ATOM   1260  CG2 VAL A  81       6.340 -10.856   1.781  1.00 96.25           C  
ATOM   1261 HG21 VAL A  81       6.111 -11.224   0.781  1.00 96.25           H  
ATOM   1262 HG22 VAL A  81       7.393 -11.033   2.001  1.00 96.25           H  
ATOM   1263 HG23 VAL A  81       5.733 -11.420   2.489  1.00 96.25           H  
ATOM   1264  N   GLY A  82       4.937  -6.887   3.867  1.00 97.00           N  
ATOM   1265  H   GLY A  82       4.262  -7.599   4.107  1.00 97.00           H  
ATOM   1266  CA  GLY A  82       4.587  -5.503   4.161  1.00 97.00           C  
ATOM   1267  HA2 GLY A  82       3.823  -5.509   4.939  1.00 97.00           H  
ATOM   1268  HA3 GLY A  82       5.466  -4.993   4.555  1.00 97.00           H  
ATOM   1269  C   GLY A  82       4.037  -4.709   2.975  1.00 97.00           C  
ATOM   1270  O   GLY A  82       3.796  -3.510   3.124  1.00 97.00           O  
ATOM   1271  N   GLU A  83       3.801  -5.349   1.828  1.00 98.67           N  
ATOM   1272  H   GLU A  83       3.932  -6.351   1.821  1.00 98.67           H  
ATOM   1273  CA  GLU A  83       3.119  -4.762   0.672  1.00 98.67           C  
ATOM   1274  HA  GLU A  83       2.761  -3.767   0.936  1.00 98.67           H  
ATOM   1275  C   GLU A  83       1.913  -5.601   0.279  1.00 98.67           C  
ATOM   1276  CB  GLU A  83       4.037  -4.630  -0.547  1.00 98.67           C  
ATOM   1277  HB2 GLU A  83       4.450  -5.606  -0.801  1.00 98.67           H  
ATOM   1278  HB3 GLU A  83       3.438  -4.269  -1.383  1.00 98.67           H  
ATOM   1279  O   GLU A  83       2.013  -6.819   0.136  1.00 98.67           O  
ATOM   1280  CG  GLU A  83       5.180  -3.652  -0.315  1.00 98.67           C  
ATOM   1281  HG2 GLU A  83       5.906  -4.098   0.364  1.00 98.67           H  
ATOM   1282  HG3 GLU A  83       4.777  -2.762   0.169  1.00 98.67           H  
ATOM   1283  CD  GLU A  83       5.856  -3.239  -1.626  1.00 98.67           C  
ATOM   1284  OE1 GLU A  83       6.235  -2.046  -1.694  1.00 98.67           O  
ATOM   1285  OE2 GLU A  83       5.977  -4.044  -2.576  1.00 98.67           O  
ATOM   1286  N   PHE A  84       0.771  -4.947   0.083  1.00 98.80           N  
ATOM   1287  H   PHE A  84       0.753  -3.941   0.161  1.00 98.80           H  
ATOM   1288  CA  PHE A  84      -0.470  -5.633  -0.254  1.00 98.80           C  
ATOM   1289  HA  PHE A  84      -0.253  -6.391  -1.007  1.00 98.80           H  
ATOM   1290  C   PHE A  84      -1.511  -4.686  -0.852  1.00 98.80           C  
ATOM   1291  CB  PHE A  84      -1.033  -6.341   0.995  1.00 98.80           C  
ATOM   1292  HB2 PHE A  84      -0.288  -7.031   1.395  1.00 98.80           H  
ATOM   1293  HB3 PHE A  84      -1.888  -6.951   0.702  1.00 98.80           H  
ATOM   1294  O   PHE A  84      -1.445  -3.459  -0.699  1.00 98.80           O  
ATOM   1295  CG  PHE A  84      -1.465  -5.395   2.095  1.00 98.80           C  
ATOM   1296  CD1 PHE A  84      -0.545  -4.974   3.073  1.00 98.80           C  
ATOM   1297  HD1 PHE A  84       0.463  -5.362   3.062  1.00 98.80           H  
ATOM   1298  CD2 PHE A  84      -2.786  -4.914   2.120  1.00 98.80           C  
ATOM   1299  HD2 PHE A  84      -3.497  -5.250   1.379  1.00 98.80           H  
ATOM   1300  CE1 PHE A  84      -0.947  -4.065   4.068  1.00 98.80           C  
ATOM   1301  HE1 PHE A  84      -0.248  -3.763   4.835  1.00 98.80           H  
ATOM   1302  CE2 PHE A  84      -3.182  -3.994   3.102  1.00 98.80           C  
ATOM   1303  HE2 PHE A  84      -4.199  -3.632   3.114  1.00 98.80           H  
ATOM   1304  CZ  PHE A  84      -2.262  -3.568   4.075  1.00 98.80           C  
ATOM   1305  HZ  PHE A  84      -2.576  -2.875   4.841  1.00 98.80           H  
ATOM   1306  N   TYR A  85      -2.500  -5.292  -1.498  1.00 98.82           N  
ATOM   1307  H   TYR A  85      -2.442  -6.296  -1.591  1.00 98.82           H  
ATOM   1308  CA  TYR A  85      -3.774  -4.694  -1.860  1.00 98.82           C  
ATOM   1309  HA  TYR A  85      -3.843  -3.695  -1.431  1.00 98.82           H  
ATOM   1310  C   TYR A  85      -4.889  -5.570  -1.279  1.00 98.82           C  
ATOM   1311  CB  TYR A  85      -3.872  -4.583  -3.384  1.00 98.82           C  
ATOM   1312  HB2 TYR A  85      -2.932  -4.194  -3.774  1.00 98.82           H  
ATOM   1313  HB3 TYR A  85      -4.016  -5.575  -3.814  1.00 98.82           H  
ATOM   1314  O   TYR A  85      -4.906  -6.772  -1.521  1.00 98.82           O  
ATOM   1315  CG  TYR A  85      -4.989  -3.667  -3.831  1.00 98.82           C  
ATOM   1316  CD1 TYR A  85      -6.278  -4.175  -4.086  1.00 98.82           C  
ATOM   1317  HD1 TYR A  85      -6.462  -5.237  -4.025  1.00 98.82           H  
ATOM   1318  CD2 TYR A  85      -4.733  -2.289  -3.957  1.00 98.82           C  
ATOM   1319  HD2 TYR A  85      -3.743  -1.912  -3.750  1.00 98.82           H  
ATOM   1320  CE1 TYR A  85      -7.316  -3.294  -4.449  1.00 98.82           C  
ATOM   1321  HE1 TYR A  85      -8.308  -3.662  -4.663  1.00 98.82           H  
ATOM   1322  CE2 TYR A  85      -5.762  -1.408  -4.332  1.00 98.82           C  
ATOM   1323  HE2 TYR A  85      -5.572  -0.347  -4.407  1.00 98.82           H  
ATOM   1324  OH  TYR A  85      -8.042  -1.058  -4.933  1.00 98.82           O  
ATOM   1325  HH  TYR A  85      -7.754  -0.153  -5.075  1.00 98.82           H  
ATOM   1326  CZ  TYR A  85      -7.056  -1.912  -4.573  1.00 98.82           C  
ATOM   1327  N   LEU A  86      -5.804  -4.991  -0.501  1.00 98.65           N  
ATOM   1328  H   LEU A  86      -5.727  -3.996  -0.345  1.00 98.65           H  
ATOM   1329  CA  LEU A  86      -6.813  -5.739   0.261  1.00 98.65           C  
ATOM   1330  HA  LEU A  86      -6.310  -6.531   0.816  1.00 98.65           H  
ATOM   1331  C   LEU A  86      -7.859  -6.418  -0.626  1.00 98.65           C  
ATOM   1332  CB  LEU A  86      -7.477  -4.772   1.254  1.00 98.65           C  
ATOM   1333  HB2 LEU A  86      -6.687  -4.372   1.889  1.00 98.65           H  
ATOM   1334  HB3 LEU A  86      -7.924  -3.964   0.676  1.00 98.65           H  
ATOM   1335  O   LEU A  86      -8.431  -7.411  -0.209  1.00 98.65           O  
ATOM   1336  CG  LEU A  86      -8.567  -5.359   2.174  1.00 98.65           C  
ATOM   1337  HG  LEU A  86      -9.369  -5.798   1.579  1.00 98.65           H  
ATOM   1338  CD1 LEU A  86      -7.999  -6.414   3.123  1.00 98.65           C  
ATOM   1339 HD11 LEU A  86      -8.781  -6.778   3.790  1.00 98.65           H  
ATOM   1340 HD12 LEU A  86      -7.634  -7.268   2.553  1.00 98.65           H  
ATOM   1341 HD13 LEU A  86      -7.188  -5.999   3.720  1.00 98.65           H  
ATOM   1342  CD2 LEU A  86      -9.178  -4.233   3.013  1.00 98.65           C  
ATOM   1343 HD21 LEU A  86      -8.404  -3.747   3.608  1.00 98.65           H  
ATOM   1344 HD22 LEU A  86      -9.936  -4.644   3.680  1.00 98.65           H  
ATOM   1345 HD23 LEU A  86      -9.650  -3.503   2.356  1.00 98.65           H  
ATOM   1346  N   GLY A  87      -8.114  -5.886  -1.821  1.00 98.70           N  
ATOM   1347  H   GLY A  87      -7.588  -5.067  -2.092  1.00 98.70           H  
ATOM   1348  CA  GLY A  87      -9.123  -6.402  -2.744  1.00 98.70           C  
ATOM   1349  HA2 GLY A  87      -8.672  -6.495  -3.732  1.00 98.70           H  
ATOM   1350  HA3 GLY A  87      -9.447  -7.398  -2.445  1.00 98.70           H  
ATOM   1351  C   GLY A  87     -10.359  -5.508  -2.821  1.00 98.70           C  
ATOM   1352  O   GLY A  87     -10.937  -5.110  -1.806  1.00 98.70           O  
ATOM   1353  N   ASN A  88     -10.777  -5.187  -4.043  1.00 98.77           N  
ATOM   1354  H   ASN A  88     -10.258  -5.554  -4.828  1.00 98.77           H  
ATOM   1355  CA  ASN A  88     -11.906  -4.300  -4.312  1.00 98.77           C  
ATOM   1356  HA  ASN A  88     -11.722  -3.332  -3.847  1.00 98.77           H  
ATOM   1357  C   ASN A  88     -13.224  -4.826  -3.734  1.00 98.77           C  
ATOM   1358  CB  ASN A  88     -12.038  -4.109  -5.828  1.00 98.77           C  
ATOM   1359  HB2 ASN A  88     -12.052  -5.075  -6.332  1.00 98.77           H  
ATOM   1360  HB3 ASN A  88     -12.987  -3.608  -6.019  1.00 98.77           H  
ATOM   1361  O   ASN A  88     -14.025  -4.033  -3.242  1.00 98.77           O  
ATOM   1362  CG  ASN A  88     -10.964  -3.224  -6.421  1.00 98.77           C  
ATOM   1363  ND2 ASN A  88     -10.627  -3.405  -7.676  1.00 98.77           N  
ATOM   1364 HD21 ASN A  88     -11.038  -4.157  -8.211  1.00 98.77           H  
ATOM   1365 HD22 ASN A  88      -9.926  -2.779  -8.047  1.00 98.77           H  
ATOM   1366  OD1 ASN A  88     -10.450  -2.331  -5.778  1.00 98.77           O  
ATOM   1367  N   GLU A  89     -13.435  -6.144  -3.736  1.00 98.48           N  
ATOM   1368  H   GLU A  89     -12.728  -6.756  -4.118  1.00 98.48           H  
ATOM   1369  CA  GLU A  89     -14.653  -6.747  -3.190  1.00 98.48           C  
ATOM   1370  HA  GLU A  89     -15.515  -6.266  -3.651  1.00 98.48           H  
ATOM   1371  C   GLU A  89     -14.749  -6.527  -1.674  1.00 98.48           C  
ATOM   1372  CB  GLU A  89     -14.663  -8.245  -3.538  1.00 98.48           C  
ATOM   1373  HB2 GLU A  89     -14.432  -8.370  -4.596  1.00 98.48           H  
ATOM   1374  HB3 GLU A  89     -13.884  -8.753  -2.969  1.00 98.48           H  
ATOM   1375  O   GLU A  89     -15.793  -6.135  -1.146  1.00 98.48           O  
ATOM   1376  CG  GLU A  89     -16.011  -8.921  -3.245  1.00 98.48           C  
ATOM   1377  HG2 GLU A  89     -15.928  -9.976  -3.508  1.00 98.48           H  
ATOM   1378  HG3 GLU A  89     -16.211  -8.862  -2.175  1.00 98.48           H  
ATOM   1379  CD  GLU A  89     -17.179  -8.304  -4.032  1.00 98.48           C  
ATOM   1380  OE1 GLU A  89     -18.320  -8.390  -3.528  1.00 98.48           O  
ATOM   1381  OE2 GLU A  89     -16.926  -7.741  -5.128  1.00 98.48           O  
ATOM   1382  N   HIS A  90     -13.627  -6.686  -0.968  1.00 97.88           N  
ATOM   1383  H   HIS A  90     -12.791  -6.972  -1.456  1.00 97.88           H  
ATOM   1384  CA  HIS A  90     -13.547  -6.447   0.469  1.00 97.88           C  
ATOM   1385  HA  HIS A  90     -14.333  -7.021   0.959  1.00 97.88           H  
ATOM   1386  C   HIS A  90     -13.790  -4.972   0.813  1.00 97.88           C  
ATOM   1387  CB  HIS A  90     -12.189  -6.948   0.975  1.00 97.88           C  
ATOM   1388  HB2 HIS A  90     -11.385  -6.468   0.417  1.00 97.88           H  
ATOM   1389  HB3 HIS A  90     -12.076  -6.674   2.024  1.00 97.88           H  
ATOM   1390  O   HIS A  90     -14.563  -4.668   1.725  1.00 97.88           O  
ATOM   1391  CG  HIS A  90     -12.050  -8.446   0.856  1.00 97.88           C  
ATOM   1392  CD2 HIS A  90     -11.107  -9.142   0.145  1.00 97.88           C  
ATOM   1393  HD2 HIS A  90     -10.312  -8.731  -0.458  1.00 97.88           H  
ATOM   1394  ND1 HIS A  90     -12.902  -9.379   1.406  1.00 97.88           N  
ATOM   1395  HD1 HIS A  90     -13.690  -9.194   2.011  1.00 97.88           H  
ATOM   1396  CE1 HIS A  90     -12.473 -10.600   1.052  1.00 97.88           C  
ATOM   1397  HE1 HIS A  90     -12.925 -11.536   1.346  1.00 97.88           H  
ATOM   1398  NE2 HIS A  90     -11.391 -10.503   0.278  1.00 97.88           N  
ATOM   1399  N   ILE A  91     -13.200  -4.052   0.046  1.00 98.32           N  
ATOM   1400  H   ILE A  91     -12.583  -4.375  -0.685  1.00 98.32           H  
ATOM   1401  CA  ILE A  91     -13.383  -2.606   0.230  1.00 98.32           C  
ATOM   1402  HA  ILE A  91     -13.193  -2.361   1.275  1.00 98.32           H  
ATOM   1403  C   ILE A  91     -14.831  -2.186  -0.085  1.00 98.32           C  
ATOM   1404  CB  ILE A  91     -12.368  -1.835  -0.641  1.00 98.32           C  
ATOM   1405  HB  ILE A  91     -12.549  -2.108  -1.680  1.00 98.32           H  
ATOM   1406  O   ILE A  91     -15.430  -1.415   0.671  1.00 98.32           O  
ATOM   1407  CG1 ILE A  91     -10.898  -2.176  -0.295  1.00 98.32           C  
ATOM   1408 HG12 ILE A  91     -10.787  -3.243  -0.104  1.00 98.32           H  
ATOM   1409 HG13 ILE A  91     -10.601  -1.656   0.616  1.00 98.32           H  
ATOM   1410  CG2 ILE A  91     -12.574  -0.321  -0.470  1.00 98.32           C  
ATOM   1411 HG21 ILE A  91     -11.850   0.228  -1.073  1.00 98.32           H  
ATOM   1412 HG22 ILE A  91     -13.570  -0.024  -0.800  1.00 98.32           H  
ATOM   1413 HG23 ILE A  91     -12.446  -0.050   0.578  1.00 98.32           H  
ATOM   1414  CD1 ILE A  91      -9.930  -1.813  -1.430  1.00 98.32           C  
ATOM   1415 HD11 ILE A  91      -8.939  -2.202  -1.200  1.00 98.32           H  
ATOM   1416 HD12 ILE A  91      -9.869  -0.731  -1.555  1.00 98.32           H  
ATOM   1417 HD13 ILE A  91     -10.263  -2.264  -2.366  1.00 98.32           H  
ATOM   1418  N   CYS A  92     -15.422  -2.706  -1.166  1.00 98.23           N  
ATOM   1419  H   CYS A  92     -14.887  -3.318  -1.765  1.00 98.23           H  
ATOM   1420  CA  CYS A  92     -16.821  -2.461  -1.521  1.00 98.23           C  
ATOM   1421  HA  CYS A  92     -16.979  -1.392  -1.665  1.00 98.23           H  
ATOM   1422  C   CYS A  92     -17.754  -2.920  -0.395  1.00 98.23           C  
ATOM   1423  CB  CYS A  92     -17.150  -3.179  -2.837  1.00 98.23           C  
ATOM   1424  HB2 CYS A  92     -17.001  -4.253  -2.729  1.00 98.23           H  
ATOM   1425  HB3 CYS A  92     -16.502  -2.815  -3.634  1.00 98.23           H  
ATOM   1426  O   CYS A  92     -18.584  -2.141   0.074  1.00 98.23           O  
ATOM   1427  SG  CYS A  92     -18.884  -2.843  -3.261  1.00 98.23           S  
ATOM   1428  HG  CYS A  92     -18.720  -1.540  -3.507  1.00 98.23           H  
ATOM   1429  N   ARG A  93     -17.572  -4.145   0.116  1.00 97.10           N  
ATOM   1430  H   ARG A  93     -16.891  -4.746  -0.324  1.00 97.10           H  
ATOM   1431  CA  ARG A  93     -18.391  -4.684   1.211  1.00 97.10           C  
ATOM   1432  HA  ARG A  93     -19.429  -4.704   0.877  1.00 97.10           H  
ATOM   1433  C   ARG A  93     -18.353  -3.794   2.456  1.00 97.10           C  
ATOM   1434  CB  ARG A  93     -17.942  -6.120   1.507  1.00 97.10           C  
ATOM   1435  HB2 ARG A  93     -16.917  -6.099   1.877  1.00 97.10           H  
ATOM   1436  HB3 ARG A  93     -17.958  -6.694   0.580  1.00 97.10           H  
ATOM   1437  O   ARG A  93     -19.412  -3.488   2.999  1.00 97.10           O  
ATOM   1438  CG  ARG A  93     -18.858  -6.815   2.529  1.00 97.10           C  
ATOM   1439  HG2 ARG A  93     -18.870  -6.255   3.464  1.00 97.10           H  
ATOM   1440  HG3 ARG A  93     -19.872  -6.849   2.132  1.00 97.10           H  
ATOM   1441  CD  ARG A  93     -18.396  -8.247   2.824  1.00 97.10           C  
ATOM   1442  HD2 ARG A  93     -19.128  -8.710   3.485  1.00 97.10           H  
ATOM   1443  HD3 ARG A  93     -18.357  -8.812   1.893  1.00 97.10           H  
ATOM   1444  NE  ARG A  93     -17.067  -8.249   3.461  1.00 97.10           N  
ATOM   1445  HE  ARG A  93     -16.431  -7.521   3.169  1.00 97.10           H  
ATOM   1446  NH1 ARG A  93     -17.307 -10.005   4.954  1.00 97.10           N  
ATOM   1447 HH11 ARG A  93     -16.899 -10.525   5.718  1.00 97.10           H  
ATOM   1448 HH12 ARG A  93     -18.231 -10.222   4.608  1.00 97.10           H  
ATOM   1449  NH2 ARG A  93     -15.455  -8.782   4.933  1.00 97.10           N  
ATOM   1450 HH21 ARG A  93     -15.293  -9.110   5.874  1.00 97.10           H  
ATOM   1451 HH22 ARG A  93     -15.041  -7.874   4.776  1.00 97.10           H  
ATOM   1452  CZ  ARG A  93     -16.630  -9.015   4.445  1.00 97.10           C  
ATOM   1453  N   LEU A  94     -17.168  -3.334   2.867  1.00 96.03           N  
ATOM   1454  H   LEU A  94     -16.343  -3.633   2.366  1.00 96.03           H  
ATOM   1455  CA  LEU A  94     -17.012  -2.418   4.006  1.00 96.03           C  
ATOM   1456  HA  LEU A  94     -17.466  -2.864   4.891  1.00 96.03           H  
ATOM   1457  C   LEU A  94     -17.746  -1.090   3.754  1.00 96.03           C  
ATOM   1458  CB  LEU A  94     -15.510  -2.177   4.267  1.00 96.03           C  
ATOM   1459  HB2 LEU A  94     -15.043  -1.862   3.333  1.00 96.03           H  
ATOM   1460  HB3 LEU A  94     -15.405  -1.358   4.977  1.00 96.03           H  
ATOM   1461  O   LEU A  94     -18.593  -0.671   4.543  1.00 96.03           O  
ATOM   1462  CG  LEU A  94     -14.743  -3.396   4.817  1.00 96.03           C  
ATOM   1463  HG  LEU A  94     -14.964  -4.280   4.217  1.00 96.03           H  
ATOM   1464  CD1 LEU A  94     -13.238  -3.129   4.755  1.00 96.03           C  
ATOM   1465 HD11 LEU A  94     -12.695  -3.987   5.153  1.00 96.03           H  
ATOM   1466 HD12 LEU A  94     -12.935  -2.981   3.719  1.00 96.03           H  
ATOM   1467 HD13 LEU A  94     -12.990  -2.244   5.341  1.00 96.03           H  
ATOM   1468  CD2 LEU A  94     -15.118  -3.699   6.268  1.00 96.03           C  
ATOM   1469 HD21 LEU A  94     -16.172  -3.967   6.338  1.00 96.03           H  
ATOM   1470 HD22 LEU A  94     -14.538  -4.548   6.629  1.00 96.03           H  
ATOM   1471 HD23 LEU A  94     -14.922  -2.834   6.901  1.00 96.03           H  
ATOM   1472  N   THR A  95     -17.476  -0.455   2.613  1.00 97.08           N  
ATOM   1473  H   THR A  95     -16.811  -0.882   1.983  1.00 97.08           H  
ATOM   1474  CA  THR A  95     -18.017   0.875   2.270  1.00 97.08           C  
ATOM   1475  HA  THR A  95     -17.986   1.492   3.168  1.00 97.08           H  
ATOM   1476  C   THR A  95     -19.485   0.875   1.833  1.00 97.08           C  
ATOM   1477  CB  THR A  95     -17.159   1.576   1.214  1.00 97.08           C  
ATOM   1478  HB  THR A  95     -17.612   2.546   1.004  1.00 97.08           H  
ATOM   1479  O   THR A  95     -20.100   1.934   1.707  1.00 97.08           O  
ATOM   1480  CG2 THR A  95     -15.729   1.812   1.686  1.00 97.08           C  
ATOM   1481 HG21 THR A  95     -15.738   2.437   2.580  1.00 97.08           H  
ATOM   1482 HG22 THR A  95     -15.187   2.331   0.895  1.00 97.08           H  
ATOM   1483 HG23 THR A  95     -15.224   0.873   1.911  1.00 97.08           H  
ATOM   1484  OG1 THR A  95     -17.072   0.840   0.015  1.00 97.08           O  
ATOM   1485  HG1 THR A  95     -16.578   0.038   0.203  1.00 97.08           H  
ATOM   1486  N   LYS A  96     -20.082  -0.302   1.627  1.00 95.85           N  
ATOM   1487  H   LYS A  96     -19.486  -1.115   1.562  1.00 95.85           H  
ATOM   1488  CA  LYS A  96     -21.526  -0.481   1.427  1.00 95.85           C  
ATOM   1489  HA  LYS A  96     -21.913   0.369   0.865  1.00 95.85           H  
ATOM   1490  C   LYS A  96     -22.297  -0.511   2.748  1.00 95.85           C  
ATOM   1491  CB  LYS A  96     -21.739  -1.755   0.597  1.00 95.85           C  
ATOM   1492  HB2 LYS A  96     -21.389  -2.620   1.161  1.00 95.85           H  
ATOM   1493  HB3 LYS A  96     -21.140  -1.672  -0.310  1.00 95.85           H  
ATOM   1494  O   LYS A  96     -23.452  -0.098   2.779  1.00 95.85           O  
ATOM   1495  CG  LYS A  96     -23.202  -1.971   0.186  1.00 95.85           C  
ATOM   1496  HG2 LYS A  96     -23.574  -1.070  -0.303  1.00 95.85           H  
ATOM   1497  HG3 LYS A  96     -23.810  -2.179   1.067  1.00 95.85           H  
ATOM   1498  CD  LYS A  96     -23.303  -3.151  -0.788  1.00 95.85           C  
ATOM   1499  HD2 LYS A  96     -22.658  -2.951  -1.643  1.00 95.85           H  
ATOM   1500  HD3 LYS A  96     -22.955  -4.058  -0.293  1.00 95.85           H  
ATOM   1501  CE  LYS A  96     -24.744  -3.342  -1.273  1.00 95.85           C  
ATOM   1502  HE2 LYS A  96     -25.364  -3.641  -0.427  1.00 95.85           H  
ATOM   1503  HE3 LYS A  96     -25.112  -2.384  -1.639  1.00 95.85           H  
ATOM   1504  NZ  LYS A  96     -24.811  -4.353  -2.360  1.00 95.85           N  
ATOM   1505  HZ1 LYS A  96     -24.260  -4.055  -3.152  1.00 95.85           H  
ATOM   1506  HZ2 LYS A  96     -24.443  -5.243  -2.056  1.00 95.85           H  
ATOM   1507  HZ3 LYS A  96     -25.758  -4.481  -2.688  1.00 95.85           H  
ATOM   1508  N   GLN A  97     -21.682  -1.003   3.824  1.00 91.92           N  
ATOM   1509  H   GLN A  97     -20.727  -1.316   3.728  1.00 91.92           H  
ATOM   1510  CA  GLN A  97     -22.339  -1.161   5.127  1.00 91.92           C  
ATOM   1511  HA  GLN A  97     -23.380  -1.448   4.982  1.00 91.92           H  
ATOM   1512  C   GLN A  97     -22.340   0.131   5.947  1.00 91.92           C  
ATOM   1513  CB  GLN A  97     -21.629  -2.267   5.915  1.00 91.92           C  
ATOM   1514  HB2 GLN A  97     -20.559  -2.063   5.932  1.00 91.92           H  
ATOM   1515  HB3 GLN A  97     -21.994  -2.262   6.942  1.00 91.92           H  
ATOM   1516  O   GLN A  97     -23.319   0.441   6.628  1.00 91.92           O  
ATOM   1517  CG  GLN A  97     -21.882  -3.661   5.322  1.00 91.92           C  
ATOM   1518  HG2 GLN A  97     -21.618  -3.676   4.265  1.00 91.92           H  
ATOM   1519  HG3 GLN A  97     -22.943  -3.898   5.410  1.00 91.92           H  
ATOM   1520  CD  GLN A  97     -21.079  -4.744   6.035  1.00 91.92           C  
ATOM   1521  NE2 GLN A  97     -21.269  -6.000   5.696  1.00 91.92           N  
ATOM   1522 HE21 GLN A  97     -20.705  -6.658   6.214  1.00 91.92           H  
ATOM   1523 HE22 GLN A  97     -21.933  -6.258   4.979  1.00 91.92           H  
ATOM   1524  OE1 GLN A  97     -20.279  -4.502   6.918  1.00 91.92           O  
ATOM   1525  N   HIS A  98     -21.245   0.888   5.890  1.00 94.14           N  
ATOM   1526  H   HIS A  98     -20.484   0.593   5.296  1.00 94.14           H  
ATOM   1527  CA  HIS A  98     -21.064   2.101   6.679  1.00 94.14           C  
ATOM   1528  HA  HIS A  98     -22.041   2.481   6.980  1.00 94.14           H  
ATOM   1529  C   HIS A  98     -20.398   3.204   5.861  1.00 94.14           C  
ATOM   1530  CB  HIS A  98     -20.263   1.777   7.950  1.00 94.14           C  
ATOM   1531  HB2 HIS A  98     -19.256   1.464   7.676  1.00 94.14           H  
ATOM   1532  HB3 HIS A  98     -20.177   2.680   8.554  1.00 94.14           H  
ATOM   1533  O   HIS A  98     -19.844   2.969   4.790  1.00 94.14           O  
ATOM   1534  CG  HIS A  98     -20.887   0.704   8.805  1.00 94.14           C  
ATOM   1535  CD2 HIS A  98     -20.314  -0.478   9.190  1.00 94.14           C  
ATOM   1536  HD2 HIS A  98     -19.316  -0.813   8.948  1.00 94.14           H  
ATOM   1537  ND1 HIS A  98     -22.182   0.703   9.273  1.00 94.14           N  
ATOM   1538  HD1 HIS A  98     -22.931   1.257   8.884  1.00 94.14           H  
ATOM   1539  CE1 HIS A  98     -22.383  -0.454   9.922  1.00 94.14           C  
ATOM   1540  HE1 HIS A  98     -23.335  -0.794  10.303  1.00 94.14           H  
ATOM   1541  NE2 HIS A  98     -21.263  -1.186   9.934  1.00 94.14           N  
ATOM   1542  N   ARG A  99     -20.441   4.430   6.385  1.00 96.70           N  
ATOM   1543  H   ARG A  99     -20.845   4.546   7.303  1.00 96.70           H  
ATOM   1544  CA  ARG A  99     -19.726   5.566   5.802  1.00 96.70           C  
ATOM   1545  HA  ARG A  99     -19.767   5.492   4.716  1.00 96.70           H  
ATOM   1546  C   ARG A  99     -18.262   5.505   6.214  1.00 96.70           C  
ATOM   1547  CB  ARG A  99     -20.376   6.880   6.246  1.00 96.70           C  
ATOM   1548  HB2 ARG A  99     -19.760   7.706   5.890  1.00 96.70           H  
ATOM   1549  HB3 ARG A  99     -20.407   6.921   7.335  1.00 96.70           H  
ATOM   1550  O   ARG A  99     -17.967   5.303   7.390  1.00 96.70           O  
ATOM   1551  CG  ARG A  99     -21.801   7.018   5.682  1.00 96.70           C  
ATOM   1552  HG2 ARG A  99     -21.765   7.004   4.593  1.00 96.70           H  
ATOM   1553  HG3 ARG A  99     -22.413   6.181   6.018  1.00 96.70           H  
ATOM   1554  CD  ARG A  99     -22.469   8.311   6.154  1.00 96.70           C  
ATOM   1555  HD2 ARG A  99     -23.491   8.332   5.776  1.00 96.70           H  
ATOM   1556  HD3 ARG A  99     -22.500   8.307   7.244  1.00 96.70           H  
ATOM   1557  NE  ARG A  99     -21.742   9.503   5.678  1.00 96.70           N  
ATOM   1558  HE  ARG A  99     -20.958   9.339   5.063  1.00 96.70           H  
ATOM   1559  NH1 ARG A  99     -22.955  11.063   6.842  1.00 96.70           N  
ATOM   1560 HH11 ARG A  99     -23.057  11.998   7.209  1.00 96.70           H  
ATOM   1561 HH12 ARG A  99     -23.509  10.316   7.238  1.00 96.70           H  
ATOM   1562  NH2 ARG A  99     -21.164  11.699   5.661  1.00 96.70           N  
ATOM   1563 HH21 ARG A  99     -20.277  11.446   5.249  1.00 96.70           H  
ATOM   1564 HH22 ARG A  99     -21.280  12.623   6.052  1.00 96.70           H  
ATOM   1565  CZ  ARG A  99     -21.964  10.747   6.055  1.00 96.70           C  
ATOM   1566  N   TYR A 100     -17.364   5.717   5.261  1.00 98.23           N  
ATOM   1567  H   TYR A 100     -17.671   5.865   4.310  1.00 98.23           H  
ATOM   1568  CA  TYR A 100     -15.926   5.759   5.503  1.00 98.23           C  
ATOM   1569  HA  TYR A 100     -15.741   5.738   6.577  1.00 98.23           H  
ATOM   1570  C   TYR A 100     -15.325   7.058   4.973  1.00 98.23           C  
ATOM   1571  CB  TYR A 100     -15.242   4.530   4.887  1.00 98.23           C  
ATOM   1572  HB2 TYR A 100     -14.175   4.737   4.814  1.00 98.23           H  
ATOM   1573  HB3 TYR A 100     -15.609   4.386   3.871  1.00 98.23           H  
ATOM   1574  O   TYR A 100     -15.760   7.583   3.947  1.00 98.23           O  
ATOM   1575  CG  TYR A 100     -15.427   3.249   5.685  1.00 98.23           C  
ATOM   1576  CD1 TYR A 100     -14.403   2.786   6.533  1.00 98.23           C  
ATOM   1577  HD1 TYR A 100     -13.479   3.340   6.600  1.00 98.23           H  
ATOM   1578  CD2 TYR A 100     -16.624   2.518   5.588  1.00 98.23           C  
ATOM   1579  HD2 TYR A 100     -17.403   2.852   4.920  1.00 98.23           H  
ATOM   1580  CE1 TYR A 100     -14.573   1.615   7.297  1.00 98.23           C  
ATOM   1581  HE1 TYR A 100     -13.783   1.269   7.946  1.00 98.23           H  
ATOM   1582  CE2 TYR A 100     -16.804   1.353   6.356  1.00 98.23           C  
ATOM   1583  HE2 TYR A 100     -17.717   0.782   6.279  1.00 98.23           H  
ATOM   1584  OH  TYR A 100     -15.991  -0.214   7.967  1.00 98.23           O  
ATOM   1585  HH  TYR A 100     -15.224  -0.480   8.479  1.00 98.23           H  
ATOM   1586  CZ  TYR A 100     -15.787   0.900   7.217  1.00 98.23           C  
ATOM   1587  N   GLU A 101     -14.307   7.549   5.669  1.00 98.48           N  
ATOM   1588  H   GLU A 101     -14.042   7.071   6.519  1.00 98.48           H  
ATOM   1589  CA  GLU A 101     -13.333   8.492   5.124  1.00 98.48           C  
ATOM   1590  HA  GLU A 101     -13.788   9.044   4.302  1.00 98.48           H  
ATOM   1591  C   GLU A 101     -12.135   7.732   4.555  1.00 98.48           C  
ATOM   1592  CB  GLU A 101     -12.876   9.529   6.165  1.00 98.48           C  
ATOM   1593  HB2 GLU A 101     -13.672  10.254   6.332  1.00 98.48           H  
ATOM   1594  HB3 GLU A 101     -12.029  10.073   5.747  1.00 98.48           H  
ATOM   1595  O   GLU A 101     -11.827   6.623   4.996  1.00 98.48           O  
ATOM   1596  CG  GLU A 101     -12.458   8.927   7.512  1.00 98.48           C  
ATOM   1597  HG2 GLU A 101     -11.700   8.162   7.343  1.00 98.48           H  
ATOM   1598  HG3 GLU A 101     -13.326   8.451   7.969  1.00 98.48           H  
ATOM   1599  CD  GLU A 101     -11.917   9.974   8.491  1.00 98.48           C  
ATOM   1600  OE1 GLU A 101     -11.715   9.599   9.668  1.00 98.48           O  
ATOM   1601  OE2 GLU A 101     -11.665  11.131   8.081  1.00 98.48           O  
ATOM   1602  N   LEU A 102     -11.452   8.349   3.592  1.00 98.82           N  
ATOM   1603  H   LEU A 102     -11.752   9.281   3.343  1.00 98.82           H  
ATOM   1604  CA  LEU A 102     -10.198   7.872   3.013  1.00 98.82           C  
ATOM   1605  HA  LEU A 102      -9.978   6.871   3.383  1.00 98.82           H  
ATOM   1606  C   LEU A 102      -9.065   8.801   3.432  1.00 98.82           C  
ATOM   1607  CB  LEU A 102     -10.338   7.806   1.479  1.00 98.82           C  
ATOM   1608  HB2 LEU A 102     -10.823   8.723   1.143  1.00 98.82           H  
ATOM   1609  HB3 LEU A 102     -10.988   6.964   1.242  1.00 98.82           H  
ATOM   1610  O   LEU A 102      -9.180  10.014   3.286  1.00 98.82           O  
ATOM   1611  CG  LEU A 102      -9.034   7.641   0.677  1.00 98.82           C  
ATOM   1612  HG  LEU A 102      -8.300   8.382   0.990  1.00 98.82           H  
ATOM   1613  CD1 LEU A 102      -8.454   6.244   0.855  1.00 98.82           C  
ATOM   1614 HD11 LEU A 102      -7.532   6.153   0.280  1.00 98.82           H  
ATOM   1615 HD12 LEU A 102      -8.227   6.063   1.906  1.00 98.82           H  
ATOM   1616 HD13 LEU A 102      -9.182   5.512   0.505  1.00 98.82           H  
ATOM   1617  CD2 LEU A 102      -9.276   7.838  -0.819  1.00 98.82           C  
ATOM   1618 HD21 LEU A 102      -9.764   8.797  -0.998  1.00 98.82           H  
ATOM   1619 HD22 LEU A 102      -8.321   7.830  -1.345  1.00 98.82           H  
ATOM   1620 HD23 LEU A 102      -9.903   7.038  -1.212  1.00 98.82           H  
ATOM   1621  N   ARG A 103      -7.936   8.225   3.836  1.00 98.74           N  
ATOM   1622  H   ARG A 103      -7.945   7.223   3.967  1.00 98.74           H  
ATOM   1623  CA  ARG A 103      -6.649   8.907   3.952  1.00 98.74           C  
ATOM   1624  HA  ARG A 103      -6.760   9.938   3.616  1.00 98.74           H  
ATOM   1625  C   ARG A 103      -5.631   8.232   3.038  1.00 98.74           C  
ATOM   1626  CB  ARG A 103      -6.232   8.938   5.428  1.00 98.74           C  
ATOM   1627  HB2 ARG A 103      -7.002   9.467   5.990  1.00 98.74           H  
ATOM   1628  HB3 ARG A 103      -6.169   7.920   5.811  1.00 98.74           H  
ATOM   1629  O   ARG A 103      -5.511   7.008   3.014  1.00 98.74           O  
ATOM   1630  CG  ARG A 103      -4.895   9.649   5.650  1.00 98.74           C  
ATOM   1631  HG2 ARG A 103      -4.101   9.120   5.123  1.00 98.74           H  
ATOM   1632  HG3 ARG A 103      -4.962  10.667   5.265  1.00 98.74           H  
ATOM   1633  CD  ARG A 103      -4.557   9.685   7.144  1.00 98.74           C  
ATOM   1634  HD2 ARG A 103      -4.494   8.666   7.524  1.00 98.74           H  
ATOM   1635  HD3 ARG A 103      -5.355  10.191   7.687  1.00 98.74           H  
ATOM   1636  NE  ARG A 103      -3.273  10.366   7.367  1.00 98.74           N  
ATOM   1637  HE  ARG A 103      -2.434   9.811   7.453  1.00 98.74           H  
ATOM   1638  NH1 ARG A 103      -4.048  12.534   7.433  1.00 98.74           N  
ATOM   1639 HH11 ARG A 103      -3.859  13.525   7.490  1.00 98.74           H  
ATOM   1640 HH12 ARG A 103      -5.014  12.239   7.456  1.00 98.74           H  
ATOM   1641  NH2 ARG A 103      -1.847  12.071   7.565  1.00 98.74           N  
ATOM   1642 HH21 ARG A 103      -1.633  13.056   7.627  1.00 98.74           H  
ATOM   1643 HH22 ARG A 103      -1.125  11.365   7.580  1.00 98.74           H  
ATOM   1644  CZ  ARG A 103      -3.076  11.662   7.456  1.00 98.74           C  
ATOM   1645  N   VAL A 104      -4.884   9.041   2.303  1.00 98.83           N  
ATOM   1646  H   VAL A 104      -5.080  10.030   2.351  1.00 98.83           H  
ATOM   1647  CA  VAL A 104      -3.746   8.627   1.485  1.00 98.83           C  
ATOM   1648  HA  VAL A 104      -3.640   7.543   1.521  1.00 98.83           H  
ATOM   1649  C   VAL A 104      -2.497   9.266   2.069  1.00 98.83           C  
ATOM   1650  CB  VAL A 104      -3.935   9.039   0.016  1.00 98.83           C  
ATOM   1651  HB  VAL A 104      -3.960  10.126  -0.059  1.00 98.83           H  
ATOM   1652  O   VAL A 104      -2.458  10.484   2.207  1.00 98.83           O  
ATOM   1653  CG1 VAL A 104      -2.767   8.518  -0.822  1.00 98.83           C  
ATOM   1654 HG11 VAL A 104      -1.827   8.951  -0.480  1.00 98.83           H  
ATOM   1655 HG12 VAL A 104      -2.916   8.821  -1.859  1.00 98.83           H  
ATOM   1656 HG13 VAL A 104      -2.707   7.432  -0.758  1.00 98.83           H  
ATOM   1657  CG2 VAL A 104      -5.239   8.485  -0.575  1.00 98.83           C  
ATOM   1658 HG21 VAL A 104      -5.294   8.717  -1.638  1.00 98.83           H  
ATOM   1659 HG22 VAL A 104      -5.283   7.404  -0.435  1.00 98.83           H  
ATOM   1660 HG23 VAL A 104      -6.094   8.945  -0.081  1.00 98.83           H  
ATOM   1661  N   GLU A 105      -1.488   8.468   2.405  1.00 98.63           N  
ATOM   1662  H   GLU A 105      -1.592   7.477   2.238  1.00 98.63           H  
ATOM   1663  CA  GLU A 105      -0.187   8.939   2.888  1.00 98.63           C  
ATOM   1664  HA  GLU A 105      -0.214  10.023   3.000  1.00 98.63           H  
ATOM   1665  C   GLU A 105       0.905   8.612   1.882  1.00 98.63           C  
ATOM   1666  CB  GLU A 105       0.161   8.346   4.258  1.00 98.63           C  
ATOM   1667  HB2 GLU A 105       0.228   7.260   4.193  1.00 98.63           H  
ATOM   1668  HB3 GLU A 105       1.129   8.742   4.566  1.00 98.63           H  
ATOM   1669  O   GLU A 105       0.924   7.521   1.316  1.00 98.63           O  
ATOM   1670  CG  GLU A 105      -0.891   8.735   5.295  1.00 98.63           C  
ATOM   1671  HG2 GLU A 105      -1.206   9.763   5.115  1.00 98.63           H  
ATOM   1672  HG3 GLU A 105      -1.766   8.095   5.181  1.00 98.63           H  
ATOM   1673  CD  GLU A 105      -0.364   8.623   6.721  1.00 98.63           C  
ATOM   1674  OE1 GLU A 105      -0.373   9.676   7.398  1.00 98.63           O  
ATOM   1675  OE2 GLU A 105      -0.128   7.485   7.186  1.00 98.63           O  
ATOM   1676  N   ILE A 106       1.807   9.565   1.652  1.00 98.60           N  
ATOM   1677  H   ILE A 106       1.713  10.441   2.147  1.00 98.60           H  
ATOM   1678  CA  ILE A 106       2.842   9.482   0.622  1.00 98.60           C  
ATOM   1679  HA  ILE A 106       2.978   8.440   0.332  1.00 98.60           H  
ATOM   1680  C   ILE A 106       4.149  10.003   1.210  1.00 98.60           C  
ATOM   1681  CB  ILE A 106       2.433  10.283  -0.639  1.00 98.60           C  
ATOM   1682  HB  ILE A 106       2.371  11.336  -0.366  1.00 98.60           H  
ATOM   1683  O   ILE A 106       4.194  11.116   1.738  1.00 98.60           O  
ATOM   1684  CG1 ILE A 106       1.045   9.845  -1.155  1.00 98.60           C  
ATOM   1685 HG12 ILE A 106       1.086   8.815  -1.510  1.00 98.60           H  
ATOM   1686 HG13 ILE A 106       0.319   9.894  -0.343  1.00 98.60           H  
ATOM   1687  CG2 ILE A 106       3.495  10.133  -1.746  1.00 98.60           C  
ATOM   1688 HG21 ILE A 106       3.225  10.736  -2.612  1.00 98.60           H  
ATOM   1689 HG22 ILE A 106       4.469  10.476  -1.399  1.00 98.60           H  
ATOM   1690 HG23 ILE A 106       3.563   9.087  -2.048  1.00 98.60           H  
ATOM   1691  CD1 ILE A 106       0.465  10.735  -2.247  1.00 98.60           C  
ATOM   1692 HD11 ILE A 106      -0.561  10.409  -2.416  1.00 98.60           H  
ATOM   1693 HD12 ILE A 106       1.032  10.637  -3.172  1.00 98.60           H  
ATOM   1694 HD13 ILE A 106       0.450  11.773  -1.915  1.00 98.60           H  
ATOM   1695  N   LYS A 107       5.232   9.231   1.084  1.00 98.43           N  
ATOM   1696  H   LYS A 107       5.117   8.329   0.645  1.00 98.43           H  
ATOM   1697  CA  LYS A 107       6.590   9.720   1.354  1.00 98.43           C  
ATOM   1698  HA  LYS A 107       6.519  10.690   1.846  1.00 98.43           H  
ATOM   1699  C   LYS A 107       7.338   9.901   0.043  1.00 98.43           C  
ATOM   1700  CB  LYS A 107       7.344   8.783   2.298  1.00 98.43           C  
ATOM   1701  HB2 LYS A 107       7.695   7.935   1.709  1.00 98.43           H  
ATOM   1702  HB3 LYS A 107       6.669   8.444   3.083  1.00 98.43           H  
ATOM   1703  O   LYS A 107       7.442   8.973  -0.759  1.00 98.43           O  
ATOM   1704  CG  LYS A 107       8.577   9.418   2.949  1.00 98.43           C  
ATOM   1705  HG2 LYS A 107       9.259   9.780   2.179  1.00 98.43           H  
ATOM   1706  HG3 LYS A 107       8.271  10.253   3.579  1.00 98.43           H  
ATOM   1707  CD  LYS A 107       9.289   8.357   3.801  1.00 98.43           C  
ATOM   1708  HD2 LYS A 107       8.602   7.997   4.567  1.00 98.43           H  
ATOM   1709  HD3 LYS A 107       9.570   7.520   3.163  1.00 98.43           H  
ATOM   1710  CE  LYS A 107      10.542   8.938   4.463  1.00 98.43           C  
ATOM   1711  HE2 LYS A 107      11.223   9.280   3.684  1.00 98.43           H  
ATOM   1712  HE3 LYS A 107      10.248   9.801   5.060  1.00 98.43           H  
ATOM   1713  NZ  LYS A 107      11.219   7.932   5.319  1.00 98.43           N  
ATOM   1714  HZ1 LYS A 107      11.474   7.119   4.777  1.00 98.43           H  
ATOM   1715  HZ2 LYS A 107      12.061   8.319   5.721  1.00 98.43           H  
ATOM   1716  HZ3 LYS A 107      10.610   7.634   6.067  1.00 98.43           H  
ATOM   1717  N   PHE A 108       7.903  11.083  -0.152  1.00 97.71           N  
ATOM   1718  H   PHE A 108       7.767  11.801   0.545  1.00 97.71           H  
ATOM   1719  CA  PHE A 108       8.724  11.400  -1.313  1.00 97.71           C  
ATOM   1720  HA  PHE A 108       9.145  10.481  -1.722  1.00 97.71           H  
ATOM   1721  C   PHE A 108       9.876  12.312  -0.900  1.00 97.71           C  
ATOM   1722  CB  PHE A 108       7.849  12.049  -2.388  1.00 97.71           C  
ATOM   1723  HB2 PHE A 108       7.386  12.946  -1.977  1.00 97.71           H  
ATOM   1724  HB3 PHE A 108       7.053  11.359  -2.667  1.00 97.71           H  
ATOM   1725  O   PHE A 108       9.657  13.297  -0.201  1.00 97.71           O  
ATOM   1726  CG  PHE A 108       8.629  12.406  -3.631  1.00 97.71           C  
ATOM   1727  CD1 PHE A 108       8.832  13.751  -3.990  1.00 97.71           C  
ATOM   1728  HD1 PHE A 108       8.404  14.548  -3.399  1.00 97.71           H  
ATOM   1729  CD2 PHE A 108       9.186  11.381  -4.414  1.00 97.71           C  
ATOM   1730  HD2 PHE A 108       9.040  10.343  -4.153  1.00 97.71           H  
ATOM   1731  CE1 PHE A 108       9.573  14.066  -5.142  1.00 97.71           C  
ATOM   1732  HE1 PHE A 108       9.704  15.099  -5.431  1.00 97.71           H  
ATOM   1733  CE2 PHE A 108       9.936  11.697  -5.553  1.00 97.71           C  
ATOM   1734  HE2 PHE A 108      10.360  10.893  -6.136  1.00 97.71           H  
ATOM   1735  CZ  PHE A 108      10.123  13.039  -5.928  1.00 97.71           C  
ATOM   1736  HZ  PHE A 108      10.690  13.279  -6.816  1.00 97.71           H  
ATOM   1737  N   GLN A 109      11.110  11.964  -1.286  1.00 95.77           N  
ATOM   1738  H   GLN A 109      11.202  11.187  -1.924  1.00 95.77           H  
ATOM   1739  CA  GLN A 109      12.323  12.728  -0.947  1.00 95.77           C  
ATOM   1740  HA  GLN A 109      13.181  12.078  -1.121  1.00 95.77           H  
ATOM   1741  C   GLN A 109      12.398  13.127   0.544  1.00 95.77           C  
ATOM   1742  CB  GLN A 109      12.468  13.930  -1.896  1.00 95.77           C  
ATOM   1743  HB2 GLN A 109      13.334  14.518  -1.592  1.00 95.77           H  
ATOM   1744  HB3 GLN A 109      11.581  14.560  -1.820  1.00 95.77           H  
ATOM   1745  O   GLN A 109      12.655  14.277   0.890  1.00 95.77           O  
ATOM   1746  CG  GLN A 109      12.677  13.507  -3.357  1.00 95.77           C  
ATOM   1747  HG2 GLN A 109      11.820  12.930  -3.704  1.00 95.77           H  
ATOM   1748  HG3 GLN A 109      13.562  12.874  -3.423  1.00 95.77           H  
ATOM   1749  CD  GLN A 109      12.865  14.701  -4.289  1.00 95.77           C  
ATOM   1750  NE2 GLN A 109      13.284  14.475  -5.514  1.00 95.77           N  
ATOM   1751 HE21 GLN A 109      13.367  15.285  -6.111  1.00 95.77           H  
ATOM   1752 HE22 GLN A 109      13.401  13.534  -5.863  1.00 95.77           H  
ATOM   1753  OE1 GLN A 109      12.655  15.852  -3.938  1.00 95.77           O  
ATOM   1754  N   ASN A 110      12.130  12.166   1.439  1.00 94.80           N  
ATOM   1755  H   ASN A 110      11.935  11.245   1.074  1.00 94.80           H  
ATOM   1756  CA  ASN A 110      12.082  12.342   2.901  1.00 94.80           C  
ATOM   1757  HA  ASN A 110      11.768  11.384   3.315  1.00 94.80           H  
ATOM   1758  C   ASN A 110      11.026  13.328   3.435  1.00 94.80           C  
ATOM   1759  CB  ASN A 110      13.497  12.613   3.449  1.00 94.80           C  
ATOM   1760  HB2 ASN A 110      13.896  13.528   3.011  1.00 94.80           H  
ATOM   1761  HB3 ASN A 110      13.453  12.757   4.528  1.00 94.80           H  
ATOM   1762  O   ASN A 110      11.011  13.602   4.633  1.00 94.80           O  
ATOM   1763  CG  ASN A 110      14.440  11.459   3.188  1.00 94.80           C  
ATOM   1764  ND2 ASN A 110      15.689  11.733   2.898  1.00 94.80           N  
ATOM   1765 HD21 ASN A 110      16.012  12.689   2.866  1.00 94.80           H  
ATOM   1766 HD22 ASN A 110      16.308  10.948   2.752  1.00 94.80           H  
ATOM   1767  OD1 ASN A 110      14.054  10.300   3.243  1.00 94.80           O  
ATOM   1768  N   LYS A 111      10.107  13.806   2.592  1.00 97.91           N  
ATOM   1769  H   LYS A 111      10.179  13.571   1.612  1.00 97.91           H  
ATOM   1770  CA  LYS A 111       8.936  14.592   2.994  1.00 97.91           C  
ATOM   1771  HA  LYS A 111       9.089  14.973   4.003  1.00 97.91           H  
ATOM   1772  C   LYS A 111       7.689  13.717   3.024  1.00 97.91           C  
ATOM   1773  CB  LYS A 111       8.757  15.788   2.052  1.00 97.91           C  
ATOM   1774  HB2 LYS A 111       8.691  15.434   1.023  1.00 97.91           H  
ATOM   1775  HB3 LYS A 111       7.826  16.298   2.299  1.00 97.91           H  
ATOM   1776  O   LYS A 111       7.547  12.804   2.209  1.00 97.91           O  
ATOM   1777  CG  LYS A 111       9.919  16.781   2.176  1.00 97.91           C  
ATOM   1778  HG2 LYS A 111       9.976  17.141   3.203  1.00 97.91           H  
ATOM   1779  HG3 LYS A 111      10.857  16.290   1.919  1.00 97.91           H  
ATOM   1780  CD  LYS A 111       9.703  17.965   1.232  1.00 97.91           C  
ATOM   1781  HD2 LYS A 111       8.760  18.455   1.476  1.00 97.91           H  
ATOM   1782  HD3 LYS A 111       9.658  17.594   0.208  1.00 97.91           H  
ATOM   1783  CE  LYS A 111      10.862  18.954   1.376  1.00 97.91           C  
ATOM   1784  HE2 LYS A 111      10.893  19.309   2.406  1.00 97.91           H  
ATOM   1785  HE3 LYS A 111      11.792  18.423   1.175  1.00 97.91           H  
ATOM   1786  NZ  LYS A 111      10.713  20.094   0.439  1.00 97.91           N  
ATOM   1787  HZ1 LYS A 111      11.485  20.738   0.536  1.00 97.91           H  
ATOM   1788  HZ2 LYS A 111       9.850  20.589   0.615  1.00 97.91           H  
ATOM   1789  HZ3 LYS A 111      10.699  19.757  -0.513  1.00 97.91           H  
ATOM   1790  N   PHE A 112       6.801  14.014   3.966  1.00 97.96           N  
ATOM   1791  H   PHE A 112       6.974  14.813   4.559  1.00 97.96           H  
ATOM   1792  CA  PHE A 112       5.520  13.335   4.129  1.00 97.96           C  
ATOM   1793  HA  PHE A 112       5.508  12.429   3.523  1.00 97.96           H  
ATOM   1794  C   PHE A 112       4.376  14.225   3.654  1.00 97.96           C  
ATOM   1795  CB  PHE A 112       5.324  12.909   5.586  1.00 97.96           C  
ATOM   1796  HB2 PHE A 112       4.290  12.589   5.717  1.00 97.96           H  
ATOM   1797  HB3 PHE A 112       5.480  13.766   6.241  1.00 97.96           H  
ATOM   1798  O   PHE A 112       4.276  15.396   4.028  1.00 97.96           O  
ATOM   1799  CG  PHE A 112       6.223  11.768   6.014  1.00 97.96           C  
ATOM   1800  CD1 PHE A 112       5.833  10.440   5.758  1.00 97.96           C  
ATOM   1801  HD1 PHE A 112       4.902  10.238   5.249  1.00 97.96           H  
ATOM   1802  CD2 PHE A 112       7.430  12.024   6.691  1.00 97.96           C  
ATOM   1803  HD2 PHE A 112       7.729  13.041   6.899  1.00 97.96           H  
ATOM   1804  CE1 PHE A 112       6.628   9.372   6.208  1.00 97.96           C  
ATOM   1805  HE1 PHE A 112       6.294   8.357   6.053  1.00 97.96           H  
ATOM   1806  CE2 PHE A 112       8.229  10.956   7.136  1.00 97.96           C  
ATOM   1807  HE2 PHE A 112       9.130  11.160   7.695  1.00 97.96           H  
ATOM   1808  CZ  PHE A 112       7.820   9.630   6.907  1.00 97.96           C  
ATOM   1809  HZ  PHE A 112       8.398   8.808   7.304  1.00 97.96           H  
ATOM   1810  N   TYR A 113       3.499  13.630   2.860  1.00 98.59           N  
ATOM   1811  H   TYR A 113       3.655  12.664   2.610  1.00 98.59           H  
ATOM   1812  CA  TYR A 113       2.296  14.240   2.323  1.00 98.59           C  
ATOM   1813  HA  TYR A 113       2.156  15.228   2.762  1.00 98.59           H  
ATOM   1814  C   TYR A 113       1.096  13.370   2.671  1.00 98.59           C  
ATOM   1815  CB  TYR A 113       2.414  14.400   0.805  1.00 98.59           C  
ATOM   1816  HB2 TYR A 113       1.516  14.896   0.436  1.00 98.59           H  
ATOM   1817  HB3 TYR A 113       2.449  13.409   0.351  1.00 98.59           H  
ATOM   1818  O   TYR A 113       1.216  12.150   2.810  1.00 98.59           O  
ATOM   1819  CG  TYR A 113       3.624  15.182   0.346  1.00 98.59           C  
ATOM   1820  CD1 TYR A 113       3.512  16.562   0.102  1.00 98.59           C  
ATOM   1821  HD1 TYR A 113       2.565  17.063   0.241  1.00 98.59           H  
ATOM   1822  CD2 TYR A 113       4.859  14.526   0.162  1.00 98.59           C  
ATOM   1823  HD2 TYR A 113       4.938  13.465   0.349  1.00 98.59           H  
ATOM   1824  CE1 TYR A 113       4.633  17.290  -0.337  1.00 98.59           C  
ATOM   1825  HE1 TYR A 113       4.535  18.346  -0.538  1.00 98.59           H  
ATOM   1826  CE2 TYR A 113       5.989  15.254  -0.252  1.00 98.59           C  
ATOM   1827  HE2 TYR A 113       6.938  14.760  -0.398  1.00 98.59           H  
ATOM   1828  OH  TYR A 113       6.950  17.347  -0.934  1.00 98.59           O  
ATOM   1829  HH  TYR A 113       6.661  18.203  -1.260  1.00 98.59           H  
ATOM   1830  CZ  TYR A 113       5.873  16.636  -0.509  1.00 98.59           C  
ATOM   1831  N   PHE A 114      -0.067  13.995   2.768  1.00 98.59           N  
ATOM   1832  H   PHE A 114      -0.097  15.001   2.685  1.00 98.59           H  
ATOM   1833  CA  PHE A 114      -1.328  13.302   2.879  1.00 98.59           C  
ATOM   1834  HA  PHE A 114      -1.191  12.341   2.382  1.00 98.59           H  
ATOM   1835  C   PHE A 114      -2.449  14.036   2.152  1.00 98.59           C  
ATOM   1836  CB  PHE A 114      -1.683  13.043   4.348  1.00 98.59           C  
ATOM   1837  HB2 PHE A 114      -2.453  12.272   4.381  1.00 98.59           H  
ATOM   1838  HB3 PHE A 114      -0.812  12.640   4.863  1.00 98.59           H  
ATOM   1839  O   PHE A 114      -2.455  15.263   2.019  1.00 98.59           O  
ATOM   1840  CG  PHE A 114      -2.193  14.261   5.094  1.00 98.59           C  
ATOM   1841  CD1 PHE A 114      -1.290  15.167   5.680  1.00 98.59           C  
ATOM   1842  HD1 PHE A 114      -0.226  15.015   5.571  1.00 98.59           H  
ATOM   1843  CD2 PHE A 114      -3.578  14.484   5.209  1.00 98.59           C  
ATOM   1844  HD2 PHE A 114      -4.279  13.803   4.749  1.00 98.59           H  
ATOM   1845  CE1 PHE A 114      -1.771  16.278   6.395  1.00 98.59           C  
ATOM   1846  HE1 PHE A 114      -1.078  16.976   6.842  1.00 98.59           H  
ATOM   1847  CE2 PHE A 114      -4.060  15.572   5.954  1.00 98.59           C  
ATOM   1848  HE2 PHE A 114      -5.124  15.722   6.061  1.00 98.59           H  
ATOM   1849  CZ  PHE A 114      -3.156  16.474   6.543  1.00 98.59           C  
ATOM   1850  HZ  PHE A 114      -3.528  17.316   7.107  1.00 98.59           H  
ATOM   1851  N   SER A 115      -3.422  13.247   1.726  1.00 98.45           N  
ATOM   1852  H   SER A 115      -3.315  12.255   1.884  1.00 98.45           H  
ATOM   1853  CA  SER A 115      -4.704  13.691   1.201  1.00 98.45           C  
ATOM   1854  HA  SER A 115      -4.841  14.756   1.388  1.00 98.45           H  
ATOM   1855  C   SER A 115      -5.801  12.915   1.921  1.00 98.45           C  
ATOM   1856  CB  SER A 115      -4.723  13.451  -0.305  1.00 98.45           C  
ATOM   1857  HB2 SER A 115      -4.006  14.114  -0.789  1.00 98.45           H  
ATOM   1858  HB3 SER A 115      -4.441  12.418  -0.511  1.00 98.45           H  
ATOM   1859  O   SER A 115      -5.666  11.710   2.131  1.00 98.45           O  
ATOM   1860  OG  SER A 115      -6.004  13.684  -0.832  1.00 98.45           O  
ATOM   1861  HG  SER A 115      -6.329  14.532  -0.521  1.00 98.45           H  
ATOM   1862  N   GLN A 116      -6.863  13.596   2.333  1.00 98.63           N  
ATOM   1863  H   GLN A 116      -6.920  14.586   2.141  1.00 98.63           H  
ATOM   1864  CA  GLN A 116      -7.978  13.013   3.070  1.00 98.63           C  
ATOM   1865  HA  GLN A 116      -7.891  11.928   3.018  1.00 98.63           H  
ATOM   1866  C   GLN A 116      -9.302  13.402   2.416  1.00 98.63           C  
ATOM   1867  CB  GLN A 116      -7.862  13.417   4.547  1.00 98.63           C  
ATOM   1868  HB2 GLN A 116      -7.940  14.501   4.636  1.00 98.63           H  
ATOM   1869  HB3 GLN A 116      -6.857  13.129   4.857  1.00 98.63           H  
ATOM   1870  O   GLN A 116      -9.453  14.517   1.929  1.00 98.63           O  
ATOM   1871  CG  GLN A 116      -8.883  12.756   5.499  1.00 98.63           C  
ATOM   1872  HG2 GLN A 116      -9.002  11.704   5.243  1.00 98.63           H  
ATOM   1873  HG3 GLN A 116      -9.850  13.248   5.394  1.00 98.63           H  
ATOM   1874  CD  GLN A 116      -8.433  12.820   6.963  1.00 98.63           C  
ATOM   1875  NE2 GLN A 116      -9.300  12.620   7.929  1.00 98.63           N  
ATOM   1876 HE21 GLN A 116     -10.235  12.267   7.779  1.00 98.63           H  
ATOM   1877 HE22 GLN A 116      -8.924  12.606   8.866  1.00 98.63           H  
ATOM   1878  OE1 GLN A 116      -7.257  13.003   7.260  1.00 98.63           O  
ATOM   1879  N   TYR A 117     -10.249  12.471   2.390  1.00 98.72           N  
ATOM   1880  H   TYR A 117     -10.041  11.578   2.814  1.00 98.72           H  
ATOM   1881  CA  TYR A 117     -11.574  12.633   1.799  1.00 98.72           C  
ATOM   1882  HA  TYR A 117     -11.745  13.678   1.540  1.00 98.72           H  
ATOM   1883  C   TYR A 117     -12.602  12.209   2.838  1.00 98.72           C  
ATOM   1884  CB  TYR A 117     -11.709  11.789   0.519  1.00 98.72           C  
ATOM   1885  HB2 TYR A 117     -11.611  10.734   0.777  1.00 98.72           H  
ATOM   1886  HB3 TYR A 117     -12.711  11.917   0.108  1.00 98.72           H  
ATOM   1887  O   TYR A 117     -12.589  11.061   3.284  1.00 98.72           O  
ATOM   1888  CG  TYR A 117     -10.695  12.122  -0.553  1.00 98.72           C  
ATOM   1889  CD1 TYR A 117     -11.007  13.038  -1.578  1.00 98.72           C  
ATOM   1890  HD1 TYR A 117     -11.989  13.485  -1.620  1.00 98.72           H  
ATOM   1891  CD2 TYR A 117      -9.410  11.555  -0.474  1.00 98.72           C  
ATOM   1892  HD2 TYR A 117      -9.172  10.863   0.320  1.00 98.72           H  
ATOM   1893  CE1 TYR A 117     -10.013  13.422  -2.501  1.00 98.72           C  
ATOM   1894  HE1 TYR A 117     -10.198  14.174  -3.253  1.00 98.72           H  
ATOM   1895  CE2 TYR A 117      -8.415  11.949  -1.378  1.00 98.72           C  
ATOM   1896  HE2 TYR A 117      -7.413  11.557  -1.281  1.00 98.72           H  
ATOM   1897  OH  TYR A 117      -7.689  13.410  -3.106  1.00 98.72           O  
ATOM   1898  HH  TYR A 117      -6.857  13.260  -2.651  1.00 98.72           H  
ATOM   1899  CZ  TYR A 117      -8.707  12.907  -2.369  1.00 98.72           C  
ATOM   1900  N   SER A 118     -13.504  13.115   3.213  1.00 98.35           N  
ATOM   1901  H   SER A 118     -13.467  14.034   2.795  1.00 98.35           H  
ATOM   1902  CA  SER A 118     -14.548  12.842   4.212  1.00 98.35           C  
ATOM   1903  HA  SER A 118     -14.071  12.388   5.081  1.00 98.35           H  
ATOM   1904  C   SER A 118     -15.626  11.860   3.735  1.00 98.35           C  
ATOM   1905  CB  SER A 118     -15.189  14.151   4.667  1.00 98.35           C  
ATOM   1906  HB2 SER A 118     -15.843  13.952   5.516  1.00 98.35           H  
ATOM   1907  HB3 SER A 118     -14.405  14.838   4.986  1.00 98.35           H  
ATOM   1908  O   SER A 118     -16.497  11.463   4.510  1.00 98.35           O  
ATOM   1909  OG  SER A 118     -15.944  14.745   3.626  1.00 98.35           O  
ATOM   1910  HG  SER A 118     -16.159  15.639   3.901  1.00 98.35           H  
ATOM   1911  N   GLN A 119     -15.597  11.473   2.459  1.00 98.21           N  
ATOM   1912  H   GLN A 119     -14.893  11.884   1.863  1.00 98.21           H  
ATOM   1913  CA  GLN A 119     -16.431  10.419   1.896  1.00 98.21           C  
ATOM   1914  HA  GLN A 119     -16.818   9.791   2.698  1.00 98.21           H  
ATOM   1915  C   GLN A 119     -15.591   9.543   0.971  1.00 98.21           C  
ATOM   1916  CB  GLN A 119     -17.611  11.030   1.123  1.00 98.21           C  
ATOM   1917  HB2 GLN A 119     -18.180  10.223   0.661  1.00 98.21           H  
ATOM   1918  HB3 GLN A 119     -17.223  11.673   0.333  1.00 98.21           H  
ATOM   1919  O   GLN A 119     -14.918  10.062   0.081  1.00 98.21           O  
ATOM   1920  CG  GLN A 119     -18.554  11.844   2.023  1.00 98.21           C  
ATOM   1921  HG2 GLN A 119     -18.913  11.202   2.827  1.00 98.21           H  
ATOM   1922  HG3 GLN A 119     -18.015  12.682   2.465  1.00 98.21           H  
ATOM   1923  CD  GLN A 119     -19.752  12.414   1.272  1.00 98.21           C  
ATOM   1924  NE2 GLN A 119     -20.812  12.772   1.963  1.00 98.21           N  
ATOM   1925 HE21 GLN A 119     -21.574  13.149   1.417  1.00 98.21           H  
ATOM   1926 HE22 GLN A 119     -20.823  12.718   2.972  1.00 98.21           H  
ATOM   1927  OE1 GLN A 119     -19.771  12.576   0.063  1.00 98.21           O  
ATOM   1928  N   PHE A 120     -15.670   8.229   1.166  1.00 98.64           N  
ATOM   1929  H   PHE A 120     -16.117   7.896   2.008  1.00 98.64           H  
ATOM   1930  CA  PHE A 120     -15.073   7.213   0.311  1.00 98.64           C  
ATOM   1931  HA  PHE A 120     -14.909   7.627  -0.684  1.00 98.64           H  
ATOM   1932  C   PHE A 120     -15.993   5.998   0.188  1.00 98.64           C  
ATOM   1933  CB  PHE A 120     -13.715   6.804   0.876  1.00 98.64           C  
ATOM   1934  HB2 PHE A 120     -13.054   7.667   0.798  1.00 98.64           H  
ATOM   1935  HB3 PHE A 120     -13.822   6.562   1.934  1.00 98.64           H  
ATOM   1936  O   PHE A 120     -16.479   5.469   1.191  1.00 98.64           O  
ATOM   1937  CG  PHE A 120     -13.089   5.616   0.165  1.00 98.64           C  
ATOM   1938  CD1 PHE A 120     -13.271   4.321   0.677  1.00 98.64           C  
ATOM   1939  HD1 PHE A 120     -13.850   4.178   1.577  1.00 98.64           H  
ATOM   1940  CD2 PHE A 120     -12.346   5.792  -1.015  1.00 98.64           C  
ATOM   1941  HD2 PHE A 120     -12.209   6.783  -1.423  1.00 98.64           H  
ATOM   1942  CE1 PHE A 120     -12.705   3.215   0.020  1.00 98.64           C  
ATOM   1943  HE1 PHE A 120     -12.849   2.223   0.423  1.00 98.64           H  
ATOM   1944  CE2 PHE A 120     -11.762   4.687  -1.660  1.00 98.64           C  
ATOM   1945  HE2 PHE A 120     -11.174   4.823  -2.556  1.00 98.64           H  
ATOM   1946  CZ  PHE A 120     -11.942   3.396  -1.144  1.00 98.64           C  
ATOM   1947  HZ  PHE A 120     -11.499   2.547  -1.643  1.00 98.64           H  
ATOM   1948  N   GLN A 121     -16.199   5.543  -1.044  1.00 98.64           N  
ATOM   1949  H   GLN A 121     -15.824   6.065  -1.823  1.00 98.64           H  
ATOM   1950  CA  GLN A 121     -16.918   4.314  -1.347  1.00 98.64           C  
ATOM   1951  HA  GLN A 121     -16.699   3.584  -0.568  1.00 98.64           H  
ATOM   1952  C   GLN A 121     -16.441   3.728  -2.676  1.00 98.64           C  
ATOM   1953  CB  GLN A 121     -18.428   4.610  -1.346  1.00 98.64           C  
ATOM   1954  HB2 GLN A 121     -18.716   4.950  -0.351  1.00 98.64           H  
ATOM   1955  HB3 GLN A 121     -18.639   5.418  -2.047  1.00 98.64           H  
ATOM   1956  O   GLN A 121     -16.176   4.470  -3.624  1.00 98.64           O  
ATOM   1957  CG  GLN A 121     -19.300   3.404  -1.708  1.00 98.64           C  
ATOM   1958  HG2 GLN A 121     -19.079   3.072  -2.723  1.00 98.64           H  
ATOM   1959  HG3 GLN A 121     -19.090   2.586  -1.020  1.00 98.64           H  
ATOM   1960  CD  GLN A 121     -20.782   3.747  -1.660  1.00 98.64           C  
ATOM   1961  NE2 GLN A 121     -21.585   2.941  -1.005  1.00 98.64           N  
ATOM   1962 HE21 GLN A 121     -22.555   3.221  -0.954  1.00 98.64           H  
ATOM   1963 HE22 GLN A 121     -21.185   2.225  -0.416  1.00 98.64           H  
ATOM   1964  OE1 GLN A 121     -21.243   4.742  -2.198  1.00 98.64           O  
ATOM   1965  N   LEU A 122     -16.388   2.397  -2.749  1.00 98.73           N  
ATOM   1966  H   LEU A 122     -16.644   1.857  -1.935  1.00 98.73           H  
ATOM   1967  CA  LEU A 122     -16.344   1.684  -4.023  1.00 98.73           C  
ATOM   1968  HA  LEU A 122     -16.101   2.378  -4.829  1.00 98.73           H  
ATOM   1969  C   LEU A 122     -17.724   1.115  -4.322  1.00 98.73           C  
ATOM   1970  CB  LEU A 122     -15.277   0.579  -4.022  1.00 98.73           C  
ATOM   1971  HB2 LEU A 122     -15.546  -0.174  -3.282  1.00 98.73           H  
ATOM   1972  HB3 LEU A 122     -15.296   0.103  -5.002  1.00 98.73           H  
ATOM   1973  O   LEU A 122     -18.327   0.458  -3.469  1.00 98.73           O  
ATOM   1974  CG  LEU A 122     -13.846   1.057  -3.737  1.00 98.73           C  
ATOM   1975  HG  LEU A 122     -13.770   1.336  -2.686  1.00 98.73           H  
ATOM   1976  CD1 LEU A 122     -12.882  -0.098  -4.011  1.00 98.73           C  
ATOM   1977 HD11 LEU A 122     -12.851  -0.318  -5.078  1.00 98.73           H  
ATOM   1978 HD12 LEU A 122     -11.879   0.158  -3.669  1.00 98.73           H  
ATOM   1979 HD13 LEU A 122     -13.220  -0.994  -3.491  1.00 98.73           H  
ATOM   1980  CD2 LEU A 122     -13.422   2.260  -4.580  1.00 98.73           C  
ATOM   1981 HD21 LEU A 122     -13.519   2.029  -5.641  1.00 98.73           H  
ATOM   1982 HD22 LEU A 122     -14.039   3.125  -4.339  1.00 98.73           H  
ATOM   1983 HD23 LEU A 122     -12.390   2.520  -4.345  1.00 98.73           H  
ATOM   1984  N   LEU A 123     -18.220   1.359  -5.534  1.00 98.63           N  
ATOM   1985  H   LEU A 123     -17.676   1.917  -6.177  1.00 98.63           H  
ATOM   1986  CA  LEU A 123     -19.418   0.671  -6.008  1.00 98.63           C  
ATOM   1987  HA  LEU A 123     -20.171   0.708  -5.220  1.00 98.63           H  
ATOM   1988  C   LEU A 123     -19.128  -0.821  -6.233  1.00 98.63           C  
ATOM   1989  CB  LEU A 123     -19.994   1.378  -7.245  1.00 98.63           C  
ATOM   1990  HB2 LEU A 123     -19.283   1.286  -8.066  1.00 98.63           H  
ATOM   1991  HB3 LEU A 123     -20.906   0.851  -7.525  1.00 98.63           H  
ATOM   1992  O   LEU A 123     -17.989  -1.268  -6.122  1.00 98.63           O  
ATOM   1993  CG  LEU A 123     -20.346   2.867  -7.053  1.00 98.63           C  
ATOM   1994  HG  LEU A 123     -19.431   3.460  -7.039  1.00 98.63           H  
ATOM   1995  CD1 LEU A 123     -21.211   3.331  -8.228  1.00 98.63           C  
ATOM   1996 HD11 LEU A 123     -22.131   2.748  -8.268  1.00 98.63           H  
ATOM   1997 HD12 LEU A 123     -20.675   3.194  -9.167  1.00 98.63           H  
ATOM   1998 HD13 LEU A 123     -21.469   4.384  -8.118  1.00 98.63           H  
ATOM   1999  CD2 LEU A 123     -21.128   3.149  -5.767  1.00 98.63           C  
ATOM   2000 HD21 LEU A 123     -22.017   2.520  -5.724  1.00 98.63           H  
ATOM   2001 HD22 LEU A 123     -21.426   4.197  -5.729  1.00 98.63           H  
ATOM   2002 HD23 LEU A 123     -20.502   2.953  -4.896  1.00 98.63           H  
ATOM   2003  N   ASP A 124     -20.162  -1.609  -6.502  1.00 98.20           N  
ATOM   2004  H   ASP A 124     -21.073  -1.200  -6.654  1.00 98.20           H  
ATOM   2005  CA  ASP A 124     -20.008  -3.048  -6.721  1.00 98.20           C  
ATOM   2006  HA  ASP A 124     -19.333  -3.438  -5.959  1.00 98.20           H  
ATOM   2007  C   ASP A 124     -19.347  -3.387  -8.070  1.00 98.20           C  
ATOM   2008  CB  ASP A 124     -21.361  -3.747  -6.511  1.00 98.20           C  
ATOM   2009  HB2 ASP A 124     -21.673  -3.581  -5.480  1.00 98.20           H  
ATOM   2010  HB3 ASP A 124     -21.237  -4.822  -6.643  1.00 98.20           H  
ATOM   2011  O   ASP A 124     -19.070  -2.523  -8.910  1.00 98.20           O  
ATOM   2012  CG  ASP A 124     -22.471  -3.264  -7.446  1.00 98.20           C  
ATOM   2013  OD1 ASP A 124     -22.170  -2.852  -8.593  1.00 98.20           O  
ATOM   2014  OD2 ASP A 124     -23.636  -3.302  -7.001  1.00 98.20           O  
ATOM   2015  N   GLU A 125     -19.086  -4.678  -8.288  1.00 98.21           N  
ATOM   2016  H   GLU A 125     -19.257  -5.341  -7.545  1.00 98.21           H  
ATOM   2017  CA  GLU A 125     -18.459  -5.178  -9.513  1.00 98.21           C  
ATOM   2018  HA  GLU A 125     -17.481  -4.707  -9.614  1.00 98.21           H  
ATOM   2019  C   GLU A 125     -19.270  -4.858 -10.779  1.00 98.21           C  
ATOM   2020  CB  GLU A 125     -18.260  -6.693  -9.384  1.00 98.21           C  
ATOM   2021  HB2 GLU A 125     -17.786  -6.909  -8.427  1.00 98.21           H  
ATOM   2022  HB3 GLU A 125     -19.230  -7.190  -9.408  1.00 98.21           H  
ATOM   2023  O   GLU A 125     -18.679  -4.636 -11.838  1.00 98.21           O  
ATOM   2024  CG  GLU A 125     -17.373  -7.229 -10.517  1.00 98.21           C  
ATOM   2025  HG2 GLU A 125     -17.882  -7.111 -11.474  1.00 98.21           H  
ATOM   2026  HG3 GLU A 125     -16.459  -6.636 -10.540  1.00 98.21           H  
ATOM   2027  CD  GLU A 125     -16.998  -8.700 -10.348  1.00 98.21           C  
ATOM   2028  OE1 GLU A 125     -15.925  -9.103 -10.864  1.00 98.21           O  
ATOM   2029  OE2 GLU A 125     -17.755  -9.463  -9.711  1.00 98.21           O  
ATOM   2030  N   SER A 126     -20.605  -4.772 -10.680  1.00 97.86           N  
ATOM   2031  H   SER A 126     -21.022  -4.859  -9.765  1.00 97.86           H  
ATOM   2032  CA  SER A 126     -21.470  -4.400 -11.812  1.00 97.86           C  
ATOM   2033  HA  SER A 126     -21.215  -5.045 -12.653  1.00 97.86           H  
ATOM   2034  C   SER A 126     -21.238  -2.957 -12.272  1.00 97.86           C  
ATOM   2035  CB  SER A 126     -22.947  -4.644 -11.474  1.00 97.86           C  
ATOM   2036  HB2 SER A 126     -23.052  -5.606 -10.972  1.00 97.86           H  
ATOM   2037  HB3 SER A 126     -23.507  -4.692 -12.409  1.00 97.86           H  
ATOM   2038  O   SER A 126     -21.410  -2.641 -13.447  1.00 97.86           O  
ATOM   2039  OG  SER A 126     -23.527  -3.630 -10.677  1.00 97.86           O  
ATOM   2040  HG  SER A 126     -23.020  -3.460  -9.880  1.00 97.86           H  
ATOM   2041  N   ASN A 127     -20.751  -2.107 -11.363  1.00 98.07           N  
ATOM   2042  H   ASN A 127     -20.654  -2.447 -10.417  1.00 98.07           H  
ATOM   2043  CA  ASN A 127     -20.281  -0.750 -11.629  1.00 98.07           C  
ATOM   2044  HA  ASN A 127     -20.682  -0.417 -12.586  1.00 98.07           H  
ATOM   2045  C   ASN A 127     -18.747  -0.674 -11.748  1.00 98.07           C  
ATOM   2046  CB  ASN A 127     -20.829   0.175 -10.535  1.00 98.07           C  
ATOM   2047  HB2 ASN A 127     -20.545  -0.220  -9.560  1.00 98.07           H  
ATOM   2048  HB3 ASN A 127     -20.405   1.172 -10.649  1.00 98.07           H  
ATOM   2049  O   ASN A 127     -18.170   0.408 -11.629  1.00 98.07           O  
ATOM   2050  CG  ASN A 127     -22.334   0.317 -10.607  1.00 98.07           C  
ATOM   2051  ND2 ASN A 127     -23.073  -0.458  -9.851  1.00 98.07           N  
ATOM   2052 HD21 ASN A 127     -24.069  -0.429 -10.016  1.00 98.07           H  
ATOM   2053 HD22 ASN A 127     -22.669  -1.247  -9.366  1.00 98.07           H  
ATOM   2054  OD1 ASN A 127     -22.856   1.142 -11.337  1.00 98.07           O  
ATOM   2055  N   ASN A 128     -18.070  -1.810 -11.954  1.00 98.25           N  
ATOM   2056  H   ASN A 128     -18.601  -2.667 -12.017  1.00 98.25           H  
ATOM   2057  CA  ASN A 128     -16.615  -1.922 -12.081  1.00 98.25           C  
ATOM   2058  HA  ASN A 128     -16.374  -2.982 -12.009  1.00 98.25           H  
ATOM   2059  C   ASN A 128     -15.843  -1.247 -10.935  1.00 98.25           C  
ATOM   2060  CB  ASN A 128     -16.184  -1.435 -13.476  1.00 98.25           C  
ATOM   2061  HB2 ASN A 128     -15.097  -1.453 -13.556  1.00 98.25           H  
ATOM   2062  HB3 ASN A 128     -16.518  -0.406 -13.607  1.00 98.25           H  
ATOM   2063  O   ASN A 128     -14.838  -0.575 -11.173  1.00 98.25           O  
ATOM   2064  CG  ASN A 128     -16.726  -2.293 -14.597  1.00 98.25           C  
ATOM   2065  ND2 ASN A 128     -17.241  -1.685 -15.637  1.00 98.25           N  
ATOM   2066 HD21 ASN A 128     -17.250  -0.677 -15.689  1.00 98.25           H  
ATOM   2067 HD22 ASN A 128     -17.546  -2.259 -16.410  1.00 98.25           H  
ATOM   2068  OD1 ASN A 128     -16.646  -3.515 -14.573  1.00 98.25           O  
ATOM   2069  N   TYR A 129     -16.320  -1.400  -9.696  1.00 98.67           N  
ATOM   2070  H   TYR A 129     -17.173  -1.924  -9.561  1.00 98.67           H  
ATOM   2071  CA  TYR A 129     -15.685  -0.828  -8.505  1.00 98.67           C  
ATOM   2072  HA  TYR A 129     -16.400  -0.945  -7.692  1.00 98.67           H  
ATOM   2073  C   TYR A 129     -15.439   0.684  -8.594  1.00 98.67           C  
ATOM   2074  CB  TYR A 129     -14.441  -1.637  -8.107  1.00 98.67           C  
ATOM   2075  HB2 TYR A 129     -14.048  -1.240  -7.171  1.00 98.67           H  
ATOM   2076  HB3 TYR A 129     -13.670  -1.508  -8.866  1.00 98.67           H  
ATOM   2077  O   TYR A 129     -14.417   1.179  -8.122  1.00 98.67           O  
ATOM   2078  CG  TYR A 129     -14.711  -3.113  -7.904  1.00 98.67           C  
ATOM   2079  CD1 TYR A 129     -15.554  -3.529  -6.855  1.00 98.67           C  
ATOM   2080  HD1 TYR A 129     -16.017  -2.799  -6.208  1.00 98.67           H  
ATOM   2081  CD2 TYR A 129     -14.093  -4.071  -8.732  1.00 98.67           C  
ATOM   2082  HD2 TYR A 129     -13.427  -3.755  -9.521  1.00 98.67           H  
ATOM   2083  CE1 TYR A 129     -15.791  -4.898  -6.637  1.00 98.67           C  
ATOM   2084  HE1 TYR A 129     -16.441  -5.222  -5.838  1.00 98.67           H  
ATOM   2085  CE2 TYR A 129     -14.330  -5.444  -8.514  1.00 98.67           C  
ATOM   2086  HE2 TYR A 129     -13.861  -6.194  -9.134  1.00 98.67           H  
ATOM   2087  OH  TYR A 129     -15.441  -7.175  -7.270  1.00 98.67           O  
ATOM   2088  HH  TYR A 129     -16.022  -7.326  -6.521  1.00 98.67           H  
ATOM   2089  CZ  TYR A 129     -15.187  -5.858  -7.470  1.00 98.67           C  
ATOM   2090  N   MET A 130     -16.363   1.419  -9.224  1.00 98.60           N  
ATOM   2091  H   MET A 130     -17.125   0.932  -9.674  1.00 98.60           H  
ATOM   2092  CA  MET A 130     -16.261   2.867  -9.421  1.00 98.60           C  
ATOM   2093  HA  MET A 130     -15.450   3.043 -10.127  1.00 98.60           H  
ATOM   2094  C   MET A 130     -15.944   3.612  -8.118  1.00 98.60           C  
ATOM   2095  CB  MET A 130     -17.567   3.384 -10.036  1.00 98.60           C  
ATOM   2096  HB2 MET A 130     -17.725   2.876 -10.988  1.00 98.60           H  
ATOM   2097  HB3 MET A 130     -18.390   3.132  -9.368  1.00 98.60           H  
ATOM   2098  O   MET A 130     -16.588   3.382  -7.091  1.00 98.60           O  
ATOM   2099  CG  MET A 130     -17.585   4.897 -10.283  1.00 98.60           C  
ATOM   2100  HG2 MET A 130     -16.827   5.144 -11.026  1.00 98.60           H  
ATOM   2101  HG3 MET A 130     -17.338   5.419  -9.358  1.00 98.60           H  
ATOM   2102  SD  MET A 130     -19.190   5.532 -10.843  1.00 98.60           S  
ATOM   2103  CE  MET A 130     -19.275   4.765 -12.485  1.00 98.60           C  
ATOM   2104  HE1 MET A 130     -20.167   5.115 -13.004  1.00 98.60           H  
ATOM   2105  HE2 MET A 130     -19.321   3.680 -12.393  1.00 98.60           H  
ATOM   2106  HE3 MET A 130     -18.395   5.046 -13.063  1.00 98.60           H  
ATOM   2107  N   LEU A 131     -14.987   4.541  -8.186  1.00 98.77           N  
ATOM   2108  H   LEU A 131     -14.522   4.688  -9.071  1.00 98.77           H  
ATOM   2109  CA  LEU A 131     -14.543   5.330  -7.039  1.00 98.77           C  
ATOM   2110  HA  LEU A 131     -14.537   4.681  -6.163  1.00 98.77           H  
ATOM   2111  C   LEU A 131     -15.480   6.509  -6.767  1.00 98.77           C  
ATOM   2112  CB  LEU A 131     -13.106   5.815  -7.296  1.00 98.77           C  
ATOM   2113  HB2 LEU A 131     -13.098   6.404  -8.212  1.00 98.77           H  
ATOM   2114  HB3 LEU A 131     -12.471   4.942  -7.450  1.00 98.77           H  
ATOM   2115  O   LEU A 131     -15.606   7.421  -7.583  1.00 98.77           O  
ATOM   2116  CG  LEU A 131     -12.485   6.646  -6.162  1.00 98.77           C  
ATOM   2117  HG  LEU A 131     -13.124   7.498  -5.933  1.00 98.77           H  
ATOM   2118  CD1 LEU A 131     -12.297   5.811  -4.897  1.00 98.77           C  
ATOM   2119 HD11 LEU A 131     -13.264   5.535  -4.477  1.00 98.77           H  
ATOM   2120 HD12 LEU A 131     -11.733   4.908  -5.131  1.00 98.77           H  
ATOM   2121 HD13 LEU A 131     -11.748   6.391  -4.155  1.00 98.77           H  
ATOM   2122  CD2 LEU A 131     -11.117   7.179  -6.579  1.00 98.77           C  
ATOM   2123 HD21 LEU A 131     -10.465   6.352  -6.864  1.00 98.77           H  
ATOM   2124 HD22 LEU A 131     -10.663   7.737  -5.761  1.00 98.77           H  
ATOM   2125 HD23 LEU A 131     -11.243   7.849  -7.430  1.00 98.77           H  
ATOM   2126  N   LYS A 132     -16.069   6.555  -5.573  1.00 98.71           N  
ATOM   2127  H   LYS A 132     -15.969   5.755  -4.963  1.00 98.71           H  
ATOM   2128  CA  LYS A 132     -16.801   7.718  -5.059  1.00 98.71           C  
ATOM   2129  HA  LYS A 132     -16.923   8.460  -5.848  1.00 98.71           H  
ATOM   2130  C   LYS A 132     -15.996   8.365  -3.939  1.00 98.71           C  
ATOM   2131  CB  LYS A 132     -18.194   7.289  -4.572  1.00 98.71           C  
ATOM   2132  HB2 LYS A 132     -18.066   6.569  -3.764  1.00 98.71           H  
ATOM   2133  HB3 LYS A 132     -18.712   8.157  -4.166  1.00 98.71           H  
ATOM   2134  O   LYS A 132     -15.780   7.748  -2.900  1.00 98.71           O  
ATOM   2135  CG  LYS A 132     -19.083   6.638  -5.644  1.00 98.71           C  
ATOM   2136  HG2 LYS A 132     -20.021   6.342  -5.174  1.00 98.71           H  
ATOM   2137  HG3 LYS A 132     -18.599   5.739  -6.027  1.00 98.71           H  
ATOM   2138  CD  LYS A 132     -19.391   7.589  -6.806  1.00 98.71           C  
ATOM   2139  HD2 LYS A 132     -18.461   7.859  -7.307  1.00 98.71           H  
ATOM   2140  HD3 LYS A 132     -19.869   8.492  -6.428  1.00 98.71           H  
ATOM   2141  CE  LYS A 132     -20.303   6.900  -7.820  1.00 98.71           C  
ATOM   2142  HE2 LYS A 132     -21.222   6.578  -7.332  1.00 98.71           H  
ATOM   2143  HE3 LYS A 132     -19.781   6.016  -8.186  1.00 98.71           H  
ATOM   2144  NZ  LYS A 132     -20.598   7.799  -8.957  1.00 98.71           N  
ATOM   2145  HZ1 LYS A 132     -19.760   8.312  -9.190  1.00 98.71           H  
ATOM   2146  HZ2 LYS A 132     -20.873   7.289  -9.784  1.00 98.71           H  
ATOM   2147  HZ3 LYS A 132     -21.266   8.519  -8.720  1.00 98.71           H  
ATOM   2148  N   ILE A 133     -15.567   9.610  -4.148  1.00 98.60           N  
ATOM   2149  H   ILE A 133     -15.790  10.050  -5.029  1.00 98.60           H  
ATOM   2150  CA  ILE A 133     -14.813  10.393  -3.158  1.00 98.60           C  
ATOM   2151  HA  ILE A 133     -15.017   9.958  -2.180  1.00 98.60           H  
ATOM   2152  C   ILE A 133     -15.274  11.845  -3.096  1.00 98.60           C  
ATOM   2153  CB  ILE A 133     -13.287  10.338  -3.388  1.00 98.60           C  
ATOM   2154  HB  ILE A 133     -12.829  11.078  -2.732  1.00 98.60           H  
ATOM   2155  O   ILE A 133     -15.564  12.450  -4.130  1.00 98.60           O  
ATOM   2156  CG1 ILE A 133     -12.908  10.690  -4.842  1.00 98.60           C  
ATOM   2157 HG12 ILE A 133     -13.398  11.617  -5.139  1.00 98.60           H  
ATOM   2158 HG13 ILE A 133     -13.241   9.900  -5.515  1.00 98.60           H  
ATOM   2159  CG2 ILE A 133     -12.751   8.970  -2.954  1.00 98.60           C  
ATOM   2160 HG21 ILE A 133     -13.160   8.184  -3.589  1.00 98.60           H  
ATOM   2161 HG22 ILE A 133     -11.662   8.949  -3.000  1.00 98.60           H  
ATOM   2162 HG23 ILE A 133     -13.052   8.788  -1.922  1.00 98.60           H  
ATOM   2163  CD1 ILE A 133     -11.410  10.897  -5.042  1.00 98.60           C  
ATOM   2164 HD11 ILE A 133     -11.046  11.690  -4.389  1.00 98.60           H  
ATOM   2165 HD12 ILE A 133     -10.871   9.972  -4.835  1.00 98.60           H  
ATOM   2166 HD13 ILE A 133     -11.239  11.181  -6.080  1.00 98.60           H  
ATOM   2167  N   ASN A 134     -15.296  12.436  -1.902  1.00 98.35           N  
ATOM   2168  H   ASN A 134     -15.043  11.896  -1.087  1.00 98.35           H  
ATOM   2169  CA  ASN A 134     -15.623  13.853  -1.719  1.00 98.35           C  
ATOM   2170  HA  ASN A 134     -15.202  14.408  -2.557  1.00 98.35           H  
ATOM   2171  C   ASN A 134     -15.006  14.437  -0.434  1.00 98.35           C  
ATOM   2172  CB  ASN A 134     -17.157  14.016  -1.744  1.00 98.35           C  
ATOM   2173  HB2 ASN A 134     -17.595  13.297  -2.436  1.00 98.35           H  
ATOM   2174  HB3 ASN A 134     -17.566  13.815  -0.754  1.00 98.35           H  
ATOM   2175  O   ASN A 134     -14.495  13.700   0.405  1.00 98.35           O  
ATOM   2176  CG  ASN A 134     -17.609  15.394  -2.193  1.00 98.35           C  
ATOM   2177  ND2 ASN A 134     -18.894  15.581  -2.360  1.00 98.35           N  
ATOM   2178 HD21 ASN A 134     -19.538  14.826  -2.170  1.00 98.35           H  
ATOM   2179 HD22 ASN A 134     -19.191  16.492  -2.680  1.00 98.35           H  
ATOM   2180  OD1 ASN A 134     -16.826  16.308  -2.401  1.00 98.35           O  
ATOM   2181  N   GLY A 135     -15.070  15.763  -0.288  1.00 98.25           N  
ATOM   2182  H   GLY A 135     -15.539  16.289  -1.012  1.00 98.25           H  
ATOM   2183  CA  GLY A 135     -14.646  16.481   0.915  1.00 98.25           C  
ATOM   2184  HA2 GLY A 135     -15.145  16.055   1.786  1.00 98.25           H  
ATOM   2185  HA3 GLY A 135     -14.939  17.527   0.829  1.00 98.25           H  
ATOM   2186  C   GLY A 135     -13.140  16.427   1.144  1.00 98.25           C  
ATOM   2187  O   GLY A 135     -12.696  15.997   2.207  1.00 98.25           O  
ATOM   2188  N   TYR A 136     -12.381  16.826   0.122  1.00 98.65           N  
ATOM   2189  H   TYR A 136     -12.836  17.182  -0.706  1.00 98.65           H  
ATOM   2190  CA  TYR A 136     -10.924  16.861   0.150  1.00 98.65           C  
ATOM   2191  HA  TYR A 136     -10.560  15.849   0.326  1.00 98.65           H  
ATOM   2192  C   TYR A 136     -10.374  17.781   1.253  1.00 98.65           C  
ATOM   2193  CB  TYR A 136     -10.394  17.313  -1.218  1.00 98.65           C  
ATOM   2194  HB2 TYR A 136     -10.643  16.561  -1.966  1.00 98.65           H  
ATOM   2195  HB3 TYR A 136     -10.885  18.242  -1.505  1.00 98.65           H  
ATOM   2196  O   TYR A 136     -10.826  18.915   1.424  1.00 98.65           O  
ATOM   2197  CG  TYR A 136      -8.896  17.540  -1.216  1.00 98.65           C  
ATOM   2198  CD1 TYR A 136      -8.366  18.820  -0.941  1.00 98.65           C  
ATOM   2199  HD1 TYR A 136      -9.036  19.646  -0.756  1.00 98.65           H  
ATOM   2200  CD2 TYR A 136      -8.034  16.457  -1.451  1.00 98.65           C  
ATOM   2201  HD2 TYR A 136      -8.445  15.495  -1.720  1.00 98.65           H  
ATOM   2202  CE1 TYR A 136      -6.972  19.006  -0.858  1.00 98.65           C  
ATOM   2203  HE1 TYR A 136      -6.557  19.972  -0.611  1.00 98.65           H  
ATOM   2204  CE2 TYR A 136      -6.647  16.654  -1.420  1.00 98.65           C  
ATOM   2205  HE2 TYR A 136      -5.956  15.881  -1.721  1.00 98.65           H  
ATOM   2206  OH  TYR A 136      -4.781  17.990  -1.002  1.00 98.65           O  
ATOM   2207  HH  TYR A 136      -4.421  18.860  -0.816  1.00 98.65           H  
ATOM   2208  CZ  TYR A 136      -6.122  17.906  -1.085  1.00 98.65           C  
ATOM   2209  N   SER A 137      -9.324  17.318   1.924  1.00 98.51           N  
ATOM   2210  H   SER A 137      -9.074  16.350   1.778  1.00 98.51           H  
ATOM   2211  CA  SER A 137      -8.392  18.108   2.724  1.00 98.51           C  
ATOM   2212  HA  SER A 137      -8.337  19.112   2.304  1.00 98.51           H  
ATOM   2213  C   SER A 137      -6.986  17.491   2.661  1.00 98.51           C  
ATOM   2214  CB  SER A 137      -8.905  18.218   4.166  1.00 98.51           C  
ATOM   2215  HB2 SER A 137      -8.307  18.953   4.705  1.00 98.51           H  
ATOM   2216  HB3 SER A 137      -9.941  18.558   4.152  1.00 98.51           H  
ATOM   2217  O   SER A 137      -6.793  16.389   2.143  1.00 98.51           O  
ATOM   2218  OG  SER A 137      -8.822  16.981   4.843  1.00 98.51           O  
ATOM   2219  HG  SER A 137      -9.682  16.772   5.215  1.00 98.51           H  
ATOM   2220  N   GLY A 138      -5.977  18.197   3.172  1.00 97.96           N  
ATOM   2221  H   GLY A 138      -6.156  19.134   3.502  1.00 97.96           H  
ATOM   2222  CA  GLY A 138      -4.608  17.688   3.281  1.00 97.96           C  
ATOM   2223  HA2 GLY A 138      -4.494  16.750   2.737  1.00 97.96           H  
ATOM   2224  HA3 GLY A 138      -4.399  17.496   4.333  1.00 97.96           H  
ATOM   2225  C   GLY A 138      -3.548  18.657   2.776  1.00 97.96           C  
ATOM   2226  O   GLY A 138      -3.856  19.770   2.354  1.00 97.96           O  
ATOM   2227  N   ASN A 139      -2.286  18.235   2.858  1.00 97.97           N  
ATOM   2228  H   ASN A 139      -2.119  17.284   3.156  1.00 97.97           H  
ATOM   2229  CA  ASN A 139      -1.128  19.022   2.420  1.00 97.97           C  
ATOM   2230  HA  ASN A 139      -1.449  20.054   2.275  1.00 97.97           H  
ATOM   2231  C   ASN A 139      -0.563  18.575   1.055  1.00 97.97           C  
ATOM   2232  CB  ASN A 139      -0.062  19.029   3.534  1.00 97.97           C  
ATOM   2233  HB2 ASN A 139       0.686  19.783   3.284  1.00 97.97           H  
ATOM   2234  HB3 ASN A 139      -0.522  19.306   4.482  1.00 97.97           H  
ATOM   2235  O   ASN A 139       0.377  19.194   0.557  1.00 97.97           O  
ATOM   2236  CG  ASN A 139       0.649  17.698   3.701  1.00 97.97           C  
ATOM   2237  ND2 ASN A 139       1.760  17.662   4.399  1.00 97.97           N  
ATOM   2238 HD21 ASN A 139       2.281  16.797   4.410  1.00 97.97           H  
ATOM   2239 HD22 ASN A 139       2.132  18.510   4.803  1.00 97.97           H  
ATOM   2240  OD1 ASN A 139       0.226  16.672   3.207  1.00 97.97           O  
ATOM   2241  N   ALA A 140      -1.104  17.508   0.459  1.00 97.41           N  
ATOM   2242  H   ALA A 140      -1.824  16.999   0.952  1.00 97.41           H  
ATOM   2243  CA  ALA A 140      -0.886  17.168  -0.946  1.00 97.41           C  
ATOM   2244  HA  ALA A 140       0.165  17.317  -1.192  1.00 97.41           H  
ATOM   2245  C   ALA A 140      -1.719  18.087  -1.871  1.00 97.41           C  
ATOM   2246  CB  ALA A 140      -1.213  15.680  -1.127  1.00 97.41           C  
ATOM   2247  HB1 ALA A 140      -0.985  15.362  -2.144  1.00 97.41           H  
ATOM   2248  HB2 ALA A 140      -2.275  15.520  -0.939  1.00 97.41           H  
ATOM   2249  HB3 ALA A 140      -0.634  15.077  -0.427  1.00 97.41           H  
ATOM   2250  O   ALA A 140      -2.414  18.994  -1.415  1.00 97.41           O  
ATOM   2251  N   THR A 141      -1.648  17.880  -3.184  1.00 95.88           N  
ATOM   2252  H   THR A 141      -1.055  17.141  -3.533  1.00 95.88           H  
ATOM   2253  CA  THR A 141      -2.585  18.465  -4.162  1.00 95.88           C  
ATOM   2254  HA  THR A 141      -2.935  19.435  -3.806  1.00 95.88           H  
ATOM   2255  C   THR A 141      -3.800  17.550  -4.333  1.00 95.88           C  
ATOM   2256  CB  THR A 141      -1.892  18.661  -5.522  1.00 95.88           C  
ATOM   2257  HB  THR A 141      -2.641  18.898  -6.278  1.00 95.88           H  
ATOM   2258  O   THR A 141      -3.626  16.340  -4.331  1.00 95.88           O  
ATOM   2259  CG2 THR A 141      -0.865  19.791  -5.468  1.00 95.88           C  
ATOM   2260 HG21 THR A 141      -0.080  19.552  -4.750  1.00 95.88           H  
ATOM   2261 HG22 THR A 141      -0.419  19.920  -6.454  1.00 95.88           H  
ATOM   2262 HG23 THR A 141      -1.353  20.721  -5.175  1.00 95.88           H  
ATOM   2263  OG1 THR A 141      -1.197  17.491  -5.899  1.00 95.88           O  
ATOM   2264  HG1 THR A 141      -1.092  17.499  -6.853  1.00 95.88           H  
ATOM   2265  N   ASP A 142      -5.019  18.073  -4.527  1.00 97.94           N  
ATOM   2266  H   ASP A 142      -5.140  19.074  -4.471  1.00 97.94           H  
ATOM   2267  CA  ASP A 142      -6.226  17.250  -4.774  1.00 97.94           C  
ATOM   2268  HA  ASP A 142      -6.210  16.402  -4.089  1.00 97.94           H  
ATOM   2269  C   ASP A 142      -6.246  16.670  -6.198  1.00 97.94           C  
ATOM   2270  CB  ASP A 142      -7.517  18.039  -4.488  1.00 97.94           C  
ATOM   2271  HB2 ASP A 142      -7.596  18.864  -5.196  1.00 97.94           H  
ATOM   2272  HB3 ASP A 142      -7.456  18.482  -3.494  1.00 97.94           H  
ATOM   2273  O   ASP A 142      -6.966  17.144  -7.078  1.00 97.94           O  
ATOM   2274  CG  ASP A 142      -8.788  17.168  -4.581  1.00 97.94           C  
ATOM   2275  OD1 ASP A 142      -8.676  15.922  -4.609  1.00 97.94           O  
ATOM   2276  OD2 ASP A 142      -9.889  17.760  -4.685  1.00 97.94           O  
ATOM   2277  N   GLU A 143      -5.394  15.683  -6.453  1.00 97.07           N  
ATOM   2278  H   GLU A 143      -4.731  15.448  -5.728  1.00 97.07           H  
ATOM   2279  CA  GLU A 143      -5.263  15.037  -7.762  1.00 97.07           C  
ATOM   2280  HA  GLU A 143      -5.642  15.698  -8.541  1.00 97.07           H  
ATOM   2281  C   GLU A 143      -6.071  13.749  -7.879  1.00 97.07           C  
ATOM   2282  CB  GLU A 143      -3.785  14.784  -8.036  1.00 97.07           C  
ATOM   2283  HB2 GLU A 143      -3.672  14.026  -8.812  1.00 97.07           H  
ATOM   2284  HB3 GLU A 143      -3.304  14.430  -7.125  1.00 97.07           H  
ATOM   2285  O   GLU A 143      -6.436  13.356  -8.987  1.00 97.07           O  
ATOM   2286  CG  GLU A 143      -3.155  16.089  -8.518  1.00 97.07           C  
ATOM   2287  HG2 GLU A 143      -3.517  16.308  -9.522  1.00 97.07           H  
ATOM   2288  HG3 GLU A 143      -3.463  16.906  -7.865  1.00 97.07           H  
ATOM   2289  CD  GLU A 143      -1.639  16.038  -8.527  1.00 97.07           C  
ATOM   2290  OE1 GLU A 143      -1.048  17.132  -8.638  1.00 97.07           O  
ATOM   2291  OE2 GLU A 143      -1.033  14.964  -8.347  1.00 97.07           O  
ATOM   2292  N   LEU A 144      -6.430  13.120  -6.754  1.00 98.03           N  
ATOM   2293  H   LEU A 144      -6.160  13.517  -5.865  1.00 98.03           H  
ATOM   2294  CA  LEU A 144      -7.287  11.936  -6.781  1.00 98.03           C  
ATOM   2295  HA  LEU A 144      -6.862  11.241  -7.504  1.00 98.03           H  
ATOM   2296  C   LEU A 144      -8.705  12.277  -7.251  1.00 98.03           C  
ATOM   2297  CB  LEU A 144      -7.330  11.271  -5.401  1.00 98.03           C  
ATOM   2298  HB2 LEU A 144      -8.039  11.849  -4.809  1.00 98.03           H  
ATOM   2299  HB3 LEU A 144      -6.343  11.305  -4.940  1.00 98.03           H  
ATOM   2300  O   LEU A 144      -9.388  11.392  -7.755  1.00 98.03           O  
ATOM   2301  CG  LEU A 144      -7.855   9.828  -5.376  1.00 98.03           C  
ATOM   2302  HG  LEU A 144      -8.846   9.782  -5.827  1.00 98.03           H  
ATOM   2303  CD1 LEU A 144      -6.943   8.865  -6.126  1.00 98.03           C  
ATOM   2304 HD11 LEU A 144      -6.945   9.097  -7.191  1.00 98.03           H  
ATOM   2305 HD12 LEU A 144      -7.315   7.847  -6.008  1.00 98.03           H  
ATOM   2306 HD13 LEU A 144      -5.928   8.936  -5.735  1.00 98.03           H  
ATOM   2307  CD2 LEU A 144      -7.965   9.358  -3.925  1.00 98.03           C  
ATOM   2308 HD21 LEU A 144      -8.664   9.998  -3.387  1.00 98.03           H  
ATOM   2309 HD22 LEU A 144      -6.989   9.395  -3.440  1.00 98.03           H  
ATOM   2310 HD23 LEU A 144      -8.348   8.338  -3.901  1.00 98.03           H  
ATOM   2311  N   LYS A 145      -9.149  13.543  -7.165  1.00 98.13           N  
ATOM   2312  H   LYS A 145      -8.593  14.213  -6.653  1.00 98.13           H  
ATOM   2313  CA  LYS A 145     -10.437  13.978  -7.732  1.00 98.13           C  
ATOM   2314  HA  LYS A 145     -11.231  13.469  -7.186  1.00 98.13           H  
ATOM   2315  C   LYS A 145     -10.622  13.604  -9.206  1.00 98.13           C  
ATOM   2316  CB  LYS A 145     -10.619  15.493  -7.554  1.00 98.13           C  
ATOM   2317  HB2 LYS A 145     -11.664  15.744  -7.736  1.00 98.13           H  
ATOM   2318  HB3 LYS A 145     -10.381  15.764  -6.526  1.00 98.13           H  
ATOM   2319  O   LYS A 145     -11.762  13.462  -9.623  1.00 98.13           O  
ATOM   2320  CG  LYS A 145      -9.748  16.298  -8.531  1.00 98.13           C  
ATOM   2321  HG2 LYS A 145     -10.087  16.132  -9.553  1.00 98.13           H  
ATOM   2322  HG3 LYS A 145      -8.714  15.961  -8.452  1.00 98.13           H  
ATOM   2323  CD  LYS A 145      -9.826  17.795  -8.258  1.00 98.13           C  
ATOM   2324  HD2 LYS A 145     -10.844  18.150  -8.419  1.00 98.13           H  
ATOM   2325  HD3 LYS A 145      -9.530  17.985  -7.226  1.00 98.13           H  
ATOM   2326  CE  LYS A 145      -8.854  18.492  -9.208  1.00 98.13           C  
ATOM   2327  HE2 LYS A 145      -9.173  18.333 -10.238  1.00 98.13           H  
ATOM   2328  HE3 LYS A 145      -7.878  18.022  -9.092  1.00 98.13           H  
ATOM   2329  NZ  LYS A 145      -8.759  19.930  -8.886  1.00 98.13           N  
ATOM   2330  HZ1 LYS A 145      -8.450  20.015  -7.928  1.00 98.13           H  
ATOM   2331  HZ2 LYS A 145      -9.658  20.378  -8.991  1.00 98.13           H  
ATOM   2332  HZ3 LYS A 145      -8.077  20.366  -9.490  1.00 98.13           H  
ATOM   2333  N   HIS A 146      -9.541  13.449  -9.977  1.00 97.82           N  
ATOM   2334  H   HIS A 146      -8.628  13.565  -9.560  1.00 97.82           H  
ATOM   2335  CA  HIS A 146      -9.605  13.013 -11.376  1.00 97.82           C  
ATOM   2336  HA  HIS A 146     -10.362  13.592 -11.907  1.00 97.82           H  
ATOM   2337  C   HIS A 146     -10.020  11.542 -11.503  1.00 97.82           C  
ATOM   2338  CB  HIS A 146      -8.249  13.268 -12.043  1.00 97.82           C  
ATOM   2339  HB2 HIS A 146      -8.250  12.790 -13.023  1.00 97.82           H  
ATOM   2340  HB3 HIS A 146      -7.449  12.821 -11.452  1.00 97.82           H  
ATOM   2341  O   HIS A 146     -10.647  11.155 -12.472  1.00 97.82           O  
ATOM   2342  CG  HIS A 146      -7.985  14.737 -12.245  1.00 97.82           C  
ATOM   2343  CD2 HIS A 146      -7.245  15.578 -11.456  1.00 97.82           C  
ATOM   2344  HD2 HIS A 146      -6.708  15.296 -10.563  1.00 97.82           H  
ATOM   2345  ND1 HIS A 146      -8.489  15.484 -13.278  1.00 97.82           N  
ATOM   2346  HD1 HIS A 146      -9.022  15.113 -14.051  1.00 97.82           H  
ATOM   2347  CE1 HIS A 146      -8.061  16.747 -13.121  1.00 97.82           C  
ATOM   2348  HE1 HIS A 146      -8.271  17.554 -13.808  1.00 97.82           H  
ATOM   2349  NE2 HIS A 146      -7.326  16.868 -12.000  1.00 97.82           N  
ATOM   2350  N   SER A 147      -9.746  10.726 -10.486  1.00 98.07           N  
ATOM   2351  H   SER A 147      -9.253  11.095  -9.685  1.00 98.07           H  
ATOM   2352  CA  SER A 147     -10.231   9.348 -10.397  1.00 98.07           C  
ATOM   2353  HA  SER A 147     -10.208   8.894 -11.388  1.00 98.07           H  
ATOM   2354  C   SER A 147     -11.679   9.245  -9.897  1.00 98.07           C  
ATOM   2355  CB  SER A 147      -9.297   8.550  -9.481  1.00 98.07           C  
ATOM   2356  HB2 SER A 147      -9.750   7.583  -9.262  1.00 98.07           H  
ATOM   2357  HB3 SER A 147      -9.162   9.073  -8.534  1.00 98.07           H  
ATOM   2358  O   SER A 147     -12.227   8.144  -9.861  1.00 98.07           O  
ATOM   2359  OG  SER A 147      -8.040   8.346 -10.104  1.00 98.07           O  
ATOM   2360  HG  SER A 147      -8.223   7.813 -10.881  1.00 98.07           H  
ATOM   2361  N   ARG A 148     -12.310  10.352  -9.473  1.00 98.37           N  
ATOM   2362  H   ARG A 148     -11.866  11.243  -9.645  1.00 98.37           H  
ATOM   2363  CA  ARG A 148     -13.706  10.351  -9.013  1.00 98.37           C  
ATOM   2364  HA  ARG A 148     -13.810   9.616  -8.215  1.00 98.37           H  
ATOM   2365  C   ARG A 148     -14.625   9.934 -10.159  1.00 98.37           C  
ATOM   2366  CB  ARG A 148     -14.099  11.744  -8.495  1.00 98.37           C  
ATOM   2367  HB2 ARG A 148     -14.070  12.440  -9.333  1.00 98.37           H  
ATOM   2368  HB3 ARG A 148     -13.378  12.066  -7.744  1.00 98.37           H  
ATOM   2369  O   ARG A 148     -14.482  10.416 -11.273  1.00 98.37           O  
ATOM   2370  CG  ARG A 148     -15.512  11.773  -7.891  1.00 98.37           C  
ATOM   2371  HG2 ARG A 148     -16.218  11.313  -8.583  1.00 98.37           H  
ATOM   2372  HG3 ARG A 148     -15.530  11.203  -6.961  1.00 98.37           H  
ATOM   2373  CD  ARG A 148     -16.001  13.200  -7.641  1.00 98.37           C  
ATOM   2374  HD2 ARG A 148     -17.058  13.157  -7.378  1.00 98.37           H  
ATOM   2375  HD3 ARG A 148     -15.913  13.762  -8.570  1.00 98.37           H  
ATOM   2376  NE  ARG A 148     -15.251  13.826  -6.537  1.00 98.37           N  
ATOM   2377  HE  ARG A 148     -15.221  13.288  -5.683  1.00 98.37           H  
ATOM   2378  NH1 ARG A 148     -14.755  15.839  -7.509  1.00 98.37           N  
ATOM   2379 HH11 ARG A 148     -14.279  16.729  -7.486  1.00 98.37           H  
ATOM   2380 HH12 ARG A 148     -15.270  15.538  -8.324  1.00 98.37           H  
ATOM   2381  NH2 ARG A 148     -13.932  15.341  -5.488  1.00 98.37           N  
ATOM   2382 HH21 ARG A 148     -13.399  16.199  -5.485  1.00 98.37           H  
ATOM   2383 HH22 ARG A 148     -13.813  14.672  -4.741  1.00 98.37           H  
ATOM   2384  CZ  ARG A 148     -14.654  14.999  -6.519  1.00 98.37           C  
ATOM   2385  N   ASP A 149     -15.591   9.077  -9.850  1.00 98.22           N  
ATOM   2386  H   ASP A 149     -15.593   8.685  -8.919  1.00 98.22           H  
ATOM   2387  CA  ASP A 149     -16.597   8.558 -10.780  1.00 98.22           C  
ATOM   2388  HA  ASP A 149     -17.201   7.858 -10.202  1.00 98.22           H  
ATOM   2389  C   ASP A 149     -16.025   7.706 -11.927  1.00 98.22           C  
ATOM   2390  CB  ASP A 149     -17.557   9.677 -11.236  1.00 98.22           C  
ATOM   2391  HB2 ASP A 149     -17.020  10.407 -11.842  1.00 98.22           H  
ATOM   2392  HB3 ASP A 149     -18.338   9.240 -11.857  1.00 98.22           H  
ATOM   2393  O   ASP A 149     -16.769   7.289 -12.815  1.00 98.22           O  
ATOM   2394  CG  ASP A 149     -18.233  10.378 -10.055  1.00 98.22           C  
ATOM   2395  OD1 ASP A 149     -18.729   9.650  -9.161  1.00 98.22           O  
ATOM   2396  OD2 ASP A 149     -18.291  11.625 -10.018  1.00 98.22           O  
ATOM   2397  N   MET A 150     -14.736   7.355 -11.867  1.00 98.16           N  
ATOM   2398  H   MET A 150     -14.162   7.740 -11.131  1.00 98.16           H  
ATOM   2399  CA  MET A 150     -14.101   6.461 -12.830  1.00 98.16           C  
ATOM   2400  HA  MET A 150     -14.633   6.552 -13.778  1.00 98.16           H  
ATOM   2401  C   MET A 150     -14.210   4.999 -12.403  1.00 98.16           C  
ATOM   2402  CB  MET A 150     -12.644   6.869 -13.084  1.00 98.16           C  
ATOM   2403  HB2 MET A 150     -12.077   6.822 -12.154  1.00 98.16           H  
ATOM   2404  HB3 MET A 150     -12.198   6.163 -13.785  1.00 98.16           H  
ATOM   2405  O   MET A 150     -14.112   4.662 -11.220  1.00 98.16           O  
ATOM   2406  CG  MET A 150     -12.528   8.282 -13.664  1.00 98.16           C  
ATOM   2407  HG2 MET A 150     -11.486   8.444 -13.939  1.00 98.16           H  
ATOM   2408  HG3 MET A 150     -12.780   9.002 -12.885  1.00 98.16           H  
ATOM   2409  SD  MET A 150     -13.576   8.634 -15.109  1.00 98.16           S  
ATOM   2410  CE  MET A 150     -12.809   7.598 -16.378  1.00 98.16           C  
ATOM   2411  HE1 MET A 150     -13.424   7.620 -17.277  1.00 98.16           H  
ATOM   2412  HE2 MET A 150     -12.716   6.571 -16.024  1.00 98.16           H  
ATOM   2413  HE3 MET A 150     -11.824   7.997 -16.619  1.00 98.16           H  
ATOM   2414  N   ALA A 151     -14.391   4.121 -13.389  1.00 98.19           N  
ATOM   2415  H   ALA A 151     -14.438   4.479 -14.332  1.00 98.19           H  
ATOM   2416  CA  ALA A 151     -14.347   2.673 -13.218  1.00 98.19           C  
ATOM   2417  HA  ALA A 151     -14.955   2.392 -12.359  1.00 98.19           H  
ATOM   2418  C   ALA A 151     -12.909   2.192 -12.971  1.00 98.19           C  
ATOM   2419  CB  ALA A 151     -14.942   2.017 -14.469  1.00 98.19           C  
ATOM   2420  HB1 ALA A 151     -14.827   0.935 -14.405  1.00 98.19           H  
ATOM   2421  HB2 ALA A 151     -15.999   2.269 -14.554  1.00 98.19           H  
ATOM   2422  HB3 ALA A 151     -14.413   2.367 -15.356  1.00 98.19           H  
ATOM   2423  O   ALA A 151     -11.957   2.701 -13.569  1.00 98.19           O  
ATOM   2424  N   PHE A 152     -12.745   1.175 -12.126  1.00 98.61           N  
ATOM   2425  H   PHE A 152     -13.553   0.730 -11.714  1.00 98.61           H  
ATOM   2426  CA  PHE A 152     -11.450   0.522 -11.955  1.00 98.61           C  
ATOM   2427  HA  PHE A 152     -10.700   1.289 -11.760  1.00 98.61           H  
ATOM   2428  C   PHE A 152     -11.074  -0.221 -13.238  1.00 98.61           C  
ATOM   2429  CB  PHE A 152     -11.494  -0.430 -10.756  1.00 98.61           C  
ATOM   2430  HB2 PHE A 152     -12.020  -1.345 -11.030  1.00 98.61           H  
ATOM   2431  HB3 PHE A 152     -12.057   0.041  -9.951  1.00 98.61           H  
ATOM   2432  O   PHE A 152     -11.936  -0.819 -13.876  1.00 98.61           O  
ATOM   2433  CG  PHE A 152     -10.117  -0.765 -10.223  1.00 98.61           C  
ATOM   2434  CD1 PHE A 152      -9.460  -1.959 -10.569  1.00 98.61           C  
ATOM   2435  HD1 PHE A 152      -9.932  -2.670 -11.231  1.00 98.61           H  
ATOM   2436  CD2 PHE A 152      -9.477   0.153  -9.377  1.00 98.61           C  
ATOM   2437  HD2 PHE A 152      -9.963   1.091  -9.152  1.00 98.61           H  
ATOM   2438  CE1 PHE A 152      -8.182  -2.228 -10.047  1.00 98.61           C  
ATOM   2439  HE1 PHE A 152      -7.673  -3.141 -10.317  1.00 98.61           H  
ATOM   2440  CE2 PHE A 152      -8.217  -0.123  -8.829  1.00 98.61           C  
ATOM   2441  HE2 PHE A 152      -7.753   0.584  -8.157  1.00 98.61           H  
ATOM   2442  CZ  PHE A 152      -7.567  -1.319  -9.168  1.00 98.61           C  
ATOM   2443  HZ  PHE A 152      -6.590  -1.534  -8.762  1.00 98.61           H  
ATOM   2444  N   SER A 153      -9.805  -0.202 -13.635  1.00 98.35           N  
ATOM   2445  H   SER A 153      -9.133   0.328 -13.098  1.00 98.35           H  
ATOM   2446  CA  SER A 153      -9.313  -0.968 -14.787  1.00 98.35           C  
ATOM   2447  HA  SER A 153     -10.059  -1.705 -15.085  1.00 98.35           H  
ATOM   2448  C   SER A 153      -8.037  -1.715 -14.444  1.00 98.35           C  
ATOM   2449  CB  SER A 153      -9.035  -0.073 -15.995  1.00 98.35           C  
ATOM   2450  HB2 SER A 153      -8.809  -0.698 -16.858  1.00 98.35           H  
ATOM   2451  HB3 SER A 153      -8.162   0.547 -15.788  1.00 98.35           H  
ATOM   2452  O   SER A 153      -7.208  -1.207 -13.692  1.00 98.35           O  
ATOM   2453  OG  SER A 153     -10.141   0.750 -16.293  1.00 98.35           O  
ATOM   2454  HG  SER A 153     -10.385   1.220 -15.492  1.00 98.35           H  
ATOM   2455  N   THR A 154      -7.863  -2.882 -15.053  1.00 98.29           N  
ATOM   2456  H   THR A 154      -8.600  -3.203 -15.664  1.00 98.29           H  
ATOM   2457  CA  THR A 154      -6.653  -3.718 -15.027  1.00 98.29           C  
ATOM   2458  HA  THR A 154      -5.834  -3.171 -14.559  1.00 98.29           H  
ATOM   2459  C   THR A 154      -6.236  -4.044 -16.461  1.00 98.29           C  
ATOM   2460  CB  THR A 154      -6.884  -5.008 -14.224  1.00 98.29           C  
ATOM   2461  HB  THR A 154      -6.007  -5.651 -14.297  1.00 98.29           H  
ATOM   2462  O   THR A 154      -6.919  -3.666 -17.415  1.00 98.29           O  
ATOM   2463  CG2 THR A 154      -7.139  -4.690 -12.753  1.00 98.29           C  
ATOM   2464 HG21 THR A 154      -8.078  -4.148 -12.637  1.00 98.29           H  
ATOM   2465 HG22 THR A 154      -7.196  -5.622 -12.190  1.00 98.29           H  
ATOM   2466 HG23 THR A 154      -6.319  -4.090 -12.360  1.00 98.29           H  
ATOM   2467  OG1 THR A 154      -8.008  -5.684 -14.730  1.00 98.29           O  
ATOM   2468  HG1 THR A 154      -7.719  -6.541 -15.053  1.00 98.29           H  
ATOM   2469  N   PHE A 155      -5.094  -4.707 -16.662  1.00 96.89           N  
ATOM   2470  H   PHE A 155      -4.575  -5.065 -15.873  1.00 96.89           H  
ATOM   2471  CA  PHE A 155      -4.599  -4.975 -18.022  1.00 96.89           C  
ATOM   2472  HA  PHE A 155      -4.569  -4.029 -18.563  1.00 96.89           H  
ATOM   2473  C   PHE A 155      -5.503  -5.911 -18.842  1.00 96.89           C  
ATOM   2474  CB  PHE A 155      -3.171  -5.521 -17.947  1.00 96.89           C  
ATOM   2475  HB2 PHE A 155      -2.765  -5.578 -18.958  1.00 96.89           H  
ATOM   2476  HB3 PHE A 155      -2.576  -4.791 -17.398  1.00 96.89           H  
ATOM   2477  O   PHE A 155      -5.432  -5.901 -20.069  1.00 96.89           O  
ATOM   2478  CG  PHE A 155      -3.021  -6.885 -17.292  1.00 96.89           C  
ATOM   2479  CD1 PHE A 155      -2.438  -7.001 -16.016  1.00 96.89           C  
ATOM   2480  HD1 PHE A 155      -2.092  -6.125 -15.487  1.00 96.89           H  
ATOM   2481  CD2 PHE A 155      -3.437  -8.050 -17.968  1.00 96.89           C  
ATOM   2482  HD2 PHE A 155      -3.866  -7.987 -18.957  1.00 96.89           H  
ATOM   2483  CE1 PHE A 155      -2.277  -8.267 -15.430  1.00 96.89           C  
ATOM   2484  HE1 PHE A 155      -1.778  -8.361 -14.476  1.00 96.89           H  
ATOM   2485  CE2 PHE A 155      -3.336  -9.307 -17.349  1.00 96.89           C  
ATOM   2486  HE2 PHE A 155      -3.700 -10.192 -17.850  1.00 96.89           H  
ATOM   2487  CZ  PHE A 155      -2.759  -9.416 -16.076  1.00 96.89           C  
ATOM   2488  HZ  PHE A 155      -2.671 -10.383 -15.601  1.00 96.89           H  
ATOM   2489  N   ASP A 156      -6.307  -6.730 -18.165  1.00 97.52           N  
ATOM   2490  H   ASP A 156      -6.250  -6.721 -17.156  1.00 97.52           H  
ATOM   2491  CA  ASP A 156      -7.235  -7.733 -18.695  1.00 97.52           C  
ATOM   2492  HA  ASP A 156      -7.008  -7.910 -19.747  1.00 97.52           H  
ATOM   2493  C   ASP A 156      -8.709  -7.295 -18.630  1.00 97.52           C  
ATOM   2494  CB  ASP A 156      -7.027  -9.060 -17.938  1.00 97.52           C  
ATOM   2495  HB2 ASP A 156      -6.011  -9.412 -18.120  1.00 97.52           H  
ATOM   2496  HB3 ASP A 156      -7.706  -9.806 -18.350  1.00 97.52           H  
ATOM   2497  O   ASP A 156      -9.551  -7.898 -19.293  1.00 97.52           O  
ATOM   2498  CG  ASP A 156      -7.254  -8.962 -16.420  1.00 97.52           C  
ATOM   2499  OD1 ASP A 156      -7.143  -7.847 -15.855  1.00 97.52           O  
ATOM   2500  OD2 ASP A 156      -7.503  -9.998 -15.777  1.00 97.52           O  
ATOM   2501  N   LYS A 157      -9.024  -6.219 -17.895  1.00 96.60           N  
ATOM   2502  H   LYS A 157      -8.288  -5.802 -17.343  1.00 96.60           H  
ATOM   2503  CA  LYS A 157     -10.342  -5.570 -17.888  1.00 96.60           C  
ATOM   2504  HA  LYS A 157     -10.891  -5.909 -18.766  1.00 96.60           H  
ATOM   2505  C   LYS A 157     -10.182  -4.057 -18.002  1.00 96.60           C  
ATOM   2506  CB  LYS A 157     -11.137  -6.010 -16.652  1.00 96.60           C  
ATOM   2507  HB2 LYS A 157     -10.730  -5.534 -15.759  1.00 96.60           H  
ATOM   2508  HB3 LYS A 157     -11.046  -7.090 -16.540  1.00 96.60           H  
ATOM   2509  O   LYS A 157     -10.056  -3.334 -17.013  1.00 96.60           O  
ATOM   2510  CG  LYS A 157     -12.624  -5.658 -16.819  1.00 96.60           C  
ATOM   2511  HG2 LYS A 157     -12.740  -4.580 -16.935  1.00 96.60           H  
ATOM   2512  HG3 LYS A 157     -13.016  -6.156 -17.705  1.00 96.60           H  
ATOM   2513  CD  LYS A 157     -13.415  -6.118 -15.595  1.00 96.60           C  
ATOM   2514  HD2 LYS A 157     -13.050  -5.528 -14.754  1.00 96.60           H  
ATOM   2515  HD3 LYS A 157     -13.239  -7.178 -15.411  1.00 96.60           H  
ATOM   2516  CE  LYS A 157     -14.912  -5.844 -15.711  1.00 96.60           C  
ATOM   2517  HE2 LYS A 157     -15.041  -4.788 -15.947  1.00 96.60           H  
ATOM   2518  HE3 LYS A 157     -15.332  -6.428 -16.530  1.00 96.60           H  
ATOM   2519  NZ  LYS A 157     -15.605  -6.145 -14.436  1.00 96.60           N  
ATOM   2520  HZ1 LYS A 157     -16.467  -5.619 -14.389  1.00 96.60           H  
ATOM   2521  HZ2 LYS A 157     -15.777  -7.132 -14.312  1.00 96.60           H  
ATOM   2522  HZ3 LYS A 157     -15.041  -5.818 -13.664  1.00 96.60           H  
ATOM   2523  N   ASP A 158     -10.163  -3.597 -19.245  1.00 89.54           N  
ATOM   2524  H   ASP A 158     -10.280  -4.259 -19.998  1.00 89.54           H  
ATOM   2525  CA  ASP A 158      -9.880  -2.213 -19.605  1.00 89.54           C  
ATOM   2526  HA  ASP A 158      -9.287  -1.749 -18.817  1.00 89.54           H  
ATOM   2527  C   ASP A 158     -11.166  -1.395 -19.785  1.00 89.54           C  
ATOM   2528  CB  ASP A 158      -9.026  -2.221 -20.875  1.00 89.54           C  
ATOM   2529  HB2 ASP A 158      -8.096  -2.752 -20.672  1.00 89.54           H  
ATOM   2530  HB3 ASP A 158      -9.557  -2.756 -21.662  1.00 89.54           H  
ATOM   2531  O   ASP A 158     -11.955  -1.663 -20.689  1.00 89.54           O  
ATOM   2532  CG  ASP A 158      -8.687  -0.817 -21.365  1.00 89.54           C  
ATOM   2533  OD1 ASP A 158      -8.597   0.126 -20.542  1.00 89.54           O  
ATOM   2534  OD2 ASP A 158      -8.460  -0.673 -22.583  1.00 89.54           O  
ATOM   2535  N   ASN A 159     -11.355  -0.368 -18.952  1.00 88.33           N  
ATOM   2536  H   ASN A 159     -10.691  -0.215 -18.206  1.00 88.33           H  
ATOM   2537  CA  ASN A 159     -12.457   0.587 -19.089  1.00 88.33           C  
ATOM   2538  HA  ASN A 159     -13.183   0.193 -19.801  1.00 88.33           H  
ATOM   2539  C   ASN A 159     -11.999   1.939 -19.669  1.00 88.33           C  
ATOM   2540  CB  ASN A 159     -13.186   0.726 -17.738  1.00 88.33           C  
ATOM   2541  HB2 ASN A 159     -14.004   1.437 -17.852  1.00 88.33           H  
ATOM   2542  HB3 ASN A 159     -12.513   1.119 -16.975  1.00 88.33           H  
ATOM   2543  O   ASN A 159     -12.826   2.828 -19.867  1.00 88.33           O  
ATOM   2544  CG  ASN A 159     -13.791  -0.587 -17.277  1.00 88.33           C  
ATOM   2545  ND2 ASN A 159     -13.352  -1.162 -16.187  1.00 88.33           N  
ATOM   2546 HD21 ASN A 159     -13.753  -2.061 -15.961  1.00 88.33           H  
ATOM   2547 HD22 ASN A 159     -12.613  -0.771 -15.620  1.00 88.33           H  
ATOM   2548  OD1 ASN A 159     -14.701  -1.124 -17.882  1.00 88.33           O  
ATOM   2549  N   VAL A 160     -10.693   2.126 -19.928  1.00 89.82           N  
ATOM   2550  H   VAL A 160     -10.067   1.337 -19.844  1.00 89.82           H  
ATOM   2551  CA  VAL A 160     -10.101   3.440 -20.234  1.00 89.82           C  
ATOM   2552  HA  VAL A 160     -10.870   4.043 -20.718  1.00 89.82           H  
ATOM   2553  C   VAL A 160      -8.950   3.314 -21.243  1.00 89.82           C  
ATOM   2554  CB  VAL A 160      -9.674   4.202 -18.953  1.00 89.82           C  
ATOM   2555  HB  VAL A 160      -8.709   3.831 -18.609  1.00 89.82           H  
ATOM   2556  O   VAL A 160      -7.805   3.662 -20.967  1.00 89.82           O  
ATOM   2557  CG1 VAL A 160      -9.568   5.710 -19.233  1.00 89.82           C  
ATOM   2558 HG11 VAL A 160     -10.534   6.103 -19.551  1.00 89.82           H  
ATOM   2559 HG12 VAL A 160      -9.264   6.217 -18.317  1.00 89.82           H  
ATOM   2560 HG13 VAL A 160      -8.825   5.902 -20.007  1.00 89.82           H  
ATOM   2561  CG2 VAL A 160     -10.655   4.051 -17.783  1.00 89.82           C  
ATOM   2562 HG21 VAL A 160     -10.300   4.616 -16.921  1.00 89.82           H  
ATOM   2563 HG22 VAL A 160     -10.726   3.009 -17.472  1.00 89.82           H  
ATOM   2564 HG23 VAL A 160     -11.643   4.419 -18.062  1.00 89.82           H  
ATOM   2565  N   ARG A 161      -9.260   2.832 -22.453  1.00 88.68           N  
ATOM   2566  H   ARG A 161     -10.167   2.396 -22.535  1.00 88.68           H  
ATOM   2567  CA  ARG A 161      -8.393   2.884 -23.655  1.00 88.68           C  
ATOM   2568  HA  ARG A 161      -8.784   2.152 -24.361  1.00 88.68           H  
ATOM   2569  C   ARG A 161      -6.935   2.442 -23.430  1.00 88.68           C  
ATOM   2570  CB  ARG A 161      -8.455   4.275 -24.313  1.00 88.68           C  
ATOM   2571  HB2 ARG A 161      -8.051   5.011 -23.618  1.00 88.68           H  
ATOM   2572  HB3 ARG A 161      -7.824   4.266 -25.201  1.00 88.68           H  
ATOM   2573  O   ARG A 161      -6.001   3.054 -23.945  1.00 88.68           O  
ATOM   2574  CG  ARG A 161      -9.859   4.709 -24.745  1.00 88.68           C  
ATOM   2575  HG2 ARG A 161     -10.498   4.819 -23.869  1.00 88.68           H  
ATOM   2576  HG3 ARG A 161     -10.284   3.961 -25.414  1.00 88.68           H  
ATOM   2577  CD  ARG A 161      -9.752   6.053 -25.472  1.00 88.68           C  
ATOM   2578  HD2 ARG A 161      -9.280   6.772 -24.802  1.00 88.68           H  
ATOM   2579  HD3 ARG A 161      -9.122   5.925 -26.353  1.00 88.68           H  
ATOM   2580  NE  ARG A 161     -11.075   6.559 -25.876  1.00 88.68           N  
ATOM   2581  HE  ARG A 161     -11.875   6.021 -25.576  1.00 88.68           H  
ATOM   2582  NH1 ARG A 161     -10.339   8.458 -26.935  1.00 88.68           N  
ATOM   2583 HH11 ARG A 161      -9.392   8.210 -26.685  1.00 88.68           H  
ATOM   2584 HH12 ARG A 161     -10.533   9.330 -27.406  1.00 88.68           H  
ATOM   2585  NH2 ARG A 161     -12.529   8.043 -26.805  1.00 88.68           N  
ATOM   2586 HH21 ARG A 161     -13.304   7.484 -26.478  1.00 88.68           H  
ATOM   2587 HH22 ARG A 161     -12.707   8.913 -27.286  1.00 88.68           H  
ATOM   2588  CZ  ARG A 161     -11.307   7.679 -26.536  1.00 88.68           C  
ATOM   2589  N   GLY A 162      -6.727   1.372 -22.679  1.00 93.97           N  
ATOM   2590  H   GLY A 162      -7.541   0.885 -22.331  1.00 93.97           H  
ATOM   2591  CA  GLY A 162      -5.442   0.704 -22.524  1.00 93.97           C  
ATOM   2592  HA2 GLY A 162      -4.912   0.713 -23.476  1.00 93.97           H  
ATOM   2593  HA3 GLY A 162      -5.634  -0.332 -22.245  1.00 93.97           H  
ATOM   2594  C   GLY A 162      -4.536   1.319 -21.464  1.00 93.97           C  
ATOM   2595  O   GLY A 162      -3.385   0.893 -21.362  1.00 93.97           O  
ATOM   2596  N   CYS A 163      -5.022   2.273 -20.658  1.00 96.72           N  
ATOM   2597  H   CYS A 163      -5.963   2.602 -20.816  1.00 96.72           H  
ATOM   2598  CA  CYS A 163      -4.225   2.917 -19.611  1.00 96.72           C  
ATOM   2599  HA  CYS A 163      -3.418   3.479 -20.080  1.00 96.72           H  
ATOM   2600  C   CYS A 163      -3.584   1.895 -18.661  1.00 96.72           C  
ATOM   2601  CB  CYS A 163      -5.104   3.895 -18.822  1.00 96.72           C  
ATOM   2602  HB2 CYS A 163      -4.559   4.228 -17.938  1.00 96.72           H  
ATOM   2603  HB3 CYS A 163      -5.993   3.367 -18.476  1.00 96.72           H  
ATOM   2604  O   CYS A 163      -2.388   1.981 -18.400  1.00 96.72           O  
ATOM   2605  SG  CYS A 163      -5.647   5.365 -19.733  1.00 96.72           S  
ATOM   2606  N   ALA A 164      -4.333   0.885 -18.211  1.00 96.46           N  
ATOM   2607  H   ALA A 164      -5.312   0.857 -18.457  1.00 96.46           H  
ATOM   2608  CA  ALA A 164      -3.822  -0.127 -17.285  1.00 96.46           C  
ATOM   2609  HA  ALA A 164      -3.453   0.366 -16.386  1.00 96.46           H  
ATOM   2610  C   ALA A 164      -2.656  -0.942 -17.874  1.00 96.46           C  
ATOM   2611  CB  ALA A 164      -4.987  -1.037 -16.899  1.00 96.46           C  
ATOM   2612  HB1 ALA A 164      -4.640  -1.758 -16.158  1.00 96.46           H  
ATOM   2613  HB2 ALA A 164      -5.797  -0.452 -16.462  1.00 96.46           H  
ATOM   2614  HB3 ALA A 164      -5.363  -1.563 -17.776  1.00 96.46           H  
ATOM   2615  O   ALA A 164      -1.639  -1.162 -17.216  1.00 96.46           O  
ATOM   2616  N   LYS A 165      -2.767  -1.344 -19.148  1.00 95.95           N  
ATOM   2617  H   LYS A 165      -3.613  -1.098 -19.642  1.00 95.95           H  
ATOM   2618  CA  LYS A 165      -1.699  -2.057 -19.865  1.00 95.95           C  
ATOM   2619  HA  LYS A 165      -1.332  -2.864 -19.231  1.00 95.95           H  
ATOM   2620  C   LYS A 165      -0.508  -1.142 -20.144  1.00 95.95           C  
ATOM   2621  CB  LYS A 165      -2.277  -2.659 -21.155  1.00 95.95           C  
ATOM   2622  HB2 LYS A 165      -2.588  -1.859 -21.826  1.00 95.95           H  
ATOM   2623  HB3 LYS A 165      -3.153  -3.253 -20.896  1.00 95.95           H  
ATOM   2624  O   LYS A 165       0.639  -1.557 -19.989  1.00 95.95           O  
ATOM   2625  CG  LYS A 165      -1.264  -3.565 -21.870  1.00 95.95           C  
ATOM   2626  HG2 LYS A 165      -0.934  -4.343 -21.182  1.00 95.95           H  
ATOM   2627  HG3 LYS A 165      -0.400  -2.980 -22.188  1.00 95.95           H  
ATOM   2628  CD  LYS A 165      -1.904  -4.220 -23.099  1.00 95.95           C  
ATOM   2629  HD2 LYS A 165      -2.202  -3.445 -23.805  1.00 95.95           H  
ATOM   2630  HD3 LYS A 165      -2.791  -4.768 -22.780  1.00 95.95           H  
ATOM   2631  CE  LYS A 165      -0.918  -5.185 -23.764  1.00 95.95           C  
ATOM   2632  HE2 LYS A 165      -0.583  -5.901 -23.014  1.00 95.95           H  
ATOM   2633  HE3 LYS A 165      -0.048  -4.623 -24.104  1.00 95.95           H  
ATOM   2634  NZ  LYS A 165      -1.554  -5.900 -24.899  1.00 95.95           N  
ATOM   2635  HZ1 LYS A 165      -2.361  -6.413 -24.573  1.00 95.95           H  
ATOM   2636  HZ2 LYS A 165      -1.863  -5.246 -25.603  1.00 95.95           H  
ATOM   2637  HZ3 LYS A 165      -0.911  -6.556 -25.317  1.00 95.95           H  
ATOM   2638  N   HIS A 166      -0.769   0.100 -20.549  1.00 95.40           N  
ATOM   2639  H   HIS A 166      -1.732   0.385 -20.654  1.00 95.40           H  
ATOM   2640  CA  HIS A 166       0.280   1.055 -20.881  1.00 95.40           C  
ATOM   2641  HA  HIS A 166       0.982   0.559 -21.551  1.00 95.40           H  
ATOM   2642  C   HIS A 166       1.073   1.484 -19.645  1.00 95.40           C  
ATOM   2643  CB  HIS A 166      -0.305   2.255 -21.633  1.00 95.40           C  
ATOM   2644  HB2 HIS A 166      -0.915   1.898 -22.463  1.00 95.40           H  
ATOM   2645  HB3 HIS A 166      -0.946   2.828 -20.963  1.00 95.40           H  
ATOM   2646  O   HIS A 166       2.292   1.532 -19.739  1.00 95.40           O  
ATOM   2647  CG  HIS A 166       0.775   3.153 -22.187  1.00 95.40           C  
ATOM   2648  CD2 HIS A 166       1.222   4.314 -21.633  1.00 95.40           C  
ATOM   2649  HD2 HIS A 166       0.837   4.746 -20.721  1.00 95.40           H  
ATOM   2650  ND1 HIS A 166       1.533   2.942 -23.316  1.00 95.40           N  
ATOM   2651  HD1 HIS A 166       1.418   2.188 -23.978  1.00 95.40           H  
ATOM   2652  CE1 HIS A 166       2.400   3.963 -23.436  1.00 95.40           C  
ATOM   2653  HE1 HIS A 166       3.111   4.088 -24.239  1.00 95.40           H  
ATOM   2654  NE2 HIS A 166       2.254   4.823 -22.424  1.00 95.40           N  
ATOM   2655  N   TRP A 167       0.429   1.712 -18.497  1.00 94.80           N  
ATOM   2656  H   TRP A 167      -0.581   1.689 -18.508  1.00 94.80           H  
ATOM   2657  CA  TRP A 167       1.060   2.179 -17.251  1.00 94.80           C  
ATOM   2658  HA  TRP A 167       2.032   2.608 -17.495  1.00 94.80           H  
ATOM   2659  C   TRP A 167       1.348   1.080 -16.226  1.00 94.80           C  
ATOM   2660  CB  TRP A 167       0.212   3.298 -16.647  1.00 94.80           C  
ATOM   2661  HB2 TRP A 167      -0.743   2.886 -16.321  1.00 94.80           H  
ATOM   2662  HB3 TRP A 167       0.720   3.692 -15.767  1.00 94.80           H  
ATOM   2663  O   TRP A 167       1.878   1.369 -15.157  1.00 94.80           O  
ATOM   2664  CG  TRP A 167      -0.031   4.436 -17.582  1.00 94.80           C  
ATOM   2665  CD1 TRP A 167      -1.239   4.863 -18.000  1.00 94.80           C  
ATOM   2666  HD1 TRP A 167      -2.178   4.420 -17.702  1.00 94.80           H  
ATOM   2667  CD2 TRP A 167       0.950   5.292 -18.243  1.00 94.80           C  
ATOM   2668  CE2 TRP A 167       0.246   6.267 -19.011  1.00 94.80           C  
ATOM   2669  CE3 TRP A 167       2.359   5.327 -18.296  1.00 94.80           C  
ATOM   2670  HE3 TRP A 167       2.934   4.630 -17.705  1.00 94.80           H  
ATOM   2671  NE1 TRP A 167      -1.075   5.927 -18.861  1.00 94.80           N  
ATOM   2672  HE1 TRP A 167      -1.837   6.358 -19.364  1.00 94.80           H  
ATOM   2673  CH2 TRP A 167       2.298   7.182 -19.884  1.00 94.80           C  
ATOM   2674  HH2 TRP A 167       2.822   7.862 -20.539  1.00 94.80           H  
ATOM   2675  CZ2 TRP A 167       0.897   7.214 -19.811  1.00 94.80           C  
ATOM   2676  HZ2 TRP A 167       0.334   7.913 -20.412  1.00 94.80           H  
ATOM   2677  CZ3 TRP A 167       3.023   6.241 -19.133  1.00 94.80           C  
ATOM   2678  HZ3 TRP A 167       4.101   6.225 -19.198  1.00 94.80           H  
ATOM   2679  N   GLN A 168       1.052  -0.173 -16.577  1.00 95.81           N  
ATOM   2680  H   GLN A 168       0.523  -0.307 -17.427  1.00 95.81           H  
ATOM   2681  CA  GLN A 168       1.359  -1.372 -15.796  1.00 95.81           C  
ATOM   2682  HA  GLN A 168       0.832  -2.187 -16.292  1.00 95.81           H  
ATOM   2683  C   GLN A 168       0.807  -1.350 -14.363  1.00 95.81           C  
ATOM   2684  CB  GLN A 168       2.858  -1.697 -15.859  1.00 95.81           C  
ATOM   2685  HB2 GLN A 168       3.424  -0.838 -15.499  1.00 95.81           H  
ATOM   2686  HB3 GLN A 168       3.077  -2.544 -15.209  1.00 95.81           H  
ATOM   2687  O   GLN A 168       1.479  -1.750 -13.416  1.00 95.81           O  
ATOM   2688  CG  GLN A 168       3.310  -2.075 -17.272  1.00 95.81           C  
ATOM   2689  HG2 GLN A 168       2.826  -3.009 -17.560  1.00 95.81           H  
ATOM   2690  HG3 GLN A 168       3.021  -1.305 -17.987  1.00 95.81           H  
ATOM   2691  CD  GLN A 168       4.821  -2.241 -17.331  1.00 95.81           C  
ATOM   2692  NE2 GLN A 168       5.326  -3.255 -17.995  1.00 95.81           N  
ATOM   2693 HE21 GLN A 168       6.333  -3.329 -17.992  1.00 95.81           H  
ATOM   2694 HE22 GLN A 168       4.721  -3.962 -18.387  1.00 95.81           H  
ATOM   2695  OE1 GLN A 168       5.579  -1.432 -16.819  1.00 95.81           O  
ATOM   2696  N   SER A 169      -0.443  -0.927 -14.196  1.00 96.56           N  
ATOM   2697  H   SER A 169      -0.978  -0.619 -14.996  1.00 96.56           H  
ATOM   2698  CA  SER A 169      -1.100  -0.916 -12.888  1.00 96.56           C  
ATOM   2699  HA  SER A 169      -0.732  -1.756 -12.300  1.00 96.56           H  
ATOM   2700  C   SER A 169      -2.613  -1.070 -13.001  1.00 96.56           C  
ATOM   2701  CB  SER A 169      -0.742   0.368 -12.132  1.00 96.56           C  
ATOM   2702  HB2 SER A 169      -1.202   0.336 -11.144  1.00 96.56           H  
ATOM   2703  HB3 SER A 169       0.340   0.417 -12.009  1.00 96.56           H  
ATOM   2704  O   SER A 169      -3.206  -0.784 -14.043  1.00 96.56           O  
ATOM   2705  OG  SER A 169      -1.183   1.526 -12.808  1.00 96.56           O  
ATOM   2706  HG  SER A 169      -1.131   2.259 -12.190  1.00 96.56           H  
ATOM   2707  N   GLY A 170      -3.243  -1.524 -11.915  1.00 97.92           N  
ATOM   2708  H   GLY A 170      -2.700  -1.823 -11.118  1.00 97.92           H  
ATOM   2709  CA  GLY A 170      -4.685  -1.398 -11.730  1.00 97.92           C  
ATOM   2710  HA2 GLY A 170      -5.164  -1.446 -12.708  1.00 97.92           H  
ATOM   2711  HA3 GLY A 170      -5.070  -2.220 -11.126  1.00 97.92           H  
ATOM   2712  C   GLY A 170      -5.035  -0.081 -11.041  1.00 97.92           C  
ATOM   2713  O   GLY A 170      -4.457   0.235  -9.994  1.00 97.92           O  
ATOM   2714  N   TRP A 171      -5.962   0.692 -11.610  1.00 98.30           N  
ATOM   2715  H   TRP A 171      -6.430   0.351 -12.437  1.00 98.30           H  
ATOM   2716  CA  TRP A 171      -6.377   1.989 -11.062  1.00 98.30           C  
ATOM   2717  HA  TRP A 171      -6.464   1.889  -9.980  1.00 98.30           H  
ATOM   2718  C   TRP A 171      -7.740   2.458 -11.594  1.00 98.30           C  
ATOM   2719  CB  TRP A 171      -5.305   3.052 -11.368  1.00 98.30           C  
ATOM   2720  HB2 TRP A 171      -4.311   2.614 -11.273  1.00 98.30           H  
ATOM   2721  HB3 TRP A 171      -5.418   3.389 -12.398  1.00 98.30           H  
ATOM   2722  O   TRP A 171      -8.247   1.956 -12.597  1.00 98.30           O  
ATOM   2723  CG  TRP A 171      -5.353   4.240 -10.463  1.00 98.30           C  
ATOM   2724  CD1 TRP A 171      -5.744   5.487 -10.807  1.00 98.30           C  
ATOM   2725  HD1 TRP A 171      -6.056   5.789 -11.796  1.00 98.30           H  
ATOM   2726  CD2 TRP A 171      -5.035   4.299  -9.042  1.00 98.30           C  
ATOM   2727  CE2 TRP A 171      -5.254   5.631  -8.586  1.00 98.30           C  
ATOM   2728  CE3 TRP A 171      -4.591   3.355  -8.092  1.00 98.30           C  
ATOM   2729  HE3 TRP A 171      -4.433   2.337  -8.414  1.00 98.30           H  
ATOM   2730  NE1 TRP A 171      -5.731   6.300  -9.692  1.00 98.30           N  
ATOM   2731  HE1 TRP A 171      -6.039   7.261  -9.713  1.00 98.30           H  
ATOM   2732  CH2 TRP A 171      -4.560   5.053  -6.340  1.00 98.30           C  
ATOM   2733  HH2 TRP A 171      -4.378   5.335  -5.314  1.00 98.30           H  
ATOM   2734  CZ2 TRP A 171      -5.011   6.012  -7.261  1.00 98.30           C  
ATOM   2735  HZ2 TRP A 171      -5.181   7.034  -6.957  1.00 98.30           H  
ATOM   2736  CZ3 TRP A 171      -4.359   3.723  -6.753  1.00 98.30           C  
ATOM   2737  HZ3 TRP A 171      -4.026   2.985  -6.039  1.00 98.30           H  
ATOM   2738  N   TRP A 172      -8.307   3.476 -10.948  1.00 98.33           N  
ATOM   2739  H   TRP A 172      -7.827   3.837 -10.136  1.00 98.33           H  
ATOM   2740  CA  TRP A 172      -9.431   4.273 -11.454  1.00 98.33           C  
ATOM   2741  HA  TRP A 172     -10.129   3.633 -11.993  1.00 98.33           H  
ATOM   2742  C   TRP A 172      -8.910   5.342 -12.426  1.00 98.33           C  
ATOM   2743  CB  TRP A 172     -10.172   4.892 -10.266  1.00 98.33           C  
ATOM   2744  HB2 TRP A 172     -11.024   5.466 -10.632  1.00 98.33           H  
ATOM   2745  HB3 TRP A 172      -9.490   5.577  -9.762  1.00 98.33           H  
ATOM   2746  O   TRP A 172      -8.721   6.505 -12.056  1.00 98.33           O  
ATOM   2747  CG  TRP A 172     -10.657   3.927  -9.238  1.00 98.33           C  
ATOM   2748  CD1 TRP A 172     -11.799   3.211  -9.304  1.00 98.33           C  
ATOM   2749  HD1 TRP A 172     -12.513   3.255 -10.113  1.00 98.33           H  
ATOM   2750  CD2 TRP A 172     -10.011   3.546  -7.987  1.00 98.33           C  
ATOM   2751  CE2 TRP A 172     -10.835   2.580  -7.337  1.00 98.33           C  
ATOM   2752  CE3 TRP A 172      -8.794   3.890  -7.355  1.00 98.33           C  
ATOM   2753  HE3 TRP A 172      -8.147   4.622  -7.816  1.00 98.33           H  
ATOM   2754  NE1 TRP A 172     -11.925   2.438  -8.169  1.00 98.33           N  
ATOM   2755  HE1 TRP A 172     -12.724   1.844  -8.000  1.00 98.33           H  
ATOM   2756  CH2 TRP A 172      -9.240   2.324  -5.534  1.00 98.33           C  
ATOM   2757  HH2 TRP A 172      -8.945   1.852  -4.609  1.00 98.33           H  
ATOM   2758  CZ2 TRP A 172     -10.447   1.953  -6.148  1.00 98.33           C  
ATOM   2759  HZ2 TRP A 172     -11.061   1.171  -5.726  1.00 98.33           H  
ATOM   2760  CZ3 TRP A 172      -8.416   3.291  -6.138  1.00 98.33           C  
ATOM   2761  HZ3 TRP A 172      -7.479   3.566  -5.675  1.00 98.33           H  
ATOM   2762  N   PHE A 173      -8.561   4.923 -13.643  1.00 97.72           N  
ATOM   2763  H   PHE A 173      -8.723   3.954 -13.876  1.00 97.72           H  
ATOM   2764  CA  PHE A 173      -7.940   5.793 -14.647  1.00 97.72           C  
ATOM   2765  HA  PHE A 173      -7.144   6.355 -14.159  1.00 97.72           H  
ATOM   2766  C   PHE A 173      -8.926   6.825 -15.231  1.00 97.72           C  
ATOM   2767  CB  PHE A 173      -7.298   4.939 -15.755  1.00 97.72           C  
ATOM   2768  HB2 PHE A 173      -8.063   4.295 -16.188  1.00 97.72           H  
ATOM   2769  HB3 PHE A 173      -6.954   5.595 -16.554  1.00 97.72           H  
ATOM   2770  O   PHE A 173     -10.091   6.518 -15.448  1.00 97.72           O  
ATOM   2771  CG  PHE A 173      -6.121   4.081 -15.314  1.00 97.72           C  
ATOM   2772  CD1 PHE A 173      -4.844   4.642 -15.122  1.00 97.72           C  
ATOM   2773  HD1 PHE A 173      -4.686   5.701 -15.268  1.00 97.72           H  
ATOM   2774  CD2 PHE A 173      -6.298   2.704 -15.111  1.00 97.72           C  
ATOM   2775  HD2 PHE A 173      -7.286   2.278 -15.210  1.00 97.72           H  
ATOM   2776  CE1 PHE A 173      -3.754   3.838 -14.751  1.00 97.72           C  
ATOM   2777  HE1 PHE A 173      -2.777   4.272 -14.598  1.00 97.72           H  
ATOM   2778  CE2 PHE A 173      -5.211   1.892 -14.747  1.00 97.72           C  
ATOM   2779  HE2 PHE A 173      -5.353   0.836 -14.572  1.00 97.72           H  
ATOM   2780  CZ  PHE A 173      -3.938   2.458 -14.579  1.00 97.72           C  
ATOM   2781  HZ  PHE A 173      -3.106   1.827 -14.305  1.00 97.72           H  
ATOM   2782  N   ASP A 174      -8.419   8.019 -15.549  1.00 95.02           N  
ATOM   2783  H   ASP A 174      -7.439   8.157 -15.348  1.00 95.02           H  
ATOM   2784  CA  ASP A 174      -9.086   9.119 -16.266  1.00 95.02           C  
ATOM   2785  HA  ASP A 174     -10.013   8.747 -16.703  1.00 95.02           H  
ATOM   2786  C   ASP A 174      -8.217   9.606 -17.440  1.00 95.02           C  
ATOM   2787  CB  ASP A 174      -9.458  10.259 -15.304  1.00 95.02           C  
ATOM   2788  HB2 ASP A 174     -10.054   9.839 -14.493  1.00 95.02           H  
ATOM   2789  HB3 ASP A 174      -8.551  10.679 -14.870  1.00 95.02           H  
ATOM   2790  O   ASP A 174      -7.603  10.668 -17.403  1.00 95.02           O  
ATOM   2791  CG  ASP A 174     -10.270  11.368 -15.996  1.00 95.02           C  
ATOM   2792  OD1 ASP A 174     -10.948  11.040 -17.002  1.00 95.02           O  
ATOM   2793  OD2 ASP A 174     -10.163  12.537 -15.548  1.00 95.02           O  
ATOM   2794  N   SER A 175      -8.066   8.753 -18.459  1.00 92.56           N  
ATOM   2795  H   SER A 175      -8.589   7.891 -18.402  1.00 92.56           H  
ATOM   2796  CA  SER A 175      -7.342   9.025 -19.720  1.00 92.56           C  
ATOM   2797  HA  SER A 175      -7.092   8.059 -20.159  1.00 92.56           H  
ATOM   2798  C   SER A 175      -5.998   9.795 -19.599  1.00 92.56           C  
ATOM   2799  CB  SER A 175      -8.280   9.723 -20.712  1.00 92.56           C  
ATOM   2800  HB2 SER A 175      -8.551  10.707 -20.329  1.00 92.56           H  
ATOM   2801  HB3 SER A 175      -7.767   9.845 -21.666  1.00 92.56           H  
ATOM   2802  O   SER A 175      -5.780  10.787 -20.285  1.00 92.56           O  
ATOM   2803  OG  SER A 175      -9.453   8.955 -20.919  1.00 92.56           O  
ATOM   2804  HG  SER A 175     -10.041   9.162 -20.189  1.00 92.56           H  
ATOM   2805  N   CYS A 176      -5.020   9.398 -18.781  1.00 94.67           N  
ATOM   2806  H   CYS A 176      -4.232  10.029 -18.742  1.00 94.67           H  
ATOM   2807  CA  CYS A 176      -4.972   8.166 -17.999  1.00 94.67           C  
ATOM   2808  HA  CYS A 176      -5.868   7.573 -18.184  1.00 94.67           H  
ATOM   2809  C   CYS A 176      -4.945   8.390 -16.490  1.00 94.67           C  
ATOM   2810  CB  CYS A 176      -3.781   7.321 -18.443  1.00 94.67           C  
ATOM   2811  HB2 CYS A 176      -3.625   6.544 -17.695  1.00 94.67           H  
ATOM   2812  HB3 CYS A 176      -2.891   7.950 -18.470  1.00 94.67           H  
ATOM   2813  O   CYS A 176      -5.703   7.728 -15.797  1.00 94.67           O  
ATOM   2814  SG  CYS A 176      -3.992   6.497 -20.043  1.00 94.67           S  
ATOM   2815  N   PHE A 177      -4.090   9.247 -15.933  1.00 96.37           N  
ATOM   2816  H   PHE A 177      -3.472   9.814 -16.496  1.00 96.37           H  
ATOM   2817  CA  PHE A 177      -4.083   9.459 -14.485  1.00 96.37           C  
ATOM   2818  HA  PHE A 177      -5.115   9.531 -14.144  1.00 96.37           H  
ATOM   2819  C   PHE A 177      -3.374  10.748 -14.083  1.00 96.37           C  
ATOM   2820  CB  PHE A 177      -3.418   8.270 -13.766  1.00 96.37           C  
ATOM   2821  HB2 PHE A 177      -3.948   7.345 -13.995  1.00 96.37           H  
ATOM   2822  HB3 PHE A 177      -3.552   8.430 -12.696  1.00 96.37           H  
ATOM   2823  O   PHE A 177      -2.458  11.192 -14.769  1.00 96.37           O  
ATOM   2824  CG  PHE A 177      -1.937   8.072 -14.036  1.00 96.37           C  
ATOM   2825  CD1 PHE A 177      -1.502   7.206 -15.056  1.00 96.37           C  
ATOM   2826  HD1 PHE A 177      -2.218   6.676 -15.666  1.00 96.37           H  
ATOM   2827  CD2 PHE A 177      -0.985   8.742 -13.244  1.00 96.37           C  
ATOM   2828  HD2 PHE A 177      -1.306   9.409 -12.459  1.00 96.37           H  
ATOM   2829  CE1 PHE A 177      -0.125   7.026 -15.271  1.00 96.37           C  
ATOM   2830  HE1 PHE A 177       0.231   6.365 -16.048  1.00 96.37           H  
ATOM   2831  CE2 PHE A 177       0.388   8.549 -13.461  1.00 96.37           C  
ATOM   2832  HE2 PHE A 177       1.115   9.060 -12.848  1.00 96.37           H  
ATOM   2833  CZ  PHE A 177       0.820   7.688 -14.477  1.00 96.37           C  
ATOM   2834  HZ  PHE A 177       1.875   7.532 -14.642  1.00 96.37           H  
ATOM   2835  N   TYR A 178      -3.756  11.263 -12.912  1.00 97.27           N  
ATOM   2836  H   TYR A 178      -4.603  10.904 -12.496  1.00 97.27           H  
ATOM   2837  CA  TYR A 178      -2.955  12.201 -12.114  1.00 97.27           C  
ATOM   2838  HA  TYR A 178      -2.137  12.579 -12.727  1.00 97.27           H  
ATOM   2839  C   TYR A 178      -2.282  11.538 -10.909  1.00 97.27           C  
ATOM   2840  CB  TYR A 178      -3.801  13.410 -11.720  1.00 97.27           C  
ATOM   2841  HB2 TYR A 178      -3.252  13.970 -10.962  1.00 97.27           H  
ATOM   2842  HB3 TYR A 178      -4.743  13.082 -11.279  1.00 97.27           H  
ATOM   2843  O   TYR A 178      -1.236  11.980 -10.432  1.00 97.27           O  
ATOM   2844  CG  TYR A 178      -4.068  14.348 -12.877  1.00 97.27           C  
ATOM   2845  CD1 TYR A 178      -3.259  15.490 -13.042  1.00 97.27           C  
ATOM   2846  HD1 TYR A 178      -2.459  15.687 -12.344  1.00 97.27           H  
ATOM   2847  CD2 TYR A 178      -5.103  14.079 -13.793  1.00 97.27           C  
ATOM   2848  HD2 TYR A 178      -5.724  13.203 -13.678  1.00 97.27           H  
ATOM   2849  CE1 TYR A 178      -3.502  16.378 -14.105  1.00 97.27           C  
ATOM   2850  HE1 TYR A 178      -2.890  17.260 -14.219  1.00 97.27           H  
ATOM   2851  CE2 TYR A 178      -5.346  14.962 -14.861  1.00 97.27           C  
ATOM   2852  HE2 TYR A 178      -6.145  14.766 -15.560  1.00 97.27           H  
ATOM   2853  OH  TYR A 178      -4.800  16.982 -16.030  1.00 97.27           O  
ATOM   2854  HH  TYR A 178      -4.194  17.727 -16.019  1.00 97.27           H  
ATOM   2855  CZ  TYR A 178      -4.554  16.118 -15.011  1.00 97.27           C  
ATOM   2856  N   VAL A 179      -2.846  10.414 -10.470  1.00 97.87           N  
ATOM   2857  H   VAL A 179      -3.677  10.085 -10.941  1.00 97.87           H  
ATOM   2858  CA  VAL A 179      -2.351   9.583  -9.378  1.00 97.87           C  
ATOM   2859  HA  VAL A 179      -1.355   9.915  -9.085  1.00 97.87           H  
ATOM   2860  C   VAL A 179      -2.265   8.138  -9.864  1.00 97.87           C  
ATOM   2861  CB  VAL A 179      -3.286   9.711  -8.161  1.00 97.87           C  
ATOM   2862  HB  VAL A 179      -4.284   9.366  -8.431  1.00 97.87           H  
ATOM   2863  O   VAL A 179      -3.217   7.633 -10.442  1.00 97.87           O  
ATOM   2864  CG1 VAL A 179      -2.774   8.847  -7.014  1.00 97.87           C  
ATOM   2865 HG11 VAL A 179      -1.735   9.096  -6.799  1.00 97.87           H  
ATOM   2866 HG12 VAL A 179      -2.848   7.798  -7.300  1.00 97.87           H  
ATOM   2867 HG13 VAL A 179      -3.384   9.005  -6.124  1.00 97.87           H  
ATOM   2868  CG2 VAL A 179      -3.396  11.161  -7.674  1.00 97.87           C  
ATOM   2869 HG21 VAL A 179      -3.913  11.760  -8.424  1.00 97.87           H  
ATOM   2870 HG22 VAL A 179      -2.406  11.582  -7.500  1.00 97.87           H  
ATOM   2871 HG23 VAL A 179      -3.975  11.207  -6.751  1.00 97.87           H  
ATOM   2872  N   ASN A 180      -1.143   7.466  -9.618  1.00 97.66           N  
ATOM   2873  H   ASN A 180      -0.399   7.958  -9.145  1.00 97.66           H  
ATOM   2874  CA  ASN A 180      -0.940   6.046  -9.900  1.00 97.66           C  
ATOM   2875  HA  ASN A 180      -1.909   5.549  -9.932  1.00 97.66           H  
ATOM   2876  C   ASN A 180      -0.127   5.401  -8.766  1.00 97.66           C  
ATOM   2877  CB  ASN A 180      -0.272   5.874 -11.278  1.00 97.66           C  
ATOM   2878  HB2 ASN A 180       0.714   6.338 -11.280  1.00 97.66           H  
ATOM   2879  HB3 ASN A 180      -0.892   6.354 -12.036  1.00 97.66           H  
ATOM   2880  O   ASN A 180       1.066   5.131  -8.906  1.00 97.66           O  
ATOM   2881  CG  ASN A 180      -0.139   4.415 -11.675  1.00 97.66           C  
ATOM   2882  ND2 ASN A 180       0.677   4.109 -12.658  1.00 97.66           N  
ATOM   2883 HD21 ASN A 180       0.732   3.148 -12.963  1.00 97.66           H  
ATOM   2884 HD22 ASN A 180       1.224   4.829 -13.107  1.00 97.66           H  
ATOM   2885  OD1 ASN A 180      -0.785   3.535 -11.119  1.00 97.66           O  
ATOM   2886  N   LEU A 181      -0.761   5.169  -7.611  1.00 98.49           N  
ATOM   2887  H   LEU A 181      -1.741   5.401  -7.537  1.00 98.49           H  
ATOM   2888  CA  LEU A 181      -0.062   4.617  -6.436  1.00 98.49           C  
ATOM   2889  HA  LEU A 181       0.906   5.116  -6.375  1.00 98.49           H  
ATOM   2890  C   LEU A 181       0.239   3.114  -6.557  1.00 98.49           C  
ATOM   2891  CB  LEU A 181      -0.828   4.925  -5.140  1.00 98.49           C  
ATOM   2892  HB2 LEU A 181      -1.759   4.359  -5.135  1.00 98.49           H  
ATOM   2893  HB3 LEU A 181      -0.225   4.583  -4.298  1.00 98.49           H  
ATOM   2894  O   LEU A 181       1.016   2.550  -5.785  1.00 98.49           O  
ATOM   2895  CG  LEU A 181      -1.150   6.411  -4.939  1.00 98.49           C  
ATOM   2896  HG  LEU A 181      -1.883   6.699  -5.692  1.00 98.49           H  
ATOM   2897  CD1 LEU A 181      -1.790   6.631  -3.577  1.00 98.49           C  
ATOM   2898 HD11 LEU A 181      -2.109   7.671  -3.513  1.00 98.49           H  
ATOM   2899 HD12 LEU A 181      -2.663   5.986  -3.469  1.00 98.49           H  
ATOM   2900 HD13 LEU A 181      -1.077   6.413  -2.782  1.00 98.49           H  
ATOM   2901  CD2 LEU A 181       0.072   7.327  -5.064  1.00 98.49           C  
ATOM   2902 HD21 LEU A 181       0.449   7.320  -6.086  1.00 98.49           H  
ATOM   2903 HD22 LEU A 181       0.859   7.009  -4.381  1.00 98.49           H  
ATOM   2904 HD23 LEU A 181      -0.201   8.352  -4.811  1.00 98.49           H  
ATOM   2905  N   ASN A 182      -0.359   2.470  -7.556  1.00 98.42           N  
ATOM   2906  H   ASN A 182      -0.971   3.003  -8.156  1.00 98.42           H  
ATOM   2907  CA  ASN A 182      -0.142   1.070  -7.894  1.00 98.42           C  
ATOM   2908  HA  ASN A 182       0.261   0.543  -7.030  1.00 98.42           H  
ATOM   2909  C   ASN A 182       0.889   0.881  -9.015  1.00 98.42           C  
ATOM   2910  CB  ASN A 182      -1.503   0.454  -8.230  1.00 98.42           C  
ATOM   2911  HB2 ASN A 182      -1.342  -0.541  -8.646  1.00 98.42           H  
ATOM   2912  HB3 ASN A 182      -2.002   1.055  -8.990  1.00 98.42           H  
ATOM   2913  O   ASN A 182       1.076  -0.243  -9.471  1.00 98.42           O  
ATOM   2914  CG  ASN A 182      -2.414   0.315  -7.025  1.00 98.42           C  
ATOM   2915  ND2 ASN A 182      -3.672   0.046  -7.266  1.00 98.42           N  
ATOM   2916 HD21 ASN A 182      -4.007   0.032  -8.219  1.00 98.42           H  
ATOM   2917 HD22 ASN A 182      -4.295  -0.064  -6.479  1.00 98.42           H  
ATOM   2918  OD1 ASN A 182      -2.015   0.402  -5.872  1.00 98.42           O  
ATOM   2919  N   GLY A 183       1.560   1.950  -9.454  1.00 97.68           N  
ATOM   2920  H   GLY A 183       1.334   2.863  -9.084  1.00 97.68           H  
ATOM   2921  CA  GLY A 183       2.629   1.869 -10.444  1.00 97.68           C  
ATOM   2922  HA2 GLY A 183       2.244   1.410 -11.355  1.00 97.68           H  
ATOM   2923  HA3 GLY A 183       2.964   2.875 -10.698  1.00 97.68           H  
ATOM   2924  C   GLY A 183       3.839   1.053  -9.976  1.00 97.68           C  
ATOM   2925  O   GLY A 183       3.911   0.559  -8.837  1.00 97.68           O  
ATOM   2926  N   ASN A 184       4.815   0.925 -10.870  1.00 97.09           N  
ATOM   2927  H   ASN A 184       4.740   1.426 -11.744  1.00 97.09           H  
ATOM   2928  CA  ASN A 184       6.024   0.148 -10.632  1.00 97.09           C  
ATOM   2929  HA  ASN A 184       5.729  -0.848 -10.301  1.00 97.09           H  
ATOM   2930  C   ASN A 184       6.858   0.798  -9.526  1.00 97.09           C  
ATOM   2931  CB  ASN A 184       6.828  -0.000 -11.932  1.00 97.09           C  
ATOM   2932  HB2 ASN A 184       7.774  -0.496 -11.714  1.00 97.09           H  
ATOM   2933  HB3 ASN A 184       7.051   0.988 -12.334  1.00 97.09           H  
ATOM   2934  O   ASN A 184       7.202   1.981  -9.585  1.00 97.09           O  
ATOM   2935  CG  ASN A 184       6.117  -0.824 -12.991  1.00 97.09           C  
ATOM   2936  ND2 ASN A 184       6.527  -0.682 -14.229  1.00 97.09           N  
ATOM   2937 HD21 ASN A 184       6.039  -1.192 -14.952  1.00 97.09           H  
ATOM   2938 HD22 ASN A 184       7.296  -0.068 -14.457  1.00 97.09           H  
ATOM   2939  OD1 ASN A 184       5.232  -1.614 -12.715  1.00 97.09           O  
ATOM   2940  N   TRP A 185       7.208   0.008  -8.515  1.00 96.76           N  
ATOM   2941  H   TRP A 185       6.987  -0.977  -8.559  1.00 96.76           H  
ATOM   2942  CA  TRP A 185       7.986   0.495  -7.384  1.00 96.76           C  
ATOM   2943  HA  TRP A 185       7.441   1.309  -6.905  1.00 96.76           H  
ATOM   2944  C   TRP A 185       9.349   1.027  -7.836  1.00 96.76           C  
ATOM   2945  CB  TRP A 185       8.168  -0.627  -6.366  1.00 96.76           C  
ATOM   2946  HB2 TRP A 185       7.191  -0.959  -6.015  1.00 96.76           H  
ATOM   2947  HB3 TRP A 185       8.660  -1.474  -6.843  1.00 96.76           H  
ATOM   2948  O   TRP A 185      10.069   0.361  -8.576  1.00 96.76           O  
ATOM   2949  CG  TRP A 185       8.974  -0.211  -5.183  1.00 96.76           C  
ATOM   2950  CD1 TRP A 185      10.318  -0.305  -5.073  1.00 96.76           C  
ATOM   2951  HD1 TRP A 185      10.967  -0.734  -5.822  1.00 96.76           H  
ATOM   2952  CD2 TRP A 185       8.514   0.385  -3.939  1.00 96.76           C  
ATOM   2953  CE2 TRP A 185       9.648   0.651  -3.119  1.00 96.76           C  
ATOM   2954  CE3 TRP A 185       7.253   0.727  -3.423  1.00 96.76           C  
ATOM   2955  HE3 TRP A 185       6.370   0.442  -3.977  1.00 96.76           H  
ATOM   2956  NE1 TRP A 185      10.715   0.165  -3.838  1.00 96.76           N  
ATOM   2957  HE1 TRP A 185      11.654   0.054  -3.483  1.00 96.76           H  
ATOM   2958  CH2 TRP A 185       8.271   1.659  -1.421  1.00 96.76           C  
ATOM   2959  HH2 TRP A 185       8.158   2.126  -0.454  1.00 96.76           H  
ATOM   2960  CZ2 TRP A 185       9.537   1.254  -1.862  1.00 96.76           C  
ATOM   2961  HZ2 TRP A 185      10.407   1.409  -1.241  1.00 96.76           H  
ATOM   2962  CZ3 TRP A 185       7.141   1.420  -2.206  1.00 96.76           C  
ATOM   2963  HZ3 TRP A 185       6.185   1.777  -1.851  1.00 96.76           H  
ATOM   2964  N   GLY A 186       9.712   2.227  -7.380  1.00 94.93           N  
ATOM   2965  H   GLY A 186       9.051   2.748  -6.822  1.00 94.93           H  
ATOM   2966  CA  GLY A 186      11.042   2.800  -7.595  1.00 94.93           C  
ATOM   2967  HA2 GLY A 186      11.150   3.680  -6.961  1.00 94.93           H  
ATOM   2968  HA3 GLY A 186      11.790   2.067  -7.292  1.00 94.93           H  
ATOM   2969  C   GLY A 186      11.354   3.217  -9.036  1.00 94.93           C  
ATOM   2970  O   GLY A 186      12.460   3.699  -9.284  1.00 94.93           O  
ATOM   2971  N   SER A 187      10.409   3.080  -9.975  1.00 94.97           N  
ATOM   2972  H   SER A 187       9.525   2.664  -9.718  1.00 94.97           H  
ATOM   2973  CA  SER A 187      10.644   3.454 -11.369  1.00 94.97           C  
ATOM   2974  HA  SER A 187      11.534   2.922 -11.704  1.00 94.97           H  
ATOM   2975  C   SER A 187      10.899   4.956 -11.510  1.00 94.97           C  
ATOM   2976  CB  SER A 187       9.496   3.023 -12.278  1.00 94.97           C  
ATOM   2977  HB2 SER A 187       9.338   1.949 -12.181  1.00 94.97           H  
ATOM   2978  HB3 SER A 187       8.585   3.555 -12.007  1.00 94.97           H  
ATOM   2979  O   SER A 187      10.131   5.787 -11.019  1.00 94.97           O  
ATOM   2980  OG  SER A 187       9.864   3.338 -13.606  1.00 94.97           O  
ATOM   2981  HG  SER A 187       9.270   2.904 -14.223  1.00 94.97           H  
ATOM   2982  N   LYS A 188      11.992   5.285 -12.203  1.00 92.36           N  
ATOM   2983  H   LYS A 188      12.564   4.523 -12.537  1.00 92.36           H  
ATOM   2984  CA  LYS A 188      12.351   6.648 -12.628  1.00 92.36           C  
ATOM   2985  HA  LYS A 188      11.786   7.376 -12.045  1.00 92.36           H  
ATOM   2986  C   LYS A 188      11.973   6.913 -14.086  1.00 92.36           C  
ATOM   2987  CB  LYS A 188      13.852   6.893 -12.405  1.00 92.36           C  
ATOM   2988  HB2 LYS A 188      14.077   7.933 -12.643  1.00 92.36           H  
ATOM   2989  HB3 LYS A 188      14.413   6.268 -13.099  1.00 92.36           H  
ATOM   2990  O   LYS A 188      12.210   8.002 -14.600  1.00 92.36           O  
ATOM   2991  CG  LYS A 188      14.356   6.600 -10.985  1.00 92.36           C  
ATOM   2992  HG2 LYS A 188      14.206   5.546 -10.752  1.00 92.36           H  
ATOM   2993  HG3 LYS A 188      15.430   6.789 -10.975  1.00 92.36           H  
ATOM   2994  CD  LYS A 188      13.700   7.460  -9.897  1.00 92.36           C  
ATOM   2995  HD2 LYS A 188      12.638   7.229  -9.818  1.00 92.36           H  
ATOM   2996  HD3 LYS A 188      13.828   8.515 -10.139  1.00 92.36           H  
ATOM   2997  CE  LYS A 188      14.406   7.125  -8.579  1.00 92.36           C  
ATOM   2998  HE2 LYS A 188      14.146   6.103  -8.304  1.00 92.36           H  
ATOM   2999  HE3 LYS A 188      15.482   7.168  -8.745  1.00 92.36           H  
ATOM   3000  NZ  LYS A 188      14.040   8.057  -7.493  1.00 92.36           N  
ATOM   3001  HZ1 LYS A 188      14.151   9.025  -7.760  1.00 92.36           H  
ATOM   3002  HZ2 LYS A 188      13.041   8.037  -7.348  1.00 92.36           H  
ATOM   3003  HZ3 LYS A 188      14.510   7.871  -6.619  1.00 92.36           H  
ATOM   3004  N   GLU A 189      11.413   5.915 -14.768  1.00 91.87           N  
ATOM   3005  H   GLU A 189      11.170   5.064 -14.280  1.00 91.87           H  
ATOM   3006  CA  GLU A 189      10.864   6.108 -16.102  1.00 91.87           C  
ATOM   3007  HA  GLU A 189      11.599   6.625 -16.718  1.00 91.87           H  
ATOM   3008  C   GLU A 189       9.608   6.975 -16.014  1.00 91.87           C  
ATOM   3009  CB  GLU A 189      10.536   4.773 -16.772  1.00 91.87           C  
ATOM   3010  HB2 GLU A 189      10.004   4.985 -17.699  1.00 91.87           H  
ATOM   3011  HB3 GLU A 189       9.882   4.201 -16.113  1.00 91.87           H  
ATOM   3012  O   GLU A 189       8.781   6.825 -15.107  1.00 91.87           O  
ATOM   3013  CG  GLU A 189      11.773   3.927 -17.095  1.00 91.87           C  
ATOM   3014  HG2 GLU A 189      12.322   3.735 -16.174  1.00 91.87           H  
ATOM   3015  HG3 GLU A 189      12.418   4.491 -17.768  1.00 91.87           H  
ATOM   3016  CD  GLU A 189      11.396   2.587 -17.748  1.00 91.87           C  
ATOM   3017  OE1 GLU A 189      12.283   1.710 -17.790  1.00 91.87           O  
ATOM   3018  OE2 GLU A 189      10.227   2.441 -18.183  1.00 91.87           O  
ATOM   3019  N   GLN A 190       9.463   7.885 -16.975  1.00 90.49           N  
ATOM   3020  H   GLN A 190      10.155   7.935 -17.710  1.00 90.49           H  
ATOM   3021  CA  GLN A 190       8.351   8.822 -17.007  1.00 90.49           C  
ATOM   3022  HA  GLN A 190       8.441   9.463 -16.130  1.00 90.49           H  
ATOM   3023  C   GLN A 190       7.007   8.079 -16.935  1.00 90.49           C  
ATOM   3024  CB  GLN A 190       8.485   9.701 -18.257  1.00 90.49           C  
ATOM   3025  HB2 GLN A 190       8.452   9.077 -19.150  1.00 90.49           H  
ATOM   3026  HB3 GLN A 190       9.454  10.200 -18.219  1.00 90.49           H  
ATOM   3027  O   GLN A 190       6.735   7.201 -17.751  1.00 90.49           O  
ATOM   3028  CG  GLN A 190       7.383  10.764 -18.345  1.00 90.49           C  
ATOM   3029  HG2 GLN A 190       7.306  11.286 -17.391  1.00 90.49           H  
ATOM   3030  HG3 GLN A 190       6.432  10.273 -18.552  1.00 90.49           H  
ATOM   3031  CD  GLN A 190       7.629  11.798 -19.440  1.00 90.49           C  
ATOM   3032  NE2 GLN A 190       6.752  12.766 -19.587  1.00 90.49           N  
ATOM   3033 HE21 GLN A 190       5.866  12.711 -19.107  1.00 90.49           H  
ATOM   3034 HE22 GLN A 190       6.898  13.347 -20.400  1.00 90.49           H  
ATOM   3035  OE1 GLN A 190       8.604  11.789 -20.170  1.00 90.49           O  
ATOM   3036  N   GLN A 191       6.173   8.454 -15.957  1.00 91.40           N  
ATOM   3037  H   GLN A 191       6.532   9.124 -15.291  1.00 91.40           H  
ATOM   3038  CA  GLN A 191       4.805   7.954 -15.740  1.00 91.40           C  
ATOM   3039  HA  GLN A 191       4.421   8.456 -14.852  1.00 91.40           H  
ATOM   3040  C   GLN A 191       4.690   6.450 -15.410  1.00 91.40           C  
ATOM   3041  CB  GLN A 191       3.911   8.386 -16.918  1.00 91.40           C  
ATOM   3042  HB2 GLN A 191       4.360   8.029 -17.844  1.00 91.40           H  
ATOM   3043  HB3 GLN A 191       2.920   7.943 -16.819  1.00 91.40           H  
ATOM   3044  O   GLN A 191       3.601   5.881 -15.461  1.00 91.40           O  
ATOM   3045  CG  GLN A 191       3.738   9.903 -17.027  1.00 91.40           C  
ATOM   3046  HG2 GLN A 191       3.113  10.237 -16.199  1.00 91.40           H  
ATOM   3047  HG3 GLN A 191       4.706  10.401 -16.964  1.00 91.40           H  
ATOM   3048  CD  GLN A 191       3.107  10.334 -18.342  1.00 91.40           C  
ATOM   3049  NE2 GLN A 191       2.153  11.235 -18.311  1.00 91.40           N  
ATOM   3050 HE21 GLN A 191       1.727  11.447 -19.202  1.00 91.40           H  
ATOM   3051 HE22 GLN A 191       1.749  11.515 -17.428  1.00 91.40           H  
ATOM   3052  OE1 GLN A 191       3.509   9.953 -19.425  1.00 91.40           O  
ATOM   3053  N   ARG A 192       5.795   5.788 -15.043  1.00 92.90           N  
ATOM   3054  H   ARG A 192       6.675   6.281 -15.090  1.00 92.90           H  
ATOM   3055  CA  ARG A 192       5.807   4.357 -14.677  1.00 92.90           C  
ATOM   3056  HA  ARG A 192       4.910   3.866 -15.055  1.00 92.90           H  
ATOM   3057  C   ARG A 192       5.800   4.101 -13.173  1.00 92.90           C  
ATOM   3058  CB  ARG A 192       7.050   3.713 -15.303  1.00 92.90           C  
ATOM   3059  HB2 ARG A 192       7.915   4.298 -14.990  1.00 92.90           H  
ATOM   3060  HB3 ARG A 192       7.171   2.700 -14.921  1.00 92.90           H  
ATOM   3061  O   ARG A 192       5.515   2.982 -12.754  1.00 92.90           O  
ATOM   3062  CG  ARG A 192       7.037   3.663 -16.833  1.00 92.90           C  
ATOM   3063  HG2 ARG A 192       6.807   4.644 -17.249  1.00 92.90           H  
ATOM   3064  HG3 ARG A 192       8.027   3.366 -17.180  1.00 92.90           H  
ATOM   3065  CD  ARG A 192       6.038   2.632 -17.339  1.00 92.90           C  
ATOM   3066  HD2 ARG A 192       5.034   2.913 -17.019  1.00 92.90           H  
ATOM   3067  HD3 ARG A 192       6.290   1.661 -16.914  1.00 92.90           H  
ATOM   3068  NE  ARG A 192       6.076   2.560 -18.804  1.00 92.90           N  
ATOM   3069  HE  ARG A 192       6.651   3.236 -19.285  1.00 92.90           H  
ATOM   3070  NH1 ARG A 192       4.710   0.750 -18.965  1.00 92.90           N  
ATOM   3071 HH11 ARG A 192       3.808   0.502 -19.345  1.00 92.90           H  
ATOM   3072 HH12 ARG A 192       4.971   0.478 -18.028  1.00 92.90           H  
ATOM   3073  NH2 ARG A 192       5.092   1.999 -20.773  1.00 92.90           N  
ATOM   3074 HH21 ARG A 192       4.336   1.493 -21.213  1.00 92.90           H  
ATOM   3075 HH22 ARG A 192       5.459   2.844 -21.187  1.00 92.90           H  
ATOM   3076  CZ  ARG A 192       5.310   1.766 -19.513  1.00 92.90           C  
ATOM   3077  N   GLY A 193       6.189   5.096 -12.382  1.00 96.12           N  
ATOM   3078  H   GLY A 193       6.331   5.998 -12.814  1.00 96.12           H  
ATOM   3079  CA  GLY A 193       6.422   4.963 -10.946  1.00 96.12           C  
ATOM   3080  HA2 GLY A 193       6.936   4.022 -10.749  1.00 96.12           H  
ATOM   3081  HA3 GLY A 193       7.077   5.771 -10.620  1.00 96.12           H  
ATOM   3082  C   GLY A 193       5.157   4.997 -10.095  1.00 96.12           C  
ATOM   3083  O   GLY A 193       4.037   5.111 -10.588  1.00 96.12           O  
ATOM   3084  N   ILE A 194       5.355   4.973  -8.778  1.00 97.91           N  
ATOM   3085  H   ILE A 194       6.291   4.825  -8.430  1.00 97.91           H  
ATOM   3086  CA  ILE A 194       4.313   5.319  -7.808  1.00 97.91           C  
ATOM   3087  HA  ILE A 194       3.372   4.867  -8.121  1.00 97.91           H  
ATOM   3088  C   ILE A 194       4.161   6.836  -7.828  1.00 97.91           C  
ATOM   3089  CB  ILE A 194       4.660   4.771  -6.416  1.00 97.91           C  
ATOM   3090  HB  ILE A 194       5.608   5.196  -6.087  1.00 97.91           H  
ATOM   3091  O   ILE A 194       4.917   7.562  -7.176  1.00 97.91           O  
ATOM   3092  CG1 ILE A 194       4.788   3.238  -6.502  1.00 97.91           C  
ATOM   3093 HG12 ILE A 194       3.841   2.813  -6.835  1.00 97.91           H  
ATOM   3094 HG13 ILE A 194       5.551   2.967  -7.231  1.00 97.91           H  
ATOM   3095  CG2 ILE A 194       3.596   5.148  -5.380  1.00 97.91           C  
ATOM   3096 HG21 ILE A 194       3.335   6.205  -5.428  1.00 97.91           H  
ATOM   3097 HG22 ILE A 194       3.996   4.940  -4.387  1.00 97.91           H  
ATOM   3098 HG23 ILE A 194       2.706   4.534  -5.517  1.00 97.91           H  
ATOM   3099  CD1 ILE A 194       5.184   2.581  -5.186  1.00 97.91           C  
ATOM   3100 HD11 ILE A 194       6.133   2.987  -4.836  1.00 97.91           H  
ATOM   3101 HD12 ILE A 194       5.285   1.514  -5.385  1.00 97.91           H  
ATOM   3102 HD13 ILE A 194       4.414   2.721  -4.427  1.00 97.91           H  
ATOM   3103  N   ASN A 195       3.229   7.316  -8.644  1.00 97.66           N  
ATOM   3104  H   ASN A 195       2.664   6.651  -9.153  1.00 97.66           H  
ATOM   3105  CA  ASN A 195       3.135   8.727  -8.980  1.00 97.66           C  
ATOM   3106  HA  ASN A 195       4.030   9.230  -8.615  1.00 97.66           H  
ATOM   3107  C   ASN A 195       1.945   9.416  -8.307  1.00 97.66           C  
ATOM   3108  CB  ASN A 195       3.110   8.912 -10.505  1.00 97.66           C  
ATOM   3109  HB2 ASN A 195       3.010   9.978 -10.710  1.00 97.66           H  
ATOM   3110  HB3 ASN A 195       2.239   8.394 -10.908  1.00 97.66           H  
ATOM   3111  O   ASN A 195       0.830   8.906  -8.273  1.00 97.66           O  
ATOM   3112  CG  ASN A 195       4.341   8.412 -11.246  1.00 97.66           C  
ATOM   3113  ND2 ASN A 195       5.530   8.659 -10.764  1.00 97.66           N  
ATOM   3114 HD21 ASN A 195       6.325   8.324 -11.289  1.00 97.66           H  
ATOM   3115 HD22 ASN A 195       5.692   9.112  -9.876  1.00 97.66           H  
ATOM   3116  OD1 ASN A 195       4.266   7.877 -12.336  1.00 97.66           O  
ATOM   3117  N   TRP A 196       2.194  10.636  -7.855  1.00 97.66           N  
ATOM   3118  H   TRP A 196       3.160  10.932  -7.886  1.00 97.66           H  
ATOM   3119  CA  TRP A 196       1.207  11.681  -7.583  1.00 97.66           C  
ATOM   3120  HA  TRP A 196       0.241  11.437  -8.025  1.00 97.66           H  
ATOM   3121  C   TRP A 196       1.773  12.930  -8.248  1.00 97.66           C  
ATOM   3122  CB  TRP A 196       1.052  11.832  -6.067  1.00 97.66           C  
ATOM   3123  HB2 TRP A 196       0.875  10.838  -5.655  1.00 97.66           H  
ATOM   3124  HB3 TRP A 196       1.992  12.181  -5.640  1.00 97.66           H  
ATOM   3125  O   TRP A 196       2.890  13.329  -7.899  1.00 97.66           O  
ATOM   3126  CG  TRP A 196      -0.057  12.715  -5.578  1.00 97.66           C  
ATOM   3127  CD1 TRP A 196      -0.151  14.061  -5.688  1.00 97.66           C  
ATOM   3128  HD1 TRP A 196       0.549  14.699  -6.207  1.00 97.66           H  
ATOM   3129  CD2 TRP A 196      -1.273  12.304  -4.889  1.00 97.66           C  
ATOM   3130  CE2 TRP A 196      -2.038  13.456  -4.551  1.00 97.66           C  
ATOM   3131  CE3 TRP A 196      -1.816  11.053  -4.535  1.00 97.66           C  
ATOM   3132  HE3 TRP A 196      -1.278  10.159  -4.814  1.00 97.66           H  
ATOM   3133  NE1 TRP A 196      -1.320  14.501  -5.093  1.00 97.66           N  
ATOM   3134  HE1 TRP A 196      -1.651  15.453  -5.163  1.00 97.66           H  
ATOM   3135  CH2 TRP A 196      -3.744  12.095  -3.483  1.00 97.66           C  
ATOM   3136  HH2 TRP A 196      -4.681  12.010  -2.952  1.00 97.66           H  
ATOM   3137  CZ2 TRP A 196      -3.245  13.354  -3.835  1.00 97.66           C  
ATOM   3138  HZ2 TRP A 196      -3.806  14.229  -3.541  1.00 97.66           H  
ATOM   3139  CZ3 TRP A 196      -3.036  10.944  -3.848  1.00 97.66           C  
ATOM   3140  HZ3 TRP A 196      -3.446   9.970  -3.624  1.00 97.66           H  
ATOM   3141  N   TYR A 197       1.121  13.457  -9.280  1.00 96.62           N  
ATOM   3142  H   TYR A 197       0.163  13.182  -9.442  1.00 96.62           H  
ATOM   3143  CA  TYR A 197       1.684  14.479 -10.167  1.00 96.62           C  
ATOM   3144  HA  TYR A 197       2.492  14.028 -10.743  1.00 96.62           H  
ATOM   3145  C   TYR A 197       2.285  15.670  -9.407  1.00 96.62           C  
ATOM   3146  CB  TYR A 197       0.608  14.936 -11.156  1.00 96.62           C  
ATOM   3147  HB2 TYR A 197       0.363  14.094 -11.805  1.00 96.62           H  
ATOM   3148  HB3 TYR A 197      -0.315  15.187 -10.634  1.00 96.62           H  
ATOM   3149  O   TYR A 197       3.460  15.985  -9.599  1.00 96.62           O  
ATOM   3150  CG  TYR A 197       1.009  16.124 -12.000  1.00 96.62           C  
ATOM   3151  CD1 TYR A 197       0.382  17.370 -11.809  1.00 96.62           C  
ATOM   3152  HD1 TYR A 197      -0.382  17.478 -11.054  1.00 96.62           H  
ATOM   3153  CD2 TYR A 197       2.040  15.991 -12.945  1.00 96.62           C  
ATOM   3154  HD2 TYR A 197       2.550  15.045 -13.047  1.00 96.62           H  
ATOM   3155  CE1 TYR A 197       0.764  18.477 -12.589  1.00 96.62           C  
ATOM   3156  HE1 TYR A 197       0.282  19.431 -12.435  1.00 96.62           H  
ATOM   3157  CE2 TYR A 197       2.414  17.088 -13.741  1.00 96.62           C  
ATOM   3158  HE2 TYR A 197       3.198  16.993 -14.478  1.00 96.62           H  
ATOM   3159  OH  TYR A 197       2.145  19.392 -14.327  1.00 96.62           O  
ATOM   3160  HH  TYR A 197       1.637  20.176 -14.105  1.00 96.62           H  
ATOM   3161  CZ  TYR A 197       1.774  18.332 -13.564  1.00 96.62           C  
ATOM   3162  N   GLY A 198       1.546  16.249  -8.467  1.00 96.28           N  
ATOM   3163  H   GLY A 198       0.573  15.984  -8.421  1.00 96.28           H  
ATOM   3164  CA  GLY A 198       1.955  17.419  -7.688  1.00 96.28           C  
ATOM   3165  HA2 GLY A 198       2.295  18.197  -8.371  1.00 96.28           H  
ATOM   3166  HA3 GLY A 198       1.089  17.798  -7.145  1.00 96.28           H  
ATOM   3167  C   GLY A 198       3.068  17.155  -6.674  1.00 96.28           C  
ATOM   3168  O   GLY A 198       3.614  18.099  -6.111  1.00 96.28           O  
ATOM   3169  N   ILE A 199       3.430  15.887  -6.449  1.00 97.00           N  
ATOM   3170  H   ILE A 199       2.941  15.174  -6.970  1.00 97.00           H  
ATOM   3171  CA  ILE A 199       4.512  15.482  -5.537  1.00 97.00           C  
ATOM   3172  HA  ILE A 199       4.845  16.344  -4.958  1.00 97.00           H  
ATOM   3173  C   ILE A 199       5.728  14.987  -6.327  1.00 97.00           C  
ATOM   3174  CB  ILE A 199       3.989  14.420  -4.539  1.00 97.00           C  
ATOM   3175  HB  ILE A 199       3.605  13.578  -5.114  1.00 97.00           H  
ATOM   3176  O   ILE A 199       6.857  15.379  -6.058  1.00 97.00           O  
ATOM   3177  CG1 ILE A 199       2.841  14.993  -3.672  1.00 97.00           C  
ATOM   3178 HG12 ILE A 199       3.232  15.781  -3.029  1.00 97.00           H  
ATOM   3179 HG13 ILE A 199       2.079  15.435  -4.314  1.00 97.00           H  
ATOM   3180  CG2 ILE A 199       5.129  13.897  -3.645  1.00 97.00           C  
ATOM   3181 HG21 ILE A 199       5.907  13.433  -4.251  1.00 97.00           H  
ATOM   3182 HG22 ILE A 199       5.562  14.721  -3.077  1.00 97.00           H  
ATOM   3183 HG23 ILE A 199       4.763  13.136  -2.956  1.00 97.00           H  
ATOM   3184  CD1 ILE A 199       2.135  13.947  -2.804  1.00 97.00           C  
ATOM   3185 HD11 ILE A 199       2.807  13.560  -2.038  1.00 97.00           H  
ATOM   3186 HD12 ILE A 199       1.278  14.407  -2.311  1.00 97.00           H  
ATOM   3187 HD13 ILE A 199       1.785  13.124  -3.427  1.00 97.00           H  
ATOM   3188  N   THR A 200       5.496  14.121  -7.312  1.00 96.44           N  
ATOM   3189  H   THR A 200       4.525  13.919  -7.503  1.00 96.44           H  
ATOM   3190  CA  THR A 200       6.529  13.334  -8.008  1.00 96.44           C  
ATOM   3191  HA  THR A 200       7.474  13.434  -7.474  1.00 96.44           H  
ATOM   3192  C   THR A 200       6.793  13.788  -9.447  1.00 96.44           C  
ATOM   3193  CB  THR A 200       6.164  11.844  -8.012  1.00 96.44           C  
ATOM   3194  HB  THR A 200       6.964  11.307  -8.522  1.00 96.44           H  
ATOM   3195  O   THR A 200       7.733  13.312 -10.084  1.00 96.44           O  
ATOM   3196  CG2 THR A 200       6.001  11.247  -6.614  1.00 96.44           C  
ATOM   3197 HG21 THR A 200       5.144  11.685  -6.103  1.00 96.44           H  
ATOM   3198 HG22 THR A 200       6.905  11.432  -6.034  1.00 96.44           H  
ATOM   3199 HG23 THR A 200       5.855  10.170  -6.701  1.00 96.44           H  
ATOM   3200  OG1 THR A 200       4.948  11.649  -8.709  1.00 96.44           O  
ATOM   3201  HG1 THR A 200       4.328  12.309  -8.389  1.00 96.44           H  
ATOM   3202  N   THR A 201       5.988  14.707  -9.997  1.00 93.63           N  
ATOM   3203  H   THR A 201       5.251  15.095  -9.425  1.00 93.63           H  
ATOM   3204  CA  THR A 201       6.081  15.242 -11.376  1.00 93.63           C  
ATOM   3205  HA  THR A 201       5.187  15.846 -11.530  1.00 93.63           H  
ATOM   3206  C   THR A 201       6.044  14.191 -12.498  1.00 93.63           C  
ATOM   3207  CB  THR A 201       7.276  16.203 -11.544  1.00 93.63           C  
ATOM   3208  HB  THR A 201       7.209  16.677 -12.523  1.00 93.63           H  
ATOM   3209  O   THR A 201       6.448  14.475 -13.623  1.00 93.63           O  
ATOM   3210  CG2 THR A 201       7.293  17.312 -10.492  1.00 93.63           C  
ATOM   3211 HG21 THR A 201       8.089  18.019 -10.724  1.00 93.63           H  
ATOM   3212 HG22 THR A 201       7.468  16.898  -9.499  1.00 93.63           H  
ATOM   3213 HG23 THR A 201       6.338  17.838 -10.497  1.00 93.63           H  
ATOM   3214  OG1 THR A 201       8.508  15.518 -11.463  1.00 93.63           O  
ATOM   3215  HG1 THR A 201       8.396  14.804 -10.831  1.00 93.63           H  
ATOM   3216  N   TYR A 202       5.601  12.962 -12.200  1.00 94.34           N  
ATOM   3217  H   TYR A 202       5.256  12.820 -11.261  1.00 94.34           H  
ATOM   3218  CA  TYR A 202       5.726  11.757 -13.042  1.00 94.34           C  
ATOM   3219  HA  TYR A 202       5.300  10.931 -12.473  1.00 94.34           H  
ATOM   3220  C   TYR A 202       7.152  11.313 -13.397  1.00 94.34           C  
ATOM   3221  CB  TYR A 202       4.925  11.877 -14.342  1.00 94.34           C  
ATOM   3222  HB2 TYR A 202       5.441  12.557 -15.020  1.00 94.34           H  
ATOM   3223  HB3 TYR A 202       4.933  10.891 -14.807  1.00 94.34           H  
ATOM   3224  O   TYR A 202       7.315  10.392 -14.194  1.00 94.34           O  
ATOM   3225  CG  TYR A 202       3.481  12.279 -14.227  1.00 94.34           C  
ATOM   3226  CD1 TYR A 202       2.623  11.568 -13.370  1.00 94.34           C  
ATOM   3227  HD1 TYR A 202       3.001  10.744 -12.783  1.00 94.34           H  
ATOM   3228  CD2 TYR A 202       2.984  13.302 -15.054  1.00 94.34           C  
ATOM   3229  HD2 TYR A 202       3.647  13.835 -15.719  1.00 94.34           H  
ATOM   3230  CE1 TYR A 202       1.263  11.915 -13.304  1.00 94.34           C  
ATOM   3231  HE1 TYR A 202       0.581  11.406 -12.639  1.00 94.34           H  
ATOM   3232  CE2 TYR A 202       1.619  13.621 -15.023  1.00 94.34           C  
ATOM   3233  HE2 TYR A 202       1.226  14.411 -15.646  1.00 94.34           H  
ATOM   3234  OH  TYR A 202      -0.527  13.299 -14.076  1.00 94.34           O  
ATOM   3235  HH  TYR A 202      -0.790  13.946 -14.734  1.00 94.34           H  
ATOM   3236  CZ  TYR A 202       0.767  12.937 -14.138  1.00 94.34           C  
ATOM   3237  N   ARG A 203       8.187  11.957 -12.860  1.00 93.06           N  
ATOM   3238  H   ARG A 203       7.995  12.693 -12.196  1.00 93.06           H  
ATOM   3239  CA  ARG A 203       9.595  11.665 -13.194  1.00 93.06           C  
ATOM   3240  HA  ARG A 203       9.653  11.077 -14.110  1.00 93.06           H  
ATOM   3241  C   ARG A 203      10.290  10.815 -12.139  1.00 93.06           C  
ATOM   3242  CB  ARG A 203      10.346  12.981 -13.409  1.00 93.06           C  
ATOM   3243  HB2 ARG A 203      11.401  12.767 -13.579  1.00 93.06           H  
ATOM   3244  HB3 ARG A 203      10.260  13.593 -12.511  1.00 93.06           H  
ATOM   3245  O   ARG A 203      11.440  10.428 -12.304  1.00 93.06           O  
ATOM   3246  CG  ARG A 203       9.805  13.750 -14.619  1.00 93.06           C  
ATOM   3247  HG2 ARG A 203       8.739  13.941 -14.500  1.00 93.06           H  
ATOM   3248  HG3 ARG A 203       9.963  13.165 -15.524  1.00 93.06           H  
ATOM   3249  CD  ARG A 203      10.533  15.086 -14.733  1.00 93.06           C  
ATOM   3250  HD2 ARG A 203      11.593  14.895 -14.898  1.00 93.06           H  
ATOM   3251  HD3 ARG A 203      10.408  15.628 -13.795  1.00 93.06           H  
ATOM   3252  NE  ARG A 203       9.988  15.892 -15.837  1.00 93.06           N  
ATOM   3253  HE  ARG A 203       9.201  15.500 -16.333  1.00 93.06           H  
ATOM   3254  NH1 ARG A 203      11.395  17.683 -15.583  1.00 93.06           N  
ATOM   3255 HH11 ARG A 203      11.829  17.203 -14.807  1.00 93.06           H  
ATOM   3256 HH12 ARG A 203      11.711  18.599 -15.866  1.00 93.06           H  
ATOM   3257  NH2 ARG A 203       9.836  17.721 -17.182  1.00 93.06           N  
ATOM   3258 HH21 ARG A 203       9.073  17.286 -17.680  1.00 93.06           H  
ATOM   3259 HH22 ARG A 203      10.160  18.638 -17.457  1.00 93.06           H  
ATOM   3260  CZ  ARG A 203      10.407  17.091 -16.195  1.00 93.06           C  
ATOM   3261  N   ASP A 204       9.602  10.574 -11.034  1.00 94.69           N  
ATOM   3262  H   ASP A 204       8.650  10.906 -10.972  1.00 94.69           H  
ATOM   3263  CA  ASP A 204      10.121   9.845  -9.894  1.00 94.69           C  
ATOM   3264  HA  ASP A 204      10.849   9.115 -10.246  1.00 94.69           H  
ATOM   3265  C   ASP A 204       8.976   9.071  -9.214  1.00 94.69           C  
ATOM   3266  CB  ASP A 204      10.835  10.857  -8.974  1.00 94.69           C  
ATOM   3267  HB2 ASP A 204      10.094  11.372  -8.362  1.00 94.69           H  
ATOM   3268  HB3 ASP A 204      11.344  11.606  -9.581  1.00 94.69           H  
ATOM   3269  O   ASP A 204       7.802   9.341  -9.452  1.00 94.69           O  
ATOM   3270  CG  ASP A 204      11.889  10.186  -8.095  1.00 94.69           C  
ATOM   3271  OD1 ASP A 204      11.697   9.005  -7.755  1.00 94.69           O  
ATOM   3272  OD2 ASP A 204      12.934  10.781  -7.753  1.00 94.69           O  
ATOM   3273  N   SER A 205       9.303   8.100  -8.376  1.00 96.97           N  
ATOM   3274  H   SER A 205      10.283   8.028  -8.145  1.00 96.97           H  
ATOM   3275  CA  SER A 205       8.388   7.273  -7.605  1.00 96.97           C  
ATOM   3276  HA  SER A 205       7.373   7.396  -7.983  1.00 96.97           H  
ATOM   3277  C   SER A 205       8.429   7.676  -6.133  1.00 96.97           C  
ATOM   3278  CB  SER A 205       8.793   5.809  -7.784  1.00 96.97           C  
ATOM   3279  HB2 SER A 205       8.765   5.560  -8.845  1.00 96.97           H  
ATOM   3280  HB3 SER A 205       9.811   5.668  -7.423  1.00 96.97           H  
ATOM   3281  O   SER A 205       9.500   7.858  -5.549  1.00 96.97           O  
ATOM   3282  OG  SER A 205       7.924   4.934  -7.092  1.00 96.97           O  
ATOM   3283  HG  SER A 205       8.007   5.079  -6.146  1.00 96.97           H  
ATOM   3284  N   ALA A 206       7.260   7.735  -5.496  1.00 97.94           N  
ATOM   3285  H   ALA A 206       6.410   7.597  -6.024  1.00 97.94           H  
ATOM   3286  CA  ALA A 206       7.180   7.746  -4.041  1.00 97.94           C  
ATOM   3287  HA  ALA A 206       7.697   8.631  -3.669  1.00 97.94           H  
ATOM   3288  C   ALA A 206       7.881   6.507  -3.453  1.00 97.94           C  
ATOM   3289  CB  ALA A 206       5.714   7.843  -3.615  1.00 97.94           C  
ATOM   3290  HB1 ALA A 206       5.263   8.740  -4.039  1.00 97.94           H  
ATOM   3291  HB2 ALA A 206       5.170   6.966  -3.965  1.00 97.94           H  
ATOM   3292  HB3 ALA A 206       5.647   7.887  -2.528  1.00 97.94           H  
ATOM   3293  O   ALA A 206       7.922   5.445  -4.081  1.00 97.94           O  
ATOM   3294  N   THR A 207       8.433   6.662  -2.247  1.00 97.69           N  
ATOM   3295  H   THR A 207       8.326   7.552  -1.783  1.00 97.69           H  
ATOM   3296  CA  THR A 207       9.155   5.607  -1.509  1.00 97.69           C  
ATOM   3297  HA  THR A 207       9.369   4.780  -2.185  1.00 97.69           H  
ATOM   3298  C   THR A 207       8.333   5.010  -0.371  1.00 97.69           C  
ATOM   3299  CB  THR A 207      10.495   6.114  -0.958  1.00 97.69           C  
ATOM   3300  HB  THR A 207      10.972   5.315  -0.391  1.00 97.69           H  
ATOM   3301  O   THR A 207       8.840   4.202   0.400  1.00 97.69           O  
ATOM   3302  CG2 THR A 207      11.455   6.536  -2.068  1.00 97.69           C  
ATOM   3303 HG21 THR A 207      11.603   5.702  -2.754  1.00 97.69           H  
ATOM   3304 HG22 THR A 207      11.047   7.380  -2.624  1.00 97.69           H  
ATOM   3305 HG23 THR A 207      12.419   6.813  -1.641  1.00 97.69           H  
ATOM   3306  OG1 THR A 207      10.331   7.237  -0.114  1.00 97.69           O  
ATOM   3307  HG1 THR A 207      11.201   7.401   0.257  1.00 97.69           H  
ATOM   3308  N   PHE A 208       7.080   5.437  -0.231  1.00 98.45           N  
ATOM   3309  H   PHE A 208       6.759   6.163  -0.855  1.00 98.45           H  
ATOM   3310  CA  PHE A 208       6.082   4.846   0.650  1.00 98.45           C  
ATOM   3311  HA  PHE A 208       6.120   3.760   0.568  1.00 98.45           H  
ATOM   3312  C   PHE A 208       4.709   5.355   0.229  1.00 98.45           C  
ATOM   3313  CB  PHE A 208       6.365   5.257   2.099  1.00 98.45           C  
ATOM   3314  HB2 PHE A 208       6.487   6.340   2.122  1.00 98.45           H  
ATOM   3315  HB3 PHE A 208       7.301   4.807   2.430  1.00 98.45           H  
ATOM   3316  O   PHE A 208       4.555   6.565   0.023  1.00 98.45           O  
ATOM   3317  CG  PHE A 208       5.285   4.946   3.105  1.00 98.45           C  
ATOM   3318  CD1 PHE A 208       4.252   5.873   3.345  1.00 98.45           C  
ATOM   3319  HD1 PHE A 208       4.194   6.789   2.776  1.00 98.45           H  
ATOM   3320  CD2 PHE A 208       5.357   3.760   3.849  1.00 98.45           C  
ATOM   3321  HD2 PHE A 208       6.175   3.074   3.683  1.00 98.45           H  
ATOM   3322  CE1 PHE A 208       3.301   5.616   4.343  1.00 98.45           C  
ATOM   3323  HE1 PHE A 208       2.515   6.328   4.547  1.00 98.45           H  
ATOM   3324  CE2 PHE A 208       4.393   3.492   4.834  1.00 98.45           C  
ATOM   3325  HE2 PHE A 208       4.440   2.582   5.414  1.00 98.45           H  
ATOM   3326  CZ  PHE A 208       3.388   4.437   5.099  1.00 98.45           C  
ATOM   3327  HZ  PHE A 208       2.690   4.272   5.907  1.00 98.45           H  
ATOM   3328  N   THR A 209       3.722   4.462   0.160  1.00 98.66           N  
ATOM   3329  H   THR A 209       3.926   3.489   0.334  1.00 98.66           H  
ATOM   3330  CA  THR A 209       2.314   4.859   0.105  1.00 98.66           C  
ATOM   3331  HA  THR A 209       2.253   5.866   0.519  1.00 98.66           H  
ATOM   3332  C   THR A 209       1.451   3.967   0.970  1.00 98.66           C  
ATOM   3333  CB  THR A 209       1.713   4.914  -1.308  1.00 98.66           C  
ATOM   3334  HB  THR A 209       0.702   5.313  -1.233  1.00 98.66           H  
ATOM   3335  O   THR A 209       1.640   2.752   1.009  1.00 98.66           O  
ATOM   3336  CG2 THR A 209       2.504   5.836  -2.226  1.00 98.66           C  
ATOM   3337 HG21 THR A 209       2.074   5.772  -3.226  1.00 98.66           H  
ATOM   3338 HG22 THR A 209       3.548   5.527  -2.275  1.00 98.66           H  
ATOM   3339 HG23 THR A 209       2.443   6.862  -1.864  1.00 98.66           H  
ATOM   3340  OG1 THR A 209       1.630   3.647  -1.927  1.00 98.66           O  
ATOM   3341  HG1 THR A 209       0.946   3.141  -1.483  1.00 98.66           H  
ATOM   3342  N   GLU A 210       0.452   4.569   1.601  1.00 98.83           N  
ATOM   3343  H   GLU A 210       0.380   5.575   1.545  1.00 98.83           H  
ATOM   3344  CA  GLU A 210      -0.660   3.845   2.201  1.00 98.83           C  
ATOM   3345  HA  GLU A 210      -0.672   2.824   1.819  1.00 98.83           H  
ATOM   3346  C   GLU A 210      -1.974   4.510   1.811  1.00 98.83           C  
ATOM   3347  CB  GLU A 210      -0.532   3.787   3.728  1.00 98.83           C  
ATOM   3348  HB2 GLU A 210      -1.500   3.511   4.146  1.00 98.83           H  
ATOM   3349  HB3 GLU A 210      -0.267   4.776   4.101  1.00 98.83           H  
ATOM   3350  O   GLU A 210      -2.116   5.727   1.930  1.00 98.83           O  
ATOM   3351  CG  GLU A 210       0.496   2.749   4.200  1.00 98.83           C  
ATOM   3352  HG2 GLU A 210       1.461   2.951   3.735  1.00 98.83           H  
ATOM   3353  HG3 GLU A 210       0.161   1.761   3.883  1.00 98.83           H  
ATOM   3354  CD  GLU A 210       0.664   2.754   5.725  1.00 98.83           C  
ATOM   3355  OE1 GLU A 210       1.397   1.920   6.294  1.00 98.83           O  
ATOM   3356  OE2 GLU A 210       0.084   3.606   6.423  1.00 98.83           O  
ATOM   3357  N   MET A 211      -2.952   3.707   1.403  1.00 98.89           N  
ATOM   3358  H   MET A 211      -2.753   2.719   1.329  1.00 98.89           H  
ATOM   3359  CA  MET A 211      -4.348   4.127   1.328  1.00 98.89           C  
ATOM   3360  HA  MET A 211      -4.420   5.198   1.518  1.00 98.89           H  
ATOM   3361  C   MET A 211      -5.125   3.394   2.414  1.00 98.89           C  
ATOM   3362  CB  MET A 211      -4.959   3.864  -0.047  1.00 98.89           C  
ATOM   3363  HB2 MET A 211      -5.092   2.790  -0.179  1.00 98.89           H  
ATOM   3364  HB3 MET A 211      -5.941   4.337  -0.059  1.00 98.89           H  
ATOM   3365  O   MET A 211      -5.027   2.169   2.544  1.00 98.89           O  
ATOM   3366  CG  MET A 211      -4.152   4.412  -1.226  1.00 98.89           C  
ATOM   3367  HG2 MET A 211      -3.162   3.956  -1.214  1.00 98.89           H  
ATOM   3368  HG3 MET A 211      -4.034   5.490  -1.120  1.00 98.89           H  
ATOM   3369  SD  MET A 211      -4.912   4.042  -2.831  1.00 98.89           S  
ATOM   3370  CE  MET A 211      -6.258   5.259  -2.874  1.00 98.89           C  
ATOM   3371  HE1 MET A 211      -6.898   5.065  -3.735  1.00 98.89           H  
ATOM   3372  HE2 MET A 211      -6.853   5.208  -1.962  1.00 98.89           H  
ATOM   3373  HE3 MET A 211      -5.837   6.261  -2.963  1.00 98.89           H  
ATOM   3374  N   LYS A 212      -5.867   4.144   3.225  1.00 98.84           N  
ATOM   3375  H   LYS A 212      -5.889   5.143   3.079  1.00 98.84           H  
ATOM   3376  CA  LYS A 212      -6.529   3.614   4.416  1.00 98.84           C  
ATOM   3377  HA  LYS A 212      -6.722   2.555   4.244  1.00 98.84           H  
ATOM   3378  C   LYS A 212      -7.886   4.264   4.643  1.00 98.84           C  
ATOM   3379  CB  LYS A 212      -5.569   3.734   5.613  1.00 98.84           C  
ATOM   3380  HB2 LYS A 212      -4.621   3.279   5.327  1.00 98.84           H  
ATOM   3381  HB3 LYS A 212      -5.965   3.157   6.449  1.00 98.84           H  
ATOM   3382  O   LYS A 212      -8.067   5.438   4.331  1.00 98.84           O  
ATOM   3383  CG  LYS A 212      -5.317   5.187   6.058  1.00 98.84           C  
ATOM   3384  HG2 LYS A 212      -6.235   5.581   6.493  1.00 98.84           H  
ATOM   3385  HG3 LYS A 212      -5.066   5.800   5.192  1.00 98.84           H  
ATOM   3386  CD  LYS A 212      -4.189   5.337   7.084  1.00 98.84           C  
ATOM   3387  HD2 LYS A 212      -4.231   6.340   7.510  1.00 98.84           H  
ATOM   3388  HD3 LYS A 212      -4.313   4.612   7.889  1.00 98.84           H  
ATOM   3389  CE  LYS A 212      -2.838   5.131   6.402  1.00 98.84           C  
ATOM   3390  HE2 LYS A 212      -2.791   4.108   6.028  1.00 98.84           H  
ATOM   3391  HE3 LYS A 212      -2.744   5.803   5.550  1.00 98.84           H  
ATOM   3392  NZ  LYS A 212      -1.714   5.342   7.330  1.00 98.84           N  
ATOM   3393  HZ1 LYS A 212      -1.885   5.015   8.270  1.00 98.84           H  
ATOM   3394  HZ2 LYS A 212      -0.908   4.828   7.005  1.00 98.84           H  
ATOM   3395  HZ3 LYS A 212      -1.386   6.297   7.376  1.00 98.84           H  
ATOM   3396  N   ILE A 213      -8.830   3.501   5.181  1.00 98.62           N  
ATOM   3397  H   ILE A 213      -8.585   2.555   5.436  1.00 98.62           H  
ATOM   3398  CA  ILE A 213     -10.204   3.944   5.425  1.00 98.62           C  
ATOM   3399  HA  ILE A 213     -10.253   5.001   5.166  1.00 98.62           H  
ATOM   3400  C   ILE A 213     -10.566   3.847   6.901  1.00 98.62           C  
ATOM   3401  CB  ILE A 213     -11.224   3.205   4.534  1.00 98.62           C  
ATOM   3402  HB  ILE A 213     -12.212   3.605   4.764  1.00 98.62           H  
ATOM   3403  O   ILE A 213     -10.149   2.915   7.585  1.00 98.62           O  
ATOM   3404  CG1 ILE A 213     -11.255   1.680   4.790  1.00 98.62           C  
ATOM   3405 HG12 ILE A 213     -11.479   1.508   5.843  1.00 98.62           H  
ATOM   3406 HG13 ILE A 213     -10.279   1.248   4.572  1.00 98.62           H  
ATOM   3407  CG2 ILE A 213     -10.948   3.539   3.066  1.00 98.62           C  
ATOM   3408 HG21 ILE A 213     -11.732   3.104   2.446  1.00 98.62           H  
ATOM   3409 HG22 ILE A 213      -9.989   3.121   2.759  1.00 98.62           H  
ATOM   3410 HG23 ILE A 213     -10.946   4.619   2.919  1.00 98.62           H  
ATOM   3411  CD1 ILE A 213     -12.314   0.917   3.985  1.00 98.62           C  
ATOM   3412 HD11 ILE A 213     -13.294   1.375   4.124  1.00 98.62           H  
ATOM   3413 HD12 ILE A 213     -12.058   0.913   2.926  1.00 98.62           H  
ATOM   3414 HD13 ILE A 213     -12.353  -0.115   4.333  1.00 98.62           H  
ATOM   3415  N   ARG A 214     -11.357   4.793   7.401  1.00 97.57           N  
ATOM   3416  H   ARG A 214     -11.639   5.549   6.794  1.00 97.57           H  
ATOM   3417  CA  ARG A 214     -11.872   4.772   8.777  1.00 97.57           C  
ATOM   3418  HA  ARG A 214     -11.718   3.780   9.202  1.00 97.57           H  
ATOM   3419  C   ARG A 214     -13.366   5.039   8.768  1.00 97.57           C  
ATOM   3420  CB  ARG A 214     -11.082   5.767   9.637  1.00 97.57           C  
ATOM   3421  HB2 ARG A 214     -10.037   5.456   9.627  1.00 97.57           H  
ATOM   3422  HB3 ARG A 214     -11.157   6.766   9.208  1.00 97.57           H  
ATOM   3423  O   ARG A 214     -13.844   5.888   8.021  1.00 97.57           O  
ATOM   3424  CG  ARG A 214     -11.539   5.808  11.100  1.00 97.57           C  
ATOM   3425  HG2 ARG A 214     -11.587   4.792  11.490  1.00 97.57           H  
ATOM   3426  HG3 ARG A 214     -12.528   6.260  11.167  1.00 97.57           H  
ATOM   3427  CD  ARG A 214     -10.556   6.614  11.955  1.00 97.57           C  
ATOM   3428  HD2 ARG A 214     -10.809   6.485  13.008  1.00 97.57           H  
ATOM   3429  HD3 ARG A 214      -9.551   6.224  11.794  1.00 97.57           H  
ATOM   3430  NE  ARG A 214     -10.585   8.050  11.629  1.00 97.57           N  
ATOM   3431  HE  ARG A 214     -11.212   8.385  10.912  1.00 97.57           H  
ATOM   3432  NH1 ARG A 214      -8.795   8.698  12.894  1.00 97.57           N  
ATOM   3433 HH11 ARG A 214      -8.644   7.753  13.215  1.00 97.57           H  
ATOM   3434 HH12 ARG A 214      -8.142   9.425  13.150  1.00 97.57           H  
ATOM   3435  NH2 ARG A 214      -9.819  10.176  11.569  1.00 97.57           N  
ATOM   3436 HH21 ARG A 214     -10.497  10.309  10.832  1.00 97.57           H  
ATOM   3437 HH22 ARG A 214      -9.039  10.814  11.640  1.00 97.57           H  
ATOM   3438  CZ  ARG A 214      -9.737   8.970  12.043  1.00 97.57           C  
ATOM   3439  N   ARG A 215     -14.110   4.270   9.562  1.00 95.44           N  
ATOM   3440  H   ARG A 215     -13.640   3.615  10.171  1.00 95.44           H  
ATOM   3441  CA  ARG A 215     -15.565   4.399   9.664  1.00 95.44           C  
ATOM   3442  HA  ARG A 215     -15.989   4.384   8.660  1.00 95.44           H  
ATOM   3443  C   ARG A 215     -15.919   5.742  10.306  1.00 95.44           C  
ATOM   3444  CB  ARG A 215     -16.120   3.202  10.447  1.00 95.44           C  
ATOM   3445  HB2 ARG A 215     -15.674   3.183  11.441  1.00 95.44           H  
ATOM   3446  HB3 ARG A 215     -15.845   2.284   9.927  1.00 95.44           H  
ATOM   3447  O   ARG A 215     -15.379   6.080  11.353  1.00 95.44           O  
ATOM   3448  CG  ARG A 215     -17.646   3.253  10.586  1.00 95.44           C  
ATOM   3449  HG2 ARG A 215     -17.932   4.132  11.163  1.00 95.44           H  
ATOM   3450  HG3 ARG A 215     -18.102   3.306   9.598  1.00 95.44           H  
ATOM   3451  CD  ARG A 215     -18.136   2.001  11.316  1.00 95.44           C  
ATOM   3452  HD2 ARG A 215     -17.939   1.130  10.692  1.00 95.44           H  
ATOM   3453  HD3 ARG A 215     -17.583   1.901  12.250  1.00 95.44           H  
ATOM   3454  NE  ARG A 215     -19.575   2.089  11.616  1.00 95.44           N  
ATOM   3455  HE  ARG A 215     -20.036   2.959  11.392  1.00 95.44           H  
ATOM   3456  NH1 ARG A 215     -19.781   0.015  12.584  1.00 95.44           N  
ATOM   3457 HH11 ARG A 215     -18.821  -0.187  12.344  1.00 95.44           H  
ATOM   3458 HH12 ARG A 215     -20.361  -0.733  12.936  1.00 95.44           H  
ATOM   3459  NH2 ARG A 215     -21.555   1.363  12.470  1.00 95.44           N  
ATOM   3460 HH21 ARG A 215     -21.976   2.252  12.242  1.00 95.44           H  
ATOM   3461 HH22 ARG A 215     -22.082   0.639  12.937  1.00 95.44           H  
ATOM   3462  CZ  ARG A 215     -20.295   1.155  12.214  1.00 95.44           C  
ATOM   3463  N   ILE A 216     -16.848   6.478   9.715  1.00 91.79           N  
ATOM   3464  H   ILE A 216     -17.290   6.107   8.886  1.00 91.79           H  
ATOM   3465  CA  ILE A 216     -17.399   7.711  10.285  1.00 91.79           C  
ATOM   3466  HA  ILE A 216     -16.702   8.109  11.022  1.00 91.79           H  
ATOM   3467  C   ILE A 216     -18.703   7.344  10.999  1.00 91.79           C  
ATOM   3468  CB  ILE A 216     -17.599   8.792   9.203  1.00 91.79           C  
ATOM   3469  HB  ILE A 216     -18.410   8.470   8.550  1.00 91.79           H  
ATOM   3470  O   ILE A 216     -19.510   6.589  10.445  1.00 91.79           O  
ATOM   3471  CG1 ILE A 216     -16.329   8.978   8.339  1.00 91.79           C  
ATOM   3472 HG12 ILE A 216     -16.041   8.023   7.900  1.00 91.79           H  
ATOM   3473 HG13 ILE A 216     -15.503   9.334   8.955  1.00 91.79           H  
ATOM   3474  CG2 ILE A 216     -17.999  10.128   9.856  1.00 91.79           C  
ATOM   3475 HG21 ILE A 216     -18.217  10.881   9.098  1.00 91.79           H  
ATOM   3476 HG22 ILE A 216     -17.195  10.489  10.498  1.00 91.79           H  
ATOM   3477 HG23 ILE A 216     -18.901  10.005  10.456  1.00 91.79           H  
ATOM   3478  CD1 ILE A 216     -16.553   9.943   7.174  1.00 91.79           C  
ATOM   3479 HD11 ILE A 216     -17.507   9.733   6.690  1.00 91.79           H  
ATOM   3480 HD12 ILE A 216     -16.534  10.975   7.523  1.00 91.79           H  
ATOM   3481 HD13 ILE A 216     -15.765   9.807   6.432  1.00 91.79           H  
ATOM   3482  N   LEU A 217     -18.866   7.831  12.231  1.00 81.41           N  
ATOM   3483  H   LEU A 217     -18.185   8.494  12.573  1.00 81.41           H  
ATOM   3484  CA  LEU A 217     -20.090   7.669  13.021  1.00 81.41           C  
ATOM   3485  HA  LEU A 217     -20.441   6.641  12.927  1.00 81.41           H  
ATOM   3486  C   LEU A 217     -21.245   8.507  12.459  1.00 81.41           C  
ATOM   3487  CB  LEU A 217     -19.800   7.972  14.509  1.00 81.41           C  
ATOM   3488  HB2 LEU A 217     -20.748   7.934  15.047  1.00 81.41           H  
ATOM   3489  HB3 LEU A 217     -19.429   8.994  14.581  1.00 81.41           H  
ATOM   3490  O   LEU A 217     -20.982   9.612  11.931  1.00 81.41           O  
ATOM   3491  CG  LEU A 217     -18.807   7.023  15.200  1.00 81.41           C  
ATOM   3492  HG  LEU A 217     -17.853   7.043  14.674  1.00 81.41           H  
ATOM   3493  CD1 LEU A 217     -18.574   7.494  16.635  1.00 81.41           C  
ATOM   3494 HD11 LEU A 217     -17.845   6.845  17.121  1.00 81.41           H  
ATOM   3495 HD12 LEU A 217     -18.185   8.512  16.624  1.00 81.41           H  
ATOM   3496 HD13 LEU A 217     -19.511   7.472  17.191  1.00 81.41           H  
ATOM   3497  CD2 LEU A 217     -19.320   5.582  15.244  1.00 81.41           C  
ATOM   3498 HD21 LEU A 217     -19.392   5.192  14.229  1.00 81.41           H  
ATOM   3499 HD22 LEU A 217     -18.622   4.961  15.805  1.00 81.41           H  
ATOM   3500 HD23 LEU A 217     -20.302   5.553  15.716  1.00 81.41           H  
ATOM   3501  OXT LEU A 217     -22.373   7.984  12.560  1.00 81.41           O  
TER    3502      LEU A 217                                                       
END   
