# Supplementary material for: Nuclear genome of Bulinus truncatus, an intermediate host of the carcinogenic human blood fluke Schistosoma haematobium
Source: Nat Commun. 2022 Feb 21;13:977. doi: 10.1038/s41467-022-28634-9 (PMC8861042; doi:10.1038/s41467-022-28634-9)
Supplement: Supplementary file 6 — Supplementary Data 3 [file 41467_2022_28634_MOESM6_ESM.zip › Supplementary_Data_3/bglb016307-pa.mature.pep.pdb]

ATOM      1  N   MET A   1      35.707   3.216  17.809  1.00 39.51           N  
ATOM      2  H   MET A   1      36.267   2.383  17.922  1.00 39.51           H  
ATOM      3  H2  MET A   1      36.048   3.944  18.420  1.00 39.51           H  
ATOM      4  H3  MET A   1      35.771   3.545  16.856  1.00 39.51           H  
ATOM      5  CA  MET A   1      34.300   2.940  18.145  1.00 39.51           C  
ATOM      6  HA  MET A   1      33.879   2.203  17.462  1.00 39.51           H  
ATOM      7  C   MET A   1      33.563   4.244  17.937  1.00 39.51           C  
ATOM      8  CB  MET A   1      34.144   2.423  19.585  1.00 39.51           C  
ATOM      9  HB2 MET A   1      34.639   3.103  20.278  1.00 39.51           H  
ATOM     10  HB3 MET A   1      33.084   2.388  19.834  1.00 39.51           H  
ATOM     11  O   MET A   1      33.752   5.167  18.715  1.00 39.51           O  
ATOM     12  CG  MET A   1      34.728   1.015  19.757  1.00 39.51           C  
ATOM     13  HG2 MET A   1      34.202   0.329  19.093  1.00 39.51           H  
ATOM     14  HG3 MET A   1      35.783   1.024  19.485  1.00 39.51           H  
ATOM     15  SD  MET A   1      34.590   0.393  21.451  1.00 39.51           S  
ATOM     16  CE  MET A   1      35.414  -1.214  21.289  1.00 39.51           C  
ATOM     17  HE1 MET A   1      34.881  -1.828  20.563  1.00 39.51           H  
ATOM     18  HE2 MET A   1      35.409  -1.720  22.255  1.00 39.51           H  
ATOM     19  HE3 MET A   1      36.444  -1.072  20.963  1.00 39.51           H  
ATOM     20  N   ASP A   2      32.890   4.371  16.802  1.00 54.41           N  
ATOM     21  H   ASP A   2      32.719   3.564  16.220  1.00 54.41           H  
ATOM     22  CA  ASP A   2      31.977   5.482  16.539  1.00 54.41           C  
ATOM     23  HA  ASP A   2      32.456   6.438  16.750  1.00 54.41           H  
ATOM     24  C   ASP A   2      30.800   5.302  17.513  1.00 54.41           C  
ATOM     25  CB  ASP A   2      31.641   5.425  15.030  1.00 54.41           C  
ATOM     26  HB2 ASP A   2      31.789   4.407  14.671  1.00 54.41           H  
ATOM     27  HB3 ASP A   2      32.354   6.056  14.500  1.00 54.41           H  
ATOM     28  O   ASP A   2      30.205   4.231  17.547  1.00 54.41           O  
ATOM     29  CG  ASP A   2      30.227   5.832  14.625  1.00 54.41           C  
ATOM     30  OD1 ASP A   2      29.538   6.490  15.432  1.00 54.41           O  
ATOM     31  OD2 ASP A   2      29.845   5.485  13.494  1.00 54.41           O  
ATOM     32  N   GLY A   3      30.540   6.292  18.371  1.00 53.57           N  
ATOM     33  H   GLY A   3      31.035   7.162  18.239  1.00 53.57           H  
ATOM     34  CA  GLY A   3      29.525   6.246  19.432  1.00 53.57           C  
ATOM     35  HA2 GLY A   3      29.637   7.116  20.078  1.00 53.57           H  
ATOM     36  HA3 GLY A   3      29.689   5.349  20.030  1.00 53.57           H  
ATOM     37  C   GLY A   3      28.073   6.205  18.943  1.00 53.57           C  
ATOM     38  O   GLY A   3      27.167   6.489  19.721  1.00 53.57           O  
ATOM     39  N   SER A   4      27.837   5.883  17.673  1.00 54.20           N  
ATOM     40  H   SER A   4      28.623   5.752  17.053  1.00 54.20           H  
ATOM     41  CA  SER A   4      26.525   5.543  17.146  1.00 54.20           C  
ATOM     42  HA  SER A   4      25.858   6.394  17.279  1.00 54.20           H  
ATOM     43  C   SER A   4      25.957   4.340  17.895  1.00 54.20           C  
ATOM     44  CB  SER A   4      26.623   5.243  15.649  1.00 54.20           C  
ATOM     45  HB2 SER A   4      25.651   4.913  15.283  1.00 54.20           H  
ATOM     46  HB3 SER A   4      27.357   4.457  15.471  1.00 54.20           H  
ATOM     47  O   SER A   4      26.608   3.307  18.030  1.00 54.20           O  
ATOM     48  OG  SER A   4      26.997   6.418  14.966  1.00 54.20           O  
ATOM     49  HG  SER A   4      27.954   6.484  15.011  1.00 54.20           H  
ATOM     50  N   CYS A   5      24.723   4.471  18.376  1.00 56.50           N  
ATOM     51  H   CYS A   5      24.272   5.370  18.283  1.00 56.50           H  
ATOM     52  CA  CYS A   5      23.939   3.380  18.941  1.00 56.50           C  
ATOM     53  HA  CYS A   5      24.563   2.504  19.114  1.00 56.50           H  
ATOM     54  C   CYS A   5      22.856   3.036  17.908  1.00 56.50           C  
ATOM     55  CB  CYS A   5      23.387   3.870  20.296  1.00 56.50           C  
ATOM     56  HB2 CYS A   5      24.168   4.422  20.819  1.00 56.50           H  
ATOM     57  HB3 CYS A   5      22.540   4.539  20.142  1.00 56.50           H  
ATOM     58  O   CYS A   5      21.808   3.669  17.953  1.00 56.50           O  
ATOM     59  SG  CYS A   5      22.891   2.476  21.342  1.00 56.50           S  
ATOM     60  HG  CYS A   5      22.400   3.201  22.351  1.00 56.50           H  
ATOM     61  N   PRO A   6      23.079   2.159  16.907  1.00 55.15           N  
ATOM     62  CA  PRO A   6      22.043   1.782  15.947  1.00 55.15           C  
ATOM     63  HA  PRO A   6      21.545   2.682  15.585  1.00 55.15           H  
ATOM     64  C   PRO A   6      21.054   0.842  16.651  1.00 55.15           C  
ATOM     65  CB  PRO A   6      22.760   1.089  14.777  1.00 55.15           C  
ATOM     66  HB2 PRO A   6      22.528   0.025  14.761  1.00 55.15           H  
ATOM     67  HB3 PRO A   6      22.488   1.543  13.824  1.00 55.15           H  
ATOM     68  O   PRO A   6      21.510  -0.123  17.268  1.00 55.15           O  
ATOM     69  CG  PRO A   6      24.250   1.278  15.065  1.00 55.15           C  
ATOM     70  HG2 PRO A   6      24.601   2.195  14.591  1.00 55.15           H  
ATOM     71  HG3 PRO A   6      24.841   0.425  14.733  1.00 55.15           H  
ATOM     72  CD  PRO A   6      24.295   1.442  16.578  1.00 55.15           C  
ATOM     73  HD2 PRO A   6      25.201   1.984  16.848  1.00 55.15           H  
ATOM     74  HD3 PRO A   6      24.284   0.465  17.061  1.00 55.15           H  
ATOM     75  N   PRO A   7      19.729   1.084  16.593  1.00 59.52           N  
ATOM     76  CA  PRO A   7      18.994   1.926  15.633  1.00 59.52           C  
ATOM     77  HA  PRO A   7      19.609   2.105  14.751  1.00 59.52           H  
ATOM     78  C   PRO A   7      18.536   3.315  16.158  1.00 59.52           C  
ATOM     79  CB  PRO A   7      17.831   1.022  15.211  1.00 59.52           C  
ATOM     80  HB2 PRO A   7      16.988   1.568  14.788  1.00 59.52           H  
ATOM     81  HB3 PRO A   7      18.190   0.286  14.491  1.00 59.52           H  
ATOM     82  O   PRO A   7      17.479   3.823  15.787  1.00 59.52           O  
ATOM     83  CG  PRO A   7      17.463   0.315  16.514  1.00 59.52           C  
ATOM     84  HG2 PRO A   7      16.803   0.953  17.102  1.00 59.52           H  
ATOM     85  HG3 PRO A   7      16.993  -0.651  16.328  1.00 59.52           H  
ATOM     86  CD  PRO A   7      18.798   0.164  17.237  1.00 59.52           C  
ATOM     87  HD2 PRO A   7      18.689   0.404  18.294  1.00 59.52           H  
ATOM     88  HD3 PRO A   7      19.145  -0.864  17.124  1.00 59.52           H  
ATOM     89  N   GLY A   8      19.317   3.957  17.020  1.00 68.90           N  
ATOM     90  H   GLY A   8      20.156   3.486  17.328  1.00 68.90           H  
ATOM     91  CA  GLY A   8      19.013   5.217  17.706  1.00 68.90           C  
ATOM     92  HA2 GLY A   8      19.904   5.845  17.687  1.00 68.90           H  
ATOM     93  HA3 GLY A   8      18.207   5.747  17.199  1.00 68.90           H  
ATOM     94  C   GLY A   8      18.615   4.993  19.168  1.00 68.90           C  
ATOM     95  O   GLY A   8      18.333   3.873  19.588  1.00 68.90           O  
ATOM     96  N   CYS A   9      18.585   6.062  19.966  1.00 82.70           N  
ATOM     97  H   CYS A   9      18.833   6.969  19.596  1.00 82.70           H  
ATOM     98  CA  CYS A   9      18.150   5.971  21.359  1.00 82.70           C  
ATOM     99  HA  CYS A   9      18.519   5.037  21.783  1.00 82.70           H  
ATOM    100  C   CYS A   9      16.626   5.965  21.473  1.00 82.70           C  
ATOM    101  CB  CYS A   9      18.766   7.102  22.166  1.00 82.70           C  
ATOM    102  HB2 CYS A   9      18.635   8.039  21.625  1.00 82.70           H  
ATOM    103  HB3 CYS A   9      18.258   7.186  23.127  1.00 82.70           H  
ATOM    104  O   CYS A   9      15.956   6.936  21.118  1.00 82.70           O  
ATOM    105  SG  CYS A   9      20.513   6.817  22.477  1.00 82.70           S  
ATOM    106  N   LEU A  10      16.080   4.876  22.012  1.00 85.38           N  
ATOM    107  H   LEU A  10      16.685   4.100  22.243  1.00 85.38           H  
ATOM    108  CA  LEU A  10      14.652   4.746  22.287  1.00 85.38           C  
ATOM    109  HA  LEU A  10      14.102   4.873  21.355  1.00 85.38           H  
ATOM    110  C   LEU A  10      14.188   5.834  23.261  1.00 85.38           C  
ATOM    111  CB  LEU A  10      14.366   3.351  22.870  1.00 85.38           C  
ATOM    112  HB2 LEU A  10      14.993   3.207  23.750  1.00 85.38           H  
ATOM    113  HB3 LEU A  10      13.327   3.318  23.197  1.00 85.38           H  
ATOM    114  O   LEU A  10      14.733   5.970  24.355  1.00 85.38           O  
ATOM    115  CG  LEU A  10      14.578   2.177  21.904  1.00 85.38           C  
ATOM    116  HG  LEU A  10      15.595   2.196  21.513  1.00 85.38           H  
ATOM    117  CD1 LEU A  10      14.369   0.866  22.662  1.00 85.38           C  
ATOM    118 HD11 LEU A  10      14.533   0.023  21.991  1.00 85.38           H  
ATOM    119 HD12 LEU A  10      15.078   0.797  23.486  1.00 85.38           H  
ATOM    120 HD13 LEU A  10      13.353   0.818  23.056  1.00 85.38           H  
ATOM    121  CD2 LEU A  10      13.585   2.218  20.740  1.00 85.38           C  
ATOM    122 HD21 LEU A  10      13.771   3.098  20.125  1.00 85.38           H  
ATOM    123 HD22 LEU A  10      13.725   1.336  20.115  1.00 85.38           H  
ATOM    124 HD23 LEU A  10      12.564   2.235  21.121  1.00 85.38           H  
ATOM    125  N   GLY A  11      13.163   6.594  22.873  1.00 86.12           N  
ATOM    126  H   GLY A  11      12.776   6.470  21.948  1.00 86.12           H  
ATOM    127  CA  GLY A  11      12.614   7.672  23.694  1.00 86.12           C  
ATOM    128  HA2 GLY A  11      12.622   7.377  24.743  1.00 86.12           H  
ATOM    129  HA3 GLY A  11      11.585   7.848  23.382  1.00 86.12           H  
ATOM    130  C   GLY A  11      13.330   9.008  23.569  1.00 86.12           C  
ATOM    131  O   GLY A  11      13.021   9.917  24.342  1.00 86.12           O  
ATOM    132  N   TYR A  12      14.243   9.137  22.605  1.00 87.11           N  
ATOM    133  H   TYR A  12      14.434   8.349  22.002  1.00 87.11           H  
ATOM    134  CA  TYR A  12      14.984  10.361  22.340  1.00 87.11           C  
ATOM    135  HA  TYR A  12      14.533  11.166  22.921  1.00 87.11           H  
ATOM    136  C   TYR A  12      14.898  10.767  20.870  1.00 87.11           C  
ATOM    137  CB  TYR A  12      16.438  10.214  22.800  1.00 87.11           C  
ATOM    138  HB2 TYR A  12      16.992  11.102  22.497  1.00 87.11           H  
ATOM    139  HB3 TYR A  12      16.887   9.361  22.290  1.00 87.11           H  
ATOM    140  O   TYR A  12      14.861   9.932  19.964  1.00 87.11           O  
ATOM    141  CG  TYR A  12      16.587  10.037  24.299  1.00 87.11           C  
ATOM    142  CD1 TYR A  12      16.877  11.147  25.107  1.00 87.11           C  
ATOM    143  HD1 TYR A  12      17.032  12.111  24.645  1.00 87.11           H  
ATOM    144  CD2 TYR A  12      16.425   8.769  24.887  1.00 87.11           C  
ATOM    145  HD2 TYR A  12      16.207   7.915  24.263  1.00 87.11           H  
ATOM    146  CE1 TYR A  12      17.022  10.995  26.498  1.00 87.11           C  
ATOM    147  HE1 TYR A  12      17.300  11.848  27.099  1.00 87.11           H  
ATOM    148  CE2 TYR A  12      16.534   8.611  26.281  1.00 87.11           C  
ATOM    149  HE2 TYR A  12      16.408   7.637  26.730  1.00 87.11           H  
ATOM    150  OH  TYR A  12      17.022   9.583  28.428  1.00 87.11           O  
ATOM    151  HH  TYR A  12      17.560  10.309  28.752  1.00 87.11           H  
ATOM    152  CZ  TYR A  12      16.851   9.724  27.086  1.00 87.11           C  
ATOM    153  N   VAL A  13      14.883  12.079  20.646  1.00 88.41           N  
ATOM    154  H   VAL A  13      14.931  12.685  21.453  1.00 88.41           H  
ATOM    155  CA  VAL A  13      14.828  12.701  19.319  1.00 88.41           C  
ATOM    156  HA  VAL A  13      14.177  12.109  18.676  1.00 88.41           H  
ATOM    157  C   VAL A  13      16.221  12.739  18.678  1.00 88.41           C  
ATOM    158  CB  VAL A  13      14.240  14.126  19.418  1.00 88.41           C  
ATOM    159  HB  VAL A  13      14.950  14.763  19.946  1.00 88.41           H  
ATOM    160  O   VAL A  13      16.348  12.671  17.460  1.00 88.41           O  
ATOM    161  CG1 VAL A  13      13.984  14.727  18.029  1.00 88.41           C  
ATOM    162 HG11 VAL A  13      14.922  14.846  17.487  1.00 88.41           H  
ATOM    163 HG12 VAL A  13      13.323  14.075  17.458  1.00 88.41           H  
ATOM    164 HG13 VAL A  13      13.518  15.707  18.126  1.00 88.41           H  
ATOM    165  CG2 VAL A  13      12.903  14.185  20.173  1.00 88.41           C  
ATOM    166 HG21 VAL A  13      12.567  15.219  20.253  1.00 88.41           H  
ATOM    167 HG22 VAL A  13      13.007  13.795  21.185  1.00 88.41           H  
ATOM    168 HG23 VAL A  13      12.146  13.617  19.633  1.00 88.41           H  
ATOM    169  N   ASP A  14      17.280  12.854  19.485  1.00 84.13           N  
ATOM    170  H   ASP A  14      17.136  12.857  20.484  1.00 84.13           H  
ATOM    171  CA  ASP A  14      18.639  13.173  19.046  1.00 84.13           C  
ATOM    172  HA  ASP A  14      18.621  13.408  17.982  1.00 84.13           H  
ATOM    173  C   ASP A  14      19.618  12.000  19.225  1.00 84.13           C  
ATOM    174  CB  ASP A  14      19.115  14.451  19.768  1.00 84.13           C  
ATOM    175  HB2 ASP A  14      18.421  15.261  19.540  1.00 84.13           H  
ATOM    176  HB3 ASP A  14      20.087  14.729  19.362  1.00 84.13           H  
ATOM    177  O   ASP A  14      20.249  11.843  20.261  1.00 84.13           O  
ATOM    178  CG  ASP A  14      19.234  14.325  21.297  1.00 84.13           C  
ATOM    179  OD1 ASP A  14      18.443  13.588  21.923  1.00 84.13           O  
ATOM    180  OD2 ASP A  14      20.074  15.026  21.900  1.00 84.13           O  
ATOM    181  N   SER A  15      19.823  11.187  18.190  1.00 80.02           N  
ATOM    182  H   SER A  15      19.295  11.351  17.345  1.00 80.02           H  
ATOM    183  CA  SER A  15      20.933  10.215  18.157  1.00 80.02           C  
ATOM    184  HA  SER A  15      21.103   9.843  19.168  1.00 80.02           H  
ATOM    185  C   SER A  15      22.223  10.869  17.624  1.00 80.02           C  
ATOM    186  CB  SER A  15      20.542   9.020  17.288  1.00 80.02           C  
ATOM    187  HB2 SER A  15      20.438   9.351  16.255  1.00 80.02           H  
ATOM    188  HB3 SER A  15      19.590   8.615  17.630  1.00 80.02           H  
ATOM    189  O   SER A  15      22.122  11.666  16.688  1.00 80.02           O  
ATOM    190  OG  SER A  15      21.529   8.012  17.360  1.00 80.02           O  
ATOM    191  HG  SER A  15      21.380   7.378  16.654  1.00 80.02           H  
ATOM    192  N   PRO A  16      23.430  10.563  18.153  1.00 82.02           N  
ATOM    193  CA  PRO A  16      23.735   9.631  19.249  1.00 82.02           C  
ATOM    194  HA  PRO A  16      23.011   8.817  19.290  1.00 82.02           H  
ATOM    195  C   PRO A  16      23.793  10.289  20.641  1.00 82.02           C  
ATOM    196  CB  PRO A  16      25.100   9.052  18.866  1.00 82.02           C  
ATOM    197  HB2 PRO A  16      24.966   8.277  18.111  1.00 82.02           H  
ATOM    198  HB3 PRO A  16      25.646   8.654  19.721  1.00 82.02           H  
ATOM    199  O   PRO A  16      24.152   9.633  21.613  1.00 82.02           O  
ATOM    200  CG  PRO A  16      25.809  10.254  18.246  1.00 82.02           C  
ATOM    201  HG2 PRO A  16      26.214  10.891  19.033  1.00 82.02           H  
ATOM    202  HG3 PRO A  16      26.596   9.945  17.558  1.00 82.02           H  
ATOM    203  CD  PRO A  16      24.677  10.985  17.520  1.00 82.02           C  
ATOM    204  HD2 PRO A  16      24.669  10.681  16.473  1.00 82.02           H  
ATOM    205  HD3 PRO A  16      24.811  12.064  17.590  1.00 82.02           H  
ATOM    206  N   ALA A  17      23.498  11.588  20.748  1.00 85.07           N  
ATOM    207  H   ALA A  17      23.175  12.080  19.926  1.00 85.07           H  
ATOM    208  CA  ALA A  17      23.650  12.346  21.993  1.00 85.07           C  
ATOM    209  HA  ALA A  17      24.652  12.173  22.386  1.00 85.07           H  
ATOM    210  C   ALA A  17      22.657  11.912  23.086  1.00 85.07           C  
ATOM    211  CB  ALA A  17      23.505  13.835  21.657  1.00 85.07           C  
ATOM    212  HB1 ALA A  17      22.504  14.038  21.276  1.00 85.07           H  
ATOM    213  HB2 ALA A  17      24.241  14.122  20.906  1.00 85.07           H  
ATOM    214  HB3 ALA A  17      23.669  14.429  22.556  1.00 85.07           H  
ATOM    215  O   ALA A  17      22.999  11.895  24.266  1.00 85.07           O  
ATOM    216  N   CYS A  18      21.443  11.545  22.682  1.00 86.96           N  
ATOM    217  H   CYS A  18      21.242  11.618  21.695  1.00 86.96           H  
ATOM    218  CA  CYS A  18      20.375  10.992  23.505  1.00 86.96           C  
ATOM    219  HA  CYS A  18      19.477  11.009  22.888  1.00 86.96           H  
ATOM    220  C   CYS A  18      20.066  11.870  24.717  1.00 86.96           C  
ATOM    221  CB  CYS A  18      20.684   9.526  23.807  1.00 86.96           C  
ATOM    222  HB2 CYS A  18      19.793   9.054  24.220  1.00 86.96           H  
ATOM    223  HB3 CYS A  18      21.487   9.467  24.542  1.00 86.96           H  
ATOM    224  O   CYS A  18      19.951  11.403  25.851  1.00 86.96           O  
ATOM    225  SG  CYS A  18      21.203   8.671  22.297  1.00 86.96           S  
ATOM    226  N   THR A  19      19.959  13.176  24.464  1.00 89.41           N  
ATOM    227  H   THR A  19      20.006  13.470  23.499  1.00 89.41           H  
ATOM    228  CA  THR A  19      19.738  14.190  25.500  1.00 89.41           C  
ATOM    229  HA  THR A  19      19.844  13.727  26.481  1.00 89.41           H  
ATOM    230  C   THR A  19      18.332  14.778  25.456  1.00 89.41           C  
ATOM    231  CB  THR A  19      20.785  15.309  25.429  1.00 89.41           C  
ATOM    232  HB  THR A  19      20.609  15.971  26.277  1.00 89.41           H  
ATOM    233  O   THR A  19      17.797  15.169  26.494  1.00 89.41           O  
ATOM    234  CG2 THR A  19      22.221  14.806  25.546  1.00 89.41           C  
ATOM    235 HG21 THR A  19      22.881  15.650  25.741  1.00 89.41           H  
ATOM    236 HG22 THR A  19      22.519  14.339  24.607  1.00 89.41           H  
ATOM    237 HG23 THR A  19      22.308  14.082  26.356  1.00 89.41           H  
ATOM    238  OG1 THR A  19      20.689  16.089  24.255  1.00 89.41           O  
ATOM    239  HG1 THR A  19      20.585  15.540  23.475  1.00 89.41           H  
ATOM    240  N   LYS A  20      17.692  14.796  24.283  1.00 91.19           N  
ATOM    241  H   LYS A  20      18.167  14.401  23.483  1.00 91.19           H  
ATOM    242  CA  LYS A  20      16.340  15.313  24.060  1.00 91.19           C  
ATOM    243  HA  LYS A  20      16.076  16.009  24.856  1.00 91.19           H  
ATOM    244  C   LYS A  20      15.336  14.173  24.070  1.00 91.19           C  
ATOM    245  CB  LYS A  20      16.270  16.063  22.726  1.00 91.19           C  
ATOM    246  HB2 LYS A  20      16.537  15.390  21.910  1.00 91.19           H  
ATOM    247  HB3 LYS A  20      15.242  16.391  22.569  1.00 91.19           H  
ATOM    248  O   LYS A  20      15.233  13.423  23.104  1.00 91.19           O  
ATOM    249  CG  LYS A  20      17.194  17.282  22.700  1.00 91.19           C  
ATOM    250  HG2 LYS A  20      16.938  17.953  23.520  1.00 91.19           H  
ATOM    251  HG3 LYS A  20      18.233  16.967  22.805  1.00 91.19           H  
ATOM    252  CD  LYS A  20      17.021  18.009  21.368  1.00 91.19           C  
ATOM    253  HD2 LYS A  20      15.988  18.342  21.272  1.00 91.19           H  
ATOM    254  HD3 LYS A  20      17.254  17.319  20.556  1.00 91.19           H  
ATOM    255  CE  LYS A  20      17.965  19.207  21.311  1.00 91.19           C  
ATOM    256  HE2 LYS A  20      18.986  18.844  21.432  1.00 91.19           H  
ATOM    257  HE3 LYS A  20      17.741  19.868  22.148  1.00 91.19           H  
ATOM    258  NZ  LYS A  20      17.813  19.922  20.023  1.00 91.19           N  
ATOM    259  HZ1 LYS A  20      16.861  20.239  19.913  1.00 91.19           H  
ATOM    260  HZ2 LYS A  20      18.437  20.715  19.978  1.00 91.19           H  
ATOM    261  HZ3 LYS A  20      18.027  19.296  19.261  1.00 91.19           H  
ATOM    262  N   LYS A  21      14.590  14.048  25.165  1.00 91.65           N  
ATOM    263  H   LYS A  21      14.722  14.726  25.902  1.00 91.65           H  
ATOM    264  CA  LYS A  21      13.484  13.087  25.267  1.00 91.65           C  
ATOM    265  HA  LYS A  21      13.862  12.095  25.017  1.00 91.65           H  
ATOM    266  C   LYS A  21      12.377  13.412  24.263  1.00 91.65           C  
ATOM    267  CB  LYS A  21      12.919  13.064  26.690  1.00 91.65           C  
ATOM    268  HB2 LYS A  21      12.636  14.074  26.987  1.00 91.65           H  
ATOM    269  HB3 LYS A  21      12.024  12.441  26.702  1.00 91.65           H  
ATOM    270  O   LYS A  21      12.258  14.554  23.828  1.00 91.65           O  
ATOM    271  CG  LYS A  21      13.932  12.485  27.681  1.00 91.65           C  
ATOM    272  HG2 LYS A  21      14.821  13.115  27.716  1.00 91.65           H  
ATOM    273  HG3 LYS A  21      14.217  11.485  27.356  1.00 91.65           H  
ATOM    274  CD  LYS A  21      13.316  12.403  29.078  1.00 91.65           C  
ATOM    275  HD2 LYS A  21      13.042  13.404  29.410  1.00 91.65           H  
ATOM    276  HD3 LYS A  21      12.422  11.780  29.036  1.00 91.65           H  
ATOM    277  CE  LYS A  21      14.333  11.789  30.041  1.00 91.65           C  
ATOM    278  HE2 LYS A  21      15.219  12.422  30.062  1.00 91.65           H  
ATOM    279  HE3 LYS A  21      14.631  10.815  29.651  1.00 91.65           H  
ATOM    280  NZ  LYS A  21      13.763  11.646  31.402  1.00 91.65           N  
ATOM    281  HZ1 LYS A  21      14.439  11.225  32.023  1.00 91.65           H  
ATOM    282  HZ2 LYS A  21      13.494  12.549  31.767  1.00 91.65           H  
ATOM    283  HZ3 LYS A  21      12.946  11.053  31.372  1.00 91.65           H  
ATOM    284  N   CYS A  22      11.560  12.414  23.942  1.00 91.09           N  
ATOM    285  H   CYS A  22      11.783  11.482  24.261  1.00 91.09           H  
ATOM    286  CA  CYS A  22      10.338  12.624  23.176  1.00 91.09           C  
ATOM    287  HA  CYS A  22      10.609  13.044  22.207  1.00 91.09           H  
ATOM    288  C   CYS A  22       9.397  13.626  23.846  1.00 91.09           C  
ATOM    289  CB  CYS A  22       9.599  11.295  22.966  1.00 91.09           C  
ATOM    290  HB2 CYS A  22       9.287  10.899  23.933  1.00 91.09           H  
ATOM    291  HB3 CYS A  22       8.690  11.503  22.402  1.00 91.09           H  
ATOM    292  O   CYS A  22       9.260  13.642  25.073  1.00 91.09           O  
ATOM    293  SG  CYS A  22      10.527  10.025  22.081  1.00 91.09           S  
ATOM    294  N   ASP A  23       8.710  14.402  23.012  1.00 92.61           N  
ATOM    295  H   ASP A  23       8.923  14.383  22.024  1.00 92.61           H  
ATOM    296  CA  ASP A  23       7.585  15.226  23.436  1.00 92.61           C  
ATOM    297  HA  ASP A  23       7.898  15.827  24.289  1.00 92.61           H  
ATOM    298  C   ASP A  23       6.400  14.353  23.883  1.00 92.61           C  
ATOM    299  CB  ASP A  23       7.176  16.181  22.302  1.00 92.61           C  
ATOM    300  HB2 ASP A  23       6.952  15.597  21.409  1.00 92.61           H  
ATOM    301  HB3 ASP A  23       6.268  16.708  22.596  1.00 92.61           H  
ATOM    302  O   ASP A  23       6.283  13.176  23.521  1.00 92.61           O  
ATOM    303  CG  ASP A  23       8.248  17.230  21.983  1.00 92.61           C  
ATOM    304  OD1 ASP A  23       8.921  17.688  22.934  1.00 92.61           O  
ATOM    305  OD2 ASP A  23       8.374  17.574  20.788  1.00 92.61           O  
ATOM    306  N   ILE A  24       5.495  14.944  24.671  1.00 90.41           N  
ATOM    307  H   ILE A  24       5.619  15.925  24.877  1.00 90.41           H  
ATOM    308  CA  ILE A  24       4.258  14.280  25.107  1.00 90.41           C  
ATOM    309  HA  ILE A  24       4.536  13.414  25.707  1.00 90.41           H  
ATOM    310  C   ILE A  24       3.490  13.780  23.878  1.00 90.41           C  
ATOM    311  CB  ILE A  24       3.386  15.219  25.975  1.00 90.41           C  
ATOM    312  HB  ILE A  24       3.178  16.123  25.401  1.00 90.41           H  
ATOM    313  O   ILE A  24       3.335  14.497  22.892  1.00 90.41           O  
ATOM    314  CG1 ILE A  24       4.143  15.617  27.264  1.00 90.41           C  
ATOM    315 HG12 ILE A  24       5.114  16.033  26.997  1.00 90.41           H  
ATOM    316 HG13 ILE A  24       4.317  14.729  27.872  1.00 90.41           H  
ATOM    317  CG2 ILE A  24       2.039  14.548  26.319  1.00 90.41           C  
ATOM    318 HG21 ILE A  24       1.434  15.192  26.957  1.00 90.41           H  
ATOM    319 HG22 ILE A  24       2.207  13.597  26.824  1.00 90.41           H  
ATOM    320 HG23 ILE A  24       1.454  14.375  25.416  1.00 90.41           H  
ATOM    321  CD1 ILE A  24       3.426  16.672  28.117  1.00 90.41           C  
ATOM    322 HD11 ILE A  24       4.094  17.004  28.912  1.00 90.41           H  
ATOM    323 HD12 ILE A  24       2.531  16.253  28.576  1.00 90.41           H  
ATOM    324 HD13 ILE A  24       3.157  17.529  27.500  1.00 90.41           H  
ATOM    325  N   GLY A  25       2.993  12.544  23.944  1.00 90.26           N  
ATOM    326  H   GLY A  25       3.103  12.013  24.796  1.00 90.26           H  
ATOM    327  CA  GLY A  25       2.288  11.914  22.832  1.00 90.26           C  
ATOM    328  HA2 GLY A  25       1.531  11.231  23.218  1.00 90.26           H  
ATOM    329  HA3 GLY A  25       1.774  12.677  22.247  1.00 90.26           H  
ATOM    330  C   GLY A  25       3.180  11.126  21.878  1.00 90.26           C  
ATOM    331  O   GLY A  25       2.626  10.441  21.023  1.00 90.26           O  
ATOM    332  N   LYS A  26       4.513  11.159  22.024  1.00 93.61           N  
ATOM    333  H   LYS A  26       4.910  11.751  22.740  1.00 93.61           H  
ATOM    334  CA  LYS A  26       5.454  10.484  21.118  1.00 93.61           C  
ATOM    335  HA  LYS A  26       4.877   9.910  20.393  1.00 93.61           H  
ATOM    336  C   LYS A  26       6.378   9.487  21.827  1.00 93.61           C  
ATOM    337  CB  LYS A  26       6.268  11.534  20.347  1.00 93.61           C  
ATOM    338  HB2 LYS A  26       6.837  12.130  21.061  1.00 93.61           H  
ATOM    339  HB3 LYS A  26       6.980  11.009  19.711  1.00 93.61           H  
ATOM    340  O   LYS A  26       6.741   9.674  22.986  1.00 93.61           O  
ATOM    341  CG  LYS A  26       5.456  12.494  19.460  1.00 93.61           C  
ATOM    342  HG2 LYS A  26       4.724  13.033  20.063  1.00 93.61           H  
ATOM    343  HG3 LYS A  26       6.151  13.225  19.047  1.00 93.61           H  
ATOM    344  CD  LYS A  26       4.746  11.789  18.295  1.00 93.61           C  
ATOM    345  HD2 LYS A  26       3.945  11.160  18.686  1.00 93.61           H  
ATOM    346  HD3 LYS A  26       5.460  11.159  17.765  1.00 93.61           H  
ATOM    347  CE  LYS A  26       4.159  12.822  17.325  1.00 93.61           C  
ATOM    348  HE2 LYS A  26       4.963  13.471  16.979  1.00 93.61           H  
ATOM    349  HE3 LYS A  26       3.435  13.429  17.869  1.00 93.61           H  
ATOM    350  NZ  LYS A  26       3.496  12.166  16.173  1.00 93.61           N  
ATOM    351  HZ1 LYS A  26       4.114  11.537  15.681  1.00 93.61           H  
ATOM    352  HZ2 LYS A  26       2.735  11.597  16.516  1.00 93.61           H  
ATOM    353  HZ3 LYS A  26       3.086  12.827  15.528  1.00 93.61           H  
ATOM    354  N   TRP A  27       6.798   8.440  21.113  1.00 92.75           N  
ATOM    355  H   TRP A  27       6.438   8.336  20.175  1.00 92.75           H  
ATOM    356  CA  TRP A  27       7.737   7.421  21.606  1.00 92.75           C  
ATOM    357  HA  TRP A  27       8.463   7.908  22.257  1.00 92.75           H  
ATOM    358  C   TRP A  27       8.534   6.728  20.480  1.00 92.75           C  
ATOM    359  CB  TRP A  27       6.967   6.397  22.456  1.00 92.75           C  
ATOM    360  HB2 TRP A  27       6.343   6.923  23.178  1.00 92.75           H  
ATOM    361  HB3 TRP A  27       7.678   5.813  23.040  1.00 92.75           H  
ATOM    362  O   TRP A  27       8.298   6.944  19.287  1.00 92.75           O  
ATOM    363  CG  TRP A  27       6.122   5.426  21.700  1.00 92.75           C  
ATOM    364  CD1 TRP A  27       4.888   5.672  21.214  1.00 92.75           C  
ATOM    365  HD1 TRP A  27       4.372   6.616  21.309  1.00 92.75           H  
ATOM    366  CD2 TRP A  27       6.425   4.043  21.353  1.00 92.75           C  
ATOM    367  CE2 TRP A  27       5.294   3.492  20.680  1.00 92.75           C  
ATOM    368  CE3 TRP A  27       7.531   3.190  21.570  1.00 92.75           C  
ATOM    369  HE3 TRP A  27       8.386   3.563  22.115  1.00 92.75           H  
ATOM    370  NE1 TRP A  27       4.392   4.538  20.607  1.00 92.75           N  
ATOM    371  HE1 TRP A  27       3.468   4.516  20.200  1.00 92.75           H  
ATOM    372  CH2 TRP A  27       6.359   1.319  20.530  1.00 92.75           C  
ATOM    373  HH2 TRP A  27       6.312   0.265  20.300  1.00 92.75           H  
ATOM    374  CZ2 TRP A  27       5.254   2.150  20.269  1.00 92.75           C  
ATOM    375  HZ2 TRP A  27       4.358   1.751  19.815  1.00 92.75           H  
ATOM    376  CZ3 TRP A  27       7.500   1.844  21.163  1.00 92.75           C  
ATOM    377  HZ3 TRP A  27       8.330   1.198  21.408  1.00 92.75           H  
ATOM    378  N   GLY A  28       9.488   5.878  20.865  1.00 88.45           N  
ATOM    379  H   GLY A  28       9.650   5.795  21.858  1.00 88.45           H  
ATOM    380  CA  GLY A  28      10.357   5.093  19.985  1.00 88.45           C  
ATOM    381  HA2 GLY A  28      10.628   4.169  20.495  1.00 88.45           H  
ATOM    382  HA3 GLY A  28       9.810   4.832  19.079  1.00 88.45           H  
ATOM    383  C   GLY A  28      11.647   5.815  19.582  1.00 88.45           C  
ATOM    384  O   GLY A  28      11.954   6.898  20.083  1.00 88.45           O  
ATOM    385  N   SER A  29      12.422   5.208  18.677  1.00 83.75           N  
ATOM    386  H   SER A  29      12.185   4.284  18.345  1.00 83.75           H  
ATOM    387  CA  SER A  29      13.604   5.852  18.085  1.00 83.75           C  
ATOM    388  HA  SER A  29      14.292   6.135  18.882  1.00 83.75           H  
ATOM    389  C   SER A  29      13.190   7.101  17.317  1.00 83.75           C  
ATOM    390  CB  SER A  29      14.346   4.922  17.117  1.00 83.75           C  
ATOM    391  HB2 SER A  29      13.693   4.650  16.288  1.00 83.75           H  
ATOM    392  HB3 SER A  29      15.217   5.444  16.722  1.00 83.75           H  
ATOM    393  O   SER A  29      12.264   7.049  16.500  1.00 83.75           O  
ATOM    394  OG  SER A  29      14.777   3.753  17.777  1.00 83.75           O  
ATOM    395  HG  SER A  29      15.533   3.413  17.292  1.00 83.75           H  
ATOM    396  N   TYR A  30      13.864   8.223  17.575  1.00 84.87           N  
ATOM    397  H   TYR A  30      14.562   8.221  18.305  1.00 84.87           H  
ATOM    398  CA  TYR A  30      13.545   9.523  16.973  1.00 84.87           C  
ATOM    399  HA  TYR A  30      14.184  10.260  17.460  1.00 84.87           H  
ATOM    400  C   TYR A  30      12.097   9.988  17.215  1.00 84.87           C  
ATOM    401  CB  TYR A  30      13.913   9.531  15.479  1.00 84.87           C  
ATOM    402  HB2 TYR A  30      13.228   8.882  14.933  1.00 84.87           H  
ATOM    403  HB3 TYR A  30      13.771  10.540  15.091  1.00 84.87           H  
ATOM    404  O   TYR A  30      11.621  10.885  16.524  1.00 84.87           O  
ATOM    405  CG  TYR A  30      15.333   9.107  15.170  1.00 84.87           C  
ATOM    406  CD1 TYR A  30      16.366  10.060  15.230  1.00 84.87           C  
ATOM    407  HD1 TYR A  30      16.141  11.080  15.505  1.00 84.87           H  
ATOM    408  CD2 TYR A  30      15.619   7.776  14.810  1.00 84.87           C  
ATOM    409  HD2 TYR A  30      14.826   7.043  14.761  1.00 84.87           H  
ATOM    410  CE1 TYR A  30      17.686   9.692  14.911  1.00 84.87           C  
ATOM    411  HE1 TYR A  30      18.471  10.433  14.934  1.00 84.87           H  
ATOM    412  CE2 TYR A  30      16.942   7.397  14.514  1.00 84.87           C  
ATOM    413  HE2 TYR A  30      17.177   6.377  14.245  1.00 84.87           H  
ATOM    414  OH  TYR A  30      19.246   8.000  14.235  1.00 84.87           O  
ATOM    415  HH  TYR A  30      19.822   8.760  14.125  1.00 84.87           H  
ATOM    416  CZ  TYR A  30      17.974   8.358  14.551  1.00 84.87           C  
ATOM    417  N   CYS A  31      11.379   9.382  18.170  1.00 89.67           N  
ATOM    418  H   CYS A  31      11.838   8.680  18.732  1.00 89.67           H  
ATOM    419  CA  CYS A  31      10.023   9.771  18.563  1.00 89.67           C  
ATOM    420  HA  CYS A  31       9.685   9.032  19.289  1.00 89.67           H  
ATOM    421  C   CYS A  31       8.989   9.750  17.421  1.00 89.67           C  
ATOM    422  CB  CYS A  31      10.110  11.107  19.304  1.00 89.67           C  
ATOM    423  HB2 CYS A  31       9.147  11.349  19.753  1.00 89.67           H  
ATOM    424  HB3 CYS A  31      10.354  11.891  18.586  1.00 89.67           H  
ATOM    425  O   CYS A  31       8.035  10.527  17.418  1.00 89.67           O  
ATOM    426  SG  CYS A  31      11.378  11.086  20.591  1.00 89.67           S  
ATOM    427  N   LYS A  32       9.168   8.857  16.436  1.00 87.31           N  
ATOM    428  H   LYS A  32      10.000   8.286  16.473  1.00 87.31           H  
ATOM    429  CA  LYS A  32       8.289   8.768  15.256  1.00 87.31           C  
ATOM    430  HA  LYS A  32       8.083   9.778  14.903  1.00 87.31           H  
ATOM    431  C   LYS A  32       6.911   8.155  15.545  1.00 87.31           C  
ATOM    432  CB  LYS A  32       8.995   7.999  14.125  1.00 87.31           C  
ATOM    433  HB2 LYS A  32       8.273   7.829  13.326  1.00 87.31           H  
ATOM    434  HB3 LYS A  32       9.317   7.026  14.497  1.00 87.31           H  
ATOM    435  O   LYS A  32       6.016   8.296  14.719  1.00 87.31           O  
ATOM    436  CG  LYS A  32      10.200   8.743  13.522  1.00 87.31           C  
ATOM    437  HG2 LYS A  32      10.977   8.854  14.279  1.00 87.31           H  
ATOM    438  HG3 LYS A  32       9.884   9.732  13.191  1.00 87.31           H  
ATOM    439  CD  LYS A  32      10.758   7.960  12.320  1.00 87.31           C  
ATOM    440  HD2 LYS A  32      11.080   6.976  12.661  1.00 87.31           H  
ATOM    441  HD3 LYS A  32       9.959   7.828  11.590  1.00 87.31           H  
ATOM    442  CE  LYS A  32      11.939   8.671  11.642  1.00 87.31           C  
ATOM    443  HE2 LYS A  32      12.749   8.768  12.365  1.00 87.31           H  
ATOM    444  HE3 LYS A  32      11.621   9.674  11.357  1.00 87.31           H  
ATOM    445  NZ  LYS A  32      12.411   7.927  10.437  1.00 87.31           N  
ATOM    446  HZ1 LYS A  32      12.711   6.991  10.667  1.00 87.31           H  
ATOM    447  HZ2 LYS A  32      11.681   7.836   9.745  1.00 87.31           H  
ATOM    448  HZ3 LYS A  32      13.185   8.393   9.985  1.00 87.31           H  
ATOM    449  N   LYS A  33       6.722   7.459  16.673  1.00 89.02           N  
ATOM    450  H   LYS A  33       7.459   7.456  17.364  1.00 89.02           H  
ATOM    451  CA  LYS A  33       5.470   6.752  16.996  1.00 89.02           C  
ATOM    452  HA  LYS A  33       4.905   6.594  16.078  1.00 89.02           H  
ATOM    453  C   LYS A  33       4.589   7.578  17.929  1.00 89.02           C  
ATOM    454  CB  LYS A  33       5.772   5.380  17.619  1.00 89.02           C  
ATOM    455  HB2 LYS A  33       6.279   5.525  18.573  1.00 89.02           H  
ATOM    456  HB3 LYS A  33       4.825   4.877  17.813  1.00 89.02           H  
ATOM    457  O   LYS A  33       5.107   8.239  18.822  1.00 89.02           O  
ATOM    458  CG  LYS A  33       6.633   4.475  16.725  1.00 89.02           C  
ATOM    459  HG2 LYS A  33       7.600   4.945  16.546  1.00 89.02           H  
ATOM    460  HG3 LYS A  33       6.128   4.324  15.772  1.00 89.02           H  
ATOM    461  CD  LYS A  33       6.861   3.121  17.405  1.00 89.02           C  
ATOM    462  HD2 LYS A  33       7.358   3.285  18.361  1.00 89.02           H  
ATOM    463  HD3 LYS A  33       5.896   2.645  17.579  1.00 89.02           H  
ATOM    464  CE  LYS A  33       7.727   2.218  16.521  1.00 89.02           C  
ATOM    465  HE2 LYS A  33       7.222   2.071  15.566  1.00 89.02           H  
ATOM    466  HE3 LYS A  33       8.668   2.729  16.321  1.00 89.02           H  
ATOM    467  NZ  LYS A  33       7.987   0.910  17.173  1.00 89.02           N  
ATOM    468  HZ1 LYS A  33       8.593   0.345  16.596  1.00 89.02           H  
ATOM    469  HZ2 LYS A  33       7.121   0.411  17.319  1.00 89.02           H  
ATOM    470  HZ3 LYS A  33       8.429   1.048  18.070  1.00 89.02           H  
ATOM    471  N   ASP A  34       3.269   7.488  17.772  1.00 89.15           N  
ATOM    472  H   ASP A  34       2.907   6.976  16.981  1.00 89.15           H  
ATOM    473  CA  ASP A  34       2.298   8.092  18.695  1.00 89.15           C  
ATOM    474  HA  ASP A  34       2.725   9.015  19.088  1.00 89.15           H  
ATOM    475  C   ASP A  34       1.970   7.178  19.884  1.00 89.15           C  
ATOM    476  CB  ASP A  34       1.004   8.467  17.961  1.00 89.15           C  
ATOM    477  HB2 ASP A  34       0.265   8.801  18.690  1.00 89.15           H  
ATOM    478  HB3 ASP A  34       0.606   7.589  17.453  1.00 89.15           H  
ATOM    479  O   ASP A  34       1.891   5.951  19.751  1.00 89.15           O  
ATOM    480  CG  ASP A  34       1.233   9.595  16.962  1.00 89.15           C  
ATOM    481  OD1 ASP A  34       1.647  10.689  17.402  1.00 89.15           O  
ATOM    482  OD2 ASP A  34       1.037   9.362  15.756  1.00 89.15           O  
ATOM    483  N   CYS A  35       1.723   7.779  21.049  1.00 90.00           N  
ATOM    484  H   CYS A  35       1.855   8.779  21.099  1.00 90.00           H  
ATOM    485  CA  CYS A  35       1.177   7.086  22.212  1.00 90.00           C  
ATOM    486  HA  CYS A  35       1.844   6.263  22.468  1.00 90.00           H  
ATOM    487  C   CYS A  35      -0.211   6.507  21.903  1.00 90.00           C  
ATOM    488  CB  CYS A  35       1.083   8.035  23.414  1.00 90.00           C  
ATOM    489  HB2 CYS A  35       0.582   7.511  24.228  1.00 90.00           H  
ATOM    490  HB3 CYS A  35       0.460   8.885  23.136  1.00 90.00           H  
ATOM    491  O   CYS A  35      -1.035   7.124  21.217  1.00 90.00           O  
ATOM    492  SG  CYS A  35       2.645   8.679  24.066  1.00 90.00           S  
ATOM    493  N   HIS A  36      -0.510   5.336  22.469  1.00 88.31           N  
ATOM    494  H   HIS A  36       0.179   4.885  23.054  1.00 88.31           H  
ATOM    495  CA  HIS A  36      -1.809   4.697  22.280  1.00 88.31           C  
ATOM    496  HA  HIS A  36      -1.956   4.565  21.208  1.00 88.31           H  
ATOM    497  C   HIS A  36      -2.950   5.586  22.819  1.00 88.31           C  
ATOM    498  CB  HIS A  36      -1.793   3.306  22.942  1.00 88.31           C  
ATOM    499  HB2 HIS A  36      -1.892   3.412  24.022  1.00 88.31           H  
ATOM    500  HB3 HIS A  36      -0.832   2.832  22.744  1.00 88.31           H  
ATOM    501  O   HIS A  36      -2.825   6.178  23.886  1.00 88.31           O  
ATOM    502  CG  HIS A  36      -2.878   2.392  22.426  1.00 88.31           C  
ATOM    503  CD2 HIS A  36      -2.707   1.220  21.737  1.00 88.31           C  
ATOM    504  HD2 HIS A  36      -1.760   0.759  21.501  1.00 88.31           H  
ATOM    505  ND1 HIS A  36      -4.231   2.623  22.473  1.00 88.31           N  
ATOM    506  HD1 HIS A  36      -4.695   3.441  22.841  1.00 88.31           H  
ATOM    507  CE1 HIS A  36      -4.856   1.639  21.820  1.00 88.31           C  
ATOM    508  HE1 HIS A  36      -5.922   1.592  21.652  1.00 88.31           H  
ATOM    509  NE2 HIS A  36      -3.974   0.750  21.354  1.00 88.31           N  
ATOM    510  N   ASP A  37      -4.115   5.616  22.153  1.00 86.24           N  
ATOM    511  H   ASP A  37      -4.147   5.206  21.230  1.00 86.24           H  
ATOM    512  CA  ASP A  37      -5.327   6.340  22.613  1.00 86.24           C  
ATOM    513  HA  ASP A  37      -5.124   7.410  22.647  1.00 86.24           H  
ATOM    514  C   ASP A  37      -5.821   5.930  24.008  1.00 86.24           C  
ATOM    515  CB  ASP A  37      -6.495   6.081  21.644  1.00 86.24           C  
ATOM    516  HB2 ASP A  37      -6.724   5.015  21.648  1.00 86.24           H  
ATOM    517  HB3 ASP A  37      -7.378   6.613  21.998  1.00 86.24           H  
ATOM    518  O   ASP A  37      -6.611   6.633  24.625  1.00 86.24           O  
ATOM    519  CG  ASP A  37      -6.214   6.534  20.218  1.00 86.24           C  
ATOM    520  OD1 ASP A  37      -5.817   7.703  20.056  1.00 86.24           O  
ATOM    521  OD2 ASP A  37      -6.303   5.678  19.316  1.00 86.24           O  
ATOM    522  N   LYS A  38      -5.363   4.774  24.495  1.00 88.48           N  
ATOM    523  H   LYS A  38      -4.522   4.413  24.066  1.00 88.48           H  
ATOM    524  CA  LYS A  38      -5.727   4.239  25.804  1.00 88.48           C  
ATOM    525  HA  LYS A  38      -6.777   4.445  26.015  1.00 88.48           H  
ATOM    526  C   LYS A  38      -4.921   4.911  26.909  1.00 88.48           C  
ATOM    527  CB  LYS A  38      -5.484   2.729  25.837  1.00 88.48           C  
ATOM    528  HB2 LYS A  38      -5.675   2.373  26.849  1.00 88.48           H  
ATOM    529  HB3 LYS A  38      -4.434   2.546  25.611  1.00 88.48           H  
ATOM    530  O   LYS A  38      -5.336   4.851  28.058  1.00 88.48           O  
ATOM    531  CG  LYS A  38      -6.373   1.927  24.874  1.00 88.48           C  
ATOM    532  HG2 LYS A  38      -7.406   1.969  25.217  1.00 88.48           H  
ATOM    533  HG3 LYS A  38      -6.345   2.344  23.867  1.00 88.48           H  
ATOM    534  CD  LYS A  38      -5.863   0.480  24.888  1.00 88.48           C  
ATOM    535  HD2 LYS A  38      -6.043   0.106  25.896  1.00 88.48           H  
ATOM    536  HD3 LYS A  38      -4.788   0.463  24.709  1.00 88.48           H  
ATOM    537  CE  LYS A  38      -6.530  -0.464  23.888  1.00 88.48           C  
ATOM    538  HE2 LYS A  38      -6.191  -0.237  22.877  1.00 88.48           H  
ATOM    539  HE3 LYS A  38      -7.609  -0.317  23.946  1.00 88.48           H  
ATOM    540  NZ  LYS A  38      -6.192  -1.864  24.243  1.00 88.48           N  
ATOM    541  HZ1 LYS A  38      -6.801  -2.537  23.801  1.00 88.48           H  
ATOM    542  HZ2 LYS A  38      -5.225  -2.075  24.042  1.00 88.48           H  
ATOM    543  HZ3 LYS A  38      -6.276  -1.983  25.243  1.00 88.48           H  
ATOM    544  N   CYS A  39      -3.787   5.532  26.580  1.00 88.37           N  
ATOM    545  H   CYS A  39      -3.527   5.616  25.607  1.00 88.37           H  
ATOM    546  CA  CYS A  39      -2.976   6.246  27.547  1.00 88.37           C  
ATOM    547  HA  CYS A  39      -2.854   5.625  28.434  1.00 88.37           H  
ATOM    548  C   CYS A  39      -3.684   7.529  27.959  1.00 88.37           C  
ATOM    549  CB  CYS A  39      -1.591   6.556  26.969  1.00 88.37           C  
ATOM    550  HB2 CYS A  39      -1.023   7.072  27.743  1.00 88.37           H  
ATOM    551  HB3 CYS A  39      -1.700   7.243  26.130  1.00 88.37           H  
ATOM    552  O   CYS A  39      -3.993   8.380  27.118  1.00 88.37           O  
ATOM    553  SG  CYS A  39      -0.604   5.140  26.418  1.00 88.37           S  
ATOM    554  N   ALA A  40      -3.897   7.683  29.262  1.00 89.09           N  
ATOM    555  H   ALA A  40      -3.618   6.950  29.899  1.00 89.09           H  
ATOM    556  CA  ALA A  40      -4.451   8.904  29.816  1.00 89.09           C  
ATOM    557  HA  ALA A  40      -5.470   9.022  29.449  1.00 89.09           H  
ATOM    558  C   ALA A  40      -3.620  10.111  29.372  1.00 89.09           C  
ATOM    559  CB  ALA A  40      -4.488   8.772  31.331  1.00 89.09           C  
ATOM    560  HB1 ALA A  40      -5.069   9.586  31.764  1.00 89.09           H  
ATOM    561  HB2 ALA A  40      -3.472   8.807  31.724  1.00 89.09           H  
ATOM    562  HB3 ALA A  40      -4.939   7.814  31.589  1.00 89.09           H  
ATOM    563  O   ALA A  40      -2.386  10.071  29.388  1.00 89.09           O  
ATOM    564  N   PHE A  41      -4.307  11.168  28.937  1.00 88.82           N  
ATOM    565  H   PHE A  41      -5.315  11.141  29.000  1.00 88.82           H  
ATOM    566  CA  PHE A  41      -3.691  12.422  28.491  1.00 88.82           C  
ATOM    567  HA  PHE A  41      -4.486  13.047  28.084  1.00 88.82           H  
ATOM    568  C   PHE A  41      -2.654  12.268  27.364  1.00 88.82           C  
ATOM    569  CB  PHE A  41      -3.115  13.161  29.709  1.00 88.82           C  
ATOM    570  HB2 PHE A  41      -2.876  14.186  29.425  1.00 88.82           H  
ATOM    571  HB3 PHE A  41      -2.185  12.680  30.011  1.00 88.82           H  
ATOM    572  O   PHE A  41      -1.827  13.154  27.176  1.00 88.82           O  
ATOM    573  CG  PHE A  41      -4.037  13.194  30.905  1.00 88.82           C  
ATOM    574  CD1 PHE A  41      -5.155  14.046  30.895  1.00 88.82           C  
ATOM    575  HD1 PHE A  41      -5.349  14.691  30.051  1.00 88.82           H  
ATOM    576  CD2 PHE A  41      -3.783  12.369  32.018  1.00 88.82           C  
ATOM    577  HD2 PHE A  41      -2.927  11.711  32.021  1.00 88.82           H  
ATOM    578  CE1 PHE A  41      -6.001  14.100  32.012  1.00 88.82           C  
ATOM    579  HE1 PHE A  41      -6.832  14.790  32.023  1.00 88.82           H  
ATOM    580  CE2 PHE A  41      -4.635  12.419  33.134  1.00 88.82           C  
ATOM    581  HE2 PHE A  41      -4.436  11.803  33.999  1.00 88.82           H  
ATOM    582  CZ  PHE A  41      -5.732  13.299  33.133  1.00 88.82           C  
ATOM    583  HZ  PHE A  41      -6.362  13.394  34.006  1.00 88.82           H  
ATOM    584  N   LYS A  42      -2.664  11.144  26.627  1.00 90.33           N  
ATOM    585  H   LYS A  42      -3.345  10.436  26.862  1.00 90.33           H  
ATOM    586  CA  LYS A  42      -1.635  10.808  25.626  1.00 90.33           C  
ATOM    587  HA  LYS A  42      -1.822   9.787  25.295  1.00 90.33           H  
ATOM    588  C   LYS A  42      -0.215  10.746  26.199  1.00 90.33           C  
ATOM    589  CB  LYS A  42      -1.744  11.753  24.409  1.00 90.33           C  
ATOM    590  HB2 LYS A  42      -1.581  12.785  24.720  1.00 90.33           H  
ATOM    591  HB3 LYS A  42      -0.958  11.516  23.692  1.00 90.33           H  
ATOM    592  O   LYS A  42       0.755  10.946  25.476  1.00 90.33           O  
ATOM    593  CG  LYS A  42      -3.093  11.665  23.688  1.00 90.33           C  
ATOM    594  HG2 LYS A  42      -3.117  12.433  22.915  1.00 90.33           H  
ATOM    595  HG3 LYS A  42      -3.918  11.842  24.378  1.00 90.33           H  
ATOM    596  CD  LYS A  42      -3.232  10.291  23.034  1.00 90.33           C  
ATOM    597  HD2 LYS A  42      -2.329  10.099  22.454  1.00 90.33           H  
ATOM    598  HD3 LYS A  42      -3.334   9.511  23.788  1.00 90.33           H  
ATOM    599  CE  LYS A  42      -4.451  10.249  22.125  1.00 90.33           C  
ATOM    600  HE2 LYS A  42      -5.298   9.848  22.682  1.00 90.33           H  
ATOM    601  HE3 LYS A  42      -4.703  11.257  21.795  1.00 90.33           H  
ATOM    602  NZ  LYS A  42      -4.142   9.403  20.961  1.00 90.33           N  
ATOM    603  HZ1 LYS A  42      -3.498   9.848  20.322  1.00 90.33           H  
ATOM    604  HZ2 LYS A  42      -4.974   9.149  20.448  1.00 90.33           H  
ATOM    605  HZ3 LYS A  42      -3.753   8.512  21.234  1.00 90.33           H  
ATOM    606  N   VAL A  43      -0.073  10.420  27.482  1.00 92.62           N  
ATOM    607  H   VAL A  43      -0.899  10.293  28.049  1.00 92.62           H  
ATOM    608  CA  VAL A  43       1.239  10.288  28.121  1.00 92.62           C  
ATOM    609  HA  VAL A  43       1.974  10.852  27.548  1.00 92.62           H  
ATOM    610  C   VAL A  43       1.667   8.822  28.129  1.00 92.62           C  
ATOM    611  CB  VAL A  43       1.238  10.890  29.533  1.00 92.62           C  
ATOM    612  HB  VAL A  43       0.550  10.316  30.154  1.00 92.62           H  
ATOM    613  O   VAL A  43       1.071   7.983  28.810  1.00 92.62           O  
ATOM    614  CG1 VAL A  43       2.647  10.840  30.136  1.00 92.62           C  
ATOM    615 HG11 VAL A  43       2.621  11.227  31.154  1.00 92.62           H  
ATOM    616 HG12 VAL A  43       3.012   9.813  30.163  1.00 92.62           H  
ATOM    617 HG13 VAL A  43       3.334  11.443  29.541  1.00 92.62           H  
ATOM    618  CG2 VAL A  43       0.808  12.362  29.537  1.00 92.62           C  
ATOM    619 HG21 VAL A  43       0.760  12.724  30.564  1.00 92.62           H  
ATOM    620 HG22 VAL A  43      -0.179  12.472  29.089  1.00 92.62           H  
ATOM    621 HG23 VAL A  43       1.517  12.969  28.974  1.00 92.62           H  
ATOM    622  N   CYS A  44       2.734   8.521  27.396  1.00 95.13           N  
ATOM    623  H   CYS A  44       3.182   9.247  26.854  1.00 95.13           H  
ATOM    624  CA  CYS A  44       3.378   7.215  27.387  1.00 95.13           C  
ATOM    625  HA  CYS A  44       2.990   6.629  28.220  1.00 95.13           H  
ATOM    626  C   CYS A  44       4.889   7.323  27.613  1.00 95.13           C  
ATOM    627  CB  CYS A  44       3.025   6.452  26.106  1.00 95.13           C  
ATOM    628  HB2 CYS A  44       1.941   6.407  26.006  1.00 95.13           H  
ATOM    629  HB3 CYS A  44       3.376   5.430  26.244  1.00 95.13           H  
ATOM    630  O   CYS A  44       5.481   8.400  27.532  1.00 95.13           O  
ATOM    631  SG  CYS A  44       3.732   7.046  24.549  1.00 95.13           S  
ATOM    632  N   GLN A  45       5.510   6.200  27.953  1.00 93.83           N  
ATOM    633  H   GLN A  45       4.961   5.357  28.043  1.00 93.83           H  
ATOM    634  CA  GLN A  45       6.947   6.081  28.119  1.00 93.83           C  
ATOM    635  HA  GLN A  45       7.305   6.871  28.778  1.00 93.83           H  
ATOM    636  C   GLN A  45       7.626   6.218  26.754  1.00 93.83           C  
ATOM    637  CB  GLN A  45       7.270   4.722  28.744  1.00 93.83           C  
ATOM    638  HB2 GLN A  45       8.350   4.572  28.734  1.00 93.83           H  
ATOM    639  HB3 GLN A  45       6.796   3.961  28.124  1.00 93.83           H  
ATOM    640  O   GLN A  45       7.260   5.541  25.796  1.00 93.83           O  
ATOM    641  CG  GLN A  45       6.745   4.554  30.175  1.00 93.83           C  
ATOM    642  HG2 GLN A  45       7.113   5.368  30.799  1.00 93.83           H  
ATOM    643  HG3 GLN A  45       5.656   4.583  30.165  1.00 93.83           H  
ATOM    644  CD  GLN A  45       7.193   3.239  30.797  1.00 93.83           C  
ATOM    645  NE2 GLN A  45       6.296   2.465  31.367  1.00 93.83           N  
ATOM    646 HE21 GLN A  45       6.652   1.552  31.612  1.00 93.83           H  
ATOM    647 HE22 GLN A  45       5.313   2.664  31.248  1.00 93.83           H  
ATOM    648  OE1 GLN A  45       8.366   2.920  30.847  1.00 93.83           O  
ATOM    649  N   GLY A  46       8.650   7.069  26.665  1.00 90.87           N  
ATOM    650  H   GLY A  46       8.861   7.658  27.458  1.00 90.87           H  
ATOM    651  CA  GLY A  46       9.332   7.322  25.394  1.00 90.87           C  
ATOM    652  HA2 GLY A  46      10.095   8.086  25.544  1.00 90.87           H  
ATOM    653  HA3 GLY A  46       8.608   7.698  24.671  1.00 90.87           H  
ATOM    654  C   GLY A  46      10.009   6.080  24.802  1.00 90.87           C  
ATOM    655  O   GLY A  46      10.122   5.979  23.585  1.00 90.87           O  
ATOM    656  N   ALA A  47      10.451   5.128  25.627  1.00 88.50           N  
ATOM    657  H   ALA A  47      10.282   5.215  26.619  1.00 88.50           H  
ATOM    658  CA  ALA A  47      11.205   3.973  25.146  1.00 88.50           C  
ATOM    659  HA  ALA A  47      11.902   4.327  24.387  1.00 88.50           H  
ATOM    660  C   ALA A  47      10.321   2.903  24.481  1.00 88.50           C  
ATOM    661  CB  ALA A  47      12.029   3.404  26.306  1.00 88.50           C  
ATOM    662  HB1 ALA A  47      12.615   2.556  25.950  1.00 88.50           H  
ATOM    663  HB2 ALA A  47      11.371   3.064  27.106  1.00 88.50           H  
ATOM    664  HB3 ALA A  47      12.709   4.165  26.688  1.00 88.50           H  
ATOM    665  O   ALA A  47      10.658   2.420  23.400  1.00 88.50           O  
ATOM    666  N   ASP A  48       9.194   2.556  25.105  1.00 90.86           N  
ATOM    667  H   ASP A  48       8.972   2.981  25.995  1.00 90.86           H  
ATOM    668  CA  ASP A  48       8.358   1.404  24.739  1.00 90.86           C  
ATOM    669  HA  ASP A  48       8.739   0.964  23.817  1.00 90.86           H  
ATOM    670  C   ASP A  48       6.882   1.749  24.460  1.00 90.86           C  
ATOM    671  CB  ASP A  48       8.492   0.332  25.836  1.00 90.86           C  
ATOM    672  HB2 ASP A  48       9.539   0.037  25.903  1.00 90.86           H  
ATOM    673  HB3 ASP A  48       7.920  -0.549  25.542  1.00 90.86           H  
ATOM    674  O   ASP A  48       6.122   0.887  24.020  1.00 90.86           O  
ATOM    675  CG  ASP A  48       8.016   0.788  27.220  1.00 90.86           C  
ATOM    676  OD1 ASP A  48       7.348   1.845  27.301  1.00 90.86           O  
ATOM    677  OD2 ASP A  48       8.335   0.083  28.196  1.00 90.86           O  
ATOM    678  N   GLY A  49       6.467   3.002  24.675  1.00 92.81           N  
ATOM    679  H   GLY A  49       7.113   3.662  25.083  1.00 92.81           H  
ATOM    680  CA  GLY A  49       5.107   3.464  24.408  1.00 92.81           C  
ATOM    681  HA2 GLY A  49       4.793   3.097  23.431  1.00 92.81           H  
ATOM    682  HA3 GLY A  49       5.114   4.553  24.385  1.00 92.81           H  
ATOM    683  C   GLY A  49       4.060   3.013  25.429  1.00 92.81           C  
ATOM    684  O   GLY A  49       2.872   3.257  25.206  1.00 92.81           O  
ATOM    685  N   LEU A  50       4.460   2.391  26.545  1.00 95.36           N  
ATOM    686  H   LEU A  50       5.446   2.223  26.678  1.00 95.36           H  
ATOM    687  CA  LEU A  50       3.541   1.985  27.612  1.00 95.36           C  
ATOM    688  HA  LEU A  50       2.699   1.458  27.163  1.00 95.36           H  
ATOM    689  C   LEU A  50       2.961   3.206  28.340  1.00 95.36           C  
ATOM    690  CB  LEU A  50       4.265   1.036  28.581  1.00 95.36           C  
ATOM    691  HB2 LEU A  50       3.614   0.849  29.435  1.00 95.36           H  
ATOM    692  HB3 LEU A  50       5.168   1.530  28.939  1.00 95.36           H  
ATOM    693  O   LEU A  50       3.628   4.226  28.504  1.00 95.36           O  
ATOM    694  CG  LEU A  50       4.647  -0.340  28.011  1.00 95.36           C  
ATOM    695  HG  LEU A  50       5.305  -0.219  27.151  1.00 95.36           H  
ATOM    696  CD1 LEU A  50       5.370  -1.149  29.089  1.00 95.36           C  
ATOM    697 HD11 LEU A  50       5.760  -2.067  28.648  1.00 95.36           H  
ATOM    698 HD12 LEU A  50       6.217  -0.577  29.466  1.00 95.36           H  
ATOM    699 HD13 LEU A  50       4.699  -1.398  29.911  1.00 95.36           H  
ATOM    700  CD2 LEU A  50       3.413  -1.147  27.591  1.00 95.36           C  
ATOM    701 HD21 LEU A  50       3.722  -2.149  27.296  1.00 95.36           H  
ATOM    702 HD22 LEU A  50       2.707  -1.211  28.418  1.00 95.36           H  
ATOM    703 HD23 LEU A  50       2.936  -0.674  26.732  1.00 95.36           H  
ATOM    704  N   CYS A  51       1.712   3.134  28.795  1.00 93.46           N  
ATOM    705  H   CYS A  51       1.214   2.258  28.723  1.00 93.46           H  
ATOM    706  CA  CYS A  51       1.000   4.301  29.315  1.00 93.46           C  
ATOM    707  HA  CYS A  51       1.189   5.144  28.649  1.00 93.46           H  
ATOM    708  C   CYS A  51       1.477   4.701  30.722  1.00 93.46           C  
ATOM    709  CB  CYS A  51      -0.501   4.015  29.277  1.00 93.46           C  
ATOM    710  HB2 CYS A  51      -0.716   3.184  29.949  1.00 93.46           H  
ATOM    711  HB3 CYS A  51      -1.029   4.891  29.653  1.00 93.46           H  
ATOM    712  O   CYS A  51       1.179   4.020  31.703  1.00 93.46           O  
ATOM    713  SG  CYS A  51      -1.156   3.604  27.634  1.00 93.46           S  
ATOM    714  N   SER A  52       2.180   5.833  30.842  1.00 94.56           N  
ATOM    715  H   SER A  52       2.429   6.332  30.000  1.00 94.56           H  
ATOM    716  CA  SER A  52       2.769   6.295  32.114  1.00 94.56           C  
ATOM    717  HA  SER A  52       3.222   5.444  32.623  1.00 94.56           H  
ATOM    718  C   SER A  52       1.752   6.925  33.064  1.00 94.56           C  
ATOM    719  CB  SER A  52       3.859   7.343  31.875  1.00 94.56           C  
ATOM    720  HB2 SER A  52       3.389   8.278  31.570  1.00 94.56           H  
ATOM    721  HB3 SER A  52       4.399   7.516  32.806  1.00 94.56           H  
ATOM    722  O   SER A  52       1.948   6.900  34.275  1.00 94.56           O  
ATOM    723  OG  SER A  52       4.765   6.935  30.876  1.00 94.56           O  
ATOM    724  HG  SER A  52       5.352   7.665  30.666  1.00 94.56           H  
ATOM    725  N   SER A  53       0.677   7.509  32.527  1.00 92.54           N  
ATOM    726  H   SER A  53       0.608   7.542  31.520  1.00 92.54           H  
ATOM    727  CA  SER A  53      -0.342   8.223  33.314  1.00 92.54           C  
ATOM    728  HA  SER A  53       0.060   8.417  34.308  1.00 92.54           H  
ATOM    729  C   SER A  53      -1.613   7.406  33.554  1.00 92.54           C  
ATOM    730  CB  SER A  53      -0.642   9.589  32.692  1.00 92.54           C  
ATOM    731  HB2 SER A  53      -1.442  10.084  33.242  1.00 92.54           H  
ATOM    732  HB3 SER A  53      -0.954   9.460  31.655  1.00 92.54           H  
ATOM    733  O   SER A  53      -2.625   7.959  33.974  1.00 92.54           O  
ATOM    734  OG  SER A  53       0.523  10.391  32.756  1.00 92.54           O  
ATOM    735  HG  SER A  53       0.638  10.688  33.661  1.00 92.54           H  
ATOM    736  N   GLY A  54      -1.564   6.093  33.316  1.00 92.32           N  
ATOM    737  H   GLY A  54      -0.694   5.704  32.983  1.00 92.32           H  
ATOM    738  CA  GLY A  54      -2.705   5.190  33.457  1.00 92.32           C  
ATOM    739  HA2 GLY A  54      -3.380   5.557  34.231  1.00 92.32           H  
ATOM    740  HA3 GLY A  54      -2.341   4.215  33.780  1.00 92.32           H  
ATOM    741  C   GLY A  54      -3.502   5.000  32.166  1.00 92.32           C  
ATOM    742  O   GLY A  54      -3.134   5.502  31.100  1.00 92.32           O  
ATOM    743  N   CYS A  55      -4.592   4.243  32.274  1.00 92.40           N  
ATOM    744  H   CYS A  55      -4.833   3.875  33.183  1.00 92.40           H  
ATOM    745  CA  CYS A  55      -5.374   3.766  31.141  1.00 92.40           C  
ATOM    746  HA  CYS A  55      -4.889   4.065  30.212  1.00 92.40           H  
ATOM    747  C   CYS A  55      -6.813   4.286  31.158  1.00 92.40           C  
ATOM    748  CB  CYS A  55      -5.413   2.245  31.184  1.00 92.40           C  
ATOM    749  HB2 CYS A  55      -5.972   1.938  32.067  1.00 92.40           H  
ATOM    750  HB3 CYS A  55      -5.955   1.928  30.293  1.00 92.40           H  
ATOM    751  O   CYS A  55      -7.495   4.150  32.165  1.00 92.40           O  
ATOM    752  SG  CYS A  55      -3.827   1.393  31.213  1.00 92.40           S  
ATOM    753  N   ILE A  56      -7.331   4.803  30.047  1.00 88.61           N  
ATOM    754  H   ILE A  56      -6.740   4.879  29.231  1.00 88.61           H  
ATOM    755  CA  ILE A  56      -8.755   5.145  29.923  1.00 88.61           C  
ATOM    756  HA  ILE A  56      -9.141   5.434  30.900  1.00 88.61           H  
ATOM    757  C   ILE A  56      -9.537   3.910  29.470  1.00 88.61           C  
ATOM    758  CB  ILE A  56      -8.958   6.344  28.972  1.00 88.61           C  
ATOM    759  HB  ILE A  56      -8.603   6.061  27.982  1.00 88.61           H  
ATOM    760  O   ILE A  56      -9.347   3.440  28.349  1.00 88.61           O  
ATOM    761  CG1 ILE A  56      -8.156   7.593  29.404  1.00 88.61           C  
ATOM    762 HG12 ILE A  56      -8.336   8.388  28.680  1.00 88.61           H  
ATOM    763 HG13 ILE A  56      -7.092   7.360  29.360  1.00 88.61           H  
ATOM    764  CG2 ILE A  56     -10.455   6.685  28.852  1.00 88.61           C  
ATOM    765 HG21 ILE A  56     -10.895   6.846  29.836  1.00 88.61           H  
ATOM    766 HG22 ILE A  56     -10.988   5.876  28.353  1.00 88.61           H  
ATOM    767 HG23 ILE A  56     -10.582   7.587  28.253  1.00 88.61           H  
ATOM    768  CD1 ILE A  56      -8.474   8.138  30.805  1.00 88.61           C  
ATOM    769 HD11 ILE A  56      -7.864   9.022  30.991  1.00 88.61           H  
ATOM    770 HD12 ILE A  56      -9.524   8.420  30.881  1.00 88.61           H  
ATOM    771 HD13 ILE A  56      -8.239   7.393  31.565  1.00 88.61           H  
ATOM    772  N   GLY A  57     -10.420   3.395  30.330  1.00 86.49           N  
ATOM    773  H   GLY A  57     -10.493   3.810  31.248  1.00 86.49           H  
ATOM    774  CA  GLY A  57     -11.277   2.239  30.038  1.00 86.49           C  
ATOM    775  HA2 GLY A  57     -12.145   2.275  30.698  1.00 86.49           H  
ATOM    776  HA3 GLY A  57     -11.633   2.301  29.010  1.00 86.49           H  
ATOM    777  C   GLY A  57     -10.612   0.868  30.222  1.00 86.49           C  
ATOM    778  O   GLY A  57     -11.173  -0.130  29.773  1.00 86.49           O  
ATOM    779  N   TYR A  58      -9.435   0.813  30.859  1.00 90.77           N  
ATOM    780  H   TYR A  58      -9.076   1.658  31.280  1.00 90.77           H  
ATOM    781  CA  TYR A  58      -8.714  -0.434  31.149  1.00 90.77           C  
ATOM    782  HA  TYR A  58      -9.424  -1.257  31.068  1.00 90.77           H  
ATOM    783  C   TYR A  58      -8.171  -0.437  32.579  1.00 90.77           C  
ATOM    784  CB  TYR A  58      -7.559  -0.672  30.159  1.00 90.77           C  
ATOM    785  HB2 TYR A  58      -7.035  -1.584  30.448  1.00 90.77           H  
ATOM    786  HB3 TYR A  58      -6.833   0.136  30.257  1.00 90.77           H  
ATOM    787  O   TYR A  58      -7.819   0.623  33.092  1.00 90.77           O  
ATOM    788  CG  TYR A  58      -7.959  -0.785  28.704  1.00 90.77           C  
ATOM    789  CD1 TYR A  58      -8.025  -2.044  28.087  1.00 90.77           C  
ATOM    790  HD1 TYR A  58      -7.751  -2.925  28.648  1.00 90.77           H  
ATOM    791  CD2 TYR A  58      -8.319   0.362  27.980  1.00 90.77           C  
ATOM    792  HD2 TYR A  58      -8.255   1.329  28.456  1.00 90.77           H  
ATOM    793  CE1 TYR A  58      -8.491  -2.172  26.768  1.00 90.77           C  
ATOM    794  HE1 TYR A  58      -8.591  -3.151  26.324  1.00 90.77           H  
ATOM    795  CE2 TYR A  58      -8.868   0.241  26.693  1.00 90.77           C  
ATOM    796  HE2 TYR A  58      -9.251   1.121  26.198  1.00 90.77           H  
ATOM    797  OH  TYR A  58      -9.484  -1.145  24.843  1.00 90.77           O  
ATOM    798  HH  TYR A  58     -10.129  -0.447  24.709  1.00 90.77           H  
ATOM    799  CZ  TYR A  58      -8.957  -1.030  26.089  1.00 90.77           C  
ATOM    800  N   SER A  59      -8.077  -1.610  33.207  1.00 91.47           N  
ATOM    801  H   SER A  59      -8.365  -2.442  32.713  1.00 91.47           H  
ATOM    802  CA  SER A  59      -7.736  -1.777  34.631  1.00 91.47           C  
ATOM    803  HA  SER A  59      -8.057  -0.895  35.186  1.00 91.47           H  
ATOM    804  C   SER A  59      -6.242  -1.972  34.904  1.00 91.47           C  
ATOM    805  CB  SER A  59      -8.493  -2.987  35.192  1.00 91.47           C  
ATOM    806  HB2 SER A  59      -8.216  -3.147  36.234  1.00 91.47           H  
ATOM    807  HB3 SER A  59      -9.568  -2.820  35.123  1.00 91.47           H  
ATOM    808  O   SER A  59      -5.806  -1.776  36.037  1.00 91.47           O  
ATOM    809  OG  SER A  59      -8.137  -4.113  34.418  1.00 91.47           O  
ATOM    810  HG  SER A  59      -8.357  -4.939  34.856  1.00 91.47           H  
ATOM    811  N   ASN A  60      -5.452  -2.346  33.890  1.00 93.72           N  
ATOM    812  H   ASN A  60      -5.905  -2.542  33.009  1.00 93.72           H  
ATOM    813  CA  ASN A  60      -4.085  -2.847  34.063  1.00 93.72           C  
ATOM    814  HA  ASN A  60      -3.867  -2.881  35.130  1.00 93.72           H  
ATOM    815  C   ASN A  60      -2.993  -1.938  33.441  1.00 93.72           C  
ATOM    816  CB  ASN A  60      -4.046  -4.313  33.596  1.00 93.72           C  
ATOM    817  HB2 ASN A  60      -4.846  -4.875  34.079  1.00 93.72           H  
ATOM    818  HB3 ASN A  60      -3.102  -4.751  33.922  1.00 93.72           H  
ATOM    819  O   ASN A  60      -2.340  -2.296  32.451  1.00 93.72           O  
ATOM    820  CG  ASN A  60      -4.162  -4.518  32.098  1.00 93.72           C  
ATOM    821  ND2 ASN A  60      -3.784  -5.684  31.643  1.00 93.72           N  
ATOM    822 HD21 ASN A  60      -3.844  -5.854  30.649  1.00 93.72           H  
ATOM    823 HD22 ASN A  60      -3.767  -6.464  32.285  1.00 93.72           H  
ATOM    824  OD1 ASN A  60      -4.588  -3.666  31.324  1.00 93.72           O  
ATOM    825  N   PRO A  61      -2.739  -0.739  33.997  1.00 93.06           N  
ATOM    826  CA  PRO A  61      -1.603   0.068  33.572  1.00 93.06           C  
ATOM    827  HA  PRO A  61      -1.678   0.235  32.498  1.00 93.06           H  
ATOM    828  C   PRO A  61      -0.262  -0.626  33.890  1.00 93.06           C  
ATOM    829  CB  PRO A  61      -1.758   1.401  34.302  1.00 93.06           C  
ATOM    830  HB2 PRO A  61      -2.423   2.047  33.728  1.00 93.06           H  
ATOM    831  HB3 PRO A  61      -0.803   1.894  34.483  1.00 93.06           H  
ATOM    832  O   PRO A  61      -0.161  -1.360  34.873  1.00 93.06           O  
ATOM    833  CG  PRO A  61      -2.451   0.996  35.600  1.00 93.06           C  
ATOM    834  HG2 PRO A  61      -1.715   0.609  36.305  1.00 93.06           H  
ATOM    835  HG3 PRO A  61      -3.004   1.825  36.044  1.00 93.06           H  
ATOM    836  CD  PRO A  61      -3.379  -0.132  35.156  1.00 93.06           C  
ATOM    837  HD2 PRO A  61      -4.347   0.276  34.867  1.00 93.06           H  
ATOM    838  HD3 PRO A  61      -3.491  -0.848  35.971  1.00 93.06           H  
ATOM    839  N   PRO A  62       0.787  -0.385  33.084  1.00 94.32           N  
ATOM    840  CA  PRO A  62       0.818   0.550  31.958  1.00 94.32           C  
ATOM    841  HA  PRO A  62       0.159   1.401  32.134  1.00 94.32           H  
ATOM    842  C   PRO A  62       0.413  -0.091  30.609  1.00 94.32           C  
ATOM    843  CB  PRO A  62       2.256   1.060  31.992  1.00 94.32           C  
ATOM    844  HB2 PRO A  62       2.553   1.541  31.060  1.00 94.32           H  
ATOM    845  HB3 PRO A  62       2.368   1.770  32.812  1.00 94.32           H  
ATOM    846  O   PRO A  62       0.548   0.551  29.569  1.00 94.32           O  
ATOM    847  CG  PRO A  62       3.041  -0.210  32.317  1.00 94.32           C  
ATOM    848  HG2 PRO A  62       4.026   0.011  32.727  1.00 94.32           H  
ATOM    849  HG3 PRO A  62       3.118  -0.836  31.428  1.00 94.32           H  
ATOM    850  CD  PRO A  62       2.132  -0.891  33.343  1.00 94.32           C  
ATOM    851  HD2 PRO A  62       2.438  -0.610  34.350  1.00 94.32           H  
ATOM    852  HD3 PRO A  62       2.171  -1.974  33.228  1.00 94.32           H  
ATOM    853  N   TYR A  63      -0.068  -1.344  30.610  1.00 93.25           N  
ATOM    854  H   TYR A  63      -0.183  -1.815  31.496  1.00 93.25           H  
ATOM    855  CA  TYR A  63      -0.353  -2.133  29.400  1.00 93.25           C  
ATOM    856  HA  TYR A  63       0.441  -1.958  28.674  1.00 93.25           H  
ATOM    857  C   TYR A  63      -1.677  -1.766  28.722  1.00 93.25           C  
ATOM    858  CB  TYR A  63      -0.363  -3.627  29.756  1.00 93.25           C  
ATOM    859  HB2 TYR A  63      -1.218  -3.837  30.398  1.00 93.25           H  
ATOM    860  HB3 TYR A  63      -0.498  -4.203  28.841  1.00 93.25           H  
ATOM    861  O   TYR A  63      -1.757  -1.745  27.494  1.00 93.25           O  
ATOM    862  CG  TYR A  63       0.900  -4.112  30.439  1.00 93.25           C  
ATOM    863  CD1 TYR A  63       2.090  -4.247  29.698  1.00 93.25           C  
ATOM    864  HD1 TYR A  63       2.102  -4.010  28.645  1.00 93.25           H  
ATOM    865  CD2 TYR A  63       0.885  -4.413  31.815  1.00 93.25           C  
ATOM    866  HD2 TYR A  63      -0.029  -4.313  32.381  1.00 93.25           H  
ATOM    867  CE1 TYR A  63       3.266  -4.688  30.332  1.00 93.25           C  
ATOM    868  HE1 TYR A  63       4.187  -4.792  29.776  1.00 93.25           H  
ATOM    869  CE2 TYR A  63       2.060  -4.859  32.450  1.00 93.25           C  
ATOM    870  HE2 TYR A  63       2.043  -5.096  33.504  1.00 93.25           H  
ATOM    871  OH  TYR A  63       4.387  -5.435  32.312  1.00 93.25           O  
ATOM    872  HH  TYR A  63       4.241  -5.631  33.240  1.00 93.25           H  
ATOM    873  CZ  TYR A  63       3.252  -5.000  31.706  1.00 93.25           C  
ATOM    874  N   CYS A  64      -2.716  -1.472  29.509  1.00 91.29           N  
ATOM    875  H   CYS A  64      -2.595  -1.581  30.506  1.00 91.29           H  
ATOM    876  CA  CYS A  64      -4.051  -1.126  29.012  1.00 91.29           C  
ATOM    877  HA  CYS A  64      -4.703  -1.100  29.885  1.00 91.29           H  
ATOM    878  C   CYS A  64      -4.640  -2.193  28.066  1.00 91.29           C  
ATOM    879  CB  CYS A  64      -4.047   0.278  28.393  1.00 91.29           C  
ATOM    880  HB2 CYS A  64      -5.085   0.583  28.257  1.00 91.29           H  
ATOM    881  HB3 CYS A  64      -3.582   0.215  27.409  1.00 91.29           H  
ATOM    882  O   CYS A  64      -5.088  -1.906  26.945  1.00 91.29           O  
ATOM    883  SG  CYS A  64      -3.184   1.577  29.311  1.00 91.29           S  
ATOM    884  N   THR A  65      -4.610  -3.448  28.506  1.00 89.35           N  
ATOM    885  H   THR A  65      -4.247  -3.613  29.434  1.00 89.35           H  
ATOM    886  CA  THR A  65      -5.102  -4.613  27.758  1.00 89.35           C  
ATOM    887  HA  THR A  65      -5.404  -4.301  26.758  1.00 89.35           H  
ATOM    888  C   THR A  65      -6.346  -5.248  28.376  1.00 89.35           C  
ATOM    889  CB  THR A  65      -4.003  -5.668  27.579  1.00 89.35           C  
ATOM    890  HB  THR A  65      -4.436  -6.562  27.129  1.00 89.35           H  
ATOM    891  O   THR A  65      -7.133  -5.826  27.635  1.00 89.35           O  
ATOM    892  CG2 THR A  65      -2.871  -5.167  26.683  1.00 89.35           C  
ATOM    893 HG21 THR A  65      -3.272  -4.868  25.714  1.00 89.35           H  
ATOM    894 HG22 THR A  65      -2.144  -5.965  26.532  1.00 89.35           H  
ATOM    895 HG23 THR A  65      -2.373  -4.315  27.144  1.00 89.35           H  
ATOM    896  OG1 THR A  65      -3.429  -6.005  28.818  1.00 89.35           O  
ATOM    897  HG1 THR A  65      -2.879  -6.780  28.686  1.00 89.35           H  
ATOM    898  N   GLU A  66      -6.582  -5.081  29.678  1.00 88.18           N  
ATOM    899  H   GLU A  66      -5.907  -4.583  30.241  1.00 88.18           H  
ATOM    900  CA  GLU A  66      -7.783  -5.567  30.371  1.00 88.18           C  
ATOM    901  HA  GLU A  66      -8.187  -6.441  29.860  1.00 88.18           H  
ATOM    902  C   GLU A  66      -8.864  -4.489  30.401  1.00 88.18           C  
ATOM    903  CB  GLU A  66      -7.429  -5.983  31.800  1.00 88.18           C  
ATOM    904  HB2 GLU A  66      -8.349  -6.102  32.372  1.00 88.18           H  
ATOM    905  HB3 GLU A  66      -6.828  -5.200  32.261  1.00 88.18           H  
ATOM    906  O   GLU A  66      -8.686  -3.456  31.044  1.00 88.18           O  
ATOM    907  CG  GLU A  66      -6.671  -7.311  31.825  1.00 88.18           C  
ATOM    908  HG2 GLU A  66      -5.892  -7.303  31.063  1.00 88.18           H  
ATOM    909  HG3 GLU A  66      -7.361  -8.117  31.577  1.00 88.18           H  
ATOM    910  CD  GLU A  66      -6.048  -7.571  33.197  1.00 88.18           C  
ATOM    911  OE1 GLU A  66      -4.879  -8.021  33.196  1.00 88.18           O  
ATOM    912  OE2 GLU A  66      -6.688  -7.244  34.220  1.00 88.18           O  
ATOM    913  N   VAL A  67      -9.959  -4.701  29.669  1.00 88.29           N  
ATOM    914  H   VAL A  67     -10.063  -5.592  29.207  1.00 88.29           H  
ATOM    915  CA  VAL A  67     -11.111  -3.783  29.657  1.00 88.29           C  
ATOM    916  HA  VAL A  67     -10.753  -2.780  29.425  1.00 88.29           H  
ATOM    917  C   VAL A  67     -11.750  -3.742  31.048  1.00 88.29           C  
ATOM    918  CB  VAL A  67     -12.141  -4.195  28.583  1.00 88.29           C  
ATOM    919  HB  VAL A  67     -12.524  -5.190  28.812  1.00 88.29           H  
ATOM    920  O   VAL A  67     -11.716  -4.734  31.774  1.00 88.29           O  
ATOM    921  CG1 VAL A  67     -13.323  -3.221  28.489  1.00 88.29           C  
ATOM    922 HG11 VAL A  67     -12.966  -2.199  28.364  1.00 88.29           H  
ATOM    923 HG12 VAL A  67     -13.963  -3.488  27.649  1.00 88.29           H  
ATOM    924 HG13 VAL A  67     -13.935  -3.287  29.389  1.00 88.29           H  
ATOM    925  CG2 VAL A  67     -11.492  -4.235  27.190  1.00 88.29           C  
ATOM    926 HG21 VAL A  67     -12.242  -4.497  26.443  1.00 88.29           H  
ATOM    927 HG22 VAL A  67     -11.075  -3.257  26.952  1.00 88.29           H  
ATOM    928 HG23 VAL A  67     -10.706  -4.990  27.157  1.00 88.29           H  
ATOM    929  N   CYS A  68     -12.328  -2.601  31.423  1.00 87.37           N  
ATOM    930  H   CYS A  68     -12.302  -1.805  30.801  1.00 87.37           H  
ATOM    931  CA  CYS A  68     -13.077  -2.492  32.672  1.00 87.37           C  
ATOM    932  HA  CYS A  68     -12.382  -2.666  33.495  1.00 87.37           H  
ATOM    933  C   CYS A  68     -14.187  -3.544  32.791  1.00 87.37           C  
ATOM    934  CB  CYS A  68     -13.683  -1.092  32.815  1.00 87.37           C  
ATOM    935  HB2 CYS A  68     -14.403  -0.935  32.012  1.00 87.37           H  
ATOM    936  HB3 CYS A  68     -14.242  -1.067  33.749  1.00 87.37           H  
ATOM    937  O   CYS A  68     -14.878  -3.849  31.820  1.00 87.37           O  
ATOM    938  SG  CYS A  68     -12.499   0.275  32.824  1.00 87.37           S  
ATOM    939  N   GLU A  69     -14.370  -4.050  34.010  1.00 88.43           N  
ATOM    940  H   GLU A  69     -13.729  -3.801  34.749  1.00 88.43           H  
ATOM    941  CA  GLU A  69     -15.538  -4.849  34.374  1.00 88.43           C  
ATOM    942  HA  GLU A  69     -15.591  -5.719  33.720  1.00 88.43           H  
ATOM    943  C   GLU A  69     -16.833  -4.041  34.193  1.00 88.43           C  
ATOM    944  CB  GLU A  69     -15.421  -5.326  35.830  1.00 88.43           C  
ATOM    945  HB2 GLU A  69     -16.337  -5.851  36.102  1.00 88.43           H  
ATOM    946  HB3 GLU A  69     -15.321  -4.450  36.472  1.00 88.43           H  
ATOM    947  O   GLU A  69     -16.827  -2.807  34.238  1.00 88.43           O  
ATOM    948  CG  GLU A  69     -14.231  -6.272  36.066  1.00 88.43           C  
ATOM    949  HG2 GLU A  69     -13.311  -5.764  35.777  1.00 88.43           H  
ATOM    950  HG3 GLU A  69     -14.352  -7.147  35.427  1.00 88.43           H  
ATOM    951  CD  GLU A  69     -14.098  -6.721  37.533  1.00 88.43           C  
ATOM    952  OE1 GLU A  69     -13.283  -7.636  37.782  1.00 88.43           O  
ATOM    953  OE2 GLU A  69     -14.760  -6.121  38.415  1.00 88.43           O  
ATOM    954  N   GLU A  70     -17.949  -4.748  34.018  1.00 84.19           N  
ATOM    955  H   GLU A  70     -17.900  -5.757  34.039  1.00 84.19           H  
ATOM    956  CA  GLU A  70     -19.276  -4.145  33.883  1.00 84.19           C  
ATOM    957  HA  GLU A  70     -19.295  -3.581  32.950  1.00 84.19           H  
ATOM    958  C   GLU A  70     -19.570  -3.172  35.041  1.00 84.19           C  
ATOM    959  CB  GLU A  70     -20.317  -5.271  33.785  1.00 84.19           C  
ATOM    960  HB2 GLU A  70     -20.395  -5.770  34.751  1.00 84.19           H  
ATOM    961  HB3 GLU A  70     -19.964  -5.993  33.050  1.00 84.19           H  
ATOM    962  O   GLU A  70     -19.290  -3.455  36.209  1.00 84.19           O  
ATOM    963  CG  GLU A  70     -21.704  -4.777  33.345  1.00 84.19           C  
ATOM    964  HG2 GLU A  70     -21.593  -4.225  32.412  1.00 84.19           H  
ATOM    965  HG3 GLU A  70     -22.090  -4.092  34.100  1.00 84.19           H  
ATOM    966  CD  GLU A  70     -22.714  -5.923  33.138  1.00 84.19           C  
ATOM    967  OE1 GLU A  70     -23.849  -5.620  32.705  1.00 84.19           O  
ATOM    968  OE2 GLU A  70     -22.365  -7.095  33.411  1.00 84.19           O  
ATOM    969  N   GLY A  71     -20.097  -1.989  34.715  1.00 84.75           N  
ATOM    970  H   GLY A  71     -20.361  -1.813  33.756  1.00 84.75           H  
ATOM    971  CA  GLY A  71     -20.363  -0.935  35.693  1.00 84.75           C  
ATOM    972  HA2 GLY A  71     -21.124  -0.270  35.284  1.00 84.75           H  
ATOM    973  HA3 GLY A  71     -20.773  -1.385  36.596  1.00 84.75           H  
ATOM    974  C   GLY A  71     -19.148  -0.089  36.095  1.00 84.75           C  
ATOM    975  O   GLY A  71     -19.303   0.823  36.912  1.00 84.75           O  
ATOM    976  N   ARG A  72     -17.944  -0.347  35.558  1.00 88.73           N  
ATOM    977  H   ARG A  72     -17.864  -1.131  34.927  1.00 88.73           H  
ATOM    978  CA  ARG A  72     -16.741   0.472  35.792  1.00 88.73           C  
ATOM    979  HA  ARG A  72     -17.013   1.293  36.455  1.00 88.73           H  
ATOM    980  C   ARG A  72     -16.208   1.109  34.513  1.00 88.73           C  
ATOM    981  CB  ARG A  72     -15.640  -0.343  36.477  1.00 88.73           C  
ATOM    982  HB2 ARG A  72     -15.393  -1.212  35.867  1.00 88.73           H  
ATOM    983  HB3 ARG A  72     -14.757   0.292  36.552  1.00 88.73           H  
ATOM    984  O   ARG A  72     -16.257   0.522  33.439  1.00 88.73           O  
ATOM    985  CG  ARG A  72     -16.022  -0.799  37.888  1.00 88.73           C  
ATOM    986  HG2 ARG A  72     -16.331   0.065  38.476  1.00 88.73           H  
ATOM    987  HG3 ARG A  72     -16.840  -1.517  37.839  1.00 88.73           H  
ATOM    988  CD  ARG A  72     -14.799  -1.450  38.536  1.00 88.73           C  
ATOM    989  HD2 ARG A  72     -13.956  -0.763  38.459  1.00 88.73           H  
ATOM    990  HD3 ARG A  72     -14.549  -2.351  37.976  1.00 88.73           H  
ATOM    991  NE  ARG A  72     -15.062  -1.820  39.938  1.00 88.73           N  
ATOM    992  HE  ARG A  72     -15.801  -2.496  40.067  1.00 88.73           H  
ATOM    993  NH1 ARG A  72     -13.322  -0.677  40.914  1.00 88.73           N  
ATOM    994 HH11 ARG A  72     -12.781  -0.424  41.729  1.00 88.73           H  
ATOM    995 HH12 ARG A  72     -13.110  -0.276  40.012  1.00 88.73           H  
ATOM    996  NH2 ARG A  72     -14.677  -1.935  42.171  1.00 88.73           N  
ATOM    997 HH21 ARG A  72     -15.437  -2.598  42.232  1.00 88.73           H  
ATOM    998 HH22 ARG A  72     -14.127  -1.695  42.983  1.00 88.73           H  
ATOM    999  CZ  ARG A  72     -14.353  -1.474  40.996  1.00 88.73           C  
ATOM   1000  N   TYR A  73     -15.641   2.309  34.628  1.00 86.00           N  
ATOM   1001  H   TYR A  73     -15.626   2.738  35.542  1.00 86.00           H  
ATOM   1002  CA  TYR A  73     -15.098   3.056  33.487  1.00 86.00           C  
ATOM   1003  HA  TYR A  73     -14.602   2.352  32.820  1.00 86.00           H  
ATOM   1004  C   TYR A  73     -14.049   4.107  33.905  1.00 86.00           C  
ATOM   1005  CB  TYR A  73     -16.267   3.690  32.704  1.00 86.00           C  
ATOM   1006  HB2 TYR A  73     -16.992   2.916  32.452  1.00 86.00           H  
ATOM   1007  HB3 TYR A  73     -15.892   4.070  31.754  1.00 86.00           H  
ATOM   1008  O   TYR A  73     -13.664   4.209  35.071  1.00 86.00           O  
ATOM   1009  CG  TYR A  73     -16.993   4.807  33.427  1.00 86.00           C  
ATOM   1010  CD1 TYR A  73     -17.987   4.504  34.379  1.00 86.00           C  
ATOM   1011  HD1 TYR A  73     -18.264   3.479  34.577  1.00 86.00           H  
ATOM   1012  CD2 TYR A  73     -16.699   6.152  33.122  1.00 86.00           C  
ATOM   1013  HD2 TYR A  73     -15.964   6.391  32.368  1.00 86.00           H  
ATOM   1014  CE1 TYR A  73     -18.666   5.546  35.036  1.00 86.00           C  
ATOM   1015  HE1 TYR A  73     -19.467   5.334  35.728  1.00 86.00           H  
ATOM   1016  CE2 TYR A  73     -17.390   7.193  33.769  1.00 86.00           C  
ATOM   1017  HE2 TYR A  73     -17.189   8.224  33.516  1.00 86.00           H  
ATOM   1018  OH  TYR A  73     -19.026   7.895  35.367  1.00 86.00           O  
ATOM   1019  HH  TYR A  73     -18.875   8.736  34.929  1.00 86.00           H  
ATOM   1020  CZ  TYR A  73     -18.374   6.888  34.732  1.00 86.00           C  
ATOM   1021  N   GLY A  74     -13.568   4.894  32.936  1.00 86.36           N  
ATOM   1022  H   GLY A  74     -13.910   4.737  31.999  1.00 86.36           H  
ATOM   1023  CA  GLY A  74     -12.649   6.018  33.158  1.00 86.36           C  
ATOM   1024  HA2 GLY A  74     -12.994   6.599  34.013  1.00 86.36           H  
ATOM   1025  HA3 GLY A  74     -12.665   6.678  32.290  1.00 86.36           H  
ATOM   1026  C   GLY A  74     -11.199   5.600  33.410  1.00 86.36           C  
ATOM   1027  O   GLY A  74     -10.769   4.533  32.960  1.00 86.36           O  
ATOM   1028  N   LEU A  75     -10.424   6.458  34.085  1.00 89.90           N  
ATOM   1029  H   LEU A  75     -10.837   7.313  34.429  1.00 89.90           H  
ATOM   1030  CA  LEU A  75      -9.009   6.192  34.367  1.00 89.90           C  
ATOM   1031  HA  LEU A  75      -8.527   5.977  33.413  1.00 89.90           H  
ATOM   1032  C   LEU A  75      -8.849   4.963  35.274  1.00 89.90           C  
ATOM   1033  CB  LEU A  75      -8.337   7.434  34.989  1.00 89.90           C  
ATOM   1034  HB2 LEU A  75      -8.820   7.649  35.942  1.00 89.90           H  
ATOM   1035  HB3 LEU A  75      -8.492   8.288  34.330  1.00 89.90           H  
ATOM   1036  O   LEU A  75      -9.357   4.943  36.388  1.00 89.90           O  
ATOM   1037  CG  LEU A  75      -6.824   7.236  35.228  1.00 89.90           C  
ATOM   1038  HG  LEU A  75      -6.658   6.323  35.800  1.00 89.90           H  
ATOM   1039  CD1 LEU A  75      -6.086   7.133  33.901  1.00 89.90           C  
ATOM   1040 HD11 LEU A  75      -6.354   7.990  33.283  1.00 89.90           H  
ATOM   1041 HD12 LEU A  75      -5.010   7.137  34.078  1.00 89.90           H  
ATOM   1042 HD13 LEU A  75      -6.349   6.208  33.388  1.00 89.90           H  
ATOM   1043  CD2 LEU A  75      -6.188   8.381  36.012  1.00 89.90           C  
ATOM   1044 HD21 LEU A  75      -5.186   8.087  36.327  1.00 89.90           H  
ATOM   1045 HD22 LEU A  75      -6.095   9.269  35.386  1.00 89.90           H  
ATOM   1046 HD23 LEU A  75      -6.785   8.604  36.897  1.00 89.90           H  
ATOM   1047  N   ASN A  76      -8.115   3.948  34.827  1.00 91.54           N  
ATOM   1048  H   ASN A  76      -7.764   4.003  33.882  1.00 91.54           H  
ATOM   1049  CA  ASN A  76      -7.866   2.700  35.550  1.00 91.54           C  
ATOM   1050  HA  ASN A  76      -7.420   2.001  34.842  1.00 91.54           H  
ATOM   1051  C   ASN A  76      -9.148   2.015  36.069  1.00 91.54           C  
ATOM   1052  CB  ASN A  76      -6.801   2.927  36.635  1.00 91.54           C  
ATOM   1053  HB2 ASN A  76      -6.589   1.979  37.129  1.00 91.54           H  
ATOM   1054  HB3 ASN A  76      -7.198   3.614  37.381  1.00 91.54           H  
ATOM   1055  O   ASN A  76      -9.106   1.331  37.089  1.00 91.54           O  
ATOM   1056  CG  ASN A  76      -5.485   3.463  36.102  1.00 91.54           C  
ATOM   1057  ND2 ASN A  76      -4.737   4.144  36.938  1.00 91.54           N  
ATOM   1058 HD21 ASN A  76      -5.040   4.263  37.894  1.00 91.54           H  
ATOM   1059 HD22 ASN A  76      -3.855   4.490  36.590  1.00 91.54           H  
ATOM   1060  OD1 ASN A  76      -5.092   3.296  34.956  1.00 91.54           O  
ATOM   1061  N   CYS A  77     -10.298   2.236  35.419  1.00 91.19           N  
ATOM   1062  H   CYS A  77     -10.270   2.793  34.577  1.00 91.19           H  
ATOM   1063  CA  CYS A  77     -11.605   1.739  35.871  1.00 91.19           C  
ATOM   1064  HA  CYS A  77     -12.351   2.144  35.187  1.00 91.19           H  
ATOM   1065  C   CYS A  77     -12.007   2.219  37.281  1.00 91.19           C  
ATOM   1066  CB  CYS A  77     -11.654   0.215  35.719  1.00 91.19           C  
ATOM   1067  HB2 CYS A  77     -11.028  -0.236  36.489  1.00 91.19           H  
ATOM   1068  HB3 CYS A  77     -12.676  -0.132  35.872  1.00 91.19           H  
ATOM   1069  O   CYS A  77     -12.687   1.503  38.024  1.00 91.19           O  
ATOM   1070  SG  CYS A  77     -11.081  -0.368  34.114  1.00 91.19           S  
ATOM   1071  N   MET A  78     -11.554   3.414  37.678  1.00 89.61           N  
ATOM   1072  H   MET A  78     -10.936   3.923  37.062  1.00 89.61           H  
ATOM   1073  CA  MET A  78     -11.851   3.987  38.995  1.00 89.61           C  
ATOM   1074  HA  MET A  78     -11.786   3.184  39.729  1.00 89.61           H  
ATOM   1075  C   MET A  78     -13.265   4.565  39.103  1.00 89.61           C  
ATOM   1076  CB  MET A  78     -10.793   5.036  39.370  1.00 89.61           C  
ATOM   1077  HB2 MET A  78     -10.866   5.230  40.440  1.00 89.61           H  
ATOM   1078  HB3 MET A  78      -9.812   4.605  39.173  1.00 89.61           H  
ATOM   1079  O   MET A  78     -13.751   4.773  40.213  1.00 89.61           O  
ATOM   1080  CG  MET A  78     -10.930   6.381  38.632  1.00 89.61           C  
ATOM   1081  HG2 MET A  78     -10.932   6.216  37.555  1.00 89.61           H  
ATOM   1082  HG3 MET A  78     -11.899   6.814  38.878  1.00 89.61           H  
ATOM   1083  SD  MET A  78      -9.674   7.638  39.036  1.00 89.61           S  
ATOM   1084  CE  MET A  78      -8.120   6.704  38.954  1.00 89.61           C  
ATOM   1085  HE1 MET A  78      -8.103   5.940  39.731  1.00 89.61           H  
ATOM   1086  HE2 MET A  78      -7.285   7.387  39.114  1.00 89.61           H  
ATOM   1087  HE3 MET A  78      -8.015   6.238  37.975  1.00 89.61           H  
ATOM   1088  N   CYS A  79     -13.909   4.855  37.973  1.00 86.88           N  
ATOM   1089  H   CYS A  79     -13.493   4.606  37.087  1.00 86.88           H  
ATOM   1090  CA  CYS A  79     -15.256   5.406  37.938  1.00 86.88           C  
ATOM   1091  HA  CYS A  79     -15.403   6.027  38.822  1.00 86.88           H  
ATOM   1092  C   CYS A  79     -16.273   4.265  37.968  1.00 86.88           C  
ATOM   1093  CB  CYS A  79     -15.428   6.302  36.707  1.00 86.88           C  
ATOM   1094  HB2 CYS A  79     -15.573   5.659  35.839  1.00 86.88           H  
ATOM   1095  HB3 CYS A  79     -16.331   6.902  36.816  1.00 86.88           H  
ATOM   1096  O   CYS A  79     -16.035   3.203  37.393  1.00 86.88           O  
ATOM   1097  SG  CYS A  79     -14.016   7.390  36.360  1.00 86.88           S  
ATOM   1098  N   GLN A  80     -17.402   4.499  38.628  1.00 85.43           N  
ATOM   1099  H   GLN A  80     -17.562   5.418  39.014  1.00 85.43           H  
ATOM   1100  CA  GLN A  80     -18.496   3.543  38.741  1.00 85.43           C  
ATOM   1101  HA  GLN A  80     -18.261   2.649  38.163  1.00 85.43           H  
ATOM   1102  C   GLN A  80     -19.766   4.165  38.163  1.00 85.43           C  
ATOM   1103  CB  GLN A  80     -18.652   3.133  40.213  1.00 85.43           C  
ATOM   1104  HB2 GLN A  80     -18.962   3.995  40.803  1.00 85.43           H  
ATOM   1105  HB3 GLN A  80     -17.685   2.787  40.580  1.00 85.43           H  
ATOM   1106  O   GLN A  80     -20.072   5.323  38.468  1.00 85.43           O  
ATOM   1107  CG  GLN A  80     -19.674   2.003  40.388  1.00 85.43           C  
ATOM   1108  HG2 GLN A  80     -19.386   1.154  39.768  1.00 85.43           H  
ATOM   1109  HG3 GLN A  80     -20.653   2.347  40.054  1.00 85.43           H  
ATOM   1110  CD  GLN A  80     -19.805   1.524  41.831  1.00 85.43           C  
ATOM   1111  NE2 GLN A  80     -20.832   0.760  42.126  1.00 85.43           N  
ATOM   1112 HE21 GLN A  80     -21.495   0.523  41.402  1.00 85.43           H  
ATOM   1113 HE22 GLN A  80     -20.905   0.441  43.082  1.00 85.43           H  
ATOM   1114  OE1 GLN A  80     -19.007   1.805  42.714  1.00 85.43           O  
ATOM   1115  N   GLU A  81     -20.489   3.404  37.345  1.00 78.80           N  
ATOM   1116  H   GLU A  81     -20.172   2.469  37.134  1.00 78.80           H  
ATOM   1117  CA  GLU A  81     -21.774   3.819  36.776  1.00 78.80           C  
ATOM   1118  HA  GLU A  81     -21.618   4.668  36.111  1.00 78.80           H  
ATOM   1119  C   GLU A  81     -22.736   4.261  37.890  1.00 78.80           C  
ATOM   1120  CB  GLU A  81     -22.391   2.694  35.935  1.00 78.80           C  
ATOM   1121  HB2 GLU A  81     -22.416   1.777  36.525  1.00 78.80           H  
ATOM   1122  HB3 GLU A  81     -23.414   2.978  35.689  1.00 78.80           H  
ATOM   1123  O   GLU A  81     -22.803   3.670  38.973  1.00 78.80           O  
ATOM   1124  CG  GLU A  81     -21.625   2.450  34.621  1.00 78.80           C  
ATOM   1125  HG2 GLU A  81     -21.532   3.393  34.082  1.00 78.80           H  
ATOM   1126  HG3 GLU A  81     -20.615   2.114  34.858  1.00 78.80           H  
ATOM   1127  CD  GLU A  81     -22.300   1.414  33.706  1.00 78.80           C  
ATOM   1128  OE1 GLU A  81     -21.793   1.234  32.573  1.00 78.80           O  
ATOM   1129  OE2 GLU A  81     -23.259   0.753  34.170  1.00 78.80           O  
ATOM   1130  N   GLY A  82     -23.450   5.362  37.652  1.00 74.23           N  
ATOM   1131  H   GLY A  82     -23.381   5.771  36.731  1.00 74.23           H  
ATOM   1132  CA  GLY A  82     -24.348   5.971  38.641  1.00 74.23           C  
ATOM   1133  HA2 GLY A  82     -24.947   5.184  39.098  1.00 74.23           H  
ATOM   1134  HA3 GLY A  82     -25.021   6.651  38.119  1.00 74.23           H  
ATOM   1135  C   GLY A  82     -23.661   6.756  39.770  1.00 74.23           C  
ATOM   1136  O   GLY A  82     -24.357   7.329  40.617  1.00 74.23           O  
ATOM   1137  N   SER A  83     -22.324   6.847  39.801  1.00 74.67           N  
ATOM   1138  H   SER A  83     -21.782   6.340  39.117  1.00 74.67           H  
ATOM   1139  CA  SER A  83     -21.640   7.749  40.733  1.00 74.67           C  
ATOM   1140  HA  SER A  83     -22.029   7.551  41.732  1.00 74.67           H  
ATOM   1141  C   SER A  83     -21.915   9.214  40.379  1.00 74.67           C  
ATOM   1142  CB  SER A  83     -20.131   7.509  40.779  1.00 74.67           C  
ATOM   1143  HB2 SER A  83     -19.687   7.763  39.817  1.00 74.67           H  
ATOM   1144  HB3 SER A  83     -19.923   6.466  41.018  1.00 74.67           H  
ATOM   1145  O   SER A  83     -21.754   9.644  39.240  1.00 74.67           O  
ATOM   1146  OG  SER A  83     -19.618   8.351  41.800  1.00 74.67           O  
ATOM   1147  HG  SER A  83     -18.695   8.550  41.626  1.00 74.67           H  
ATOM   1148  N   LYS A  84     -22.272  10.031  41.378  1.00 67.24           N  
ATOM   1149  H   LYS A  84     -22.363   9.617  42.294  1.00 67.24           H  
ATOM   1150  CA  LYS A  84     -22.470  11.486  41.209  1.00 67.24           C  
ATOM   1151  HA  LYS A  84     -22.978  11.647  40.258  1.00 67.24           H  
ATOM   1152  C   LYS A  84     -21.157  12.274  41.085  1.00 67.24           C  
ATOM   1153  CB  LYS A  84     -23.352  12.046  42.336  1.00 67.24           C  
ATOM   1154  HB2 LYS A  84     -22.914  11.794  43.301  1.00 67.24           H  
ATOM   1155  HB3 LYS A  84     -23.385  13.132  42.248  1.00 67.24           H  
ATOM   1156  O   LYS A  84     -21.188  13.500  40.992  1.00 67.24           O  
ATOM   1157  CG  LYS A  84     -24.791  11.519  42.262  1.00 67.24           C  
ATOM   1158  HG2 LYS A  84     -25.191  11.706  41.265  1.00 67.24           H  
ATOM   1159  HG3 LYS A  84     -24.800  10.446  42.452  1.00 67.24           H  
ATOM   1160  CD  LYS A  84     -25.670  12.229  43.298  1.00 67.24           C  
ATOM   1161  HD2 LYS A  84     -25.277  12.031  44.296  1.00 67.24           H  
ATOM   1162  HD3 LYS A  84     -25.649  13.302  43.107  1.00 67.24           H  
ATOM   1163  CE  LYS A  84     -27.105  11.711  43.188  1.00 67.24           C  
ATOM   1164  HE2 LYS A  84     -27.100  10.636  43.368  1.00 67.24           H  
ATOM   1165  HE3 LYS A  84     -27.451  11.868  42.166  1.00 67.24           H  
ATOM   1166  NZ  LYS A  84     -28.005  12.394  44.148  1.00 67.24           N  
ATOM   1167  HZ1 LYS A  84     -27.689  12.235  45.094  1.00 67.24           H  
ATOM   1168  HZ2 LYS A  84     -28.944  12.033  44.056  1.00 67.24           H  
ATOM   1169  HZ3 LYS A  84     -28.019  13.387  43.966  1.00 67.24           H  
ATOM   1170  N   THR A  85     -20.006  11.608  41.134  1.00 63.44           N  
ATOM   1171  H   THR A  85     -20.034  10.599  41.180  1.00 63.44           H  
ATOM   1172  CA  THR A  85     -18.692  12.252  41.034  1.00 63.44           C  
ATOM   1173  HA  THR A  85     -18.750  13.256  41.453  1.00 63.44           H  
ATOM   1174  C   THR A  85     -18.268  12.389  39.575  1.00 63.44           C  
ATOM   1175  CB  THR A  85     -17.628  11.490  41.838  1.00 63.44           C  
ATOM   1176  HB  THR A  85     -16.659  11.959  41.666  1.00 63.44           H  
ATOM   1177  O   THR A  85     -17.710  11.459  38.999  1.00 63.44           O  
ATOM   1178  CG2 THR A  85     -17.917  11.519  43.339  1.00 63.44           C  
ATOM   1179 HG21 THR A  85     -18.004  12.551  43.680  1.00 63.44           H  
ATOM   1180 HG22 THR A  85     -17.098  11.035  43.870  1.00 63.44           H  
ATOM   1181 HG23 THR A  85     -18.841  10.983  43.556  1.00 63.44           H  
ATOM   1182  OG1 THR A  85     -17.562  10.146  41.422  1.00 63.44           O  
ATOM   1183  HG1 THR A  85     -17.407  10.180  40.475  1.00 63.44           H  
ATOM   1184  N   THR A  86     -18.491  13.562  38.988  1.00 63.45           N  
ATOM   1185  H   THR A  86     -19.039  14.261  39.468  1.00 63.45           H  
ATOM   1186  CA  THR A  86     -17.923  13.928  37.685  1.00 63.45           C  
ATOM   1187  HA  THR A  86     -17.780  13.030  37.083  1.00 63.45           H  
ATOM   1188  C   THR A  86     -16.569  14.601  37.886  1.00 63.45           C  
ATOM   1189  CB  THR A  86     -18.857  14.860  36.905  1.00 63.45           C  
ATOM   1190  HB  THR A  86     -18.366  15.163  35.980  1.00 63.45           H  
ATOM   1191  O   THR A  86     -16.468  15.577  38.632  1.00 63.45           O  
ATOM   1192  CG2 THR A  86     -20.179  14.177  36.563  1.00 63.45           C  
ATOM   1193 HG21 THR A  86     -19.988  13.293  35.954  1.00 63.45           H  
ATOM   1194 HG22 THR A  86     -20.704  13.883  37.471  1.00 63.45           H  
ATOM   1195 HG23 THR A  86     -20.805  14.873  36.005  1.00 63.45           H  
ATOM   1196  OG1 THR A  86     -19.148  16.005  37.676  1.00 63.45           O  
ATOM   1197  HG1 THR A  86     -18.317  16.315  38.043  1.00 63.45           H  
ATOM   1198  N   SER A  87     -15.534  14.109  37.219  1.00 71.72           N  
ATOM   1199  H   SER A  87     -15.700  13.355  36.567  1.00 71.72           H  
ATOM   1200  CA  SER A  87     -14.204  14.727  37.185  1.00 71.72           C  
ATOM   1201  HA  SER A  87     -14.292  15.786  37.428  1.00 71.72           H  
ATOM   1202  C   SER A  87     -13.631  14.627  35.773  1.00 71.72           C  
ATOM   1203  CB  SER A  87     -13.279  14.076  38.225  1.00 71.72           C  
ATOM   1204  HB2 SER A  87     -13.796  14.024  39.183  1.00 71.72           H  
ATOM   1205  HB3 SER A  87     -12.387  14.691  38.346  1.00 71.72           H  
ATOM   1206  O   SER A  87     -14.180  13.921  34.935  1.00 71.72           O  
ATOM   1207  OG  SER A  87     -12.886  12.780  37.821  1.00 71.72           O  
ATOM   1208  HG  SER A  87     -12.920  12.186  38.575  1.00 71.72           H  
ATOM   1209  N   GLU A  88     -12.510  15.288  35.492  1.00 67.34           N  
ATOM   1210  H   GLU A  88     -12.093  15.900  36.178  1.00 67.34           H  
ATOM   1211  CA  GLU A  88     -11.806  15.116  34.209  1.00 67.34           C  
ATOM   1212  HA  GLU A  88     -12.459  15.434  33.395  1.00 67.34           H  
ATOM   1213  C   GLU A  88     -11.426  13.641  33.944  1.00 67.34           C  
ATOM   1214  CB  GLU A  88     -10.576  16.032  34.240  1.00 67.34           C  
ATOM   1215  HB2 GLU A  88      -9.855  15.637  34.956  1.00 67.34           H  
ATOM   1216  HB3 GLU A  88     -10.902  17.014  34.582  1.00 67.34           H  
ATOM   1217  O   GLU A  88     -11.381  13.195  32.802  1.00 67.34           O  
ATOM   1218  CG  GLU A  88      -9.907  16.199  32.870  1.00 67.34           C  
ATOM   1219  HG2 GLU A  88      -9.517  15.234  32.546  1.00 67.34           H  
ATOM   1220  HG3 GLU A  88     -10.661  16.523  32.152  1.00 67.34           H  
ATOM   1221  CD  GLU A  88      -8.759  17.222  32.892  1.00 67.34           C  
ATOM   1222  OE1 GLU A  88      -8.143  17.403  31.819  1.00 67.34           O  
ATOM   1223  OE2 GLU A  88      -8.499  17.805  33.970  1.00 67.34           O  
ATOM   1224  N   LEU A  89     -11.234  12.861  35.015  1.00 70.73           N  
ATOM   1225  H   LEU A  89     -11.352  13.291  35.922  1.00 70.73           H  
ATOM   1226  CA  LEU A  89     -10.937  11.424  34.985  1.00 70.73           C  
ATOM   1227  HA  LEU A  89     -10.325  11.203  34.111  1.00 70.73           H  
ATOM   1228  C   LEU A  89     -12.191  10.539  34.882  1.00 70.73           C  
ATOM   1229  CB  LEU A  89     -10.157  11.074  36.265  1.00 70.73           C  
ATOM   1230  HB2 LEU A  89     -10.789  11.279  37.129  1.00 70.73           H  
ATOM   1231  HB3 LEU A  89      -9.952  10.003  36.263  1.00 70.73           H  
ATOM   1232  O   LEU A  89     -12.097   9.389  34.450  1.00 70.73           O  
ATOM   1233  CG  LEU A  89      -8.830  11.834  36.430  1.00 70.73           C  
ATOM   1234  HG  LEU A  89      -9.007  12.909  36.436  1.00 70.73           H  
ATOM   1235  CD1 LEU A  89      -8.191  11.465  37.768  1.00 70.73           C  
ATOM   1236 HD11 LEU A  89      -8.010  10.392  37.813  1.00 70.73           H  
ATOM   1237 HD12 LEU A  89      -8.859  11.747  38.582  1.00 70.73           H  
ATOM   1238 HD13 LEU A  89      -7.249  12.000  37.886  1.00 70.73           H  
ATOM   1239  CD2 LEU A  89      -7.876  11.492  35.291  1.00 70.73           C  
ATOM   1240 HD21 LEU A  89      -8.190  12.018  34.389  1.00 70.73           H  
ATOM   1241 HD22 LEU A  89      -7.907  10.421  35.092  1.00 70.73           H  
ATOM   1242 HD23 LEU A  89      -6.860  11.795  35.547  1.00 70.73           H  
ATOM   1243  N   CYS A  90     -13.341  11.085  35.283  1.00 72.72           N  
ATOM   1244  H   CYS A  90     -13.305  12.052  35.571  1.00 72.72           H  
ATOM   1245  CA  CYS A  90     -14.666  10.473  35.240  1.00 72.72           C  
ATOM   1246  HA  CYS A  90     -14.627   9.540  34.677  1.00 72.72           H  
ATOM   1247  C   CYS A  90     -15.635  11.424  34.518  1.00 72.72           C  
ATOM   1248  CB  CYS A  90     -15.149  10.156  36.668  1.00 72.72           C  
ATOM   1249  HB2 CYS A  90     -15.213  11.085  37.236  1.00 72.72           H  
ATOM   1250  HB3 CYS A  90     -16.158   9.749  36.600  1.00 72.72           H  
ATOM   1251  O   CYS A  90     -16.450  12.075  35.188  1.00 72.72           O  
ATOM   1252  SG  CYS A  90     -14.145   8.984  37.614  1.00 72.72           S  
ATOM   1253  N   PRO A  91     -15.529  11.576  33.182  1.00 64.29           N  
ATOM   1254  CA  PRO A  91     -16.444  12.435  32.444  1.00 64.29           C  
ATOM   1255  HA  PRO A  91     -16.324  13.455  32.810  1.00 64.29           H  
ATOM   1256  C   PRO A  91     -17.894  11.966  32.662  1.00 64.29           C  
ATOM   1257  CB  PRO A  91     -16.006  12.369  30.976  1.00 64.29           C  
ATOM   1258  HB2 PRO A  91     -15.310  13.182  30.770  1.00 64.29           H  
ATOM   1259  HB3 PRO A  91     -16.852  12.411  30.290  1.00 64.29           H  
ATOM   1260  O   PRO A  91     -18.127  10.764  32.827  1.00 64.29           O  
ATOM   1261  CG  PRO A  91     -15.267  11.034  30.885  1.00 64.29           C  
ATOM   1262  HG2 PRO A  91     -14.516  11.040  30.095  1.00 64.29           H  
ATOM   1263  HG3 PRO A  91     -15.987  10.231  30.728  1.00 64.29           H  
ATOM   1264  CD  PRO A  91     -14.634  10.882  32.267  1.00 64.29           C  
ATOM   1265  HD2 PRO A  91     -13.658  11.368  32.283  1.00 64.29           H  
ATOM   1266  HD3 PRO A  91     -14.534   9.826  32.514  1.00 64.29           H  
ATOM   1267  N   PRO A  92     -18.870  12.891  32.694  1.00 58.93           N  
ATOM   1268  CA  PRO A  92     -20.278  12.526  32.797  1.00 58.93           C  
ATOM   1269  HA  PRO A  92     -20.453  11.994  33.733  1.00 58.93           H  
ATOM   1270  C   PRO A  92     -20.682  11.621  31.627  1.00 58.93           C  
ATOM   1271  CB  PRO A  92     -21.055  13.848  32.804  1.00 58.93           C  
ATOM   1272  HB2 PRO A  92     -21.246  14.153  33.832  1.00 58.93           H  
ATOM   1273  HB3 PRO A  92     -21.995  13.774  32.257  1.00 58.93           H  
ATOM   1274  O   PRO A  92     -20.329  11.892  30.477  1.00 58.93           O  
ATOM   1275  CG  PRO A  92     -20.099  14.846  32.146  1.00 58.93           C  
ATOM   1276  HG2 PRO A  92     -20.222  14.801  31.064  1.00 58.93           H  
ATOM   1277  HG3 PRO A  92     -20.260  15.861  32.509  1.00 58.93           H  
ATOM   1278  CD  PRO A  92     -18.715  14.325  32.519  1.00 58.93           C  
ATOM   1279  HD2 PRO A  92     -18.007  14.559  31.723  1.00 58.93           H  
ATOM   1280  HD3 PRO A  92     -18.390  14.771  33.458  1.00 58.93           H  
ATOM   1281  N   GLU A  93     -21.438  10.562  31.917  1.00 50.31           N  
ATOM   1282  H   GLU A  93     -21.659  10.354  32.880  1.00 50.31           H  
ATOM   1283  CA  GLU A  93     -22.095   9.757  30.885  1.00 50.31           C  
ATOM   1284  HA  GLU A  93     -21.338   9.300  30.248  1.00 50.31           H  
ATOM   1285  C   GLU A  93     -22.997  10.653  30.020  1.00 50.31           C  
ATOM   1286  CB  GLU A  93     -22.940   8.644  31.526  1.00 50.31           C  
ATOM   1287  HB2 GLU A  93     -23.574   9.089  32.292  1.00 50.31           H  
ATOM   1288  HB3 GLU A  93     -23.581   8.217  30.755  1.00 50.31           H  
ATOM   1289  O   GLU A  93     -23.724  11.503  30.538  1.00 50.31           O  
ATOM   1290  CG  GLU A  93     -22.107   7.507  32.143  1.00 50.31           C  
ATOM   1291  HG2 GLU A  93     -21.368   7.941  32.816  1.00 50.31           H  
ATOM   1292  HG3 GLU A  93     -21.575   6.989  31.345  1.00 50.31           H  
ATOM   1293  CD  GLU A  93     -22.978   6.507  32.926  1.00 50.31           C  
ATOM   1294  OE1 GLU A  93     -22.407   5.805  33.788  1.00 50.31           O  
ATOM   1295  OE2 GLU A  93     -24.216   6.521  32.731  1.00 50.31           O  
ATOM   1296  N   ILE A  94     -22.978  10.454  28.697  1.00 49.44           N  
ATOM   1297  H   ILE A  94     -22.383   9.720  28.340  1.00 49.44           H  
ATOM   1298  CA  ILE A  94     -24.012  10.997  27.808  1.00 49.44           C  
ATOM   1299  HA  ILE A  94     -24.242  12.018  28.114  1.00 49.44           H  
ATOM   1300  C   ILE A  94     -25.244  10.095  27.978  1.00 49.44           C  
ATOM   1301  CB  ILE A  94     -23.544  11.047  26.335  1.00 49.44           C  
ATOM   1302  HB  ILE A  94     -23.247  10.042  26.034  1.00 49.44           H  
ATOM   1303  O   ILE A  94     -25.178   8.927  27.580  1.00 49.44           O  
ATOM   1304  CG1 ILE A  94     -22.326  11.985  26.170  1.00 49.44           C  
ATOM   1305 HG12 ILE A  94     -21.579  11.747  26.928  1.00 49.44           H  
ATOM   1306 HG13 ILE A  94     -22.636  13.018  26.325  1.00 49.44           H  
ATOM   1307  CG2 ILE A  94     -24.700  11.510  25.422  1.00 49.44           C  
ATOM   1308 HG21 ILE A  94     -24.378  11.554  24.381  1.00 49.44           H  
ATOM   1309 HG22 ILE A  94     -25.056  12.493  25.731  1.00 49.44           H  
ATOM   1310 HG23 ILE A  94     -25.529  10.803  25.468  1.00 49.44           H  
ATOM   1311  CD1 ILE A  94     -21.636  11.863  24.804  1.00 49.44           C  
ATOM   1312 HD11 ILE A  94     -20.726  12.463  24.810  1.00 49.44           H  
ATOM   1313 HD12 ILE A  94     -21.370  10.823  24.616  1.00 49.44           H  
ATOM   1314 HD13 ILE A  94     -22.284  12.226  24.008  1.00 49.44           H  
ATOM   1315  N   PRO A  95     -26.375  10.587  28.518  1.00 38.32           N  
ATOM   1316  CA  PRO A  95     -27.574   9.772  28.672  1.00 38.32           C  
ATOM   1317  HA  PRO A  95     -27.345   8.938  29.336  1.00 38.32           H  
ATOM   1318  C   PRO A  95     -28.035   9.249  27.305  1.00 38.32           C  
ATOM   1319  CB  PRO A  95     -28.622  10.678  29.332  1.00 38.32           C  
ATOM   1320  HB2 PRO A  95     -29.283  11.107  28.579  1.00 38.32           H  
ATOM   1321  HB3 PRO A  95     -29.202  10.139  30.080  1.00 38.32           H  
ATOM   1322  O   PRO A  95     -28.228  10.028  26.373  1.00 38.32           O  
ATOM   1323  CG  PRO A  95     -27.796  11.798  29.964  1.00 38.32           C  
ATOM   1324  HG2 PRO A  95     -28.360  12.728  30.040  1.00 38.32           H  
ATOM   1325  HG3 PRO A  95     -27.441  11.482  30.945  1.00 38.32           H  
ATOM   1326  CD  PRO A  95     -26.612  11.931  29.016  1.00 38.32           C  
ATOM   1327  HD2 PRO A  95     -26.875  12.581  28.182  1.00 38.32           H  
ATOM   1328  HD3 PRO A  95     -25.758  12.339  29.557  1.00 38.32           H  
ATOM   1329  N   GLY A  96     -28.195   7.931  27.176  1.00 41.22           N  
ATOM   1330  H   GLY A  96     -27.962   7.345  27.965  1.00 41.22           H  
ATOM   1331  CA  GLY A  96     -28.634   7.282  25.933  1.00 41.22           C  
ATOM   1332  HA2 GLY A  96     -29.229   6.405  26.189  1.00 41.22           H  
ATOM   1333  HA3 GLY A  96     -29.270   7.964  25.370  1.00 41.22           H  
ATOM   1334  C   GLY A  96     -27.511   6.820  25.001  1.00 41.22           C  
ATOM   1335  O   GLY A  96     -27.797   6.125  24.029  1.00 41.22           O  
ATOM   1336  N   LYS A  97     -26.240   7.116  25.307  1.00 41.58           N  
ATOM   1337  H   LYS A  97     -26.057   7.694  26.114  1.00 41.58           H  
ATOM   1338  CA  LYS A  97     -25.109   6.409  24.699  1.00 41.58           C  
ATOM   1339  HA  LYS A  97     -25.434   5.957  23.762  1.00 41.58           H  
ATOM   1340  C   LYS A  97     -24.728   5.269  25.631  1.00 41.58           C  
ATOM   1341  CB  LYS A  97     -23.967   7.383  24.372  1.00 41.58           C  
ATOM   1342  HB2 LYS A  97     -24.399   8.324  24.030  1.00 41.58           H  
ATOM   1343  HB3 LYS A  97     -23.368   7.588  25.259  1.00 41.58           H  
ATOM   1344  O   LYS A  97     -23.828   5.396  26.451  1.00 41.58           O  
ATOM   1345  CG  LYS A  97     -23.088   6.823  23.243  1.00 41.58           C  
ATOM   1346  HG2 LYS A  97     -23.717   6.626  22.375  1.00 41.58           H  
ATOM   1347  HG3 LYS A  97     -22.628   5.888  23.564  1.00 41.58           H  
ATOM   1348  CD  LYS A  97     -21.995   7.822  22.846  1.00 41.58           C  
ATOM   1349  HD2 LYS A  97     -22.444   8.800  22.677  1.00 41.58           H  
ATOM   1350  HD3 LYS A  97     -21.268   7.894  23.656  1.00 41.58           H  
ATOM   1351  CE  LYS A  97     -21.315   7.343  21.559  1.00 41.58           C  
ATOM   1352  HE2 LYS A  97     -20.908   6.347  21.733  1.00 41.58           H  
ATOM   1353  HE3 LYS A  97     -22.072   7.250  20.781  1.00 41.58           H  
ATOM   1354  NZ  LYS A  97     -20.241   8.267  21.120  1.00 41.58           N  
ATOM   1355  HZ1 LYS A  97     -19.827   7.921  20.266  1.00 41.58           H  
ATOM   1356  HZ2 LYS A  97     -20.614   9.190  20.949  1.00 41.58           H  
ATOM   1357  HZ3 LYS A  97     -19.519   8.320  21.824  1.00 41.58           H  
ATOM   1358  N   SER A  98     -25.475   4.175  25.542  1.00 41.67           N  
ATOM   1359  H   SER A  98     -26.207   4.148  24.847  1.00 41.67           H  
ATOM   1360  CA  SER A  98     -25.068   2.913  26.146  1.00 41.67           C  
ATOM   1361  HA  SER A  98     -25.209   2.951  27.226  1.00 41.67           H  
ATOM   1362  C   SER A  98     -23.596   2.654  25.827  1.00 41.67           C  
ATOM   1363  CB  SER A  98     -25.915   1.792  25.553  1.00 41.67           C  
ATOM   1364  HB2 SER A  98     -26.956   1.926  25.850  1.00 41.67           H  
ATOM   1365  HB3 SER A  98     -25.558   0.843  25.953  1.00 41.67           H  
ATOM   1366  O   SER A  98     -23.213   2.681  24.657  1.00 41.67           O  
ATOM   1367  OG  SER A  98     -25.820   1.823  24.135  1.00 41.67           O  
ATOM   1368  HG  SER A  98     -24.900   1.959  23.894  1.00 41.67           H  
ATOM   1369  N   THR A  99     -22.787   2.361  26.834  1.00 43.15           N  
ATOM   1370  H   THR A  99     -23.146   2.368  27.778  1.00 43.15           H  
ATOM   1371  CA  THR A  99     -21.414   1.852  26.712  1.00 43.15           C  
ATOM   1372  HA  THR A  99     -20.867   2.478  26.007  1.00 43.15           H  
ATOM   1373  C   THR A  99     -21.371   0.425  26.150  1.00 43.15           C  
ATOM   1374  CB  THR A  99     -20.708   1.921  28.080  1.00 43.15           C  
ATOM   1375  HB  THR A  99     -19.790   1.334  28.080  1.00 43.15           H  
ATOM   1376  O   THR A  99     -20.407  -0.300  26.388  1.00 43.15           O  
ATOM   1377  CG2 THR A  99     -20.362   3.362  28.454  1.00 43.15           C  
ATOM   1378 HG21 THR A  99     -19.876   3.372  29.430  1.00 43.15           H  
ATOM   1379 HG22 THR A  99     -19.684   3.783  27.712  1.00 43.15           H  
ATOM   1380 HG23 THR A  99     -21.268   3.966  28.506  1.00 43.15           H  
ATOM   1381  OG1 THR A  99     -21.614   1.415  29.034  1.00 43.15           O  
ATOM   1382  HG1 THR A  99     -21.246   1.429  29.921  1.00 43.15           H  
ATOM   1383  N   PHE A 100     -22.353   0.027  25.322  1.00 44.80           N  
ATOM   1384  H   PHE A 100     -23.079   0.700  25.123  1.00 44.80           H  
ATOM   1385  CA  PHE A 100     -22.073  -0.931  24.260  1.00 44.80           C  
ATOM   1386  HA  PHE A 100     -21.759  -1.884  24.686  1.00 44.80           H  
ATOM   1387  C   PHE A 100     -20.907  -0.319  23.488  1.00 44.80           C  
ATOM   1388  CB  PHE A 100     -23.296  -1.161  23.346  1.00 44.80           C  
ATOM   1389  HB2 PHE A 100     -22.943  -1.596  22.411  1.00 44.80           H  
ATOM   1390  HB3 PHE A 100     -23.751  -0.202  23.098  1.00 44.80           H  
ATOM   1391  O   PHE A 100     -21.090   0.650  22.752  1.00 44.80           O  
ATOM   1392  CG  PHE A 100     -24.348  -2.099  23.915  1.00 44.80           C  
ATOM   1393  CD1 PHE A 100     -24.151  -3.491  23.885  1.00 44.80           C  
ATOM   1394  HD1 PHE A 100     -23.256  -3.900  23.441  1.00 44.80           H  
ATOM   1395  CD2 PHE A 100     -25.534  -1.594  24.469  1.00 44.80           C  
ATOM   1396  HD2 PHE A 100     -25.735  -0.534  24.416  1.00 44.80           H  
ATOM   1397  CE1 PHE A 100     -25.112  -4.353  24.447  1.00 44.80           C  
ATOM   1398  HE1 PHE A 100     -24.948  -5.420  24.434  1.00 44.80           H  
ATOM   1399  CE2 PHE A 100     -26.482  -2.443  25.060  1.00 44.80           C  
ATOM   1400  HE2 PHE A 100     -27.378  -2.034  25.504  1.00 44.80           H  
ATOM   1401  CZ  PHE A 100     -26.268  -3.829  25.052  1.00 44.80           C  
ATOM   1402  HZ  PHE A 100     -26.990  -4.493  25.504  1.00 44.80           H  
ATOM   1403  N   PHE A 101     -19.693  -0.808  23.762  1.00 51.14           N  
ATOM   1404  H   PHE A 101     -19.622  -1.467  24.524  1.00 51.14           H  
ATOM   1405  CA  PHE A 101     -18.540  -0.648  22.893  1.00 51.14           C  
ATOM   1406  HA  PHE A 101     -18.069   0.325  23.028  1.00 51.14           H  
ATOM   1407  C   PHE A 101     -19.090  -0.776  21.482  1.00 51.14           C  
ATOM   1408  CB  PHE A 101     -17.543  -1.795  23.162  1.00 51.14           C  
ATOM   1409  HB2 PHE A 101     -18.052  -2.628  23.646  1.00 51.14           H  
ATOM   1410  HB3 PHE A 101     -17.192  -2.181  22.205  1.00 51.14           H  
ATOM   1411  O   PHE A 101     -19.577  -1.850  21.142  1.00 51.14           O  
ATOM   1412  CG  PHE A 101     -16.317  -1.434  23.972  1.00 51.14           C  
ATOM   1413  CD1 PHE A 101     -15.080  -1.282  23.316  1.00 51.14           C  
ATOM   1414  HD1 PHE A 101     -15.028  -1.388  22.243  1.00 51.14           H  
ATOM   1415  CD2 PHE A 101     -16.385  -1.317  25.372  1.00 51.14           C  
ATOM   1416  HD2 PHE A 101     -17.328  -1.446  25.882  1.00 51.14           H  
ATOM   1417  CE1 PHE A 101     -13.913  -1.026  24.057  1.00 51.14           C  
ATOM   1418  HE1 PHE A 101     -12.962  -0.939  23.551  1.00 51.14           H  
ATOM   1419  CE2 PHE A 101     -15.217  -1.057  26.112  1.00 51.14           C  
ATOM   1420  HE2 PHE A 101     -15.273  -0.989  27.189  1.00 51.14           H  
ATOM   1421  CZ  PHE A 101     -13.981  -0.915  25.457  1.00 51.14           C  
ATOM   1422  HZ  PHE A 101     -13.089  -0.740  26.039  1.00 51.14           H  
ATOM   1423  N   ASP A 102     -19.098   0.306  20.706  1.00 57.46           N  
ATOM   1424  H   ASP A 102     -18.798   1.200  21.068  1.00 57.46           H  
ATOM   1425  CA  ASP A 102     -19.320   0.162  19.277  1.00 57.46           C  
ATOM   1426  HA  ASP A 102     -20.296  -0.295  19.109  1.00 57.46           H  
ATOM   1427  C   ASP A 102     -18.188  -0.766  18.828  1.00 57.46           C  
ATOM   1428  CB  ASP A 102     -19.294   1.538  18.599  1.00 57.46           C  
ATOM   1429  HB2 ASP A 102     -18.284   1.948  18.636  1.00 57.46           H  
ATOM   1430  HB3 ASP A 102     -19.945   2.210  19.157  1.00 57.46           H  
ATOM   1431  O   ASP A 102     -17.014  -0.390  19.001  1.00 57.46           O  
ATOM   1432  CG  ASP A 102     -19.785   1.510  17.149  1.00 57.46           C  
ATOM   1433  OD1 ASP A 102     -20.285   0.454  16.708  1.00 57.46           O  
ATOM   1434  OD2 ASP A 102     -19.703   2.592  16.524  1.00 57.46           O  
ATOM   1435  N   PRO A 103     -18.485  -2.034  18.480  1.00 71.37           N  
ATOM   1436  CA  PRO A 103     -17.439  -3.004  18.250  1.00 71.37           C  
ATOM   1437  HA  PRO A 103     -16.846  -3.139  19.154  1.00 71.37           H  
ATOM   1438  C   PRO A 103     -16.572  -2.436  17.138  1.00 71.37           C  
ATOM   1439  CB  PRO A 103     -18.136  -4.319  17.892  1.00 71.37           C  
ATOM   1440  HB2 PRO A 103     -17.590  -4.882  17.136  1.00 71.37           H  
ATOM   1441  HB3 PRO A 103     -18.261  -4.917  18.795  1.00 71.37           H  
ATOM   1442  O   PRO A 103     -17.063  -2.058  16.074  1.00 71.37           O  
ATOM   1443  CG  PRO A 103     -19.509  -3.876  17.387  1.00 71.37           C  
ATOM   1444  HG2 PRO A 103     -20.270  -4.636  17.561  1.00 71.37           H  
ATOM   1445  HG3 PRO A 103     -19.445  -3.635  16.325  1.00 71.37           H  
ATOM   1446  CD  PRO A 103     -19.791  -2.602  18.176  1.00 71.37           C  
ATOM   1447  HD2 PRO A 103     -20.322  -2.857  19.093  1.00 71.37           H  
ATOM   1448  HD3 PRO A 103     -20.392  -1.921  17.571  1.00 71.37           H  
ATOM   1449  N   LYS A 104     -15.272  -2.297  17.413  1.00 84.87           N  
ATOM   1450  H   LYS A 104     -14.928  -2.638  18.299  1.00 84.87           H  
ATOM   1451  CA  LYS A 104     -14.352  -1.823  16.383  1.00 84.87           C  
ATOM   1452  HA  LYS A 104     -14.674  -0.824  16.090  1.00 84.87           H  
ATOM   1453  C   LYS A 104     -14.484  -2.755  15.182  1.00 84.87           C  
ATOM   1454  CB  LYS A 104     -12.908  -1.805  16.866  1.00 84.87           C  
ATOM   1455  HB2 LYS A 104     -12.673  -2.760  17.335  1.00 84.87           H  
ATOM   1456  HB3 LYS A 104     -12.252  -1.668  16.005  1.00 84.87           H  
ATOM   1457  O   LYS A 104     -14.527  -3.966  15.390  1.00 84.87           O  
ATOM   1458  CG  LYS A 104     -12.679  -0.659  17.846  1.00 84.87           C  
ATOM   1459  HG2 LYS A 104     -13.313  -0.790  18.723  1.00 84.87           H  
ATOM   1460  HG3 LYS A 104     -12.918   0.289  17.363  1.00 84.87           H  
ATOM   1461  CD  LYS A 104     -11.213  -0.670  18.261  1.00 84.87           C  
ATOM   1462  HD2 LYS A 104     -10.586  -0.540  17.379  1.00 84.87           H  
ATOM   1463  HD3 LYS A 104     -10.984  -1.627  18.730  1.00 84.87           H  
ATOM   1464  CE  LYS A 104     -10.987   0.470  19.245  1.00 84.87           C  
ATOM   1465  HE2 LYS A 104     -11.700   0.367  20.064  1.00 84.87           H  
ATOM   1466  HE3 LYS A 104     -11.193   1.411  18.735  1.00 84.87           H  
ATOM   1467  NZ  LYS A 104      -9.601   0.428  19.746  1.00 84.87           N  
ATOM   1468  HZ1 LYS A 104      -8.971   0.461  18.957  1.00 84.87           H  
ATOM   1469  HZ2 LYS A 104      -9.437   1.209  20.364  1.00 84.87           H  
ATOM   1470  HZ3 LYS A 104      -9.461  -0.446  20.233  1.00 84.87           H  
ATOM   1471  N   PRO A 105     -14.502  -2.216  13.957  1.00 92.61           N  
ATOM   1472  CA  PRO A 105     -14.626  -3.044  12.772  1.00 92.61           C  
ATOM   1473  HA  PRO A 105     -15.578  -3.574  12.780  1.00 92.61           H  
ATOM   1474  C   PRO A 105     -13.479  -4.056  12.737  1.00 92.61           C  
ATOM   1475  CB  PRO A 105     -14.595  -2.061  11.598  1.00 92.61           C  
ATOM   1476  HB2 PRO A 105     -15.613  -1.772  11.337  1.00 92.61           H  
ATOM   1477  HB3 PRO A 105     -14.079  -2.478  10.733  1.00 92.61           H  
ATOM   1478  O   PRO A 105     -12.313  -3.697  12.944  1.00 92.61           O  
ATOM   1479  CG  PRO A 105     -13.850  -0.845  12.147  1.00 92.61           C  
ATOM   1480  HG2 PRO A 105     -14.124   0.075  11.631  1.00 92.61           H  
ATOM   1481  HG3 PRO A 105     -12.774  -1.013  12.089  1.00 92.61           H  
ATOM   1482  CD  PRO A 105     -14.284  -0.822  13.605  1.00 92.61           C  
ATOM   1483  HD2 PRO A 105     -13.506  -0.364  14.215  1.00 92.61           H  
ATOM   1484  HD3 PRO A 105     -15.222  -0.276  13.706  1.00 92.61           H  
ATOM   1485  N   THR A 106     -13.789  -5.322  12.482  1.00 91.66           N  
ATOM   1486  H   THR A 106     -14.755  -5.595  12.367  1.00 91.66           H  
ATOM   1487  CA  THR A 106     -12.759  -6.348  12.292  1.00 91.66           C  
ATOM   1488  HA  THR A 106     -11.987  -6.225  13.051  1.00 91.66           H  
ATOM   1489  C   THR A 106     -12.109  -6.167  10.918  1.00 91.66           C  
ATOM   1490  CB  THR A 106     -13.357  -7.751  12.465  1.00 91.66           C  
ATOM   1491  HB  THR A 106     -14.067  -7.933  11.657  1.00 91.66           H  
ATOM   1492  O   THR A 106     -10.902  -6.370  10.768  1.00 91.66           O  
ATOM   1493  CG2 THR A 106     -12.295  -8.848  12.447  1.00 91.66           C  
ATOM   1494 HG21 THR A 106     -11.557  -8.662  13.228  1.00 91.66           H  
ATOM   1495 HG22 THR A 106     -12.776  -9.809  12.631  1.00 91.66           H  
ATOM   1496 HG23 THR A 106     -11.808  -8.885  11.473  1.00 91.66           H  
ATOM   1497  OG1 THR A 106     -14.047  -7.846  13.695  1.00 91.66           O  
ATOM   1498  HG1 THR A 106     -13.445  -7.929  14.439  1.00 91.66           H  
ATOM   1499  N   SER A 107     -12.879  -5.683   9.937  1.00 93.45           N  
ATOM   1500  H   SER A 107     -13.867  -5.580  10.123  1.00 93.45           H  
ATOM   1501  CA  SER A 107     -12.425  -5.390   8.578  1.00 93.45           C  
ATOM   1502  HA  SER A 107     -11.341  -5.276   8.576  1.00 93.45           H  
ATOM   1503  C   SER A 107     -13.046  -4.100   8.019  1.00 93.45           C  
ATOM   1504  CB  SER A 107     -12.788  -6.579   7.684  1.00 93.45           C  
ATOM   1505  HB2 SER A 107     -12.224  -6.519   6.753  1.00 93.45           H  
ATOM   1506  HB3 SER A 107     -12.542  -7.519   8.178  1.00 93.45           H  
ATOM   1507  O   SER A 107     -14.031  -3.581   8.539  1.00 93.45           O  
ATOM   1508  OG  SER A 107     -14.169  -6.529   7.387  1.00 93.45           O  
ATOM   1509  HG  SER A 107     -14.664  -6.705   8.191  1.00 93.45           H  
ATOM   1510  N   CYS A 108     -12.536  -3.603   6.887  1.00 96.21           N  
ATOM   1511  H   CYS A 108     -11.725  -4.042   6.474  1.00 96.21           H  
ATOM   1512  CA  CYS A 108     -13.190  -2.501   6.171  1.00 96.21           C  
ATOM   1513  HA  CYS A 108     -13.356  -1.686   6.877  1.00 96.21           H  
ATOM   1514  C   CYS A 108     -14.578  -2.866   5.610  1.00 96.21           C  
ATOM   1515  CB  CYS A 108     -12.276  -1.972   5.061  1.00 96.21           C  
ATOM   1516  HB2 CYS A 108     -12.862  -1.330   4.403  1.00 96.21           H  
ATOM   1517  HB3 CYS A 108     -11.912  -2.808   4.464  1.00 96.21           H  
ATOM   1518  O   CYS A 108     -15.301  -1.960   5.203  1.00 96.21           O  
ATOM   1519  SG  CYS A 108     -10.866  -0.998   5.641  1.00 96.21           S  
ATOM   1520  N   ARG A 109     -14.975  -4.150   5.581  1.00 94.35           N  
ATOM   1521  H   ARG A 109     -14.390  -4.849   6.016  1.00 94.35           H  
ATOM   1522  CA  ARG A 109     -16.331  -4.565   5.169  1.00 94.35           C  
ATOM   1523  HA  ARG A 109     -16.609  -4.063   4.242  1.00 94.35           H  
ATOM   1524  C   ARG A 109     -17.399  -4.154   6.181  1.00 94.35           C  
ATOM   1525  CB  ARG A 109     -16.404  -6.084   4.959  1.00 94.35           C  
ATOM   1526  HB2 ARG A 109     -16.153  -6.601   5.885  1.00 94.35           H  
ATOM   1527  HB3 ARG A 109     -17.438  -6.338   4.724  1.00 94.35           H  
ATOM   1528  O   ARG A 109     -18.538  -3.928   5.789  1.00 94.35           O  
ATOM   1529  CG  ARG A 109     -15.520  -6.597   3.814  1.00 94.35           C  
ATOM   1530  HG2 ARG A 109     -15.857  -6.135   2.886  1.00 94.35           H  
ATOM   1531  HG3 ARG A 109     -14.476  -6.339   3.987  1.00 94.35           H  
ATOM   1532  CD  ARG A 109     -15.658  -8.121   3.713  1.00 94.35           C  
ATOM   1533  HD2 ARG A 109     -14.995  -8.588   4.441  1.00 94.35           H  
ATOM   1534  HD3 ARG A 109     -16.683  -8.387   3.969  1.00 94.35           H  
ATOM   1535  NE  ARG A 109     -15.345  -8.609   2.356  1.00 94.35           N  
ATOM   1536  HE  ARG A 109     -14.566  -8.186   1.873  1.00 94.35           H  
ATOM   1537  NH1 ARG A 109     -16.830 -10.354   2.301  1.00 94.35           N  
ATOM   1538 HH11 ARG A 109     -16.925 -10.251   3.301  1.00 94.35           H  
ATOM   1539 HH12 ARG A 109     -17.206 -11.166   1.833  1.00 94.35           H  
ATOM   1540  NH2 ARG A 109     -15.713  -9.813   0.455  1.00 94.35           N  
ATOM   1541 HH21 ARG A 109     -14.769  -9.592   0.172  1.00 94.35           H  
ATOM   1542 HH22 ARG A 109     -16.212 -10.531  -0.050  1.00 94.35           H  
ATOM   1543  CZ  ARG A 109     -15.964  -9.583   1.711  1.00 94.35           C  
ATOM   1544  N   ASP A 110     -17.011  -4.006   7.445  1.00 93.01           N  
ATOM   1545  H   ASP A 110     -16.065  -4.259   7.692  1.00 93.01           H  
ATOM   1546  CA  ASP A 110     -17.898  -3.593   8.537  1.00 93.01           C  
ATOM   1547  HA  ASP A 110     -18.890  -4.011   8.363  1.00 93.01           H  
ATOM   1548  C   ASP A 110     -18.038  -2.061   8.612  1.00 93.01           C  
ATOM   1549  CB  ASP A 110     -17.368  -4.173   9.858  1.00 93.01           C  
ATOM   1550  HB2 ASP A 110     -18.116  -4.037  10.639  1.00 93.01           H  
ATOM   1551  HB3 ASP A 110     -16.473  -3.622  10.145  1.00 93.01           H  
ATOM   1552  O   ASP A 110     -18.796  -1.524   9.418  1.00 93.01           O  
ATOM   1553  CG  ASP A 110     -17.018  -5.660   9.746  1.00 93.01           C  
ATOM   1554  OD1 ASP A 110     -17.884  -6.427   9.273  1.00 93.01           O  
ATOM   1555  OD2 ASP A 110     -15.843  -5.996  10.043  1.00 93.01           O  
ATOM   1556  N   VAL A 111     -17.294  -1.331   7.773  1.00 94.26           N  
ATOM   1557  H   VAL A 111     -16.744  -1.822   7.082  1.00 94.26           H  
ATOM   1558  CA  VAL A 111     -17.236   0.130   7.788  1.00 94.26           C  
ATOM   1559  HA  VAL A 111     -17.510   0.478   8.784  1.00 94.26           H  
ATOM   1560  C   VAL A 111     -18.239   0.702   6.796  1.00 94.26           C  
ATOM   1561  CB  VAL A 111     -15.810   0.632   7.512  1.00 94.26           C  
ATOM   1562  HB  VAL A 111     -15.473   0.294   6.532  1.00 94.26           H  
ATOM   1563  O   VAL A 111     -18.026   0.684   5.585  1.00 94.26           O  
ATOM   1564  CG1 VAL A 111     -15.737   2.163   7.551  1.00 94.26           C  
ATOM   1565 HG11 VAL A 111     -16.113   2.536   8.504  1.00 94.26           H  
ATOM   1566 HG12 VAL A 111     -14.701   2.475   7.424  1.00 94.26           H  
ATOM   1567 HG13 VAL A 111     -16.326   2.587   6.737  1.00 94.26           H  
ATOM   1568  CG2 VAL A 111     -14.840   0.104   8.575  1.00 94.26           C  
ATOM   1569 HG21 VAL A 111     -14.826  -0.986   8.571  1.00 94.26           H  
ATOM   1570 HG22 VAL A 111     -15.151   0.450   9.560  1.00 94.26           H  
ATOM   1571 HG23 VAL A 111     -13.833   0.461   8.357  1.00 94.26           H  
ATOM   1572  N   ASN A 112     -19.315   1.282   7.324  1.00 91.58           N  
ATOM   1573  H   ASN A 112     -19.444   1.227   8.324  1.00 91.58           H  
ATOM   1574  CA  ASN A 112     -20.271   2.054   6.539  1.00 91.58           C  
ATOM   1575  HA  ASN A 112     -20.147   1.800   5.487  1.00 91.58           H  
ATOM   1576  C   ASN A 112     -20.001   3.558   6.700  1.00 91.58           C  
ATOM   1577  CB  ASN A 112     -21.692   1.648   6.948  1.00 91.58           C  
ATOM   1578  HB2 ASN A 112     -21.902   2.021   7.951  1.00 91.58           H  
ATOM   1579  HB3 ASN A 112     -21.767   0.561   6.960  1.00 91.58           H  
ATOM   1580  O   ASN A 112     -19.982   4.075   7.815  1.00 91.58           O  
ATOM   1581  CG  ASN A 112     -22.744   2.171   5.987  1.00 91.58           C  
ATOM   1582  ND2 ASN A 112     -23.998   2.080   6.358  1.00 91.58           N  
ATOM   1583 HD21 ASN A 112     -24.687   2.411   5.697  1.00 91.58           H  
ATOM   1584 HD22 ASN A 112     -24.229   1.668   7.250  1.00 91.58           H  
ATOM   1585  OD1 ASN A 112     -22.472   2.652   4.898  1.00 91.58           O  
ATOM   1586  N   SER A 113     -19.796   4.266   5.590  1.00 93.28           N  
ATOM   1587  H   SER A 113     -19.892   3.798   4.700  1.00 93.28           H  
ATOM   1588  CA  SER A 113     -19.510   5.705   5.574  1.00 93.28           C  
ATOM   1589  HA  SER A 113     -19.910   6.165   6.477  1.00 93.28           H  
ATOM   1590  C   SER A 113     -20.157   6.379   4.367  1.00 93.28           C  
ATOM   1591  CB  SER A 113     -17.997   5.942   5.549  1.00 93.28           C  
ATOM   1592  HB2 SER A 113     -17.592   5.582   4.602  1.00 93.28           H  
ATOM   1593  HB3 SER A 113     -17.529   5.402   6.372  1.00 93.28           H  
ATOM   1594  O   SER A 113     -20.372   5.748   3.330  1.00 93.28           O  
ATOM   1595  OG  SER A 113     -17.721   7.323   5.676  1.00 93.28           O  
ATOM   1596  HG  SER A 113     -16.778   7.460   5.558  1.00 93.28           H  
ATOM   1597  N   THR A 114     -20.457   7.673   4.470  1.00 92.90           N  
ATOM   1598  H   THR A 114     -20.246   8.152   5.334  1.00 92.90           H  
ATOM   1599  CA  THR A 114     -20.812   8.512   3.313  1.00 92.90           C  
ATOM   1600  HA  THR A 114     -21.482   7.958   2.656  1.00 92.90           H  
ATOM   1601  C   THR A 114     -19.586   8.887   2.484  1.00 92.90           C  
ATOM   1602  CB  THR A 114     -21.539   9.789   3.755  1.00 92.90           C  
ATOM   1603  HB  THR A 114     -21.648  10.464   2.907  1.00 92.90           H  
ATOM   1604  O   THR A 114     -19.711   9.042   1.272  1.00 92.90           O  
ATOM   1605  CG2 THR A 114     -22.930   9.451   4.299  1.00 92.90           C  
ATOM   1606 HG21 THR A 114     -22.848   8.811   5.177  1.00 92.90           H  
ATOM   1607 HG22 THR A 114     -23.435  10.375   4.582  1.00 92.90           H  
ATOM   1608 HG23 THR A 114     -23.516   8.947   3.531  1.00 92.90           H  
ATOM   1609  OG1 THR A 114     -20.834  10.439   4.790  1.00 92.90           O  
ATOM   1610  HG1 THR A 114     -20.178  11.032   4.416  1.00 92.90           H  
ATOM   1611  N   GLU A 115     -18.416   8.970   3.118  1.00 93.53           N  
ATOM   1612  H   GLU A 115     -18.397   8.770   4.108  1.00 93.53           H  
ATOM   1613  CA  GLU A 115     -17.141   9.326   2.490  1.00 93.53           C  
ATOM   1614  HA  GLU A 115     -17.287  10.207   1.865  1.00 93.53           H  
ATOM   1615  C   GLU A 115     -16.605   8.201   1.604  1.00 93.53           C  
ATOM   1616  CB  GLU A 115     -16.091   9.656   3.566  1.00 93.53           C  
ATOM   1617  HB2 GLU A 115     -15.152   9.905   3.072  1.00 93.53           H  
ATOM   1618  HB3 GLU A 115     -15.913   8.771   4.177  1.00 93.53           H  
ATOM   1619  O   GLU A 115     -16.730   7.023   1.942  1.00 93.53           O  
ATOM   1620  CG  GLU A 115     -16.489  10.817   4.489  1.00 93.53           C  
ATOM   1621  HG2 GLU A 115     -17.341  10.510   5.095  1.00 93.53           H  
ATOM   1622  HG3 GLU A 115     -15.661  11.020   5.168  1.00 93.53           H  
ATOM   1623  CD  GLU A 115     -16.829  12.088   3.702  1.00 93.53           C  
ATOM   1624  OE1 GLU A 115     -17.861  12.709   4.041  1.00 93.53           O  
ATOM   1625  OE2 GLU A 115     -16.101  12.378   2.727  1.00 93.53           O  
ATOM   1626  N   GLU A 116     -15.945   8.550   0.496  1.00 95.26           N  
ATOM   1627  H   GLU A 116     -15.864   9.531   0.267  1.00 95.26           H  
ATOM   1628  CA  GLU A 116     -15.308   7.563  -0.387  1.00 95.26           C  
ATOM   1629  HA  GLU A 116     -16.062   6.848  -0.713  1.00 95.26           H  
ATOM   1630  C   GLU A 116     -14.214   6.778   0.344  1.00 95.26           C  
ATOM   1631  CB  GLU A 116     -14.739   8.268  -1.626  1.00 95.26           C  
ATOM   1632  HB2 GLU A 116     -15.498   8.936  -2.033  1.00 95.26           H  
ATOM   1633  HB3 GLU A 116     -13.879   8.864  -1.320  1.00 95.26           H  
ATOM   1634  O   GLU A 116     -14.134   5.553   0.233  1.00 95.26           O  
ATOM   1635  CG  GLU A 116     -14.319   7.278  -2.729  1.00 95.26           C  
ATOM   1636  HG2 GLU A 116     -15.213   6.807  -3.136  1.00 95.26           H  
ATOM   1637  HG3 GLU A 116     -13.694   6.499  -2.291  1.00 95.26           H  
ATOM   1638  CD  GLU A 116     -13.524   7.949  -3.860  1.00 95.26           C  
ATOM   1639  OE1 GLU A 116     -12.844   7.214  -4.614  1.00 95.26           O  
ATOM   1640  OE2 GLU A 116     -13.452   9.194  -3.889  1.00 95.26           O  
ATOM   1641  N   ARG A 117     -13.408   7.492   1.139  1.00 95.80           N  
ATOM   1642  H   ARG A 117     -13.604   8.478   1.235  1.00 95.80           H  
ATOM   1643  CA  ARG A 117     -12.326   6.936   1.947  1.00 95.80           C  
ATOM   1644  HA  ARG A 117     -12.430   5.851   1.939  1.00 95.80           H  
ATOM   1645  C   ARG A 117     -12.450   7.402   3.391  1.00 95.80           C  
ATOM   1646  CB  ARG A 117     -10.958   7.293   1.344  1.00 95.80           C  
ATOM   1647  HB2 ARG A 117     -10.890   8.373   1.218  1.00 95.80           H  
ATOM   1648  HB3 ARG A 117     -10.176   6.977   2.034  1.00 95.80           H  
ATOM   1649  O   ARG A 117     -12.672   8.581   3.646  1.00 95.80           O  
ATOM   1650  CG  ARG A 117     -10.727   6.597  -0.007  1.00 95.80           C  
ATOM   1651  HG2 ARG A 117     -11.526   6.863  -0.699  1.00 95.80           H  
ATOM   1652  HG3 ARG A 117     -10.743   5.517   0.142  1.00 95.80           H  
ATOM   1653  CD  ARG A 117      -9.379   7.001  -0.623  1.00 95.80           C  
ATOM   1654  HD2 ARG A 117      -8.584   6.759   0.083  1.00 95.80           H  
ATOM   1655  HD3 ARG A 117      -9.364   8.078  -0.789  1.00 95.80           H  
ATOM   1656  NE  ARG A 117      -9.115   6.289  -1.890  1.00 95.80           N  
ATOM   1657  HE  ARG A 117      -8.445   5.533  -1.885  1.00 95.80           H  
ATOM   1658  NH1 ARG A 117     -10.508   7.504  -3.255  1.00 95.80           N  
ATOM   1659 HH11 ARG A 117     -11.173   7.460  -4.014  1.00 95.80           H  
ATOM   1660 HH12 ARG A 117     -10.771   8.109  -2.490  1.00 95.80           H  
ATOM   1661  NH2 ARG A 117      -9.448   5.722  -4.062  1.00 95.80           N  
ATOM   1662 HH21 ARG A 117     -10.043   5.791  -4.874  1.00 95.80           H  
ATOM   1663 HH22 ARG A 117      -8.852   4.915  -3.941  1.00 95.80           H  
ATOM   1664  CZ  ARG A 117      -9.699   6.504  -3.054  1.00 95.80           C  
ATOM   1665  N   VAL A 118     -12.273   6.486   4.337  1.00 95.69           N  
ATOM   1666  H   VAL A 118     -12.103   5.534   4.045  1.00 95.69           H  
ATOM   1667  CA  VAL A 118     -12.288   6.789   5.775  1.00 95.69           C  
ATOM   1668  HA  VAL A 118     -12.099   7.855   5.901  1.00 95.69           H  
ATOM   1669  C   VAL A 118     -11.167   6.048   6.483  1.00 95.69           C  
ATOM   1670  CB  VAL A 118     -13.667   6.505   6.401  1.00 95.69           C  
ATOM   1671  HB  VAL A 118     -14.404   7.103   5.865  1.00 95.69           H  
ATOM   1672  O   VAL A 118     -10.907   4.880   6.208  1.00 95.69           O  
ATOM   1673  CG1 VAL A 118     -14.095   5.039   6.288  1.00 95.69           C  
ATOM   1674 HG11 VAL A 118     -14.088   4.726   5.244  1.00 95.69           H  
ATOM   1675 HG12 VAL A 118     -15.106   4.923   6.680  1.00 95.69           H  
ATOM   1676 HG13 VAL A 118     -13.419   4.400   6.856  1.00 95.69           H  
ATOM   1677  CG2 VAL A 118     -13.721   6.924   7.875  1.00 95.69           C  
ATOM   1678 HG21 VAL A 118     -14.741   6.819   8.246  1.00 95.69           H  
ATOM   1679 HG22 VAL A 118     -13.065   6.302   8.484  1.00 95.69           H  
ATOM   1680 HG23 VAL A 118     -13.427   7.969   7.973  1.00 95.69           H  
ATOM   1681  N   VAL A 119     -10.490   6.725   7.403  1.00 95.29           N  
ATOM   1682  H   VAL A 119     -10.762   7.676   7.608  1.00 95.29           H  
ATOM   1683  CA  VAL A 119      -9.426   6.124   8.204  1.00 95.29           C  
ATOM   1684  HA  VAL A 119      -9.008   5.275   7.662  1.00 95.29           H  
ATOM   1685  C   VAL A 119     -10.014   5.618   9.513  1.00 95.29           C  
ATOM   1686  CB  VAL A 119      -8.286   7.118   8.431  1.00 95.29           C  
ATOM   1687  HB  VAL A 119      -8.663   7.983   8.976  1.00 95.29           H  
ATOM   1688  O   VAL A 119     -10.578   6.390  10.285  1.00 95.29           O  
ATOM   1689  CG1 VAL A 119      -7.149   6.486   9.231  1.00 95.29           C  
ATOM   1690 HG11 VAL A 119      -6.801   5.578   8.739  1.00 95.29           H  
ATOM   1691 HG12 VAL A 119      -6.342   7.219   9.255  1.00 95.29           H  
ATOM   1692 HG13 VAL A 119      -7.479   6.260  10.245  1.00 95.29           H  
ATOM   1693  CG2 VAL A 119      -7.688   7.601   7.105  1.00 95.29           C  
ATOM   1694 HG21 VAL A 119      -7.207   6.777   6.577  1.00 95.29           H  
ATOM   1695 HG22 VAL A 119      -8.456   8.038   6.467  1.00 95.29           H  
ATOM   1696 HG23 VAL A 119      -6.961   8.386   7.313  1.00 95.29           H  
ATOM   1697  N   VAL A 120      -9.866   4.323   9.776  1.00 94.37           N  
ATOM   1698  H   VAL A 120      -9.348   3.762   9.115  1.00 94.37           H  
ATOM   1699  CA  VAL A 120     -10.396   3.663  10.975  1.00 94.37           C  
ATOM   1700  HA  VAL A 120     -10.756   4.425  11.666  1.00 94.37           H  
ATOM   1701  C   VAL A 120      -9.297   2.895  11.695  1.00 94.37           C  
ATOM   1702  CB  VAL A 120     -11.598   2.749  10.656  1.00 94.37           C  
ATOM   1703  HB  VAL A 120     -11.997   2.379  11.600  1.00 94.37           H  
ATOM   1704  O   VAL A 120      -8.235   2.611  11.139  1.00 94.37           O  
ATOM   1705  CG1 VAL A 120     -12.723   3.513   9.950  1.00 94.37           C  
ATOM   1706 HG11 VAL A 120     -12.992   4.398  10.526  1.00 94.37           H  
ATOM   1707 HG12 VAL A 120     -13.600   2.873   9.859  1.00 94.37           H  
ATOM   1708 HG13 VAL A 120     -12.406   3.816   8.952  1.00 94.37           H  
ATOM   1709  CG2 VAL A 120     -11.196   1.536   9.813  1.00 94.37           C  
ATOM   1710 HG21 VAL A 120     -12.070   0.911   9.630  1.00 94.37           H  
ATOM   1711 HG22 VAL A 120     -10.457   0.928  10.335  1.00 94.37           H  
ATOM   1712 HG23 VAL A 120     -10.779   1.866   8.861  1.00 94.37           H  
ATOM   1713  N   ARG A 121      -9.552   2.530  12.951  1.00 92.58           N  
ATOM   1714  H   ARG A 121     -10.459   2.757  13.332  1.00 92.58           H  
ATOM   1715  CA  ARG A 121      -8.721   1.578  13.689  1.00 92.58           C  
ATOM   1716  HA  ARG A 121      -7.828   1.350  13.107  1.00 92.58           H  
ATOM   1717  C   ARG A 121      -9.494   0.276  13.842  1.00 92.58           C  
ATOM   1718  CB  ARG A 121      -8.271   2.202  15.015  1.00 92.58           C  
ATOM   1719  HB2 ARG A 121      -7.756   3.139  14.800  1.00 92.58           H  
ATOM   1720  HB3 ARG A 121      -9.141   2.416  15.637  1.00 92.58           H  
ATOM   1721  O   ARG A 121     -10.537   0.268  14.491  1.00 92.58           O  
ATOM   1722  CG  ARG A 121      -7.317   1.267  15.766  1.00 92.58           C  
ATOM   1723  HG2 ARG A 121      -7.875   0.390  16.092  1.00 92.58           H  
ATOM   1724  HG3 ARG A 121      -6.522   0.938  15.096  1.00 92.58           H  
ATOM   1725  CD  ARG A 121      -6.704   1.937  17.002  1.00 92.58           C  
ATOM   1726  HD2 ARG A 121      -6.426   1.145  17.697  1.00 92.58           H  
ATOM   1727  HD3 ARG A 121      -7.454   2.563  17.486  1.00 92.58           H  
ATOM   1728  NE  ARG A 121      -5.521   2.760  16.675  1.00 92.58           N  
ATOM   1729  HE  ARG A 121      -5.665   3.511  16.015  1.00 92.58           H  
ATOM   1730  NH1 ARG A 121      -4.005   1.783  18.118  1.00 92.58           N  
ATOM   1731 HH11 ARG A 121      -4.662   1.043  18.320  1.00 92.58           H  
ATOM   1732 HH12 ARG A 121      -3.063   1.719  18.479  1.00 92.58           H  
ATOM   1733  NH2 ARG A 121      -3.363   3.480  16.839  1.00 92.58           N  
ATOM   1734 HH21 ARG A 121      -3.566   4.227  16.190  1.00 92.58           H  
ATOM   1735 HH22 ARG A 121      -2.439   3.404  17.239  1.00 92.58           H  
ATOM   1736  CZ  ARG A 121      -4.311   2.666  17.208  1.00 92.58           C  
ATOM   1737  N   LEU A 122      -8.962  -0.795  13.262  1.00 93.13           N  
ATOM   1738  H   LEU A 122      -8.084  -0.696  12.773  1.00 93.13           H  
ATOM   1739  CA  LEU A 122      -9.561  -2.123  13.338  1.00 93.13           C  
ATOM   1740  HA  LEU A 122     -10.615  -2.035  13.072  1.00 93.13           H  
ATOM   1741  C   LEU A 122      -9.502  -2.673  14.769  1.00 93.13           C  
ATOM   1742  CB  LEU A 122      -8.872  -3.075  12.338  1.00 93.13           C  
ATOM   1743  HB2 LEU A 122      -7.827  -3.178  12.629  1.00 93.13           H  
ATOM   1744  HB3 LEU A 122      -9.343  -4.056  12.416  1.00 93.13           H  
ATOM   1745  O   LEU A 122      -8.740  -2.186  15.613  1.00 93.13           O  
ATOM   1746  CG  LEU A 122      -8.925  -2.640  10.861  1.00 93.13           C  
ATOM   1747  HG  LEU A 122      -8.396  -1.693  10.755  1.00 93.13           H  
ATOM   1748  CD1 LEU A 122      -8.212  -3.679   9.994  1.00 93.13           C  
ATOM   1749 HD11 LEU A 122      -7.175  -3.781  10.314  1.00 93.13           H  
ATOM   1750 HD12 LEU A 122      -8.718  -4.640  10.078  1.00 93.13           H  
ATOM   1751 HD13 LEU A 122      -8.228  -3.364   8.950  1.00 93.13           H  
ATOM   1752  CD2 LEU A 122     -10.352  -2.468  10.341  1.00 93.13           C  
ATOM   1753 HD21 LEU A 122     -10.923  -3.380  10.512  1.00 93.13           H  
ATOM   1754 HD22 LEU A 122     -10.343  -2.247   9.273  1.00 93.13           H  
ATOM   1755 HD23 LEU A 122     -10.844  -1.642  10.855  1.00 93.13           H  
ATOM   1756  N   GLU A 123     -10.265  -3.729  15.032  1.00 88.88           N  
ATOM   1757  H   GLU A 123     -10.942  -4.006  14.335  1.00 88.88           H  
ATOM   1758  CA  GLU A 123     -10.224  -4.489  16.288  1.00 88.88           C  
ATOM   1759  HA  GLU A 123     -10.599  -3.869  17.101  1.00 88.88           H  
ATOM   1760  C   GLU A 123      -8.798  -4.943  16.652  1.00 88.88           C  
ATOM   1761  CB  GLU A 123     -11.152  -5.695  16.132  1.00 88.88           C  
ATOM   1762  HB2 GLU A 123     -12.123  -5.350  15.776  1.00 88.88           H  
ATOM   1763  HB3 GLU A 123     -10.725  -6.368  15.389  1.00 88.88           H  
ATOM   1764  O   GLU A 123      -8.386  -4.859  17.809  1.00 88.88           O  
ATOM   1765  CG  GLU A 123     -11.349  -6.437  17.459  1.00 88.88           C  
ATOM   1766  HG2 GLU A 123     -10.377  -6.742  17.847  1.00 88.88           H  
ATOM   1767  HG3 GLU A 123     -11.802  -5.753  18.176  1.00 88.88           H  
ATOM   1768  CD  GLU A 123     -12.222  -7.688  17.307  1.00 88.88           C  
ATOM   1769  OE1 GLU A 123     -12.482  -8.301  18.365  1.00 88.88           O  
ATOM   1770  OE2 GLU A 123     -12.551  -8.042  16.149  1.00 88.88           O  
ATOM   1771  N   SER A 124      -7.990  -5.293  15.643  1.00 87.38           N  
ATOM   1772  H   SER A 124      -8.391  -5.293  14.716  1.00 87.38           H  
ATOM   1773  CA  SER A 124      -6.567  -5.633  15.789  1.00 87.38           C  
ATOM   1774  HA  SER A 124      -6.486  -6.455  16.500  1.00 87.38           H  
ATOM   1775  C   SER A 124      -5.687  -4.488  16.315  1.00 87.38           C  
ATOM   1776  CB  SER A 124      -6.022  -6.098  14.434  1.00 87.38           C  
ATOM   1777  HB2 SER A 124      -6.652  -6.903  14.054  1.00 87.38           H  
ATOM   1778  HB3 SER A 124      -5.007  -6.474  14.559  1.00 87.38           H  
ATOM   1779  O   SER A 124      -4.519  -4.703  16.632  1.00 87.38           O  
ATOM   1780  OG  SER A 124      -6.013  -5.028  13.504  1.00 87.38           O  
ATOM   1781  HG  SER A 124      -6.029  -5.391  12.616  1.00 87.38           H  
ATOM   1782  N   GLY A 125      -6.212  -3.263  16.376  1.00 88.54           N  
ATOM   1783  H   GLY A 125      -7.187  -3.167  16.128  1.00 88.54           H  
ATOM   1784  CA  GLY A 125      -5.478  -2.049  16.720  1.00 88.54           C  
ATOM   1785  HA2 GLY A 125      -4.726  -2.288  17.472  1.00 88.54           H  
ATOM   1786  HA3 GLY A 125      -6.182  -1.331  17.142  1.00 88.54           H  
ATOM   1787  C   GLY A 125      -4.772  -1.386  15.536  1.00 88.54           C  
ATOM   1788  O   GLY A 125      -4.262  -0.276  15.702  1.00 88.54           O  
ATOM   1789  N   LEU A 126      -4.770  -2.011  14.353  1.00 91.36           N  
ATOM   1790  H   LEU A 126      -5.230  -2.908  14.283  1.00 91.36           H  
ATOM   1791  CA  LEU A 126      -4.169  -1.454  13.143  1.00 91.36           C  
ATOM   1792  HA  LEU A 126      -3.184  -1.072  13.411  1.00 91.36           H  
ATOM   1793  C   LEU A 126      -5.010  -0.291  12.597  1.00 91.36           C  
ATOM   1794  CB  LEU A 126      -3.990  -2.577  12.108  1.00 91.36           C  
ATOM   1795  HB2 LEU A 126      -4.976  -2.954  11.840  1.00 91.36           H  
ATOM   1796  HB3 LEU A 126      -3.429  -3.393  12.565  1.00 91.36           H  
ATOM   1797  O   LEU A 126      -6.225  -0.413  12.435  1.00 91.36           O  
ATOM   1798  CG  LEU A 126      -3.266  -2.142  10.820  1.00 91.36           C  
ATOM   1799  HG  LEU A 126      -3.810  -1.319  10.358  1.00 91.36           H  
ATOM   1800  CD1 LEU A 126      -1.826  -1.694  11.067  1.00 91.36           C  
ATOM   1801 HD11 LEU A 126      -1.258  -2.489  11.552  1.00 91.36           H  
ATOM   1802 HD12 LEU A 126      -1.798  -0.794  11.682  1.00 91.36           H  
ATOM   1803 HD13 LEU A 126      -1.352  -1.458  10.115  1.00 91.36           H  
ATOM   1804  CD2 LEU A 126      -3.244  -3.312   9.846  1.00 91.36           C  
ATOM   1805 HD21 LEU A 126      -4.268  -3.634   9.655  1.00 91.36           H  
ATOM   1806 HD22 LEU A 126      -2.669  -4.142  10.255  1.00 91.36           H  
ATOM   1807 HD23 LEU A 126      -2.794  -2.992   8.907  1.00 91.36           H  
ATOM   1808  N   LYS A 127      -4.356   0.837  12.303  1.00 93.20           N  
ATOM   1809  H   LYS A 127      -3.351   0.833  12.402  1.00 93.20           H  
ATOM   1810  CA  LYS A 127      -4.967   1.994  11.634  1.00 93.20           C  
ATOM   1811  HA  LYS A 127      -6.015   2.064  11.926  1.00 93.20           H  
ATOM   1812  C   LYS A 127      -4.913   1.770  10.121  1.00 93.20           C  
ATOM   1813  CB  LYS A 127      -4.244   3.283  12.075  1.00 93.20           C  
ATOM   1814  HB2 LYS A 127      -4.193   3.298  13.164  1.00 93.20           H  
ATOM   1815  HB3 LYS A 127      -3.224   3.261  11.691  1.00 93.20           H  
ATOM   1816  O   LYS A 127      -3.817   1.615   9.586  1.00 93.20           O  
ATOM   1817  CG  LYS A 127      -4.932   4.581  11.609  1.00 93.20           C  
ATOM   1818  HG2 LYS A 127      -5.918   4.649  12.068  1.00 93.20           H  
ATOM   1819  HG3 LYS A 127      -5.063   4.551  10.527  1.00 93.20           H  
ATOM   1820  CD  LYS A 127      -4.104   5.832  11.987  1.00 93.20           C  
ATOM   1821  HD2 LYS A 127      -4.042   5.915  13.072  1.00 93.20           H  
ATOM   1822  HD3 LYS A 127      -3.097   5.719  11.584  1.00 93.20           H  
ATOM   1823  CE  LYS A 127      -4.728   7.113  11.406  1.00 93.20           C  
ATOM   1824  HE2 LYS A 127      -4.860   6.933  10.338  1.00 93.20           H  
ATOM   1825  HE3 LYS A 127      -5.717   7.261  11.840  1.00 93.20           H  
ATOM   1826  NZ  LYS A 127      -3.900   8.346  11.572  1.00 93.20           N  
ATOM   1827  HZ1 LYS A 127      -4.327   9.138  11.113  1.00 93.20           H  
ATOM   1828  HZ2 LYS A 127      -3.768   8.603  12.540  1.00 93.20           H  
ATOM   1829  HZ3 LYS A 127      -2.989   8.257  11.146  1.00 93.20           H  
ATOM   1830  N   VAL A 128      -6.062   1.770   9.451  1.00 97.00           N  
ATOM   1831  H   VAL A 128      -6.912   1.970   9.958  1.00 97.00           H  
ATOM   1832  CA  VAL A 128      -6.197   1.514   8.007  1.00 97.00           C  
ATOM   1833  HA  VAL A 128      -5.214   1.545   7.538  1.00 97.00           H  
ATOM   1834  C   VAL A 128      -7.051   2.582   7.335  1.00 97.00           C  
ATOM   1835  CB  VAL A 128      -6.765   0.115   7.703  1.00 97.00           C  
ATOM   1836  HB  VAL A 128      -6.794   0.006   6.619  1.00 97.00           H  
ATOM   1837  O   VAL A 128      -7.946   3.146   7.963  1.00 97.00           O  
ATOM   1838  CG1 VAL A 128      -5.862  -0.993   8.259  1.00 97.00           C  
ATOM   1839 HG11 VAL A 128      -5.908  -1.002   9.348  1.00 97.00           H  
ATOM   1840 HG12 VAL A 128      -4.835  -0.830   7.933  1.00 97.00           H  
ATOM   1841 HG13 VAL A 128      -6.198  -1.959   7.882  1.00 97.00           H  
ATOM   1842  CG2 VAL A 128      -8.188  -0.092   8.228  1.00 97.00           C  
ATOM   1843 HG21 VAL A 128      -8.521  -1.105   8.001  1.00 97.00           H  
ATOM   1844 HG22 VAL A 128      -8.227   0.076   9.304  1.00 97.00           H  
ATOM   1845 HG23 VAL A 128      -8.872   0.601   7.737  1.00 97.00           H  
ATOM   1846  N   MET A 129      -6.805   2.832   6.051  1.00 97.83           N  
ATOM   1847  H   MET A 129      -6.045   2.346   5.597  1.00 97.83           H  
ATOM   1848  CA  MET A 129      -7.722   3.580   5.194  1.00 97.83           C  
ATOM   1849  HA  MET A 129      -8.331   4.250   5.801  1.00 97.83           H  
ATOM   1850  C   MET A 129      -8.658   2.601   4.482  1.00 97.83           C  
ATOM   1851  CB  MET A 129      -6.916   4.449   4.223  1.00 97.83           C  
ATOM   1852  HB2 MET A 129      -6.209   3.826   3.674  1.00 97.83           H  
ATOM   1853  HB3 MET A 129      -6.355   5.178   4.808  1.00 97.83           H  
ATOM   1854  O   MET A 129      -8.199   1.720   3.757  1.00 97.83           O  
ATOM   1855  CG  MET A 129      -7.797   5.205   3.225  1.00 97.83           C  
ATOM   1856  HG2 MET A 129      -8.321   4.480   2.603  1.00 97.83           H  
ATOM   1857  HG3 MET A 129      -8.540   5.788   3.768  1.00 97.83           H  
ATOM   1858  SD  MET A 129      -6.869   6.307   2.124  1.00 97.83           S  
ATOM   1859  CE  MET A 129      -6.519   7.696   3.236  1.00 97.83           C  
ATOM   1860  HE1 MET A 129      -5.837   7.383   4.026  1.00 97.83           H  
ATOM   1861  HE2 MET A 129      -6.064   8.513   2.675  1.00 97.83           H  
ATOM   1862  HE3 MET A 129      -7.445   8.053   3.687  1.00 97.83           H  
ATOM   1863  N   CYS A 130      -9.961   2.767   4.683  1.00 98.01           N  
ATOM   1864  H   CYS A 130     -10.267   3.504   5.302  1.00 98.01           H  
ATOM   1865  CA  CYS A 130     -10.998   1.998   4.014  1.00 98.01           C  
ATOM   1866  HA  CYS A 130     -10.564   1.053   3.688  1.00 98.01           H  
ATOM   1867  C   CYS A 130     -11.533   2.754   2.800  1.00 98.01           C  
ATOM   1868  CB  CYS A 130     -12.139   1.684   4.987  1.00 98.01           C  
ATOM   1869  HB2 CYS A 130     -12.565   2.624   5.340  1.00 98.01           H  
ATOM   1870  HB3 CYS A 130     -12.918   1.153   4.440  1.00 98.01           H  
ATOM   1871  O   CYS A 130     -11.964   3.895   2.950  1.00 98.01           O  
ATOM   1872  SG  CYS A 130     -11.689   0.684   6.424  1.00 98.01           S  
ATOM   1873  N   ASP A 131     -11.571   2.111   1.635  1.00 98.12           N  
ATOM   1874  H   ASP A 131     -11.224   1.163   1.617  1.00 98.12           H  
ATOM   1875  CA  ASP A 131     -12.394   2.543   0.500  1.00 98.12           C  
ATOM   1876  HA  ASP A 131     -12.551   3.620   0.560  1.00 98.12           H  
ATOM   1877  C   ASP A 131     -13.773   1.875   0.615  1.00 98.12           C  
ATOM   1878  CB  ASP A 131     -11.646   2.299  -0.822  1.00 98.12           C  
ATOM   1879  HB2 ASP A 131     -11.178   1.315  -0.807  1.00 98.12           H  
ATOM   1880  HB3 ASP A 131     -10.830   3.020  -0.873  1.00 98.12           H  
ATOM   1881  O   ASP A 131     -13.907   0.644   0.606  1.00 98.12           O  
ATOM   1882  CG  ASP A 131     -12.474   2.429  -2.110  1.00 98.12           C  
ATOM   1883  OD1 ASP A 131     -13.718   2.578  -2.080  1.00 98.12           O  
ATOM   1884  OD2 ASP A 131     -11.840   2.329  -3.185  1.00 98.12           O  
ATOM   1885  N   THR A 132     -14.799   2.712   0.781  1.00 97.28           N  
ATOM   1886  H   THR A 132     -14.615   3.702   0.701  1.00 97.28           H  
ATOM   1887  CA  THR A 132     -16.171   2.284   1.094  1.00 97.28           C  
ATOM   1888  HA  THR A 132     -16.135   1.253   1.446  1.00 97.28           H  
ATOM   1889  C   THR A 132     -17.098   2.281  -0.121  1.00 97.28           C  
ATOM   1890  CB  THR A 132     -16.793   3.102   2.238  1.00 97.28           C  
ATOM   1891  HB  THR A 132     -17.681   2.567   2.574  1.00 97.28           H  
ATOM   1892  O   THR A 132     -18.284   1.979   0.022  1.00 97.28           O  
ATOM   1893  CG2 THR A 132     -15.870   3.264   3.446  1.00 97.28           C  
ATOM   1894 HG21 THR A 132     -15.505   2.286   3.758  1.00 97.28           H  
ATOM   1895 HG22 THR A 132     -15.023   3.903   3.194  1.00 97.28           H  
ATOM   1896 HG23 THR A 132     -16.428   3.702   4.274  1.00 97.28           H  
ATOM   1897  OG1 THR A 132     -17.211   4.368   1.782  1.00 97.28           O  
ATOM   1898  HG1 THR A 132     -16.564   5.047   1.986  1.00 97.28           H  
ATOM   1899  N   LYS A 133     -16.594   2.614  -1.320  1.00 97.08           N  
ATOM   1900  H   LYS A 133     -15.601   2.784  -1.388  1.00 97.08           H  
ATOM   1901  CA  LYS A 133     -17.434   2.840  -2.511  1.00 97.08           C  
ATOM   1902  HA  LYS A 133     -18.461   2.549  -2.292  1.00 97.08           H  
ATOM   1903  C   LYS A 133     -17.051   1.976  -3.701  1.00 97.08           C  
ATOM   1904  CB  LYS A 133     -17.418   4.332  -2.896  1.00 97.08           C  
ATOM   1905  HB2 LYS A 133     -18.056   4.482  -3.767  1.00 97.08           H  
ATOM   1906  HB3 LYS A 133     -16.402   4.608  -3.177  1.00 97.08           H  
ATOM   1907  O   LYS A 133     -17.950   1.454  -4.362  1.00 97.08           O  
ATOM   1908  CG  LYS A 133     -17.881   5.278  -1.778  1.00 97.08           C  
ATOM   1909  HG2 LYS A 133     -17.225   5.136  -0.919  1.00 97.08           H  
ATOM   1910  HG3 LYS A 133     -17.778   6.305  -2.126  1.00 97.08           H  
ATOM   1911  CD  LYS A 133     -19.325   5.056  -1.324  1.00 97.08           C  
ATOM   1912  HD2 LYS A 133     -19.472   4.003  -1.083  1.00 97.08           H  
ATOM   1913  HD3 LYS A 133     -20.016   5.343  -2.117  1.00 97.08           H  
ATOM   1914  CE  LYS A 133     -19.579   5.884  -0.064  1.00 97.08           C  
ATOM   1915  HE2 LYS A 133     -18.698   5.811   0.574  1.00 97.08           H  
ATOM   1916  HE3 LYS A 133     -19.709   6.937  -0.316  1.00 97.08           H  
ATOM   1917  NZ  LYS A 133     -20.739   5.351   0.675  1.00 97.08           N  
ATOM   1918  HZ1 LYS A 133     -20.609   4.360   0.821  1.00 97.08           H  
ATOM   1919  HZ2 LYS A 133     -20.742   5.746   1.605  1.00 97.08           H  
ATOM   1920  HZ3 LYS A 133     -21.613   5.538   0.205  1.00 97.08           H  
ATOM   1921  N   THR A 134     -15.760   1.792  -3.972  1.00 96.70           N  
ATOM   1922  H   THR A 134     -15.063   2.213  -3.374  1.00 96.70           H  
ATOM   1923  CA  THR A 134     -15.308   1.049  -5.159  1.00 96.70           C  
ATOM   1924  HA  THR A 134     -15.712   1.538  -6.046  1.00 96.70           H  
ATOM   1925  C   THR A 134     -15.817  -0.388  -5.115  1.00 96.70           C  
ATOM   1926  CB  THR A 134     -13.782   1.052  -5.282  1.00 96.70           C  
ATOM   1927  HB  THR A 134     -13.338   0.552  -4.422  1.00 96.70           H  
ATOM   1928  O   THR A 134     -15.571  -1.103  -4.146  1.00 96.70           O  
ATOM   1929  CG2 THR A 134     -13.306   0.365  -6.563  1.00 96.70           C  
ATOM   1930 HG21 THR A 134     -13.506  -0.706  -6.515  1.00 96.70           H  
ATOM   1931 HG22 THR A 134     -12.232   0.511  -6.681  1.00 96.70           H  
ATOM   1932 HG23 THR A 134     -13.815   0.791  -7.428  1.00 96.70           H  
ATOM   1933  OG1 THR A 134     -13.312   2.374  -5.349  1.00 96.70           O  
ATOM   1934  HG1 THR A 134     -12.929   2.564  -4.489  1.00 96.70           H  
ATOM   1935  N   ASP A 135     -16.535  -0.825  -6.152  1.00 93.86           N  
ATOM   1936  H   ASP A 135     -16.634  -0.223  -6.957  1.00 93.86           H  
ATOM   1937  CA  ASP A 135     -17.106  -2.177  -6.270  1.00 93.86           C  
ATOM   1938  HA  ASP A 135     -17.861  -2.136  -7.055  1.00 93.86           H  
ATOM   1939  C   ASP A 135     -17.847  -2.662  -5.006  1.00 93.86           C  
ATOM   1940  CB  ASP A 135     -16.036  -3.174  -6.741  1.00 93.86           C  
ATOM   1941  HB2 ASP A 135     -15.234  -3.213  -6.003  1.00 93.86           H  
ATOM   1942  HB3 ASP A 135     -16.482  -4.167  -6.802  1.00 93.86           H  
ATOM   1943  O   ASP A 135     -17.696  -3.810  -4.578  1.00 93.86           O  
ATOM   1944  CG  ASP A 135     -15.445  -2.863  -8.113  1.00 93.86           C  
ATOM   1945  OD1 ASP A 135     -16.034  -2.072  -8.883  1.00 93.86           O  
ATOM   1946  OD2 ASP A 135     -14.375  -3.447  -8.391  1.00 93.86           O  
ATOM   1947  N   GLY A 136     -18.620  -1.772  -4.374  1.00 94.21           N  
ATOM   1948  H   GLY A 136     -18.626  -0.823  -4.718  1.00 94.21           H  
ATOM   1949  CA  GLY A 136     -19.369  -2.068  -3.146  1.00 94.21           C  
ATOM   1950  HA2 GLY A 136     -19.712  -3.103  -3.167  1.00 94.21           H  
ATOM   1951  HA3 GLY A 136     -20.245  -1.420  -3.109  1.00 94.21           H  
ATOM   1952  C   GLY A 136     -18.588  -1.859  -1.844  1.00 94.21           C  
ATOM   1953  O   GLY A 136     -19.111  -2.165  -0.777  1.00 94.21           O  
ATOM   1954  N   GLY A 137     -17.366  -1.326  -1.913  1.00 96.33           N  
ATOM   1955  H   GLY A 137     -16.958  -1.177  -2.825  1.00 96.33           H  
ATOM   1956  CA  GLY A 137     -16.549  -1.005  -0.747  1.00 96.33           C  
ATOM   1957  HA2 GLY A 137     -15.744  -0.333  -1.044  1.00 96.33           H  
ATOM   1958  HA3 GLY A 137     -17.173  -0.491  -0.016  1.00 96.33           H  
ATOM   1959  C   GLY A 137     -15.935  -2.229  -0.069  1.00 96.33           C  
ATOM   1960  O   GLY A 137     -15.812  -3.309  -0.657  1.00 96.33           O  
ATOM   1961  N   GLY A 138     -15.527  -2.049   1.188  1.00 96.74           N  
ATOM   1962  H   GLY A 138     -15.642  -1.136   1.603  1.00 96.74           H  
ATOM   1963  CA  GLY A 138     -14.907  -3.100   1.995  1.00 96.74           C  
ATOM   1964  HA2 GLY A 138     -15.376  -4.057   1.768  1.00 96.74           H  
ATOM   1965  HA3 GLY A 138     -15.092  -2.872   3.045  1.00 96.74           H  
ATOM   1966  C   GLY A 138     -13.399  -3.247   1.802  1.00 96.74           C  
ATOM   1967  O   GLY A 138     -12.814  -4.216   2.284  1.00 96.74           O  
ATOM   1968  N   TRP A 139     -12.767  -2.315   1.093  1.00 98.36           N  
ATOM   1969  H   TRP A 139     -13.285  -1.506   0.781  1.00 98.36           H  
ATOM   1970  CA  TRP A 139     -11.359  -2.398   0.723  1.00 98.36           C  
ATOM   1971  HA  TRP A 139     -11.064  -3.443   0.625  1.00 98.36           H  
ATOM   1972  C   TRP A 139     -10.464  -1.732   1.761  1.00 98.36           C  
ATOM   1973  CB  TRP A 139     -11.167  -1.717  -0.626  1.00 98.36           C  
ATOM   1974  HB2 TRP A 139     -11.519  -0.689  -0.532  1.00 98.36           H  
ATOM   1975  HB3 TRP A 139     -10.100  -1.699  -0.850  1.00 98.36           H  
ATOM   1976  O   TRP A 139     -10.700  -0.588   2.133  1.00 98.36           O  
ATOM   1977  CG  TRP A 139     -11.875  -2.338  -1.778  1.00 98.36           C  
ATOM   1978  CD1 TRP A 139     -13.046  -1.919  -2.300  1.00 98.36           C  
ATOM   1979  HD1 TRP A 139     -13.612  -1.067  -1.952  1.00 98.36           H  
ATOM   1980  CD2 TRP A 139     -11.467  -3.485  -2.576  1.00 98.36           C  
ATOM   1981  CE2 TRP A 139     -12.480  -3.746  -3.544  1.00 98.36           C  
ATOM   1982  CE3 TRP A 139     -10.335  -4.325  -2.577  1.00 98.36           C  
ATOM   1983  HE3 TRP A 139      -9.541  -4.131  -1.871  1.00 98.36           H  
ATOM   1984  NE1 TRP A 139     -13.412  -2.752  -3.335  1.00 98.36           N  
ATOM   1985  HE1 TRP A 139     -14.261  -2.602  -3.862  1.00 98.36           H  
ATOM   1986  CH2 TRP A 139     -11.263  -5.655  -4.399  1.00 98.36           C  
ATOM   1987  HH2 TRP A 139     -11.185  -6.489  -5.080  1.00 98.36           H  
ATOM   1988  CZ2 TRP A 139     -12.388  -4.813  -4.447  1.00 98.36           C  
ATOM   1989  HZ2 TRP A 139     -13.171  -4.988  -5.170  1.00 98.36           H  
ATOM   1990  CZ3 TRP A 139     -10.234  -5.404  -3.473  1.00 98.36           C  
ATOM   1991  HZ3 TRP A 139      -9.364  -6.044  -3.454  1.00 98.36           H  
ATOM   1992  N   ILE A 140      -9.392  -2.408   2.159  1.00 98.22           N  
ATOM   1993  H   ILE A 140      -9.268  -3.343   1.797  1.00 98.22           H  
ATOM   1994  CA  ILE A 140      -8.253  -1.818   2.862  1.00 98.22           C  
ATOM   1995  HA  ILE A 140      -8.589  -0.988   3.484  1.00 98.22           H  
ATOM   1996  C   ILE A 140      -7.290  -1.285   1.803  1.00 98.22           C  
ATOM   1997  CB  ILE A 140      -7.570  -2.872   3.767  1.00 98.22           C  
ATOM   1998  HB  ILE A 140      -7.283  -3.724   3.151  1.00 98.22           H  
ATOM   1999  O   ILE A 140      -6.724  -2.069   1.040  1.00 98.22           O  
ATOM   2000  CG1 ILE A 140      -8.530  -3.369   4.871  1.00 98.22           C  
ATOM   2001 HG12 ILE A 140      -8.664  -2.573   5.604  1.00 98.22           H  
ATOM   2002 HG13 ILE A 140      -9.499  -3.613   4.436  1.00 98.22           H  
ATOM   2003  CG2 ILE A 140      -6.297  -2.280   4.402  1.00 98.22           C  
ATOM   2004 HG21 ILE A 140      -6.546  -1.373   4.954  1.00 98.22           H  
ATOM   2005 HG22 ILE A 140      -5.569  -2.025   3.632  1.00 98.22           H  
ATOM   2006 HG23 ILE A 140      -5.825  -2.998   5.072  1.00 98.22           H  
ATOM   2007  CD1 ILE A 140      -8.047  -4.614   5.621  1.00 98.22           C  
ATOM   2008 HD11 ILE A 140      -7.164  -4.386   6.217  1.00 98.22           H  
ATOM   2009 HD12 ILE A 140      -7.816  -5.409   4.911  1.00 98.22           H  
ATOM   2010 HD13 ILE A 140      -8.835  -4.958   6.291  1.00 98.22           H  
ATOM   2011  N   VAL A 141      -7.080   0.028   1.754  1.00 98.54           N  
ATOM   2012  H   VAL A 141      -7.558   0.618   2.420  1.00 98.54           H  
ATOM   2013  CA  VAL A 141      -6.049   0.636   0.907  1.00 98.54           C  
ATOM   2014  HA  VAL A 141      -6.071   0.156  -0.072  1.00 98.54           H  
ATOM   2015  C   VAL A 141      -4.683   0.365   1.535  1.00 98.54           C  
ATOM   2016  CB  VAL A 141      -6.296   2.140   0.690  1.00 98.54           C  
ATOM   2017  HB  VAL A 141      -6.205   2.667   1.640  1.00 98.54           H  
ATOM   2018  O   VAL A 141      -4.458   0.693   2.699  1.00 98.54           O  
ATOM   2019  CG1 VAL A 141      -5.272   2.702  -0.303  1.00 98.54           C  
ATOM   2020 HG11 VAL A 141      -5.481   3.753  -0.503  1.00 98.54           H  
ATOM   2021 HG12 VAL A 141      -4.258   2.620   0.088  1.00 98.54           H  
ATOM   2022 HG13 VAL A 141      -5.329   2.141  -1.236  1.00 98.54           H  
ATOM   2023  CG2 VAL A 141      -7.696   2.416   0.124  1.00 98.54           C  
ATOM   2024 HG21 VAL A 141      -7.833   1.887  -0.820  1.00 98.54           H  
ATOM   2025 HG22 VAL A 141      -8.462   2.097   0.831  1.00 98.54           H  
ATOM   2026 HG23 VAL A 141      -7.819   3.485  -0.050  1.00 98.54           H  
ATOM   2027  N   ILE A 142      -3.780  -0.258   0.774  1.00 98.48           N  
ATOM   2028  H   ILE A 142      -4.027  -0.466  -0.182  1.00 98.48           H  
ATOM   2029  CA  ILE A 142      -2.474  -0.722   1.271  1.00 98.48           C  
ATOM   2030  HA  ILE A 142      -2.441  -0.570   2.350  1.00 98.48           H  
ATOM   2031  C   ILE A 142      -1.288   0.064   0.710  1.00 98.48           C  
ATOM   2032  CB  ILE A 142      -2.285  -2.231   1.030  1.00 98.48           C  
ATOM   2033  HB  ILE A 142      -1.298  -2.466   1.427  1.00 98.48           H  
ATOM   2034  O   ILE A 142      -0.215   0.073   1.307  1.00 98.48           O  
ATOM   2035  CG1 ILE A 142      -2.275  -2.643  -0.453  1.00 98.48           C  
ATOM   2036 HG12 ILE A 142      -3.271  -2.505  -0.875  1.00 98.48           H  
ATOM   2037 HG13 ILE A 142      -1.566  -2.010  -0.985  1.00 98.48           H  
ATOM   2038  CG2 ILE A 142      -3.347  -3.026   1.810  1.00 98.48           C  
ATOM   2039 HG21 ILE A 142      -3.112  -4.090   1.802  1.00 98.48           H  
ATOM   2040 HG22 ILE A 142      -4.328  -2.881   1.359  1.00 98.48           H  
ATOM   2041 HG23 ILE A 142      -3.378  -2.688   2.846  1.00 98.48           H  
ATOM   2042  CD1 ILE A 142      -1.858  -4.098  -0.695  1.00 98.48           C  
ATOM   2043 HD11 ILE A 142      -2.592  -4.785  -0.274  1.00 98.48           H  
ATOM   2044 HD12 ILE A 142      -1.803  -4.280  -1.769  1.00 98.48           H  
ATOM   2045 HD13 ILE A 142      -0.881  -4.285  -0.252  1.00 98.48           H  
ATOM   2046  N   HIS A 143      -1.479   0.717  -0.430  1.00 98.49           N  
ATOM   2047  H   HIS A 143      -2.385   0.652  -0.872  1.00 98.49           H  
ATOM   2048  CA  HIS A 143      -0.484   1.547  -1.096  1.00 98.49           C  
ATOM   2049  HA  HIS A 143       0.156   2.026  -0.355  1.00 98.49           H  
ATOM   2050  C   HIS A 143      -1.220   2.623  -1.889  1.00 98.49           C  
ATOM   2051  CB  HIS A 143       0.384   0.663  -2.009  1.00 98.49           C  
ATOM   2052  HB2 HIS A 143      -0.245  -0.098  -2.470  1.00 98.49           H  
ATOM   2053  HB3 HIS A 143       1.127   0.143  -1.404  1.00 98.49           H  
ATOM   2054  O   HIS A 143      -2.192   2.304  -2.580  1.00 98.49           O  
ATOM   2055  CG  HIS A 143       1.063   1.400  -3.133  1.00 98.49           C  
ATOM   2056  CD2 HIS A 143       2.381   1.752  -3.224  1.00 98.49           C  
ATOM   2057  HD2 HIS A 143       3.163   1.530  -2.513  1.00 98.49           H  
ATOM   2058  ND1 HIS A 143       0.456   1.823  -4.295  1.00 98.49           N  
ATOM   2059  HD1 HIS A 143      -0.522   1.729  -4.527  1.00 98.49           H  
ATOM   2060  CE1 HIS A 143       1.381   2.422  -5.055  1.00 98.49           C  
ATOM   2061  HE1 HIS A 143       1.199   2.873  -6.019  1.00 98.49           H  
ATOM   2062  NE2 HIS A 143       2.562   2.425  -4.431  1.00 98.49           N  
ATOM   2063  N   ARG A 144      -0.751   3.873  -1.838  1.00 98.48           N  
ATOM   2064  H   ARG A 144       0.037   4.065  -1.236  1.00 98.48           H  
ATOM   2065  CA  ARG A 144      -1.337   4.976  -2.611  1.00 98.48           C  
ATOM   2066  HA  ARG A 144      -1.773   4.568  -3.523  1.00 98.48           H  
ATOM   2067  C   ARG A 144      -0.287   6.004  -3.030  1.00 98.48           C  
ATOM   2068  CB  ARG A 144      -2.470   5.600  -1.783  1.00 98.48           C  
ATOM   2069  HB2 ARG A 144      -3.158   4.811  -1.480  1.00 98.48           H  
ATOM   2070  HB3 ARG A 144      -2.055   6.057  -0.884  1.00 98.48           H  
ATOM   2071  O   ARG A 144       0.493   6.459  -2.196  1.00 98.48           O  
ATOM   2072  CG  ARG A 144      -3.262   6.650  -2.569  1.00 98.48           C  
ATOM   2073  HG2 ARG A 144      -3.598   6.231  -3.517  1.00 98.48           H  
ATOM   2074  HG3 ARG A 144      -2.620   7.509  -2.766  1.00 98.48           H  
ATOM   2075  CD  ARG A 144      -4.480   7.100  -1.755  1.00 98.48           C  
ATOM   2076  HD2 ARG A 144      -5.208   6.289  -1.712  1.00 98.48           H  
ATOM   2077  HD3 ARG A 144      -4.166   7.311  -0.733  1.00 98.48           H  
ATOM   2078  NE  ARG A 144      -5.071   8.320  -2.327  1.00 98.48           N  
ATOM   2079  HE  ARG A 144      -4.617   9.183  -2.065  1.00 98.48           H  
ATOM   2080  NH1 ARG A 144      -6.733   7.338  -3.580  1.00 98.48           N  
ATOM   2081 HH11 ARG A 144      -7.478   7.409  -4.258  1.00 98.48           H  
ATOM   2082 HH12 ARG A 144      -6.486   6.412  -3.261  1.00 98.48           H  
ATOM   2083  NH2 ARG A 144      -6.471   9.535  -3.647  1.00 98.48           N  
ATOM   2084 HH21 ARG A 144      -7.231   9.578  -4.311  1.00 98.48           H  
ATOM   2085 HH22 ARG A 144      -5.974  10.376  -3.391  1.00 98.48           H  
ATOM   2086  CZ  ARG A 144      -6.085   8.386  -3.169  1.00 98.48           C  
ATOM   2087  N   ARG A 145      -0.313   6.383  -4.312  1.00 97.60           N  
ATOM   2088  H   ARG A 145      -0.960   5.895  -4.914  1.00 97.60           H  
ATOM   2089  CA  ARG A 145       0.541   7.386  -4.968  1.00 97.60           C  
ATOM   2090  HA  ARG A 145       1.027   8.015  -4.222  1.00 97.60           H  
ATOM   2091  C   ARG A 145      -0.301   8.268  -5.885  1.00 97.60           C  
ATOM   2092  CB  ARG A 145       1.610   6.710  -5.835  1.00 97.60           C  
ATOM   2093  HB2 ARG A 145       2.281   7.485  -6.204  1.00 97.60           H  
ATOM   2094  HB3 ARG A 145       1.120   6.242  -6.690  1.00 97.60           H  
ATOM   2095  O   ARG A 145      -1.088   7.744  -6.675  1.00 97.60           O  
ATOM   2096  CG  ARG A 145       2.452   5.639  -5.155  1.00 97.60           C  
ATOM   2097  HG2 ARG A 145       1.783   4.907  -4.703  1.00 97.60           H  
ATOM   2098  HG3 ARG A 145       3.056   5.134  -5.910  1.00 97.60           H  
ATOM   2099  CD  ARG A 145       3.358   6.178  -4.059  1.00 97.60           C  
ATOM   2100  HD2 ARG A 145       2.746   6.566  -3.245  1.00 97.60           H  
ATOM   2101  HD3 ARG A 145       3.934   5.330  -3.689  1.00 97.60           H  
ATOM   2102  NE  ARG A 145       4.282   7.231  -4.512  1.00 97.60           N  
ATOM   2103  HE  ARG A 145       4.084   8.169  -4.194  1.00 97.60           H  
ATOM   2104  NH1 ARG A 145       5.745   5.885  -5.701  1.00 97.60           N  
ATOM   2105 HH11 ARG A 145       5.126   5.093  -5.607  1.00 97.60           H  
ATOM   2106 HH12 ARG A 145       6.584   5.793  -6.257  1.00 97.60           H  
ATOM   2107  NH2 ARG A 145       6.215   8.027  -5.379  1.00 97.60           N  
ATOM   2108 HH21 ARG A 145       7.059   7.853  -5.907  1.00 97.60           H  
ATOM   2109 HH22 ARG A 145       6.047   8.902  -4.902  1.00 97.60           H  
ATOM   2110  CZ  ARG A 145       5.398   7.037  -5.189  1.00 97.60           C  
ATOM   2111  N   PHE A 146      -0.142   9.583  -5.799  1.00 96.59           N  
ATOM   2112  H   PHE A 146       0.573   9.928  -5.175  1.00 96.59           H  
ATOM   2113  CA  PHE A 146      -0.887  10.529  -6.638  1.00 96.59           C  
ATOM   2114  HA  PHE A 146      -1.023  10.091  -7.627  1.00 96.59           H  
ATOM   2115  C   PHE A 146      -0.196  11.882  -6.864  1.00 96.59           C  
ATOM   2116  CB  PHE A 146      -2.287  10.742  -6.045  1.00 96.59           C  
ATOM   2117  HB2 PHE A 146      -2.719   9.780  -5.768  1.00 96.59           H  
ATOM   2118  HB3 PHE A 146      -2.921  11.160  -6.827  1.00 96.59           H  
ATOM   2119  O   PHE A 146      -0.635  12.636  -7.730  1.00 96.59           O  
ATOM   2120  CG  PHE A 146      -2.341  11.662  -4.845  1.00 96.59           C  
ATOM   2121  CD1 PHE A 146      -2.051  11.174  -3.559  1.00 96.59           C  
ATOM   2122  HD1 PHE A 146      -1.769  10.141  -3.416  1.00 96.59           H  
ATOM   2123  CD2 PHE A 146      -2.691  13.014  -5.021  1.00 96.59           C  
ATOM   2124  HD2 PHE A 146      -2.904  13.390  -6.010  1.00 96.59           H  
ATOM   2125  CE1 PHE A 146      -2.110  12.041  -2.455  1.00 96.59           C  
ATOM   2126  HE1 PHE A 146      -1.851  11.687  -1.468  1.00 96.59           H  
ATOM   2127  CE2 PHE A 146      -2.777  13.871  -3.911  1.00 96.59           C  
ATOM   2128  HE2 PHE A 146      -3.069  14.902  -4.045  1.00 96.59           H  
ATOM   2129  CZ  PHE A 146      -2.487  13.381  -2.625  1.00 96.59           C  
ATOM   2130  HZ  PHE A 146      -2.539  14.032  -1.764  1.00 96.59           H  
ATOM   2131  N   ASN A 147       0.847  12.235  -6.104  1.00 93.83           N  
ATOM   2132  H   ASN A 147       1.187  11.599  -5.396  1.00 93.83           H  
ATOM   2133  CA  ASN A 147       1.512  13.534  -6.262  1.00 93.83           C  
ATOM   2134  HA  ASN A 147       1.429  13.827  -7.309  1.00 93.83           H  
ATOM   2135  C   ASN A 147       3.025  13.536  -5.980  1.00 93.83           C  
ATOM   2136  CB  ASN A 147       0.752  14.589  -5.434  1.00 93.83           C  
ATOM   2137  HB2 ASN A 147      -0.300  14.575  -5.718  1.00 93.83           H  
ATOM   2138  HB3 ASN A 147       1.148  15.575  -5.675  1.00 93.83           H  
ATOM   2139  O   ASN A 147       3.677  14.536  -6.276  1.00 93.83           O  
ATOM   2140  CG  ASN A 147       0.859  14.405  -3.931  1.00 93.83           C  
ATOM   2141  ND2 ASN A 147       0.029  15.065  -3.167  1.00 93.83           N  
ATOM   2142 HD21 ASN A 147       0.090  14.876  -2.177  1.00 93.83           H  
ATOM   2143 HD22 ASN A 147      -0.728  15.593  -3.577  1.00 93.83           H  
ATOM   2144  OD1 ASN A 147       1.721  13.728  -3.401  1.00 93.83           O  
ATOM   2145  N   GLY A 148       3.593  12.446  -5.453  1.00 94.42           N  
ATOM   2146  H   GLY A 148       3.003  11.697  -5.123  1.00 94.42           H  
ATOM   2147  CA  GLY A 148       5.031  12.325  -5.207  1.00 94.42           C  
ATOM   2148  HA2 GLY A 148       5.578  12.698  -6.073  1.00 94.42           H  
ATOM   2149  HA3 GLY A 148       5.267  11.270  -5.070  1.00 94.42           H  
ATOM   2150  C   GLY A 148       5.542  13.077  -3.976  1.00 94.42           C  
ATOM   2151  O   GLY A 148       6.748  13.293  -3.872  1.00 94.42           O  
ATOM   2152  N   THR A 149       4.664  13.476  -3.052  1.00 92.94           N  
ATOM   2153  H   THR A 149       3.711  13.154  -3.151  1.00 92.94           H  
ATOM   2154  CA  THR A 149       5.047  14.153  -1.800  1.00 92.94           C  
ATOM   2155  HA  THR A 149       5.696  14.997  -2.036  1.00 92.94           H  
ATOM   2156  C   THR A 149       5.811  13.218  -0.867  1.00 92.94           C  
ATOM   2157  CB  THR A 149       3.810  14.674  -1.053  1.00 92.94           C  
ATOM   2158  HB  THR A 149       3.182  13.831  -0.763  1.00 92.94           H  
ATOM   2159  O   THR A 149       6.707  13.658  -0.145  1.00 92.94           O  
ATOM   2160  CG2 THR A 149       4.147  15.492   0.194  1.00 92.94           C  
ATOM   2161 HG21 THR A 149       4.849  16.284  -0.064  1.00 92.94           H  
ATOM   2162 HG22 THR A 149       4.584  14.851   0.960  1.00 92.94           H  
ATOM   2163 HG23 THR A 149       3.234  15.934   0.594  1.00 92.94           H  
ATOM   2164  OG1 THR A 149       3.065  15.527  -1.885  1.00 92.94           O  
ATOM   2165  HG1 THR A 149       2.623  14.945  -2.507  1.00 92.94           H  
ATOM   2166  N   VAL A 150       5.468  11.928  -0.864  1.00 93.32           N  
ATOM   2167  H   VAL A 150       4.732  11.626  -1.486  1.00 93.32           H  
ATOM   2168  CA  VAL A 150       6.120  10.927  -0.017  1.00 93.32           C  
ATOM   2169  HA  VAL A 150       6.615  11.449   0.802  1.00 93.32           H  
ATOM   2170  C   VAL A 150       7.175  10.174  -0.835  1.00 93.32           C  
ATOM   2171  CB  VAL A 150       5.076  10.004   0.635  1.00 93.32           C  
ATOM   2172  HB  VAL A 150       4.467   9.541  -0.142  1.00 93.32           H  
ATOM   2173  O   VAL A 150       6.858   9.657  -1.912  1.00 93.32           O  
ATOM   2174  CG1 VAL A 150       5.709   8.895   1.486  1.00 93.32           C  
ATOM   2175 HG11 VAL A 150       6.321   8.243   0.861  1.00 93.32           H  
ATOM   2176 HG12 VAL A 150       4.921   8.287   1.930  1.00 93.32           H  
ATOM   2177 HG13 VAL A 150       6.325   9.324   2.276  1.00 93.32           H  
ATOM   2178  CG2 VAL A 150       4.170  10.833   1.558  1.00 93.32           C  
ATOM   2179 HG21 VAL A 150       4.767  11.356   2.306  1.00 93.32           H  
ATOM   2180 HG22 VAL A 150       3.457  10.183   2.066  1.00 93.32           H  
ATOM   2181 HG23 VAL A 150       3.609  11.562   0.974  1.00 93.32           H  
ATOM   2182  N   PRO A 151       8.435  10.081  -0.363  1.00 93.15           N  
ATOM   2183  CA  PRO A 151       9.449   9.269  -1.023  1.00 93.15           C  
ATOM   2184  HA  PRO A 151       9.488   9.512  -2.085  1.00 93.15           H  
ATOM   2185  C   PRO A 151       9.123   7.782  -0.851  1.00 93.15           C  
ATOM   2186  CB  PRO A 151      10.777   9.655  -0.365  1.00 93.15           C  
ATOM   2187  HB2 PRO A 151      11.205  10.511  -0.888  1.00 93.15           H  
ATOM   2188  HB3 PRO A 151      11.487   8.828  -0.347  1.00 93.15           H  
ATOM   2189  O   PRO A 151       8.797   7.339   0.246  1.00 93.15           O  
ATOM   2190  CG  PRO A 151      10.364  10.077   1.045  1.00 93.15           C  
ATOM   2191  HG2 PRO A 151      10.278   9.196   1.680  1.00 93.15           H  
ATOM   2192  HG3 PRO A 151      11.067  10.790   1.477  1.00 93.15           H  
ATOM   2193  CD  PRO A 151       8.983  10.699   0.839  1.00 93.15           C  
ATOM   2194  HD2 PRO A 151       8.359  10.500   1.711  1.00 93.15           H  
ATOM   2195  HD3 PRO A 151       9.078  11.773   0.680  1.00 93.15           H  
ATOM   2196  N   PHE A 152       9.232   7.010  -1.935  1.00 97.51           N  
ATOM   2197  H   PHE A 152       9.422   7.462  -2.818  1.00 97.51           H  
ATOM   2198  CA  PHE A 152       9.047   5.547  -1.940  1.00 97.51           C  
ATOM   2199  HA  PHE A 152       8.703   5.229  -0.956  1.00 97.51           H  
ATOM   2200  C   PHE A 152      10.363   4.785  -2.156  1.00 97.51           C  
ATOM   2201  CB  PHE A 152       7.950   5.156  -2.944  1.00 97.51           C  
ATOM   2202  HB2 PHE A 152       7.997   5.804  -3.820  1.00 97.51           H  
ATOM   2203  HB3 PHE A 152       8.129   4.139  -3.292  1.00 97.51           H  
ATOM   2204  O   PHE A 152      10.388   3.558  -2.187  1.00 97.51           O  
ATOM   2205  CG  PHE A 152       6.556   5.201  -2.345  1.00 97.51           C  
ATOM   2206  CD1 PHE A 152       5.827   4.014  -2.156  1.00 97.51           C  
ATOM   2207  HD1 PHE A 152       6.244   3.064  -2.458  1.00 97.51           H  
ATOM   2208  CD2 PHE A 152       6.005   6.420  -1.917  1.00 97.51           C  
ATOM   2209  HD2 PHE A 152       6.560   7.336  -2.059  1.00 97.51           H  
ATOM   2210  CE1 PHE A 152       4.561   4.054  -1.546  1.00 97.51           C  
ATOM   2211  HE1 PHE A 152       4.007   3.139  -1.396  1.00 97.51           H  
ATOM   2212  CE2 PHE A 152       4.744   6.463  -1.300  1.00 97.51           C  
ATOM   2213  HE2 PHE A 152       4.327   7.407  -0.981  1.00 97.51           H  
ATOM   2214  CZ  PHE A 152       4.018   5.276  -1.119  1.00 97.51           C  
ATOM   2215  HZ  PHE A 152       3.035   5.309  -0.672  1.00 97.51           H  
ATOM   2216  N   TYR A 153      11.489   5.488  -2.258  1.00 97.46           N  
ATOM   2217  H   TYR A 153      11.443   6.489  -2.137  1.00 97.46           H  
ATOM   2218  CA  TYR A 153      12.808   4.864  -2.253  1.00 97.46           C  
ATOM   2219  HA  TYR A 153      12.728   3.856  -2.659  1.00 97.46           H  
ATOM   2220  C   TYR A 153      13.312   4.724  -0.811  1.00 97.46           C  
ATOM   2221  CB  TYR A 153      13.737   5.655  -3.173  1.00 97.46           C  
ATOM   2222  HB2 TYR A 153      13.261   5.759  -4.148  1.00 97.46           H  
ATOM   2223  HB3 TYR A 153      13.882   6.656  -2.766  1.00 97.46           H  
ATOM   2224  O   TYR A 153      14.119   5.525  -0.346  1.00 97.46           O  
ATOM   2225  CG  TYR A 153      15.075   4.983  -3.383  1.00 97.46           C  
ATOM   2226  CD1 TYR A 153      16.261   5.656  -3.037  1.00 97.46           C  
ATOM   2227  HD1 TYR A 153      16.211   6.633  -2.580  1.00 97.46           H  
ATOM   2228  CD2 TYR A 153      15.134   3.681  -3.918  1.00 97.46           C  
ATOM   2229  HD2 TYR A 153      14.234   3.118  -4.118  1.00 97.46           H  
ATOM   2230  CE1 TYR A 153      17.506   5.040  -3.251  1.00 97.46           C  
ATOM   2231  HE1 TYR A 153      18.416   5.548  -2.967  1.00 97.46           H  
ATOM   2232  CE2 TYR A 153      16.374   3.077  -4.169  1.00 97.46           C  
ATOM   2233  HE2 TYR A 153      16.427   2.088  -4.599  1.00 97.46           H  
ATOM   2234  OH  TYR A 153      18.761   3.179  -4.056  1.00 97.46           O  
ATOM   2235  HH  TYR A 153      19.482   3.691  -3.684  1.00 97.46           H  
ATOM   2236  CZ  TYR A 153      17.560   3.757  -3.831  1.00 97.46           C  
ATOM   2237  N   ASN A 154      12.764   3.735  -0.100  1.00 96.25           N  
ATOM   2238  H   ASN A 154      12.136   3.105  -0.579  1.00 96.25           H  
ATOM   2239  CA  ASN A 154      12.966   3.515   1.335  1.00 96.25           C  
ATOM   2240  HA  ASN A 154      13.640   4.276   1.727  1.00 96.25           H  
ATOM   2241  C   ASN A 154      13.614   2.155   1.633  1.00 96.25           C  
ATOM   2242  CB  ASN A 154      11.628   3.670   2.073  1.00 96.25           C  
ATOM   2243  HB2 ASN A 154      11.776   3.466   3.134  1.00 96.25           H  
ATOM   2244  HB3 ASN A 154      10.905   2.952   1.687  1.00 96.25           H  
ATOM   2245  O   ASN A 154      13.630   1.257   0.788  1.00 96.25           O  
ATOM   2246  CG  ASN A 154      11.072   5.074   1.983  1.00 96.25           C  
ATOM   2247  ND2 ASN A 154       9.806   5.192   1.681  1.00 96.25           N  
ATOM   2248 HD21 ASN A 154       9.455   6.123   1.511  1.00 96.25           H  
ATOM   2249 HD22 ASN A 154       9.189   4.392   1.680  1.00 96.25           H  
ATOM   2250  OD1 ASN A 154      11.751   6.072   2.133  1.00 96.25           O  
ATOM   2251  N   SER A 155      14.153   2.040   2.846  1.00 97.31           N  
ATOM   2252  H   SER A 155      14.024   2.812   3.485  1.00 97.31           H  
ATOM   2253  CA  SER A 155      14.860   0.856   3.351  1.00 97.31           C  
ATOM   2254  HA  SER A 155      15.598   0.544   2.613  1.00 97.31           H  
ATOM   2255  C   SER A 155      13.935  -0.337   3.617  1.00 97.31           C  
ATOM   2256  CB  SER A 155      15.604   1.230   4.639  1.00 97.31           C  
ATOM   2257  HB2 SER A 155      16.133   0.360   5.028  1.00 97.31           H  
ATOM   2258  HB3 SER A 155      16.333   2.011   4.423  1.00 97.31           H  
ATOM   2259  O   SER A 155      12.707  -0.196   3.678  1.00 97.31           O  
ATOM   2260  OG  SER A 155      14.701   1.686   5.632  1.00 97.31           O  
ATOM   2261  HG  SER A 155      14.362   2.544   5.367  1.00 97.31           H  
ATOM   2262  N   TRP A 156      14.526  -1.516   3.841  1.00 98.04           N  
ATOM   2263  H   TRP A 156      15.525  -1.577   3.712  1.00 98.04           H  
ATOM   2264  CA  TRP A 156      13.797  -2.720   4.254  1.00 98.04           C  
ATOM   2265  HA  TRP A 156      13.122  -3.027   3.455  1.00 98.04           H  
ATOM   2266  C   TRP A 156      12.946  -2.474   5.501  1.00 98.04           C  
ATOM   2267  CB  TRP A 156      14.773  -3.870   4.527  1.00 98.04           C  
ATOM   2268  HB2 TRP A 156      15.486  -3.565   5.293  1.00 98.04           H  
ATOM   2269  HB3 TRP A 156      15.339  -4.072   3.618  1.00 98.04           H  
ATOM   2270  O   TRP A 156      11.770  -2.832   5.518  1.00 98.04           O  
ATOM   2271  CG  TRP A 156      14.104  -5.143   4.966  1.00 98.04           C  
ATOM   2272  CD1 TRP A 156      13.853  -5.529   6.240  1.00 98.04           C  
ATOM   2273  HD1 TRP A 156      14.120  -4.959   7.118  1.00 98.04           H  
ATOM   2274  CD2 TRP A 156      13.537  -6.186   4.124  1.00 98.04           C  
ATOM   2275  CE2 TRP A 156      12.984  -7.204   4.961  1.00 98.04           C  
ATOM   2276  CE3 TRP A 156      13.435  -6.364   2.730  1.00 98.04           C  
ATOM   2277  HE3 TRP A 156      13.842  -5.612   2.070  1.00 98.04           H  
ATOM   2278  NE1 TRP A 156      13.185  -6.743   6.248  1.00 98.04           N  
ATOM   2279  HE1 TRP A 156      12.873  -7.200   7.093  1.00 98.04           H  
ATOM   2280  CH2 TRP A 156      12.312  -8.509   3.033  1.00 98.04           C  
ATOM   2281  HH2 TRP A 156      11.845  -9.377   2.592  1.00 98.04           H  
ATOM   2282  CZ2 TRP A 156      12.390  -8.360   4.429  1.00 98.04           C  
ATOM   2283  HZ2 TRP A 156      11.985  -9.119   5.081  1.00 98.04           H  
ATOM   2284  CZ3 TRP A 156      12.828  -7.510   2.194  1.00 98.04           C  
ATOM   2285  HZ3 TRP A 156      12.769  -7.626   1.122  1.00 98.04           H  
ATOM   2286  N   ASP A 157      13.511  -1.838   6.533  1.00 96.10           N  
ATOM   2287  H   ASP A 157      14.463  -1.516   6.433  1.00 96.10           H  
ATOM   2288  CA  ASP A 157      12.805  -1.595   7.799  1.00 96.10           C  
ATOM   2289  HA  ASP A 157      12.414  -2.545   8.161  1.00 96.10           H  
ATOM   2290  C   ASP A 157      11.611  -0.640   7.624  1.00 96.10           C  
ATOM   2291  CB  ASP A 157      13.785  -1.070   8.857  1.00 96.10           C  
ATOM   2292  HB2 ASP A 157      14.615  -1.770   8.955  1.00 96.10           H  
ATOM   2293  HB3 ASP A 157      14.181  -0.106   8.539  1.00 96.10           H  
ATOM   2294  O   ASP A 157      10.545  -0.839   8.210  1.00 96.10           O  
ATOM   2295  CG  ASP A 157      13.089  -0.930  10.218  1.00 96.10           C  
ATOM   2296  OD1 ASP A 157      12.666  -1.968  10.780  1.00 96.10           O  
ATOM   2297  OD2 ASP A 157      12.919   0.218  10.688  1.00 96.10           O  
ATOM   2298  N   GLU A 158      11.734   0.362   6.756  1.00 97.11           N  
ATOM   2299  H   GLU A 158      12.615   0.486   6.277  1.00 97.11           H  
ATOM   2300  CA  GLU A 158      10.630   1.272   6.448  1.00 97.11           C  
ATOM   2301  HA  GLU A 158      10.186   1.626   7.378  1.00 97.11           H  
ATOM   2302  C   GLU A 158       9.518   0.563   5.667  1.00 97.11           C  
ATOM   2303  CB  GLU A 158      11.171   2.479   5.680  1.00 97.11           C  
ATOM   2304  HB2 GLU A 158      11.800   2.111   4.870  1.00 97.11           H  
ATOM   2305  HB3 GLU A 158      10.342   3.046   5.257  1.00 97.11           H  
ATOM   2306  O   GLU A 158       8.346   0.692   6.021  1.00 97.11           O  
ATOM   2307  CG  GLU A 158      11.980   3.399   6.606  1.00 97.11           C  
ATOM   2308  HG2 GLU A 158      11.294   3.873   7.308  1.00 97.11           H  
ATOM   2309  HG3 GLU A 158      12.689   2.811   7.189  1.00 97.11           H  
ATOM   2310  CD  GLU A 158      12.761   4.461   5.829  1.00 97.11           C  
ATOM   2311  OE1 GLU A 158      12.621   5.651   6.202  1.00 97.11           O  
ATOM   2312  OE2 GLU A 158      13.543   4.049   4.932  1.00 97.11           O  
ATOM   2313  N   TYR A 159       9.854  -0.251   4.661  1.00 98.34           N  
ATOM   2314  H   TYR A 159      10.828  -0.330   4.409  1.00 98.34           H  
ATOM   2315  CA  TYR A 159       8.863  -1.059   3.939  1.00 98.34           C  
ATOM   2316  HA  TYR A 159       8.045  -0.408   3.631  1.00 98.34           H  
ATOM   2317  C   TYR A 159       8.235  -2.155   4.799  1.00 98.34           C  
ATOM   2318  CB  TYR A 159       9.493  -1.673   2.686  1.00 98.34           C  
ATOM   2319  HB2 TYR A 159       9.009  -2.625   2.467  1.00 98.34           H  
ATOM   2320  HB3 TYR A 159      10.550  -1.879   2.854  1.00 98.34           H  
ATOM   2321  O   TYR A 159       7.059  -2.478   4.627  1.00 98.34           O  
ATOM   2322  CG  TYR A 159       9.311  -0.785   1.481  1.00 98.34           C  
ATOM   2323  CD1 TYR A 159       8.054  -0.743   0.853  1.00 98.34           C  
ATOM   2324  HD1 TYR A 159       7.249  -1.366   1.215  1.00 98.34           H  
ATOM   2325  CD2 TYR A 159      10.368   0.016   1.011  1.00 98.34           C  
ATOM   2326  HD2 TYR A 159      11.334  -0.020   1.492  1.00 98.34           H  
ATOM   2327  CE1 TYR A 159       7.845   0.099  -0.250  1.00 98.34           C  
ATOM   2328  HE1 TYR A 159       6.882   0.140  -0.738  1.00 98.34           H  
ATOM   2329  CE2 TYR A 159      10.162   0.863  -0.094  1.00 98.34           C  
ATOM   2330  HE2 TYR A 159      10.980   1.456  -0.477  1.00 98.34           H  
ATOM   2331  OH  TYR A 159       8.670   1.687  -1.799  1.00 98.34           O  
ATOM   2332  HH  TYR A 159       9.407   2.275  -1.981  1.00 98.34           H  
ATOM   2333  CZ  TYR A 159       8.899   0.899  -0.724  1.00 98.34           C  
ATOM   2334  N   ARG A 160       8.984  -2.708   5.751  1.00 98.42           N  
ATOM   2335  H   ARG A 160       9.963  -2.458   5.772  1.00 98.42           H  
ATOM   2336  CA  ARG A 160       8.492  -3.642   6.765  1.00 98.42           C  
ATOM   2337  HA  ARG A 160       8.035  -4.507   6.284  1.00 98.42           H  
ATOM   2338  C   ARG A 160       7.419  -2.994   7.635  1.00 98.42           C  
ATOM   2339  CB  ARG A 160       9.705  -4.117   7.578  1.00 98.42           C  
ATOM   2340  HB2 ARG A 160      10.294  -4.797   6.962  1.00 98.42           H  
ATOM   2341  HB3 ARG A 160      10.334  -3.262   7.827  1.00 98.42           H  
ATOM   2342  O   ARG A 160       6.339  -3.563   7.792  1.00 98.42           O  
ATOM   2343  CG  ARG A 160       9.335  -4.808   8.886  1.00 98.42           C  
ATOM   2344  HG2 ARG A 160       8.715  -5.679   8.671  1.00 98.42           H  
ATOM   2345  HG3 ARG A 160       8.760  -4.136   9.523  1.00 98.42           H  
ATOM   2346  CD  ARG A 160      10.601  -5.211   9.644  1.00 98.42           C  
ATOM   2347  HD2 ARG A 160      10.990  -4.357  10.198  1.00 98.42           H  
ATOM   2348  HD3 ARG A 160      11.364  -5.522   8.930  1.00 98.42           H  
ATOM   2349  NE  ARG A 160      10.334  -6.337  10.536  1.00 98.42           N  
ATOM   2350  HE  ARG A 160      10.771  -7.209  10.272  1.00 98.42           H  
ATOM   2351  NH1 ARG A 160       8.878  -5.364  12.025  1.00 98.42           N  
ATOM   2352 HH11 ARG A 160       9.067  -4.457  11.624  1.00 98.42           H  
ATOM   2353 HH12 ARG A 160       8.228  -5.471  12.791  1.00 98.42           H  
ATOM   2354  NH2 ARG A 160       9.228  -7.597  12.000  1.00 98.42           N  
ATOM   2355 HH21 ARG A 160       8.396  -7.804  12.533  1.00 98.42           H  
ATOM   2356 HH22 ARG A 160       9.678  -8.341  11.486  1.00 98.42           H  
ATOM   2357  CZ  ARG A 160       9.482  -6.414  11.528  1.00 98.42           C  
ATOM   2358  N   ASN A 161       7.715  -1.823   8.195  1.00 95.56           N  
ATOM   2359  H   ASN A 161       8.628  -1.434   8.008  1.00 95.56           H  
ATOM   2360  CA  ASN A 161       6.879  -1.180   9.210  1.00 95.56           C  
ATOM   2361  HA  ASN A 161       6.374  -1.953   9.789  1.00 95.56           H  
ATOM   2362  C   ASN A 161       5.765  -0.295   8.620  1.00 95.56           C  
ATOM   2363  CB  ASN A 161       7.806  -0.404  10.160  1.00 95.56           C  
ATOM   2364  HB2 ASN A 161       7.203   0.146  10.883  1.00 95.56           H  
ATOM   2365  HB3 ASN A 161       8.378   0.321   9.581  1.00 95.56           H  
ATOM   2366  O   ASN A 161       4.754  -0.072   9.288  1.00 95.56           O  
ATOM   2367  CG  ASN A 161       8.760  -1.306  10.938  1.00 95.56           C  
ATOM   2368  ND2 ASN A 161       9.995  -0.892  11.091  1.00 95.56           N  
ATOM   2369 HD21 ASN A 161      10.718  -1.542  11.365  1.00 95.56           H  
ATOM   2370 HD22 ASN A 161      10.350  -0.142  10.515  1.00 95.56           H  
ATOM   2371  OD1 ASN A 161       8.389  -2.361  11.446  1.00 95.56           O  
ATOM   2372  N   GLY A 162       5.931   0.165   7.379  1.00 96.91           N  
ATOM   2373  H   GLY A 162       6.829   0.015   6.943  1.00 96.91           H  
ATOM   2374  CA  GLY A 162       5.053   1.126   6.717  1.00 96.91           C  
ATOM   2375  HA2 GLY A 162       5.036   0.898   5.651  1.00 96.91           H  
ATOM   2376  HA3 GLY A 162       4.035   1.047   7.098  1.00 96.91           H  
ATOM   2377  C   GLY A 162       5.530   2.569   6.892  1.00 96.91           C  
ATOM   2378  O   GLY A 162       6.230   2.909   7.847  1.00 96.91           O  
ATOM   2379  N   PHE A 163       5.153   3.424   5.946  1.00 95.12           N  
ATOM   2380  H   PHE A 163       4.514   3.098   5.235  1.00 95.12           H  
ATOM   2381  CA  PHE A 163       5.539   4.836   5.905  1.00 95.12           C  
ATOM   2382  HA  PHE A 163       5.586   5.219   6.924  1.00 95.12           H  
ATOM   2383  C   PHE A 163       4.504   5.673   5.146  1.00 95.12           C  
ATOM   2384  CB  PHE A 163       6.936   4.976   5.270  1.00 95.12           C  
ATOM   2385  HB2 PHE A 163       7.239   6.023   5.289  1.00 95.12           H  
ATOM   2386  HB3 PHE A 163       7.654   4.433   5.884  1.00 95.12           H  
ATOM   2387  O   PHE A 163       3.594   5.140   4.509  1.00 95.12           O  
ATOM   2388  CG  PHE A 163       7.031   4.469   3.843  1.00 95.12           C  
ATOM   2389  CD1 PHE A 163       7.495   3.165   3.597  1.00 95.12           C  
ATOM   2390  HD1 PHE A 163       7.793   2.536   4.423  1.00 95.12           H  
ATOM   2391  CD2 PHE A 163       6.647   5.286   2.762  1.00 95.12           C  
ATOM   2392  HD2 PHE A 163       6.303   6.295   2.934  1.00 95.12           H  
ATOM   2393  CE1 PHE A 163       7.568   2.675   2.284  1.00 95.12           C  
ATOM   2394  HE1 PHE A 163       7.927   1.673   2.104  1.00 95.12           H  
ATOM   2395  CE2 PHE A 163       6.704   4.789   1.450  1.00 95.12           C  
ATOM   2396  HE2 PHE A 163       6.406   5.418   0.624  1.00 95.12           H  
ATOM   2397  CZ  PHE A 163       7.161   3.482   1.208  1.00 95.12           C  
ATOM   2398  HZ  PHE A 163       7.200   3.100   0.199  1.00 95.12           H  
ATOM   2399  N   GLY A 164       4.674   6.995   5.191  1.00 92.80           N  
ATOM   2400  H   GLY A 164       5.431   7.354   5.755  1.00 92.80           H  
ATOM   2401  CA  GLY A 164       3.699   7.962   4.690  1.00 92.80           C  
ATOM   2402  HA2 GLY A 164       3.212   7.575   3.795  1.00 92.80           H  
ATOM   2403  HA3 GLY A 164       4.205   8.890   4.422  1.00 92.80           H  
ATOM   2404  C   GLY A 164       2.629   8.283   5.729  1.00 92.80           C  
ATOM   2405  O   GLY A 164       2.764   7.929   6.901  1.00 92.80           O  
ATOM   2406  N   ASP A 165       1.585   8.987   5.304  1.00 87.25           N  
ATOM   2407  H   ASP A 165       1.490   9.188   4.318  1.00 87.25           H  
ATOM   2408  CA  ASP A 165       0.502   9.410   6.190  1.00 87.25           C  
ATOM   2409  HA  ASP A 165       0.391   8.667   6.979  1.00 87.25           H  
ATOM   2410  C   ASP A 165      -0.826   9.487   5.426  1.00 87.25           C  
ATOM   2411  CB  ASP A 165       0.855  10.749   6.860  1.00 87.25           C  
ATOM   2412  HB2 ASP A 165       1.891  10.731   7.198  1.00 87.25           H  
ATOM   2413  HB3 ASP A 165       0.741  11.558   6.139  1.00 87.25           H  
ATOM   2414  O   ASP A 165      -0.874   9.900   4.265  1.00 87.25           O  
ATOM   2415  CG  ASP A 165      -0.056  10.993   8.061  1.00 87.25           C  
ATOM   2416  OD1 ASP A 165      -1.251  11.250   7.815  1.00 87.25           O  
ATOM   2417  OD2 ASP A 165       0.394  10.792   9.208  1.00 87.25           O  
ATOM   2418  N   TYR A 166      -1.917   9.097   6.082  1.00 91.26           N  
ATOM   2419  H   TYR A 166      -1.834   8.956   7.079  1.00 91.26           H  
ATOM   2420  CA  TYR A 166      -3.250   9.134   5.490  1.00 91.26           C  
ATOM   2421  HA  TYR A 166      -3.215   8.621   4.528  1.00 91.26           H  
ATOM   2422  C   TYR A 166      -3.747  10.560   5.214  1.00 91.26           C  
ATOM   2423  CB  TYR A 166      -4.234   8.405   6.405  1.00 91.26           C  
ATOM   2424  HB2 TYR A 166      -4.278   8.925   7.362  1.00 91.26           H  
ATOM   2425  HB3 TYR A 166      -5.219   8.483   5.944  1.00 91.26           H  
ATOM   2426  O   TYR A 166      -4.488  10.745   4.251  1.00 91.26           O  
ATOM   2427  CG  TYR A 166      -3.947   6.931   6.634  1.00 91.26           C  
ATOM   2428  CD1 TYR A 166      -3.907   6.047   5.543  1.00 91.26           C  
ATOM   2429  HD1 TYR A 166      -4.023   6.414   4.534  1.00 91.26           H  
ATOM   2430  CD2 TYR A 166      -3.720   6.438   7.934  1.00 91.26           C  
ATOM   2431  HD2 TYR A 166      -3.680   7.141   8.753  1.00 91.26           H  
ATOM   2432  CE1 TYR A 166      -3.693   4.676   5.756  1.00 91.26           C  
ATOM   2433  HE1 TYR A 166      -3.674   3.983   4.927  1.00 91.26           H  
ATOM   2434  CE2 TYR A 166      -3.484   5.062   8.147  1.00 91.26           C  
ATOM   2435  HE2 TYR A 166      -3.259   4.680   9.132  1.00 91.26           H  
ATOM   2436  OH  TYR A 166      -3.245   2.850   7.201  1.00 91.26           O  
ATOM   2437  HH  TYR A 166      -3.152   2.559   8.111  1.00 91.26           H  
ATOM   2438  CZ  TYR A 166      -3.475   4.179   7.048  1.00 91.26           C  
ATOM   2439  N   ASP A 167      -3.320  11.548   6.005  1.00 85.78           N  
ATOM   2440  H   ASP A 167      -2.692  11.331   6.766  1.00 85.78           H  
ATOM   2441  CA  ASP A 167      -3.680  12.961   5.846  1.00 85.78           C  
ATOM   2442  HA  ASP A 167      -4.746  13.035   5.633  1.00 85.78           H  
ATOM   2443  C   ASP A 167      -2.923  13.603   4.669  1.00 85.78           C  
ATOM   2444  CB  ASP A 167      -3.396  13.727   7.156  1.00 85.78           C  
ATOM   2445  HB2 ASP A 167      -2.333  13.657   7.387  1.00 85.78           H  
ATOM   2446  HB3 ASP A 167      -3.624  14.780   6.989  1.00 85.78           H  
ATOM   2447  O   ASP A 167      -3.450  14.483   3.991  1.00 85.78           O  
ATOM   2448  CG  ASP A 167      -4.216  13.257   8.373  1.00 85.78           C  
ATOM   2449  OD1 ASP A 167      -5.314  12.683   8.180  1.00 85.78           O  
ATOM   2450  OD2 ASP A 167      -3.771  13.504   9.518  1.00 85.78           O  
ATOM   2451  N   ILE A 168      -1.701  13.130   4.382  1.00 86.01           N  
ATOM   2452  H   ILE A 168      -1.336  12.410   4.990  1.00 86.01           H  
ATOM   2453  CA  ILE A 168      -0.941  13.491   3.167  1.00 86.01           C  
ATOM   2454  HA  ILE A 168      -1.072  14.556   2.978  1.00 86.01           H  
ATOM   2455  C   ILE A 168      -1.508  12.746   1.945  1.00 86.01           C  
ATOM   2456  CB  ILE A 168       0.572  13.215   3.369  1.00 86.01           C  
ATOM   2457  HB  ILE A 168       0.702  12.154   3.584  1.00 86.01           H  
ATOM   2458  O   ILE A 168      -1.466  13.246   0.820  1.00 86.01           O  
ATOM   2459  CG1 ILE A 168       1.120  14.031   4.566  1.00 86.01           C  
ATOM   2460 HG12 ILE A 168       1.050  15.095   4.341  1.00 86.01           H  
ATOM   2461 HG13 ILE A 168       0.509  13.841   5.449  1.00 86.01           H  
ATOM   2462  CG2 ILE A 168       1.376  13.549   2.094  1.00 86.01           C  
ATOM   2463 HG21 ILE A 168       1.058  12.920   1.262  1.00 86.01           H  
ATOM   2464 HG22 ILE A 168       1.234  14.595   1.824  1.00 86.01           H  
ATOM   2465 HG23 ILE A 168       2.438  13.355   2.246  1.00 86.01           H  
ATOM   2466  CD1 ILE A 168       2.568  13.698   4.951  1.00 86.01           C  
ATOM   2467 HD11 ILE A 168       2.808  14.187   5.896  1.00 86.01           H  
ATOM   2468 HD12 ILE A 168       2.687  12.621   5.070  1.00 86.01           H  
ATOM   2469 HD13 ILE A 168       3.262  14.060   4.192  1.00 86.01           H  
ATOM   2470  N   GLY A 169      -2.063  11.552   2.170  1.00 88.96           N  
ATOM   2471  H   GLY A 169      -2.021  11.197   3.115  1.00 88.96           H  
ATOM   2472  CA  GLY A 169      -2.762  10.741   1.178  1.00 88.96           C  
ATOM   2473  HA2 GLY A 169      -3.280  11.399   0.480  1.00 88.96           H  
ATOM   2474  HA3 GLY A 169      -3.509  10.138   1.695  1.00 88.96           H  
ATOM   2475  C   GLY A 169      -1.867   9.795   0.373  1.00 88.96           C  
ATOM   2476  O   GLY A 169      -2.390   9.036  -0.442  1.00 88.96           O  
ATOM   2477  N   GLU A 170      -0.549   9.811   0.592  1.00 96.54           N  
ATOM   2478  H   GLU A 170      -0.203  10.430   1.312  1.00 96.54           H  
ATOM   2479  CA  GLU A 170       0.400   8.840   0.038  1.00 96.54           C  
ATOM   2480  HA  GLU A 170      -0.135   8.148  -0.612  1.00 96.54           H  
ATOM   2481  C   GLU A 170       1.032   8.030   1.168  1.00 96.54           C  
ATOM   2482  CB  GLU A 170       1.507   9.503  -0.794  1.00 96.54           C  
ATOM   2483  HB2 GLU A 170       2.213   8.728  -1.093  1.00 96.54           H  
ATOM   2484  HB3 GLU A 170       2.030  10.231  -0.174  1.00 96.54           H  
ATOM   2485  O   GLU A 170       1.539   8.588   2.144  1.00 96.54           O  
ATOM   2486  CG  GLU A 170       1.003  10.203  -2.058  1.00 96.54           C  
ATOM   2487  HG2 GLU A 170       0.318   9.534  -2.578  1.00 96.54           H  
ATOM   2488  HG3 GLU A 170       0.460  11.105  -1.773  1.00 96.54           H  
ATOM   2489  CD  GLU A 170       2.159  10.580  -2.993  1.00 96.54           C  
ATOM   2490  OE1 GLU A 170       2.027  10.338  -4.219  1.00 96.54           O  
ATOM   2491  OE2 GLU A 170       3.200  11.081  -2.515  1.00 96.54           O  
ATOM   2492  N   PHE A 171       0.993   6.707   1.049  1.00 97.69           N  
ATOM   2493  H   PHE A 171       0.611   6.294   0.211  1.00 97.69           H  
ATOM   2494  CA  PHE A 171       1.513   5.815   2.079  1.00 97.69           C  
ATOM   2495  HA  PHE A 171       2.487   6.185   2.399  1.00 97.69           H  
ATOM   2496  C   PHE A 171       1.719   4.398   1.546  1.00 97.69           C  
ATOM   2497  CB  PHE A 171       0.565   5.800   3.297  1.00 97.69           C  
ATOM   2498  HB2 PHE A 171       0.394   6.818   3.649  1.00 97.69           H  
ATOM   2499  HB3 PHE A 171       1.049   5.270   4.117  1.00 97.69           H  
ATOM   2500  O   PHE A 171       1.161   4.007   0.516  1.00 97.69           O  
ATOM   2501  CG  PHE A 171      -0.773   5.144   3.032  1.00 97.69           C  
ATOM   2502  CD1 PHE A 171      -1.831   5.890   2.480  1.00 97.69           C  
ATOM   2503  HD1 PHE A 171      -1.699   6.942   2.274  1.00 97.69           H  
ATOM   2504  CD2 PHE A 171      -0.943   3.774   3.304  1.00 97.69           C  
ATOM   2505  HD2 PHE A 171      -0.135   3.203   3.737  1.00 97.69           H  
ATOM   2506  CE1 PHE A 171      -3.053   5.262   2.188  1.00 97.69           C  
ATOM   2507  HE1 PHE A 171      -3.866   5.831   1.762  1.00 97.69           H  
ATOM   2508  CE2 PHE A 171      -2.159   3.143   3.002  1.00 97.69           C  
ATOM   2509  HE2 PHE A 171      -2.290   2.092   3.210  1.00 97.69           H  
ATOM   2510  CZ  PHE A 171      -3.213   3.890   2.447  1.00 97.69           C  
ATOM   2511  HZ  PHE A 171      -4.157   3.407   2.244  1.00 97.69           H  
ATOM   2512  N   TYR A 172       2.491   3.627   2.303  1.00 98.57           N  
ATOM   2513  H   TYR A 172       2.915   4.050   3.116  1.00 98.57           H  
ATOM   2514  CA  TYR A 172       2.601   2.182   2.190  1.00 98.57           C  
ATOM   2515  HA  TYR A 172       1.875   1.811   1.466  1.00 98.57           H  
ATOM   2516  C   TYR A 172       2.298   1.565   3.556  1.00 98.57           C  
ATOM   2517  CB  TYR A 172       4.005   1.816   1.706  1.00 98.57           C  
ATOM   2518  HB2 TYR A 172       4.731   2.043   2.487  1.00 98.57           H  
ATOM   2519  HB3 TYR A 172       4.256   2.428   0.840  1.00 98.57           H  
ATOM   2520  O   TYR A 172       2.924   1.931   4.550  1.00 98.57           O  
ATOM   2521  CG  TYR A 172       4.117   0.362   1.310  1.00 98.57           C  
ATOM   2522  CD1 TYR A 172       4.647  -0.590   2.199  1.00 98.57           C  
ATOM   2523  HD1 TYR A 172       5.029  -0.278   3.160  1.00 98.57           H  
ATOM   2524  CD2 TYR A 172       3.653  -0.037   0.046  1.00 98.57           C  
ATOM   2525  HD2 TYR A 172       3.240   0.705  -0.622  1.00 98.57           H  
ATOM   2526  CE1 TYR A 172       4.709  -1.944   1.816  1.00 98.57           C  
ATOM   2527  HE1 TYR A 172       5.136  -2.675   2.487  1.00 98.57           H  
ATOM   2528  CE2 TYR A 172       3.722  -1.385  -0.346  1.00 98.57           C  
ATOM   2529  HE2 TYR A 172       3.370  -1.698  -1.318  1.00 98.57           H  
ATOM   2530  OH  TYR A 172       4.325  -3.637   0.141  1.00 98.57           O  
ATOM   2531  HH  TYR A 172       4.758  -4.195   0.791  1.00 98.57           H  
ATOM   2532  CZ  TYR A 172       4.255  -2.342   0.538  1.00 98.57           C  
ATOM   2533  N   LEU A 173       1.337   0.639   3.627  1.00 98.21           N  
ATOM   2534  H   LEU A 173       0.860   0.384   2.774  1.00 98.21           H  
ATOM   2535  CA  LEU A 173       0.823   0.107   4.898  1.00 98.21           C  
ATOM   2536  HA  LEU A 173       0.520   0.956   5.511  1.00 98.21           H  
ATOM   2537  C   LEU A 173       1.881  -0.667   5.703  1.00 98.21           C  
ATOM   2538  CB  LEU A 173      -0.414  -0.763   4.600  1.00 98.21           C  
ATOM   2539  HB2 LEU A 173      -0.107  -1.593   3.964  1.00 98.21           H  
ATOM   2540  HB3 LEU A 173      -1.128  -0.154   4.045  1.00 98.21           H  
ATOM   2541  O   LEU A 173       1.774  -0.756   6.925  1.00 98.21           O  
ATOM   2542  CG  LEU A 173      -1.132  -1.331   5.842  1.00 98.21           C  
ATOM   2543  HG  LEU A 173      -0.443  -1.943   6.425  1.00 98.21           H  
ATOM   2544  CD1 LEU A 173      -1.708  -0.231   6.735  1.00 98.21           C  
ATOM   2545 HD11 LEU A 173      -0.900   0.373   7.149  1.00 98.21           H  
ATOM   2546 HD12 LEU A 173      -2.261  -0.672   7.564  1.00 98.21           H  
ATOM   2547 HD13 LEU A 173      -2.373   0.409   6.155  1.00 98.21           H  
ATOM   2548  CD2 LEU A 173      -2.292  -2.231   5.424  1.00 98.21           C  
ATOM   2549 HD21 LEU A 173      -3.035  -1.645   4.883  1.00 98.21           H  
ATOM   2550 HD22 LEU A 173      -2.755  -2.674   6.306  1.00 98.21           H  
ATOM   2551 HD23 LEU A 173      -1.918  -3.031   4.784  1.00 98.21           H  
ATOM   2552  N   GLY A 174       2.895  -1.213   5.032  1.00 98.41           N  
ATOM   2553  H   GLY A 174       2.915  -1.082   4.031  1.00 98.41           H  
ATOM   2554  CA  GLY A 174       3.974  -1.985   5.644  1.00 98.41           C  
ATOM   2555  HA2 GLY A 174       4.913  -1.674   5.188  1.00 98.41           H  
ATOM   2556  HA3 GLY A 174       4.041  -1.773   6.711  1.00 98.41           H  
ATOM   2557  C   GLY A 174       3.789  -3.491   5.476  1.00 98.41           C  
ATOM   2558  O   GLY A 174       2.719  -4.032   5.758  1.00 98.41           O  
ATOM   2559  N   ASN A 175       4.839  -4.180   5.034  1.00 98.67           N  
ATOM   2560  H   ASN A 175       5.692  -3.672   4.849  1.00 98.67           H  
ATOM   2561  CA  ASN A 175       4.799  -5.605   4.703  1.00 98.67           C  
ATOM   2562  HA  ASN A 175       4.026  -5.772   3.953  1.00 98.67           H  
ATOM   2563  C   ASN A 175       4.437  -6.486   5.905  1.00 98.67           C  
ATOM   2564  CB  ASN A 175       6.151  -6.023   4.108  1.00 98.67           C  
ATOM   2565  HB2 ASN A 175       6.963  -5.755   4.784  1.00 98.67           H  
ATOM   2566  HB3 ASN A 175       6.144  -7.107   3.994  1.00 98.67           H  
ATOM   2567  O   ASN A 175       3.685  -7.445   5.755  1.00 98.67           O  
ATOM   2568  CG  ASN A 175       6.419  -5.454   2.729  1.00 98.67           C  
ATOM   2569  ND2 ASN A 175       7.661  -5.381   2.318  1.00 98.67           N  
ATOM   2570 HD21 ASN A 175       7.820  -5.073   1.369  1.00 98.67           H  
ATOM   2571 HD22 ASN A 175       8.412  -5.738   2.890  1.00 98.67           H  
ATOM   2572  OD1 ASN A 175       5.511  -5.085   2.003  1.00 98.67           O  
ATOM   2573  N   GLU A 176       4.876  -6.120   7.110  1.00 98.28           N  
ATOM   2574  H   GLU A 176       5.479  -5.313   7.188  1.00 98.28           H  
ATOM   2575  CA  GLU A 176       4.528  -6.851   8.331  1.00 98.28           C  
ATOM   2576  HA  GLU A 176       4.756  -7.907   8.188  1.00 98.28           H  
ATOM   2577  C   GLU A 176       3.028  -6.728   8.660  1.00 98.28           C  
ATOM   2578  CB  GLU A 176       5.408  -6.303   9.465  1.00 98.28           C  
ATOM   2579  HB2 GLU A 176       5.199  -5.240   9.586  1.00 98.28           H  
ATOM   2580  HB3 GLU A 176       6.457  -6.406   9.187  1.00 98.28           H  
ATOM   2581  O   GLU A 176       2.400  -7.669   9.151  1.00 98.28           O  
ATOM   2582  CG  GLU A 176       5.192  -6.972  10.825  1.00 98.28           C  
ATOM   2583  HG2 GLU A 176       4.169  -6.780  11.149  1.00 98.28           H  
ATOM   2584  HG3 GLU A 176       5.843  -6.482  11.549  1.00 98.28           H  
ATOM   2585  CD  GLU A 176       5.468  -8.478  10.864  1.00 98.28           C  
ATOM   2586  OE1 GLU A 176       5.036  -9.053  11.891  1.00 98.28           O  
ATOM   2587  OE2 GLU A 176       6.106  -9.015   9.942  1.00 98.28           O  
ATOM   2588  N   ASN A 177       2.415  -5.579   8.355  1.00 97.59           N  
ATOM   2589  H   ASN A 177       2.950  -4.871   7.872  1.00 97.59           H  
ATOM   2590  CA  ASN A 177       0.971  -5.389   8.503  1.00 97.59           C  
ATOM   2591  HA  ASN A 177       0.662  -5.789   9.469  1.00 97.59           H  
ATOM   2592  C   ASN A 177       0.198  -6.179   7.435  1.00 97.59           C  
ATOM   2593  CB  ASN A 177       0.644  -3.886   8.477  1.00 97.59           C  
ATOM   2594  HB2 ASN A 177       1.033  -3.442   7.561  1.00 97.59           H  
ATOM   2595  HB3 ASN A 177      -0.438  -3.750   8.483  1.00 97.59           H  
ATOM   2596  O   ASN A 177      -0.820  -6.794   7.754  1.00 97.59           O  
ATOM   2597  CG  ASN A 177       1.207  -3.138   9.673  1.00 97.59           C  
ATOM   2598  ND2 ASN A 177       1.658  -1.922   9.480  1.00 97.59           N  
ATOM   2599 HD21 ASN A 177       1.689  -1.526   8.551  1.00 97.59           H  
ATOM   2600 HD22 ASN A 177       2.156  -1.464  10.230  1.00 97.59           H  
ATOM   2601  OD1 ASN A 177       1.235  -3.632  10.794  1.00 97.59           O  
ATOM   2602  N   LEU A 178       0.702  -6.226   6.196  1.00 98.41           N  
ATOM   2603  H   LEU A 178       1.537  -5.694   6.001  1.00 98.41           H  
ATOM   2604  CA  LEU A 178       0.131  -7.051   5.124  1.00 98.41           C  
ATOM   2605  HA  LEU A 178      -0.927  -6.811   5.020  1.00 98.41           H  
ATOM   2606  C   LEU A 178       0.182  -8.541   5.459  1.00 98.41           C  
ATOM   2607  CB  LEU A 178       0.854  -6.789   3.789  1.00 98.41           C  
ATOM   2608  HB2 LEU A 178       1.912  -7.021   3.904  1.00 98.41           H  
ATOM   2609  HB3 LEU A 178       0.450  -7.470   3.040  1.00 98.41           H  
ATOM   2610  O   LEU A 178      -0.837  -9.221   5.342  1.00 98.41           O  
ATOM   2611  CG  LEU A 178       0.722  -5.357   3.258  1.00 98.41           C  
ATOM   2612  HG  LEU A 178       1.125  -4.653   3.987  1.00 98.41           H  
ATOM   2613  CD1 LEU A 178       1.497  -5.196   1.951  1.00 98.41           C  
ATOM   2614 HD11 LEU A 178       1.106  -5.870   1.190  1.00 98.41           H  
ATOM   2615 HD12 LEU A 178       1.421  -4.168   1.596  1.00 98.41           H  
ATOM   2616 HD13 LEU A 178       2.551  -5.422   2.114  1.00 98.41           H  
ATOM   2617  CD2 LEU A 178      -0.734  -4.989   3.005  1.00 98.41           C  
ATOM   2618 HD21 LEU A 178      -1.335  -5.099   3.907  1.00 98.41           H  
ATOM   2619 HD22 LEU A 178      -0.754  -3.935   2.728  1.00 98.41           H  
ATOM   2620 HD23 LEU A 178      -1.149  -5.603   2.205  1.00 98.41           H  
ATOM   2621  N   PHE A 179       1.321  -9.042   5.934  1.00 98.31           N  
ATOM   2622  H   PHE A 179       2.139  -8.450   5.956  1.00 98.31           H  
ATOM   2623  CA  PHE A 179       1.467 -10.423   6.390  1.00 98.31           C  
ATOM   2624  HA  PHE A 179       1.272 -11.102   5.560  1.00 98.31           H  
ATOM   2625  C   PHE A 179       0.462 -10.755   7.506  1.00 98.31           C  
ATOM   2626  CB  PHE A 179       2.913 -10.638   6.857  1.00 98.31           C  
ATOM   2627  HB2 PHE A 179       3.575 -10.608   5.991  1.00 98.31           H  
ATOM   2628  HB3 PHE A 179       3.202  -9.823   7.520  1.00 98.31           H  
ATOM   2629  O   PHE A 179      -0.279 -11.736   7.418  1.00 98.31           O  
ATOM   2630  CG  PHE A 179       3.114 -11.953   7.581  1.00 98.31           C  
ATOM   2631  CD1 PHE A 179       3.480 -11.972   8.939  1.00 98.31           C  
ATOM   2632  HD1 PHE A 179       3.684 -11.049   9.462  1.00 98.31           H  
ATOM   2633  CD2 PHE A 179       2.890 -13.164   6.905  1.00 98.31           C  
ATOM   2634  HD2 PHE A 179       2.618 -13.152   5.860  1.00 98.31           H  
ATOM   2635  CE1 PHE A 179       3.612 -13.201   9.612  1.00 98.31           C  
ATOM   2636  HE1 PHE A 179       3.916 -13.213  10.648  1.00 98.31           H  
ATOM   2637  CE2 PHE A 179       3.028 -14.392   7.572  1.00 98.31           C  
ATOM   2638  HE2 PHE A 179       2.873 -15.317   7.036  1.00 98.31           H  
ATOM   2639  CZ  PHE A 179       3.385 -14.410   8.930  1.00 98.31           C  
ATOM   2640  HZ  PHE A 179       3.507 -15.352   9.443  1.00 98.31           H  
ATOM   2641  N   LYS A 180       0.345  -9.903   8.534  1.00 96.63           N  
ATOM   2642  H   LYS A 180       0.994  -9.131   8.578  1.00 96.63           H  
ATOM   2643  CA  LYS A 180      -0.614 -10.103   9.639  1.00 96.63           C  
ATOM   2644  HA  LYS A 180      -0.425 -11.072  10.100  1.00 96.63           H  
ATOM   2645  C   LYS A 180      -2.077 -10.122   9.202  1.00 96.63           C  
ATOM   2646  CB  LYS A 180      -0.436  -8.999  10.683  1.00 96.63           C  
ATOM   2647  HB2 LYS A 180      -1.307  -8.969  11.338  1.00 96.63           H  
ATOM   2648  HB3 LYS A 180      -0.350  -8.036  10.180  1.00 96.63           H  
ATOM   2649  O   LYS A 180      -2.870 -10.831   9.815  1.00 96.63           O  
ATOM   2650  CG  LYS A 180       0.798  -9.263  11.540  1.00 96.63           C  
ATOM   2651  HG2 LYS A 180       1.658  -9.458  10.899  1.00 96.63           H  
ATOM   2652  HG3 LYS A 180       0.624 -10.140  12.163  1.00 96.63           H  
ATOM   2653  CD  LYS A 180       1.090  -8.049  12.421  1.00 96.63           C  
ATOM   2654  HD2 LYS A 180       0.265  -7.861  13.108  1.00 96.63           H  
ATOM   2655  HD3 LYS A 180       1.246  -7.183  11.778  1.00 96.63           H  
ATOM   2656  CE  LYS A 180       2.368  -8.369  13.185  1.00 96.63           C  
ATOM   2657  HE2 LYS A 180       2.157  -9.046  14.013  1.00 96.63           H  
ATOM   2658  HE3 LYS A 180       3.023  -8.905  12.497  1.00 96.63           H  
ATOM   2659  NZ  LYS A 180       3.062  -7.150  13.639  1.00 96.63           N  
ATOM   2660  HZ1 LYS A 180       2.559  -6.677  14.376  1.00 96.63           H  
ATOM   2661  HZ2 LYS A 180       3.182  -6.541  12.842  1.00 96.63           H  
ATOM   2662  HZ3 LYS A 180       3.991  -7.419  13.928  1.00 96.63           H  
ATOM   2663  N   LEU A 181      -2.446  -9.325   8.201  1.00 96.26           N  
ATOM   2664  H   LEU A 181      -1.745  -8.731   7.781  1.00 96.26           H  
ATOM   2665  CA  LEU A 181      -3.813  -9.285   7.679  1.00 96.26           C  
ATOM   2666  HA  LEU A 181      -4.519  -9.337   8.508  1.00 96.26           H  
ATOM   2667  C   LEU A 181      -4.096 -10.509   6.802  1.00 96.26           C  
ATOM   2668  CB  LEU A 181      -4.026  -7.963   6.919  1.00 96.26           C  
ATOM   2669  HB2 LEU A 181      -4.944  -8.034   6.336  1.00 96.26           H  
ATOM   2670  HB3 LEU A 181      -3.199  -7.833   6.221  1.00 96.26           H  
ATOM   2671  O   LEU A 181      -5.051 -11.243   7.048  1.00 96.26           O  
ATOM   2672  CG  LEU A 181      -4.117  -6.723   7.831  1.00 96.26           C  
ATOM   2673  HG  LEU A 181      -3.283  -6.711   8.533  1.00 96.26           H  
ATOM   2674  CD1 LEU A 181      -4.063  -5.448   6.991  1.00 96.26           C  
ATOM   2675 HD11 LEU A 181      -4.077  -4.570   7.636  1.00 96.26           H  
ATOM   2676 HD12 LEU A 181      -3.142  -5.431   6.408  1.00 96.26           H  
ATOM   2677 HD13 LEU A 181      -4.934  -5.399   6.338  1.00 96.26           H  
ATOM   2678  CD2 LEU A 181      -5.421  -6.698   8.634  1.00 96.26           C  
ATOM   2679 HD21 LEU A 181      -5.484  -5.776   9.212  1.00 96.26           H  
ATOM   2680 HD22 LEU A 181      -5.458  -7.544   9.320  1.00 96.26           H  
ATOM   2681 HD23 LEU A 181      -6.275  -6.754   7.959  1.00 96.26           H  
ATOM   2682  N   THR A 182      -3.224 -10.768   5.828  1.00 97.00           N  
ATOM   2683  H   THR A 182      -2.441 -10.141   5.716  1.00 97.00           H  
ATOM   2684  CA  THR A 182      -3.394 -11.833   4.826  1.00 97.00           C  
ATOM   2685  HA  THR A 182      -4.430 -11.819   4.487  1.00 97.00           H  
ATOM   2686  C   THR A 182      -3.158 -13.248   5.365  1.00 97.00           C  
ATOM   2687  CB  THR A 182      -2.516 -11.583   3.592  1.00 97.00           C  
ATOM   2688  HB  THR A 182      -2.702 -12.391   2.885  1.00 97.00           H  
ATOM   2689  O   THR A 182      -3.586 -14.215   4.745  1.00 97.00           O  
ATOM   2690  CG2 THR A 182      -2.819 -10.253   2.898  1.00 97.00           C  
ATOM   2691 HG21 THR A 182      -2.635  -9.409   3.564  1.00 97.00           H  
ATOM   2692 HG22 THR A 182      -2.186 -10.145   2.018  1.00 97.00           H  
ATOM   2693 HG23 THR A 182      -3.863 -10.231   2.583  1.00 97.00           H  
ATOM   2694  OG1 THR A 182      -1.145 -11.559   3.913  1.00 97.00           O  
ATOM   2695  HG1 THR A 182      -0.976 -10.742   4.386  1.00 97.00           H  
ATOM   2696  N   SER A 183      -2.543 -13.403   6.541  1.00 95.25           N  
ATOM   2697  H   SER A 183      -2.113 -12.592   6.962  1.00 95.25           H  
ATOM   2698  CA  SER A 183      -2.411 -14.701   7.230  1.00 95.25           C  
ATOM   2699  HA  SER A 183      -2.180 -15.463   6.486  1.00 95.25           H  
ATOM   2700  C   SER A 183      -3.687 -15.166   7.942  1.00 95.25           C  
ATOM   2701  CB  SER A 183      -1.249 -14.675   8.230  1.00 95.25           C  
ATOM   2702  HB2 SER A 183      -1.239 -15.601   8.804  1.00 95.25           H  
ATOM   2703  HB3 SER A 183      -0.308 -14.598   7.684  1.00 95.25           H  
ATOM   2704  O   SER A 183      -3.775 -16.329   8.328  1.00 95.25           O  
ATOM   2705  OG  SER A 183      -1.359 -13.573   9.108  1.00 95.25           O  
ATOM   2706  HG  SER A 183      -0.932 -12.848   8.646  1.00 95.25           H  
ATOM   2707  N   ARG A 184      -4.679 -14.283   8.123  1.00 90.65           N  
ATOM   2708  H   ARG A 184      -4.540 -13.346   7.773  1.00 90.65           H  
ATOM   2709  CA  ARG A 184      -5.921 -14.573   8.868  1.00 90.65           C  
ATOM   2710  HA  ARG A 184      -5.765 -15.434   9.518  1.00 90.65           H  
ATOM   2711  C   ARG A 184      -7.107 -14.951   7.987  1.00 90.65           C  
ATOM   2712  CB  ARG A 184      -6.292 -13.366   9.733  1.00 90.65           C  
ATOM   2713  HB2 ARG A 184      -7.253 -13.549  10.213  1.00 90.65           H  
ATOM   2714  HB3 ARG A 184      -6.390 -12.487   9.097  1.00 90.65           H  
ATOM   2715  O   ARG A 184      -8.109 -15.422   8.507  1.00 90.65           O  
ATOM   2716  CG  ARG A 184      -5.247 -13.108  10.819  1.00 90.65           C  
ATOM   2717  HG2 ARG A 184      -4.265 -12.964  10.368  1.00 90.65           H  
ATOM   2718  HG3 ARG A 184      -5.206 -13.960  11.498  1.00 90.65           H  
ATOM   2719  CD  ARG A 184      -5.638 -11.850  11.589  1.00 90.65           C  
ATOM   2720  HD2 ARG A 184      -5.734 -11.025  10.883  1.00 90.65           H  
ATOM   2721  HD3 ARG A 184      -6.600 -12.024  12.071  1.00 90.65           H  
ATOM   2722  NE  ARG A 184      -4.614 -11.516  12.588  1.00 90.65           N  
ATOM   2723  HE  ARG A 184      -3.711 -11.945  12.443  1.00 90.65           H  
ATOM   2724  NH1 ARG A 184      -5.846  -9.966  13.738  1.00 90.65           N  
ATOM   2725 HH11 ARG A 184      -6.598 -10.127  13.083  1.00 90.65           H  
ATOM   2726 HH12 ARG A 184      -6.018  -9.441  14.583  1.00 90.65           H  
ATOM   2727  NH2 ARG A 184      -3.791 -10.500  14.445  1.00 90.65           N  
ATOM   2728 HH21 ARG A 184      -2.960 -11.068  14.358  1.00 90.65           H  
ATOM   2729 HH22 ARG A 184      -3.914  -9.878  15.231  1.00 90.65           H  
ATOM   2730  CZ  ARG A 184      -4.753 -10.661  13.580  1.00 90.65           C  
ATOM   2731  N   GLY A 185      -7.001 -14.742   6.681  1.00 91.41           N  
ATOM   2732  H   GLY A 185      -6.122 -14.414   6.307  1.00 91.41           H  
ATOM   2733  CA  GLY A 185      -8.098 -14.946   5.745  1.00 91.41           C  
ATOM   2734  HA2 GLY A 185      -8.566 -15.913   5.933  1.00 91.41           H  
ATOM   2735  HA3 GLY A 185      -8.850 -14.171   5.887  1.00 91.41           H  
ATOM   2736  C   GLY A 185      -7.609 -14.906   4.305  1.00 91.41           C  
ATOM   2737  O   GLY A 185      -6.441 -14.636   4.034  1.00 91.41           O  
ATOM   2738  N   ARG A 186      -8.505 -15.183   3.360  1.00 94.39           N  
ATOM   2739  H   ARG A 186      -9.468 -15.301   3.642  1.00 94.39           H  
ATOM   2740  CA  ARG A 186      -8.205 -15.058   1.929  1.00 94.39           C  
ATOM   2741  HA  ARG A 186      -7.132 -15.169   1.773  1.00 94.39           H  
ATOM   2742  C   ARG A 186      -8.578 -13.658   1.471  1.00 94.39           C  
ATOM   2743  CB  ARG A 186      -8.936 -16.148   1.134  1.00 94.39           C  
ATOM   2744  HB2 ARG A 186      -8.844 -15.921   0.072  1.00 94.39           H  
ATOM   2745  HB3 ARG A 186      -9.994 -16.154   1.398  1.00 94.39           H  
ATOM   2746  O   ARG A 186      -9.658 -13.193   1.802  1.00 94.39           O  
ATOM   2747  CG  ARG A 186      -8.315 -17.528   1.413  1.00 94.39           C  
ATOM   2748  HG2 ARG A 186      -7.256 -17.501   1.159  1.00 94.39           H  
ATOM   2749  HG3 ARG A 186      -8.405 -17.755   2.476  1.00 94.39           H  
ATOM   2750  CD  ARG A 186      -8.984 -18.664   0.626  1.00 94.39           C  
ATOM   2751  HD2 ARG A 186      -8.517 -19.610   0.903  1.00 94.39           H  
ATOM   2752  HD3 ARG A 186     -10.032 -18.717   0.920  1.00 94.39           H  
ATOM   2753  NE  ARG A 186      -8.899 -18.473  -0.836  1.00 94.39           N  
ATOM   2754  HE  ARG A 186      -9.721 -18.073  -1.266  1.00 94.39           H  
ATOM   2755  NH1 ARG A 186      -6.799 -19.362  -1.315  1.00 94.39           N  
ATOM   2756 HH11 ARG A 186      -6.096 -19.460  -2.034  1.00 94.39           H  
ATOM   2757 HH12 ARG A 186      -6.604 -19.580  -0.349  1.00 94.39           H  
ATOM   2758  NH2 ARG A 186      -8.048 -18.527  -2.922  1.00 94.39           N  
ATOM   2759 HH21 ARG A 186      -8.891 -18.129  -3.311  1.00 94.39           H  
ATOM   2760 HH22 ARG A 186      -7.311 -18.769  -3.568  1.00 94.39           H  
ATOM   2761  CZ  ARG A 186      -7.917 -18.795  -1.664  1.00 94.39           C  
ATOM   2762  N   TYR A 187      -7.719 -13.007   0.696  1.00 96.17           N  
ATOM   2763  H   TYR A 187      -6.826 -13.425   0.478  1.00 96.17           H  
ATOM   2764  CA  TYR A 187      -7.968 -11.656   0.193  1.00 96.17           C  
ATOM   2765  HA  TYR A 187      -8.962 -11.332   0.501  1.00 96.17           H  
ATOM   2766  C   TYR A 187      -7.958 -11.629  -1.334  1.00 96.17           C  
ATOM   2767  CB  TYR A 187      -6.966 -10.661   0.803  1.00 96.17           C  
ATOM   2768  HB2 TYR A 187      -5.952 -11.041   0.680  1.00 96.17           H  
ATOM   2769  HB3 TYR A 187      -7.029  -9.728   0.243  1.00 96.17           H  
ATOM   2770  O   TYR A 187      -7.246 -12.389  -1.991  1.00 96.17           O  
ATOM   2771  CG  TYR A 187      -7.210 -10.358   2.273  1.00 96.17           C  
ATOM   2772  CD1 TYR A 187      -7.799  -9.135   2.651  1.00 96.17           C  
ATOM   2773  HD1 TYR A 187      -8.046  -8.402   1.898  1.00 96.17           H  
ATOM   2774  CD2 TYR A 187      -6.868 -11.301   3.261  1.00 96.17           C  
ATOM   2775  HD2 TYR A 187      -6.397 -12.232   2.982  1.00 96.17           H  
ATOM   2776  CE1 TYR A 187      -8.063  -8.865   4.008  1.00 96.17           C  
ATOM   2777  HE1 TYR A 187      -8.519  -7.934   4.310  1.00 96.17           H  
ATOM   2778  CE2 TYR A 187      -7.153 -11.046   4.615  1.00 96.17           C  
ATOM   2779  HE2 TYR A 187      -6.914 -11.784   5.366  1.00 96.17           H  
ATOM   2780  OH  TYR A 187      -8.006  -9.558   6.297  1.00 96.17           O  
ATOM   2781  HH  TYR A 187      -7.907 -10.347   6.836  1.00 96.17           H  
ATOM   2782  CZ  TYR A 187      -7.748  -9.824   4.992  1.00 96.17           C  
ATOM   2783  N   GLU A 188      -8.757 -10.737  -1.902  1.00 95.24           N  
ATOM   2784  H   GLU A 188      -9.339 -10.174  -1.300  1.00 95.24           H  
ATOM   2785  CA  GLU A 188      -8.572 -10.250  -3.264  1.00 95.24           C  
ATOM   2786  HA  GLU A 188      -7.986 -10.979  -3.824  1.00 95.24           H  
ATOM   2787  C   GLU A 188      -7.760  -8.954  -3.244  1.00 95.24           C  
ATOM   2788  CB  GLU A 188      -9.911 -10.100  -4.005  1.00 95.24           C  
ATOM   2789  HB2 GLU A 188     -10.353 -11.089  -4.124  1.00 95.24           H  
ATOM   2790  HB3 GLU A 188      -9.705  -9.701  -4.999  1.00 95.24           H  
ATOM   2791  O   GLU A 188      -7.869  -8.158  -2.311  1.00 95.24           O  
ATOM   2792  CG  GLU A 188     -10.915  -9.183  -3.290  1.00 95.24           C  
ATOM   2793  HG2 GLU A 188     -11.149  -9.618  -2.319  1.00 95.24           H  
ATOM   2794  HG3 GLU A 188     -10.459  -8.206  -3.129  1.00 95.24           H  
ATOM   2795  CD  GLU A 188     -12.234  -8.999  -4.048  1.00 95.24           C  
ATOM   2796  OE1 GLU A 188     -13.249  -8.693  -3.376  1.00 95.24           O  
ATOM   2797  OE2 GLU A 188     -12.263  -9.121  -5.290  1.00 95.24           O  
ATOM   2798  N   LEU A 189      -6.947  -8.755  -4.279  1.00 96.34           N  
ATOM   2799  H   LEU A 189      -6.965  -9.445  -5.016  1.00 96.34           H  
ATOM   2800  CA  LEU A 189      -6.170  -7.548  -4.534  1.00 96.34           C  
ATOM   2801  HA  LEU A 189      -6.211  -6.893  -3.664  1.00 96.34           H  
ATOM   2802  C   LEU A 189      -6.769  -6.821  -5.731  1.00 96.34           C  
ATOM   2803  CB  LEU A 189      -4.705  -7.936  -4.798  1.00 96.34           C  
ATOM   2804  HB2 LEU A 189      -4.688  -8.683  -5.592  1.00 96.34           H  
ATOM   2805  HB3 LEU A 189      -4.308  -8.392  -3.891  1.00 96.34           H  
ATOM   2806  O   LEU A 189      -7.005  -7.429  -6.774  1.00 96.34           O  
ATOM   2807  CG  LEU A 189      -3.768  -6.781  -5.194  1.00 96.34           C  
ATOM   2808  HG  LEU A 189      -4.206  -6.203  -6.008  1.00 96.34           H  
ATOM   2809  CD1 LEU A 189      -3.493  -5.852  -4.013  1.00 96.34           C  
ATOM   2810 HD11 LEU A 189      -3.044  -6.412  -3.193  1.00 96.34           H  
ATOM   2811 HD12 LEU A 189      -4.420  -5.391  -3.672  1.00 96.34           H  
ATOM   2812 HD13 LEU A 189      -2.808  -5.065  -4.330  1.00 96.34           H  
ATOM   2813  CD2 LEU A 189      -2.431  -7.330  -5.688  1.00 96.34           C  
ATOM   2814 HD21 LEU A 189      -1.780  -6.509  -5.987  1.00 96.34           H  
ATOM   2815 HD22 LEU A 189      -2.589  -7.980  -6.548  1.00 96.34           H  
ATOM   2816 HD23 LEU A 189      -1.943  -7.900  -4.897  1.00 96.34           H  
ATOM   2817  N   ARG A 190      -6.929  -5.508  -5.605  1.00 95.25           N  
ATOM   2818  H   ARG A 190      -6.731  -5.096  -4.704  1.00 95.25           H  
ATOM   2819  CA  ARG A 190      -7.249  -4.593  -6.693  1.00 95.25           C  
ATOM   2820  HA  ARG A 190      -7.291  -5.156  -7.626  1.00 95.25           H  
ATOM   2821  C   ARG A 190      -6.143  -3.553  -6.823  1.00 95.25           C  
ATOM   2822  CB  ARG A 190      -8.636  -3.987  -6.449  1.00 95.25           C  
ATOM   2823  HB2 ARG A 190      -8.655  -3.500  -5.475  1.00 95.25           H  
ATOM   2824  HB3 ARG A 190      -9.372  -4.791  -6.448  1.00 95.25           H  
ATOM   2825  O   ARG A 190      -5.719  -2.963  -5.831  1.00 95.25           O  
ATOM   2826  CG  ARG A 190      -9.010  -2.968  -7.529  1.00 95.25           C  
ATOM   2827  HG2 ARG A 190      -8.895  -3.416  -8.516  1.00 95.25           H  
ATOM   2828  HG3 ARG A 190      -8.347  -2.106  -7.453  1.00 95.25           H  
ATOM   2829  CD  ARG A 190     -10.454  -2.496  -7.361  1.00 95.25           C  
ATOM   2830  HD2 ARG A 190     -10.615  -2.181  -6.330  1.00 95.25           H  
ATOM   2831  HD3 ARG A 190     -11.130  -3.326  -7.571  1.00 95.25           H  
ATOM   2832  NE  ARG A 190     -10.705  -1.362  -8.259  1.00 95.25           N  
ATOM   2833  HE  ARG A 190     -10.071  -0.579  -8.189  1.00 95.25           H  
ATOM   2834  NH1 ARG A 190     -12.379  -2.248  -9.590  1.00 95.25           N  
ATOM   2835 HH11 ARG A 190     -12.699  -2.891  -8.880  1.00 95.25           H  
ATOM   2836 HH12 ARG A 190     -13.097  -2.064 -10.275  1.00 95.25           H  
ATOM   2837  NH2 ARG A 190     -11.554  -0.267 -10.045  1.00 95.25           N  
ATOM   2838 HH21 ARG A 190     -10.777   0.368  -9.932  1.00 95.25           H  
ATOM   2839 HH22 ARG A 190     -12.135  -0.227 -10.870  1.00 95.25           H  
ATOM   2840  CZ  ARG A 190     -11.543  -1.308  -9.277  1.00 95.25           C  
ATOM   2841  N   ILE A 191      -5.693  -3.337  -8.053  1.00 95.98           N  
ATOM   2842  H   ILE A 191      -6.094  -3.885  -8.800  1.00 95.98           H  
ATOM   2843  CA  ILE A 191      -4.749  -2.283  -8.419  1.00 95.98           C  
ATOM   2844  HA  ILE A 191      -4.436  -1.746  -7.524  1.00 95.98           H  
ATOM   2845  C   ILE A 191      -5.479  -1.311  -9.332  1.00 95.98           C  
ATOM   2846  CB  ILE A 191      -3.487  -2.862  -9.092  1.00 95.98           C  
ATOM   2847  HB  ILE A 191      -3.779  -3.371 -10.011  1.00 95.98           H  
ATOM   2848  O   ILE A 191      -5.948  -1.729 -10.386  1.00 95.98           O  
ATOM   2849  CG1 ILE A 191      -2.826  -3.899  -8.157  1.00 95.98           C  
ATOM   2850 HG12 ILE A 191      -2.704  -3.464  -7.165  1.00 95.98           H  
ATOM   2851 HG13 ILE A 191      -3.490  -4.758  -8.057  1.00 95.98           H  
ATOM   2852  CG2 ILE A 191      -2.529  -1.716  -9.468  1.00 95.98           C  
ATOM   2853 HG21 ILE A 191      -2.186  -1.205  -8.568  1.00 95.98           H  
ATOM   2854 HG22 ILE A 191      -3.030  -0.993 -10.110  1.00 95.98           H  
ATOM   2855 HG23 ILE A 191      -1.675  -2.099 -10.028  1.00 95.98           H  
ATOM   2856  CD1 ILE A 191      -1.472  -4.433  -8.630  1.00 95.98           C  
ATOM   2857 HD11 ILE A 191      -0.732  -3.633  -8.670  1.00 95.98           H  
ATOM   2858 HD12 ILE A 191      -1.571  -4.898  -9.610  1.00 95.98           H  
ATOM   2859 HD13 ILE A 191      -1.118  -5.166  -7.905  1.00 95.98           H  
ATOM   2860  N   ASP A 192      -5.550  -0.046  -8.940  1.00 96.39           N  
ATOM   2861  H   ASP A 192      -5.093   0.203  -8.074  1.00 96.39           H  
ATOM   2862  CA  ASP A 192      -6.101   1.056  -9.722  1.00 96.39           C  
ATOM   2863  HA  ASP A 192      -6.611   0.676 -10.607  1.00 96.39           H  
ATOM   2864  C   ASP A 192      -4.960   1.972 -10.173  1.00 96.39           C  
ATOM   2865  CB  ASP A 192      -7.122   1.832  -8.879  1.00 96.39           C  
ATOM   2866  HB2 ASP A 192      -7.374   2.758  -9.396  1.00 96.39           H  
ATOM   2867  HB3 ASP A 192      -6.680   2.093  -7.917  1.00 96.39           H  
ATOM   2868  O   ASP A 192      -4.149   2.401  -9.352  1.00 96.39           O  
ATOM   2869  CG  ASP A 192      -8.410   1.043  -8.654  1.00 96.39           C  
ATOM   2870  OD1 ASP A 192      -9.167   0.844  -9.624  1.00 96.39           O  
ATOM   2871  OD2 ASP A 192      -8.722   0.635  -7.513  1.00 96.39           O  
ATOM   2872  N   VAL A 193      -4.888   2.284 -11.467  1.00 97.01           N  
ATOM   2873  H   VAL A 193      -5.599   1.928 -12.090  1.00 97.01           H  
ATOM   2874  CA  VAL A 193      -3.914   3.235 -12.020  1.00 97.01           C  
ATOM   2875  HA  VAL A 193      -3.550   3.846 -11.193  1.00 97.01           H  
ATOM   2876  C   VAL A 193      -4.570   4.194 -13.003  1.00 97.01           C  
ATOM   2877  CB  VAL A 193      -2.686   2.555 -12.663  1.00 97.01           C  
ATOM   2878  HB  VAL A 193      -2.015   3.341 -13.009  1.00 97.01           H  
ATOM   2879  O   VAL A 193      -5.558   3.850 -13.652  1.00 97.01           O  
ATOM   2880  CG1 VAL A 193      -1.897   1.704 -11.663  1.00 97.01           C  
ATOM   2881 HG11 VAL A 193      -2.491   0.845 -11.352  1.00 97.01           H  
ATOM   2882 HG12 VAL A 193      -1.653   2.307 -10.788  1.00 97.01           H  
ATOM   2883 HG13 VAL A 193      -0.967   1.363 -12.117  1.00 97.01           H  
ATOM   2884  CG2 VAL A 193      -3.036   1.680 -13.872  1.00 97.01           C  
ATOM   2885 HG21 VAL A 193      -2.137   1.195 -14.251  1.00 97.01           H  
ATOM   2886 HG22 VAL A 193      -3.440   2.315 -14.661  1.00 97.01           H  
ATOM   2887 HG23 VAL A 193      -3.770   0.925 -13.590  1.00 97.01           H  
ATOM   2888  N   GLU A 194      -3.996   5.385 -13.149  1.00 97.93           N  
ATOM   2889  H   GLU A 194      -3.189   5.606 -12.585  1.00 97.93           H  
ATOM   2890  CA  GLU A 194      -4.430   6.371 -14.141  1.00 97.93           C  
ATOM   2891  HA  GLU A 194      -5.209   5.925 -14.760  1.00 97.93           H  
ATOM   2892  C   GLU A 194      -3.276   6.773 -15.057  1.00 97.93           C  
ATOM   2893  CB  GLU A 194      -5.047   7.590 -13.454  1.00 97.93           C  
ATOM   2894  HB2 GLU A 194      -5.731   7.244 -12.679  1.00 97.93           H  
ATOM   2895  HB3 GLU A 194      -4.255   8.185 -12.999  1.00 97.93           H  
ATOM   2896  O   GLU A 194      -2.170   7.041 -14.597  1.00 97.93           O  
ATOM   2897  CG  GLU A 194      -5.826   8.475 -14.429  1.00 97.93           C  
ATOM   2898  HG2 GLU A 194      -6.625   7.891 -14.885  1.00 97.93           H  
ATOM   2899  HG3 GLU A 194      -5.164   8.823 -15.222  1.00 97.93           H  
ATOM   2900  CD  GLU A 194      -6.425   9.663 -13.678  1.00 97.93           C  
ATOM   2901  OE1 GLU A 194      -5.958  10.791 -13.943  1.00 97.93           O  
ATOM   2902  OE2 GLU A 194      -7.329   9.416 -12.844  1.00 97.93           O  
ATOM   2903  N   PHE A 195      -3.518   6.813 -16.364  1.00 96.77           N  
ATOM   2904  H   PHE A 195      -4.443   6.578 -16.694  1.00 96.77           H  
ATOM   2905  CA  PHE A 195      -2.531   7.260 -17.343  1.00 96.77           C  
ATOM   2906  HA  PHE A 195      -1.852   7.968 -16.868  1.00 96.77           H  
ATOM   2907  C   PHE A 195      -3.224   7.964 -18.506  1.00 96.77           C  
ATOM   2908  CB  PHE A 195      -1.731   6.050 -17.835  1.00 96.77           C  
ATOM   2909  HB2 PHE A 195      -2.416   5.354 -18.318  1.00 96.77           H  
ATOM   2910  HB3 PHE A 195      -1.300   5.545 -16.970  1.00 96.77           H  
ATOM   2911  O   PHE A 195      -4.187   7.431 -19.056  1.00 96.77           O  
ATOM   2912  CG  PHE A 195      -0.608   6.397 -18.791  1.00 96.77           C  
ATOM   2913  CD1 PHE A 195      -0.641   5.944 -20.123  1.00 96.77           C  
ATOM   2914  HD1 PHE A 195      -1.457   5.325 -20.463  1.00 96.77           H  
ATOM   2915  CD2 PHE A 195       0.475   7.177 -18.348  1.00 96.77           C  
ATOM   2916  HD2 PHE A 195       0.510   7.539 -17.331  1.00 96.77           H  
ATOM   2917  CE1 PHE A 195       0.408   6.266 -21.004  1.00 96.77           C  
ATOM   2918  HE1 PHE A 195       0.398   5.883 -22.014  1.00 96.77           H  
ATOM   2919  CE2 PHE A 195       1.515   7.509 -19.231  1.00 96.77           C  
ATOM   2920  HE2 PHE A 195       2.331   8.124 -18.881  1.00 96.77           H  
ATOM   2921  CZ  PHE A 195       1.486   7.052 -20.559  1.00 96.77           C  
ATOM   2922  HZ  PHE A 195       2.298   7.295 -21.228  1.00 96.77           H  
ATOM   2923  N   ASN A 196      -2.732   9.144 -18.899  1.00 94.97           N  
ATOM   2924  H   ASN A 196      -1.922   9.513 -18.421  1.00 94.97           H  
ATOM   2925  CA  ASN A 196      -3.357   9.990 -19.927  1.00 94.97           C  
ATOM   2926  HA  ASN A 196      -2.930  10.989 -19.849  1.00 94.97           H  
ATOM   2927  C   ASN A 196      -4.874  10.168 -19.702  1.00 94.97           C  
ATOM   2928  CB  ASN A 196      -3.025   9.436 -21.327  1.00 94.97           C  
ATOM   2929  HB2 ASN A 196      -3.548  10.032 -22.075  1.00 94.97           H  
ATOM   2930  HB3 ASN A 196      -3.384   8.409 -21.399  1.00 94.97           H  
ATOM   2931  O   ASN A 196      -5.668   9.908 -20.609  1.00 94.97           O  
ATOM   2932  CG  ASN A 196      -1.554   9.486 -21.676  1.00 94.97           C  
ATOM   2933  ND2 ASN A 196      -1.103   8.609 -22.539  1.00 94.97           N  
ATOM   2934 HD21 ASN A 196      -1.693   7.838 -22.820  1.00 94.97           H  
ATOM   2935 HD22 ASN A 196      -0.099   8.610 -22.645  1.00 94.97           H  
ATOM   2936  OD1 ASN A 196      -0.792  10.317 -21.220  1.00 94.97           O  
ATOM   2937  N   ASP A 197      -5.264  10.527 -18.473  1.00 94.46           N  
ATOM   2938  H   ASP A 197      -4.558  10.799 -17.804  1.00 94.46           H  
ATOM   2939  CA  ASP A 197      -6.657  10.736 -18.044  1.00 94.46           C  
ATOM   2940  HA  ASP A 197      -6.622  10.949 -16.976  1.00 94.46           H  
ATOM   2941  C   ASP A 197      -7.572   9.500 -18.196  1.00 94.46           C  
ATOM   2942  CB  ASP A 197      -7.241  11.994 -18.714  1.00 94.46           C  
ATOM   2943  HB2 ASP A 197      -8.190  12.241 -18.238  1.00 94.46           H  
ATOM   2944  HB3 ASP A 197      -7.444  11.779 -19.763  1.00 94.46           H  
ATOM   2945  O   ASP A 197      -8.802   9.608 -18.210  1.00 94.46           O  
ATOM   2946  CG  ASP A 197      -6.319  13.213 -18.615  1.00 94.46           C  
ATOM   2947  OD1 ASP A 197      -5.942  13.572 -17.480  1.00 94.46           O  
ATOM   2948  OD2 ASP A 197      -5.987  13.775 -19.685  1.00 94.46           O  
ATOM   2949  N   LYS A 198      -6.994   8.298 -18.334  1.00 97.65           N  
ATOM   2950  H   LYS A 198      -5.985   8.268 -18.384  1.00 97.65           H  
ATOM   2951  CA  LYS A 198      -7.727   7.028 -18.398  1.00 97.65           C  
ATOM   2952  HA  LYS A 198      -8.796   7.239 -18.409  1.00 97.65           H  
ATOM   2953  C   LYS A 198      -7.443   6.177 -17.177  1.00 97.65           C  
ATOM   2954  CB  LYS A 198      -7.383   6.247 -19.667  1.00 97.65           C  
ATOM   2955  HB2 LYS A 198      -7.859   5.268 -19.616  1.00 97.65           H  
ATOM   2956  HB3 LYS A 198      -6.304   6.097 -19.723  1.00 97.65           H  
ATOM   2957  O   LYS A 198      -6.290   5.911 -16.845  1.00 97.65           O  
ATOM   2958  CG  LYS A 198      -7.875   6.972 -20.920  1.00 97.65           C  
ATOM   2959  HG2 LYS A 198      -8.955   7.108 -20.864  1.00 97.65           H  
ATOM   2960  HG3 LYS A 198      -7.396   7.949 -20.994  1.00 97.65           H  
ATOM   2961  CD  LYS A 198      -7.524   6.145 -22.153  1.00 97.65           C  
ATOM   2962  HD2 LYS A 198      -6.447   5.978 -22.169  1.00 97.65           H  
ATOM   2963  HD3 LYS A 198      -8.041   5.187 -22.106  1.00 97.65           H  
ATOM   2964  CE  LYS A 198      -7.948   6.924 -23.395  1.00 97.65           C  
ATOM   2965  HE2 LYS A 198      -7.453   7.894 -23.368  1.00 97.65           H  
ATOM   2966  HE3 LYS A 198      -9.023   7.099 -23.347  1.00 97.65           H  
ATOM   2967  NZ  LYS A 198      -7.583   6.185 -24.623  1.00 97.65           N  
ATOM   2968  HZ1 LYS A 198      -7.842   6.719 -25.440  1.00 97.65           H  
ATOM   2969  HZ2 LYS A 198      -8.045   5.287 -24.636  1.00 97.65           H  
ATOM   2970  HZ3 LYS A 198      -6.584   6.037 -24.632  1.00 97.65           H  
ATOM   2971  N   GLN A 199      -8.516   5.692 -16.564  1.00 96.19           N  
ATOM   2972  H   GLN A 199      -9.426   5.973 -16.901  1.00 96.19           H  
ATOM   2973  CA  GLN A 199      -8.462   4.789 -15.423  1.00 96.19           C  
ATOM   2974  HA  GLN A 199      -7.564   5.003 -14.844  1.00 96.19           H  
ATOM   2975  C   GLN A 199      -8.393   3.333 -15.888  1.00 96.19           C  
ATOM   2976  CB  GLN A 199      -9.671   5.033 -14.515  1.00 96.19           C  
ATOM   2977  HB2 GLN A 199     -10.588   4.909 -15.091  1.00 96.19           H  
ATOM   2978  HB3 GLN A 199      -9.663   4.301 -13.708  1.00 96.19           H  
ATOM   2979  O   GLN A 199      -9.163   2.891 -16.744  1.00 96.19           O  
ATOM   2980  CG  GLN A 199      -9.626   6.442 -13.903  1.00 96.19           C  
ATOM   2981  HG2 GLN A 199      -9.603   7.199 -14.686  1.00 96.19           H  
ATOM   2982  HG3 GLN A 199      -8.714   6.542 -13.314  1.00 96.19           H  
ATOM   2983  CD  GLN A 199     -10.818   6.742 -13.008  1.00 96.19           C  
ATOM   2984  NE2 GLN A 199     -10.704   7.754 -12.178  1.00 96.19           N  
ATOM   2985 HE21 GLN A 199      -9.856   8.301 -12.173  1.00 96.19           H  
ATOM   2986 HE22 GLN A 199     -11.488   7.955 -11.573  1.00 96.19           H  
ATOM   2987  OE1 GLN A 199     -11.858   6.099 -13.051  1.00 96.19           O  
ATOM   2988  N   HIS A 200      -7.484   2.577 -15.286  1.00 94.20           N  
ATOM   2989  H   HIS A 200      -6.894   3.011 -14.590  1.00 94.20           H  
ATOM   2990  CA  HIS A 200      -7.292   1.151 -15.503  1.00 94.20           C  
ATOM   2991  HA  HIS A 200      -8.106   0.756 -16.111  1.00 94.20           H  
ATOM   2992  C   HIS A 200      -7.303   0.437 -14.156  1.00 94.20           C  
ATOM   2993  CB  HIS A 200      -5.967   0.910 -16.235  1.00 94.20           C  
ATOM   2994  HB2 HIS A 200      -5.796  -0.164 -16.319  1.00 94.20           H  
ATOM   2995  HB3 HIS A 200      -5.155   1.329 -15.641  1.00 94.20           H  
ATOM   2996  O   HIS A 200      -6.817   0.976 -13.163  1.00 94.20           O  
ATOM   2997  CG  HIS A 200      -5.916   1.516 -17.611  1.00 94.20           C  
ATOM   2998  CD2 HIS A 200      -5.571   2.802 -17.939  1.00 94.20           C  
ATOM   2999  HD2 HIS A 200      -5.280   3.578 -17.247  1.00 94.20           H  
ATOM   3000  ND1 HIS A 200      -6.215   0.863 -18.782  1.00 94.20           N  
ATOM   3001  HD1 HIS A 200      -6.474  -0.109 -18.867  1.00 94.20           H  
ATOM   3002  CE1 HIS A 200      -6.055   1.731 -19.793  1.00 94.20           C  
ATOM   3003  HE1 HIS A 200      -6.200   1.498 -20.837  1.00 94.20           H  
ATOM   3004  NE2 HIS A 200      -5.668   2.928 -19.333  1.00 94.20           N  
ATOM   3005  N   PHE A 201      -7.823  -0.790 -14.123  1.00 93.78           N  
ATOM   3006  H   PHE A 201      -8.173  -1.222 -14.967  1.00 93.78           H  
ATOM   3007  CA  PHE A 201      -7.756  -1.606 -12.920  1.00 93.78           C  
ATOM   3008  HA  PHE A 201      -6.893  -1.249 -12.358  1.00 93.78           H  
ATOM   3009  C   PHE A 201      -7.508  -3.082 -13.213  1.00 93.78           C  
ATOM   3010  CB  PHE A 201      -8.999  -1.399 -12.048  1.00 93.78           C  
ATOM   3011  HB2 PHE A 201      -8.793  -1.794 -11.053  1.00 93.78           H  
ATOM   3012  HB3 PHE A 201      -9.168  -0.328 -11.933  1.00 93.78           H  
ATOM   3013  O   PHE A 201      -7.928  -3.609 -14.248  1.00 93.78           O  
ATOM   3014  CG  PHE A 201     -10.262  -2.048 -12.576  1.00 93.78           C  
ATOM   3015  CD1 PHE A 201     -11.143  -1.319 -13.395  1.00 93.78           C  
ATOM   3016  HD1 PHE A 201     -10.905  -0.301 -13.664  1.00 93.78           H  
ATOM   3017  CD2 PHE A 201     -10.577  -3.370 -12.216  1.00 93.78           C  
ATOM   3018  HD2 PHE A 201      -9.906  -3.918 -11.570  1.00 93.78           H  
ATOM   3019  CE1 PHE A 201     -12.347  -1.903 -13.827  1.00 93.78           C  
ATOM   3020  HE1 PHE A 201     -13.040  -1.319 -14.415  1.00 93.78           H  
ATOM   3021  CE2 PHE A 201     -11.779  -3.958 -12.647  1.00 93.78           C  
ATOM   3022  HE2 PHE A 201     -12.036  -4.949 -12.302  1.00 93.78           H  
ATOM   3023  CZ  PHE A 201     -12.674  -3.216 -13.439  1.00 93.78           C  
ATOM   3024  HZ  PHE A 201     -13.638  -3.627 -13.698  1.00 93.78           H  
ATOM   3025  N   PHE A 202      -6.864  -3.745 -12.259  1.00 93.02           N  
ATOM   3026  H   PHE A 202      -6.566  -3.213 -11.453  1.00 93.02           H  
ATOM   3027  CA  PHE A 202      -6.494  -5.157 -12.301  1.00 93.02           C  
ATOM   3028  HA  PHE A 202      -7.007  -5.647 -13.129  1.00 93.02           H  
ATOM   3029  C   PHE A 202      -6.910  -5.825 -10.992  1.00 93.02           C  
ATOM   3030  CB  PHE A 202      -4.980  -5.278 -12.522  1.00 93.02           C  
ATOM   3031  HB2 PHE A 202      -4.721  -6.328 -12.657  1.00 93.02           H  
ATOM   3032  HB3 PHE A 202      -4.465  -4.933 -11.625  1.00 93.02           H  
ATOM   3033  O   PHE A 202      -6.736  -5.233  -9.928  1.00 93.02           O  
ATOM   3034  CG  PHE A 202      -4.464  -4.488 -13.708  1.00 93.02           C  
ATOM   3035  CD1 PHE A 202      -4.528  -5.034 -15.001  1.00 93.02           C  
ATOM   3036  HD1 PHE A 202      -4.926  -6.027 -15.150  1.00 93.02           H  
ATOM   3037  CD2 PHE A 202      -3.958  -3.186 -13.522  1.00 93.02           C  
ATOM   3038  HD2 PHE A 202      -3.923  -2.751 -12.535  1.00 93.02           H  
ATOM   3039  CE1 PHE A 202      -4.079  -4.292 -16.106  1.00 93.02           C  
ATOM   3040  HE1 PHE A 202      -4.122  -4.725 -17.095  1.00 93.02           H  
ATOM   3041  CE2 PHE A 202      -3.515  -2.440 -14.628  1.00 93.02           C  
ATOM   3042  HE2 PHE A 202      -3.132  -1.440 -14.484  1.00 93.02           H  
ATOM   3043  CZ  PHE A 202      -3.575  -2.994 -15.919  1.00 93.02           C  
ATOM   3044  HZ  PHE A 202      -3.232  -2.424 -16.770  1.00 93.02           H  
ATOM   3045  N   THR A 203      -7.452  -7.041 -11.057  1.00 92.71           N  
ATOM   3046  H   THR A 203      -7.539  -7.502 -11.952  1.00 92.71           H  
ATOM   3047  CA  THR A 203      -7.932  -7.775  -9.876  1.00 92.71           C  
ATOM   3048  HA  THR A 203      -7.604  -7.251  -8.978  1.00 92.71           H  
ATOM   3049  C   THR A 203      -7.367  -9.184  -9.830  1.00 92.71           C  
ATOM   3050  CB  THR A 203      -9.462  -7.870  -9.816  1.00 92.71           C  
ATOM   3051  HB  THR A 203      -9.744  -8.513  -8.982  1.00 92.71           H  
ATOM   3052  O   THR A 203      -7.417  -9.883 -10.842  1.00 92.71           O  
ATOM   3053  CG2 THR A 203     -10.120  -6.507  -9.617  1.00 92.71           C  
ATOM   3054 HG21 THR A 203      -9.735  -6.046  -8.707  1.00 92.71           H  
ATOM   3055 HG22 THR A 203     -11.197  -6.636  -9.518  1.00 92.71           H  
ATOM   3056 HG23 THR A 203      -9.908  -5.862 -10.470  1.00 92.71           H  
ATOM   3057  OG1 THR A 203      -9.954  -8.429 -11.018  1.00 92.71           O  
ATOM   3058  HG1 THR A 203      -9.388  -9.178 -11.218  1.00 92.71           H  
ATOM   3059  N   TYR A 204      -6.923  -9.609  -8.651  1.00 93.71           N  
ATOM   3060  H   TYR A 204      -6.973  -8.972  -7.869  1.00 93.71           H  
ATOM   3061  CA  TYR A 204      -6.346 -10.926  -8.381  1.00 93.71           C  
ATOM   3062  HA  TYR A 204      -6.523 -11.593  -9.225  1.00 93.71           H  
ATOM   3063  C   TYR A 204      -7.004 -11.520  -7.138  1.00 93.71           C  
ATOM   3064  CB  TYR A 204      -4.829 -10.808  -8.165  1.00 93.71           C  
ATOM   3065  HB2 TYR A 204      -4.413 -11.812  -8.079  1.00 93.71           H  
ATOM   3066  HB3 TYR A 204      -4.639 -10.299  -7.220  1.00 93.71           H  
ATOM   3067  O   TYR A 204      -7.327 -10.790  -6.201  1.00 93.71           O  
ATOM   3068  CG  TYR A 204      -4.105 -10.063  -9.267  1.00 93.71           C  
ATOM   3069  CD1 TYR A 204      -3.549 -10.772 -10.346  1.00 93.71           C  
ATOM   3070  HD1 TYR A 204      -3.597 -11.851 -10.377  1.00 93.71           H  
ATOM   3071  CD2 TYR A 204      -4.030  -8.656  -9.231  1.00 93.71           C  
ATOM   3072  HD2 TYR A 204      -4.455  -8.117  -8.397  1.00 93.71           H  
ATOM   3073  CE1 TYR A 204      -2.941 -10.071 -11.403  1.00 93.71           C  
ATOM   3074  HE1 TYR A 204      -2.524 -10.606 -12.243  1.00 93.71           H  
ATOM   3075  CE2 TYR A 204      -3.431  -7.952 -10.290  1.00 93.71           C  
ATOM   3076  HE2 TYR A 204      -3.382  -6.874 -10.262  1.00 93.71           H  
ATOM   3077  OH  TYR A 204      -2.348  -7.965 -12.416  1.00 93.71           O  
ATOM   3078  HH  TYR A 204      -2.339  -7.020 -12.247  1.00 93.71           H  
ATOM   3079  CZ  TYR A 204      -2.899  -8.661 -11.388  1.00 93.71           C  
ATOM   3080  N   THR A 205      -7.183 -12.836  -7.091  1.00 93.05           N  
ATOM   3081  H   THR A 205      -6.879 -13.392  -7.877  1.00 93.05           H  
ATOM   3082  CA  THR A 205      -7.636 -13.525  -5.869  1.00 93.05           C  
ATOM   3083  HA  THR A 205      -8.095 -12.805  -5.191  1.00 93.05           H  
ATOM   3084  C   THR A 205      -6.461 -14.143  -5.122  1.00 93.05           C  
ATOM   3085  CB  THR A 205      -8.705 -14.579  -6.168  1.00 93.05           C  
ATOM   3086  HB  THR A 205      -9.010 -15.041  -5.229  1.00 93.05           H  
ATOM   3087  O   THR A 205      -5.361 -14.216  -5.655  1.00 93.05           O  
ATOM   3088  CG2 THR A 205      -9.942 -13.966  -6.821  1.00 93.05           C  
ATOM   3089 HG21 THR A 205     -10.324 -13.153  -6.203  1.00 93.05           H  
ATOM   3090 HG22 THR A 205     -10.714 -14.729  -6.921  1.00 93.05           H  
ATOM   3091 HG23 THR A 205      -9.693 -13.580  -7.809  1.00 93.05           H  
ATOM   3092  OG1 THR A 205      -8.217 -15.586  -7.021  1.00 93.05           O  
ATOM   3093  HG1 THR A 205      -7.307 -15.784  -6.787  1.00 93.05           H  
ATOM   3094  N   GLY A 206      -6.677 -14.622  -3.894  1.00 93.73           N  
ATOM   3095  H   GLY A 206      -7.551 -14.415  -3.432  1.00 93.73           H  
ATOM   3096  CA  GLY A 206      -5.644 -15.345  -3.143  1.00 93.73           C  
ATOM   3097  HA2 GLY A 206      -6.071 -15.710  -2.209  1.00 93.73           H  
ATOM   3098  HA3 GLY A 206      -5.303 -16.200  -3.726  1.00 93.73           H  
ATOM   3099  C   GLY A 206      -4.421 -14.492  -2.798  1.00 93.73           C  
ATOM   3100  O   GLY A 206      -3.346 -15.040  -2.569  1.00 93.73           O  
ATOM   3101  N   PHE A 207      -4.588 -13.166  -2.769  1.00 96.29           N  
ATOM   3102  H   PHE A 207      -5.524 -12.800  -2.867  1.00 96.29           H  
ATOM   3103  CA  PHE A 207      -3.529 -12.238  -2.413  1.00 96.29           C  
ATOM   3104  HA  PHE A 207      -2.682 -12.409  -3.077  1.00 96.29           H  
ATOM   3105  C   PHE A 207      -3.086 -12.484  -0.977  1.00 96.29           C  
ATOM   3106  CB  PHE A 207      -3.988 -10.791  -2.597  1.00 96.29           C  
ATOM   3107  HB2 PHE A 207      -4.177 -10.631  -3.658  1.00 96.29           H  
ATOM   3108  HB3 PHE A 207      -4.928 -10.643  -2.064  1.00 96.29           H  
ATOM   3109  O   PHE A 207      -3.874 -12.361  -0.035  1.00 96.29           O  
ATOM   3110  CG  PHE A 207      -2.971  -9.768  -2.107  1.00 96.29           C  
ATOM   3111  CD1 PHE A 207      -3.258  -8.953  -0.994  1.00 96.29           C  
ATOM   3112  HD1 PHE A 207      -4.199  -9.058  -0.474  1.00 96.29           H  
ATOM   3113  CD2 PHE A 207      -1.727  -9.639  -2.754  1.00 96.29           C  
ATOM   3114  HD2 PHE A 207      -1.484 -10.270  -3.596  1.00 96.29           H  
ATOM   3115  CE1 PHE A 207      -2.313  -8.012  -0.544  1.00 96.29           C  
ATOM   3116  HE1 PHE A 207      -2.529  -7.394   0.314  1.00 96.29           H  
ATOM   3117  CE2 PHE A 207      -0.789  -8.691  -2.308  1.00 96.29           C  
ATOM   3118  HE2 PHE A 207       0.162  -8.588  -2.809  1.00 96.29           H  
ATOM   3119  CZ  PHE A 207      -1.080  -7.878  -1.202  1.00 96.29           C  
ATOM   3120  HZ  PHE A 207      -0.352  -7.159  -0.855  1.00 96.29           H  
ATOM   3121  N   ARG A 208      -1.810 -12.815  -0.818  1.00 97.27           N  
ATOM   3122  H   ARG A 208      -1.253 -12.969  -1.646  1.00 97.27           H  
ATOM   3123  CA  ARG A 208      -1.144 -12.872   0.477  1.00 97.27           C  
ATOM   3124  HA  ARG A 208      -1.547 -12.064   1.088  1.00 97.27           H  
ATOM   3125  C   ARG A 208       0.337 -12.596   0.320  1.00 97.27           C  
ATOM   3126  CB  ARG A 208      -1.430 -14.205   1.192  1.00 97.27           C  
ATOM   3127  HB2 ARG A 208      -2.508 -14.325   1.303  1.00 97.27           H  
ATOM   3128  HB3 ARG A 208      -0.992 -14.175   2.190  1.00 97.27           H  
ATOM   3129  O   ARG A 208       0.929 -12.870  -0.721  1.00 97.27           O  
ATOM   3130  CG  ARG A 208      -0.867 -15.409   0.435  1.00 97.27           C  
ATOM   3131  HG2 ARG A 208       0.220 -15.332   0.417  1.00 97.27           H  
ATOM   3132  HG3 ARG A 208      -1.266 -15.406  -0.579  1.00 97.27           H  
ATOM   3133  CD  ARG A 208      -1.246 -16.736   1.083  1.00 97.27           C  
ATOM   3134  HD2 ARG A 208      -0.944 -16.717   2.131  1.00 97.27           H  
ATOM   3135  HD3 ARG A 208      -2.330 -16.841   1.048  1.00 97.27           H  
ATOM   3136  NE  ARG A 208      -0.623 -17.860   0.355  1.00 97.27           N  
ATOM   3137  HE  ARG A 208      -0.928 -17.981  -0.601  1.00 97.27           H  
ATOM   3138  NH1 ARG A 208       0.802 -18.590   2.006  1.00 97.27           N  
ATOM   3139 HH11 ARG A 208       0.492 -17.830   2.595  1.00 97.27           H  
ATOM   3140 HH12 ARG A 208       1.601 -19.136   2.293  1.00 97.27           H  
ATOM   3141  NH2 ARG A 208       0.811 -19.601   0.023  1.00 97.27           N  
ATOM   3142 HH21 ARG A 208       1.531 -20.214   0.377  1.00 97.27           H  
ATOM   3143 HH22 ARG A 208       0.464 -19.699  -0.920  1.00 97.27           H  
ATOM   3144  CZ  ARG A 208       0.322 -18.673   0.797  1.00 97.27           C  
ATOM   3145  N   ILE A 209       0.916 -12.087   1.392  1.00 98.02           N  
ATOM   3146  H   ILE A 209       0.358 -11.975   2.227  1.00 98.02           H  
ATOM   3147  CA  ILE A 209       2.353 -11.897   1.528  1.00 98.02           C  
ATOM   3148  HA  ILE A 209       2.857 -12.128   0.589  1.00 98.02           H  
ATOM   3149  C   ILE A 209       2.843 -12.896   2.571  1.00 98.02           C  
ATOM   3150  CB  ILE A 209       2.640 -10.428   1.889  1.00 98.02           C  
ATOM   3151  HB  ILE A 209       2.144 -10.200   2.833  1.00 98.02           H  
ATOM   3152  O   ILE A 209       2.149 -13.123   3.562  1.00 98.02           O  
ATOM   3153  CG1 ILE A 209       2.108  -9.435   0.830  1.00 98.02           C  
ATOM   3154 HG12 ILE A 209       1.018  -9.454   0.837  1.00 98.02           H  
ATOM   3155 HG13 ILE A 209       2.406  -8.425   1.114  1.00 98.02           H  
ATOM   3156  CG2 ILE A 209       4.135 -10.199   2.091  1.00 98.02           C  
ATOM   3157 HG21 ILE A 209       4.477 -10.738   2.974  1.00 98.02           H  
ATOM   3158 HG22 ILE A 209       4.677 -10.555   1.215  1.00 98.02           H  
ATOM   3159 HG23 ILE A 209       4.333  -9.138   2.244  1.00 98.02           H  
ATOM   3160  CD1 ILE A 209       2.581  -9.691  -0.607  1.00 98.02           C  
ATOM   3161 HD11 ILE A 209       2.164 -10.626  -0.979  1.00 98.02           H  
ATOM   3162 HD12 ILE A 209       2.221  -8.883  -1.245  1.00 98.02           H  
ATOM   3163 HD13 ILE A 209       3.669  -9.735  -0.657  1.00 98.02           H  
ATOM   3164  N   LEU A 210       3.988 -13.533   2.332  1.00 98.46           N  
ATOM   3165  H   LEU A 210       4.469 -13.356   1.461  1.00 98.46           H  
ATOM   3166  CA  LEU A 210       4.577 -14.474   3.286  1.00 98.46           C  
ATOM   3167  HA  LEU A 210       3.773 -15.024   3.776  1.00 98.46           H  
ATOM   3168  C   LEU A 210       5.316 -13.760   4.426  1.00 98.46           C  
ATOM   3169  CB  LEU A 210       5.448 -15.500   2.544  1.00 98.46           C  
ATOM   3170  HB2 LEU A 210       5.831 -16.207   3.280  1.00 98.46           H  
ATOM   3171  HB3 LEU A 210       6.302 -14.992   2.096  1.00 98.46           H  
ATOM   3172  O   LEU A 210       5.342 -12.532   4.499  1.00 98.46           O  
ATOM   3173  CG  LEU A 210       4.729 -16.319   1.459  1.00 98.46           C  
ATOM   3174  HG  LEU A 210       4.589 -15.703   0.571  1.00 98.46           H  
ATOM   3175  CD1 LEU A 210       5.563 -17.541   1.081  1.00 98.46           C  
ATOM   3176 HD11 LEU A 210       5.570 -18.257   1.903  1.00 98.46           H  
ATOM   3177 HD12 LEU A 210       6.594 -17.250   0.880  1.00 98.46           H  
ATOM   3178 HD13 LEU A 210       5.162 -18.023   0.190  1.00 98.46           H  
ATOM   3179  CD2 LEU A 210       3.362 -16.850   1.892  1.00 98.46           C  
ATOM   3180 HD21 LEU A 210       2.983 -17.481   1.089  1.00 98.46           H  
ATOM   3181 HD22 LEU A 210       2.674 -16.018   2.042  1.00 98.46           H  
ATOM   3182 HD23 LEU A 210       3.475 -17.420   2.815  1.00 98.46           H  
ATOM   3183  N   SER A 211       5.873 -14.533   5.355  1.00 98.31           N  
ATOM   3184  H   SER A 211       5.908 -15.532   5.204  1.00 98.31           H  
ATOM   3185  CA  SER A 211       6.573 -13.990   6.519  1.00 98.31           C  
ATOM   3186  HA  SER A 211       5.902 -13.301   7.032  1.00 98.31           H  
ATOM   3187  C   SER A 211       7.842 -13.209   6.140  1.00 98.31           C  
ATOM   3188  CB  SER A 211       6.902 -15.133   7.482  1.00 98.31           C  
ATOM   3189  HB2 SER A 211       7.331 -14.723   8.397  1.00 98.31           H  
ATOM   3190  HB3 SER A 211       5.991 -15.674   7.737  1.00 98.31           H  
ATOM   3191  O   SER A 211       8.350 -13.291   5.019  1.00 98.31           O  
ATOM   3192  OG  SER A 211       7.832 -16.020   6.895  1.00 98.31           O  
ATOM   3193  HG  SER A 211       7.374 -16.639   6.322  1.00 98.31           H  
ATOM   3194  N   GLU A 212       8.400 -12.466   7.098  1.00 98.49           N  
ATOM   3195  H   GLU A 212       7.923 -12.361   7.982  1.00 98.49           H  
ATOM   3196  CA  GLU A 212       9.692 -11.789   6.928  1.00 98.49           C  
ATOM   3197  HA  GLU A 212       9.624 -11.118   6.072  1.00 98.49           H  
ATOM   3198  C   GLU A 212      10.849 -12.773   6.661  1.00 98.49           C  
ATOM   3199  CB  GLU A 212       9.973 -10.956   8.186  1.00 98.49           C  
ATOM   3200  HB2 GLU A 212      10.066 -11.612   9.052  1.00 98.49           H  
ATOM   3201  HB3 GLU A 212       9.128 -10.288   8.354  1.00 98.49           H  
ATOM   3202  O   GLU A 212      11.756 -12.470   5.882  1.00 98.49           O  
ATOM   3203  CG  GLU A 212      11.258 -10.132   8.033  1.00 98.49           C  
ATOM   3204  HG2 GLU A 212      11.261  -9.700   7.032  1.00 98.49           H  
ATOM   3205  HG3 GLU A 212      12.124 -10.788   8.123  1.00 98.49           H  
ATOM   3206  CD  GLU A 212      11.385  -8.990   9.042  1.00 98.49           C  
ATOM   3207  OE1 GLU A 212      12.033  -7.983   8.677  1.00 98.49           O  
ATOM   3208  OE2 GLU A 212      10.791  -9.036  10.148  1.00 98.49           O  
ATOM   3209  N   GLU A 213      10.804 -13.967   7.262  1.00 98.19           N  
ATOM   3210  H   GLU A 213      10.016 -14.173   7.859  1.00 98.19           H  
ATOM   3211  CA  GLU A 213      11.770 -15.052   7.027  1.00 98.19           C  
ATOM   3212  HA  GLU A 213      12.780 -14.693   7.221  1.00 98.19           H  
ATOM   3213  C   GLU A 213      11.723 -15.531   5.569  1.00 98.19           C  
ATOM   3214  CB  GLU A 213      11.469 -16.227   7.974  1.00 98.19           C  
ATOM   3215  HB2 GLU A 213      10.437 -16.544   7.826  1.00 98.19           H  
ATOM   3216  HB3 GLU A 213      12.128 -17.057   7.718  1.00 98.19           H  
ATOM   3217  O   GLU A 213      12.756 -15.797   4.954  1.00 98.19           O  
ATOM   3218  CG  GLU A 213      11.687 -15.865   9.453  1.00 98.19           C  
ATOM   3219  HG2 GLU A 213      12.737 -15.607   9.594  1.00 98.19           H  
ATOM   3220  HG3 GLU A 213      11.093 -14.984   9.694  1.00 98.19           H  
ATOM   3221  CD  GLU A 213      11.305 -16.990  10.432  1.00 98.19           C  
ATOM   3222  OE1 GLU A 213      11.382 -16.723  11.653  1.00 98.19           O  
ATOM   3223  OE2 GLU A 213      10.955 -18.102   9.978  1.00 98.19           O  
ATOM   3224  N   GLU A 214      10.524 -15.537   4.987  1.00 98.63           N  
ATOM   3225  H   GLU A 214       9.725 -15.325   5.569  1.00 98.63           H  
ATOM   3226  CA  GLU A 214      10.254 -15.815   3.574  1.00 98.63           C  
ATOM   3227  HA  GLU A 214      10.996 -16.525   3.208  1.00 98.63           H  
ATOM   3228  C   GLU A 214      10.375 -14.559   2.692  1.00 98.63           C  
ATOM   3229  CB  GLU A 214       8.873 -16.472   3.449  1.00 98.63           C  
ATOM   3230  HB2 GLU A 214       8.136 -15.802   3.891  1.00 98.63           H  
ATOM   3231  HB3 GLU A 214       8.621 -16.613   2.398  1.00 98.63           H  
ATOM   3232  O   GLU A 214       9.966 -14.563   1.533  1.00 98.63           O  
ATOM   3233  CG  GLU A 214       8.815 -17.840   4.145  1.00 98.63           C  
ATOM   3234  HG2 GLU A 214       9.250 -17.779   5.142  1.00 98.63           H  
ATOM   3235  HG3 GLU A 214       9.401 -18.557   3.570  1.00 98.63           H  
ATOM   3236  CD  GLU A 214       7.369 -18.315   4.282  1.00 98.63           C  
ATOM   3237  OE1 GLU A 214       6.997 -19.288   3.588  1.00 98.63           O  
ATOM   3238  OE2 GLU A 214       6.631 -17.679   5.082  1.00 98.63           O  
ATOM   3239  N   LYS A 215      10.956 -13.473   3.221  1.00 98.68           N  
ATOM   3240  H   LYS A 215      11.225 -13.533   4.193  1.00 98.68           H  
ATOM   3241  CA  LYS A 215      11.215 -12.211   2.511  1.00 98.68           C  
ATOM   3242  HA  LYS A 215      11.533 -11.488   3.263  1.00 98.68           H  
ATOM   3243  C   LYS A 215       9.971 -11.579   1.891  1.00 98.68           C  
ATOM   3244  CB  LYS A 215      12.352 -12.394   1.486  1.00 98.68           C  
ATOM   3245  HB2 LYS A 215      12.564 -11.436   1.010  1.00 98.68           H  
ATOM   3246  HB3 LYS A 215      12.010 -13.081   0.712  1.00 98.68           H  
ATOM   3247  O   LYS A 215      10.047 -10.990   0.811  1.00 98.68           O  
ATOM   3248  CG  LYS A 215      13.660 -12.938   2.065  1.00 98.68           C  
ATOM   3249  HG2 LYS A 215      14.384 -13.033   1.256  1.00 98.68           H  
ATOM   3250  HG3 LYS A 215      13.502 -13.923   2.504  1.00 98.68           H  
ATOM   3251  CD  LYS A 215      14.204 -11.978   3.121  1.00 98.68           C  
ATOM   3252  HD2 LYS A 215      14.268 -10.976   2.696  1.00 98.68           H  
ATOM   3253  HD3 LYS A 215      13.534 -11.964   3.980  1.00 98.68           H  
ATOM   3254  CE  LYS A 215      15.584 -12.421   3.581  1.00 98.68           C  
ATOM   3255  HE2 LYS A 215      16.258 -12.382   2.726  1.00 98.68           H  
ATOM   3256  HE3 LYS A 215      15.521 -13.448   3.940  1.00 98.68           H  
ATOM   3257  NZ  LYS A 215      16.045 -11.515   4.654  1.00 98.68           N  
ATOM   3258  HZ1 LYS A 215      16.966 -11.772   4.977  1.00 98.68           H  
ATOM   3259  HZ2 LYS A 215      15.389 -11.537   5.422  1.00 98.68           H  
ATOM   3260  HZ3 LYS A 215      16.070 -10.570   4.298  1.00 98.68           H  
ATOM   3261  N   TYR A 216       8.837 -11.678   2.585  1.00 98.80           N  
ATOM   3262  H   TYR A 216       8.845 -12.211   3.443  1.00 98.80           H  
ATOM   3263  CA  TYR A 216       7.566 -11.105   2.144  1.00 98.80           C  
ATOM   3264  HA  TYR A 216       6.788 -11.520   2.785  1.00 98.80           H  
ATOM   3265  C   TYR A 216       7.199 -11.523   0.713  1.00 98.80           C  
ATOM   3266  CB  TYR A 216       7.578  -9.580   2.347  1.00 98.80           C  
ATOM   3267  HB2 TYR A 216       6.626  -9.159   2.025  1.00 98.80           H  
ATOM   3268  HB3 TYR A 216       8.341  -9.147   1.699  1.00 98.80           H  
ATOM   3269  O   TYR A 216       6.749 -10.699  -0.083  1.00 98.80           O  
ATOM   3270  CG  TYR A 216       7.822  -9.128   3.770  1.00 98.80           C  
ATOM   3271  CD1 TYR A 216       6.933  -9.504   4.798  1.00 98.80           C  
ATOM   3272  HD1 TYR A 216       6.087 -10.141   4.584  1.00 98.80           H  
ATOM   3273  CD2 TYR A 216       8.922  -8.299   4.057  1.00 98.80           C  
ATOM   3274  HD2 TYR A 216       9.605  -8.017   3.269  1.00 98.80           H  
ATOM   3275  CE1 TYR A 216       7.146  -9.053   6.113  1.00 98.80           C  
ATOM   3276  HE1 TYR A 216       6.488  -9.348   6.916  1.00 98.80           H  
ATOM   3277  CE2 TYR A 216       9.148  -7.859   5.373  1.00 98.80           C  
ATOM   3278  HE2 TYR A 216      10.007  -7.244   5.599  1.00 98.80           H  
ATOM   3279  OH  TYR A 216       8.498  -7.852   7.670  1.00 98.80           O  
ATOM   3280  HH  TYR A 216       9.386  -7.505   7.786  1.00 98.80           H  
ATOM   3281  CZ  TYR A 216       8.261  -8.242   6.399  1.00 98.80           C  
ATOM   3282  N   GLU A 217       7.424 -12.792   0.369  1.00 98.69           N  
ATOM   3283  H   GLU A 217       7.895 -13.399   1.024  1.00 98.69           H  
ATOM   3284  CA  GLU A 217       7.119 -13.333  -0.957  1.00 98.69           C  
ATOM   3285  HA  GLU A 217       7.745 -12.812  -1.682  1.00 98.69           H  
ATOM   3286  C   GLU A 217       5.650 -13.095  -1.343  1.00 98.69           C  
ATOM   3287  CB  GLU A 217       7.493 -14.820  -0.988  1.00 98.69           C  
ATOM   3288  HB2 GLU A 217       8.502 -14.932  -0.592  1.00 98.69           H  
ATOM   3289  HB3 GLU A 217       6.805 -15.370  -0.346  1.00 98.69           H  
ATOM   3290  O   GLU A 217       4.737 -13.340  -0.545  1.00 98.69           O  
ATOM   3291  CG  GLU A 217       7.464 -15.429  -2.392  1.00 98.69           C  
ATOM   3292  HG2 GLU A 217       6.463 -15.328  -2.810  1.00 98.69           H  
ATOM   3293  HG3 GLU A 217       8.160 -14.879  -3.025  1.00 98.69           H  
ATOM   3294  CD  GLU A 217       7.868 -16.909  -2.356  1.00 98.69           C  
ATOM   3295  OE1 GLU A 217       7.003 -17.750  -2.699  1.00 98.69           O  
ATOM   3296  OE2 GLU A 217       9.013 -17.219  -1.952  1.00 98.69           O  
ATOM   3297  N   LEU A 218       5.427 -12.600  -2.564  1.00 98.43           N  
ATOM   3298  H   LEU A 218       6.220 -12.444  -3.171  1.00 98.43           H  
ATOM   3299  CA  LEU A 218       4.095 -12.343  -3.103  1.00 98.43           C  
ATOM   3300  HA  LEU A 218       3.486 -11.905  -2.312  1.00 98.43           H  
ATOM   3301  C   LEU A 218       3.449 -13.644  -3.554  1.00 98.43           C  
ATOM   3302  CB  LEU A 218       4.179 -11.346  -4.273  1.00 98.43           C  
ATOM   3303  HB2 LEU A 218       4.571 -10.406  -3.886  1.00 98.43           H  
ATOM   3304  HB3 LEU A 218       4.881 -11.732  -5.013  1.00 98.43           H  
ATOM   3305  O   LEU A 218       3.992 -14.359  -4.392  1.00 98.43           O  
ATOM   3306  CG  LEU A 218       2.847 -11.028  -4.979  1.00 98.43           C  
ATOM   3307  HG  LEU A 218       2.402 -11.940  -5.376  1.00 98.43           H  
ATOM   3308  CD1 LEU A 218       1.854 -10.356  -4.030  1.00 98.43           C  
ATOM   3309 HD11 LEU A 218       2.327  -9.491  -3.565  1.00 98.43           H  
ATOM   3310 HD12 LEU A 218       0.977 -10.027  -4.587  1.00 98.43           H  
ATOM   3311 HD13 LEU A 218       1.533 -11.061  -3.262  1.00 98.43           H  
ATOM   3312  CD2 LEU A 218       3.079 -10.062  -6.140  1.00 98.43           C  
ATOM   3313 HD21 LEU A 218       3.535  -9.141  -5.776  1.00 98.43           H  
ATOM   3314 HD22 LEU A 218       2.135  -9.835  -6.635  1.00 98.43           H  
ATOM   3315 HD23 LEU A 218       3.749 -10.523  -6.866  1.00 98.43           H  
ATOM   3316  N   LYS A 219       2.235 -13.900  -3.075  1.00 97.32           N  
ATOM   3317  H   LYS A 219       1.871 -13.307  -2.343  1.00 97.32           H  
ATOM   3318  CA  LYS A 219       1.352 -14.925  -3.624  1.00 97.32           C  
ATOM   3319  HA  LYS A 219       1.831 -15.412  -4.473  1.00 97.32           H  
ATOM   3320  C   LYS A 219       0.079 -14.269  -4.130  1.00 97.32           C  
ATOM   3321  CB  LYS A 219       1.046 -15.979  -2.562  1.00 97.32           C  
ATOM   3322  HB2 LYS A 219       0.559 -15.458  -1.737  1.00 97.32           H  
ATOM   3323  HB3 LYS A 219       0.345 -16.706  -2.972  1.00 97.32           H  
ATOM   3324  O   LYS A 219      -0.615 -13.576  -3.386  1.00 97.32           O  
ATOM   3325  CG  LYS A 219       2.267 -16.715  -1.996  1.00 97.32           C  
ATOM   3326  HG2 LYS A 219       2.948 -16.007  -1.525  1.00 97.32           H  
ATOM   3327  HG3 LYS A 219       1.915 -17.403  -1.227  1.00 97.32           H  
ATOM   3328  CD  LYS A 219       3.018 -17.511  -3.067  1.00 97.32           C  
ATOM   3329  HD2 LYS A 219       2.319 -18.090  -3.670  1.00 97.32           H  
ATOM   3330  HD3 LYS A 219       3.552 -16.821  -3.721  1.00 97.32           H  
ATOM   3331  CE  LYS A 219       4.023 -18.451  -2.405  1.00 97.32           C  
ATOM   3332  HE2 LYS A 219       3.491 -19.199  -1.817  1.00 97.32           H  
ATOM   3333  HE3 LYS A 219       4.664 -17.865  -1.747  1.00 97.32           H  
ATOM   3334  NZ  LYS A 219       4.881 -19.097  -3.414  1.00 97.32           N  
ATOM   3335  HZ1 LYS A 219       5.733 -18.556  -3.455  1.00 97.32           H  
ATOM   3336  HZ2 LYS A 219       4.507 -19.012  -4.348  1.00 97.32           H  
ATOM   3337  HZ3 LYS A 219       5.178 -20.034  -3.185  1.00 97.32           H  
ATOM   3338  N   ILE A 220      -0.227 -14.525  -5.389  1.00 94.85           N  
ATOM   3339  H   ILE A 220       0.436 -15.054  -5.937  1.00 94.85           H  
ATOM   3340  CA  ILE A 220      -1.479 -14.183  -6.049  1.00 94.85           C  
ATOM   3341  HA  ILE A 220      -2.235 -13.980  -5.290  1.00 94.85           H  
ATOM   3342  C   ILE A 220      -1.963 -15.401  -6.831  1.00 94.85           C  
ATOM   3343  CB  ILE A 220      -1.344 -12.926  -6.940  1.00 94.85           C  
ATOM   3344  HB  ILE A 220      -2.253 -12.843  -7.535  1.00 94.85           H  
ATOM   3345  O   ILE A 220      -1.187 -16.213  -7.328  1.00 94.85           O  
ATOM   3346  CG1 ILE A 220      -0.145 -13.014  -7.911  1.00 94.85           C  
ATOM   3347 HG12 ILE A 220       0.785 -13.053  -7.344  1.00 94.85           H  
ATOM   3348 HG13 ILE A 220      -0.232 -13.930  -8.495  1.00 94.85           H  
ATOM   3349  CG2 ILE A 220      -1.265 -11.677  -6.046  1.00 94.85           C  
ATOM   3350 HG21 ILE A 220      -1.301 -10.772  -6.652  1.00 94.85           H  
ATOM   3351 HG22 ILE A 220      -0.339 -11.694  -5.470  1.00 94.85           H  
ATOM   3352 HG23 ILE A 220      -2.117 -11.666  -5.366  1.00 94.85           H  
ATOM   3353  CD1 ILE A 220      -0.038 -11.843  -8.892  1.00 94.85           C  
ATOM   3354 HD11 ILE A 220      -0.977 -11.716  -9.430  1.00 94.85           H  
ATOM   3355 HD12 ILE A 220       0.211 -10.931  -8.350  1.00 94.85           H  
ATOM   3356 HD13 ILE A 220       0.758 -12.044  -9.608  1.00 94.85           H  
ATOM   3357  N   GLU A 221      -3.274 -15.543  -6.908  1.00 91.01           N  
ATOM   3358  H   GLU A 221      -3.854 -14.827  -6.496  1.00 91.01           H  
ATOM   3359  CA  GLU A 221      -3.961 -16.557  -7.696  1.00 91.01           C  
ATOM   3360  HA  GLU A 221      -3.239 -17.230  -8.159  1.00 91.01           H  
ATOM   3361  C   GLU A 221      -4.759 -15.874  -8.818  1.00 91.01           C  
ATOM   3362  CB  GLU A 221      -4.888 -17.381  -6.783  1.00 91.01           C  
ATOM   3363  HB2 GLU A 221      -5.655 -16.713  -6.389  1.00 91.01           H  
ATOM   3364  HB3 GLU A 221      -5.389 -18.132  -7.393  1.00 91.01           H  
ATOM   3365  O   GLU A 221      -4.692 -14.656  -8.978  1.00 91.01           O  
ATOM   3366  CG  GLU A 221      -4.220 -18.118  -5.604  1.00 91.01           C  
ATOM   3367  HG2 GLU A 221      -3.545 -18.878  -5.998  1.00 91.01           H  
ATOM   3368  HG3 GLU A 221      -3.639 -17.412  -5.011  1.00 91.01           H  
ATOM   3369  CD  GLU A 221      -5.274 -18.780  -4.691  1.00 91.01           C  
ATOM   3370  OE1 GLU A 221      -4.975 -19.195  -3.545  1.00 91.01           O  
ATOM   3371  OE2 GLU A 221      -6.467 -18.815  -5.066  1.00 91.01           O  
ATOM   3372  N   ASN A 222      -5.527 -16.681  -9.563  1.00 74.10           N  
ATOM   3373  H   ASN A 222      -5.464 -17.666  -9.351  1.00 74.10           H  
ATOM   3374  CA  ASN A 222      -6.476 -16.330 -10.627  1.00 74.10           C  
ATOM   3375  HA  ASN A 222      -6.148 -16.855 -11.525  1.00 74.10           H  
ATOM   3376  C   ASN A 222      -6.595 -14.842 -10.982  1.00 74.10           C  
ATOM   3377  CB  ASN A 222      -7.883 -16.840 -10.280  1.00 74.10           C  
ATOM   3378  HB2 ASN A 222      -8.208 -16.382  -9.345  1.00 74.10           H  
ATOM   3379  HB3 ASN A 222      -8.579 -16.524 -11.057  1.00 74.10           H  
ATOM   3380  O   ASN A 222      -7.078 -14.012 -10.207  1.00 74.10           O  
ATOM   3381  CG  ASN A 222      -7.997 -18.341 -10.170  1.00 74.10           C  
ATOM   3382  ND2 ASN A 222      -8.963 -18.821  -9.427  1.00 74.10           N  
ATOM   3383 HD21 ASN A 222      -9.508 -18.192  -8.855  1.00 74.10           H  
ATOM   3384 HD22 ASN A 222      -8.977 -19.825  -9.315  1.00 74.10           H  
ATOM   3385  OD1 ASN A 222      -7.245 -19.100 -10.756  1.00 74.10           O  
ATOM   3386  N   PHE A 223      -6.316 -14.564 -12.247  1.00 69.36           N  
ATOM   3387  H   PHE A 223      -5.935 -15.293 -12.832  1.00 69.36           H  
ATOM   3388  CA  PHE A 223      -6.536 -13.273 -12.864  1.00 69.36           C  
ATOM   3389  HA  PHE A 223      -6.776 -12.533 -12.101  1.00 69.36           H  
ATOM   3390  C   PHE A 223      -7.695 -13.338 -13.861  1.00 69.36           C  
ATOM   3391  CB  PHE A 223      -5.232 -12.862 -13.521  1.00 69.36           C  
ATOM   3392  HB2 PHE A 223      -4.929 -13.623 -14.240  1.00 69.36           H  
ATOM   3393  HB3 PHE A 223      -4.453 -12.796 -12.762  1.00 69.36           H  
ATOM   3394  O   PHE A 223      -7.819 -14.290 -14.632  1.00 69.36           O  
ATOM   3395  CG  PHE A 223      -5.328 -11.530 -14.203  1.00 69.36           C  
ATOM   3396  CD1 PHE A 223      -5.117 -11.446 -15.583  1.00 69.36           C  
ATOM   3397  HD1 PHE A 223      -4.901 -12.336 -16.155  1.00 69.36           H  
ATOM   3398  CD2 PHE A 223      -5.521 -10.369 -13.438  1.00 69.36           C  
ATOM   3399  HD2 PHE A 223      -5.617 -10.448 -12.365  1.00 69.36           H  
ATOM   3400  CE1 PHE A 223      -4.993 -10.184 -16.165  1.00 69.36           C  
ATOM   3401  HE1 PHE A 223      -4.672 -10.102 -17.193  1.00 69.36           H  
ATOM   3402  CE2 PHE A 223      -5.497  -9.108 -14.048  1.00 69.36           C  
ATOM   3403  HE2 PHE A 223      -5.616  -8.218 -13.448  1.00 69.36           H  
ATOM   3404  CZ  PHE A 223      -5.202  -9.017 -15.413  1.00 69.36           C  
ATOM   3405  HZ  PHE A 223      -5.090  -8.055 -15.891  1.00 69.36           H  
ATOM   3406  N   THR A 224      -8.560 -12.323 -13.856  1.00 63.69           N  
ATOM   3407  H   THR A 224      -8.425 -11.574 -13.192  1.00 63.69           H  
ATOM   3408  CA  THR A 224      -9.796 -12.325 -14.654  1.00 63.69           C  
ATOM   3409  HA  THR A 224     -10.040 -13.356 -14.908  1.00 63.69           H  
ATOM   3410  C   THR A 224      -9.686 -11.610 -16.011  1.00 63.69           C  
ATOM   3411  CB  THR A 224     -10.984 -11.790 -13.828  1.00 63.69           C  
ATOM   3412  HB  THR A 224     -11.828 -11.590 -14.489  1.00 63.69           H  
ATOM   3413  O   THR A 224     -10.599 -11.781 -16.820  1.00 63.69           O  
ATOM   3414  CG2 THR A 224     -11.447 -12.782 -12.759  1.00 63.69           C  
ATOM   3415 HG21 THR A 224     -12.303 -12.377 -12.219  1.00 63.69           H  
ATOM   3416 HG22 THR A 224     -10.639 -12.980 -12.054  1.00 63.69           H  
ATOM   3417 HG23 THR A 224     -11.742 -13.719 -13.231  1.00 63.69           H  
ATOM   3418  OG1 THR A 224     -10.620 -10.599 -13.168  1.00 63.69           O  
ATOM   3419  HG1 THR A 224     -11.167 -10.505 -12.385  1.00 63.69           H  
ATOM   3420  N   LYS A 225      -8.628 -10.823 -16.319  1.00 61.71           N  
ATOM   3421  H   LYS A 225      -7.875 -10.751 -15.649  1.00 61.71           H  
ATOM   3422  CA  LYS A 225      -8.599  -9.941 -17.522  1.00 61.71           C  
ATOM   3423  HA  LYS A 225      -9.247 -10.360 -18.292  1.00 61.71           H  
ATOM   3424  C   LYS A 225      -7.224  -9.693 -18.190  1.00 61.71           C  
ATOM   3425  CB  LYS A 225      -9.160  -8.560 -17.136  1.00 61.71           C  
ATOM   3426  HB2 LYS A 225      -8.590  -8.170 -16.293  1.00 61.71           H  
ATOM   3427  HB3 LYS A 225      -9.008  -7.892 -17.983  1.00 61.71           H  
ATOM   3428  O   LYS A 225      -6.562  -8.721 -17.872  1.00 61.71           O  
ATOM   3429  CG  LYS A 225     -10.649  -8.519 -16.788  1.00 61.71           C  
ATOM   3430  HG2 LYS A 225     -11.233  -8.935 -17.609  1.00 61.71           H  
ATOM   3431  HG3 LYS A 225     -10.837  -9.087 -15.877  1.00 61.71           H  
ATOM   3432  CD  LYS A 225     -11.035  -7.054 -16.566  1.00 61.71           C  
ATOM   3433  HD2 LYS A 225     -10.850  -6.488 -17.480  1.00 61.71           H  
ATOM   3434  HD3 LYS A 225     -10.414  -6.646 -15.769  1.00 61.71           H  
ATOM   3435  CE  LYS A 225     -12.505  -6.931 -16.178  1.00 61.71           C  
ATOM   3436  HE2 LYS A 225     -13.121  -7.303 -16.997  1.00 61.71           H  
ATOM   3437  HE3 LYS A 225     -12.682  -7.562 -15.306  1.00 61.71           H  
ATOM   3438  NZ  LYS A 225     -12.840  -5.522 -15.860  1.00 61.71           N  
ATOM   3439  HZ1 LYS A 225     -12.258  -5.193 -15.104  1.00 61.71           H  
ATOM   3440  HZ2 LYS A 225     -13.805  -5.437 -15.575  1.00 61.71           H  
ATOM   3441  HZ3 LYS A 225     -12.669  -4.923 -16.655  1.00 61.71           H  
ATOM   3442  N   ILE A 226      -6.834 -10.460 -19.209  1.00 63.45           N  
ATOM   3443  H   ILE A 226      -7.436 -11.231 -19.463  1.00 63.45           H  
ATOM   3444  CA  ILE A 226      -5.579 -10.274 -19.990  1.00 63.45           C  
ATOM   3445  HA  ILE A 226      -4.735 -10.353 -19.304  1.00 63.45           H  
ATOM   3446  C   ILE A 226      -5.509  -8.887 -20.691  1.00 63.45           C  
ATOM   3447  CB  ILE A 226      -5.467 -11.433 -21.016  1.00 63.45           C  
ATOM   3448  HB  ILE A 226      -6.358 -11.400 -21.644  1.00 63.45           H  
ATOM   3449  O   ILE A 226      -6.535  -8.454 -21.223  1.00 63.45           O  
ATOM   3450  CG1 ILE A 226      -5.448 -12.794 -20.275  1.00 63.45           C  
ATOM   3451 HG12 ILE A 226      -4.580 -12.837 -19.617  1.00 63.45           H  
ATOM   3452 HG13 ILE A 226      -6.340 -12.894 -19.656  1.00 63.45           H  
ATOM   3453  CG2 ILE A 226      -4.244 -11.343 -21.952  1.00 63.45           C  
ATOM   3454 HG21 ILE A 226      -4.339 -12.074 -22.756  1.00 63.45           H  
ATOM   3455 HG22 ILE A 226      -3.327 -11.559 -21.404  1.00 63.45           H  
ATOM   3456 HG23 ILE A 226      -4.184 -10.367 -22.434  1.00 63.45           H  
ATOM   3457  CD1 ILE A 226      -5.423 -14.017 -21.199  1.00 63.45           C  
ATOM   3458 HD11 ILE A 226      -4.462 -14.094 -21.709  1.00 63.45           H  
ATOM   3459 HD12 ILE A 226      -5.564 -14.919 -20.603  1.00 63.45           H  
ATOM   3460 HD13 ILE A 226      -6.227 -13.947 -21.931  1.00 63.45           H  
ATOM   3461  N   PRO A 227      -4.332  -8.218 -20.805  1.00 67.21           N  
ATOM   3462  CA  PRO A 227      -2.995  -8.633 -20.351  1.00 67.21           C  
ATOM   3463  HA  PRO A 227      -2.842  -9.696 -20.537  1.00 67.21           H  
ATOM   3464  C   PRO A 227      -2.734  -8.393 -18.861  1.00 67.21           C  
ATOM   3465  CB  PRO A 227      -2.003  -7.861 -21.226  1.00 67.21           C  
ATOM   3466  HB2 PRO A 227      -1.838  -8.407 -22.155  1.00 67.21           H  
ATOM   3467  HB3 PRO A 227      -1.057  -7.677 -20.718  1.00 67.21           H  
ATOM   3468  O   PRO A 227      -3.191  -7.410 -18.285  1.00 67.21           O  
ATOM   3469  CG  PRO A 227      -2.748  -6.565 -21.524  1.00 67.21           C  
ATOM   3470  HG2 PRO A 227      -2.613  -5.871 -20.695  1.00 67.21           H  
ATOM   3471  HG3 PRO A 227      -2.415  -6.115 -22.460  1.00 67.21           H  
ATOM   3472  CD  PRO A 227      -4.213  -6.996 -21.591  1.00 67.21           C  
ATOM   3473  HD2 PRO A 227      -4.858  -6.214 -21.190  1.00 67.21           H  
ATOM   3474  HD3 PRO A 227      -4.488  -7.204 -22.625  1.00 67.21           H  
ATOM   3475  N   ASP A 228      -1.955  -9.303 -18.273  1.00 78.18           N  
ATOM   3476  H   ASP A 228      -1.549 -10.039 -18.833  1.00 78.18           H  
ATOM   3477  CA  ASP A 228      -1.656  -9.366 -16.843  1.00 78.18           C  
ATOM   3478  HA  ASP A 228      -2.420  -8.829 -16.282  1.00 78.18           H  
ATOM   3479  C   ASP A 228      -0.265  -8.802 -16.530  1.00 78.18           C  
ATOM   3480  CB  ASP A 228      -1.720 -10.824 -16.398  1.00 78.18           C  
ATOM   3481  HB2 ASP A 228      -0.880 -11.385 -16.808  1.00 78.18           H  
ATOM   3482  HB3 ASP A 228      -2.626 -11.283 -16.792  1.00 78.18           H  
ATOM   3483  O   ASP A 228       0.740  -9.425 -16.886  1.00 78.18           O  
ATOM   3484  CG  ASP A 228      -1.705 -10.940 -14.879  1.00 78.18           C  
ATOM   3485  OD1 ASP A 228      -1.025 -10.135 -14.198  1.00 78.18           O  
ATOM   3486  OD2 ASP A 228      -2.366 -11.887 -14.424  1.00 78.18           O  
ATOM   3487  N   PRO A 229      -0.175  -7.630 -15.889  1.00 79.20           N  
ATOM   3488  CA  PRO A 229       1.112  -7.027 -15.608  1.00 79.20           C  
ATOM   3489  HA  PRO A 229       1.816  -7.240 -16.412  1.00 79.20           H  
ATOM   3490  C   PRO A 229       1.748  -7.533 -14.295  1.00 79.20           C  
ATOM   3491  CB  PRO A 229       0.778  -5.539 -15.642  1.00 79.20           C  
ATOM   3492  HB2 PRO A 229       0.708  -5.216 -16.681  1.00 79.20           H  
ATOM   3493  HB3 PRO A 229       1.518  -4.923 -15.133  1.00 79.20           H  
ATOM   3494  O   PRO A 229       2.951  -7.355 -14.121  1.00 79.20           O  
ATOM   3495  CG  PRO A 229      -0.604  -5.463 -14.997  1.00 79.20           C  
ATOM   3496  HG2 PRO A 229      -0.518  -5.548 -13.914  1.00 79.20           H  
ATOM   3497  HG3 PRO A 229      -1.136  -4.554 -15.277  1.00 79.20           H  
ATOM   3498  CD  PRO A 229      -1.265  -6.713 -15.572  1.00 79.20           C  
ATOM   3499  HD2 PRO A 229      -1.954  -7.149 -14.849  1.00 79.20           H  
ATOM   3500  HD3 PRO A 229      -1.796  -6.446 -16.486  1.00 79.20           H  
ATOM   3501  N   LEU A 230       0.998  -8.164 -13.376  1.00 89.66           N  
ATOM   3502  H   LEU A 230       0.066  -8.463 -13.624  1.00 89.66           H  
ATOM   3503  CA  LEU A 230       1.517  -8.554 -12.055  1.00 89.66           C  
ATOM   3504  HA  LEU A 230       2.410  -7.962 -11.857  1.00 89.66           H  
ATOM   3505  C   LEU A 230       1.942 -10.025 -11.976  1.00 89.66           C  
ATOM   3506  CB  LEU A 230       0.487  -8.218 -10.964  1.00 89.66           C  
ATOM   3507  HB2 LEU A 230       0.050  -7.243 -11.176  1.00 89.66           H  
ATOM   3508  HB3 LEU A 230      -0.296  -8.974 -11.020  1.00 89.66           H  
ATOM   3509  O   LEU A 230       2.774 -10.357 -11.141  1.00 89.66           O  
ATOM   3510  CG  LEU A 230       1.031  -8.205  -9.521  1.00 89.66           C  
ATOM   3511  HG  LEU A 230       1.513  -9.154  -9.286  1.00 89.66           H  
ATOM   3512  CD1 LEU A 230       2.033  -7.071  -9.286  1.00 89.66           C  
ATOM   3513 HD11 LEU A 230       2.929  -7.230  -9.886  1.00 89.66           H  
ATOM   3514 HD12 LEU A 230       1.582  -6.113  -9.546  1.00 89.66           H  
ATOM   3515 HD13 LEU A 230       2.332  -7.063  -8.238  1.00 89.66           H  
ATOM   3516  CD2 LEU A 230      -0.140  -8.018  -8.557  1.00 89.66           C  
ATOM   3517 HD21 LEU A 230      -0.826  -8.860  -8.651  1.00 89.66           H  
ATOM   3518 HD22 LEU A 230      -0.681  -7.106  -8.806  1.00 89.66           H  
ATOM   3519 HD23 LEU A 230       0.224  -7.976  -7.530  1.00 89.66           H  
ATOM   3520  N   MET A 231       1.441 -10.915 -12.836  1.00 89.52           N  
ATOM   3521  H   MET A 231       0.679 -10.625 -13.431  1.00 89.52           H  
ATOM   3522  CA  MET A 231       1.752 -12.352 -12.729  1.00 89.52           C  
ATOM   3523  HA  MET A 231       1.476 -12.675 -11.725  1.00 89.52           H  
ATOM   3524  C   MET A 231       3.233 -12.709 -12.865  1.00 89.52           C  
ATOM   3525  CB  MET A 231       0.927 -13.154 -13.739  1.00 89.52           C  
ATOM   3526  HB2 MET A 231       1.427 -14.092 -13.982  1.00 89.52           H  
ATOM   3527  HB3 MET A 231       0.807 -12.583 -14.660  1.00 89.52           H  
ATOM   3528  O   MET A 231       3.668 -13.693 -12.273  1.00 89.52           O  
ATOM   3529  CG  MET A 231      -0.442 -13.465 -13.138  1.00 89.52           C  
ATOM   3530  HG2 MET A 231      -0.873 -12.516 -12.819  1.00 89.52           H  
ATOM   3531  HG3 MET A 231      -1.071 -13.910 -13.909  1.00 89.52           H  
ATOM   3532  SD  MET A 231      -0.529 -14.521 -11.673  1.00 89.52           S  
ATOM   3533  CE  MET A 231       0.273 -16.023 -12.276  1.00 89.52           C  
ATOM   3534  HE1 MET A 231       1.322 -15.818 -12.492  1.00 89.52           H  
ATOM   3535  HE2 MET A 231       0.221 -16.787 -11.500  1.00 89.52           H  
ATOM   3536  HE3 MET A 231      -0.229 -16.380 -13.175  1.00 89.52           H  
ATOM   3537  N   SER A 232       4.043 -11.907 -13.564  1.00 91.80           N  
ATOM   3538  H   SER A 232       3.657 -11.077 -13.993  1.00 91.80           H  
ATOM   3539  CA  SER A 232       5.505 -12.091 -13.585  1.00 91.80           C  
ATOM   3540  HA  SER A 232       5.729 -13.112 -13.896  1.00 91.80           H  
ATOM   3541  C   SER A 232       6.172 -11.873 -12.223  1.00 91.80           C  
ATOM   3542  CB  SER A 232       6.138 -11.128 -14.585  1.00 91.80           C  
ATOM   3543  HB2 SER A 232       5.740 -11.333 -15.579  1.00 91.80           H  
ATOM   3544  HB3 SER A 232       7.219 -11.272 -14.604  1.00 91.80           H  
ATOM   3545  O   SER A 232       7.332 -12.239 -12.047  1.00 91.80           O  
ATOM   3546  OG  SER A 232       5.841  -9.788 -14.236  1.00 91.80           O  
ATOM   3547  HG  SER A 232       6.304  -9.539 -13.432  1.00 91.80           H  
ATOM   3548  N   HIS A 233       5.458 -11.236 -11.295  1.00 95.62           N  
ATOM   3549  H   HIS A 233       4.510 -10.974 -11.523  1.00 95.62           H  
ATOM   3550  CA  HIS A 233       5.884 -10.938  -9.933  1.00 95.62           C  
ATOM   3551  HA  HIS A 233       6.971 -10.990  -9.875  1.00 95.62           H  
ATOM   3552  C   HIS A 233       5.337 -11.946  -8.909  1.00 95.62           C  
ATOM   3553  CB  HIS A 233       5.462  -9.501  -9.592  1.00 95.62           C  
ATOM   3554  HB2 HIS A 233       5.790  -9.283  -8.575  1.00 95.62           H  
ATOM   3555  HB3 HIS A 233       4.377  -9.402  -9.597  1.00 95.62           H  
ATOM   3556  O   HIS A 233       5.702 -11.873  -7.737  1.00 95.62           O  
ATOM   3557  CG  HIS A 233       6.076  -8.470 -10.504  1.00 95.62           C  
ATOM   3558  CD2 HIS A 233       5.564  -7.883 -11.634  1.00 95.62           C  
ATOM   3559  HD2 HIS A 233       4.598  -8.082 -12.073  1.00 95.62           H  
ATOM   3560  ND1 HIS A 233       7.324  -7.956 -10.319  1.00 95.62           N  
ATOM   3561  HD1 HIS A 233       7.935  -8.203  -9.554  1.00 95.62           H  
ATOM   3562  CE1 HIS A 233       7.566  -7.062 -11.277  1.00 95.62           C  
ATOM   3563  HE1 HIS A 233       8.473  -6.477 -11.321  1.00 95.62           H  
ATOM   3564  NE2 HIS A 233       6.531  -6.989 -12.132  1.00 95.62           N  
ATOM   3565  N   ASN A 234       4.478 -12.889  -9.317  1.00 95.89           N  
ATOM   3566  H   ASN A 234       4.254 -12.967 -10.298  1.00 95.89           H  
ATOM   3567  CA  ASN A 234       4.034 -13.955  -8.423  1.00 95.89           C  
ATOM   3568  HA  ASN A 234       3.625 -13.497  -7.523  1.00 95.89           H  
ATOM   3569  C   ASN A 234       5.222 -14.835  -8.001  1.00 95.89           C  
ATOM   3570  CB  ASN A 234       2.930 -14.786  -9.091  1.00 95.89           C  
ATOM   3571  HB2 ASN A 234       3.342 -15.317  -9.949  1.00 95.89           H  
ATOM   3572  HB3 ASN A 234       2.124 -14.138  -9.436  1.00 95.89           H  
ATOM   3573  O   ASN A 234       6.121 -15.087  -8.801  1.00 95.89           O  
ATOM   3574  CG  ASN A 234       2.354 -15.779  -8.097  1.00 95.89           C  
ATOM   3575  ND2 ASN A 234       2.413 -17.057  -8.372  1.00 95.89           N  
ATOM   3576 HD21 ASN A 234       2.274 -17.659  -7.574  1.00 95.89           H  
ATOM   3577 HD22 ASN A 234       3.062 -17.382  -9.074  1.00 95.89           H  
ATOM   3578  OD1 ASN A 234       1.920 -15.416  -7.015  1.00 95.89           O  
ATOM   3579  N   ASP A 235       5.208 -15.304  -6.755  1.00 97.16           N  
ATOM   3580  H   ASP A 235       4.441 -15.039  -6.154  1.00 97.16           H  
ATOM   3581  CA  ASP A 235       6.272 -16.085  -6.110  1.00 97.16           C  
ATOM   3582  HA  ASP A 235       5.938 -16.266  -5.089  1.00 97.16           H  
ATOM   3583  C   ASP A 235       7.614 -15.341  -5.960  1.00 97.16           C  
ATOM   3584  CB  ASP A 235       6.419 -17.471  -6.770  1.00 97.16           C  
ATOM   3585  HB2 ASP A 235       6.868 -17.359  -7.757  1.00 97.16           H  
ATOM   3586  HB3 ASP A 235       7.099 -18.074  -6.169  1.00 97.16           H  
ATOM   3587  O   ASP A 235       8.620 -15.944  -5.584  1.00 97.16           O  
ATOM   3588  CG  ASP A 235       5.097 -18.238  -6.894  1.00 97.16           C  
ATOM   3589  OD1 ASP A 235       4.355 -18.333  -5.887  1.00 97.16           O  
ATOM   3590  OD2 ASP A 235       4.822 -18.802  -7.975  1.00 97.16           O  
ATOM   3591  N   MET A 236       7.654 -14.031  -6.233  1.00 98.29           N  
ATOM   3592  H   MET A 236       6.806 -13.574  -6.535  1.00 98.29           H  
ATOM   3593  CA  MET A 236       8.859 -13.219  -6.070  1.00 98.29           C  
ATOM   3594  HA  MET A 236       9.731 -13.858  -6.211  1.00 98.29           H  
ATOM   3595  C   MET A 236       8.952 -12.640  -4.662  1.00 98.29           C  
ATOM   3596  CB  MET A 236       8.941 -12.110  -7.121  1.00 98.29           C  
ATOM   3597  HB2 MET A 236       9.853 -11.536  -6.957  1.00 98.29           H  
ATOM   3598  HB3 MET A 236       8.094 -11.434  -7.000  1.00 98.29           H  
ATOM   3599  O   MET A 236       7.947 -12.275  -4.046  1.00 98.29           O  
ATOM   3600  CG  MET A 236       8.952 -12.631  -8.559  1.00 98.29           C  
ATOM   3601  HG2 MET A 236       8.020 -13.156  -8.768  1.00 98.29           H  
ATOM   3602  HG3 MET A 236       8.984 -11.753  -9.204  1.00 98.29           H  
ATOM   3603  SD  MET A 236      10.350 -13.698  -9.017  1.00 98.29           S  
ATOM   3604  CE  MET A 236       9.655 -15.352  -8.765  1.00 98.29           C  
ATOM   3605  HE1 MET A 236       8.625 -15.388  -9.121  1.00 98.29           H  
ATOM   3606  HE2 MET A 236       9.690 -15.607  -7.706  1.00 98.29           H  
ATOM   3607  HE3 MET A 236      10.251 -16.080  -9.315  1.00 98.29           H  
ATOM   3608  N   LYS A 237      10.183 -12.531  -4.162  1.00 98.74           N  
ATOM   3609  H   LYS A 237      10.955 -12.767  -4.769  1.00 98.74           H  
ATOM   3610  CA  LYS A 237      10.500 -11.928  -2.864  1.00 98.74           C  
ATOM   3611  HA  LYS A 237       9.709 -12.158  -2.150  1.00 98.74           H  
ATOM   3612  C   LYS A 237      10.565 -10.414  -2.986  1.00 98.74           C  
ATOM   3613  CB  LYS A 237      11.810 -12.505  -2.331  1.00 98.74           C  
ATOM   3614  HB2 LYS A 237      12.117 -11.954  -1.442  1.00 98.74           H  
ATOM   3615  HB3 LYS A 237      12.579 -12.392  -3.095  1.00 98.74           H  
ATOM   3616  O   LYS A 237      10.852  -9.877  -4.053  1.00 98.74           O  
ATOM   3617  CG  LYS A 237      11.630 -13.984  -1.975  1.00 98.74           C  
ATOM   3618  HG2 LYS A 237      10.972 -14.077  -1.112  1.00 98.74           H  
ATOM   3619  HG3 LYS A 237      11.176 -14.515  -2.812  1.00 98.74           H  
ATOM   3620  CD  LYS A 237      12.980 -14.629  -1.681  1.00 98.74           C  
ATOM   3621  HD2 LYS A 237      13.611 -14.511  -2.563  1.00 98.74           H  
ATOM   3622  HD3 LYS A 237      13.461 -14.150  -0.829  1.00 98.74           H  
ATOM   3623  CE  LYS A 237      12.730 -16.109  -1.394  1.00 98.74           C  
ATOM   3624  HE2 LYS A 237      12.479 -16.231  -0.340  1.00 98.74           H  
ATOM   3625  HE3 LYS A 237      11.859 -16.430  -1.965  1.00 98.74           H  
ATOM   3626  NZ  LYS A 237      13.907 -16.916  -1.780  1.00 98.74           N  
ATOM   3627  HZ1 LYS A 237      14.718 -16.620  -1.255  1.00 98.74           H  
ATOM   3628  HZ2 LYS A 237      14.085 -16.779  -2.764  1.00 98.74           H  
ATOM   3629  HZ3 LYS A 237      13.712 -17.892  -1.613  1.00 98.74           H  
ATOM   3630  N   PHE A 238      10.270  -9.724  -1.892  1.00 98.81           N  
ATOM   3631  H   PHE A 238      10.099 -10.216  -1.027  1.00 98.81           H  
ATOM   3632  CA  PHE A 238      10.362  -8.272  -1.864  1.00 98.81           C  
ATOM   3633  HA  PHE A 238       9.909  -7.882  -2.776  1.00 98.81           H  
ATOM   3634  C   PHE A 238      11.831  -7.840  -1.835  1.00 98.81           C  
ATOM   3635  CB  PHE A 238       9.568  -7.734  -0.671  1.00 98.81           C  
ATOM   3636  HB2 PHE A 238       8.655  -8.320  -0.566  1.00 98.81           H  
ATOM   3637  HB3 PHE A 238      10.148  -7.866   0.243  1.00 98.81           H  
ATOM   3638  O   PHE A 238      12.629  -8.414  -1.095  1.00 98.81           O  
ATOM   3639  CG  PHE A 238       9.163  -6.284  -0.826  1.00 98.81           C  
ATOM   3640  CD1 PHE A 238       9.892  -5.256  -0.204  1.00 98.81           C  
ATOM   3641  HD1 PHE A 238      10.771  -5.488   0.378  1.00 98.81           H  
ATOM   3642  CD2 PHE A 238       8.040  -5.966  -1.608  1.00 98.81           C  
ATOM   3643  HD2 PHE A 238       7.499  -6.755  -2.110  1.00 98.81           H  
ATOM   3644  CE1 PHE A 238       9.478  -3.920  -0.354  1.00 98.81           C  
ATOM   3645  HE1 PHE A 238      10.045  -3.127   0.112  1.00 98.81           H  
ATOM   3646  CE2 PHE A 238       7.619  -4.635  -1.752  1.00 98.81           C  
ATOM   3647  HE2 PHE A 238       6.745  -4.407  -2.344  1.00 98.81           H  
ATOM   3648  CZ  PHE A 238       8.343  -3.609  -1.125  1.00 98.81           C  
ATOM   3649  HZ  PHE A 238       8.036  -2.581  -1.246  1.00 98.81           H  
ATOM   3650  N   THR A 239      12.182  -6.810  -2.598  1.00 98.79           N  
ATOM   3651  H   THR A 239      11.499  -6.433  -3.239  1.00 98.79           H  
ATOM   3652  CA  THR A 239      13.553  -6.295  -2.694  1.00 98.79           C  
ATOM   3653  HA  THR A 239      14.171  -6.745  -1.917  1.00 98.79           H  
ATOM   3654  C   THR A 239      13.574  -4.789  -2.484  1.00 98.79           C  
ATOM   3655  CB  THR A 239      14.179  -6.689  -4.036  1.00 98.79           C  
ATOM   3656  HB  THR A 239      13.469  -6.476  -4.836  1.00 98.79           H  
ATOM   3657  O   THR A 239      12.803  -4.053  -3.106  1.00 98.79           O  
ATOM   3658  CG2 THR A 239      15.511  -5.999  -4.323  1.00 98.79           C  
ATOM   3659 HG21 THR A 239      15.332  -5.000  -4.721  1.00 98.79           H  
ATOM   3660 HG22 THR A 239      16.087  -6.559  -5.059  1.00 98.79           H  
ATOM   3661 HG23 THR A 239      16.099  -5.912  -3.409  1.00 98.79           H  
ATOM   3662  OG1 THR A 239      14.406  -8.070  -4.037  1.00 98.79           O  
ATOM   3663  HG1 THR A 239      14.771  -8.304  -4.893  1.00 98.79           H  
ATOM   3664  N   THR A 240      14.480  -4.337  -1.618  1.00 98.60           N  
ATOM   3665  H   THR A 240      15.104  -5.015  -1.202  1.00 98.60           H  
ATOM   3666  CA  THR A 240      14.806  -2.927  -1.362  1.00 98.60           C  
ATOM   3667  HA  THR A 240      14.178  -2.289  -1.984  1.00 98.60           H  
ATOM   3668  C   THR A 240      16.262  -2.648  -1.741  1.00 98.60           C  
ATOM   3669  CB  THR A 240      14.568  -2.540   0.111  1.00 98.60           C  
ATOM   3670  HB  THR A 240      14.810  -1.485   0.239  1.00 98.60           H  
ATOM   3671  O   THR A 240      17.041  -3.563  -2.016  1.00 98.60           O  
ATOM   3672  CG2 THR A 240      13.129  -2.763   0.569  1.00 98.60           C  
ATOM   3673 HG21 THR A 240      12.974  -3.805   0.848  1.00 98.60           H  
ATOM   3674 HG22 THR A 240      12.920  -2.114   1.419  1.00 98.60           H  
ATOM   3675 HG23 THR A 240      12.437  -2.505  -0.233  1.00 98.60           H  
ATOM   3676  OG1 THR A 240      15.390  -3.310   0.952  1.00 98.60           O  
ATOM   3677  HG1 THR A 240      15.890  -2.706   1.506  1.00 98.60           H  
ATOM   3678  N   PHE A 241      16.672  -1.377  -1.742  1.00 97.72           N  
ATOM   3679  H   PHE A 241      16.027  -0.642  -1.489  1.00 97.72           H  
ATOM   3680  CA  PHE A 241      18.056  -1.015  -2.072  1.00 97.72           C  
ATOM   3681  HA  PHE A 241      18.296  -1.428  -3.051  1.00 97.72           H  
ATOM   3682  C   PHE A 241      19.097  -1.583  -1.088  1.00 97.72           C  
ATOM   3683  CB  PHE A 241      18.169   0.509  -2.157  1.00 97.72           C  
ATOM   3684  HB2 PHE A 241      19.174   0.753  -2.501  1.00 97.72           H  
ATOM   3685  HB3 PHE A 241      17.465   0.862  -2.911  1.00 97.72           H  
ATOM   3686  O   PHE A 241      20.264  -1.725  -1.444  1.00 97.72           O  
ATOM   3687  CG  PHE A 241      17.952   1.270  -0.862  1.00 97.72           C  
ATOM   3688  CD1 PHE A 241      16.768   1.999  -0.655  1.00 97.72           C  
ATOM   3689  HD1 PHE A 241      15.997   2.019  -1.411  1.00 97.72           H  
ATOM   3690  CD2 PHE A 241      18.964   1.296   0.119  1.00 97.72           C  
ATOM   3691  HD2 PHE A 241      19.889   0.762  -0.041  1.00 97.72           H  
ATOM   3692  CE1 PHE A 241      16.602   2.741   0.526  1.00 97.72           C  
ATOM   3693  HE1 PHE A 241      15.721   3.352   0.656  1.00 97.72           H  
ATOM   3694  CE2 PHE A 241      18.769   1.992   1.323  1.00 97.72           C  
ATOM   3695  HE2 PHE A 241      19.532   1.976   2.088  1.00 97.72           H  
ATOM   3696  CZ  PHE A 241      17.584   2.713   1.530  1.00 97.72           C  
ATOM   3697  HZ  PHE A 241      17.434   3.266   2.446  1.00 97.72           H  
ATOM   3698  N   ASP A 242      18.686  -1.879   0.147  1.00 98.08           N  
ATOM   3699  H   ASP A 242      17.729  -1.669   0.394  1.00 98.08           H  
ATOM   3700  CA  ASP A 242      19.506  -2.403   1.244  1.00 98.08           C  
ATOM   3701  HA  ASP A 242      20.556  -2.333   0.958  1.00 98.08           H  
ATOM   3702  C   ASP A 242      19.246  -3.890   1.555  1.00 98.08           C  
ATOM   3703  CB  ASP A 242      19.312  -1.522   2.492  1.00 98.08           C  
ATOM   3704  HB2 ASP A 242      19.988  -1.871   3.272  1.00 98.08           H  
ATOM   3705  HB3 ASP A 242      19.603  -0.499   2.252  1.00 98.08           H  
ATOM   3706  O   ASP A 242      19.933  -4.466   2.398  1.00 98.08           O  
ATOM   3707  CG  ASP A 242      17.878  -1.513   3.045  1.00 98.08           C  
ATOM   3708  OD1 ASP A 242      16.912  -1.689   2.265  1.00 98.08           O  
ATOM   3709  OD2 ASP A 242      17.710  -1.289   4.260  1.00 98.08           O  
ATOM   3710  N   SER A 243      18.295  -4.535   0.869  1.00 97.93           N  
ATOM   3711  H   SER A 243      17.749  -4.011   0.200  1.00 97.93           H  
ATOM   3712  CA  SER A 243      18.039  -5.976   0.963  1.00 97.93           C  
ATOM   3713  HA  SER A 243      18.959  -6.468   1.279  1.00 97.93           H  
ATOM   3714  C   SER A 243      17.644  -6.540  -0.401  1.00 97.93           C  
ATOM   3715  CB  SER A 243      16.963  -6.275   2.013  1.00 97.93           C  
ATOM   3716  HB2 SER A 243      17.223  -5.771   2.944  1.00 97.93           H  
ATOM   3717  HB3 SER A 243      15.998  -5.902   1.669  1.00 97.93           H  
ATOM   3718  O   SER A 243      16.489  -6.454  -0.819  1.00 97.93           O  
ATOM   3719  OG  SER A 243      16.890  -7.677   2.248  1.00 97.93           O  
ATOM   3720  HG  SER A 243      17.787  -8.015   2.203  1.00 97.93           H  
ATOM   3721  N   ASP A 244      18.633  -7.119  -1.081  1.00 98.54           N  
ATOM   3722  H   ASP A 244      19.556  -7.154  -0.672  1.00 98.54           H  
ATOM   3723  CA  ASP A 244      18.479  -7.734  -2.395  1.00 98.54           C  
ATOM   3724  HA  ASP A 244      17.754  -7.161  -2.973  1.00 98.54           H  
ATOM   3725  C   ASP A 244      17.974  -9.179  -2.282  1.00 98.54           C  
ATOM   3726  CB  ASP A 244      19.816  -7.659  -3.141  1.00 98.54           C  
ATOM   3727  HB2 ASP A 244      20.535  -8.330  -2.672  1.00 98.54           H  
ATOM   3728  HB3 ASP A 244      20.209  -6.646  -3.063  1.00 98.54           H  
ATOM   3729  O   ASP A 244      18.641 -10.036  -1.695  1.00 98.54           O  
ATOM   3730  CG  ASP A 244      19.679  -8.012  -4.621  1.00 98.54           C  
ATOM   3731  OD1 ASP A 244      18.547  -8.358  -5.029  1.00 98.54           O  
ATOM   3732  OD2 ASP A 244      20.723  -7.865  -5.292  1.00 98.54           O  
ATOM   3733  N   ASN A 245      16.779  -9.436  -2.810  1.00 98.47           N  
ATOM   3734  H   ASN A 245      16.305  -8.684  -3.290  1.00 98.47           H  
ATOM   3735  CA  ASN A 245      16.158 -10.759  -2.864  1.00 98.47           C  
ATOM   3736  HA  ASN A 245      16.922 -11.509  -2.663  1.00 98.47           H  
ATOM   3737  C   ASN A 245      15.602 -11.072  -4.267  1.00 98.47           C  
ATOM   3738  CB  ASN A 245      15.059 -10.865  -1.785  1.00 98.47           C  
ATOM   3739  HB2 ASN A 245      14.220 -10.239  -2.087  1.00 98.47           H  
ATOM   3740  HB3 ASN A 245      14.709 -11.896  -1.739  1.00 98.47           H  
ATOM   3741  O   ASN A 245      14.782 -11.986  -4.400  1.00 98.47           O  
ATOM   3742  CG  ASN A 245      15.508 -10.465  -0.390  1.00 98.47           C  
ATOM   3743  ND2 ASN A 245      15.055  -9.331   0.091  1.00 98.47           N  
ATOM   3744 HD21 ASN A 245      14.421  -8.790  -0.480  1.00 98.47           H  
ATOM   3745 HD22 ASN A 245      15.488  -8.929   0.909  1.00 98.47           H  
ATOM   3746  OD1 ASN A 245      16.202 -11.189   0.313  1.00 98.47           O  
ATOM   3747  N   ASP A 246      15.993 -10.295  -5.283  1.00 98.45           N  
ATOM   3748  H   ASP A 246      16.794  -9.692  -5.161  1.00 98.45           H  
ATOM   3749  CA  ASP A 246      15.476 -10.449  -6.640  1.00 98.45           C  
ATOM   3750  HA  ASP A 246      14.460 -10.835  -6.562  1.00 98.45           H  
ATOM   3751  C   ASP A 246      16.249 -11.522  -7.433  1.00 98.45           C  
ATOM   3752  CB  ASP A 246      15.318  -9.069  -7.301  1.00 98.45           C  
ATOM   3753  HB2 ASP A 246      14.767  -8.428  -6.613  1.00 98.45           H  
ATOM   3754  HB3 ASP A 246      14.694  -9.182  -8.187  1.00 98.45           H  
ATOM   3755  O   ASP A 246      17.123 -12.211  -6.898  1.00 98.45           O  
ATOM   3756  CG  ASP A 246      16.601  -8.356  -7.716  1.00 98.45           C  
ATOM   3757  OD1 ASP A 246      17.357  -8.996  -8.470  1.00 98.45           O  
ATOM   3758  OD2 ASP A 246      16.680  -7.130  -7.454  1.00 98.45           O  
ATOM   3759  N   LEU A 247      15.841 -11.770  -8.682  1.00 97.73           N  
ATOM   3760  H   LEU A 247      15.180 -11.127  -9.094  1.00 97.73           H  
ATOM   3761  CA  LEU A 247      16.441 -12.809  -9.531  1.00 97.73           C  
ATOM   3762  HA  LEU A 247      17.051 -13.462  -8.906  1.00 97.73           H  
ATOM   3763  C   LEU A 247      17.431 -12.245 -10.561  1.00 97.73           C  
ATOM   3764  CB  LEU A 247      15.344 -13.680 -10.179  1.00 97.73           C  
ATOM   3765  HB2 LEU A 247      15.832 -14.428 -10.804  1.00 97.73           H  
ATOM   3766  HB3 LEU A 247      14.740 -13.050 -10.831  1.00 97.73           H  
ATOM   3767  O   LEU A 247      17.905 -12.996 -11.421  1.00 97.73           O  
ATOM   3768  CG  LEU A 247      14.410 -14.415  -9.198  1.00 97.73           C  
ATOM   3769  HG  LEU A 247      13.802 -13.689  -8.658  1.00 97.73           H  
ATOM   3770  CD1 LEU A 247      13.480 -15.343  -9.983  1.00 97.73           C  
ATOM   3771 HD11 LEU A 247      12.893 -14.753 -10.687  1.00 97.73           H  
ATOM   3772 HD12 LEU A 247      12.793 -15.838  -9.296  1.00 97.73           H  
ATOM   3773 HD13 LEU A 247      14.059 -16.088 -10.528  1.00 97.73           H  
ATOM   3774  CD2 LEU A 247      15.161 -15.286  -8.187  1.00 97.73           C  
ATOM   3775 HD21 LEU A 247      14.447 -15.839  -7.576  1.00 97.73           H  
ATOM   3776 HD22 LEU A 247      15.826 -15.976  -8.706  1.00 97.73           H  
ATOM   3777 HD23 LEU A 247      15.746 -14.647  -7.525  1.00 97.73           H  
ATOM   3778  N   TYR A 248      17.740 -10.947 -10.514  1.00 97.06           N  
ATOM   3779  H   TYR A 248      17.453 -10.392  -9.721  1.00 97.06           H  
ATOM   3780  CA  TYR A 248      18.714 -10.338 -11.407  1.00 97.06           C  
ATOM   3781  HA  TYR A 248      18.614 -10.809 -12.385  1.00 97.06           H  
ATOM   3782  C   TYR A 248      20.134 -10.598 -10.892  1.00 97.06           C  
ATOM   3783  CB  TYR A 248      18.410  -8.849 -11.590  1.00 97.06           C  
ATOM   3784  HB2 TYR A 248      18.456  -8.364 -10.615  1.00 97.06           H  
ATOM   3785  HB3 TYR A 248      17.395  -8.742 -11.972  1.00 97.06           H  
ATOM   3786  O   TYR A 248      20.596 -10.043  -9.905  1.00 97.06           O  
ATOM   3787  CG  TYR A 248      19.354  -8.124 -12.532  1.00 97.06           C  
ATOM   3788  CD1 TYR A 248      19.914  -6.898 -12.137  1.00 97.06           C  
ATOM   3789  HD1 TYR A 248      19.648  -6.488 -11.173  1.00 97.06           H  
ATOM   3790  CD2 TYR A 248      19.690  -8.670 -13.787  1.00 97.06           C  
ATOM   3791  HD2 TYR A 248      19.279  -9.620 -14.096  1.00 97.06           H  
ATOM   3792  CE1 TYR A 248      20.827  -6.230 -12.972  1.00 97.06           C  
ATOM   3793  HE1 TYR A 248      21.282  -5.308 -12.640  1.00 97.06           H  
ATOM   3794  CE2 TYR A 248      20.567  -7.988 -14.647  1.00 97.06           C  
ATOM   3795  HE2 TYR A 248      20.845  -8.408 -15.602  1.00 97.06           H  
ATOM   3796  OH  TYR A 248      22.022  -6.128 -15.046  1.00 97.06           O  
ATOM   3797  HH  TYR A 248      22.500  -5.461 -14.549  1.00 97.06           H  
ATOM   3798  CZ  TYR A 248      21.144  -6.772 -14.234  1.00 97.06           C  
ATOM   3799  N   LEU A 249      20.865 -11.475 -11.581  1.00 93.88           N  
ATOM   3800  H   LEU A 249      20.421 -11.952 -12.353  1.00 93.88           H  
ATOM   3801  CA  LEU A 249      22.177 -11.944 -11.113  1.00 93.88           C  
ATOM   3802  HA  LEU A 249      22.080 -12.264 -10.075  1.00 93.88           H  
ATOM   3803  C   LEU A 249      23.268 -10.861 -11.112  1.00 93.88           C  
ATOM   3804  CB  LEU A 249      22.620 -13.133 -11.980  1.00 93.88           C  
ATOM   3805  HB2 LEU A 249      22.678 -12.800 -13.016  1.00 93.88           H  
ATOM   3806  HB3 LEU A 249      23.625 -13.424 -11.674  1.00 93.88           H  
ATOM   3807  O   LEU A 249      24.244 -10.982 -10.373  1.00 93.88           O  
ATOM   3808  CG  LEU A 249      21.707 -14.368 -11.896  1.00 93.88           C  
ATOM   3809  HG  LEU A 249      20.693 -14.100 -12.195  1.00 93.88           H  
ATOM   3810  CD1 LEU A 249      22.216 -15.440 -12.861  1.00 93.88           C  
ATOM   3811 HD11 LEU A 249      23.225 -15.741 -12.580  1.00 93.88           H  
ATOM   3812 HD12 LEU A 249      22.231 -15.035 -13.873  1.00 93.88           H  
ATOM   3813 HD13 LEU A 249      21.551 -16.303 -12.834  1.00 93.88           H  
ATOM   3814  CD2 LEU A 249      21.669 -14.972 -10.490  1.00 93.88           C  
ATOM   3815 HD21 LEU A 249      21.078 -15.888 -10.496  1.00 93.88           H  
ATOM   3816 HD22 LEU A 249      22.680 -15.183 -10.143  1.00 93.88           H  
ATOM   3817 HD23 LEU A 249      21.192 -14.271  -9.804  1.00 93.88           H  
ATOM   3818  N   ASP A 250      23.117  -9.829 -11.943  1.00 93.21           N  
ATOM   3819  H   ASP A 250      22.258  -9.771 -12.470  1.00 93.21           H  
ATOM   3820  CA  ASP A 250      24.151  -8.819 -12.195  1.00 93.21           C  
ATOM   3821  HA  ASP A 250      25.095  -9.186 -11.792  1.00 93.21           H  
ATOM   3822  C   ASP A 250      23.882  -7.486 -11.468  1.00 93.21           C  
ATOM   3823  CB  ASP A 250      24.359  -8.651 -13.710  1.00 93.21           C  
ATOM   3824  HB2 ASP A 250      23.415  -8.349 -14.164  1.00 93.21           H  
ATOM   3825  HB3 ASP A 250      25.086  -7.859 -13.887  1.00 93.21           H  
ATOM   3826  O   ASP A 250      24.477  -6.455 -11.799  1.00 93.21           O  
ATOM   3827  CG  ASP A 250      24.874  -9.915 -14.411  1.00 93.21           C  
ATOM   3828  OD1 ASP A 250      25.806 -10.559 -13.877  1.00 93.21           O  
ATOM   3829  OD2 ASP A 250      24.370 -10.204 -15.521  1.00 93.21           O  
ATOM   3830  N   GLY A 251      22.989  -7.471 -10.473  1.00 95.97           N  
ATOM   3831  H   GLY A 251      22.460  -8.306 -10.266  1.00 95.97           H  
ATOM   3832  CA  GLY A 251      22.764  -6.307  -9.619  1.00 95.97           C  
ATOM   3833  HA2 GLY A 251      22.817  -5.399 -10.220  1.00 95.97           H  
ATOM   3834  HA3 GLY A 251      23.549  -6.270  -8.864  1.00 95.97           H  
ATOM   3835  C   GLY A 251      21.418  -6.322  -8.905  1.00 95.97           C  
ATOM   3836  O   GLY A 251      20.631  -7.233  -9.068  1.00 95.97           O  
ATOM   3837  N   ASN A 252      21.140  -5.253  -8.164  1.00 98.11           N  
ATOM   3838  H   ASN A 252      21.839  -4.528  -8.077  1.00 98.11           H  
ATOM   3839  CA  ASN A 252      19.889  -5.091  -7.428  1.00 98.11           C  
ATOM   3840  HA  ASN A 252      19.429  -6.066  -7.266  1.00 98.11           H  
ATOM   3841  C   ASN A 252      18.909  -4.229  -8.245  1.00 98.11           C  
ATOM   3842  CB  ASN A 252      20.258  -4.514  -6.050  1.00 98.11           C  
ATOM   3843  HB2 ASN A 252      20.799  -3.577  -6.184  1.00 98.11           H  
ATOM   3844  HB3 ASN A 252      20.908  -5.229  -5.548  1.00 98.11           H  
ATOM   3845  O   ASN A 252      19.201  -3.067  -8.568  1.00 98.11           O  
ATOM   3846  CG  ASN A 252      19.075  -4.231  -5.147  1.00 98.11           C  
ATOM   3847  ND2 ASN A 252      19.272  -4.201  -3.852  1.00 98.11           N  
ATOM   3848 HD21 ASN A 252      20.141  -4.548  -3.471  1.00 98.11           H  
ATOM   3849 HD22 ASN A 252      18.452  -4.083  -3.274  1.00 98.11           H  
ATOM   3850  OD1 ASN A 252      17.988  -3.907  -5.584  1.00 98.11           O  
ATOM   3851  N   CYS A 253      17.729  -4.764  -8.556  1.00 98.37           N  
ATOM   3852  H   CYS A 253      17.527  -5.701  -8.238  1.00 98.37           H  
ATOM   3853  CA  CYS A 253      16.710  -4.064  -9.335  1.00 98.37           C  
ATOM   3854  HA  CYS A 253      17.153  -3.750 -10.280  1.00 98.37           H  
ATOM   3855  C   CYS A 253      16.171  -2.810  -8.632  1.00 98.37           C  
ATOM   3856  CB  CYS A 253      15.569  -5.031  -9.642  1.00 98.37           C  
ATOM   3857  HB2 CYS A 253      15.223  -5.457  -8.701  1.00 98.37           H  
ATOM   3858  HB3 CYS A 253      14.739  -4.487 -10.094  1.00 98.37           H  
ATOM   3859  O   CYS A 253      15.872  -1.826  -9.310  1.00 98.37           O  
ATOM   3860  SG  CYS A 253      16.038  -6.395 -10.732  1.00 98.37           S  
ATOM   3861  N   ALA A 254      16.106  -2.788  -7.298  1.00 98.32           N  
ATOM   3862  H   ALA A 254      16.458  -3.585  -6.787  1.00 98.32           H  
ATOM   3863  CA  ALA A 254      15.726  -1.597  -6.537  1.00 98.32           C  
ATOM   3864  HA  ALA A 254      14.775  -1.229  -6.921  1.00 98.32           H  
ATOM   3865  C   ALA A 254      16.754  -0.462  -6.692  1.00 98.32           C  
ATOM   3866  CB  ALA A 254      15.531  -1.967  -5.061  1.00 98.32           C  
ATOM   3867  HB1 ALA A 254      15.163  -1.098  -4.515  1.00 98.32           H  
ATOM   3868  HB2 ALA A 254      14.808  -2.776  -4.963  1.00 98.32           H  
ATOM   3869  HB3 ALA A 254      16.477  -2.269  -4.613  1.00 98.32           H  
ATOM   3870  O   ALA A 254      16.367   0.703  -6.772  1.00 98.32           O  
ATOM   3871  N   LEU A 255      18.053  -0.770  -6.808  1.00 97.90           N  
ATOM   3872  H   LEU A 255      18.311  -1.746  -6.768  1.00 97.90           H  
ATOM   3873  CA  LEU A 255      19.081   0.240  -7.108  1.00 97.90           C  
ATOM   3874  HA  LEU A 255      18.923   1.104  -6.463  1.00 97.90           H  
ATOM   3875  C   LEU A 255      18.962   0.756  -8.551  1.00 97.90           C  
ATOM   3876  CB  LEU A 255      20.497  -0.328  -6.863  1.00 97.90           C  
ATOM   3877  HB2 LEU A 255      20.600  -1.264  -7.412  1.00 97.90           H  
ATOM   3878  HB3 LEU A 255      21.220   0.371  -7.283  1.00 97.90           H  
ATOM   3879  O   LEU A 255      19.014   1.966  -8.790  1.00 97.90           O  
ATOM   3880  CG  LEU A 255      20.883  -0.578  -5.395  1.00 97.90           C  
ATOM   3881  HG  LEU A 255      20.170  -1.264  -4.936  1.00 97.90           H  
ATOM   3882  CD1 LEU A 255      22.287  -1.177  -5.303  1.00 97.90           C  
ATOM   3883 HD11 LEU A 255      22.495  -1.451  -4.268  1.00 97.90           H  
ATOM   3884 HD12 LEU A 255      22.360  -2.073  -5.919  1.00 97.90           H  
ATOM   3885 HD13 LEU A 255      23.030  -0.456  -5.645  1.00 97.90           H  
ATOM   3886  CD2 LEU A 255      20.928   0.724  -4.604  1.00 97.90           C  
ATOM   3887 HD21 LEU A 255      21.271   0.524  -3.589  1.00 97.90           H  
ATOM   3888 HD22 LEU A 255      21.587   1.447  -5.085  1.00 97.90           H  
ATOM   3889 HD23 LEU A 255      19.913   1.119  -4.557  1.00 97.90           H  
ATOM   3890  N   ALA A 256      18.793  -0.153  -9.514  1.00 97.35           N  
ATOM   3891  H   ALA A 256      18.769  -1.128  -9.250  1.00 97.35           H  
ATOM   3892  CA  ALA A 256      18.741   0.188 -10.935  1.00 97.35           C  
ATOM   3893  HA  ALA A 256      19.604   0.808 -11.179  1.00 97.35           H  
ATOM   3894  C   ALA A 256      17.481   0.998 -11.295  1.00 97.35           C  
ATOM   3895  CB  ALA A 256      18.841  -1.114 -11.740  1.00 97.35           C  
ATOM   3896  HB1 ALA A 256      18.799  -0.894 -12.807  1.00 97.35           H  
ATOM   3897  HB2 ALA A 256      18.017  -1.780 -11.483  1.00 97.35           H  
ATOM   3898  HB3 ALA A 256      19.781  -1.618 -11.515  1.00 97.35           H  
ATOM   3899  O   ALA A 256      17.563   2.056 -11.930  1.00 97.35           O  
ATOM   3900  N   TYR A 257      16.317   0.536 -10.839  1.00 97.47           N  
ATOM   3901  H   TYR A 257      16.321  -0.323 -10.308  1.00 97.47           H  
ATOM   3902  CA  TYR A 257      15.013   1.064 -11.233  1.00 97.47           C  
ATOM   3903  HA  TYR A 257      15.156   1.730 -12.083  1.00 97.47           H  
ATOM   3904  C   TYR A 257      14.334   1.909 -10.148  1.00 97.47           C  
ATOM   3905  CB  TYR A 257      14.140  -0.083 -11.751  1.00 97.47           C  
ATOM   3906  HB2 TYR A 257      13.169   0.320 -12.038  1.00 97.47           H  
ATOM   3907  HB3 TYR A 257      13.970  -0.804 -10.951  1.00 97.47           H  
ATOM   3908  O   TYR A 257      13.337   2.562 -10.419  1.00 97.47           O  
ATOM   3909  CG  TYR A 257      14.747  -0.782 -12.957  1.00 97.47           C  
ATOM   3910  CD1 TYR A 257      14.677  -0.176 -14.226  1.00 97.47           C  
ATOM   3911  HD1 TYR A 257      14.180   0.777 -14.331  1.00 97.47           H  
ATOM   3912  CD2 TYR A 257      15.439  -1.998 -12.805  1.00 97.47           C  
ATOM   3913  HD2 TYR A 257      15.529  -2.449 -11.828  1.00 97.47           H  
ATOM   3914  CE1 TYR A 257      15.240  -0.806 -15.352  1.00 97.47           C  
ATOM   3915  HE1 TYR A 257      15.162  -0.354 -16.330  1.00 97.47           H  
ATOM   3916  CE2 TYR A 257      16.050  -2.601 -13.922  1.00 97.47           C  
ATOM   3917  HE2 TYR A 257      16.650  -3.492 -13.804  1.00 97.47           H  
ATOM   3918  OH  TYR A 257      16.466  -2.656 -16.278  1.00 97.47           O  
ATOM   3919  HH  TYR A 257      16.890  -3.476 -16.015  1.00 97.47           H  
ATOM   3920  CZ  TYR A 257      15.919  -2.031 -15.201  1.00 97.47           C  
ATOM   3921  N   GLY A 258      14.891   1.996  -8.941  1.00 95.56           N  
ATOM   3922  H   GLY A 258      15.662   1.387  -8.706  1.00 95.56           H  
ATOM   3923  CA  GLY A 258      14.309   2.797  -7.867  1.00 95.56           C  
ATOM   3924  HA2 GLY A 258      15.042   2.892  -7.066  1.00 95.56           H  
ATOM   3925  HA3 GLY A 258      14.078   3.796  -8.237  1.00 95.56           H  
ATOM   3926  C   GLY A 258      13.026   2.197  -7.280  1.00 95.56           C  
ATOM   3927  O   GLY A 258      12.365   1.331  -7.857  1.00 95.56           O  
ATOM   3928  N   GLY A 259      12.671   2.691  -6.097  1.00 95.23           N  
ATOM   3929  H   GLY A 259      13.258   3.402  -5.685  1.00 95.23           H  
ATOM   3930  CA  GLY A 259      11.612   2.108  -5.279  1.00 95.23           C  
ATOM   3931  HA2 GLY A 259      10.745   1.925  -5.913  1.00 95.23           H  
ATOM   3932  HA3 GLY A 259      11.316   2.805  -4.494  1.00 95.23           H  
ATOM   3933  C   GLY A 259      12.013   0.778  -4.638  1.00 95.23           C  
ATOM   3934  O   GLY A 259      13.193   0.484  -4.461  1.00 95.23           O  
ATOM   3935  N   ALA A 260      11.005  -0.011  -4.287  1.00 98.35           N  
ATOM   3936  H   ALA A 260      10.065   0.308  -4.470  1.00 98.35           H  
ATOM   3937  CA  ALA A 260      11.127  -1.389  -3.826  1.00 98.35           C  
ATOM   3938  HA  ALA A 260      12.054  -1.829  -4.193  1.00 98.35           H  
ATOM   3939  C   ALA A 260       9.941  -2.189  -4.352  1.00 98.35           C  
ATOM   3940  CB  ALA A 260      11.115  -1.420  -2.304  1.00 98.35           C  
ATOM   3941  HB1 ALA A 260      11.943  -0.835  -1.905  1.00 98.35           H  
ATOM   3942  HB2 ALA A 260      10.162  -1.036  -1.942  1.00 98.35           H  
ATOM   3943  HB3 ALA A 260      11.200  -2.458  -1.982  1.00 98.35           H  
ATOM   3944  O   ALA A 260       8.844  -1.646  -4.466  1.00 98.35           O  
ATOM   3945  N   TRP A 261      10.115  -3.463  -4.670  1.00 98.34           N  
ATOM   3946  H   TRP A 261      11.006  -3.907  -4.497  1.00 98.34           H  
ATOM   3947  CA  TRP A 261       9.029  -4.255  -5.242  1.00 98.34           C  
ATOM   3948  HA  TRP A 261       8.106  -4.032  -4.707  1.00 98.34           H  
ATOM   3949  C   TRP A 261       9.292  -5.749  -5.097  1.00 98.34           C  
ATOM   3950  CB  TRP A 261       8.858  -3.873  -6.724  1.00 98.34           C  
ATOM   3951  HB2 TRP A 261       9.646  -4.362  -7.298  1.00 98.34           H  
ATOM   3952  HB3 TRP A 261       8.983  -2.798  -6.849  1.00 98.34           H  
ATOM   3953  O   TRP A 261      10.388  -6.166  -4.725  1.00 98.34           O  
ATOM   3954  CG  TRP A 261       7.534  -4.223  -7.320  1.00 98.34           C  
ATOM   3955  CD1 TRP A 261       7.340  -5.057  -8.362  1.00 98.34           C  
ATOM   3956  HD1 TRP A 261       8.131  -5.559  -8.899  1.00 98.34           H  
ATOM   3957  CD2 TRP A 261       6.209  -3.755  -6.932  1.00 98.34           C  
ATOM   3958  CE2 TRP A 261       5.247  -4.362  -7.791  1.00 98.34           C  
ATOM   3959  CE3 TRP A 261       5.728  -2.874  -5.943  1.00 98.34           C  
ATOM   3960  HE3 TRP A 261       6.440  -2.396  -5.288  1.00 98.34           H  
ATOM   3961  NE1 TRP A 261       5.992  -5.150  -8.642  1.00 98.34           N  
ATOM   3962  HE1 TRP A 261       5.636  -5.673  -9.429  1.00 98.34           H  
ATOM   3963  CH2 TRP A 261       3.429  -3.231  -6.671  1.00 98.34           C  
ATOM   3964  HH2 TRP A 261       2.373  -3.031  -6.570  1.00 98.34           H  
ATOM   3965  CZ2 TRP A 261       3.875  -4.108  -7.672  1.00 98.34           C  
ATOM   3966  HZ2 TRP A 261       3.173  -4.586  -8.339  1.00 98.34           H  
ATOM   3967  CZ3 TRP A 261       4.352  -2.613  -5.808  1.00 98.34           C  
ATOM   3968  HZ3 TRP A 261       4.004  -1.933  -5.044  1.00 98.34           H  
ATOM   3969  N   TRP A 262       8.302  -6.561  -5.457  1.00 98.40           N  
ATOM   3970  H   TRP A 262       7.429  -6.142  -5.745  1.00 98.40           H  
ATOM   3971  CA  TRP A 262       8.473  -7.992  -5.711  1.00 98.40           C  
ATOM   3972  HA  TRP A 262       9.113  -8.420  -4.939  1.00 98.40           H  
ATOM   3973  C   TRP A 262       9.180  -8.212  -7.054  1.00 98.40           C  
ATOM   3974  CB  TRP A 262       7.109  -8.681  -5.624  1.00 98.40           C  
ATOM   3975  HB2 TRP A 262       6.439  -8.260  -6.374  1.00 98.40           H  
ATOM   3976  HB3 TRP A 262       7.230  -9.742  -5.843  1.00 98.40           H  
ATOM   3977  O   TRP A 262       8.583  -8.700  -8.013  1.00 98.40           O  
ATOM   3978  CG  TRP A 262       6.468  -8.564  -4.282  1.00 98.40           C  
ATOM   3979  CD1 TRP A 262       6.782  -9.315  -3.206  1.00 98.40           C  
ATOM   3980  HD1 TRP A 262       7.523 -10.101  -3.193  1.00 98.40           H  
ATOM   3981  CD2 TRP A 262       5.450  -7.622  -3.830  1.00 98.40           C  
ATOM   3982  CE2 TRP A 262       5.177  -7.886  -2.454  1.00 98.40           C  
ATOM   3983  CE3 TRP A 262       4.766  -6.543  -4.432  1.00 98.40           C  
ATOM   3984  HE3 TRP A 262       4.952  -6.311  -5.470  1.00 98.40           H  
ATOM   3985  NE1 TRP A 262       5.994  -8.950  -2.138  1.00 98.40           N  
ATOM   3986  HE1 TRP A 262       6.061  -9.418  -1.245  1.00 98.40           H  
ATOM   3987  CH2 TRP A 262       3.629  -6.030  -2.331  1.00 98.40           C  
ATOM   3988  HH2 TRP A 262       2.966  -5.398  -1.759  1.00 98.40           H  
ATOM   3989  CZ2 TRP A 262       4.291  -7.100  -1.705  1.00 98.40           C  
ATOM   3990  HZ2 TRP A 262       4.151  -7.292  -0.652  1.00 98.40           H  
ATOM   3991  CZ3 TRP A 262       3.867  -5.755  -3.690  1.00 98.40           C  
ATOM   3992  HZ3 TRP A 262       3.379  -4.915  -4.162  1.00 98.40           H  
ATOM   3993  N   PHE A 263      10.420  -7.739  -7.177  1.00 98.12           N  
ATOM   3994  H   PHE A 263      10.874  -7.377  -6.350  1.00 98.12           H  
ATOM   3995  CA  PHE A 263      11.190  -7.812  -8.417  1.00 98.12           C  
ATOM   3996  HA  PHE A 263      10.583  -7.392  -9.219  1.00 98.12           H  
ATOM   3997  C   PHE A 263      11.490  -9.275  -8.794  1.00 98.12           C  
ATOM   3998  CB  PHE A 263      12.468  -6.962  -8.297  1.00 98.12           C  
ATOM   3999  HB2 PHE A 263      13.105  -7.168  -9.158  1.00 98.12           H  
ATOM   4000  HB3 PHE A 263      13.011  -7.286  -7.409  1.00 98.12           H  
ATOM   4001  O   PHE A 263      11.875 -10.082  -7.955  1.00 98.12           O  
ATOM   4002  CG  PHE A 263      12.253  -5.455  -8.221  1.00 98.12           C  
ATOM   4003  CD1 PHE A 263      11.606  -4.776  -9.267  1.00 98.12           C  
ATOM   4004  HD1 PHE A 263      11.259  -5.343 -10.119  1.00 98.12           H  
ATOM   4005  CD2 PHE A 263      12.721  -4.712  -7.122  1.00 98.12           C  
ATOM   4006  HD2 PHE A 263      13.272  -5.201  -6.334  1.00 98.12           H  
ATOM   4007  CE1 PHE A 263      11.398  -3.385  -9.203  1.00 98.12           C  
ATOM   4008  HE1 PHE A 263      10.868  -2.870  -9.991  1.00 98.12           H  
ATOM   4009  CE2 PHE A 263      12.514  -3.324  -7.051  1.00 98.12           C  
ATOM   4010  HE2 PHE A 263      12.877  -2.767  -6.200  1.00 98.12           H  
ATOM   4011  CZ  PHE A 263      11.853  -2.656  -8.093  1.00 98.12           C  
ATOM   4012  HZ  PHE A 263      11.696  -1.589  -8.041  1.00 98.12           H  
ATOM   4013  N   ASN A 264      11.305  -9.606 -10.075  1.00 96.52           N  
ATOM   4014  H   ASN A 264      11.032  -8.865 -10.705  1.00 96.52           H  
ATOM   4015  CA  ASN A 264      11.781 -10.858 -10.674  1.00 96.52           C  
ATOM   4016  HA  ASN A 264      11.875 -11.619  -9.900  1.00 96.52           H  
ATOM   4017  C   ASN A 264      13.202 -10.607 -11.214  1.00 96.52           C  
ATOM   4018  CB  ASN A 264      10.726 -11.325 -11.703  1.00 96.52           C  
ATOM   4019  HB2 ASN A 264      10.691 -10.635 -12.546  1.00 96.52           H  
ATOM   4020  HB3 ASN A 264       9.748 -11.300 -11.223  1.00 96.52           H  
ATOM   4021  O   ASN A 264      14.043 -10.078 -10.495  1.00 96.52           O  
ATOM   4022  CG  ASN A 264      10.949 -12.735 -12.232  1.00 96.52           C  
ATOM   4023  ND2 ASN A 264       9.897 -13.461 -12.510  1.00 96.52           N  
ATOM   4024 HD21 ASN A 264       8.984 -13.126 -12.237  1.00 96.52           H  
ATOM   4025 HD22 ASN A 264      10.069 -14.431 -12.733  1.00 96.52           H  
ATOM   4026  OD1 ASN A 264      12.054 -13.185 -12.472  1.00 96.52           O  
ATOM   4027  N   ASN A 265      13.465 -10.844 -12.500  1.00 96.04           N  
ATOM   4028  H   ASN A 265      12.839 -11.453 -13.006  1.00 96.04           H  
ATOM   4029  CA  ASN A 265      14.520 -10.152 -13.232  1.00 96.04           C  
ATOM   4030  HA  ASN A 265      15.402 -10.098 -12.593  1.00 96.04           H  
ATOM   4031  C   ASN A 265      14.064  -8.708 -13.513  1.00 96.04           C  
ATOM   4032  CB  ASN A 265      14.892 -10.954 -14.487  1.00 96.04           C  
ATOM   4033  HB2 ASN A 265      15.088 -11.990 -14.210  1.00 96.04           H  
ATOM   4034  HB3 ASN A 265      14.072 -10.922 -15.204  1.00 96.04           H  
ATOM   4035  O   ASN A 265      13.735  -8.328 -14.639  1.00 96.04           O  
ATOM   4036  CG  ASN A 265      16.150 -10.400 -15.126  1.00 96.04           C  
ATOM   4037  ND2 ASN A 265      16.427 -10.730 -16.363  1.00 96.04           N  
ATOM   4038 HD21 ASN A 265      17.286 -10.338 -16.723  1.00 96.04           H  
ATOM   4039 HD22 ASN A 265      15.810 -11.336 -16.884  1.00 96.04           H  
ATOM   4040  OD1 ASN A 265      16.922  -9.682 -14.529  1.00 96.04           O  
ATOM   4041  N   CYS A 266      13.936  -7.946 -12.431  1.00 95.91           N  
ATOM   4042  H   CYS A 266      14.264  -8.351 -11.566  1.00 95.91           H  
ATOM   4043  CA  CYS A 266      13.346  -6.618 -12.344  1.00 95.91           C  
ATOM   4044  HA  CYS A 266      13.431  -6.327 -11.297  1.00 95.91           H  
ATOM   4045  C   CYS A 266      11.832  -6.608 -12.570  1.00 95.91           C  
ATOM   4046  CB  CYS A 266      14.203  -5.603 -13.105  1.00 95.91           C  
ATOM   4047  HB2 CYS A 266      13.843  -4.599 -12.878  1.00 95.91           H  
ATOM   4048  HB3 CYS A 266      14.112  -5.773 -14.178  1.00 95.91           H  
ATOM   4049  O   CYS A 266      11.120  -7.233 -11.778  1.00 95.91           O  
ATOM   4050  SG  CYS A 266      15.964  -5.691 -12.656  1.00 95.91           S  
ATOM   4051  N   HIS A 267      11.288  -5.855 -13.533  1.00 96.44           N  
ATOM   4052  H   HIS A 267      11.863  -5.361 -14.200  1.00 96.44           H  
ATOM   4053  CA  HIS A 267       9.843  -5.634 -13.532  1.00 96.44           C  
ATOM   4054  HA  HIS A 267       9.371  -6.548 -13.173  1.00 96.44           H  
ATOM   4055  C   HIS A 267       9.169  -5.357 -14.872  1.00 96.44           C  
ATOM   4056  CB  HIS A 267       9.505  -4.498 -12.558  1.00 96.44           C  
ATOM   4057  HB2 HIS A 267       9.865  -4.728 -11.555  1.00 96.44           H  
ATOM   4058  HB3 HIS A 267       8.417  -4.441 -12.502  1.00 96.44           H  
ATOM   4059  O   HIS A 267       9.724  -4.728 -15.768  1.00 96.44           O  
ATOM   4060  CG  HIS A 267      10.014  -3.147 -12.967  1.00 96.44           C  
ATOM   4061  CD2 HIS A 267      11.223  -2.589 -12.647  1.00 96.44           C  
ATOM   4062  HD2 HIS A 267      11.996  -3.035 -12.040  1.00 96.44           H  
ATOM   4063  ND1 HIS A 267       9.349  -2.255 -13.777  1.00 96.44           N  
ATOM   4064  HD1 HIS A 267       8.444  -2.372 -14.208  1.00 96.44           H  
ATOM   4065  CE1 HIS A 267      10.149  -1.200 -13.961  1.00 96.44           C  
ATOM   4066  HE1 HIS A 267       9.917  -0.356 -14.595  1.00 96.44           H  
ATOM   4067  NE2 HIS A 267      11.293  -1.351 -13.282  1.00 96.44           N  
ATOM   4068  N   TRP A 268       7.890  -5.738 -14.916  1.00 94.52           N  
ATOM   4069  H   TRP A 268       7.547  -6.323 -14.167  1.00 94.52           H  
ATOM   4070  CA  TRP A 268       6.883  -5.175 -15.818  1.00 94.52           C  
ATOM   4071  HA  TRP A 268       7.379  -4.635 -16.625  1.00 94.52           H  
ATOM   4072  C   TRP A 268       5.968  -4.168 -15.106  1.00 94.52           C  
ATOM   4073  CB  TRP A 268       6.078  -6.322 -16.433  1.00 94.52           C  
ATOM   4074  HB2 TRP A 268       5.267  -5.900 -17.026  1.00 94.52           H  
ATOM   4075  HB3 TRP A 268       5.628  -6.914 -15.637  1.00 94.52           H  
ATOM   4076  O   TRP A 268       5.301  -3.370 -15.766  1.00 94.52           O  
ATOM   4077  CG  TRP A 268       6.877  -7.217 -17.328  1.00 94.52           C  
ATOM   4078  CD1 TRP A 268       7.200  -8.503 -17.082  1.00 94.52           C  
ATOM   4079  HD1 TRP A 268       6.913  -9.042 -16.191  1.00 94.52           H  
ATOM   4080  CD2 TRP A 268       7.487  -6.902 -18.614  1.00 94.52           C  
ATOM   4081  CE2 TRP A 268       8.126  -8.075 -19.115  1.00 94.52           C  
ATOM   4082  CE3 TRP A 268       7.576  -5.740 -19.404  1.00 94.52           C  
ATOM   4083  HE3 TRP A 268       7.154  -4.820 -19.027  1.00 94.52           H  
ATOM   4084  NE1 TRP A 268       7.938  -9.016 -18.129  1.00 94.52           N  
ATOM   4085  HE1 TRP A 268       8.305  -9.957 -18.141  1.00 94.52           H  
ATOM   4086  CH2 TRP A 268       8.818  -6.935 -21.132  1.00 94.52           C  
ATOM   4087  HH2 TRP A 268       9.327  -6.933 -22.085  1.00 94.52           H  
ATOM   4088  CZ2 TRP A 268       8.779  -8.105 -20.355  1.00 94.52           C  
ATOM   4089  HZ2 TRP A 268       9.255  -9.011 -20.698  1.00 94.52           H  
ATOM   4090  CZ3 TRP A 268       8.226  -5.755 -20.651  1.00 94.52           C  
ATOM   4091  HZ3 TRP A 268       8.287  -4.848 -21.235  1.00 94.52           H  
ATOM   4092  N   VAL A 269       5.958  -4.178 -13.769  1.00 95.88           N  
ATOM   4093  H   VAL A 269       6.456  -4.917 -13.293  1.00 95.88           H  
ATOM   4094  CA  VAL A 269       5.246  -3.227 -12.907  1.00 95.88           C  
ATOM   4095  HA  VAL A 269       4.917  -2.372 -13.498  1.00 95.88           H  
ATOM   4096  C   VAL A 269       6.170  -2.731 -11.808  1.00 95.88           C  
ATOM   4097  CB  VAL A 269       4.018  -3.883 -12.253  1.00 95.88           C  
ATOM   4098  HB  VAL A 269       4.318  -4.784 -11.719  1.00 95.88           H  
ATOM   4099  O   VAL A 269       6.753  -3.535 -11.089  1.00 95.88           O  
ATOM   4100  CG1 VAL A 269       3.294  -2.949 -11.276  1.00 95.88           C  
ATOM   4101 HG11 VAL A 269       3.914  -2.794 -10.393  1.00 95.88           H  
ATOM   4102 HG12 VAL A 269       3.097  -1.986 -11.748  1.00 95.88           H  
ATOM   4103 HG13 VAL A 269       2.356  -3.397 -10.950  1.00 95.88           H  
ATOM   4104  CG2 VAL A 269       3.007  -4.261 -13.318  1.00 95.88           C  
ATOM   4105 HG21 VAL A 269       3.476  -4.927 -14.042  1.00 95.88           H  
ATOM   4106 HG22 VAL A 269       2.167  -4.781 -12.857  1.00 95.88           H  
ATOM   4107 HG23 VAL A 269       2.661  -3.361 -13.826  1.00 95.88           H  
ATOM   4108  N   ASN A 270       6.249  -1.417 -11.629  1.00 97.35           N  
ATOM   4109  H   ASN A 270       5.740  -0.816 -12.261  1.00 97.35           H  
ATOM   4110  CA  ASN A 270       6.906  -0.805 -10.479  1.00 97.35           C  
ATOM   4111  HA  ASN A 270       7.000  -1.536  -9.676  1.00 97.35           H  
ATOM   4112  C   ASN A 270       6.039   0.347  -9.963  1.00 97.35           C  
ATOM   4113  CB  ASN A 270       8.327  -0.359 -10.882  1.00 97.35           C  
ATOM   4114  HB2 ASN A 270       8.871  -1.218 -11.274  1.00 97.35           H  
ATOM   4115  HB3 ASN A 270       8.276   0.408 -11.654  1.00 97.35           H  
ATOM   4116  O   ASN A 270       6.174   1.474 -10.426  1.00 97.35           O  
ATOM   4117  CG  ASN A 270       9.128   0.180  -9.708  1.00 97.35           C  
ATOM   4118  ND2 ASN A 270      10.315   0.683  -9.960  1.00 97.35           N  
ATOM   4119 HD21 ASN A 270      10.674   0.724 -10.903  1.00 97.35           H  
ATOM   4120 HD22 ASN A 270      10.894   0.969  -9.183  1.00 97.35           H  
ATOM   4121  OD1 ASN A 270       8.694   0.136  -8.565  1.00 97.35           O  
ATOM   4122  N   LEU A 271       5.121   0.079  -9.026  1.00 98.12           N  
ATOM   4123  H   LEU A 271       5.040  -0.865  -8.677  1.00 98.12           H  
ATOM   4124  CA  LEU A 271       4.252   1.126  -8.454  1.00 98.12           C  
ATOM   4125  HA  LEU A 271       3.970   1.810  -9.255  1.00 98.12           H  
ATOM   4126  C   LEU A 271       4.962   1.982  -7.389  1.00 98.12           C  
ATOM   4127  CB  LEU A 271       2.965   0.511  -7.885  1.00 98.12           C  
ATOM   4128  HB2 LEU A 271       3.224  -0.131  -7.043  1.00 98.12           H  
ATOM   4129  HB3 LEU A 271       2.349   1.324  -7.503  1.00 98.12           H  
ATOM   4130  O   LEU A 271       4.512   3.073  -7.039  1.00 98.12           O  
ATOM   4131  CG  LEU A 271       2.125  -0.297  -8.888  1.00 98.12           C  
ATOM   4132  HG  LEU A 271       2.674  -1.198  -9.162  1.00 98.12           H  
ATOM   4133  CD1 LEU A 271       0.819  -0.725  -8.225  1.00 98.12           C  
ATOM   4134 HD11 LEU A 271       0.290  -1.410  -8.888  1.00 98.12           H  
ATOM   4135 HD12 LEU A 271       1.035  -1.240  -7.289  1.00 98.12           H  
ATOM   4136 HD13 LEU A 271       0.194   0.144  -8.020  1.00 98.12           H  
ATOM   4137  CD2 LEU A 271       1.782   0.482 -10.161  1.00 98.12           C  
ATOM   4138 HD21 LEU A 271       1.335   1.443  -9.909  1.00 98.12           H  
ATOM   4139 HD22 LEU A 271       1.080  -0.093 -10.765  1.00 98.12           H  
ATOM   4140 HD23 LEU A 271       2.684   0.645 -10.751  1.00 98.12           H  
ATOM   4141  N   ASN A 272       6.112   1.510  -6.915  1.00 98.31           N  
ATOM   4142  H   ASN A 272       6.449   0.627  -7.271  1.00 98.31           H  
ATOM   4143  CA  ASN A 272       6.935   2.189  -5.922  1.00 98.31           C  
ATOM   4144  HA  ASN A 272       6.324   2.897  -5.363  1.00 98.31           H  
ATOM   4145  C   ASN A 272       8.070   3.006  -6.555  1.00 98.31           C  
ATOM   4146  CB  ASN A 272       7.436   1.126  -4.945  1.00 98.31           C  
ATOM   4147  HB2 ASN A 272       8.202   1.556  -4.299  1.00 98.31           H  
ATOM   4148  HB3 ASN A 272       7.885   0.318  -5.522  1.00 98.31           H  
ATOM   4149  O   ASN A 272       8.891   3.571  -5.832  1.00 98.31           O  
ATOM   4150  CG  ASN A 272       6.334   0.571  -4.054  1.00 98.31           C  
ATOM   4151  ND2 ASN A 272       6.512  -0.591  -3.486  1.00 98.31           N  
ATOM   4152 HD21 ASN A 272       5.781  -0.935  -2.881  1.00 98.31           H  
ATOM   4153 HD22 ASN A 272       7.375  -1.087  -3.661  1.00 98.31           H  
ATOM   4154  OD1 ASN A 272       5.302   1.170  -3.830  1.00 98.31           O  
ATOM   4155  N   GLY A 273       8.107   3.089  -7.887  1.00 97.55           N  
ATOM   4156  H   GLY A 273       7.445   2.543  -8.420  1.00 97.55           H  
ATOM   4157  CA  GLY A 273       9.092   3.864  -8.626  1.00 97.55           C  
ATOM   4158  HA2 GLY A 273      10.086   3.476  -8.405  1.00 97.55           H  
ATOM   4159  HA3 GLY A 273       8.921   3.739  -9.696  1.00 97.55           H  
ATOM   4160  C   GLY A 273       9.068   5.359  -8.299  1.00 97.55           C  
ATOM   4161  O   GLY A 273       8.220   5.889  -7.563  1.00 97.55           O  
ATOM   4162  N   GLU A 274      10.042   6.052  -8.871  1.00 96.83           N  
ATOM   4163  H   GLU A 274      10.616   5.573  -9.549  1.00 96.83           H  
ATOM   4164  CA  GLU A 274      10.198   7.495  -8.767  1.00 96.83           C  
ATOM   4165  HA  GLU A 274      10.211   7.764  -7.711  1.00 96.83           H  
ATOM   4166  C   GLU A 274       9.004   8.201  -9.432  1.00 96.83           C  
ATOM   4167  CB  GLU A 274      11.564   7.859  -9.363  1.00 96.83           C  
ATOM   4168  HB2 GLU A 274      11.591   7.544 -10.406  1.00 96.83           H  
ATOM   4169  HB3 GLU A 274      12.326   7.296  -8.825  1.00 96.83           H  
ATOM   4170  O   GLU A 274       8.602   7.885 -10.553  1.00 96.83           O  
ATOM   4171  CG  GLU A 274      11.914   9.348  -9.271  1.00 96.83           C  
ATOM   4172  HG2 GLU A 274      11.155   9.919  -9.807  1.00 96.83           H  
ATOM   4173  HG3 GLU A 274      11.886   9.646  -8.223  1.00 96.83           H  
ATOM   4174  CD  GLU A 274      13.300   9.679  -9.861  1.00 96.83           C  
ATOM   4175  OE1 GLU A 274      13.602  10.887  -9.949  1.00 96.83           O  
ATOM   4176  OE2 GLU A 274      14.063   8.755 -10.253  1.00 96.83           O  
ATOM   4177  N   TRP A 275       8.382   9.144  -8.724  1.00 97.25           N  
ATOM   4178  H   TRP A 275       8.788   9.463  -7.856  1.00 97.25           H  
ATOM   4179  CA  TRP A 275       7.163   9.789  -9.209  1.00 97.25           C  
ATOM   4180  HA  TRP A 275       6.468   9.013  -9.528  1.00 97.25           H  
ATOM   4181  C   TRP A 275       7.451  10.692 -10.411  1.00 97.25           C  
ATOM   4182  CB  TRP A 275       6.499  10.583  -8.083  1.00 97.25           C  
ATOM   4183  HB2 TRP A 275       7.143  11.415  -7.798  1.00 97.25           H  
ATOM   4184  HB3 TRP A 275       6.381   9.938  -7.213  1.00 97.25           H  
ATOM   4185  O   TRP A 275       8.349  11.528 -10.363  1.00 97.25           O  
ATOM   4186  CG  TRP A 275       5.150  11.110  -8.449  1.00 97.25           C  
ATOM   4187  CD1 TRP A 275       4.866  12.372  -8.840  1.00 97.25           C  
ATOM   4188  HD1 TRP A 275       5.584  13.177  -8.901  1.00 97.25           H  
ATOM   4189  CD2 TRP A 275       3.893  10.379  -8.519  1.00 97.25           C  
ATOM   4190  CE2 TRP A 275       2.879  11.263  -8.990  1.00 97.25           C  
ATOM   4191  CE3 TRP A 275       3.526   9.043  -8.270  1.00 97.25           C  
ATOM   4192  HE3 TRP A 275       4.276   8.357  -7.905  1.00 97.25           H  
ATOM   4193  NE1 TRP A 275       3.522  12.471  -9.144  1.00 97.25           N  
ATOM   4194  HE1 TRP A 275       3.077  13.327  -9.444  1.00 97.25           H  
ATOM   4195  CH2 TRP A 275       1.242   9.492  -8.982  1.00 97.25           C  
ATOM   4196  HH2 TRP A 275       0.243   9.129  -9.173  1.00 97.25           H  
ATOM   4197  CZ2 TRP A 275       1.566  10.837  -9.215  1.00 97.25           C  
ATOM   4198  HZ2 TRP A 275       0.819  11.523  -9.588  1.00 97.25           H  
ATOM   4199  CZ3 TRP A 275       2.220   8.596  -8.534  1.00 97.25           C  
ATOM   4200  HZ3 TRP A 275       1.966   7.551  -8.425  1.00 97.25           H  
ATOM   4201  N   GLY A 276       6.671  10.550 -11.486  1.00 95.77           N  
ATOM   4202  H   GLY A 276       5.966   9.827 -11.471  1.00 95.77           H  
ATOM   4203  CA  GLY A 276       6.711  11.454 -12.640  1.00 95.77           C  
ATOM   4204  HA2 GLY A 276       6.643  12.481 -12.280  1.00 95.77           H  
ATOM   4205  HA3 GLY A 276       5.841  11.259 -13.267  1.00 95.77           H  
ATOM   4206  C   GLY A 276       7.959  11.359 -13.527  1.00 95.77           C  
ATOM   4207  O   GLY A 276       8.034  12.074 -14.527  1.00 95.77           O  
ATOM   4208  N   THR A 277       8.927  10.488 -13.223  1.00 96.11           N  
ATOM   4209  H   THR A 277       8.831   9.919 -12.394  1.00 96.11           H  
ATOM   4210  CA  THR A 277      10.103  10.322 -14.088  1.00 96.11           C  
ATOM   4211  HA  THR A 277      10.433  11.324 -14.363  1.00 96.11           H  
ATOM   4212  C   THR A 277       9.746   9.600 -15.391  1.00 96.11           C  
ATOM   4213  CB  THR A 277      11.297   9.684 -13.361  1.00 96.11           C  
ATOM   4214  HB  THR A 277      11.478  10.235 -12.438  1.00 96.11           H  
ATOM   4215  O   THR A 277       8.823   8.780 -15.456  1.00 96.11           O  
ATOM   4216  CG2 THR A 277      11.116   8.217 -13.030  1.00 96.11           C  
ATOM   4217 HG21 THR A 277      12.032   7.828 -12.586  1.00 96.11           H  
ATOM   4218 HG22 THR A 277      10.878   7.641 -13.925  1.00 96.11           H  
ATOM   4219 HG23 THR A 277      10.313   8.136 -12.298  1.00 96.11           H  
ATOM   4220  OG1 THR A 277      12.461   9.758 -14.154  1.00 96.11           O  
ATOM   4221  HG1 THR A 277      13.183   9.769 -13.521  1.00 96.11           H  
ATOM   4222  N   THR A 278      10.503   9.917 -16.440  1.00 96.28           N  
ATOM   4223  H   THR A 278      11.218  10.616 -16.296  1.00 96.28           H  
ATOM   4224  CA  THR A 278      10.453   9.291 -17.774  1.00 96.28           C  
ATOM   4225  HA  THR A 278       9.592   8.624 -17.830  1.00 96.28           H  
ATOM   4226  C   THR A 278      11.688   8.431 -18.056  1.00 96.28           C  
ATOM   4227  CB  THR A 278      10.293  10.358 -18.865  1.00 96.28           C  
ATOM   4228  HB  THR A 278      10.347   9.891 -19.848  1.00 96.28           H  
ATOM   4229  O   THR A 278      11.820   7.848 -19.137  1.00 96.28           O  
ATOM   4230  CG2 THR A 278       8.965  11.106 -18.749  1.00 96.28           C  
ATOM   4231 HG21 THR A 278       8.893  11.629 -17.796  1.00 96.28           H  
ATOM   4232 HG22 THR A 278       8.145  10.392 -18.823  1.00 96.28           H  
ATOM   4233 HG23 THR A 278       8.873  11.821 -19.567  1.00 96.28           H  
ATOM   4234  OG1 THR A 278      11.315  11.324 -18.745  1.00 96.28           O  
ATOM   4235  HG1 THR A 278      10.880  12.180 -18.737  1.00 96.28           H  
ATOM   4236  N   ALA A 279      12.603   8.327 -17.084  1.00 97.49           N  
ATOM   4237  H   ALA A 279      12.427   8.792 -16.204  1.00 97.49           H  
ATOM   4238  CA  ALA A 279      13.743   7.426 -17.162  1.00 97.49           C  
ATOM   4239  HA  ALA A 279      14.315   7.676 -18.055  1.00 97.49           H  
ATOM   4240  C   ALA A 279      13.263   5.973 -17.285  1.00 97.49           C  
ATOM   4241  CB  ALA A 279      14.642   7.638 -15.939  1.00 97.49           C  
ATOM   4242  HB1 ALA A 279      14.068   7.473 -15.027  1.00 97.49           H  
ATOM   4243  HB2 ALA A 279      15.025   8.658 -15.934  1.00 97.49           H  
ATOM   4244  HB3 ALA A 279      15.479   6.940 -15.968  1.00 97.49           H  
ATOM   4245  O   ALA A 279      12.333   5.554 -16.594  1.00 97.49           O  
ATOM   4246  N   TYR A 280      13.914   5.210 -18.166  1.00 97.50           N  
ATOM   4247  H   TYR A 280      14.702   5.606 -18.658  1.00 97.50           H  
ATOM   4248  CA  TYR A 280      13.517   3.841 -18.492  1.00 97.50           C  
ATOM   4249  HA  TYR A 280      12.549   3.875 -18.992  1.00 97.50           H  
ATOM   4250  C   TYR A 280      13.388   2.966 -17.238  1.00 97.50           C  
ATOM   4251  CB  TYR A 280      14.529   3.238 -19.469  1.00 97.50           C  
ATOM   4252  HB2 TYR A 280      15.524   3.292 -19.027  1.00 97.50           H  
ATOM   4253  HB3 TYR A 280      14.541   3.833 -20.382  1.00 97.50           H  
ATOM   4254  O   TYR A 280      14.348   2.792 -16.490  1.00 97.50           O  
ATOM   4255  CG  TYR A 280      14.228   1.796 -19.825  1.00 97.50           C  
ATOM   4256  CD1 TYR A 280      14.913   0.753 -19.173  1.00 97.50           C  
ATOM   4257  HD1 TYR A 280      15.644   0.979 -18.411  1.00 97.50           H  
ATOM   4258  CD2 TYR A 280      13.241   1.493 -20.780  1.00 97.50           C  
ATOM   4259  HD2 TYR A 280      12.663   2.282 -21.238  1.00 97.50           H  
ATOM   4260  CE1 TYR A 280      14.634  -0.588 -19.498  1.00 97.50           C  
ATOM   4261  HE1 TYR A 280      15.153  -1.384 -18.986  1.00 97.50           H  
ATOM   4262  CE2 TYR A 280      12.986   0.158 -21.137  1.00 97.50           C  
ATOM   4263  HE2 TYR A 280      12.247  -0.080 -21.888  1.00 97.50           H  
ATOM   4264  OH  TYR A 280      13.419  -2.173 -20.835  1.00 97.50           O  
ATOM   4265  HH  TYR A 280      13.902  -2.790 -20.280  1.00 97.50           H  
ATOM   4266  CZ  TYR A 280      13.682  -0.885 -20.497  1.00 97.50           C  
ATOM   4267  N   GLY A 281      12.184   2.447 -17.008  1.00 96.47           N  
ATOM   4268  H   GLY A 281      11.441   2.731 -17.631  1.00 96.47           H  
ATOM   4269  CA  GLY A 281      11.809   1.578 -15.896  1.00 96.47           C  
ATOM   4270  HA2 GLY A 281      12.501   0.737 -15.850  1.00 96.47           H  
ATOM   4271  HA3 GLY A 281      10.813   1.182 -16.090  1.00 96.47           H  
ATOM   4272  C   GLY A 281      11.778   2.251 -14.520  1.00 96.47           C  
ATOM   4273  O   GLY A 281      11.256   1.650 -13.589  1.00 96.47           O  
ATOM   4274  N   ARG A 282      12.267   3.492 -14.364  1.00 97.74           N  
ATOM   4275  H   ARG A 282      12.638   3.972 -15.171  1.00 97.74           H  
ATOM   4276  CA  ARG A 282      12.390   4.109 -13.029  1.00 97.74           C  
ATOM   4277  HA  ARG A 282      12.609   3.290 -12.344  1.00 97.74           H  
ATOM   4278  C   ARG A 282      11.103   4.712 -12.480  1.00 97.74           C  
ATOM   4279  CB  ARG A 282      13.541   5.123 -12.937  1.00 97.74           C  
ATOM   4280  HB2 ARG A 282      13.631   5.434 -11.897  1.00 97.74           H  
ATOM   4281  HB3 ARG A 282      13.286   6.000 -13.532  1.00 97.74           H  
ATOM   4282  O   ARG A 282      11.001   4.966 -11.284  1.00 97.74           O  
ATOM   4283  CG  ARG A 282      14.899   4.580 -13.402  1.00 97.74           C  
ATOM   4284  HG2 ARG A 282      14.900   4.551 -14.491  1.00 97.74           H  
ATOM   4285  HG3 ARG A 282      15.047   3.565 -13.034  1.00 97.74           H  
ATOM   4286  CD  ARG A 282      16.061   5.469 -12.936  1.00 97.74           C  
ATOM   4287  HD2 ARG A 282      15.748   6.513 -12.962  1.00 97.74           H  
ATOM   4288  HD3 ARG A 282      16.877   5.349 -13.649  1.00 97.74           H  
ATOM   4289  NE  ARG A 282      16.574   5.084 -11.606  1.00 97.74           N  
ATOM   4290  HE  ARG A 282      16.829   4.112 -11.502  1.00 97.74           H  
ATOM   4291  NH1 ARG A 282      16.621   7.168 -10.608  1.00 97.74           N  
ATOM   4292 HH11 ARG A 282      15.840   7.487 -11.162  1.00 97.74           H  
ATOM   4293 HH12 ARG A 282      16.752   7.716  -9.770  1.00 97.74           H  
ATOM   4294  NH2 ARG A 282      17.516   5.415  -9.567  1.00 97.74           N  
ATOM   4295 HH21 ARG A 282      17.740   6.018  -8.789  1.00 97.74           H  
ATOM   4296 HH22 ARG A 282      17.730   4.429  -9.518  1.00 97.74           H  
ATOM   4297  CZ  ARG A 282      16.897   5.892 -10.610  1.00 97.74           C  
ATOM   4298  N   GLY A 283      10.146   4.982 -13.363  1.00 97.44           N  
ATOM   4299  H   GLY A 283      10.330   4.741 -14.327  1.00 97.44           H  
ATOM   4300  CA  GLY A 283       8.876   5.618 -13.026  1.00 97.44           C  
ATOM   4301  HA2 GLY A 283       8.372   5.908 -13.948  1.00 97.44           H  
ATOM   4302  HA3 GLY A 283       9.058   6.519 -12.440  1.00 97.44           H  
ATOM   4303  C   GLY A 283       7.930   4.737 -12.223  1.00 97.44           C  
ATOM   4304  O   GLY A 283       8.122   3.527 -12.141  1.00 97.44           O  
ATOM   4305  N   VAL A 284       6.847   5.323 -11.715  1.00 98.03           N  
ATOM   4306  H   VAL A 284       6.759   6.323 -11.819  1.00 98.03           H  
ATOM   4307  CA  VAL A 284       5.677   4.542 -11.283  1.00 98.03           C  
ATOM   4308  HA  VAL A 284       6.019   3.727 -10.646  1.00 98.03           H  
ATOM   4309  C   VAL A 284       5.013   3.980 -12.536  1.00 98.03           C  
ATOM   4310  CB  VAL A 284       4.691   5.388 -10.458  1.00 98.03           C  
ATOM   4311  HB  VAL A 284       4.346   6.235 -11.051  1.00 98.03           H  
ATOM   4312  O   VAL A 284       4.301   4.710 -13.212  1.00 98.03           O  
ATOM   4313  CG1 VAL A 284       3.472   4.584  -9.984  1.00 98.03           C  
ATOM   4314 HG11 VAL A 284       3.099   3.915 -10.760  1.00 98.03           H  
ATOM   4315 HG12 VAL A 284       2.680   5.273  -9.691  1.00 98.03           H  
ATOM   4316 HG13 VAL A 284       3.736   3.974  -9.120  1.00 98.03           H  
ATOM   4317  CG2 VAL A 284       5.387   5.914  -9.201  1.00 98.03           C  
ATOM   4318 HG21 VAL A 284       6.139   6.658  -9.465  1.00 98.03           H  
ATOM   4319 HG22 VAL A 284       5.869   5.089  -8.675  1.00 98.03           H  
ATOM   4320 HG23 VAL A 284       4.647   6.358  -8.535  1.00 98.03           H  
ATOM   4321  N   ASN A 285       5.276   2.731 -12.914  1.00 96.54           N  
ATOM   4322  H   ASN A 285       5.844   2.159 -12.306  1.00 96.54           H  
ATOM   4323  CA  ASN A 285       4.899   2.227 -14.238  1.00 96.54           C  
ATOM   4324  HA  ASN A 285       4.176   2.916 -14.675  1.00 96.54           H  
ATOM   4325  C   ASN A 285       4.187   0.873 -14.218  1.00 96.54           C  
ATOM   4326  CB  ASN A 285       6.113   2.247 -15.181  1.00 96.54           C  
ATOM   4327  HB2 ASN A 285       5.781   1.986 -16.186  1.00 96.54           H  
ATOM   4328  HB3 ASN A 285       6.520   3.257 -15.222  1.00 96.54           H  
ATOM   4329  O   ASN A 285       4.407   0.030 -13.348  1.00 96.54           O  
ATOM   4330  CG  ASN A 285       7.219   1.275 -14.809  1.00 96.54           C  
ATOM   4331  ND2 ASN A 285       8.288   1.755 -14.225  1.00 96.54           N  
ATOM   4332 HD21 ASN A 285       8.232   2.648 -13.755  1.00 96.54           H  
ATOM   4333 HD22 ASN A 285       9.004   1.118 -13.907  1.00 96.54           H  
ATOM   4334  OD1 ASN A 285       7.146   0.083 -15.055  1.00 96.54           O  
ATOM   4335  N   VAL A 286       3.337   0.682 -15.226  1.00 95.94           N  
ATOM   4336  H   VAL A 286       3.221   1.445 -15.879  1.00 95.94           H  
ATOM   4337  CA  VAL A 286       2.693  -0.585 -15.576  1.00 95.94           C  
ATOM   4338  HA  VAL A 286       3.175  -1.409 -15.051  1.00 95.94           H  
ATOM   4339  C   VAL A 286       2.894  -0.762 -17.075  1.00 95.94           C  
ATOM   4340  CB  VAL A 286       1.191  -0.560 -15.217  1.00 95.94           C  
ATOM   4341  HB  VAL A 286       0.721   0.290 -15.713  1.00 95.94           H  
ATOM   4342  O   VAL A 286       2.327  -0.004 -17.859  1.00 95.94           O  
ATOM   4343  CG1 VAL A 286       0.474  -1.840 -15.663  1.00 95.94           C  
ATOM   4344 HG11 VAL A 286       0.925  -2.706 -15.179  1.00 95.94           H  
ATOM   4345 HG12 VAL A 286       0.530  -1.953 -16.746  1.00 95.94           H  
ATOM   4346 HG13 VAL A 286      -0.579  -1.787 -15.386  1.00 95.94           H  
ATOM   4347  CG2 VAL A 286       0.957  -0.398 -13.713  1.00 95.94           C  
ATOM   4348 HG21 VAL A 286      -0.112  -0.404 -13.502  1.00 95.94           H  
ATOM   4349 HG22 VAL A 286       1.433  -1.215 -13.171  1.00 95.94           H  
ATOM   4350 HG23 VAL A 286       1.371   0.549 -13.367  1.00 95.94           H  
ATOM   4351  N   PHE A 287       3.693  -1.744 -17.494  1.00 94.22           N  
ATOM   4352  H   PHE A 287       4.177  -2.297 -16.801  1.00 94.22           H  
ATOM   4353  CA  PHE A 287       4.116  -1.888 -18.892  1.00 94.22           C  
ATOM   4354  HA  PHE A 287       4.760  -1.045 -19.143  1.00 94.22           H  
ATOM   4355  C   PHE A 287       2.953  -1.890 -19.893  1.00 94.22           C  
ATOM   4356  CB  PHE A 287       4.926  -3.179 -19.034  1.00 94.22           C  
ATOM   4357  HB2 PHE A 287       4.346  -4.013 -18.640  1.00 94.22           H  
ATOM   4358  HB3 PHE A 287       5.826  -3.084 -18.427  1.00 94.22           H  
ATOM   4359  O   PHE A 287       3.028  -1.227 -20.925  1.00 94.22           O  
ATOM   4360  CG  PHE A 287       5.334  -3.487 -20.464  1.00 94.22           C  
ATOM   4361  CD1 PHE A 287       4.776  -4.578 -21.156  1.00 94.22           C  
ATOM   4362  HD1 PHE A 287       4.058  -5.219 -20.667  1.00 94.22           H  
ATOM   4363  CD2 PHE A 287       6.275  -2.667 -21.108  1.00 94.22           C  
ATOM   4364  HD2 PHE A 287       6.671  -1.809 -20.586  1.00 94.22           H  
ATOM   4365  CE1 PHE A 287       5.172  -4.849 -22.478  1.00 94.22           C  
ATOM   4366  HE1 PHE A 287       4.754  -5.697 -23.000  1.00 94.22           H  
ATOM   4367  CE2 PHE A 287       6.684  -2.943 -22.424  1.00 94.22           C  
ATOM   4368  HE2 PHE A 287       7.417  -2.314 -22.908  1.00 94.22           H  
ATOM   4369  CZ  PHE A 287       6.131  -4.038 -23.109  1.00 94.22           C  
ATOM   4370  HZ  PHE A 287       6.444  -4.257 -24.120  1.00 94.22           H  
ATOM   4371  N   SER A 288       1.856  -2.579 -19.567  1.00 92.19           N  
ATOM   4372  H   SER A 288       1.830  -3.052 -18.675  1.00 92.19           H  
ATOM   4373  CA  SER A 288       0.657  -2.663 -20.411  1.00 92.19           C  
ATOM   4374  HA  SER A 288       0.974  -2.876 -21.432  1.00 92.19           H  
ATOM   4375  C   SER A 288      -0.175  -1.374 -20.478  1.00 92.19           C  
ATOM   4376  CB  SER A 288      -0.221  -3.827 -19.939  1.00 92.19           C  
ATOM   4377  HB2 SER A 288      -1.143  -3.849 -20.519  1.00 92.19           H  
ATOM   4378  HB3 SER A 288       0.315  -4.763 -20.098  1.00 92.19           H  
ATOM   4379  O   SER A 288      -1.084  -1.296 -21.302  1.00 92.19           O  
ATOM   4380  OG  SER A 288      -0.528  -3.699 -18.562  1.00 92.19           O  
ATOM   4381  HG  SER A 288      -1.050  -4.456 -18.286  1.00 92.19           H  
ATOM   4382  N   VAL A 289       0.113  -0.374 -19.637  1.00 94.30           N  
ATOM   4383  H   VAL A 289       0.900  -0.499 -19.017  1.00 94.30           H  
ATOM   4384  CA  VAL A 289      -0.627   0.898 -19.548  1.00 94.30           C  
ATOM   4385  HA  VAL A 289      -1.459   0.883 -20.252  1.00 94.30           H  
ATOM   4386  C   VAL A 289       0.259   2.078 -19.948  1.00 94.30           C  
ATOM   4387  CB  VAL A 289      -1.218   1.096 -18.136  1.00 94.30           C  
ATOM   4388  HB  VAL A 289      -0.404   1.101 -17.411  1.00 94.30           H  
ATOM   4389  O   VAL A 289      -0.058   2.788 -20.898  1.00 94.30           O  
ATOM   4390  CG1 VAL A 289      -1.967   2.425 -18.009  1.00 94.30           C  
ATOM   4391 HG11 VAL A 289      -2.414   2.512 -17.019  1.00 94.30           H  
ATOM   4392 HG12 VAL A 289      -1.273   3.255 -18.138  1.00 94.30           H  
ATOM   4393 HG13 VAL A 289      -2.750   2.490 -18.764  1.00 94.30           H  
ATOM   4394  CG2 VAL A 289      -2.191  -0.029 -17.762  1.00 94.30           C  
ATOM   4395 HG21 VAL A 289      -1.675  -0.989 -17.779  1.00 94.30           H  
ATOM   4396 HG22 VAL A 289      -2.578   0.139 -16.757  1.00 94.30           H  
ATOM   4397 HG23 VAL A 289      -3.021  -0.052 -18.468  1.00 94.30           H  
ATOM   4398  N   SER A 290       1.375   2.280 -19.245  1.00 95.19           N  
ATOM   4399  H   SER A 290       1.601   1.633 -18.503  1.00 95.19           H  
ATOM   4400  CA  SER A 290       2.279   3.425 -19.417  1.00 95.19           C  
ATOM   4401  HA  SER A 290       1.763   4.207 -19.975  1.00 95.19           H  
ATOM   4402  C   SER A 290       3.556   3.094 -20.197  1.00 95.19           C  
ATOM   4403  CB  SER A 290       2.631   4.003 -18.040  1.00 95.19           C  
ATOM   4404  HB2 SER A 290       3.240   4.900 -18.162  1.00 95.19           H  
ATOM   4405  HB3 SER A 290       1.711   4.281 -17.527  1.00 95.19           H  
ATOM   4406  O   SER A 290       4.333   3.993 -20.519  1.00 95.19           O  
ATOM   4407  OG  SER A 290       3.338   3.053 -17.256  1.00 95.19           O  
ATOM   4408  HG  SER A 290       4.254   3.063 -17.543  1.00 95.19           H  
ATOM   4409  N   GLY A 291       3.824   1.813 -20.475  1.00 95.12           N  
ATOM   4410  H   GLY A 291       3.149   1.111 -20.206  1.00 95.12           H  
ATOM   4411  CA  GLY A 291       5.153   1.370 -20.900  1.00 95.12           C  
ATOM   4412  HA2 GLY A 291       5.131   0.303 -21.122  1.00 95.12           H  
ATOM   4413  HA3 GLY A 291       5.431   1.904 -21.809  1.00 95.12           H  
ATOM   4414  C   GLY A 291       6.218   1.631 -19.823  1.00 95.12           C  
ATOM   4415  O   GLY A 291       5.893   1.882 -18.665  1.00 95.12           O  
ATOM   4416  N   LEU A 292       7.500   1.577 -20.205  1.00 95.97           N  
ATOM   4417  H   LEU A 292       7.703   1.328 -21.162  1.00 95.97           H  
ATOM   4418  CA  LEU A 292       8.637   1.777 -19.285  1.00 95.97           C  
ATOM   4419  HA  LEU A 292       8.286   1.671 -18.258  1.00 95.97           H  
ATOM   4420  C   LEU A 292       9.253   3.185 -19.347  1.00 95.97           C  
ATOM   4421  CB  LEU A 292       9.708   0.693 -19.532  1.00 95.97           C  
ATOM   4422  HB2 LEU A 292      10.023   0.747 -20.574  1.00 95.97           H  
ATOM   4423  HB3 LEU A 292      10.580   0.907 -18.915  1.00 95.97           H  
ATOM   4424  O   LEU A 292      10.147   3.485 -18.570  1.00 95.97           O  
ATOM   4425  CG  LEU A 292       9.255  -0.744 -19.221  1.00 95.97           C  
ATOM   4426  HG  LEU A 292       8.372  -0.962 -19.821  1.00 95.97           H  
ATOM   4427  CD1 LEU A 292      10.338  -1.744 -19.613  1.00 95.97           C  
ATOM   4428 HD11 LEU A 292       9.988  -2.759 -19.426  1.00 95.97           H  
ATOM   4429 HD12 LEU A 292      11.235  -1.569 -19.020  1.00 95.97           H  
ATOM   4430 HD13 LEU A 292      10.576  -1.647 -20.672  1.00 95.97           H  
ATOM   4431  CD2 LEU A 292       8.913  -0.965 -17.749  1.00 95.97           C  
ATOM   4432 HD21 LEU A 292       8.049  -0.364 -17.464  1.00 95.97           H  
ATOM   4433 HD22 LEU A 292       8.663  -2.012 -17.578  1.00 95.97           H  
ATOM   4434 HD23 LEU A 292       9.765  -0.705 -17.120  1.00 95.97           H  
ATOM   4435  N   HIS A 293       8.809   4.057 -20.254  1.00 96.65           N  
ATOM   4436  H   HIS A 293       8.032   3.781 -20.837  1.00 96.65           H  
ATOM   4437  CA  HIS A 293       9.352   5.418 -20.417  1.00 96.65           C  
ATOM   4438  HA  HIS A 293      10.284   5.510 -19.858  1.00 96.65           H  
ATOM   4439  C   HIS A 293       8.433   6.508 -19.851  1.00 96.65           C  
ATOM   4440  CB  HIS A 293       9.679   5.662 -21.893  1.00 96.65           C  
ATOM   4441  HB2 HIS A 293       8.807   5.430 -22.505  1.00 96.65           H  
ATOM   4442  HB3 HIS A 293       9.919   6.715 -22.043  1.00 96.65           H  
ATOM   4443  O   HIS A 293       8.570   7.689 -20.169  1.00 96.65           O  
ATOM   4444  CG  HIS A 293      10.864   4.874 -22.368  1.00 96.65           C  
ATOM   4445  CD2 HIS A 293      10.858   3.831 -23.252  1.00 96.65           C  
ATOM   4446  HD2 HIS A 293       9.987   3.397 -23.719  1.00 96.65           H  
ATOM   4447  ND1 HIS A 293      12.175   5.139 -22.050  1.00 96.65           N  
ATOM   4448  HD1 HIS A 293      12.490   5.873 -21.432  1.00 96.65           H  
ATOM   4449  CE1 HIS A 293      12.947   4.294 -22.753  1.00 96.65           C  
ATOM   4450  HE1 HIS A 293      14.026   4.268 -22.728  1.00 96.65           H  
ATOM   4451  NE2 HIS A 293      12.186   3.467 -23.488  1.00 96.65           N  
ATOM   4452  N   SER A 294       7.432   6.130 -19.064  1.00 96.51           N  
ATOM   4453  H   SER A 294       7.340   5.159 -18.801  1.00 96.51           H  
ATOM   4454  CA  SER A 294       6.463   7.063 -18.498  1.00 96.51           C  
ATOM   4455  HA  SER A 294       6.944   8.023 -18.311  1.00 96.51           H  
ATOM   4456  C   SER A 294       5.943   6.542 -17.171  1.00 96.51           C  
ATOM   4457  CB  SER A 294       5.297   7.283 -19.467  1.00 96.51           C  
ATOM   4458  HB2 SER A 294       4.809   6.333 -19.685  1.00 96.51           H  
ATOM   4459  HB3 SER A 294       4.572   7.956 -19.009  1.00 96.51           H  
ATOM   4460  O   SER A 294       5.868   5.330 -16.959  1.00 96.51           O  
ATOM   4461  OG  SER A 294       5.772   7.868 -20.666  1.00 96.51           O  
ATOM   4462  HG  SER A 294       6.726   7.952 -20.596  1.00 96.51           H  
ATOM   4463  N   SER A 295       5.571   7.476 -16.300  1.00 97.30           N  
ATOM   4464  H   SER A 295       5.635   8.448 -16.566  1.00 97.30           H  
ATOM   4465  CA  SER A 295       4.882   7.169 -15.054  1.00 97.30           C  
ATOM   4466  HA  SER A 295       5.113   6.137 -14.789  1.00 97.30           H  
ATOM   4467  C   SER A 295       3.368   7.305 -15.224  1.00 97.30           C  
ATOM   4468  CB  SER A 295       5.377   8.059 -13.913  1.00 97.30           C  
ATOM   4469  HB2 SER A 295       5.207   9.106 -14.164  1.00 97.30           H  
ATOM   4470  HB3 SER A 295       4.813   7.822 -13.011  1.00 97.30           H  
ATOM   4471  O   SER A 295       2.901   8.189 -15.945  1.00 97.30           O  
ATOM   4472  OG  SER A 295       6.755   7.844 -13.656  1.00 97.30           O  
ATOM   4473  HG  SER A 295       7.281   8.141 -14.403  1.00 97.30           H  
ATOM   4474  N   VAL A 296       2.602   6.458 -14.539  1.00 97.67           N  
ATOM   4475  H   VAL A 296       3.070   5.767 -13.971  1.00 97.67           H  
ATOM   4476  CA  VAL A 296       1.176   6.688 -14.281  1.00 97.67           C  
ATOM   4477  HA  VAL A 296       0.685   6.927 -15.225  1.00 97.67           H  
ATOM   4478  C   VAL A 296       1.011   7.915 -13.373  1.00 97.67           C  
ATOM   4479  CB  VAL A 296       0.479   5.429 -13.716  1.00 97.67           C  
ATOM   4480  HB  VAL A 296      -0.580   5.640 -13.567  1.00 97.67           H  
ATOM   4481  O   VAL A 296       1.905   8.246 -12.593  1.00 97.67           O  
ATOM   4482  CG1 VAL A 296       0.587   4.248 -14.693  1.00 97.67           C  
ATOM   4483 HG11 VAL A 296       0.009   3.404 -14.317  1.00 97.67           H  
ATOM   4484 HG12 VAL A 296       0.191   4.539 -15.666  1.00 97.67           H  
ATOM   4485 HG13 VAL A 296       1.627   3.942 -14.809  1.00 97.67           H  
ATOM   4486  CG2 VAL A 296       1.004   4.969 -12.362  1.00 97.67           C  
ATOM   4487 HG21 VAL A 296       1.005   5.795 -11.650  1.00 97.67           H  
ATOM   4488 HG22 VAL A 296       0.361   4.177 -11.977  1.00 97.67           H  
ATOM   4489 HG23 VAL A 296       2.013   4.576 -12.482  1.00 97.67           H  
ATOM   4490  N   THR A 297      -0.122   8.605 -13.484  1.00 97.68           N  
ATOM   4491  H   THR A 297      -0.837   8.272 -14.114  1.00 97.68           H  
ATOM   4492  CA  THR A 297      -0.459   9.807 -12.697  1.00 97.68           C  
ATOM   4493  HA  THR A 297       0.461  10.301 -12.385  1.00 97.68           H  
ATOM   4494  C   THR A 297      -1.223   9.484 -11.415  1.00 97.68           C  
ATOM   4495  CB  THR A 297      -1.267  10.804 -13.541  1.00 97.68           C  
ATOM   4496  HB  THR A 297      -1.637  11.610 -12.906  1.00 97.68           H  
ATOM   4497  O   THR A 297      -1.417  10.356 -10.572  1.00 97.68           O  
ATOM   4498  CG2 THR A 297      -0.398  11.407 -14.647  1.00 97.68           C  
ATOM   4499 HG21 THR A 297      -0.986  12.134 -15.208  1.00 97.68           H  
ATOM   4500 HG22 THR A 297      -0.051  10.628 -15.324  1.00 97.68           H  
ATOM   4501 HG23 THR A 297       0.461  11.912 -14.204  1.00 97.68           H  
ATOM   4502  OG1 THR A 297      -2.355  10.158 -14.168  1.00 97.68           O  
ATOM   4503  HG1 THR A 297      -3.159  10.652 -13.991  1.00 97.68           H  
ATOM   4504  N   PHE A 298      -1.619   8.224 -11.233  1.00 98.20           N  
ATOM   4505  H   PHE A 298      -1.472   7.579 -11.996  1.00 98.20           H  
ATOM   4506  CA  PHE A 298      -2.217   7.689 -10.015  1.00 98.20           C  
ATOM   4507  HA  PHE A 298      -1.818   8.208  -9.143  1.00 98.20           H  
ATOM   4508  C   PHE A 298      -1.895   6.198  -9.904  1.00 98.20           C  
ATOM   4509  CB  PHE A 298      -3.732   7.905 -10.065  1.00 98.20           C  
ATOM   4510  HB2 PHE A 298      -4.121   7.398 -10.948  1.00 98.20           H  
ATOM   4511  HB3 PHE A 298      -3.945   8.970 -10.165  1.00 98.20           H  
ATOM   4512  O   PHE A 298      -1.922   5.493 -10.915  1.00 98.20           O  
ATOM   4513  CG  PHE A 298      -4.473   7.367  -8.867  1.00 98.20           C  
ATOM   4514  CD1 PHE A 298      -5.125   6.122  -8.938  1.00 98.20           C  
ATOM   4515  HD1 PHE A 298      -5.109   5.551  -9.854  1.00 98.20           H  
ATOM   4516  CD2 PHE A 298      -4.487   8.102  -7.673  1.00 98.20           C  
ATOM   4517  HD2 PHE A 298      -3.978   9.054  -7.628  1.00 98.20           H  
ATOM   4518  CE1 PHE A 298      -5.803   5.621  -7.816  1.00 98.20           C  
ATOM   4519  HE1 PHE A 298      -6.301   4.664  -7.873  1.00 98.20           H  
ATOM   4520  CE2 PHE A 298      -5.152   7.594  -6.547  1.00 98.20           C  
ATOM   4521  HE2 PHE A 298      -5.123   8.157  -5.626  1.00 98.20           H  
ATOM   4522  CZ  PHE A 298      -5.821   6.359  -6.622  1.00 98.20           C  
ATOM   4523  HZ  PHE A 298      -6.333   5.952  -5.762  1.00 98.20           H  
ATOM   4524  N   ALA A 299      -1.620   5.715  -8.693  1.00 98.10           N  
ATOM   4525  H   ALA A 299      -1.596   6.357  -7.913  1.00 98.10           H  
ATOM   4526  CA  ALA A 299      -1.503   4.292  -8.401  1.00 98.10           C  
ATOM   4527  HA  ALA A 299      -2.121   3.740  -9.110  1.00 98.10           H  
ATOM   4528  C   ALA A 299      -2.010   3.974  -6.990  1.00 98.10           C  
ATOM   4529  CB  ALA A 299      -0.048   3.840  -8.587  1.00 98.10           C  
ATOM   4530  HB1 ALA A 299       0.272   4.036  -9.610  1.00 98.10           H  
ATOM   4531  HB2 ALA A 299       0.026   2.770  -8.391  1.00 98.10           H  
ATOM   4532  HB3 ALA A 299       0.606   4.375  -7.899  1.00 98.10           H  
ATOM   4533  O   ALA A 299      -1.524   4.520  -6.001  1.00 98.10           O  
ATOM   4534  N   GLU A 300      -2.945   3.039  -6.876  1.00 98.33           N  
ATOM   4535  H   GLU A 300      -3.342   2.657  -7.722  1.00 98.33           H  
ATOM   4536  CA  GLU A 300      -3.485   2.552  -5.610  1.00 98.33           C  
ATOM   4537  HA  GLU A 300      -2.822   2.859  -4.800  1.00 98.33           H  
ATOM   4538  C   GLU A 300      -3.535   1.026  -5.632  1.00 98.33           C  
ATOM   4539  CB  GLU A 300      -4.859   3.192  -5.345  1.00 98.33           C  
ATOM   4540  HB2 GLU A 300      -5.543   2.932  -6.153  1.00 98.33           H  
ATOM   4541  HB3 GLU A 300      -4.718   4.273  -5.342  1.00 98.33           H  
ATOM   4542  O   GLU A 300      -3.987   0.423  -6.602  1.00 98.33           O  
ATOM   4543  CG  GLU A 300      -5.500   2.805  -4.005  1.00 98.33           C  
ATOM   4544  HG2 GLU A 300      -4.787   3.043  -3.215  1.00 98.33           H  
ATOM   4545  HG3 GLU A 300      -5.694   1.733  -3.985  1.00 98.33           H  
ATOM   4546  CD  GLU A 300      -6.813   3.572  -3.748  1.00 98.33           C  
ATOM   4547  OE1 GLU A 300      -7.907   3.112  -4.157  1.00 98.33           O  
ATOM   4548  OE2 GLU A 300      -6.771   4.670  -3.138  1.00 98.33           O  
ATOM   4549  N   MET A 301      -3.076   0.396  -4.555  1.00 98.25           N  
ATOM   4550  H   MET A 301      -2.788   0.958  -3.766  1.00 98.25           H  
ATOM   4551  CA  MET A 301      -3.351  -1.013  -4.300  1.00 98.25           C  
ATOM   4552  HA  MET A 301      -3.866  -1.454  -5.153  1.00 98.25           H  
ATOM   4553  C   MET A 301      -4.260  -1.097  -3.087  1.00 98.25           C  
ATOM   4554  CB  MET A 301      -2.085  -1.832  -4.048  1.00 98.25           C  
ATOM   4555  HB2 MET A 301      -1.643  -1.496  -3.110  1.00 98.25           H  
ATOM   4556  HB3 MET A 301      -2.375  -2.875  -3.916  1.00 98.25           H  
ATOM   4557  O   MET A 301      -4.039  -0.419  -2.077  1.00 98.25           O  
ATOM   4558  CG  MET A 301      -1.021  -1.751  -5.141  1.00 98.25           C  
ATOM   4559  HG2 MET A 301      -1.375  -2.248  -6.044  1.00 98.25           H  
ATOM   4560  HG3 MET A 301      -0.837  -0.704  -5.383  1.00 98.25           H  
ATOM   4561  SD  MET A 301       0.560  -2.476  -4.632  1.00 98.25           S  
ATOM   4562  CE  MET A 301       0.133  -4.226  -4.426  1.00 98.25           C  
ATOM   4563  HE1 MET A 301      -0.282  -4.616  -5.356  1.00 98.25           H  
ATOM   4564  HE2 MET A 301       1.031  -4.790  -4.174  1.00 98.25           H  
ATOM   4565  HE3 MET A 301      -0.591  -4.345  -3.620  1.00 98.25           H  
ATOM   4566  N   LYS A 302      -5.256  -1.968  -3.163  1.00 98.34           N  
ATOM   4567  H   LYS A 302      -5.403  -2.458  -4.034  1.00 98.34           H  
ATOM   4568  CA  LYS A 302      -6.171  -2.236  -2.062  1.00 98.34           C  
ATOM   4569  HA  LYS A 302      -5.643  -2.049  -1.127  1.00 98.34           H  
ATOM   4570  C   LYS A 302      -6.575  -3.694  -2.041  1.00 98.34           C  
ATOM   4571  CB  LYS A 302      -7.361  -1.273  -2.127  1.00 98.34           C  
ATOM   4572  HB2 LYS A 302      -6.961  -0.262  -2.051  1.00 98.34           H  
ATOM   4573  HB3 LYS A 302      -7.996  -1.440  -1.257  1.00 98.34           H  
ATOM   4574  O   LYS A 302      -6.630  -4.344  -3.079  1.00 98.34           O  
ATOM   4575  CG  LYS A 302      -8.203  -1.364  -3.408  1.00 98.34           C  
ATOM   4576  HG2 LYS A 302      -8.759  -2.301  -3.434  1.00 98.34           H  
ATOM   4577  HG3 LYS A 302      -7.550  -1.311  -4.279  1.00 98.34           H  
ATOM   4578  CD  LYS A 302      -9.169  -0.177  -3.449  1.00 98.34           C  
ATOM   4579  HD2 LYS A 302      -8.612   0.727  -3.202  1.00 98.34           H  
ATOM   4580  HD3 LYS A 302      -9.969  -0.292  -2.717  1.00 98.34           H  
ATOM   4581  CE  LYS A 302      -9.769  -0.005  -4.837  1.00 98.34           C  
ATOM   4582  HE2 LYS A 302     -10.673  -0.606  -4.929  1.00 98.34           H  
ATOM   4583  HE3 LYS A 302      -9.040  -0.350  -5.571  1.00 98.34           H  
ATOM   4584  NZ  LYS A 302     -10.054   1.423  -5.094  1.00 98.34           N  
ATOM   4585  HZ1 LYS A 302      -9.247   1.981  -4.853  1.00 98.34           H  
ATOM   4586  HZ2 LYS A 302     -10.814   1.770  -4.528  1.00 98.34           H  
ATOM   4587  HZ3 LYS A 302     -10.214   1.571  -6.080  1.00 98.34           H  
ATOM   4588  N   MET A 303      -6.849  -4.205  -0.852  1.00 97.64           N  
ATOM   4589  H   MET A 303      -6.823  -3.591  -0.050  1.00 97.64           H  
ATOM   4590  CA  MET A 303      -7.243  -5.592  -0.657  1.00 97.64           C  
ATOM   4591  HA  MET A 303      -7.418  -6.027  -1.641  1.00 97.64           H  
ATOM   4592  C   MET A 303      -8.554  -5.692   0.104  1.00 97.64           C  
ATOM   4593  CB  MET A 303      -6.115  -6.395  -0.000  1.00 97.64           C  
ATOM   4594  HB2 MET A 303      -5.204  -6.275  -0.586  1.00 97.64           H  
ATOM   4595  HB3 MET A 303      -6.383  -7.452  -0.006  1.00 97.64           H  
ATOM   4596  O   MET A 303      -8.850  -4.861   0.960  1.00 97.64           O  
ATOM   4597  CG  MET A 303      -5.848  -5.963   1.442  1.00 97.64           C  
ATOM   4598  HG2 MET A 303      -5.612  -4.899   1.461  1.00 97.64           H  
ATOM   4599  HG3 MET A 303      -6.743  -6.130   2.042  1.00 97.64           H  
ATOM   4600  SD  MET A 303      -4.486  -6.871   2.198  1.00 97.64           S  
ATOM   4601  CE  MET A 303      -4.508  -6.093   3.818  1.00 97.64           C  
ATOM   4602  HE1 MET A 303      -3.664  -6.472   4.395  1.00 97.64           H  
ATOM   4603  HE2 MET A 303      -4.422  -5.012   3.714  1.00 97.64           H  
ATOM   4604  HE3 MET A 303      -5.442  -6.343   4.321  1.00 97.64           H  
ATOM   4605  N   ARG A 304      -9.341  -6.714  -0.200  1.00 96.51           N  
ATOM   4606  H   ARG A 304      -9.034  -7.353  -0.920  1.00 96.51           H  
ATOM   4607  CA  ARG A 304     -10.611  -6.988   0.469  1.00 96.51           C  
ATOM   4608  HA  ARG A 304     -10.668  -6.417   1.396  1.00 96.51           H  
ATOM   4609  C   ARG A 304     -10.652  -8.457   0.828  1.00 96.51           C  
ATOM   4610  CB  ARG A 304     -11.759  -6.532  -0.440  1.00 96.51           C  
ATOM   4611  HB2 ARG A 304     -11.678  -7.023  -1.410  1.00 96.51           H  
ATOM   4612  HB3 ARG A 304     -11.655  -5.457  -0.583  1.00 96.51           H  
ATOM   4613  O   ARG A 304     -10.283  -9.303   0.021  1.00 96.51           O  
ATOM   4614  CG  ARG A 304     -13.152  -6.791   0.141  1.00 96.51           C  
ATOM   4615  HG2 ARG A 304     -13.364  -7.860   0.118  1.00 96.51           H  
ATOM   4616  HG3 ARG A 304     -13.186  -6.450   1.175  1.00 96.51           H  
ATOM   4617  CD  ARG A 304     -14.221  -6.050  -0.666  1.00 96.51           C  
ATOM   4618  HD2 ARG A 304     -13.920  -5.009  -0.781  1.00 96.51           H  
ATOM   4619  HD3 ARG A 304     -15.162  -6.078  -0.118  1.00 96.51           H  
ATOM   4620  NE  ARG A 304     -14.414  -6.661  -1.988  1.00 96.51           N  
ATOM   4621  HE  ARG A 304     -13.834  -7.445  -2.251  1.00 96.51           H  
ATOM   4622  NH1 ARG A 304     -15.954  -5.189  -2.835  1.00 96.51           N  
ATOM   4623 HH11 ARG A 304     -16.552  -4.864  -3.581  1.00 96.51           H  
ATOM   4624 HH12 ARG A 304     -15.875  -4.620  -2.004  1.00 96.51           H  
ATOM   4625  NH2 ARG A 304     -15.222  -6.925  -4.064  1.00 96.51           N  
ATOM   4626 HH21 ARG A 304     -14.556  -7.682  -4.128  1.00 96.51           H  
ATOM   4627 HH22 ARG A 304     -15.736  -6.596  -4.869  1.00 96.51           H  
ATOM   4628  CZ  ARG A 304     -15.202  -6.248  -2.955  1.00 96.51           C  
ATOM   4629  N   GLU A 305     -11.061  -8.757   2.051  1.00 94.31           N  
ATOM   4630  H   GLU A 305     -11.316  -8.020   2.693  1.00 94.31           H  
ATOM   4631  CA  GLU A 305     -11.242 -10.142   2.481  1.00 94.31           C  
ATOM   4632  HA  GLU A 305     -10.293 -10.673   2.406  1.00 94.31           H  
ATOM   4633  C   GLU A 305     -12.262 -10.819   1.559  1.00 94.31           C  
ATOM   4634  CB  GLU A 305     -11.679 -10.132   3.947  1.00 94.31           C  
ATOM   4635  HB2 GLU A 305     -12.660  -9.664   4.025  1.00 94.31           H  
ATOM   4636  HB3 GLU A 305     -10.962  -9.531   4.507  1.00 94.31           H  
ATOM   4637  O   GLU A 305     -13.210 -10.172   1.128  1.00 94.31           O  
ATOM   4638  CG  GLU A 305     -11.722 -11.534   4.561  1.00 94.31           C  
ATOM   4639  HG2 GLU A 305     -12.561 -12.081   4.130  1.00 94.31           H  
ATOM   4640  HG3 GLU A 305     -10.799 -12.056   4.308  1.00 94.31           H  
ATOM   4641  CD  GLU A 305     -11.878 -11.477   6.085  1.00 94.31           C  
ATOM   4642  OE1 GLU A 305     -11.399 -12.429   6.739  1.00 94.31           O  
ATOM   4643  OE2 GLU A 305     -12.444 -10.472   6.575  1.00 94.31           O  
ATOM   4644  N   LEU A 306     -12.075 -12.083   1.206  1.00 90.27           N  
ATOM   4645  H   LEU A 306     -11.295 -12.570   1.624  1.00 90.27           H  
ATOM   4646  CA  LEU A 306     -13.042 -12.899   0.481  1.00 90.27           C  
ATOM   4647  HA  LEU A 306     -13.714 -12.241  -0.071  1.00 90.27           H  
ATOM   4648  C   LEU A 306     -13.861 -13.702   1.500  1.00 90.27           C  
ATOM   4649  CB  LEU A 306     -12.317 -13.819  -0.519  1.00 90.27           C  
ATOM   4650  HB2 LEU A 306     -11.522 -14.340   0.013  1.00 90.27           H  
ATOM   4651  HB3 LEU A 306     -13.019 -14.572  -0.876  1.00 90.27           H  
ATOM   4652  O   LEU A 306     -13.307 -14.115   2.519  1.00 90.27           O  
ATOM   4653  CG  LEU A 306     -11.721 -13.084  -1.734  1.00 90.27           C  
ATOM   4654  HG  LEU A 306     -11.090 -12.262  -1.394  1.00 90.27           H  
ATOM   4655  CD1 LEU A 306     -10.853 -14.050  -2.546  1.00 90.27           C  
ATOM   4656 HD11 LEU A 306     -10.416 -13.517  -3.391  1.00 90.27           H  
ATOM   4657 HD12 LEU A 306     -10.048 -14.427  -1.915  1.00 90.27           H  
ATOM   4658 HD13 LEU A 306     -11.460 -14.879  -2.910  1.00 90.27           H  
ATOM   4659  CD2 LEU A 306     -12.814 -12.531  -2.654  1.00 90.27           C  
ATOM   4660 HD21 LEU A 306     -13.334 -11.708  -2.164  1.00 90.27           H  
ATOM   4661 HD22 LEU A 306     -12.369 -12.134  -3.567  1.00 90.27           H  
ATOM   4662 HD23 LEU A 306     -13.523 -13.316  -2.918  1.00 90.27           H  
ATOM   4663  N   PRO A 307     -15.161 -13.952   1.250  1.00 82.11           N  
ATOM   4664  CA  PRO A 307     -15.923 -14.886   2.074  1.00 82.11           C  
ATOM   4665  HA  PRO A 307     -16.037 -14.468   3.074  1.00 82.11           H  
ATOM   4666  C   PRO A 307     -15.198 -16.237   2.153  1.00 82.11           C  
ATOM   4667  CB  PRO A 307     -17.297 -15.019   1.404  1.00 82.11           C  
ATOM   4668  HB2 PRO A 307     -18.099 -15.056   2.141  1.00 82.11           H  
ATOM   4669  HB3 PRO A 307     -17.323 -15.911   0.779  1.00 82.11           H  
ATOM   4670  O   PRO A 307     -14.659 -16.695   1.142  1.00 82.11           O  
ATOM   4671  CG  PRO A 307     -17.399 -13.779   0.515  1.00 82.11           C  
ATOM   4672  HG2 PRO A 307     -17.776 -12.942   1.102  1.00 82.11           H  
ATOM   4673  HG3 PRO A 307     -18.033 -13.957  -0.353  1.00 82.11           H  
ATOM   4674  CD  PRO A 307     -15.950 -13.517   0.112  1.00 82.11           C  
ATOM   4675  HD2 PRO A 307     -15.691 -14.123  -0.756  1.00 82.11           H  
ATOM   4676  HD3 PRO A 307     -15.808 -12.459  -0.106  1.00 82.11           H  
ATOM   4677  N   SER A 308     -15.166 -16.831   3.350  1.00 65.97           N  
ATOM   4678  H   SER A 308     -15.685 -16.411   4.109  1.00 65.97           H  
ATOM   4679  CA  SER A 308     -14.673 -18.202   3.550  1.00 65.97           C  
ATOM   4680  HA  SER A 308     -13.697 -18.315   3.076  1.00 65.97           H  
ATOM   4681  C   SER A 308     -15.575 -19.233   2.880  1.00 65.97           C  
ATOM   4682  CB  SER A 308     -14.546 -18.536   5.031  1.00 65.97           C  
ATOM   4683  HB2 SER A 308     -15.521 -18.451   5.511  1.00 65.97           H  
ATOM   4684  HB3 SER A 308     -14.183 -19.558   5.145  1.00 65.97           H  
ATOM   4685  O   SER A 308     -16.801 -18.985   2.818  1.00 65.97           O  
ATOM   4686  OG  SER A 308     -13.631 -17.630   5.605  1.00 65.97           O  
ATOM   4687  HG  SER A 308     -13.578 -16.876   5.013  1.00 65.97           H  
ATOM   4688  OXT SER A 308     -14.998 -20.265   2.483  1.00 65.97           O  
TER    4689      SER A 308                                                       
END   
