# Supplementary material for: Nuclear genome of Bulinus truncatus, an intermediate host of the carcinogenic human blood fluke Schistosoma haematobium
Source: Nat Commun. 2022 Feb 21;13:977. doi: 10.1038/s41467-022-28634-9 (PMC8861042; doi:10.1038/s41467-022-28634-9)
Supplement: Supplementary file 6 — Supplementary Data 3 [file 41467_2022_28634_MOESM6_ESM.zip › Supplementary_Data_3/btru_033719-t1.mature.pep.pdb]

ATOM      1  N   MET A   1     -27.483  26.438  -6.587  1.00 33.94           N  
ATOM      2  H   MET A   1     -27.406  25.452  -6.792  1.00 33.94           H  
ATOM      3  H2  MET A   1     -28.350  26.812  -6.946  1.00 33.94           H  
ATOM      4  H3  MET A   1     -27.469  26.517  -5.580  1.00 33.94           H  
ATOM      5  CA  MET A   1     -26.305  27.168  -7.112  1.00 33.94           C  
ATOM      6  HA  MET A   1     -26.173  26.960  -8.174  1.00 33.94           H  
ATOM      7  C   MET A   1     -25.123  26.587  -6.369  1.00 33.94           C  
ATOM      8  CB  MET A   1     -26.422  28.687  -6.902  1.00 33.94           C  
ATOM      9  HB2 MET A   1     -25.425  29.115  -6.802  1.00 33.94           H  
ATOM     10  HB3 MET A   1     -26.974  28.891  -5.985  1.00 33.94           H  
ATOM     11  O   MET A   1     -25.259  26.429  -5.171  1.00 33.94           O  
ATOM     12  CG  MET A   1     -27.107  29.371  -8.092  1.00 33.94           C  
ATOM     13  HG2 MET A   1     -26.437  29.324  -8.951  1.00 33.94           H  
ATOM     14  HG3 MET A   1     -28.022  28.833  -8.340  1.00 33.94           H  
ATOM     15  SD  MET A   1     -27.540  31.102  -7.782  1.00 33.94           S  
ATOM     16  CE  MET A   1     -27.968  31.652  -9.455  1.00 33.94           C  
ATOM     17  HE1 MET A   1     -28.789  31.049  -9.842  1.00 33.94           H  
ATOM     18  HE2 MET A   1     -27.100  31.550 -10.107  1.00 33.94           H  
ATOM     19  HE3 MET A   1     -28.272  32.698  -9.424  1.00 33.94           H  
ATOM     20  N   GLY A   2     -24.116  26.113  -7.104  1.00 38.06           N  
ATOM     21  H   GLY A   2     -23.989  26.452  -8.047  1.00 38.06           H  
ATOM     22  CA  GLY A   2     -23.315  24.934  -6.751  1.00 38.06           C  
ATOM     23  HA2 GLY A   2     -23.944  24.047  -6.825  1.00 38.06           H  
ATOM     24  HA3 GLY A   2     -22.511  24.819  -7.478  1.00 38.06           H  
ATOM     25  C   GLY A   2     -22.660  24.942  -5.372  1.00 38.06           C  
ATOM     26  O   GLY A   2     -21.890  25.847  -5.064  1.00 38.06           O  
ATOM     27  N   ASP A   3     -22.930  23.883  -4.610  1.00 31.26           N  
ATOM     28  H   ASP A   3     -23.614  23.202  -4.908  1.00 31.26           H  
ATOM     29  CA  ASP A   3     -22.157  23.508  -3.433  1.00 31.26           C  
ATOM     30  HA  ASP A   3     -21.946  24.396  -2.837  1.00 31.26           H  
ATOM     31  C   ASP A   3     -20.829  22.916  -3.914  1.00 31.26           C  
ATOM     32  CB  ASP A   3     -22.962  22.534  -2.556  1.00 31.26           C  
ATOM     33  HB2 ASP A   3     -23.296  21.690  -3.160  1.00 31.26           H  
ATOM     34  HB3 ASP A   3     -22.314  22.156  -1.765  1.00 31.26           H  
ATOM     35  O   ASP A   3     -20.749  21.786  -4.396  1.00 31.26           O  
ATOM     36  CG  ASP A   3     -24.167  23.227  -1.909  1.00 31.26           C  
ATOM     37  OD1 ASP A   3     -23.974  24.337  -1.363  1.00 31.26           O  
ATOM     38  OD2 ASP A   3     -25.292  22.696  -2.049  1.00 31.26           O  
ATOM     39  N   ALA A   4     -19.785  23.739  -3.872  1.00 34.51           N  
ATOM     40  H   ALA A   4     -19.931  24.670  -3.509  1.00 34.51           H  
ATOM     41  CA  ALA A   4     -18.419  23.277  -4.034  1.00 34.51           C  
ATOM     42  HA  ALA A   4     -18.368  22.563  -4.855  1.00 34.51           H  
ATOM     43  C   ALA A   4     -18.009  22.567  -2.736  1.00 34.51           C  
ATOM     44  CB  ALA A   4     -17.527  24.480  -4.374  1.00 34.51           C  
ATOM     45  HB1 ALA A   4     -17.572  25.218  -3.573  1.00 34.51           H  
ATOM     46  HB2 ALA A   4     -17.861  24.935  -5.306  1.00 34.51           H  
ATOM     47  HB3 ALA A   4     -16.497  24.143  -4.488  1.00 34.51           H  
ATOM     48  O   ALA A   4     -17.786  23.226  -1.720  1.00 34.51           O  
ATOM     49  N   HIS A   5     -17.920  21.236  -2.767  1.00 32.86           N  
ATOM     50  H   HIS A   5     -18.238  20.740  -3.587  1.00 32.86           H  
ATOM     51  CA  HIS A   5     -17.306  20.468  -1.686  1.00 32.86           C  
ATOM     52  HA  HIS A   5     -17.858  20.670  -0.768  1.00 32.86           H  
ATOM     53  C   HIS A   5     -15.836  20.900  -1.526  1.00 32.86           C  
ATOM     54  CB  HIS A   5     -17.394  18.962  -1.972  1.00 32.86           C  
ATOM     55  HB2 HIS A   5     -16.704  18.444  -1.306  1.00 32.86           H  
ATOM     56  HB3 HIS A   5     -17.075  18.760  -2.995  1.00 32.86           H  
ATOM     57  O   HIS A   5     -15.086  20.871  -2.510  1.00 32.86           O  
ATOM     58  CG  HIS A   5     -18.763  18.377  -1.739  1.00 32.86           C  
ATOM     59  CD2 HIS A   5     -19.595  17.842  -2.685  1.00 32.86           C  
ATOM     60  HD2 HIS A   5     -19.403  17.798  -3.746  1.00 32.86           H  
ATOM     61  ND1 HIS A   5     -19.374  18.186  -0.517  1.00 32.86           N  
ATOM     62  HD1 HIS A   5     -18.974  18.325   0.401  1.00 32.86           H  
ATOM     63  CE1 HIS A   5     -20.533  17.537  -0.723  1.00 32.86           C  
ATOM     64  HE1 HIS A   5     -21.176  17.162   0.059  1.00 32.86           H  
ATOM     65  NE2 HIS A   5     -20.721  17.329  -2.039  1.00 32.86           N  
ATOM     66  N   PRO A   6     -15.394  21.321  -0.328  1.00 32.86           N  
ATOM     67  CA  PRO A   6     -13.981  21.569  -0.082  1.00 32.86           C  
ATOM     68  HA  PRO A   6     -13.593  22.222  -0.864  1.00 32.86           H  
ATOM     69  C   PRO A   6     -13.214  20.230  -0.087  1.00 32.86           C  
ATOM     70  CB  PRO A   6     -13.926  22.301   1.261  1.00 32.86           C  
ATOM     71  HB2 PRO A   6     -13.010  22.083   1.810  1.00 32.86           H  
ATOM     72  HB3 PRO A   6     -14.024  23.373   1.091  1.00 32.86           H  
ATOM     73  O   PRO A   6     -13.752  19.220   0.366  1.00 32.86           O  
ATOM     74  CG  PRO A   6     -15.166  21.792   2.000  1.00 32.86           C  
ATOM     75  HG2 PRO A   6     -14.921  20.864   2.517  1.00 32.86           H  
ATOM     76  HG3 PRO A   6     -15.549  22.528   2.706  1.00 32.86           H  
ATOM     77  CD  PRO A   6     -16.173  21.495   0.890  1.00 32.86           C  
ATOM     78  HD2 PRO A   6     -16.734  20.594   1.136  1.00 32.86           H  
ATOM     79  HD3 PRO A   6     -16.851  22.340   0.770  1.00 32.86           H  
ATOM     80  N   PRO A   7     -11.969  20.185  -0.596  1.00 31.02           N  
ATOM     81  CA  PRO A   7     -11.175  18.959  -0.609  1.00 31.02           C  
ATOM     82  HA  PRO A   7     -11.754  18.166  -1.082  1.00 31.02           H  
ATOM     83  C   PRO A   7     -10.791  18.525   0.820  1.00 31.02           C  
ATOM     84  CB  PRO A   7      -9.948  19.283  -1.469  1.00 31.02           C  
ATOM     85  HB2 PRO A   7     -10.176  19.077  -2.515  1.00 31.02           H  
ATOM     86  HB3 PRO A   7      -9.065  18.727  -1.155  1.00 31.02           H  
ATOM     87  O   PRO A   7     -10.679  19.381   1.706  1.00 31.02           O  
ATOM     88  CG  PRO A   7      -9.772  20.789  -1.272  1.00 31.02           C  
ATOM     89  HG2 PRO A   7      -9.223  20.973  -0.348  1.00 31.02           H  
ATOM     90  HG3 PRO A   7      -9.263  21.251  -2.118  1.00 31.02           H  
ATOM     91  CD  PRO A   7     -11.204  21.301  -1.124  1.00 31.02           C  
ATOM     92  HD2 PRO A   7     -11.229  22.154  -0.447  1.00 31.02           H  
ATOM     93  HD3 PRO A   7     -11.601  21.578  -2.100  1.00 31.02           H  
ATOM     94  N   PRO A   8     -10.535  17.224   1.054  1.00 36.50           N  
ATOM     95  CA  PRO A   8     -10.122  16.724   2.360  1.00 36.50           C  
ATOM     96  HA  PRO A   8     -10.883  16.984   3.096  1.00 36.50           H  
ATOM     97  C   PRO A   8      -8.786  17.351   2.784  1.00 36.50           C  
ATOM     98  CB  PRO A   8     -10.073  15.196   2.238  1.00 36.50           C  
ATOM     99  HB2 PRO A   8     -11.026  14.776   2.559  1.00 36.50           H  
ATOM    100  HB3 PRO A   8      -9.258  14.758   2.815  1.00 36.50           H  
ATOM    101  O   PRO A   8      -7.804  17.395   2.036  1.00 36.50           O  
ATOM    102  CG  PRO A   8      -9.898  14.953   0.740  1.00 36.50           C  
ATOM    103  HG2 PRO A   8     -10.341  14.006   0.431  1.00 36.50           H  
ATOM    104  HG3 PRO A   8      -8.837  14.978   0.491  1.00 36.50           H  
ATOM    105  CD  PRO A   8     -10.605  16.138   0.090  1.00 36.50           C  
ATOM    106  HD2 PRO A   8     -11.649  15.883  -0.088  1.00 36.50           H  
ATOM    107  HD3 PRO A   8     -10.113  16.395  -0.848  1.00 36.50           H  
ATOM    108  N   ILE A   9      -8.755  17.886   4.005  1.00 33.88           N  
ATOM    109  H   ILE A   9      -9.589  17.807   4.569  1.00 33.88           H  
ATOM    110  CA  ILE A   9      -7.575  18.529   4.586  1.00 33.88           C  
ATOM    111  HA  ILE A   9      -7.036  19.048   3.793  1.00 33.88           H  
ATOM    112  C   ILE A   9      -6.652  17.436   5.145  1.00 33.88           C  
ATOM    113  CB  ILE A   9      -7.995  19.590   5.638  1.00 33.88           C  
ATOM    114  HB  ILE A   9      -8.607  19.099   6.395  1.00 33.88           H  
ATOM    115  O   ILE A   9      -6.793  17.015   6.288  1.00 33.88           O  
ATOM    116  CG1 ILE A   9      -8.836  20.716   4.987  1.00 33.88           C  
ATOM    117 HG12 ILE A   9      -9.671  20.272   4.445  1.00 33.88           H  
ATOM    118 HG13 ILE A   9      -8.224  21.258   4.266  1.00 33.88           H  
ATOM    119  CG2 ILE A   9      -6.760  20.193   6.335  1.00 33.88           C  
ATOM    120 HG21 ILE A   9      -6.226  19.404   6.865  1.00 33.88           H  
ATOM    121 HG22 ILE A   9      -7.063  20.925   7.084  1.00 33.88           H  
ATOM    122 HG23 ILE A   9      -6.103  20.659   5.601  1.00 33.88           H  
ATOM    123  CD1 ILE A   9      -9.437  21.714   5.987  1.00 33.88           C  
ATOM    124 HD11 ILE A   9      -8.659  22.331   6.435  1.00 33.88           H  
ATOM    125 HD12 ILE A   9      -9.977  21.176   6.766  1.00 33.88           H  
ATOM    126 HD13 ILE A   9     -10.134  22.368   5.463  1.00 33.88           H  
ATOM    127  N   SER A  10      -5.662  17.008   4.359  1.00 35.59           N  
ATOM    128  H   SER A  10      -5.697  17.264   3.383  1.00 35.59           H  
ATOM    129  CA  SER A  10      -4.520  16.225   4.857  1.00 35.59           C  
ATOM    130  HA  SER A  10      -4.873  15.493   5.583  1.00 35.59           H  
ATOM    131  C   SER A  10      -3.521  17.161   5.555  1.00 35.59           C  
ATOM    132  CB  SER A  10      -3.872  15.443   3.702  1.00 35.59           C  
ATOM    133  HB2 SER A  10      -4.468  14.556   3.489  1.00 35.59           H  
ATOM    134  HB3 SER A  10      -3.851  16.069   2.810  1.00 35.59           H  
ATOM    135  O   SER A  10      -2.694  17.798   4.898  1.00 35.59           O  
ATOM    136  OG  SER A  10      -2.541  15.066   4.012  1.00 35.59           O  
ATOM    137  HG  SER A  10      -2.038  15.873   4.139  1.00 35.59           H  
ATOM    138  N   GLN A  11      -3.567  17.256   6.886  1.00 37.34           N  
ATOM    139  H   GLN A  11      -4.285  16.739   7.373  1.00 37.34           H  
ATOM    140  CA  GLN A  11      -2.533  17.937   7.676  1.00 37.34           C  
ATOM    141  HA  GLN A  11      -2.016  18.660   7.045  1.00 37.34           H  
ATOM    142  C   GLN A  11      -1.471  16.943   8.161  1.00 37.34           C  
ATOM    143  CB  GLN A  11      -3.158  18.723   8.842  1.00 37.34           C  
ATOM    144  HB2 GLN A  11      -2.420  18.835   9.636  1.00 37.34           H  
ATOM    145  HB3 GLN A  11      -4.012  18.176   9.241  1.00 37.34           H  
ATOM    146  O   GLN A  11      -1.693  16.180   9.095  1.00 37.34           O  
ATOM    147  CG  GLN A  11      -3.586  20.130   8.394  1.00 37.34           C  
ATOM    148  HG2 GLN A  11      -4.242  20.050   7.527  1.00 37.34           H  
ATOM    149  HG3 GLN A  11      -2.703  20.692   8.090  1.00 37.34           H  
ATOM    150  CD  GLN A  11      -4.297  20.918   9.488  1.00 37.34           C  
ATOM    151  NE2 GLN A  11      -4.866  22.063   9.188  1.00 37.34           N  
ATOM    152 HE21 GLN A  11      -5.368  22.513   9.940  1.00 37.34           H  
ATOM    153 HE22 GLN A  11      -4.908  22.380   8.230  1.00 37.34           H  
ATOM    154  OE1 GLN A  11      -4.344  20.546  10.642  1.00 37.34           O  
ATOM    155  N   THR A  12      -0.280  16.990   7.559  1.00 34.40           N  
ATOM    156  H   THR A  12      -0.178  17.544   6.721  1.00 34.40           H  
ATOM    157  CA  THR A  12       0.904  16.281   8.063  1.00 34.40           C  
ATOM    158  HA  THR A  12       0.602  15.294   8.415  1.00 34.40           H  
ATOM    159  C   THR A  12       1.503  17.060   9.235  1.00 34.40           C  
ATOM    160  CB  THR A  12       1.955  16.092   6.956  1.00 34.40           C  
ATOM    161  HB  THR A  12       2.414  17.054   6.729  1.00 34.40           H  
ATOM    162  O   THR A  12       2.149  18.094   9.043  1.00 34.40           O  
ATOM    163  CG2 THR A  12       3.049  15.102   7.353  1.00 34.40           C  
ATOM    164 HG21 THR A  12       2.608  14.142   7.621  1.00 34.40           H  
ATOM    165 HG22 THR A  12       3.732  14.958   6.516  1.00 34.40           H  
ATOM    166 HG23 THR A  12       3.611  15.487   8.205  1.00 34.40           H  
ATOM    167  OG1 THR A  12       1.356  15.621   5.771  1.00 34.40           O  
ATOM    168  HG1 THR A  12       1.067  14.716   5.911  1.00 34.40           H  
ATOM    169  N   LEU A  13       1.303  16.578  10.461  1.00 35.81           N  
ATOM    170  H   LEU A  13       0.722  15.759  10.570  1.00 35.81           H  
ATOM    171  CA  LEU A  13       1.925  17.153  11.655  1.00 35.81           C  
ATOM    172  HA  LEU A  13       1.961  18.237  11.547  1.00 35.81           H  
ATOM    173  C   LEU A  13       3.368  16.661  11.780  1.00 35.81           C  
ATOM    174  CB  LEU A  13       1.090  16.802  12.899  1.00 35.81           C  
ATOM    175  HB2 LEU A  13       0.923  15.725  12.911  1.00 35.81           H  
ATOM    176  HB3 LEU A  13       1.658  17.060  13.793  1.00 35.81           H  
ATOM    177  O   LEU A  13       3.616  15.512  12.133  1.00 35.81           O  
ATOM    178  CG  LEU A  13      -0.259  17.530  12.943  1.00 35.81           C  
ATOM    179  HG  LEU A  13      -0.740  17.460  11.968  1.00 35.81           H  
ATOM    180  CD1 LEU A  13      -1.177  16.875  13.974  1.00 35.81           C  
ATOM    181 HD11 LEU A  13      -0.767  16.984  14.978  1.00 35.81           H  
ATOM    182 HD12 LEU A  13      -2.164  17.335  13.924  1.00 35.81           H  
ATOM    183 HD13 LEU A  13      -1.291  15.816  13.744  1.00 35.81           H  
ATOM    184  CD2 LEU A  13      -0.063  19.004  13.293  1.00 35.81           C  
ATOM    185 HD21 LEU A  13      -0.985  19.522  13.030  1.00 35.81           H  
ATOM    186 HD22 LEU A  13       0.142  19.128  14.357  1.00 35.81           H  
ATOM    187 HD23 LEU A  13       0.739  19.461  12.712  1.00 35.81           H  
ATOM    188  N   LYS A  14       4.340  17.532  11.490  1.00 35.00           N  
ATOM    189  H   LYS A  14       4.069  18.455  11.182  1.00 35.00           H  
ATOM    190  CA  LYS A  14       5.761  17.240  11.722  1.00 35.00           C  
ATOM    191  HA  LYS A  14       5.940  16.187  11.501  1.00 35.00           H  
ATOM    192  C   LYS A  14       6.105  17.450  13.197  1.00 35.00           C  
ATOM    193  CB  LYS A  14       6.666  18.081  10.804  1.00 35.00           C  
ATOM    194  HB2 LYS A  14       7.689  18.005  11.170  1.00 35.00           H  
ATOM    195  HB3 LYS A  14       6.363  19.128  10.844  1.00 35.00           H  
ATOM    196  O   LYS A  14       6.035  18.573  13.692  1.00 35.00           O  
ATOM    197  CG  LYS A  14       6.631  17.575   9.354  1.00 35.00           C  
ATOM    198  HG2 LYS A  14       5.629  17.713   8.948  1.00 35.00           H  
ATOM    199  HG3 LYS A  14       6.863  16.510   9.348  1.00 35.00           H  
ATOM    200  CD  LYS A  14       7.646  18.305   8.463  1.00 35.00           C  
ATOM    201  HD2 LYS A  14       7.394  19.365   8.419  1.00 35.00           H  
ATOM    202  HD3 LYS A  14       8.644  18.184   8.884  1.00 35.00           H  
ATOM    203  CE  LYS A  14       7.597  17.691   7.057  1.00 35.00           C  
ATOM    204  HE2 LYS A  14       6.592  17.824   6.657  1.00 35.00           H  
ATOM    205  HE3 LYS A  14       7.766  16.618   7.145  1.00 35.00           H  
ATOM    206  NZ  LYS A  14       8.598  18.283   6.134  1.00 35.00           N  
ATOM    207  HZ1 LYS A  14       9.534  18.118   6.476  1.00 35.00           H  
ATOM    208  HZ2 LYS A  14       8.519  17.841   5.229  1.00 35.00           H  
ATOM    209  HZ3 LYS A  14       8.439  19.274   6.021  1.00 35.00           H  
ATOM    210  N   GLY A  15       6.523  16.383  13.875  1.00 38.91           N  
ATOM    211  H   GLY A  15       6.476  15.481  13.423  1.00 38.91           H  
ATOM    212  CA  GLY A  15       7.188  16.479  15.175  1.00 38.91           C  
ATOM    213  HA2 GLY A  15       7.334  15.481  15.590  1.00 38.91           H  
ATOM    214  HA3 GLY A  15       6.544  17.040  15.852  1.00 38.91           H  
ATOM    215  C   GLY A  15       8.558  17.177  15.070  1.00 38.91           C  
ATOM    216  O   GLY A  15       9.144  17.246  13.983  1.00 38.91           O  
ATOM    217  N   PRO A  16       9.091  17.726  16.174  1.00 30.97           N  
ATOM    218  CA  PRO A  16      10.386  18.402  16.175  1.00 30.97           C  
ATOM    219  HA  PRO A  16      10.375  19.201  15.435  1.00 30.97           H  
ATOM    220  C   PRO A  16      11.537  17.436  15.841  1.00 30.97           C  
ATOM    221  CB  PRO A  16      10.517  19.024  17.572  1.00 30.97           C  
ATOM    222  HB2 PRO A  16      11.543  19.010  17.938  1.00 30.97           H  
ATOM    223  HB3 PRO A  16      10.137  20.045  17.549  1.00 30.97           H  
ATOM    224  O   PRO A  16      11.828  16.510  16.591  1.00 30.97           O  
ATOM    225  CG  PRO A  16       9.595  18.167  18.443  1.00 30.97           C  
ATOM    226  HG2 PRO A  16       9.213  18.714  19.305  1.00 30.97           H  
ATOM    227  HG3 PRO A  16      10.124  17.266  18.756  1.00 30.97           H  
ATOM    228  CD  PRO A  16       8.482  17.749  17.493  1.00 30.97           C  
ATOM    229  HD2 PRO A  16       8.100  16.768  17.776  1.00 30.97           H  
ATOM    230  HD3 PRO A  16       7.682  18.488  17.513  1.00 30.97           H  
ATOM    231  N   GLN A  17      12.243  17.703  14.738  1.00 32.26           N  
ATOM    232  H   GLN A  17      11.911  18.443  14.137  1.00 32.26           H  
ATOM    233  CA  GLN A  17      13.483  17.016  14.361  1.00 32.26           C  
ATOM    234  HA  GLN A  17      13.317  15.939  14.373  1.00 32.26           H  
ATOM    235  C   GLN A  17      14.600  17.349  15.363  1.00 32.26           C  
ATOM    236  CB  GLN A  17      13.886  17.447  12.939  1.00 32.26           C  
ATOM    237  HB2 GLN A  17      13.797  18.531  12.867  1.00 32.26           H  
ATOM    238  HB3 GLN A  17      14.938  17.207  12.783  1.00 32.26           H  
ATOM    239  O   GLN A  17      14.958  18.516  15.541  1.00 32.26           O  
ATOM    240  CG  GLN A  17      13.020  16.804  11.834  1.00 32.26           C  
ATOM    241  HG2 GLN A  17      12.793  17.563  11.085  1.00 32.26           H  
ATOM    242  HG3 GLN A  17      12.071  16.466  12.251  1.00 32.26           H  
ATOM    243  CD  GLN A  17      13.704  15.644  11.107  1.00 32.26           C  
ATOM    244  NE2 GLN A  17      12.966  14.650  10.666  1.00 32.26           N  
ATOM    245 HE21 GLN A  17      13.449  13.890  10.209  1.00 32.26           H  
ATOM    246 HE22 GLN A  17      11.980  14.580  10.874  1.00 32.26           H  
ATOM    247  OE1 GLN A  17      14.907  15.636  10.892  1.00 32.26           O  
ATOM    248  N   VAL A  18      15.168  16.335  16.021  1.00 34.55           N  
ATOM    249  H   VAL A  18      14.828  15.398  15.855  1.00 34.55           H  
ATOM    250  CA  VAL A  18      16.272  16.503  16.979  1.00 34.55           C  
ATOM    251  HA  VAL A  18      16.397  17.565  17.187  1.00 34.55           H  
ATOM    252  C   VAL A  18      17.564  15.986  16.369  1.00 34.55           C  
ATOM    253  CB  VAL A  18      16.003  15.799  18.321  1.00 34.55           C  
ATOM    254  HB  VAL A  18      16.096  14.720  18.197  1.00 34.55           H  
ATOM    255  O   VAL A  18      17.696  14.797  16.100  1.00 34.55           O  
ATOM    256  CG1 VAL A  18      17.050  16.248  19.354  1.00 34.55           C  
ATOM    257 HG11 VAL A  18      16.774  15.889  20.345  1.00 34.55           H  
ATOM    258 HG12 VAL A  18      17.147  17.334  19.354  1.00 34.55           H  
ATOM    259 HG13 VAL A  18      18.016  15.813  19.100  1.00 34.55           H  
ATOM    260  CG2 VAL A  18      14.576  16.074  18.802  1.00 34.55           C  
ATOM    261 HG21 VAL A  18      13.897  15.412  18.263  1.00 34.55           H  
ATOM    262 HG22 VAL A  18      14.481  15.827  19.860  1.00 34.55           H  
ATOM    263 HG23 VAL A  18      14.272  17.096  18.576  1.00 34.55           H  
ATOM    264  N   ARG A  19      18.535  16.879  16.175  1.00 27.48           N  
ATOM    265  H   ARG A  19      18.350  17.844  16.412  1.00 27.48           H  
ATOM    266  CA  ARG A  19      19.900  16.540  15.770  1.00 27.48           C  
ATOM    267  HA  ARG A  19      19.975  15.459  15.650  1.00 27.48           H  
ATOM    268  C   ARG A  19      20.855  16.965  16.894  1.00 27.48           C  
ATOM    269  CB  ARG A  19      20.190  17.206  14.403  1.00 27.48           C  
ATOM    270  HB2 ARG A  19      19.270  17.236  13.819  1.00 27.48           H  
ATOM    271  HB3 ARG A  19      20.521  18.233  14.559  1.00 27.48           H  
ATOM    272  O   ARG A  19      20.911  18.151  17.193  1.00 27.48           O  
ATOM    273  CG  ARG A  19      21.234  16.440  13.575  1.00 27.48           C  
ATOM    274  HG2 ARG A  19      22.126  16.316  14.189  1.00 27.48           H  
ATOM    275  HG3 ARG A  19      20.852  15.448  13.331  1.00 27.48           H  
ATOM    276  CD  ARG A  19      21.652  17.163  12.281  1.00 27.48           C  
ATOM    277  HD2 ARG A  19      22.563  16.681  11.927  1.00 27.48           H  
ATOM    278  HD3 ARG A  19      21.886  18.201  12.516  1.00 27.48           H  
ATOM    279  NE  ARG A  19      20.637  17.108  11.203  1.00 27.48           N  
ATOM    280  HE  ARG A  19      19.712  16.796  11.461  1.00 27.48           H  
ATOM    281  NH1 ARG A  19      22.012  17.767   9.478  1.00 27.48           N  
ATOM    282 HH11 ARG A  19      22.776  17.855  10.132  1.00 27.48           H  
ATOM    283 HH12 ARG A  19      22.155  17.934   8.492  1.00 27.48           H  
ATOM    284  NH2 ARG A  19      19.887  17.251   9.049  1.00 27.48           N  
ATOM    285 HH21 ARG A  19      18.982  16.907   9.338  1.00 27.48           H  
ATOM    286 HH22 ARG A  19      20.055  17.413   8.066  1.00 27.48           H  
ATOM    287  CZ  ARG A  19      20.847  17.377   9.921  1.00 27.48           C  
ATOM    288  N   GLY A  20      21.564  15.996  17.480  1.00 26.44           N  
ATOM    289  H   GLY A  20      21.310  15.048  17.242  1.00 26.44           H  
ATOM    290  CA  GLY A  20      22.850  16.150  18.181  1.00 26.44           C  
ATOM    291  HA2 GLY A  20      23.538  16.670  17.515  1.00 26.44           H  
ATOM    292  HA3 GLY A  20      23.273  15.158  18.344  1.00 26.44           H  
ATOM    293  C   GLY A  20      22.894  16.910  19.517  1.00 26.44           C  
ATOM    294  O   GLY A  20      22.905  18.132  19.533  1.00 26.44           O  
ATOM    295  N   ASP A  21      23.053  16.125  20.585  1.00 26.49           N  
ATOM    296  H   ASP A  21      23.003  15.138  20.376  1.00 26.49           H  
ATOM    297  CA  ASP A  21      23.804  16.341  21.832  1.00 26.49           C  
ATOM    298  HA  ASP A  21      23.607  15.410  22.364  1.00 26.49           H  
ATOM    299  C   ASP A  21      23.437  17.406  22.895  1.00 26.49           C  
ATOM    300  CB  ASP A  21      25.317  16.282  21.544  1.00 26.49           C  
ATOM    301  HB2 ASP A  21      25.866  16.537  22.450  1.00 26.49           H  
ATOM    302  HB3 ASP A  21      25.567  17.025  20.786  1.00 26.49           H  
ATOM    303  O   ASP A  21      23.418  18.613  22.681  1.00 26.49           O  
ATOM    304  CG  ASP A  21      25.784  14.893  21.079  1.00 26.49           C  
ATOM    305  OD1 ASP A  21      24.989  13.932  21.210  1.00 26.49           O  
ATOM    306  OD2 ASP A  21      26.934  14.803  20.603  1.00 26.49           O  
ATOM    307  N   GLN A  22      23.343  16.853  24.117  1.00 26.18           N  
ATOM    308  H   GLN A  22      23.308  15.844  24.090  1.00 26.18           H  
ATOM    309  CA  GLN A  22      23.649  17.399  25.448  1.00 26.18           C  
ATOM    310  HA  GLN A  22      23.755  16.500  26.055  1.00 26.18           H  
ATOM    311  C   GLN A  22      22.573  18.196  26.218  1.00 26.18           C  
ATOM    312  CB  GLN A  22      25.067  18.004  25.478  1.00 26.18           C  
ATOM    313  HB2 GLN A  22      25.227  18.635  24.604  1.00 26.18           H  
ATOM    314  HB3 GLN A  22      25.178  18.633  26.362  1.00 26.18           H  
ATOM    315  O   GLN A  22      22.344  19.382  26.022  1.00 26.18           O  
ATOM    316  CG  GLN A  22      26.129  16.887  25.521  1.00 26.18           C  
ATOM    317  HG2 GLN A  22      25.999  16.225  24.665  1.00 26.18           H  
ATOM    318  HG3 GLN A  22      25.993  16.290  26.423  1.00 26.18           H  
ATOM    319  CD  GLN A  22      27.567  17.392  25.506  1.00 26.18           C  
ATOM    320  NE2 GLN A  22      28.531  16.502  25.563  1.00 26.18           N  
ATOM    321 HE21 GLN A  22      29.461  16.877  25.441  1.00 26.18           H  
ATOM    322 HE22 GLN A  22      28.320  15.518  25.470  1.00 26.18           H  
ATOM    323  OE1 GLN A  22      27.866  18.571  25.465  1.00 26.18           O  
ATOM    324  N   TYR A  23      22.002  17.493  27.210  1.00 27.46           N  
ATOM    325  H   TYR A  23      22.235  16.511  27.229  1.00 27.46           H  
ATOM    326  CA  TYR A  23      21.409  17.990  28.460  1.00 27.46           C  
ATOM    327  HA  TYR A  23      20.884  17.143  28.901  1.00 27.46           H  
ATOM    328  C   TYR A  23      20.341  19.092  28.347  1.00 27.46           C  
ATOM    329  CB  TYR A  23      22.527  18.349  29.457  1.00 27.46           C  
ATOM    330  HB2 TYR A  23      22.070  18.680  30.389  1.00 27.46           H  
ATOM    331  HB3 TYR A  23      23.096  19.189  29.060  1.00 27.46           H  
ATOM    332  O   TYR A  23      20.525  20.210  28.821  1.00 27.46           O  
ATOM    333  CG  TYR A  23      23.476  17.209  29.782  1.00 27.46           C  
ATOM    334  CD1 TYR A  23      23.124  16.248  30.749  1.00 27.46           C  
ATOM    335  HD1 TYR A  23      22.176  16.319  31.262  1.00 27.46           H  
ATOM    336  CD2 TYR A  23      24.720  17.120  29.128  1.00 27.46           C  
ATOM    337  HD2 TYR A  23      25.007  17.883  28.420  1.00 27.46           H  
ATOM    338  CE1 TYR A  23      24.012  15.200  31.057  1.00 27.46           C  
ATOM    339  HE1 TYR A  23      23.753  14.458  31.799  1.00 27.46           H  
ATOM    340  CE2 TYR A  23      25.606  16.067  29.423  1.00 27.46           C  
ATOM    341  HE2 TYR A  23      26.565  16.012  28.929  1.00 27.46           H  
ATOM    342  OH  TYR A  23      26.107  14.096  30.699  1.00 27.46           O  
ATOM    343  HH  TYR A  23      26.912  14.132  30.177  1.00 27.46           H  
ATOM    344  CZ  TYR A  23      25.252  15.106  30.394  1.00 27.46           C  
ATOM    345  N   LEU A  24      19.161  18.743  27.832  1.00 28.41           N  
ATOM    346  H   LEU A  24      19.067  17.830  27.410  1.00 28.41           H  
ATOM    347  CA  LEU A  24      17.924  19.458  28.158  1.00 28.41           C  
ATOM    348  HA  LEU A  24      18.070  20.021  29.080  1.00 28.41           H  
ATOM    349  C   LEU A  24      16.811  18.445  28.431  1.00 28.41           C  
ATOM    350  CB  LEU A  24      17.519  20.437  27.033  1.00 28.41           C  
ATOM    351  HB2 LEU A  24      16.431  20.421  26.969  1.00 28.41           H  
ATOM    352  HB3 LEU A  24      17.890  20.081  26.071  1.00 28.41           H  
ATOM    353  O   LEU A  24      16.576  17.571  27.599  1.00 28.41           O  
ATOM    354  CG  LEU A  24      17.961  21.897  27.277  1.00 28.41           C  
ATOM    355  HG  LEU A  24      18.187  22.050  28.332  1.00 28.41           H  
ATOM    356  CD1 LEU A  24      19.187  22.281  26.447  1.00 28.41           C  
ATOM    357 HD11 LEU A  24      18.963  22.219  25.382  1.00 28.41           H  
ATOM    358 HD12 LEU A  24      19.500  23.294  26.697  1.00 28.41           H  
ATOM    359 HD13 LEU A  24      20.009  21.603  26.674  1.00 28.41           H  
ATOM    360  CD2 LEU A  24      16.830  22.859  26.904  1.00 28.41           C  
ATOM    361 HD21 LEU A  24      17.150  23.886  27.080  1.00 28.41           H  
ATOM    362 HD22 LEU A  24      15.956  22.658  27.524  1.00 28.41           H  
ATOM    363 HD23 LEU A  24      16.565  22.739  25.853  1.00 28.41           H  
ATOM    364  N   CYS A  25      16.107  18.589  29.561  1.00 29.34           N  
ATOM    365  H   CYS A  25      16.402  19.287  30.230  1.00 29.34           H  
ATOM    366  CA  CYS A  25      14.801  17.965  29.785  1.00 29.34           C  
ATOM    367  HA  CYS A  25      14.907  16.886  29.894  1.00 29.34           H  
ATOM    368  C   CYS A  25      13.901  18.268  28.579  1.00 29.34           C  
ATOM    369  CB  CYS A  25      14.149  18.556  31.051  1.00 29.34           C  
ATOM    370  HB2 CYS A  25      14.205  19.644  31.030  1.00 29.34           H  
ATOM    371  HB3 CYS A  25      13.096  18.275  31.056  1.00 29.34           H  
ATOM    372  O   CYS A  25      13.431  19.397  28.429  1.00 29.34           O  
ATOM    373  SG  CYS A  25      14.898  17.915  32.570  1.00 29.34           S  
ATOM    374  HG  CYS A  25      13.969  18.356  33.424  1.00 29.34           H  
ATOM    375  N   ARG A  26      13.694  17.302  27.684  1.00 38.48           N  
ATOM    376  H   ARG A  26      14.131  16.402  27.823  1.00 38.48           H  
ATOM    377  CA  ARG A  26      12.814  17.468  26.528  1.00 38.48           C  
ATOM    378  HA  ARG A  26      12.611  18.524  26.344  1.00 38.48           H  
ATOM    379  C   ARG A  26      11.483  16.821  26.848  1.00 38.48           C  
ATOM    380  CB  ARG A  26      13.445  16.874  25.259  1.00 38.48           C  
ATOM    381  HB2 ARG A  26      12.650  16.655  24.546  1.00 38.48           H  
ATOM    382  HB3 ARG A  26      13.951  15.938  25.496  1.00 38.48           H  
ATOM    383  O   ARG A  26      11.328  15.642  26.601  1.00 38.48           O  
ATOM    384  CG  ARG A  26      14.409  17.854  24.588  1.00 38.48           C  
ATOM    385  HG2 ARG A  26      15.249  18.052  25.253  1.00 38.48           H  
ATOM    386  HG3 ARG A  26      13.890  18.789  24.376  1.00 38.48           H  
ATOM    387  CD  ARG A  26      14.913  17.244  23.278  1.00 38.48           C  
ATOM    388  HD2 ARG A  26      15.393  16.291  23.501  1.00 38.48           H  
ATOM    389  HD3 ARG A  26      14.057  17.041  22.635  1.00 38.48           H  
ATOM    390  NE  ARG A  26      15.898  18.130  22.623  1.00 38.48           N  
ATOM    391  HE  ARG A  26      16.725  18.343  23.164  1.00 38.48           H  
ATOM    392  NH1 ARG A  26      14.832  18.398  20.623  1.00 38.48           N  
ATOM    393 HH11 ARG A  26      14.171  17.690  20.910  1.00 38.48           H  
ATOM    394 HH12 ARG A  26      14.815  18.753  19.678  1.00 38.48           H  
ATOM    395  NH2 ARG A  26      16.787  19.411  20.961  1.00 38.48           N  
ATOM    396 HH21 ARG A  26      16.734  19.816  20.037  1.00 38.48           H  
ATOM    397 HH22 ARG A  26      17.605  19.578  21.529  1.00 38.48           H  
ATOM    398  CZ  ARG A  26      15.835  18.641  21.410  1.00 38.48           C  
ATOM    399  N   CYS A  27      10.546  17.617  27.358  1.00 47.34           N  
ATOM    400  H   CYS A  27      10.793  18.562  27.612  1.00 47.34           H  
ATOM    401  CA  CYS A  27       9.136  17.264  27.259  1.00 47.34           C  
ATOM    402  HA  CYS A  27       9.035  16.200  27.471  1.00 47.34           H  
ATOM    403  C   CYS A  27       8.675  17.549  25.821  1.00 47.34           C  
ATOM    404  CB  CYS A  27       8.304  18.006  28.311  1.00 47.34           C  
ATOM    405  HB2 CYS A  27       8.486  19.079  28.254  1.00 47.34           H  
ATOM    406  HB3 CYS A  27       7.251  17.810  28.111  1.00 47.34           H  
ATOM    407  O   CYS A  27       8.344  18.696  25.504  1.00 47.34           O  
ATOM    408  SG  CYS A  27       8.699  17.377  29.967  1.00 47.34           S  
ATOM    409  HG  CYS A  27       8.730  16.082  29.637  1.00 47.34           H  
ATOM    410  N   GLN A  28       8.709  16.559  24.927  1.00 68.99           N  
ATOM    411  H   GLN A  28       8.913  15.631  25.268  1.00 68.99           H  
ATOM    412  CA  GLN A  28       8.211  16.719  23.556  1.00 68.99           C  
ATOM    413  HA  GLN A  28       8.390  17.745  23.235  1.00 68.99           H  
ATOM    414  C   GLN A  28       6.695  16.521  23.542  1.00 68.99           C  
ATOM    415  CB  GLN A  28       8.951  15.817  22.552  1.00 68.99           C  
ATOM    416  HB2 GLN A  28       8.890  14.774  22.863  1.00 68.99           H  
ATOM    417  HB3 GLN A  28       8.466  15.924  21.581  1.00 68.99           H  
ATOM    418  O   GLN A  28       6.189  15.420  23.356  1.00 68.99           O  
ATOM    419  CG  GLN A  28      10.421  16.232  22.403  1.00 68.99           C  
ATOM    420  HG2 GLN A  28      10.975  15.850  23.261  1.00 68.99           H  
ATOM    421  HG3 GLN A  28      10.485  17.320  22.410  1.00 68.99           H  
ATOM    422  CD  GLN A  28      11.088  15.714  21.131  1.00 68.99           C  
ATOM    423  NE2 GLN A  28      11.886  16.524  20.467  1.00 68.99           N  
ATOM    424 HE21 GLN A  28      12.112  16.124  19.568  1.00 68.99           H  
ATOM    425 HE22 GLN A  28      11.785  17.515  20.634  1.00 68.99           H  
ATOM    426  OE1 GLN A  28      10.905  14.623  20.648  1.00 68.99           O  
ATOM    427  N   ARG A  29       5.962  17.618  23.765  1.00 74.95           N  
ATOM    428  H   ARG A  29       6.455  18.480  23.948  1.00 74.95           H  
ATOM    429  CA  ARG A  29       4.495  17.645  23.707  1.00 74.95           C  
ATOM    430  HA  ARG A  29       4.127  16.621  23.770  1.00 74.95           H  
ATOM    431  C   ARG A  29       4.022  18.211  22.374  1.00 74.95           C  
ATOM    432  CB  ARG A  29       3.899  18.429  24.884  1.00 74.95           C  
ATOM    433  HB2 ARG A  29       2.814  18.334  24.832  1.00 74.95           H  
ATOM    434  HB3 ARG A  29       4.158  19.483  24.792  1.00 74.95           H  
ATOM    435  O   ARG A  29       4.472  19.285  21.975  1.00 74.95           O  
ATOM    436  CG  ARG A  29       4.384  17.912  26.246  1.00 74.95           C  
ATOM    437  HG2 ARG A  29       4.313  16.824  26.280  1.00 74.95           H  
ATOM    438  HG3 ARG A  29       5.429  18.189  26.390  1.00 74.95           H  
ATOM    439  CD  ARG A  29       3.542  18.520  27.369  1.00 74.95           C  
ATOM    440  HD2 ARG A  29       2.493  18.295  27.178  1.00 74.95           H  
ATOM    441  HD3 ARG A  29       3.682  19.601  27.366  1.00 74.95           H  
ATOM    442  NE  ARG A  29       3.923  17.963  28.677  1.00 74.95           N  
ATOM    443  HE  ARG A  29       4.536  17.160  28.662  1.00 74.95           H  
ATOM    444  NH1 ARG A  29       2.588  19.303  29.976  1.00 74.95           N  
ATOM    445 HH11 ARG A  29       2.185  19.515  30.877  1.00 74.95           H  
ATOM    446 HH12 ARG A  29       2.239  19.734  29.132  1.00 74.95           H  
ATOM    447  NH2 ARG A  29       3.820  17.697  30.930  1.00 74.95           N  
ATOM    448 HH21 ARG A  29       3.416  17.917  31.829  1.00 74.95           H  
ATOM    449 HH22 ARG A  29       4.430  16.896  30.851  1.00 74.95           H  
ATOM    450  CZ  ARG A  29       3.445  18.325  29.852  1.00 74.95           C  
ATOM    451  N   LEU A  30       3.082  17.531  21.727  1.00 76.77           N  
ATOM    452  H   LEU A  30       2.784  16.646  22.112  1.00 76.77           H  
ATOM    453  CA  LEU A  30       2.380  18.033  20.549  1.00 76.77           C  
ATOM    454  HA  LEU A  30       2.819  18.985  20.252  1.00 76.77           H  
ATOM    455  C   LEU A  30       0.914  18.274  20.907  1.00 76.77           C  
ATOM    456  CB  LEU A  30       2.558  17.038  19.389  1.00 76.77           C  
ATOM    457  HB2 LEU A  30       3.622  16.840  19.256  1.00 76.77           H  
ATOM    458  HB3 LEU A  30       2.075  16.103  19.672  1.00 76.77           H  
ATOM    459  O   LEU A  30       0.249  17.385  21.425  1.00 76.77           O  
ATOM    460  CG  LEU A  30       1.972  17.507  18.044  1.00 76.77           C  
ATOM    461  HG  LEU A  30       0.911  17.728  18.165  1.00 76.77           H  
ATOM    462  CD1 LEU A  30       2.683  18.752  17.504  1.00 76.77           C  
ATOM    463 HD11 LEU A  30       3.755  18.570  17.429  1.00 76.77           H  
ATOM    464 HD12 LEU A  30       2.291  18.995  16.517  1.00 76.77           H  
ATOM    465 HD13 LEU A  30       2.500  19.607  18.156  1.00 76.77           H  
ATOM    466  CD2 LEU A  30       2.121  16.407  16.994  1.00 76.77           C  
ATOM    467 HD21 LEU A  30       3.174  16.200  16.806  1.00 76.77           H  
ATOM    468 HD22 LEU A  30       1.639  16.718  16.067  1.00 76.77           H  
ATOM    469 HD23 LEU A  30       1.637  15.492  17.335  1.00 76.77           H  
ATOM    470  N   ALA A  31       0.413  19.474  20.629  1.00 72.51           N  
ATOM    471  H   ALA A  31       0.999  20.159  20.173  1.00 72.51           H  
ATOM    472  CA  ALA A  31      -1.000  19.799  20.760  1.00 72.51           C  
ATOM    473  HA  ALA A  31      -1.555  18.898  21.020  1.00 72.51           H  
ATOM    474  C   ALA A  31      -1.513  20.309  19.417  1.00 72.51           C  
ATOM    475  CB  ALA A  31      -1.208  20.807  21.894  1.00 72.51           C  
ATOM    476  HB1 ALA A  31      -2.272  21.020  21.998  1.00 72.51           H  
ATOM    477  HB2 ALA A  31      -0.675  21.732  21.673  1.00 72.51           H  
ATOM    478  HB3 ALA A  31      -0.837  20.385  22.828  1.00 72.51           H  
ATOM    479  O   ALA A  31      -0.923  21.230  18.849  1.00 72.51           O  
ATOM    480  N   HIS A  32      -2.597  19.721  18.920  1.00 81.12           N  
ATOM    481  H   HIS A  32      -3.010  18.949  19.424  1.00 81.12           H  
ATOM    482  CA  HIS A  32      -3.185  20.104  17.646  1.00 81.12           C  
ATOM    483  HA  HIS A  32      -2.782  21.077  17.366  1.00 81.12           H  
ATOM    484  C   HIS A  32      -4.698  20.265  17.740  1.00 81.12           C  
ATOM    485  CB  HIS A  32      -2.767  19.115  16.559  1.00 81.12           C  
ATOM    486  HB2 HIS A  32      -3.347  18.195  16.639  1.00 81.12           H  
ATOM    487  HB3 HIS A  32      -1.711  18.871  16.673  1.00 81.12           H  
ATOM    488  O   HIS A  32      -5.377  19.491  18.414  1.00 81.12           O  
ATOM    489  CG  HIS A  32      -2.950  19.739  15.210  1.00 81.12           C  
ATOM    490  CD2 HIS A  32      -3.815  19.330  14.245  1.00 81.12           C  
ATOM    491  HD2 HIS A  32      -4.461  18.465  14.282  1.00 81.12           H  
ATOM    492  ND1 HIS A  32      -2.315  20.912  14.798  1.00 81.12           N  
ATOM    493  CE1 HIS A  32      -2.792  21.169  13.575  1.00 81.12           C  
ATOM    494  HE1 HIS A  32      -2.497  22.004  12.957  1.00 81.12           H  
ATOM    495  NE2 HIS A  32      -3.684  20.233  13.223  1.00 81.12           N  
ATOM    496  HE2 HIS A  32      -4.160  20.204  12.333  1.00 81.12           H  
ATOM    497  N   TYR A  33      -5.216  21.284  17.057  1.00 76.85           N  
ATOM    498  H   TYR A  33      -4.606  21.812  16.449  1.00 76.85           H  
ATOM    499  CA  TYR A  33      -6.638  21.606  17.024  1.00 76.85           C  
ATOM    500  HA  TYR A  33      -7.191  20.821  17.540  1.00 76.85           H  
ATOM    501  C   TYR A  33      -7.128  21.662  15.581  1.00 76.85           C  
ATOM    502  CB  TYR A  33      -6.915  22.920  17.763  1.00 76.85           C  
ATOM    503  HB2 TYR A  33      -6.600  22.811  18.801  1.00 76.85           H  
ATOM    504  HB3 TYR A  33      -6.314  23.711  17.314  1.00 76.85           H  
ATOM    505  O   TYR A  33      -6.610  22.431  14.770  1.00 76.85           O  
ATOM    506  CG  TYR A  33      -8.377  23.332  17.748  1.00 76.85           C  
ATOM    507  CD1 TYR A  33      -8.790  24.478  17.040  1.00 76.85           C  
ATOM    508  HD1 TYR A  33      -8.063  25.064  16.498  1.00 76.85           H  
ATOM    509  CD2 TYR A  33      -9.329  22.557  18.433  1.00 76.85           C  
ATOM    510  HD2 TYR A  33      -9.021  21.658  18.945  1.00 76.85           H  
ATOM    511  CE1 TYR A  33     -10.148  24.855  17.039  1.00 76.85           C  
ATOM    512  HE1 TYR A  33     -10.461  25.739  16.504  1.00 76.85           H  
ATOM    513  CE2 TYR A  33     -10.686  22.922  18.431  1.00 76.85           C  
ATOM    514  HE2 TYR A  33     -11.421  22.320  18.943  1.00 76.85           H  
ATOM    515  OH  TYR A  33     -12.411  24.418  17.735  1.00 76.85           O  
ATOM    516  HH  TYR A  33     -12.601  25.177  17.179  1.00 76.85           H  
ATOM    517  CZ  TYR A  33     -11.098  24.073  17.734  1.00 76.85           C  
ATOM    518  N   ILE A  34      -8.140  20.857  15.276  1.00 80.23           N  
ATOM    519  H   ILE A  34      -8.521  20.277  16.010  1.00 80.23           H  
ATOM    520  CA  ILE A  34      -8.773  20.778  13.964  1.00 80.23           C  
ATOM    521  HA  ILE A  34      -8.225  21.402  13.258  1.00 80.23           H  
ATOM    522  C   ILE A  34     -10.186  21.333  14.094  1.00 80.23           C  
ATOM    523  CB  ILE A  34      -8.745  19.332  13.425  1.00 80.23           C  
ATOM    524  HB  ILE A  34      -9.283  18.689  14.123  1.00 80.23           H  
ATOM    525  O   ILE A  34     -10.975  20.848  14.902  1.00 80.23           O  
ATOM    526  CG1 ILE A  34      -7.283  18.837  13.332  1.00 80.23           C  
ATOM    527 HG12 ILE A  34      -6.718  19.492  12.668  1.00 80.23           H  
ATOM    528 HG13 ILE A  34      -6.826  18.879  14.321  1.00 80.23           H  
ATOM    529  CG2 ILE A  34      -9.454  19.261  12.059  1.00 80.23           C  
ATOM    530 HG21 ILE A  34      -8.947  19.891  11.330  1.00 80.23           H  
ATOM    531 HG22 ILE A  34     -10.495  19.571  12.155  1.00 80.23           H  
ATOM    532 HG23 ILE A  34      -9.472  18.235  11.692  1.00 80.23           H  
ATOM    533  CD1 ILE A  34      -7.137  17.396  12.844  1.00 80.23           C  
ATOM    534 HD11 ILE A  34      -7.419  17.330  11.793  1.00 80.23           H  
ATOM    535 HD12 ILE A  34      -6.096  17.088  12.940  1.00 80.23           H  
ATOM    536 HD13 ILE A  34      -7.764  16.732  13.438  1.00 80.23           H  
ATOM    537  N   ASN A  35     -10.498  22.347  13.288  1.00 82.30           N  
ATOM    538  H   ASN A  35      -9.804  22.674  12.632  1.00 82.30           H  
ATOM    539  CA  ASN A  35     -11.836  22.914  13.185  1.00 82.30           C  
ATOM    540  HA  ASN A  35     -12.533  22.282  13.736  1.00 82.30           H  
ATOM    541  C   ASN A  35     -12.271  22.940  11.722  1.00 82.30           C  
ATOM    542  CB  ASN A  35     -11.860  24.303  13.833  1.00 82.30           C  
ATOM    543  HB2 ASN A  35     -11.505  24.207  14.859  1.00 82.30           H  
ATOM    544  HB3 ASN A  35     -11.197  24.971  13.284  1.00 82.30           H  
ATOM    545  O   ASN A  35     -11.648  23.633  10.915  1.00 82.30           O  
ATOM    546  CG  ASN A  35     -13.253  24.908  13.878  1.00 82.30           C  
ATOM    547  ND2 ASN A  35     -13.355  26.179  14.189  1.00 82.30           N  
ATOM    548 HD21 ASN A  35     -14.296  26.544  14.157  1.00 82.30           H  
ATOM    549 HD22 ASN A  35     -12.529  26.754  14.274  1.00 82.30           H  
ATOM    550  OD1 ASN A  35     -14.270  24.279  13.664  1.00 82.30           O  
ATOM    551  N   THR A  36     -13.316  22.188  11.384  1.00 75.99           N  
ATOM    552  H   THR A  36     -13.806  21.680  12.107  1.00 75.99           H  
ATOM    553  CA  THR A  36     -13.823  22.081  10.010  1.00 75.99           C  
ATOM    554  HA  THR A  36     -13.499  22.957   9.448  1.00 75.99           H  
ATOM    555  C   THR A  36     -15.347  22.070   9.988  1.00 75.99           C  
ATOM    556  CB  THR A  36     -13.279  20.842   9.272  1.00 75.99           C  
ATOM    557  HB  THR A  36     -13.643  20.858   8.245  1.00 75.99           H  
ATOM    558  O   THR A  36     -15.999  21.576  10.905  1.00 75.99           O  
ATOM    559  CG2 THR A  36     -11.752  20.779   9.244  1.00 75.99           C  
ATOM    560 HG21 THR A  36     -11.354  21.697   8.812  1.00 75.99           H  
ATOM    561 HG22 THR A  36     -11.440  19.931   8.634  1.00 75.99           H  
ATOM    562 HG23 THR A  36     -11.361  20.650  10.253  1.00 75.99           H  
ATOM    563  OG1 THR A  36     -13.713  19.655   9.884  1.00 75.99           O  
ATOM    564  HG1 THR A  36     -14.585  19.429   9.554  1.00 75.99           H  
ATOM    565  N   THR A  37     -15.935  22.588   8.913  1.00 77.12           N  
ATOM    566  H   THR A  37     -15.368  22.966   8.168  1.00 77.12           H  
ATOM    567  CA  THR A  37     -17.390  22.593   8.698  1.00 77.12           C  
ATOM    568  HA  THR A  37     -17.869  21.871   9.359  1.00 77.12           H  
ATOM    569  C   THR A  37     -17.702  22.186   7.265  1.00 77.12           C  
ATOM    570  CB  THR A  37     -17.999  23.979   8.968  1.00 77.12           C  
ATOM    571  HB  THR A  37     -19.061  23.944   8.726  1.00 77.12           H  
ATOM    572  O   THR A  37     -17.012  22.651   6.359  1.00 77.12           O  
ATOM    573  CG2 THR A  37     -17.849  24.414  10.427  1.00 77.12           C  
ATOM    574 HG21 THR A  37     -18.219  23.630  11.087  1.00 77.12           H  
ATOM    575 HG22 THR A  37     -18.421  25.327  10.589  1.00 77.12           H  
ATOM    576 HG23 THR A  37     -16.800  24.604  10.654  1.00 77.12           H  
ATOM    577  OG1 THR A  37     -17.376  24.968   8.174  1.00 77.12           O  
ATOM    578  HG1 THR A  37     -17.288  24.609   7.288  1.00 77.12           H  
ATOM    579  N   GLY A  38     -18.749  21.382   7.064  1.00 72.81           N  
ATOM    580  H   GLY A  38     -19.252  21.002   7.853  1.00 72.81           H  
ATOM    581  CA  GLY A  38     -19.207  20.975   5.728  1.00 72.81           C  
ATOM    582  HA2 GLY A  38     -20.224  20.589   5.810  1.00 72.81           H  
ATOM    583  HA3 GLY A  38     -19.223  21.835   5.058  1.00 72.81           H  
ATOM    584  C   GLY A  38     -18.364  19.876   5.074  1.00 72.81           C  
ATOM    585  O   GLY A  38     -18.235  19.862   3.853  1.00 72.81           O  
ATOM    586  N   LEU A  39     -17.749  19.009   5.883  1.00 75.94           N  
ATOM    587  H   LEU A  39     -18.030  19.008   6.853  1.00 75.94           H  
ATOM    588  CA  LEU A  39     -17.133  17.764   5.420  1.00 75.94           C  
ATOM    589  HA  LEU A  39     -16.994  17.778   4.339  1.00 75.94           H  
ATOM    590  C   LEU A  39     -18.075  16.612   5.762  1.00 75.94           C  
ATOM    591  CB  LEU A  39     -15.780  17.536   6.124  1.00 75.94           C  
ATOM    592  HB2 LEU A  39     -15.950  17.556   7.201  1.00 75.94           H  
ATOM    593  HB3 LEU A  39     -15.432  16.535   5.871  1.00 75.94           H  
ATOM    594  O   LEU A  39     -18.509  16.551   6.908  1.00 75.94           O  
ATOM    595  CG  LEU A  39     -14.663  18.533   5.786  1.00 75.94           C  
ATOM    596  HG  LEU A  39     -14.993  19.546   6.016  1.00 75.94           H  
ATOM    597  CD1 LEU A  39     -13.428  18.222   6.637  1.00 75.94           C  
ATOM    598 HD11 LEU A  39     -12.654  18.968   6.456  1.00 75.94           H  
ATOM    599 HD12 LEU A  39     -13.049  17.235   6.374  1.00 75.94           H  
ATOM    600 HD13 LEU A  39     -13.694  18.214   7.694  1.00 75.94           H  
ATOM    601  CD2 LEU A  39     -14.245  18.458   4.318  1.00 75.94           C  
ATOM    602 HD21 LEU A  39     -13.944  17.441   4.067  1.00 75.94           H  
ATOM    603 HD22 LEU A  39     -15.081  18.739   3.677  1.00 75.94           H  
ATOM    604 HD23 LEU A  39     -13.416  19.138   4.122  1.00 75.94           H  
ATOM    605  N   ASP A  40     -18.311  15.699   4.820  1.00 77.50           N  
ATOM    606  H   ASP A  40     -18.042  15.897   3.867  1.00 77.50           H  
ATOM    607  CA  ASP A  40     -19.112  14.485   5.051  1.00 77.50           C  
ATOM    608  HA  ASP A  40     -19.972  14.731   5.674  1.00 77.50           H  
ATOM    609  C   ASP A  40     -18.276  13.406   5.777  1.00 77.50           C  
ATOM    610  CB  ASP A  40     -19.641  13.944   3.705  1.00 77.50           C  
ATOM    611  HB2 ASP A  40     -20.270  13.078   3.908  1.00 77.50           H  
ATOM    612  HB3 ASP A  40     -18.790  13.601   3.116  1.00 77.50           H  
ATOM    613  O   ASP A  40     -18.757  12.690   6.657  1.00 77.50           O  
ATOM    614  CG  ASP A  40     -20.451  14.942   2.853  1.00 77.50           C  
ATOM    615  OD1 ASP A  40     -20.934  15.965   3.387  1.00 77.50           O  
ATOM    616  OD2 ASP A  40     -20.503  14.729   1.619  1.00 77.50           O  
ATOM    617  N   SER A  41     -16.976  13.326   5.465  1.00 81.00           N  
ATOM    618  H   SER A  41     -16.628  13.919   4.725  1.00 81.00           H  
ATOM    619  CA  SER A  41     -16.006  12.412   6.079  1.00 81.00           C  
ATOM    620  HA  SER A  41     -16.443  12.001   6.989  1.00 81.00           H  
ATOM    621  C   SER A  41     -14.711  13.130   6.473  1.00 81.00           C  
ATOM    622  CB  SER A  41     -15.695  11.229   5.146  1.00 81.00           C  
ATOM    623  HB2 SER A  41     -14.984  10.562   5.634  1.00 81.00           H  
ATOM    624  HB3 SER A  41     -16.612  10.677   4.943  1.00 81.00           H  
ATOM    625  O   SER A  41     -14.285  14.105   5.849  1.00 81.00           O  
ATOM    626  OG  SER A  41     -15.146  11.690   3.921  1.00 81.00           O  
ATOM    627  HG  SER A  41     -14.569  11.040   3.514  1.00 81.00           H  
ATOM    628  N   LEU A  42     -14.064  12.646   7.537  1.00 79.94           N  
ATOM    629  H   LEU A  42     -14.519  11.921   8.072  1.00 79.94           H  
ATOM    630  CA  LEU A  42     -12.728  13.079   7.942  1.00 79.94           C  
ATOM    631  HA  LEU A  42     -12.250  13.556   7.086  1.00 79.94           H  
ATOM    632  C   LEU A  42     -11.896  11.857   8.323  1.00 79.94           C  
ATOM    633  CB  LEU A  42     -12.829  14.117   9.080  1.00 79.94           C  
ATOM    634  HB2 LEU A  42     -13.393  13.665   9.896  1.00 79.94           H  
ATOM    635  HB3 LEU A  42     -13.394  14.974   8.717  1.00 79.94           H  
ATOM    636  O   LEU A  42     -12.230  11.135   9.262  1.00 79.94           O  
ATOM    637  CG  LEU A  42     -11.475  14.611   9.632  1.00 79.94           C  
ATOM    638  HG  LEU A  42     -10.904  13.764  10.014  1.00 79.94           H  
ATOM    639  CD1 LEU A  42     -10.640  15.332   8.570  1.00 79.94           C  
ATOM    640 HD11 LEU A  42      -9.710  15.692   9.010  1.00 79.94           H  
ATOM    641 HD12 LEU A  42     -11.201  16.170   8.158  1.00 79.94           H  
ATOM    642 HD13 LEU A  42     -10.382  14.644   7.765  1.00 79.94           H  
ATOM    643  CD2 LEU A  42     -11.687  15.599  10.785  1.00 79.94           C  
ATOM    644 HD21 LEU A  42     -10.723  15.888  11.203  1.00 79.94           H  
ATOM    645 HD22 LEU A  42     -12.285  15.135  11.569  1.00 79.94           H  
ATOM    646 HD23 LEU A  42     -12.208  16.486  10.422  1.00 79.94           H  
ATOM    647  N   VAL A  43     -10.786  11.656   7.615  1.00 76.85           N  
ATOM    648  H   VAL A  43     -10.599  12.258   6.826  1.00 76.85           H  
ATOM    649  CA  VAL A  43      -9.789  10.632   7.931  1.00 76.85           C  
ATOM    650  HA  VAL A  43     -10.153  10.026   8.761  1.00 76.85           H  
ATOM    651  C   VAL A  43      -8.506  11.322   8.365  1.00 76.85           C  
ATOM    652  CB  VAL A  43      -9.546   9.670   6.754  1.00 76.85           C  
ATOM    653  HB  VAL A  43      -9.116  10.221   5.918  1.00 76.85           H  
ATOM    654  O   VAL A  43      -7.959  12.156   7.645  1.00 76.85           O  
ATOM    655  CG1 VAL A  43      -8.574   8.550   7.159  1.00 76.85           C  
ATOM    656 HG11 VAL A  43      -8.957   8.009   8.024  1.00 76.85           H  
ATOM    657 HG12 VAL A  43      -7.595   8.969   7.395  1.00 76.85           H  
ATOM    658 HG13 VAL A  43      -8.452   7.857   6.327  1.00 76.85           H  
ATOM    659  CG2 VAL A  43     -10.856   9.020   6.288  1.00 76.85           C  
ATOM    660 HG21 VAL A  43     -11.522   9.776   5.875  1.00 76.85           H  
ATOM    661 HG22 VAL A  43     -11.356   8.516   7.115  1.00 76.85           H  
ATOM    662 HG23 VAL A  43     -10.651   8.301   5.494  1.00 76.85           H  
ATOM    663  N   LEU A  44      -8.016  10.976   9.551  1.00 79.53           N  
ATOM    664  H   LEU A  44      -8.533  10.309  10.105  1.00 79.53           H  
ATOM    665  CA  LEU A  44      -6.778  11.513  10.089  1.00 79.53           C  
ATOM    666  HA  LEU A  44      -6.283  12.101   9.316  1.00 79.53           H  
ATOM    667  C   LEU A  44      -5.845  10.364  10.474  1.00 79.53           C  
ATOM    668  CB  LEU A  44      -7.107  12.442  11.268  1.00 79.53           C  
ATOM    669  HB2 LEU A  44      -8.092  12.887  11.130  1.00 79.53           H  
ATOM    670  HB3 LEU A  44      -7.160  11.838  12.174  1.00 79.53           H  
ATOM    671  O   LEU A  44      -6.212   9.500  11.267  1.00 79.53           O  
ATOM    672  CG  LEU A  44      -6.065  13.562  11.420  1.00 79.53           C  
ATOM    673  HG  LEU A  44      -5.096  13.224  11.052  1.00 79.53           H  
ATOM    674  CD1 LEU A  44      -6.512  14.789  10.626  1.00 79.53           C  
ATOM    675 HD11 LEU A  44      -5.769  15.582  10.715  1.00 79.53           H  
ATOM    676 HD12 LEU A  44      -6.613  14.523   9.573  1.00 79.53           H  
ATOM    677 HD13 LEU A  44      -7.480  15.140  10.986  1.00 79.53           H  
ATOM    678  CD2 LEU A  44      -5.892  13.971  12.877  1.00 79.53           C  
ATOM    679 HD21 LEU A  44      -6.846  14.325  13.270  1.00 79.53           H  
ATOM    680 HD22 LEU A  44      -5.142  14.758  12.953  1.00 79.53           H  
ATOM    681 HD23 LEU A  44      -5.557  13.107  13.451  1.00 79.53           H  
ATOM    682  N   ALA A  45      -4.629  10.373   9.934  1.00 72.87           N  
ATOM    683  H   ALA A  45      -4.394  11.100   9.273  1.00 72.87           H  
ATOM    684  CA  ALA A  45      -3.574   9.437  10.300  1.00 72.87           C  
ATOM    685  HA  ALA A  45      -3.960   8.716  11.020  1.00 72.87           H  
ATOM    686  C   ALA A  45      -2.420  10.205  10.953  1.00 72.87           C  
ATOM    687  CB  ALA A  45      -3.144   8.639   9.066  1.00 72.87           C  
ATOM    688  HB1 ALA A  45      -2.747   9.310   8.304  1.00 72.87           H  
ATOM    689  HB2 ALA A  45      -3.999   8.099   8.659  1.00 72.87           H  
ATOM    690  HB3 ALA A  45      -2.373   7.921   9.345  1.00 72.87           H  
ATOM    691  O   ALA A  45      -1.851  11.118  10.353  1.00 72.87           O  
ATOM    692  N   ILE A  46      -2.079   9.849  12.188  1.00 77.51           N  
ATOM    693  H   ILE A  46      -2.592   9.094  12.620  1.00 77.51           H  
ATOM    694  CA  ILE A  46      -0.973  10.441  12.938  1.00 77.51           C  
ATOM    695  HA  ILE A  46      -0.518  11.236  12.347  1.00 77.51           H  
ATOM    696  C   ILE A  46       0.079   9.363  13.161  1.00 77.51           C  
ATOM    697  CB  ILE A  46      -1.456  11.074  14.261  1.00 77.51           C  
ATOM    698  HB  ILE A  46      -1.915  10.295  14.869  1.00 77.51           H  
ATOM    699  O   ILE A  46      -0.186   8.362  13.822  1.00 77.51           O  
ATOM    700  CG1 ILE A  46      -2.508  12.172  13.979  1.00 77.51           C  
ATOM    701 HG12 ILE A  46      -3.351  11.734  13.444  1.00 77.51           H  
ATOM    702 HG13 ILE A  46      -2.067  12.938  13.342  1.00 77.51           H  
ATOM    703  CG2 ILE A  46      -0.250  11.646  15.034  1.00 77.51           C  
ATOM    704 HG21 ILE A  46       0.461  10.854  15.268  1.00 77.51           H  
ATOM    705 HG22 ILE A  46       0.246  12.419  14.447  1.00 77.51           H  
ATOM    706 HG23 ILE A  46      -0.567  12.066  15.989  1.00 77.51           H  
ATOM    707  CD1 ILE A  46      -3.075  12.844  15.234  1.00 77.51           C  
ATOM    708 HD11 ILE A  46      -3.841  13.558  14.934  1.00 77.51           H  
ATOM    709 HD12 ILE A  46      -2.300  13.400  15.761  1.00 77.51           H  
ATOM    710 HD13 ILE A  46      -3.508  12.094  15.896  1.00 77.51           H  
ATOM    711  N   SER A  47       1.282   9.601  12.641  1.00 75.90           N  
ATOM    712  H   SER A  47       1.420  10.445  12.104  1.00 75.90           H  
ATOM    713  CA  SER A  47       2.461   8.781  12.909  1.00 75.90           C  
ATOM    714  HA  SER A  47       2.198   8.024  13.648  1.00 75.90           H  
ATOM    715  C   SER A  47       3.569   9.651  13.484  1.00 75.90           C  
ATOM    716  CB  SER A  47       2.922   8.042  11.653  1.00 75.90           C  
ATOM    717  HB2 SER A  47       2.108   7.423  11.275  1.00 75.90           H  
ATOM    718  HB3 SER A  47       3.209   8.764  10.889  1.00 75.90           H  
ATOM    719  O   SER A  47       3.993  10.618  12.849  1.00 75.90           O  
ATOM    720  OG  SER A  47       4.030   7.221  11.968  1.00 75.90           O  
ATOM    721  HG  SER A  47       4.449   6.942  11.150  1.00 75.90           H  
ATOM    722  N   THR A  48       4.011   9.354  14.706  1.00 72.07           N  
ATOM    723  H   THR A  48       3.653   8.519  15.147  1.00 72.07           H  
ATOM    724  CA  THR A  48       5.062  10.123  15.391  1.00 72.07           C  
ATOM    725  HA  THR A  48       5.717  10.565  14.639  1.00 72.07           H  
ATOM    726  C   THR A  48       5.908   9.223  16.278  1.00 72.07           C  
ATOM    727  CB  THR A  48       4.505  11.264  16.264  1.00 72.07           C  
ATOM    728  HB  THR A  48       5.351  11.828  16.658  1.00 72.07           H  
ATOM    729  O   THR A  48       5.388   8.301  16.901  1.00 72.07           O  
ATOM    730  CG2 THR A  48       3.587  12.242  15.531  1.00 72.07           C  
ATOM    731 HG21 THR A  48       4.113  12.678  14.682  1.00 72.07           H  
ATOM    732 HG22 THR A  48       3.279  13.038  16.210  1.00 72.07           H  
ATOM    733 HG23 THR A  48       2.696  11.725  15.176  1.00 72.07           H  
ATOM    734  OG1 THR A  48       3.780  10.756  17.355  1.00 72.07           O  
ATOM    735  HG1 THR A  48       4.124   9.887  17.572  1.00 72.07           H  
ATOM    736  N   THR A  49       7.189   9.542  16.428  1.00 75.63           N  
ATOM    737  H   THR A  49       7.579  10.307  15.896  1.00 75.63           H  
ATOM    738  CA  THR A  49       8.105   8.832  17.333  1.00 75.63           C  
ATOM    739  HA  THR A  49       7.571   8.068  17.897  1.00 75.63           H  
ATOM    740  C   THR A  49       8.723   9.805  18.331  1.00 75.63           C  
ATOM    741  CB  THR A  49       9.215   8.126  16.539  1.00 75.63           C  
ATOM    742  HB  THR A  49       9.868   7.604  17.238  1.00 75.63           H  
ATOM    743  O   THR A  49       9.138  10.892  17.925  1.00 75.63           O  
ATOM    744  CG2 THR A  49       8.663   7.122  15.523  1.00 75.63           C  
ATOM    745 HG21 THR A  49       8.185   7.643  14.694  1.00 75.63           H  
ATOM    746 HG22 THR A  49       9.481   6.515  15.135  1.00 75.63           H  
ATOM    747 HG23 THR A  49       7.926   6.473  15.996  1.00 75.63           H  
ATOM    748  OG1 THR A  49       9.967   9.077  15.812  1.00 75.63           O  
ATOM    749  HG1 THR A  49      10.108   9.830  16.391  1.00 75.63           H  
ATOM    750  N   GLY A  50       8.837   9.409  19.601  1.00 71.39           N  
ATOM    751  H   GLY A  50       8.419   8.533  19.880  1.00 71.39           H  
ATOM    752  CA  GLY A  50       9.560  10.170  20.630  1.00 71.39           C  
ATOM    753  HA2 GLY A  50       9.761   9.504  21.470  1.00 71.39           H  
ATOM    754  HA3 GLY A  50      10.514  10.512  20.229  1.00 71.39           H  
ATOM    755  C   GLY A  50       8.824  11.389  21.195  1.00 71.39           C  
ATOM    756  O   GLY A  50       9.463  12.274  21.754  1.00 71.39           O  
ATOM    757  N   LEU A  51       7.502  11.465  21.026  1.00 78.60           N  
ATOM    758  H   LEU A  51       7.036  10.640  20.674  1.00 78.60           H  
ATOM    759  CA  LEU A  51       6.672  12.437  21.738  1.00 78.60           C  
ATOM    760  HA  LEU A  51       7.219  13.363  21.916  1.00 78.60           H  
ATOM    761  C   LEU A  51       6.274  11.848  23.083  1.00 78.60           C  
ATOM    762  CB  LEU A  51       5.379  12.719  20.950  1.00 78.60           C  
ATOM    763  HB2 LEU A  51       4.714  13.294  21.594  1.00 78.60           H  
ATOM    764  HB3 LEU A  51       4.887  11.769  20.742  1.00 78.60           H  
ATOM    765  O   LEU A  51       5.662  10.797  23.064  1.00 78.60           O  
ATOM    766  CG  LEU A  51       5.536  13.475  19.628  1.00 78.60           C  
ATOM    767  HG  LEU A  51       6.136  12.889  18.932  1.00 78.60           H  
ATOM    768  CD1 LEU A  51       4.149  13.693  19.028  1.00 78.60           C  
ATOM    769 HD11 LEU A  51       4.231  14.185  18.060  1.00 78.60           H  
ATOM    770 HD12 LEU A  51       3.646  12.734  18.905  1.00 78.60           H  
ATOM    771 HD13 LEU A  51       3.548  14.299  19.706  1.00 78.60           H  
ATOM    772  CD2 LEU A  51       6.174  14.852  19.817  1.00 78.60           C  
ATOM    773 HD21 LEU A  51       5.647  15.401  20.597  1.00 78.60           H  
ATOM    774 HD22 LEU A  51       7.217  14.716  20.103  1.00 78.60           H  
ATOM    775 HD23 LEU A  51       6.138  15.408  18.880  1.00 78.60           H  
ATOM    776  N   ASP A  52       6.474  12.547  24.198  1.00 84.45           N  
ATOM    777  H   ASP A  52       7.065  13.365  24.164  1.00 84.45           H  
ATOM    778  CA  ASP A  52       5.981  12.078  25.507  1.00 84.45           C  
ATOM    779  HA  ASP A  52       6.203  11.016  25.614  1.00 84.45           H  
ATOM    780  C   ASP A  52       4.463  12.294  25.649  1.00 84.45           C  
ATOM    781  CB  ASP A  52       6.667  12.831  26.656  1.00 84.45           C  
ATOM    782  HB2 ASP A  52       6.516  12.275  27.581  1.00 84.45           H  
ATOM    783  HB3 ASP A  52       6.175  13.796  26.775  1.00 84.45           H  
ATOM    784  O   ASP A  52       3.768  11.632  26.421  1.00 84.45           O  
ATOM    785  CG  ASP A  52       8.160  13.080  26.464  1.00 84.45           C  
ATOM    786  OD1 ASP A  52       8.927  12.167  26.112  1.00 84.45           O  
ATOM    787  OD2 ASP A  52       8.512  14.275  26.600  1.00 84.45           O  
ATOM    788  N   SER A  53       3.921  13.286  24.930  1.00 87.90           N  
ATOM    789  H   SER A  53       4.517  13.759  24.265  1.00 87.90           H  
ATOM    790  CA  SER A  53       2.503  13.636  25.011  1.00 87.90           C  
ATOM    791  HA  SER A  53       1.954  12.740  25.302  1.00 87.90           H  
ATOM    792  C   SER A  53       1.932  14.126  23.688  1.00 87.90           C  
ATOM    793  CB  SER A  53       2.287  14.698  26.087  1.00 87.90           C  
ATOM    794  HB2 SER A  53       2.629  15.659  25.700  1.00 87.90           H  
ATOM    795  HB3 SER A  53       2.861  14.439  26.976  1.00 87.90           H  
ATOM    796  O   SER A  53       2.526  14.979  23.019  1.00 87.90           O  
ATOM    797  OG  SER A  53       0.927  14.812  26.446  1.00 87.90           O  
ATOM    798  HG  SER A  53       0.697  13.980  26.865  1.00 87.90           H  
ATOM    799  N   LEU A  54       0.737  13.643  23.355  1.00 87.26           N  
ATOM    800  H   LEU A  54       0.340  12.932  23.953  1.00 87.26           H  
ATOM    801  CA  LEU A  54      -0.049  14.073  22.206  1.00 87.26           C  
ATOM    802  HA  LEU A  54       0.438  14.934  21.749  1.00 87.26           H  
ATOM    803  C   LEU A  54      -1.441  14.498  22.671  1.00 87.26           C  
ATOM    804  CB  LEU A  54      -0.089  12.943  21.160  1.00 87.26           C  
ATOM    805  HB2 LEU A  54       0.931  12.731  20.838  1.00 87.26           H  
ATOM    806  HB3 LEU A  54      -0.479  12.048  21.643  1.00 87.26           H  
ATOM    807  O   LEU A  54      -2.167  13.723  23.288  1.00 87.26           O  
ATOM    808  CG  LEU A  54      -0.955  13.247  19.921  1.00 87.26           C  
ATOM    809  HG  LEU A  54      -1.991  13.399  20.225  1.00 87.26           H  
ATOM    810  CD1 LEU A  54      -0.470  14.485  19.165  1.00 87.26           C  
ATOM    811 HD11 LEU A  54      -1.039  14.600  18.242  1.00 87.26           H  
ATOM    812 HD12 LEU A  54       0.588  14.361  18.933  1.00 87.26           H  
ATOM    813 HD13 LEU A  54      -0.615  15.382  19.768  1.00 87.26           H  
ATOM    814  CD2 LEU A  54      -0.910  12.073  18.942  1.00 87.26           C  
ATOM    815 HD21 LEU A  54       0.097  11.956  18.540  1.00 87.26           H  
ATOM    816 HD22 LEU A  54      -1.614  12.246  18.128  1.00 87.26           H  
ATOM    817 HD23 LEU A  54      -1.192  11.149  19.446  1.00 87.26           H  
ATOM    818  N   ILE A  55      -1.822  15.728  22.343  1.00 88.30           N  
ATOM    819  H   ILE A  55      -1.150  16.315  21.869  1.00 88.30           H  
ATOM    820  CA  ILE A  55      -3.163  16.264  22.553  1.00 88.30           C  
ATOM    821  HA  ILE A  55      -3.779  15.504  23.034  1.00 88.30           H  
ATOM    822  C   ILE A  55      -3.758  16.576  21.185  1.00 88.30           C  
ATOM    823  CB  ILE A  55      -3.148  17.497  23.484  1.00 88.30           C  
ATOM    824  HB  ILE A  55      -2.585  18.293  22.997  1.00 88.30           H  
ATOM    825  O   ILE A  55      -3.238  17.421  20.458  1.00 88.30           O  
ATOM    826  CG1 ILE A  55      -2.446  17.172  24.825  1.00 88.30           C  
ATOM    827 HG12 ILE A  55      -1.423  16.856  24.624  1.00 88.30           H  
ATOM    828 HG13 ILE A  55      -2.956  16.344  25.319  1.00 88.30           H  
ATOM    829  CG2 ILE A  55      -4.592  17.996  23.703  1.00 88.30           C  
ATOM    830 HG21 ILE A  55      -5.059  18.247  22.751  1.00 88.30           H  
ATOM    831 HG22 ILE A  55      -5.185  17.224  24.194  1.00 88.30           H  
ATOM    832 HG23 ILE A  55      -4.597  18.899  24.315  1.00 88.30           H  
ATOM    833  CD1 ILE A  55      -2.360  18.351  25.800  1.00 88.30           C  
ATOM    834 HD11 ILE A  55      -1.720  18.073  26.638  1.00 88.30           H  
ATOM    835 HD12 ILE A  55      -3.348  18.597  26.189  1.00 88.30           H  
ATOM    836 HD13 ILE A  55      -1.933  19.218  25.297  1.00 88.30           H  
ATOM    837  N   LEU A  56      -4.861  15.926  20.838  1.00 88.48           N  
ATOM    838  H   LEU A  56      -5.231  15.234  21.473  1.00 88.48           H  
ATOM    839  CA  LEU A  56      -5.617  16.218  19.628  1.00 88.48           C  
ATOM    840  HA  LEU A  56      -5.149  17.054  19.109  1.00 88.48           H  
ATOM    841  C   LEU A  56      -7.034  16.637  20.004  1.00 88.48           C  
ATOM    842  CB  LEU A  56      -5.574  15.003  18.692  1.00 88.48           C  
ATOM    843  HB2 LEU A  56      -4.534  14.742  18.496  1.00 88.48           H  
ATOM    844  HB3 LEU A  56      -6.036  14.156  19.200  1.00 88.48           H  
ATOM    845  O   LEU A  56      -7.746  15.912  20.693  1.00 88.48           O  
ATOM    846  CG  LEU A  56      -6.288  15.246  17.349  1.00 88.48           C  
ATOM    847  HG  LEU A  56      -7.303  15.600  17.528  1.00 88.48           H  
ATOM    848  CD1 LEU A  56      -5.560  16.271  16.477  1.00 88.48           C  
ATOM    849 HD11 LEU A  56      -4.532  15.951  16.306  1.00 88.48           H  
ATOM    850 HD12 LEU A  56      -5.570  17.248  16.959  1.00 88.48           H  
ATOM    851 HD13 LEU A  56      -6.071  16.362  15.519  1.00 88.48           H  
ATOM    852  CD2 LEU A  56      -6.374  13.938  16.574  1.00 88.48           C  
ATOM    853 HD21 LEU A  56      -7.094  13.277  17.057  1.00 88.48           H  
ATOM    854 HD22 LEU A  56      -5.403  13.444  16.554  1.00 88.48           H  
ATOM    855 HD23 LEU A  56      -6.721  14.123  15.557  1.00 88.48           H  
ATOM    856  N   ALA A  57      -7.449  17.805  19.532  1.00 86.80           N  
ATOM    857  H   ALA A  57      -6.801  18.372  19.004  1.00 86.80           H  
ATOM    858  CA  ALA A  57      -8.809  18.290  19.686  1.00 86.80           C  
ATOM    859  HA  ALA A  57      -9.398  17.540  20.213  1.00 86.80           H  
ATOM    860  C   ALA A  57      -9.449  18.496  18.308  1.00 86.80           C  
ATOM    861  CB  ALA A  57      -8.789  19.531  20.580  1.00 86.80           C  
ATOM    862  HB1 ALA A  57      -8.040  20.236  20.219  1.00 86.80           H  
ATOM    863  HB2 ALA A  57      -9.776  19.995  20.593  1.00 86.80           H  
ATOM    864  HB3 ALA A  57      -8.522  19.236  21.595  1.00 86.80           H  
ATOM    865  O   ALA A  57      -8.916  19.221  17.471  1.00 86.80           O  
ATOM    866  N   ILE A  58     -10.587  17.852  18.071  1.00 86.74           N  
ATOM    867  H   ILE A  58     -10.965  17.279  18.812  1.00 86.74           H  
ATOM    868  CA  ILE A  58     -11.345  17.902  16.822  1.00 86.74           C  
ATOM    869  HA  ILE A  58     -10.829  18.540  16.105  1.00 86.74           H  
ATOM    870  C   ILE A  58     -12.703  18.526  17.127  1.00 86.74           C  
ATOM    871  CB  ILE A  58     -11.474  16.495  16.193  1.00 86.74           C  
ATOM    872  HB  ILE A  58     -11.982  15.847  16.908  1.00 86.74           H  
ATOM    873  O   ILE A  58     -13.455  18.019  17.959  1.00 86.74           O  
ATOM    874  CG1 ILE A  58     -10.084  15.888  15.892  1.00 86.74           C  
ATOM    875 HG12 ILE A  58      -9.576  16.494  15.142  1.00 86.74           H  
ATOM    876 HG13 ILE A  58      -9.481  15.902  16.801  1.00 86.74           H  
ATOM    877  CG2 ILE A  58     -12.329  16.568  14.916  1.00 86.74           C  
ATOM    878 HG21 ILE A  58     -13.339  16.890  15.170  1.00 86.74           H  
ATOM    879 HG22 ILE A  58     -12.423  15.584  14.455  1.00 86.74           H  
ATOM    880 HG23 ILE A  58     -11.889  17.259  14.198  1.00 86.74           H  
ATOM    881  CD1 ILE A  58     -10.120  14.431  15.413  1.00 86.74           C  
ATOM    882 HD11 ILE A  58      -9.101  14.050  15.336  1.00 86.74           H  
ATOM    883 HD12 ILE A  58     -10.669  13.816  16.127  1.00 86.74           H  
ATOM    884 HD13 ILE A  58     -10.583  14.359  14.429  1.00 86.74           H  
ATOM    885  N   SER A  59     -13.018  19.621  16.445  1.00 87.03           N  
ATOM    886  H   SER A  59     -12.339  19.993  15.796  1.00 87.03           H  
ATOM    887  CA  SER A  59     -14.320  20.273  16.497  1.00 87.03           C  
ATOM    888  HA  SER A  59     -14.988  19.685  17.127  1.00 87.03           H  
ATOM    889  C   SER A  59     -14.901  20.358  15.093  1.00 87.03           C  
ATOM    890  CB  SER A  59     -14.202  21.653  17.139  1.00 87.03           C  
ATOM    891  HB2 SER A  59     -13.771  21.548  18.135  1.00 87.03           H  
ATOM    892  HB3 SER A  59     -13.549  22.281  16.533  1.00 87.03           H  
ATOM    893  O   SER A  59     -14.351  21.061  14.250  1.00 87.03           O  
ATOM    894  OG  SER A  59     -15.477  22.257  17.249  1.00 87.03           O  
ATOM    895  HG  SER A  59     -15.788  22.448  16.361  1.00 87.03           H  
ATOM    896  N   THR A  60     -16.008  19.671  14.822  1.00 83.57           N  
ATOM    897  H   THR A  60     -16.464  19.151  15.558  1.00 83.57           H  
ATOM    898  CA  THR A  60     -16.657  19.716  13.499  1.00 83.57           C  
ATOM    899  HA  THR A  60     -16.324  20.623  12.994  1.00 83.57           H  
ATOM    900  C   THR A  60     -18.170  19.848  13.617  1.00 83.57           C  
ATOM    901  CB  THR A  60     -16.270  18.529  12.593  1.00 83.57           C  
ATOM    902  HB  THR A  60     -16.609  18.744  11.580  1.00 83.57           H  
ATOM    903  O   THR A  60     -18.729  19.622  14.683  1.00 83.57           O  
ATOM    904  CG2 THR A  60     -14.767  18.262  12.556  1.00 83.57           C  
ATOM    905 HG21 THR A  60     -14.441  17.850  13.512  1.00 83.57           H  
ATOM    906 HG22 THR A  60     -14.231  19.193  12.370  1.00 83.57           H  
ATOM    907 HG23 THR A  60     -14.533  17.555  11.761  1.00 83.57           H  
ATOM    908  OG1 THR A  60     -16.875  17.332  13.024  1.00 83.57           O  
ATOM    909  HG1 THR A  60     -16.679  16.662  12.365  1.00 83.57           H  
ATOM    910  N   ASN A  61     -18.850  20.237  12.540  1.00 83.44           N  
ATOM    911  H   ASN A  61     -18.347  20.390  11.678  1.00 83.44           H  
ATOM    912  CA  ASN A  61     -20.314  20.220  12.470  1.00 83.44           C  
ATOM    913  HA  ASN A  61     -20.721  19.622  13.286  1.00 83.44           H  
ATOM    914  C   ASN A  61     -20.764  19.571  11.162  1.00 83.44           C  
ATOM    915  CB  ASN A  61     -20.872  21.651  12.566  1.00 83.44           C  
ATOM    916  HB2 ASN A  61     -20.338  22.291  11.863  1.00 83.44           H  
ATOM    917  HB3 ASN A  61     -21.921  21.633  12.270  1.00 83.44           H  
ATOM    918  O   ASN A  61     -20.246  19.950  10.106  1.00 83.44           O  
ATOM    919  CG  ASN A  61     -20.828  22.254  13.956  1.00 83.44           C  
ATOM    920  ND2 ASN A  61     -20.645  23.552  14.050  1.00 83.44           N  
ATOM    921 HD21 ASN A  61     -20.470  24.099  13.219  1.00 83.44           H  
ATOM    922 HD22 ASN A  61     -20.623  23.921  14.990  1.00 83.44           H  
ATOM    923  OD1 ASN A  61     -21.017  21.609  14.974  1.00 83.44           O  
ATOM    924  N   GLY A  62     -21.750  18.673  11.248  1.00 80.84           N  
ATOM    925  H   GLY A  62     -22.071  18.366  12.156  1.00 80.84           H  
ATOM    926  CA  GLY A  62     -22.343  17.989  10.096  1.00 80.84           C  
ATOM    927  HA2 GLY A  62     -22.615  18.716   9.332  1.00 80.84           H  
ATOM    928  HA3 GLY A  62     -23.243  17.463  10.415  1.00 80.84           H  
ATOM    929  C   GLY A  62     -21.416  16.958   9.460  1.00 80.84           C  
ATOM    930  O   GLY A  62     -21.390  16.865   8.244  1.00 80.84           O  
ATOM    931  N   LEU A  63     -20.595  16.289  10.271  1.00 83.64           N  
ATOM    932  H   LEU A  63     -20.796  16.311  11.261  1.00 83.64           H  
ATOM    933  CA  LEU A  63     -19.655  15.273   9.809  1.00 83.64           C  
ATOM    934  HA  LEU A  63     -19.450  15.402   8.746  1.00 83.64           H  
ATOM    935  C   LEU A  63     -20.286  13.903  10.008  1.00 83.64           C  
ATOM    936  CB  LEU A  63     -18.355  15.426  10.626  1.00 83.64           C  
ATOM    937  HB2 LEU A  63     -18.596  15.290  11.681  1.00 83.64           H  
ATOM    938  HB3 LEU A  63     -17.975  16.439  10.492  1.00 83.64           H  
ATOM    939  O   LEU A  63     -20.416  13.525  11.161  1.00 83.64           O  
ATOM    940  CG  LEU A  63     -17.262  14.419  10.237  1.00 83.64           C  
ATOM    941  HG  LEU A  63     -17.668  13.408  10.202  1.00 83.64           H  
ATOM    942  CD1 LEU A  63     -16.657  14.783   8.889  1.00 83.64           C  
ATOM    943 HD11 LEU A  63     -17.396  14.604   8.108  1.00 83.64           H  
ATOM    944 HD12 LEU A  63     -16.345  15.827   8.862  1.00 83.64           H  
ATOM    945 HD13 LEU A  63     -15.802  14.135   8.699  1.00 83.64           H  
ATOM    946  CD2 LEU A  63     -16.124  14.443  11.259  1.00 83.64           C  
ATOM    947 HD21 LEU A  63     -15.415  13.660  10.990  1.00 83.64           H  
ATOM    948 HD22 LEU A  63     -15.615  15.406  11.240  1.00 83.64           H  
ATOM    949 HD23 LEU A  63     -16.520  14.230  12.252  1.00 83.64           H  
ATOM    950  N   ASP A  64     -20.593  13.161   8.945  1.00 84.17           N  
ATOM    951  H   ASP A  64     -20.529  13.572   8.024  1.00 84.17           H  
ATOM    952  CA  ASP A  64     -21.243  11.844   9.043  1.00 84.17           C  
ATOM    953  HA  ASP A  64     -22.094  11.917   9.720  1.00 84.17           H  
ATOM    954  C   ASP A  64     -20.276  10.774   9.582  1.00 84.17           C  
ATOM    955  CB  ASP A  64     -21.766  11.390   7.666  1.00 84.17           C  
ATOM    956  HB2 ASP A  64     -22.227  10.410   7.791  1.00 84.17           H  
ATOM    957  HB3 ASP A  64     -20.921  11.262   6.989  1.00 84.17           H  
ATOM    958  O   ASP A  64     -20.660   9.889  10.351  1.00 84.17           O  
ATOM    959  CG  ASP A  64     -22.799  12.310   6.997  1.00 84.17           C  
ATOM    960  OD1 ASP A  64     -23.346  13.209   7.673  1.00 84.17           O  
ATOM    961  OD2 ASP A  64     -23.017  12.105   5.780  1.00 84.17           O  
ATOM    962  N   SER A  65     -18.989  10.852   9.211  1.00 85.33           N  
ATOM    963  H   SER A  65     -18.736  11.602   8.583  1.00 85.33           H  
ATOM    964  CA  SER A  65     -17.978   9.866   9.619  1.00 85.33           C  
ATOM    965  HA  SER A  65     -18.350   9.359  10.509  1.00 85.33           H  
ATOM    966  C   SER A  65     -16.619  10.461   9.996  1.00 85.33           C  
ATOM    967  CB  SER A  65     -17.823   8.789   8.542  1.00 85.33           C  
ATOM    968  HB2 SER A  65     -18.796   8.337   8.345  1.00 85.33           H  
ATOM    969  HB3 SER A  65     -17.146   8.014   8.902  1.00 85.33           H  
ATOM    970  O   SER A  65     -16.085  11.351   9.331  1.00 85.33           O  
ATOM    971  OG  SER A  65     -17.311   9.332   7.343  1.00 85.33           O  
ATOM    972  HG  SER A  65     -17.913  10.027   7.066  1.00 85.33           H  
ATOM    973  N   LEU A  66     -16.017   9.922  11.061  1.00 86.50           N  
ATOM    974  H   LEU A  66     -16.530   9.229  11.587  1.00 86.50           H  
ATOM    975  CA  LEU A  66     -14.667  10.267  11.512  1.00 86.50           C  
ATOM    976  HA  LEU A  66     -14.179  10.862  10.740  1.00 86.50           H  
ATOM    977  C   LEU A  66     -13.841   8.998  11.726  1.00 86.50           C  
ATOM    978  CB  LEU A  66     -14.758  11.130  12.785  1.00 86.50           C  
ATOM    979  HB2 LEU A  66     -15.372  10.595  13.509  1.00 86.50           H  
ATOM    980  HB3 LEU A  66     -15.288  12.050  12.539  1.00 86.50           H  
ATOM    981  O   LEU A  66     -14.210   8.135  12.522  1.00 86.50           O  
ATOM    982  CG  LEU A  66     -13.410  11.491  13.447  1.00 86.50           C  
ATOM    983  HG  LEU A  66     -12.928  10.586  13.816  1.00 86.50           H  
ATOM    984  CD1 LEU A  66     -12.449  12.213  12.504  1.00 86.50           C  
ATOM    985 HD11 LEU A  66     -12.099  11.527  11.732  1.00 86.50           H  
ATOM    986 HD12 LEU A  66     -11.576  12.568  13.051  1.00 86.50           H  
ATOM    987 HD13 LEU A  66     -12.966  13.051  12.038  1.00 86.50           H  
ATOM    988  CD2 LEU A  66     -13.643  12.432  14.632  1.00 86.50           C  
ATOM    989 HD21 LEU A  66     -14.366  11.992  15.319  1.00 86.50           H  
ATOM    990 HD22 LEU A  66     -12.705  12.595  15.163  1.00 86.50           H  
ATOM    991 HD23 LEU A  66     -14.036  13.385  14.277  1.00 86.50           H  
ATOM    992  N   VAL A  67     -12.692   8.920  11.055  1.00 82.49           N  
ATOM    993  H   VAL A  67     -12.473   9.662  10.406  1.00 82.49           H  
ATOM    994  CA  VAL A  67     -11.682   7.879  11.267  1.00 82.49           C  
ATOM    995  HA  VAL A  67     -12.027   7.202  12.048  1.00 82.49           H  
ATOM    996  C   VAL A  67     -10.391   8.532  11.736  1.00 82.49           C  
ATOM    997  CB  VAL A  67     -11.445   7.032  10.005  1.00 82.49           C  
ATOM    998  HB  VAL A  67     -11.023   7.664   9.223  1.00 82.49           H  
ATOM    999  O   VAL A  67      -9.806   9.350  11.031  1.00 82.49           O  
ATOM   1000  CG1 VAL A  67     -10.460   5.889  10.290  1.00 82.49           C  
ATOM   1001 HG11 VAL A  67     -10.825   5.271  11.110  1.00 82.49           H  
ATOM   1002 HG12 VAL A  67      -9.480   6.290  10.548  1.00 82.49           H  
ATOM   1003 HG13 VAL A  67     -10.349   5.271   9.399  1.00 82.49           H  
ATOM   1004  CG2 VAL A  67     -12.750   6.422   9.478  1.00 82.49           C  
ATOM   1005 HG21 VAL A  67     -12.542   5.775   8.626  1.00 82.49           H  
ATOM   1006 HG22 VAL A  67     -13.420   7.214   9.142  1.00 82.49           H  
ATOM   1007 HG23 VAL A  67     -13.245   5.848  10.261  1.00 82.49           H  
ATOM   1008  N   LEU A  68      -9.922   8.151  12.918  1.00 85.74           N  
ATOM   1009  H   LEU A  68     -10.459   7.485  13.454  1.00 85.74           H  
ATOM   1010  CA  LEU A  68      -8.631   8.573  13.443  1.00 85.74           C  
ATOM   1011  HA  LEU A  68      -8.132   9.214  12.717  1.00 85.74           H  
ATOM   1012  C   LEU A  68      -7.758   7.345  13.681  1.00 85.74           C  
ATOM   1013  CB  LEU A  68      -8.857   9.393  14.714  1.00 85.74           C  
ATOM   1014  HB2 LEU A  68      -9.465  10.265  14.474  1.00 85.74           H  
ATOM   1015  HB3 LEU A  68      -9.409   8.762  15.410  1.00 85.74           H  
ATOM   1016  O   LEU A  68      -8.083   6.504  14.516  1.00 85.74           O  
ATOM   1017  CG  LEU A  68      -7.567   9.839  15.416  1.00 85.74           C  
ATOM   1018  HG  LEU A  68      -6.949   8.969  15.638  1.00 85.74           H  
ATOM   1019  CD1 LEU A  68      -6.751  10.841  14.613  1.00 85.74           C  
ATOM   1020 HD11 LEU A  68      -6.401  10.368  13.695  1.00 85.74           H  
ATOM   1021 HD12 LEU A  68      -7.363  11.715  14.390  1.00 85.74           H  
ATOM   1022 HD13 LEU A  68      -5.873  11.143  15.184  1.00 85.74           H  
ATOM   1023  CD2 LEU A  68      -7.937  10.505  16.728  1.00 85.74           C  
ATOM   1024 HD21 LEU A  68      -8.310   9.738  17.407  1.00 85.74           H  
ATOM   1025 HD22 LEU A  68      -7.055  10.962  17.178  1.00 85.74           H  
ATOM   1026 HD23 LEU A  68      -8.700  11.265  16.557  1.00 85.74           H  
ATOM   1027  N   ALA A  69      -6.635   7.278  12.975  1.00 79.03           N  
ATOM   1028  H   ALA A  69      -6.448   8.015  12.310  1.00 79.03           H  
ATOM   1029  CA  ALA A  69      -5.594   6.285  13.178  1.00 79.03           C  
ATOM   1030  HA  ALA A  69      -5.953   5.516  13.862  1.00 79.03           H  
ATOM   1031  C   ALA A  69      -4.363   6.958  13.799  1.00 79.03           C  
ATOM   1032  CB  ALA A  69      -5.295   5.593  11.844  1.00 79.03           C  
ATOM   1033  HB1 ALA A  69      -4.953   6.324  11.111  1.00 79.03           H  
ATOM   1034  HB2 ALA A  69      -4.520   4.840  11.989  1.00 79.03           H  
ATOM   1035  HB3 ALA A  69      -6.196   5.106  11.473  1.00 79.03           H  
ATOM   1036  O   ALA A  69      -3.789   7.878  13.221  1.00 79.03           O  
ATOM   1037  N   ILE A  70      -3.948   6.512  14.979  1.00 82.50           N  
ATOM   1038  H   ILE A  70      -4.464   5.754  15.403  1.00 82.50           H  
ATOM   1039  CA  ILE A  70      -2.752   6.985  15.676  1.00 82.50           C  
ATOM   1040  HA  ILE A  70      -2.264   7.761  15.087  1.00 82.50           H  
ATOM   1041  C   ILE A  70      -1.794   5.808  15.791  1.00 82.50           C  
ATOM   1042  CB  ILE A  70      -3.110   7.597  17.049  1.00 82.50           C  
ATOM   1043  HB  ILE A  70      -3.654   6.854  17.633  1.00 82.50           H  
ATOM   1044  O   ILE A  70      -2.130   4.798  16.400  1.00 82.50           O  
ATOM   1045  CG1 ILE A  70      -4.011   8.838  16.860  1.00 82.50           C  
ATOM   1046 HG12 ILE A  70      -3.460   9.605  16.315  1.00 82.50           H  
ATOM   1047 HG13 ILE A  70      -4.878   8.561  16.260  1.00 82.50           H  
ATOM   1048  CG2 ILE A  70      -1.827   7.976  17.811  1.00 82.50           C  
ATOM   1049 HG21 ILE A  70      -2.062   8.379  18.796  1.00 82.50           H  
ATOM   1050 HG22 ILE A  70      -1.256   8.711  17.244  1.00 82.50           H  
ATOM   1051 HG23 ILE A  70      -1.221   7.087  17.986  1.00 82.50           H  
ATOM   1052  CD1 ILE A  70      -4.535   9.448  18.162  1.00 82.50           C  
ATOM   1053 HD11 ILE A  70      -5.153   8.721  18.689  1.00 82.50           H  
ATOM   1054 HD12 ILE A  70      -3.710   9.773  18.796  1.00 82.50           H  
ATOM   1055 HD13 ILE A  70      -5.132  10.330  17.931  1.00 82.50           H  
ATOM   1056  N   SER A  71      -0.598   5.949  15.228  1.00 80.94           N  
ATOM   1057  H   SER A  71      -0.405   6.805  14.730  1.00 80.94           H  
ATOM   1058  CA  SER A  71       0.481   4.972  15.335  1.00 80.94           C  
ATOM   1059  HA  SER A  71       0.181   4.178  16.019  1.00 80.94           H  
ATOM   1060  C   SER A  71       1.734   5.651  15.875  1.00 80.94           C  
ATOM   1061  CB  SER A  71       0.730   4.304  13.984  1.00 80.94           C  
ATOM   1062  HB2 SER A  71       0.976   5.058  13.236  1.00 80.94           H  
ATOM   1063  HB3 SER A  71      -0.173   3.778  13.675  1.00 80.94           H  
ATOM   1064  O   SER A  71       2.404   6.374  15.142  1.00 80.94           O  
ATOM   1065  OG  SER A  71       1.792   3.379  14.095  1.00 80.94           O  
ATOM   1066  HG  SER A  71       2.614   3.875  14.107  1.00 80.94           H  
ATOM   1067  N   THR A  72       2.073   5.458  17.148  1.00 77.79           N  
ATOM   1068  H   THR A  72       1.551   4.797  17.705  1.00 77.79           H  
ATOM   1069  CA  THR A  72       3.216   6.161  17.762  1.00 77.79           C  
ATOM   1070  HA  THR A  72       3.856   6.523  16.958  1.00 77.79           H  
ATOM   1071  C   THR A  72       4.105   5.246  18.592  1.00 77.79           C  
ATOM   1072  CB  THR A  72       2.796   7.392  18.589  1.00 77.79           C  
ATOM   1073  HB  THR A  72       3.691   7.950  18.864  1.00 77.79           H  
ATOM   1074  O   THR A  72       3.686   4.194  19.068  1.00 77.79           O  
ATOM   1075  CG2 THR A  72       1.847   8.330  17.845  1.00 77.79           C  
ATOM   1076 HG21 THR A  72       1.669   9.227  18.438  1.00 77.79           H  
ATOM   1077 HG22 THR A  72       2.280   8.609  16.884  1.00 77.79           H  
ATOM   1078 HG23 THR A  72       0.899   7.823  17.663  1.00 77.79           H  
ATOM   1079  OG1 THR A  72       2.149   6.996  19.766  1.00 77.79           O  
ATOM   1080  HG1 THR A  72       2.015   7.764  20.326  1.00 77.79           H  
ATOM   1081  N   THR A  73       5.365   5.636  18.779  1.00 77.72           N  
ATOM   1082  H   THR A  73       5.681   6.495  18.353  1.00 77.72           H  
ATOM   1083  CA  THR A  73       6.294   4.936  19.679  1.00 77.72           C  
ATOM   1084  HA  THR A  73       5.747   4.178  20.238  1.00 77.72           H  
ATOM   1085  C   THR A  73       6.878   5.897  20.708  1.00 77.72           C  
ATOM   1086  CB  THR A  73       7.409   4.203  18.916  1.00 77.72           C  
ATOM   1087  HB  THR A  73       8.066   3.720  19.639  1.00 77.72           H  
ATOM   1088  O   THR A  73       7.257   7.022  20.367  1.00 77.72           O  
ATOM   1089  CG2 THR A  73       6.865   3.130  17.972  1.00 77.72           C  
ATOM   1090 HG21 THR A  73       6.310   3.591  17.155  1.00 77.72           H  
ATOM   1091 HG22 THR A  73       7.688   2.543  17.564  1.00 77.72           H  
ATOM   1092 HG23 THR A  73       6.195   2.467  18.518  1.00 77.72           H  
ATOM   1093  OG1 THR A  73       8.170   5.091  18.132  1.00 77.72           O  
ATOM   1094  HG1 THR A  73       8.615   4.567  17.461  1.00 77.72           H  
ATOM   1095  N   GLY A  74       6.952   5.441  21.965  1.00 74.80           N  
ATOM   1096  H   GLY A  74       6.563   4.537  22.193  1.00 74.80           H  
ATOM   1097  CA  GLY A  74       7.468   6.232  23.087  1.00 74.80           C  
ATOM   1098  HA2 GLY A  74       8.421   6.686  22.816  1.00 74.80           H  
ATOM   1099  HA3 GLY A  74       7.629   5.574  23.941  1.00 74.80           H  
ATOM   1100  C   GLY A  74       6.526   7.344  23.547  1.00 74.80           C  
ATOM   1101  O   GLY A  74       7.012   8.391  23.951  1.00 74.80           O  
ATOM   1102  N   LEU A  75       5.213   7.140  23.400  1.00 84.23           N  
ATOM   1103  H   LEU A  75       4.902   6.206  23.174  1.00 84.23           H  
ATOM   1104  CA  LEU A  75       4.186   8.093  23.809  1.00 84.23           C  
ATOM   1105  HA  LEU A  75       4.634   9.077  23.947  1.00 84.23           H  
ATOM   1106  C   LEU A  75       3.626   7.714  25.168  1.00 84.23           C  
ATOM   1107  CB  LEU A  75       3.098   8.166  22.716  1.00 84.23           C  
ATOM   1108  HB2 LEU A  75       3.575   8.421  21.770  1.00 84.23           H  
ATOM   1109  HB3 LEU A  75       2.648   7.179  22.616  1.00 84.23           H  
ATOM   1110  O   LEU A  75       2.817   6.802  25.214  1.00 84.23           O  
ATOM   1111  CG  LEU A  75       1.982   9.188  23.007  1.00 84.23           C  
ATOM   1112  HG  LEU A  75       1.567   9.027  24.002  1.00 84.23           H  
ATOM   1113  CD1 LEU A  75       2.503  10.616  22.901  1.00 84.23           C  
ATOM   1114 HD11 LEU A  75       1.663  11.305  22.991  1.00 84.23           H  
ATOM   1115 HD12 LEU A  75       3.191  10.800  23.726  1.00 84.23           H  
ATOM   1116 HD13 LEU A  75       3.017  10.772  21.953  1.00 84.23           H  
ATOM   1117  CD2 LEU A  75       0.845   9.061  21.991  1.00 84.23           C  
ATOM   1118 HD21 LEU A  75       1.199   9.308  20.990  1.00 84.23           H  
ATOM   1119 HD22 LEU A  75       0.448   8.047  22.015  1.00 84.23           H  
ATOM   1120 HD23 LEU A  75       0.049   9.753  22.264  1.00 84.23           H  
ATOM   1121  N   ASP A  76       3.987   8.449  26.218  1.00 86.56           N  
ATOM   1122  H   ASP A  76       4.805   9.035  26.125  1.00 86.56           H  
ATOM   1123  CA  ASP A  76       3.519   8.184  27.586  1.00 86.56           C  
ATOM   1124  HA  ASP A  76       3.634   7.122  27.804  1.00 86.56           H  
ATOM   1125  C   ASP A  76       2.042   8.574  27.769  1.00 86.56           C  
ATOM   1126  CB  ASP A  76       4.358   8.978  28.608  1.00 86.56           C  
ATOM   1127  HB2 ASP A  76       4.129  10.038  28.496  1.00 86.56           H  
ATOM   1128  HB3 ASP A  76       4.036   8.687  29.608  1.00 86.56           H  
ATOM   1129  O   ASP A  76       1.294   7.943  28.516  1.00 86.56           O  
ATOM   1130  CG  ASP A  76       5.881   8.807  28.527  1.00 86.56           C  
ATOM   1131  OD1 ASP A  76       6.360   7.861  27.864  1.00 86.56           O  
ATOM   1132  OD2 ASP A  76       6.563   9.700  29.086  1.00 86.56           O  
ATOM   1133  N   SER A  77       1.587   9.635  27.087  1.00 89.60           N  
ATOM   1134  H   SER A  77       2.244  10.107  26.482  1.00 89.60           H  
ATOM   1135  CA  SER A  77       0.223  10.158  27.249  1.00 89.60           C  
ATOM   1136  HA  SER A  77      -0.391   9.360  27.667  1.00 89.60           H  
ATOM   1137  C   SER A  77      -0.454  10.590  25.948  1.00 89.60           C  
ATOM   1138  CB  SER A  77       0.208  11.295  28.272  1.00 89.60           C  
ATOM   1139  HB2 SER A  77       0.579  10.916  29.224  1.00 89.60           H  
ATOM   1140  HB3 SER A  77      -0.815  11.646  28.410  1.00 89.60           H  
ATOM   1141  O   SER A  77       0.106  11.332  25.139  1.00 89.60           O  
ATOM   1142  OG  SER A  77       1.027  12.370  27.845  1.00 89.60           O  
ATOM   1143  HG  SER A  77       1.873  11.971  27.626  1.00 89.60           H  
ATOM   1144  N   LEU A  78      -1.718  10.197  25.785  1.00 90.23           N  
ATOM   1145  H   LEU A  78      -2.104   9.560  26.468  1.00 90.23           H  
ATOM   1146  CA  LEU A  78      -2.566  10.591  24.663  1.00 90.23           C  
ATOM   1147  HA  LEU A  78      -2.058  11.365  24.089  1.00 90.23           H  
ATOM   1148  C   LEU A  78      -3.886  11.171  25.172  1.00 90.23           C  
ATOM   1149  CB  LEU A  78      -2.767   9.380  23.737  1.00 90.23           C  
ATOM   1150  HB2 LEU A  78      -3.144   8.554  24.341  1.00 90.23           H  
ATOM   1151  HB3 LEU A  78      -1.796   9.075  23.349  1.00 90.23           H  
ATOM   1152  O   LEU A  78      -4.624  10.518  25.906  1.00 90.23           O  
ATOM   1153  CG  LEU A  78      -3.732   9.610  22.557  1.00 90.23           C  
ATOM   1154  HG  LEU A  78      -4.738   9.784  22.938  1.00 90.23           H  
ATOM   1155  CD1 LEU A  78      -3.330  10.789  21.670  1.00 90.23           C  
ATOM   1156 HD11 LEU A  78      -4.011  10.860  20.823  1.00 90.23           H  
ATOM   1157 HD12 LEU A  78      -3.392  11.725  22.225  1.00 90.23           H  
ATOM   1158 HD13 LEU A  78      -2.309  10.639  21.318  1.00 90.23           H  
ATOM   1159  CD2 LEU A  78      -3.755   8.369  21.666  1.00 90.23           C  
ATOM   1160 HD21 LEU A  78      -2.800   8.255  21.153  1.00 90.23           H  
ATOM   1161 HD22 LEU A  78      -4.560   8.454  20.936  1.00 90.23           H  
ATOM   1162 HD23 LEU A  78      -3.921   7.475  22.267  1.00 90.23           H  
ATOM   1163  N   VAL A  79      -4.204  12.390  24.742  1.00 90.19           N  
ATOM   1164  H   VAL A  79      -3.537  12.869  24.154  1.00 90.19           H  
ATOM   1165  CA  VAL A  79      -5.492  13.041  24.990  1.00 90.19           C  
ATOM   1166  HA  VAL A  79      -6.126  12.368  25.567  1.00 90.19           H  
ATOM   1167  C   VAL A  79      -6.174  13.318  23.660  1.00 90.19           C  
ATOM   1168  CB  VAL A  79      -5.339  14.334  25.807  1.00 90.19           C  
ATOM   1169  HB  VAL A  79      -4.784  15.063  25.217  1.00 90.19           H  
ATOM   1170  O   VAL A  79      -5.662  14.073  22.836  1.00 90.19           O  
ATOM   1171  CG1 VAL A  79      -6.710  14.938  26.146  1.00 90.19           C  
ATOM   1172 HG11 VAL A  79      -7.237  15.213  25.232  1.00 90.19           H  
ATOM   1173 HG12 VAL A  79      -6.579  15.837  26.748  1.00 90.19           H  
ATOM   1174 HG13 VAL A  79      -7.310  14.217  26.700  1.00 90.19           H  
ATOM   1175  CG2 VAL A  79      -4.576  14.101  27.119  1.00 90.19           C  
ATOM   1176 HG21 VAL A  79      -3.549  13.806  26.902  1.00 90.19           H  
ATOM   1177 HG22 VAL A  79      -5.051  13.310  27.698  1.00 90.19           H  
ATOM   1178 HG23 VAL A  79      -4.549  15.019  27.705  1.00 90.19           H  
ATOM   1179  N   LEU A  80      -7.358  12.750  23.471  1.00 91.43           N  
ATOM   1180  H   LEU A  80      -7.711  12.130  24.186  1.00 91.43           H  
ATOM   1181  CA  LEU A  80      -8.215  13.013  22.328  1.00 91.43           C  
ATOM   1182  HA  LEU A  80      -7.708  13.704  21.654  1.00 91.43           H  
ATOM   1183  C   LEU A  80      -9.522  13.644  22.796  1.00 91.43           C  
ATOM   1184  CB  LEU A  80      -8.461  11.703  21.581  1.00 91.43           C  
ATOM   1185  HB2 LEU A  80      -7.510  11.218  21.363  1.00 91.43           H  
ATOM   1186  HB3 LEU A  80      -9.044  11.063  22.243  1.00 91.43           H  
ATOM   1187  O   LEU A  80     -10.254  13.050  23.584  1.00 91.43           O  
ATOM   1188  CG  LEU A  80      -9.259  11.878  20.285  1.00 91.43           C  
ATOM   1189  HG  LEU A  80     -10.191  12.404  20.494  1.00 91.43           H  
ATOM   1190  CD1 LEU A  80      -8.478  12.667  19.244  1.00 91.43           C  
ATOM   1191 HD11 LEU A  80      -7.506  12.201  19.087  1.00 91.43           H  
ATOM   1192 HD12 LEU A  80      -9.045  12.698  18.313  1.00 91.43           H  
ATOM   1193 HD13 LEU A  80      -8.346  13.696  19.577  1.00 91.43           H  
ATOM   1194  CD2 LEU A  80      -9.607  10.505  19.731  1.00 91.43           C  
ATOM   1195 HD21 LEU A  80     -10.361  10.042  20.367  1.00 91.43           H  
ATOM   1196 HD22 LEU A  80      -8.720   9.873  19.693  1.00 91.43           H  
ATOM   1197 HD23 LEU A  80     -10.024  10.611  18.729  1.00 91.43           H  
ATOM   1198  N   ALA A  81      -9.838  14.824  22.277  1.00 90.66           N  
ATOM   1199  H   ALA A  81      -9.180  15.256  21.645  1.00 90.66           H  
ATOM   1200  CA  ALA A  81     -11.113  15.489  22.497  1.00 90.66           C  
ATOM   1201  HA  ALA A  81     -11.734  14.880  23.155  1.00 90.66           H  
ATOM   1202  C   ALA A  81     -11.850  15.652  21.165  1.00 90.66           C  
ATOM   1203  CB  ALA A  81     -10.865  16.819  23.214  1.00 90.66           C  
ATOM   1204  HB1 ALA A  81     -11.816  17.321  23.390  1.00 90.66           H  
ATOM   1205  HB2 ALA A  81     -10.228  17.457  22.602  1.00 90.66           H  
ATOM   1206  HB3 ALA A  81     -10.376  16.632  24.171  1.00 90.66           H  
ATOM   1207  O   ALA A  81     -11.359  16.326  20.265  1.00 90.66           O  
ATOM   1208  N   ILE A  82     -13.031  15.060  21.031  1.00 89.25           N  
ATOM   1209  H   ILE A  82     -13.388  14.532  21.814  1.00 89.25           H  
ATOM   1210  CA  ILE A  82     -13.881  15.166  19.844  1.00 89.25           C  
ATOM   1211  HA  ILE A  82     -13.393  15.789  19.094  1.00 89.25           H  
ATOM   1212  C   ILE A  82     -15.176  15.853  20.255  1.00 89.25           C  
ATOM   1213  CB  ILE A  82     -14.122  13.783  19.202  1.00 89.25           C  
ATOM   1214  HB  ILE A  82     -14.558  13.120  19.949  1.00 89.25           H  
ATOM   1215  O   ILE A  82     -15.885  15.373  21.134  1.00 89.25           O  
ATOM   1216  CG1 ILE A  82     -12.784  13.185  18.715  1.00 89.25           C  
ATOM   1217 HG12 ILE A  82     -12.440  13.741  17.843  1.00 89.25           H  
ATOM   1218 HG13 ILE A  82     -12.024  13.282  19.490  1.00 89.25           H  
ATOM   1219  CG2 ILE A  82     -15.101  13.913  18.016  1.00 89.25           C  
ATOM   1220 HG21 ILE A  82     -14.693  14.578  17.255  1.00 89.25           H  
ATOM   1221 HG22 ILE A  82     -16.063  14.298  18.355  1.00 89.25           H  
ATOM   1222 HG23 ILE A  82     -15.296  12.939  17.567  1.00 89.25           H  
ATOM   1223  CD1 ILE A  82     -12.863  11.703  18.353  1.00 89.25           C  
ATOM   1224 HD11 ILE A  82     -11.918  11.414  17.893  1.00 89.25           H  
ATOM   1225 HD12 ILE A  82     -13.658  11.515  17.632  1.00 89.25           H  
ATOM   1226 HD13 ILE A  82     -13.033  11.107  19.251  1.00 89.25           H  
ATOM   1227  N   SER A  83     -15.495  16.969  19.610  1.00 89.06           N  
ATOM   1228  H   SER A  83     -14.847  17.318  18.919  1.00 89.06           H  
ATOM   1229  CA  SER A  83     -16.757  17.682  19.774  1.00 89.06           C  
ATOM   1230  HA  SER A  83     -17.429  17.101  20.406  1.00 89.06           H  
ATOM   1231  C   SER A  83     -17.401  17.876  18.410  1.00 89.06           C  
ATOM   1232  CB  SER A  83     -16.524  19.015  20.480  1.00 89.06           C  
ATOM   1233  HB2 SER A  83     -15.832  19.626  19.900  1.00 89.06           H  
ATOM   1234  HB3 SER A  83     -16.092  18.825  21.463  1.00 89.06           H  
ATOM   1235  O   SER A  83     -16.923  18.677  17.614  1.00 89.06           O  
ATOM   1236  OG  SER A  83     -17.754  19.702  20.635  1.00 89.06           O  
ATOM   1237  HG  SER A  83     -17.985  20.048  19.770  1.00 89.06           H  
ATOM   1238  N   THR A  84     -18.482  17.163  18.117  1.00 86.39           N  
ATOM   1239  H   THR A  84     -18.893  16.567  18.821  1.00 86.39           H  
ATOM   1240  CA  THR A  84     -19.126  17.256  16.801  1.00 86.39           C  
ATOM   1241  HA  THR A  84     -18.972  18.275  16.446  1.00 86.39           H  
ATOM   1242  C   THR A  84     -20.639  17.105  16.858  1.00 86.39           C  
ATOM   1243  CB  THR A  84     -18.436  16.322  15.796  1.00 86.39           C  
ATOM   1244  HB  THR A  84     -17.390  16.619  15.724  1.00 86.39           H  
ATOM   1245  O   THR A  84     -21.190  16.763  17.897  1.00 86.39           O  
ATOM   1246  CG2 THR A  84     -18.482  14.852  16.179  1.00 86.39           C  
ATOM   1247 HG21 THR A  84     -18.103  14.694  17.189  1.00 86.39           H  
ATOM   1248 HG22 THR A  84     -19.503  14.480  16.093  1.00 86.39           H  
ATOM   1249 HG23 THR A  84     -17.844  14.320  15.472  1.00 86.39           H  
ATOM   1250  OG1 THR A  84     -19.014  16.440  14.525  1.00 86.39           O  
ATOM   1251  HG1 THR A  84     -18.314  16.702  13.923  1.00 86.39           H  
ATOM   1252  N   THR A  85     -21.342  17.407  15.774  1.00 85.32           N  
ATOM   1253  H   THR A  85     -20.824  17.562  14.920  1.00 85.32           H  
ATOM   1254  CA  THR A  85     -22.795  17.249  15.657  1.00 85.32           C  
ATOM   1255  HA  THR A  85     -23.169  16.658  16.493  1.00 85.32           H  
ATOM   1256  C   THR A  85     -23.137  16.490  14.382  1.00 85.32           C  
ATOM   1257  CB  THR A  85     -23.528  18.602  15.684  1.00 85.32           C  
ATOM   1258  HB  THR A  85     -24.583  18.424  15.479  1.00 85.32           H  
ATOM   1259  O   THR A  85     -22.589  16.805  13.328  1.00 85.32           O  
ATOM   1260  CG2 THR A  85     -23.414  19.289  17.046  1.00 85.32           C  
ATOM   1261 HG21 THR A  85     -22.370  19.498  17.277  1.00 85.32           H  
ATOM   1262 HG22 THR A  85     -23.977  20.222  17.031  1.00 85.32           H  
ATOM   1263 HG23 THR A  85     -23.829  18.633  17.811  1.00 85.32           H  
ATOM   1264  OG1 THR A  85     -23.035  19.515  14.726  1.00 85.32           O  
ATOM   1265  HG1 THR A  85     -22.221  19.900  15.058  1.00 85.32           H  
ATOM   1266  N   GLY A  86     -24.046  15.515  14.488  1.00 81.12           N  
ATOM   1267  H   GLY A  86     -24.316  15.189  15.405  1.00 81.12           H  
ATOM   1268  CA  GLY A  86     -24.509  14.706  13.356  1.00 81.12           C  
ATOM   1269  HA2 GLY A  86     -24.690  15.344  12.491  1.00 81.12           H  
ATOM   1270  HA3 GLY A  86     -25.442  14.210  13.623  1.00 81.12           H  
ATOM   1271  C   GLY A  86     -23.525  13.617  12.932  1.00 81.12           C  
ATOM   1272  O   GLY A  86     -23.497  13.278  11.762  1.00 81.12           O  
ATOM   1273  N   LEU A  87     -22.693  13.126  13.855  1.00 85.89           N  
ATOM   1274  H   LEU A  87     -22.868  13.342  14.827  1.00 85.89           H  
ATOM   1275  CA  LEU A  87     -21.727  12.073  13.553  1.00 85.89           C  
ATOM   1276  HA  LEU A  87     -21.420  12.135  12.509  1.00 85.89           H  
ATOM   1277  C   LEU A  87     -22.389  10.722  13.681  1.00 85.89           C  
ATOM   1278  CB  LEU A  87     -20.501  12.223  14.474  1.00 85.89           C  
ATOM   1279  HB2 LEU A  87     -20.104  13.230  14.343  1.00 85.89           H  
ATOM   1280  HB3 LEU A  87     -20.829  12.103  15.507  1.00 85.89           H  
ATOM   1281  O   LEU A  87     -22.664  10.352  14.808  1.00 85.89           O  
ATOM   1282  CG  LEU A  87     -19.378  11.209  14.193  1.00 85.89           C  
ATOM   1283  HG  LEU A  87     -19.783  10.199  14.127  1.00 85.89           H  
ATOM   1284  CD1 LEU A  87     -18.644  11.538  12.901  1.00 85.89           C  
ATOM   1285 HD11 LEU A  87     -19.327  11.399  12.062  1.00 85.89           H  
ATOM   1286 HD12 LEU A  87     -17.807  10.853  12.768  1.00 85.89           H  
ATOM   1287 HD13 LEU A  87     -18.294  12.571  12.902  1.00 85.89           H  
ATOM   1288  CD2 LEU A  87     -18.327  11.228  15.306  1.00 85.89           C  
ATOM   1289 HD21 LEU A  87     -18.786  10.947  16.254  1.00 85.89           H  
ATOM   1290 HD22 LEU A  87     -17.539  10.520  15.048  1.00 85.89           H  
ATOM   1291 HD23 LEU A  87     -17.877  12.218  15.385  1.00 85.89           H  
ATOM   1292  N   ASP A  88     -22.562   9.996  12.579  1.00 83.17           N  
ATOM   1293  H   ASP A  88     -22.363  10.422  11.685  1.00 83.17           H  
ATOM   1294  CA  ASP A  88     -23.173   8.663  12.557  1.00 83.17           C  
ATOM   1295  HA  ASP A  88     -24.036   8.648  13.223  1.00 83.17           H  
ATOM   1296  C   ASP A  88     -22.180   7.583  13.020  1.00 83.17           C  
ATOM   1297  CB  ASP A  88     -23.662   8.329  11.135  1.00 83.17           C  
ATOM   1298  HB2 ASP A  88     -24.016   7.298  11.136  1.00 83.17           H  
ATOM   1299  HB3 ASP A  88     -22.819   8.379  10.445  1.00 83.17           H  
ATOM   1300  O   ASP A  88     -22.542   6.651  13.745  1.00 83.17           O  
ATOM   1301  CG  ASP A  88     -24.800   9.210  10.599  1.00 83.17           C  
ATOM   1302  OD1 ASP A  88     -25.422   9.953  11.391  1.00 83.17           O  
ATOM   1303  OD2 ASP A  88     -25.066   9.081   9.382  1.00 83.17           O  
ATOM   1304  N   SER A  89     -20.901   7.711  12.634  1.00 83.52           N  
ATOM   1305  H   SER A  89     -20.684   8.495  12.035  1.00 83.52           H  
ATOM   1306  CA  SER A  89     -19.862   6.713  12.923  1.00 83.52           C  
ATOM   1307  HA  SER A  89     -20.200   6.090  13.751  1.00 83.52           H  
ATOM   1308  C   SER A  89     -18.517   7.321  13.328  1.00 83.52           C  
ATOM   1309  CB  SER A  89     -19.693   5.790  11.713  1.00 83.52           C  
ATOM   1310  HB2 SER A  89     -19.474   6.389  10.828  1.00 83.52           H  
ATOM   1311  HB3 SER A  89     -20.627   5.253  11.547  1.00 83.52           H  
ATOM   1312  O   SER A  89     -17.957   8.172  12.634  1.00 83.52           O  
ATOM   1313  OG  SER A  89     -18.645   4.855  11.917  1.00 83.52           O  
ATOM   1314  HG  SER A  89     -17.817   5.305  11.736  1.00 83.52           H  
ATOM   1315  N   LEU A  90     -17.933   6.789  14.406  1.00 85.69           N  
ATOM   1316  H   LEU A  90     -18.454   6.087  14.913  1.00 85.69           H  
ATOM   1317  CA  LEU A  90     -16.591   7.126  14.884  1.00 85.69           C  
ATOM   1318  HA  LEU A  90     -16.127   7.816  14.179  1.00 85.69           H  
ATOM   1319  C   LEU A  90     -15.715   5.875  14.979  1.00 85.69           C  
ATOM   1320  CB  LEU A  90     -16.708   7.833  16.245  1.00 85.69           C  
ATOM   1321  HB2 LEU A  90     -17.223   7.164  16.934  1.00 85.69           H  
ATOM   1322  HB3 LEU A  90     -17.343   8.711  16.128  1.00 85.69           H  
ATOM   1323  O   LEU A  90     -16.030   4.955  15.734  1.00 85.69           O  
ATOM   1324  CG  LEU A  90     -15.372   8.251  16.887  1.00 85.69           C  
ATOM   1325  HG  LEU A  90     -14.850   7.359  17.233  1.00 85.69           H  
ATOM   1326  CD1 LEU A  90     -14.458   9.036  15.949  1.00 85.69           C  
ATOM   1327 HD11 LEU A  90     -15.024   9.867  15.528  1.00 85.69           H  
ATOM   1328 HD12 LEU A  90     -14.092   8.398  15.145  1.00 85.69           H  
ATOM   1329 HD13 LEU A  90     -13.594   9.416  16.493  1.00 85.69           H  
ATOM   1330  CD2 LEU A  90     -15.640   9.163  18.086  1.00 85.69           C  
ATOM   1331 HD21 LEU A  90     -15.988  10.138  17.743  1.00 85.69           H  
ATOM   1332 HD22 LEU A  90     -16.419   8.731  18.715  1.00 85.69           H  
ATOM   1333 HD23 LEU A  90     -14.727   9.281  18.670  1.00 85.69           H  
ATOM   1334  N   ILE A  91     -14.585   5.873  14.269  1.00 82.56           N  
ATOM   1335  H   ILE A  91     -14.402   6.664  13.667  1.00 82.56           H  
ATOM   1336  CA  ILE A  91     -13.546   4.846  14.381  1.00 82.56           C  
ATOM   1337  HA  ILE A  91     -13.873   4.090  15.095  1.00 82.56           H  
ATOM   1338  C   ILE A  91     -12.271   5.480  14.927  1.00 82.56           C  
ATOM   1339  CB  ILE A  91     -13.299   4.117  13.042  1.00 82.56           C  
ATOM   1340  HB  ILE A  91     -12.919   4.841  12.322  1.00 82.56           H  
ATOM   1341  O   ILE A  91     -11.686   6.372  14.314  1.00 82.56           O  
ATOM   1342  CG1 ILE A  91     -14.618   3.525  12.488  1.00 82.56           C  
ATOM   1343 HG12 ILE A  91     -15.334   4.332  12.334  1.00 82.56           H  
ATOM   1344 HG13 ILE A  91     -15.045   2.834  13.215  1.00 82.56           H  
ATOM   1345  CG2 ILE A  91     -12.232   3.018  13.234  1.00 82.56           C  
ATOM   1346 HG21 ILE A  91     -12.589   2.267  13.939  1.00 82.56           H  
ATOM   1347 HG22 ILE A  91     -12.004   2.540  12.281  1.00 82.56           H  
ATOM   1348 HG23 ILE A  91     -11.300   3.444  13.605  1.00 82.56           H  
ATOM   1349  CD1 ILE A  91     -14.476   2.797  11.146  1.00 82.56           C  
ATOM   1350 HD11 ILE A  91     -15.468   2.553  10.766  1.00 82.56           H  
ATOM   1351 HD12 ILE A  91     -13.919   1.869  11.271  1.00 82.56           H  
ATOM   1352 HD13 ILE A  91     -13.968   3.437  10.425  1.00 82.56           H  
ATOM   1353  N   LEU A  92     -11.820   4.983  16.072  1.00 86.46           N  
ATOM   1354  H   LEU A  92     -12.371   4.267  16.523  1.00 86.46           H  
ATOM   1355  CA  LEU A  92     -10.558   5.348  16.700  1.00 86.46           C  
ATOM   1356  HA  LEU A  92     -10.053   6.124  16.125  1.00 86.46           H  
ATOM   1357  C   LEU A  92      -9.655   4.116  16.726  1.00 86.46           C  
ATOM   1358  CB  LEU A  92     -10.839   5.874  18.118  1.00 86.46           C  
ATOM   1359  HB2 LEU A  92      -9.887   6.069  18.610  1.00 86.46           H  
ATOM   1360  HB3 LEU A  92     -11.355   5.088  18.671  1.00 86.46           H  
ATOM   1361  O   LEU A  92      -9.945   3.163  17.444  1.00 86.46           O  
ATOM   1362  CG  LEU A  92     -11.711   7.136  18.187  1.00 86.46           C  
ATOM   1363  HG  LEU A  92     -12.693   6.928  17.762  1.00 86.46           H  
ATOM   1364  CD1 LEU A  92     -11.907   7.558  19.642  1.00 86.46           C  
ATOM   1365 HD11 LEU A  92     -12.443   6.773  20.174  1.00 86.46           H  
ATOM   1366 HD12 LEU A  92     -12.499   8.472  19.688  1.00 86.46           H  
ATOM   1367 HD13 LEU A  92     -10.940   7.720  20.117  1.00 86.46           H  
ATOM   1368  CD2 LEU A  92     -11.082   8.290  17.423  1.00 86.46           C  
ATOM   1369 HD21 LEU A  92     -10.025   8.365  17.681  1.00 86.46           H  
ATOM   1370 HD22 LEU A  92     -11.598   9.219  17.662  1.00 86.46           H  
ATOM   1371 HD23 LEU A  92     -11.209   8.102  16.357  1.00 86.46           H  
ATOM   1372  N   ALA A  93      -8.571   4.132  15.957  1.00 81.71           N  
ATOM   1373  H   ALA A  93      -8.396   4.954  15.397  1.00 81.71           H  
ATOM   1374  CA  ALA A  93      -7.543   3.100  15.963  1.00 81.71           C  
ATOM   1375  HA  ALA A  93      -7.865   2.262  16.582  1.00 81.71           H  
ATOM   1376  C   ALA A  93      -6.258   3.674  16.566  1.00 81.71           C  
ATOM   1377  CB  ALA A  93      -7.356   2.564  14.539  1.00 81.71           C  
ATOM   1378  HB1 ALA A  93      -7.062   3.372  13.869  1.00 81.71           H  
ATOM   1379  HB2 ALA A  93      -6.581   1.797  14.533  1.00 81.71           H  
ATOM   1380  HB3 ALA A  93      -8.290   2.127  14.183  1.00 81.71           H  
ATOM   1381  O   ALA A  93      -5.664   4.594  16.015  1.00 81.71           O  
ATOM   1382  N   ILE A  94      -5.831   3.154  17.711  1.00 82.70           N  
ATOM   1383  H   ILE A  94      -6.364   2.397  18.114  1.00 82.70           H  
ATOM   1384  CA  ILE A  94      -4.642   3.597  18.438  1.00 82.70           C  
ATOM   1385  HA  ILE A  94      -4.135   4.384  17.879  1.00 82.70           H  
ATOM   1386  C   ILE A  94      -3.700   2.404  18.540  1.00 82.70           C  
ATOM   1387  CB  ILE A  94      -5.027   4.177  19.818  1.00 82.70           C  
ATOM   1388  HB  ILE A  94      -5.554   3.404  20.378  1.00 82.70           H  
ATOM   1389  O   ILE A  94      -4.032   1.404  19.169  1.00 82.70           O  
ATOM   1390  CG1 ILE A  94      -5.965   5.399  19.659  1.00 82.70           C  
ATOM   1391 HG12 ILE A  94      -5.407   6.229  19.226  1.00 82.70           H  
ATOM   1392 HG13 ILE A  94      -6.781   5.156  18.979  1.00 82.70           H  
ATOM   1393  CG2 ILE A  94      -3.762   4.572  20.603  1.00 82.70           C  
ATOM   1394 HG21 ILE A  94      -3.198   5.329  20.057  1.00 82.70           H  
ATOM   1395 HG22 ILE A  94      -4.023   4.960  21.588  1.00 82.70           H  
ATOM   1396 HG23 ILE A  94      -3.132   3.698  20.770  1.00 82.70           H  
ATOM   1397  CD1 ILE A  94      -6.618   5.861  20.965  1.00 82.70           C  
ATOM   1398 HD11 ILE A  94      -7.287   6.694  20.752  1.00 82.70           H  
ATOM   1399 HD12 ILE A  94      -5.865   6.193  21.680  1.00 82.70           H  
ATOM   1400 HD13 ILE A  94      -7.199   5.045  21.396  1.00 82.70           H  
ATOM   1401  N   SER A  95      -2.530   2.509  17.923  1.00 80.87           N  
ATOM   1402  H   SER A  95      -2.344   3.356  17.406  1.00 80.87           H  
ATOM   1403  CA  SER A  95      -1.458   1.523  17.993  1.00 80.87           C  
ATOM   1404  HA  SER A  95      -1.753   0.708  18.654  1.00 80.87           H  
ATOM   1405  C   SER A  95      -0.210   2.187  18.557  1.00 80.87           C  
ATOM   1406  CB  SER A  95      -1.208   0.907  16.619  1.00 80.87           C  
ATOM   1407  HB2 SER A  95      -0.922   1.680  15.905  1.00 80.87           H  
ATOM   1408  HB3 SER A  95      -2.121   0.422  16.273  1.00 80.87           H  
ATOM   1409  O   SER A  95       0.462   2.953  17.869  1.00 80.87           O  
ATOM   1410  OG  SER A  95      -0.180  -0.057  16.719  1.00 80.87           O  
ATOM   1411  HG  SER A  95       0.659   0.402  16.649  1.00 80.87           H  
ATOM   1412  N   THR A  96       0.109   1.924  19.818  1.00 79.35           N  
ATOM   1413  H   THR A  96      -0.421   1.229  20.324  1.00 79.35           H  
ATOM   1414  CA  THR A  96       1.242   2.561  20.499  1.00 79.35           C  
ATOM   1415  HA  THR A  96       1.919   2.953  19.741  1.00 79.35           H  
ATOM   1416  C   THR A  96       2.040   1.549  21.300  1.00 79.35           C  
ATOM   1417  CB  THR A  96       0.798   3.741  21.381  1.00 79.35           C  
ATOM   1418  HB  THR A  96       1.677   4.213  21.819  1.00 79.35           H  
ATOM   1419  O   THR A  96       1.517   0.512  21.666  1.00 79.35           O  
ATOM   1420  CG2 THR A  96       0.005   4.786  20.597  1.00 79.35           C  
ATOM   1421 HG21 THR A  96      -0.139   5.672  21.216  1.00 79.35           H  
ATOM   1422 HG22 THR A  96      -0.967   4.384  20.310  1.00 79.35           H  
ATOM   1423 HG23 THR A  96       0.547   5.055  19.690  1.00 79.35           H  
ATOM   1424  OG1 THR A  96      -0.067   3.316  22.401  1.00 79.35           O  
ATOM   1425  HG1 THR A  96       0.337   2.609  22.910  1.00 79.35           H  
ATOM   1426  N   ASN A  97       3.301   1.832  21.614  1.00 74.07           N  
ATOM   1427  H   ASN A  97       3.689   2.712  21.307  1.00 74.07           H  
ATOM   1428  CA  ASN A  97       4.072   1.018  22.560  1.00 74.07           C  
ATOM   1429  HA  ASN A  97       3.465   0.202  22.953  1.00 74.07           H  
ATOM   1430  C   ASN A  97       4.489   1.890  23.746  1.00 74.07           C  
ATOM   1431  CB  ASN A  97       5.289   0.398  21.850  1.00 74.07           C  
ATOM   1432  HB2 ASN A  97       5.837   1.183  21.328  1.00 74.07           H  
ATOM   1433  HB3 ASN A  97       5.949  -0.035  22.602  1.00 74.07           H  
ATOM   1434  O   ASN A  97       5.163   2.900  23.528  1.00 74.07           O  
ATOM   1435  CG  ASN A  97       4.939  -0.713  20.873  1.00 74.07           C  
ATOM   1436  ND2 ASN A  97       5.776  -0.946  19.889  1.00 74.07           N  
ATOM   1437 HD21 ASN A  97       6.608  -0.386  19.772  1.00 74.07           H  
ATOM   1438 HD22 ASN A  97       5.494  -1.682  19.258  1.00 74.07           H  
ATOM   1439  OD1 ASN A  97       3.952  -1.414  20.979  1.00 74.07           O  
ATOM   1440  N   GLY A  98       4.123   1.479  24.966  1.00 74.01           N  
ATOM   1441  H   GLY A  98       3.494   0.693  25.051  1.00 74.01           H  
ATOM   1442  CA  GLY A  98       4.483   2.171  26.210  1.00 74.01           C  
ATOM   1443  HA2 GLY A  98       4.433   1.467  27.041  1.00 74.01           H  
ATOM   1444  HA3 GLY A  98       5.504   2.549  26.144  1.00 74.01           H  
ATOM   1445  C   GLY A  98       3.574   3.349  26.563  1.00 74.01           C  
ATOM   1446  O   GLY A  98       4.057   4.325  27.113  1.00 74.01           O  
ATOM   1447  N   LEU A  99       2.293   3.294  26.186  1.00 82.21           N  
ATOM   1448  H   LEU A  99       1.942   2.423  25.814  1.00 82.21           H  
ATOM   1449  CA  LEU A  99       1.336   4.348  26.527  1.00 82.21           C  
ATOM   1450  HA  LEU A  99       1.846   5.312  26.535  1.00 82.21           H  
ATOM   1451  C   LEU A  99       0.820   4.150  27.939  1.00 82.21           C  
ATOM   1452  CB  LEU A  99       0.204   4.375  25.482  1.00 82.21           C  
ATOM   1453  HB2 LEU A  99      -0.288   3.402  25.489  1.00 82.21           H  
ATOM   1454  HB3 LEU A  99       0.660   4.535  24.505  1.00 82.21           H  
ATOM   1455  O   LEU A  99      -0.004   3.266  28.115  1.00 82.21           O  
ATOM   1456  CG  LEU A  99      -0.879   5.448  25.696  1.00 82.21           C  
ATOM   1457  HG  LEU A  99      -1.263   5.406  26.715  1.00 82.21           H  
ATOM   1458  CD1 LEU A  99      -0.347   6.848  25.419  1.00 82.21           C  
ATOM   1459 HD11 LEU A  99      -1.153   7.573  25.535  1.00 82.21           H  
ATOM   1460 HD12 LEU A  99       0.074   6.905  24.415  1.00 82.21           H  
ATOM   1461 HD13 LEU A  99       0.429   7.080  26.147  1.00 82.21           H  
ATOM   1462  CD2 LEU A  99      -2.047   5.210  24.733  1.00 82.21           C  
ATOM   1463 HD21 LEU A  99      -2.782   6.008  24.844  1.00 82.21           H  
ATOM   1464 HD22 LEU A  99      -2.517   4.254  24.960  1.00 82.21           H  
ATOM   1465 HD23 LEU A  99      -1.681   5.196  23.706  1.00 82.21           H  
ATOM   1466  N   ASP A 100       1.240   4.994  28.881  1.00 82.30           N  
ATOM   1467  H   ASP A 100       2.011   5.607  28.657  1.00 82.30           H  
ATOM   1468  CA  ASP A 100       0.826   4.938  30.289  1.00 82.30           C  
ATOM   1469  HA  ASP A 100       0.911   3.913  30.647  1.00 82.30           H  
ATOM   1470  C   ASP A 100      -0.627   5.409  30.473  1.00 82.30           C  
ATOM   1471  CB  ASP A 100       1.739   5.828  31.158  1.00 82.30           C  
ATOM   1472  HB2 ASP A 100       1.629   6.866  30.843  1.00 82.30           H  
ATOM   1473  HB3 ASP A 100       1.380   5.770  32.186  1.00 82.30           H  
ATOM   1474  O   ASP A 100      -1.391   4.839  31.254  1.00 82.30           O  
ATOM   1475  CG  ASP A 100       3.233   5.475  31.167  1.00 82.30           C  
ATOM   1476  OD1 ASP A 100       3.600   4.357  30.746  1.00 82.30           O  
ATOM   1477  OD2 ASP A 100       3.998   6.357  31.626  1.00 82.30           O  
ATOM   1478  N   SER A 101      -1.039   6.464  29.755  1.00 83.67           N  
ATOM   1479  H   SER A 101      -0.360   6.888  29.139  1.00 83.67           H  
ATOM   1480  CA  SER A 101      -2.345   7.108  29.955  1.00 83.67           C  
ATOM   1481  HA  SER A 101      -3.001   6.414  30.479  1.00 83.67           H  
ATOM   1482  C   SER A 101      -3.042   7.501  28.655  1.00 83.67           C  
ATOM   1483  CB  SER A 101      -2.167   8.327  30.857  1.00 83.67           C  
ATOM   1484  HB2 SER A 101      -1.699   8.005  31.788  1.00 83.67           H  
ATOM   1485  HB3 SER A 101      -1.507   9.042  30.365  1.00 83.67           H  
ATOM   1486  O   SER A 101      -2.489   8.215  27.814  1.00 83.67           O  
ATOM   1487  OG  SER A 101      -3.405   8.953  31.155  1.00 83.67           O  
ATOM   1488  HG  SER A 101      -3.225   9.641  31.800  1.00 83.67           H  
ATOM   1489  N   LEU A 102      -4.309   7.102  28.529  1.00 86.17           N  
ATOM   1490  H   LEU A 102      -4.682   6.508  29.256  1.00 86.17           H  
ATOM   1491  CA  LEU A 102      -5.195   7.466  27.428  1.00 86.17           C  
ATOM   1492  HA  LEU A 102      -4.670   8.163  26.774  1.00 86.17           H  
ATOM   1493  C   LEU A 102      -6.454   8.165  27.952  1.00 86.17           C  
ATOM   1494  CB  LEU A 102      -5.508   6.202  26.612  1.00 86.17           C  
ATOM   1495  HB2 LEU A 102      -4.567   5.796  26.239  1.00 86.17           H  
ATOM   1496  HB3 LEU A 102      -5.942   5.459  27.280  1.00 86.17           H  
ATOM   1497  O   LEU A 102      -7.232   7.596  28.715  1.00 86.17           O  
ATOM   1498  CG  LEU A 102      -6.466   6.417  25.428  1.00 86.17           C  
ATOM   1499  HG  LEU A 102      -7.459   6.656  25.809  1.00 86.17           H  
ATOM   1500  CD1 LEU A 102      -6.012   7.528  24.485  1.00 86.17           C  
ATOM   1501 HD11 LEU A 102      -6.101   8.502  24.966  1.00 86.17           H  
ATOM   1502 HD12 LEU A 102      -6.623   7.533  23.583  1.00 86.17           H  
ATOM   1503 HD13 LEU A 102      -4.972   7.344  24.215  1.00 86.17           H  
ATOM   1504  CD2 LEU A 102      -6.550   5.141  24.591  1.00 86.17           C  
ATOM   1505 HD21 LEU A 102      -6.754   4.283  25.231  1.00 86.17           H  
ATOM   1506 HD22 LEU A 102      -7.346   5.238  23.852  1.00 86.17           H  
ATOM   1507 HD23 LEU A 102      -5.602   4.965  24.083  1.00 86.17           H  
ATOM   1508  N   VAL A 103      -6.688   9.394  27.496  1.00 85.22           N  
ATOM   1509  H   VAL A 103      -5.996   9.807  26.887  1.00 85.22           H  
ATOM   1510  CA  VAL A 103      -7.914  10.152  27.765  1.00 85.22           C  
ATOM   1511  HA  VAL A 103      -8.560   9.570  28.421  1.00 85.22           H  
ATOM   1512  C   VAL A 103      -8.655  10.382  26.458  1.00 85.22           C  
ATOM   1513  CB  VAL A 103      -7.621  11.481  28.481  1.00 85.22           C  
ATOM   1514  HB  VAL A 103      -7.015  12.112  27.831  1.00 85.22           H  
ATOM   1515  O   VAL A 103      -8.152  11.045  25.555  1.00 85.22           O  
ATOM   1516  CG1 VAL A 103      -8.922  12.231  28.809  1.00 85.22           C  
ATOM   1517 HG11 VAL A 103      -8.692  13.146  29.355  1.00 85.22           H  
ATOM   1518 HG12 VAL A 103      -9.442  12.502  27.891  1.00 85.22           H  
ATOM   1519 HG13 VAL A 103      -9.572  11.601  29.417  1.00 85.22           H  
ATOM   1520  CG2 VAL A 103      -6.852  11.264  29.792  1.00 85.22           C  
ATOM   1521 HG21 VAL A 103      -5.875  10.828  29.582  1.00 85.22           H  
ATOM   1522 HG22 VAL A 103      -7.403  10.587  30.444  1.00 85.22           H  
ATOM   1523 HG23 VAL A 103      -6.699  12.217  30.299  1.00 85.22           H  
ATOM   1524  N   LEU A 104      -9.876   9.871  26.371  1.00 86.91           N  
ATOM   1525  H   LEU A 104     -10.219   9.336  27.156  1.00 86.91           H  
ATOM   1526  CA  LEU A 104     -10.784  10.049  25.248  1.00 86.91           C  
ATOM   1527  HA  LEU A 104     -10.310  10.641  24.465  1.00 86.91           H  
ATOM   1528  C   LEU A 104     -12.024  10.794  25.739  1.00 86.91           C  
ATOM   1529  CB  LEU A 104     -11.151   8.673  24.673  1.00 86.91           C  
ATOM   1530  HB2 LEU A 104     -11.629   8.099  25.467  1.00 86.91           H  
ATOM   1531  HB3 LEU A 104     -11.875   8.810  23.869  1.00 86.91           H  
ATOM   1532  O   LEU A 104     -12.768  10.291  26.573  1.00 86.91           O  
ATOM   1533  CG  LEU A 104      -9.967   7.846  24.149  1.00 86.91           C  
ATOM   1534  HG  LEU A 104      -9.258   7.668  24.958  1.00 86.91           H  
ATOM   1535  CD1 LEU A 104     -10.476   6.497  23.666  1.00 86.91           C  
ATOM   1536 HD11 LEU A 104      -9.629   5.882  23.364  1.00 86.91           H  
ATOM   1537 HD12 LEU A 104     -11.158   6.627  22.826  1.00 86.91           H  
ATOM   1538 HD13 LEU A 104     -10.992   5.993  24.484  1.00 86.91           H  
ATOM   1539  CD2 LEU A 104      -9.243   8.518  22.990  1.00 86.91           C  
ATOM   1540 HD21 LEU A 104      -8.613   9.310  23.395  1.00 86.91           H  
ATOM   1541 HD22 LEU A 104      -8.601   7.801  22.479  1.00 86.91           H  
ATOM   1542 HD23 LEU A 104      -9.971   8.914  22.282  1.00 86.91           H  
ATOM   1543  N   ALA A 105     -12.262  11.993  25.221  1.00 85.67           N  
ATOM   1544  H   ALA A 105     -11.593  12.368  24.565  1.00 85.67           H  
ATOM   1545  CA  ALA A 105     -13.449  12.784  25.511  1.00 85.67           C  
ATOM   1546  HA  ALA A 105     -14.088  12.250  26.215  1.00 85.67           H  
ATOM   1547  C   ALA A 105     -14.245  12.998  24.222  1.00 85.67           C  
ATOM   1548  CB  ALA A 105     -13.024  14.094  26.184  1.00 85.67           C  
ATOM   1549  HB1 ALA A 105     -12.478  13.872  27.101  1.00 85.67           H  
ATOM   1550  HB2 ALA A 105     -13.907  14.684  26.426  1.00 85.67           H  
ATOM   1551  HB3 ALA A 105     -12.380  14.664  25.514  1.00 85.67           H  
ATOM   1552  O   ALA A 105     -13.816  13.735  23.341  1.00 85.67           O  
ATOM   1553  N   ILE A 106     -15.406  12.361  24.107  1.00 84.13           N  
ATOM   1554  H   ILE A 106     -15.702  11.777  24.876  1.00 84.13           H  
ATOM   1555  CA  ILE A 106     -16.281  12.429  22.937  1.00 84.13           C  
ATOM   1556  HA  ILE A 106     -15.793  13.008  22.154  1.00 84.13           H  
ATOM   1557  C   ILE A 106     -17.563  13.165  23.338  1.00 84.13           C  
ATOM   1558  CB  ILE A 106     -16.537  11.016  22.364  1.00 84.13           C  
ATOM   1559  HB  ILE A 106     -17.040  10.427  23.131  1.00 84.13           H  
ATOM   1560  O   ILE A 106     -18.241  12.807  24.297  1.00 84.13           O  
ATOM   1561  CG1 ILE A 106     -15.213  10.305  21.981  1.00 84.13           C  
ATOM   1562 HG12 ILE A 106     -14.475  10.426  22.775  1.00 84.13           H  
ATOM   1563 HG13 ILE A 106     -14.804  10.758  21.078  1.00 84.13           H  
ATOM   1564  CG2 ILE A 106     -17.459  11.108  21.133  1.00 84.13           C  
ATOM   1565 HG21 ILE A 106     -16.993  11.709  20.352  1.00 84.13           H  
ATOM   1566 HG22 ILE A 106     -18.416  11.551  21.409  1.00 84.13           H  
ATOM   1567 HG23 ILE A 106     -17.666  10.115  20.735  1.00 84.13           H  
ATOM   1568  CD1 ILE A 106     -15.366   8.795  21.768  1.00 84.13           C  
ATOM   1569 HD11 ILE A 106     -16.052   8.582  20.948  1.00 84.13           H  
ATOM   1570 HD12 ILE A 106     -14.394   8.361  21.534  1.00 84.13           H  
ATOM   1571 HD13 ILE A 106     -15.750   8.332  22.677  1.00 84.13           H  
ATOM   1572  N   SER A 107     -17.906  14.216  22.608  1.00 86.00           N  
ATOM   1573  H   SER A 107     -17.270  14.504  21.878  1.00 86.00           H  
ATOM   1574  CA  SER A 107     -19.132  14.992  22.768  1.00 86.00           C  
ATOM   1575  HA  SER A 107     -19.804  14.496  23.468  1.00 86.00           H  
ATOM   1576  C   SER A 107     -19.806  15.094  21.412  1.00 86.00           C  
ATOM   1577  CB  SER A 107     -18.804  16.373  23.336  1.00 86.00           C  
ATOM   1578  HB2 SER A 107     -18.102  16.873  22.669  1.00 86.00           H  
ATOM   1579  HB3 SER A 107     -18.333  16.260  24.312  1.00 86.00           H  
ATOM   1580  O   SER A 107     -19.340  15.831  20.545  1.00 86.00           O  
ATOM   1581  OG  SER A 107     -19.970  17.170  23.465  1.00 86.00           O  
ATOM   1582  HG  SER A 107     -19.724  18.042  23.148  1.00 86.00           H  
ATOM   1583  N   THR A 108     -20.871  14.329  21.185  1.00 85.20           N  
ATOM   1584  H   THR A 108     -21.260  13.763  21.926  1.00 85.20           H  
ATOM   1585  CA  THR A 108     -21.541  14.343  19.882  1.00 85.20           C  
ATOM   1586  HA  THR A 108     -21.524  15.381  19.549  1.00 85.20           H  
ATOM   1587  C   THR A 108     -23.012  13.982  19.937  1.00 85.20           C  
ATOM   1588  CB  THR A 108     -20.795  13.479  18.855  1.00 85.20           C  
ATOM   1589  HB  THR A 108     -19.754  13.799  18.804  1.00 85.20           H  
ATOM   1590  O   THR A 108     -23.443  13.350  20.887  1.00 85.20           O  
ATOM   1591  CG2 THR A 108     -20.828  11.992  19.185  1.00 85.20           C  
ATOM   1592 HG21 THR A 108     -21.858  11.634  19.206  1.00 85.20           H  
ATOM   1593 HG22 THR A 108     -20.362  11.804  20.152  1.00 85.20           H  
ATOM   1594 HG23 THR A 108     -20.282  11.455  18.410  1.00 85.20           H  
ATOM   1595  OG1 THR A 108     -21.377  13.650  17.590  1.00 85.20           O  
ATOM   1596  HG1 THR A 108     -20.937  14.379  17.146  1.00 85.20           H  
ATOM   1597  N   THR A 109     -23.775  14.388  18.925  1.00 81.34           N  
ATOM   1598  H   THR A 109     -23.296  14.797  18.136  1.00 81.34           H  
ATOM   1599  CA  THR A 109     -25.177  14.008  18.711  1.00 81.34           C  
ATOM   1600  HA  THR A 109     -25.537  13.431  19.562  1.00 81.34           H  
ATOM   1601  C   THR A 109     -25.290  13.146  17.454  1.00 81.34           C  
ATOM   1602  CB  THR A 109     -26.073  15.249  18.554  1.00 81.34           C  
ATOM   1603  HB  THR A 109     -27.099  14.918  18.390  1.00 81.34           H  
ATOM   1604  O   THR A 109     -24.672  13.495  16.451  1.00 81.34           O  
ATOM   1605  CG2 THR A 109     -26.046  16.149  19.789  1.00 81.34           C  
ATOM   1606 HG21 THR A 109     -26.340  15.569  20.664  1.00 81.34           H  
ATOM   1607 HG22 THR A 109     -25.044  16.551  19.939  1.00 81.34           H  
ATOM   1608 HG23 THR A 109     -26.750  16.970  19.649  1.00 81.34           H  
ATOM   1609  OG1 THR A 109     -25.671  16.044  17.456  1.00 81.34           O  
ATOM   1610  HG1 THR A 109     -25.783  15.499  16.673  1.00 81.34           H  
ATOM   1611  N   GLY A 110     -26.127  12.104  17.476  1.00 76.09           N  
ATOM   1612  H   GLY A 110     -26.625  11.879  18.325  1.00 76.09           H  
ATOM   1613  CA  GLY A 110     -26.407  11.261  16.299  1.00 76.09           C  
ATOM   1614  HA2 GLY A 110     -27.431  10.893  16.361  1.00 76.09           H  
ATOM   1615  HA3 GLY A 110     -26.327  11.856  15.389  1.00 76.09           H  
ATOM   1616  C   GLY A 110     -25.502  10.037  16.113  1.00 76.09           C  
ATOM   1617  O   GLY A 110     -25.668   9.329  15.134  1.00 76.09           O  
ATOM   1618  N   LEU A 111     -24.583   9.761  17.045  1.00 76.32           N  
ATOM   1619  H   LEU A 111     -24.458  10.410  17.809  1.00 76.32           H  
ATOM   1620  CA  LEU A 111     -23.647   8.636  16.924  1.00 76.32           C  
ATOM   1621  HA  LEU A 111     -23.270   8.580  15.903  1.00 76.32           H  
ATOM   1622  C   LEU A 111     -24.344   7.298  17.113  1.00 76.32           C  
ATOM   1623  CB  LEU A 111     -22.456   8.885  17.857  1.00 76.32           C  
ATOM   1624  HB2 LEU A 111     -22.841   8.763  18.870  1.00 76.32           H  
ATOM   1625  HB3 LEU A 111     -22.123   9.913  17.713  1.00 76.32           H  
ATOM   1626  O   LEU A 111     -24.680   6.916  18.233  1.00 76.32           O  
ATOM   1627  CG  LEU A 111     -21.240   7.960  17.728  1.00 76.32           C  
ATOM   1628  HG  LEU A 111     -21.544   6.922  17.857  1.00 76.32           H  
ATOM   1629  CD1 LEU A 111     -20.545   8.138  16.389  1.00 76.32           C  
ATOM   1630 HD11 LEU A 111     -20.351   9.193  16.198  1.00 76.32           H  
ATOM   1631 HD12 LEU A 111     -19.616   7.569  16.378  1.00 76.32           H  
ATOM   1632 HD13 LEU A 111     -21.190   7.754  15.599  1.00 76.32           H  
ATOM   1633  CD2 LEU A 111     -20.196   8.316  18.797  1.00 76.32           C  
ATOM   1634 HD21 LEU A 111     -19.743   9.280  18.564  1.00 76.32           H  
ATOM   1635 HD22 LEU A 111     -20.659   8.378  19.782  1.00 76.32           H  
ATOM   1636 HD23 LEU A 111     -19.415   7.556  18.803  1.00 76.32           H  
ATOM   1637  N   ASP A 112     -24.495   6.585  16.003  1.00 73.35           N  
ATOM   1638  H   ASP A 112     -24.264   7.023  15.122  1.00 73.35           H  
ATOM   1639  CA  ASP A 112     -25.039   5.236  15.954  1.00 73.35           C  
ATOM   1640  HA  ASP A 112     -25.874   5.157  16.650  1.00 73.35           H  
ATOM   1641  C   ASP A 112     -23.985   4.205  16.384  1.00 73.35           C  
ATOM   1642  CB  ASP A 112     -25.549   4.943  14.530  1.00 73.35           C  
ATOM   1643  HB2 ASP A 112     -24.817   5.280  13.797  1.00 73.35           H  
ATOM   1644  HB3 ASP A 112     -25.642   3.862  14.421  1.00 73.35           H  
ATOM   1645  O   ASP A 112     -24.304   3.272  17.124  1.00 73.35           O  
ATOM   1646  CG  ASP A 112     -26.924   5.546  14.203  1.00 73.35           C  
ATOM   1647  OD1 ASP A 112     -27.694   5.828  15.152  1.00 73.35           O  
ATOM   1648  OD2 ASP A 112     -27.280   5.534  13.005  1.00 73.35           O  
ATOM   1649  N   SER A 113     -22.723   4.388  15.968  1.00 71.81           N  
ATOM   1650  H   SER A 113     -22.547   5.179  15.366  1.00 71.81           H  
ATOM   1651  CA  SER A 113     -21.640   3.423  16.206  1.00 71.81           C  
ATOM   1652  HA  SER A 113     -21.944   2.733  16.993  1.00 71.81           H  
ATOM   1653  C   SER A 113     -20.330   4.079  16.648  1.00 71.81           C  
ATOM   1654  CB  SER A 113     -21.429   2.591  14.936  1.00 71.81           C  
ATOM   1655  HB2 SER A 113     -22.319   1.987  14.761  1.00 71.81           H  
ATOM   1656  HB3 SER A 113     -21.287   3.258  14.086  1.00 71.81           H  
ATOM   1657  O   SER A 113     -19.769   4.930  15.953  1.00 71.81           O  
ATOM   1658  OG  SER A 113     -20.301   1.741  15.051  1.00 71.81           O  
ATOM   1659  HG  SER A 113     -19.558   2.212  14.666  1.00 71.81           H  
ATOM   1660  N   LEU A 114     -19.785   3.606  17.775  1.00 77.13           N  
ATOM   1661  H   LEU A 114     -20.309   2.913  18.289  1.00 77.13           H  
ATOM   1662  CA  LEU A 114     -18.425   3.909  18.228  1.00 77.13           C  
ATOM   1663  HA  LEU A 114     -17.981   4.643  17.554  1.00 77.13           H  
ATOM   1664  C   LEU A 114     -17.558   2.650  18.197  1.00 77.13           C  
ATOM   1665  CB  LEU A 114     -18.470   4.521  19.639  1.00 77.13           C  
ATOM   1666  HB2 LEU A 114     -19.044   5.446  19.602  1.00 77.13           H  
ATOM   1667  HB3 LEU A 114     -19.000   3.830  20.295  1.00 77.13           H  
ATOM   1668  O   LEU A 114     -17.836   1.682  18.906  1.00 77.13           O  
ATOM   1669  CG  LEU A 114     -17.082   4.800  20.255  1.00 77.13           C  
ATOM   1670  HG  LEU A 114     -16.539   3.864  20.385  1.00 77.13           H  
ATOM   1671  CD1 LEU A 114     -16.235   5.747  19.407  1.00 77.13           C  
ATOM   1672 HD11 LEU A 114     -15.965   5.275  18.463  1.00 77.13           H  
ATOM   1673 HD12 LEU A 114     -15.314   6.002  19.932  1.00 77.13           H  
ATOM   1674 HD13 LEU A 114     -16.813   6.650  19.209  1.00 77.13           H  
ATOM   1675  CD2 LEU A 114     -17.255   5.442  21.631  1.00 77.13           C  
ATOM   1676 HD21 LEU A 114     -17.760   6.403  21.534  1.00 77.13           H  
ATOM   1677 HD22 LEU A 114     -16.279   5.588  22.095  1.00 77.13           H  
ATOM   1678 HD23 LEU A 114     -17.850   4.786  22.267  1.00 77.13           H  
ATOM   1679  N   VAL A 115     -16.462   2.703  17.443  1.00 72.37           N  
ATOM   1680  H   VAL A 115     -16.312   3.527  16.879  1.00 72.37           H  
ATOM   1681  CA  VAL A 115     -15.432   1.665  17.411  1.00 72.37           C  
ATOM   1682  HA  VAL A 115     -15.735   0.827  18.039  1.00 72.37           H  
ATOM   1683  C   VAL A 115     -14.133   2.229  17.967  1.00 72.37           C  
ATOM   1684  CB  VAL A 115     -15.238   1.128  15.986  1.00 72.37           C  
ATOM   1685  HB  VAL A 115     -14.918   1.942  15.335  1.00 72.37           H  
ATOM   1686  O   VAL A 115     -13.549   3.150  17.399  1.00 72.37           O  
ATOM   1687  CG1 VAL A 115     -14.175   0.032  15.949  1.00 72.37           C  
ATOM   1688 HG11 VAL A 115     -14.457  -0.792  16.606  1.00 72.37           H  
ATOM   1689 HG12 VAL A 115     -13.205   0.427  16.250  1.00 72.37           H  
ATOM   1690 HG13 VAL A 115     -14.092  -0.326  14.923  1.00 72.37           H  
ATOM   1691  CG2 VAL A 115     -16.532   0.530  15.420  1.00 72.37           C  
ATOM   1692 HG21 VAL A 115     -16.357   0.141  14.417  1.00 72.37           H  
ATOM   1693 HG22 VAL A 115     -16.891  -0.273  16.064  1.00 72.37           H  
ATOM   1694 HG23 VAL A 115     -17.302   1.299  15.353  1.00 72.37           H  
ATOM   1695  N   LEU A 116     -13.660   1.647  19.065  1.00 76.95           N  
ATOM   1696  H   LEU A 116     -14.210   0.921  19.500  1.00 76.95           H  
ATOM   1697  CA  LEU A 116     -12.375   1.981  19.665  1.00 76.95           C  
ATOM   1698  HA  LEU A 116     -11.895   2.769  19.085  1.00 76.95           H  
ATOM   1699  C   LEU A 116     -11.466   0.752  19.634  1.00 76.95           C  
ATOM   1700  CB  LEU A 116     -12.634   2.519  21.078  1.00 76.95           C  
ATOM   1701  HB2 LEU A 116     -13.160   1.741  21.632  1.00 76.95           H  
ATOM   1702  HB3 LEU A 116     -13.288   3.388  21.007  1.00 76.95           H  
ATOM   1703  O   LEU A 116     -11.667  -0.194  20.391  1.00 76.95           O  
ATOM   1704  CG  LEU A 116     -11.374   2.902  21.867  1.00 76.95           C  
ATOM   1705  HG  LEU A 116     -10.739   2.023  21.983  1.00 76.95           H  
ATOM   1706  CD1 LEU A 116     -10.577   4.010  21.178  1.00 76.95           C  
ATOM   1707 HD11 LEU A 116     -10.204   3.659  20.216  1.00 76.95           H  
ATOM   1708 HD12 LEU A 116     -11.203   4.891  21.039  1.00 76.95           H  
ATOM   1709 HD13 LEU A 116      -9.709   4.269  21.783  1.00 76.95           H  
ATOM   1710  CD2 LEU A 116     -11.787   3.387  23.256  1.00 76.95           C  
ATOM   1711 HD21 LEU A 116     -10.910   3.660  23.843  1.00 76.95           H  
ATOM   1712 HD22 LEU A 116     -12.310   2.590  23.783  1.00 76.95           H  
ATOM   1713 HD23 LEU A 116     -12.446   4.251  23.170  1.00 76.95           H  
ATOM   1714  N   ALA A 117     -10.467   0.774  18.759  1.00 72.08           N  
ATOM   1715  H   ALA A 117     -10.356   1.602  18.191  1.00 72.08           H  
ATOM   1716  CA  ALA A 117      -9.429  -0.238  18.650  1.00 72.08           C  
ATOM   1717  HA  ALA A 117      -9.730  -1.121  19.214  1.00 72.08           H  
ATOM   1718  C   ALA A 117      -8.130   0.281  19.269  1.00 72.08           C  
ATOM   1719  CB  ALA A 117      -9.281  -0.648  17.179  1.00 72.08           C  
ATOM   1720  HB1 ALA A 117      -8.485  -1.386  17.081  1.00 72.08           H  
ATOM   1721  HB2 ALA A 117     -10.217  -1.077  16.820  1.00 72.08           H  
ATOM   1722  HB3 ALA A 117      -9.033   0.223  16.571  1.00 72.08           H  
ATOM   1723  O   ALA A 117      -7.509   1.192  18.734  1.00 72.08           O  
ATOM   1724  N   ILE A 118      -7.718  -0.294  20.398  1.00 75.51           N  
ATOM   1725  H   ILE A 118      -8.268  -1.051  20.777  1.00 75.51           H  
ATOM   1726  CA  ILE A 118      -6.492   0.081  21.105  1.00 75.51           C  
ATOM   1727  HA  ILE A 118      -5.986   0.871  20.550  1.00 75.51           H  
ATOM   1728  C   ILE A 118      -5.553  -1.124  21.155  1.00 75.51           C  
ATOM   1729  CB  ILE A 118      -6.798   0.654  22.505  1.00 75.51           C  
ATOM   1730  HB  ILE A 118      -7.344  -0.099  23.072  1.00 75.51           H  
ATOM   1731  O   ILE A 118      -5.859  -2.162  21.742  1.00 75.51           O  
ATOM   1732  CG1 ILE A 118      -7.651   1.940  22.433  1.00 75.51           C  
ATOM   1733 HG12 ILE A 118      -7.012   2.779  22.160  1.00 75.51           H  
ATOM   1734 HG13 ILE A 118      -8.421   1.847  21.668  1.00 75.51           H  
ATOM   1735  CG2 ILE A 118      -5.473   0.969  23.226  1.00 75.51           C  
ATOM   1736 HG21 ILE A 118      -5.646   1.474  24.176  1.00 75.51           H  
ATOM   1737 HG22 ILE A 118      -4.949   0.038  23.444  1.00 75.51           H  
ATOM   1738 HG23 ILE A 118      -4.840   1.602  22.604  1.00 75.51           H  
ATOM   1739  CD1 ILE A 118      -8.351   2.255  23.760  1.00 75.51           C  
ATOM   1740 HD11 ILE A 118      -8.761   3.264  23.716  1.00 75.51           H  
ATOM   1741 HD12 ILE A 118      -9.159   1.542  23.927  1.00 75.51           H  
ATOM   1742 HD13 ILE A 118      -7.656   2.209  24.599  1.00 75.51           H  
ATOM   1743  N   SER A 119      -4.379  -0.965  20.562  1.00 73.02           N  
ATOM   1744  H   SER A 119      -4.215  -0.088  20.088  1.00 73.02           H  
ATOM   1745  CA  SER A 119      -3.260  -1.897  20.611  1.00 73.02           C  
ATOM   1746  HA  SER A 119      -3.521  -2.785  21.186  1.00 73.02           H  
ATOM   1747  C   SER A 119      -2.088  -1.199  21.290  1.00 73.02           C  
ATOM   1748  CB  SER A 119      -2.904  -2.329  19.186  1.00 73.02           C  
ATOM   1749  HB2 SER A 119      -3.782  -2.760  18.705  1.00 73.02           H  
ATOM   1750  HB3 SER A 119      -2.580  -1.470  18.598  1.00 73.02           H  
ATOM   1751  O   SER A 119      -1.401  -0.403  20.658  1.00 73.02           O  
ATOM   1752  OG  SER A 119      -1.876  -3.293  19.234  1.00 73.02           O  
ATOM   1753  HG  SER A 119      -1.039  -2.828  19.160  1.00 73.02           H  
ATOM   1754  N   THR A 120      -1.870  -1.446  22.584  1.00 74.51           N  
ATOM   1755  H   THR A 120      -2.454  -2.102  23.084  1.00 74.51           H  
ATOM   1756  CA  THR A 120      -0.727  -0.854  23.293  1.00 74.51           C  
ATOM   1757  HA  THR A 120       0.096  -0.853  22.580  1.00 74.51           H  
ATOM   1758  C   THR A 120      -0.223  -1.670  24.464  1.00 74.51           C  
ATOM   1759  CB  THR A 120      -1.021   0.586  23.752  1.00 74.51           C  
ATOM   1760  HB  THR A 120      -1.353   1.164  22.890  1.00 74.51           H  
ATOM   1761  O   THR A 120      -1.004  -2.292  25.168  1.00 74.51           O  
ATOM   1762  CG2 THR A 120      -2.093   0.670  24.835  1.00 74.51           C  
ATOM   1763 HG21 THR A 120      -2.323   1.715  25.043  1.00 74.51           H  
ATOM   1764 HG22 THR A 120      -1.740   0.185  25.745  1.00 74.51           H  
ATOM   1765 HG23 THR A 120      -3.000   0.165  24.504  1.00 74.51           H  
ATOM   1766  OG1 THR A 120       0.138   1.185  24.294  1.00 74.51           O  
ATOM   1767  HG1 THR A 120      -0.090   1.489  25.176  1.00 74.51           H  
ATOM   1768  N   THR A 121       1.079  -1.628  24.725  1.00 70.49           N  
ATOM   1769  H   THR A 121       1.665  -1.069  24.122  1.00 70.49           H  
ATOM   1770  CA  THR A 121       1.682  -2.201  25.936  1.00 70.49           C  
ATOM   1771  HA  THR A 121       1.041  -2.996  26.319  1.00 70.49           H  
ATOM   1772  C   THR A 121       1.825  -1.138  27.027  1.00 70.49           C  
ATOM   1773  CB  THR A 121       3.051  -2.819  25.622  1.00 70.49           C  
ATOM   1774  HB  THR A 121       3.462  -3.244  26.538  1.00 70.49           H  
ATOM   1775  O   THR A 121       2.237  -0.023  26.713  1.00 70.49           O  
ATOM   1776  CG2 THR A 121       2.954  -3.927  24.571  1.00 70.49           C  
ATOM   1777 HG21 THR A 121       2.645  -3.514  23.610  1.00 70.49           H  
ATOM   1778 HG22 THR A 121       3.931  -4.396  24.453  1.00 70.49           H  
ATOM   1779 HG23 THR A 121       2.235  -4.680  24.892  1.00 70.49           H  
ATOM   1780  OG1 THR A 121       3.939  -1.833  25.137  1.00 70.49           O  
ATOM   1781  HG1 THR A 121       4.005  -1.158  25.816  1.00 70.49           H  
ATOM   1782  N   GLY A 122       1.578  -1.493  28.293  1.00 68.22           N  
ATOM   1783  H   GLY A 122       1.219  -2.417  28.488  1.00 68.22           H  
ATOM   1784  CA  GLY A 122       1.876  -0.625  29.448  1.00 68.22           C  
ATOM   1785  HA2 GLY A 122       2.804  -0.082  29.270  1.00 68.22           H  
ATOM   1786  HA3 GLY A 122       2.020  -1.250  30.329  1.00 68.22           H  
ATOM   1787  C   GLY A 122       0.808   0.413  29.809  1.00 68.22           C  
ATOM   1788  O   GLY A 122       1.128   1.374  30.490  1.00 68.22           O  
ATOM   1789  N   LEU A 123      -0.442   0.237  29.365  1.00 72.69           N  
ATOM   1790  H   LEU A 123      -0.664  -0.592  28.832  1.00 72.69           H  
ATOM   1791  CA  LEU A 123      -1.528   1.165  29.697  1.00 72.69           C  
ATOM   1792  HA  LEU A 123      -1.147   2.184  29.635  1.00 72.69           H  
ATOM   1793  C   LEU A 123      -1.975   1.027  31.150  1.00 72.69           C  
ATOM   1794  CB  LEU A 123      -2.667   1.009  28.675  1.00 72.69           C  
ATOM   1795  HB2 LEU A 123      -2.225   1.033  27.679  1.00 72.69           H  
ATOM   1796  HB3 LEU A 123      -3.134   0.035  28.824  1.00 72.69           H  
ATOM   1797  O   LEU A 123      -2.667   0.073  31.498  1.00 72.69           O  
ATOM   1798  CG  LEU A 123      -3.747   2.104  28.737  1.00 72.69           C  
ATOM   1799  HG  LEU A 123      -4.146   2.181  29.748  1.00 72.69           H  
ATOM   1800  CD1 LEU A 123      -3.223   3.471  28.292  1.00 72.69           C  
ATOM   1801 HD11 LEU A 123      -4.037   4.196  28.283  1.00 72.69           H  
ATOM   1802 HD12 LEU A 123      -2.474   3.822  29.001  1.00 72.69           H  
ATOM   1803 HD13 LEU A 123      -2.768   3.403  27.304  1.00 72.69           H  
ATOM   1804  CD2 LEU A 123      -4.891   1.734  27.787  1.00 72.69           C  
ATOM   1805 HD21 LEU A 123      -5.344   0.799  28.117  1.00 72.69           H  
ATOM   1806 HD22 LEU A 123      -5.646   2.520  27.802  1.00 72.69           H  
ATOM   1807 HD23 LEU A 123      -4.508   1.619  26.773  1.00 72.69           H  
ATOM   1808  N   ASP A 124      -1.622   2.023  31.961  1.00 70.79           N  
ATOM   1809  H   ASP A 124      -0.989   2.724  31.601  1.00 70.79           H  
ATOM   1810  CA  ASP A 124      -1.994   2.122  33.372  1.00 70.79           C  
ATOM   1811  HA  ASP A 124      -2.020   1.124  33.810  1.00 70.79           H  
ATOM   1812  C   ASP A 124      -3.386   2.750  33.561  1.00 70.79           C  
ATOM   1813  CB  ASP A 124      -0.941   2.958  34.124  1.00 70.79           C  
ATOM   1814  HB2 ASP A 124      -0.776   3.898  33.598  1.00 70.79           H  
ATOM   1815  HB3 ASP A 124      -1.346   3.207  35.105  1.00 70.79           H  
ATOM   1816  O   ASP A 124      -4.088   2.437  34.525  1.00 70.79           O  
ATOM   1817  CG  ASP A 124       0.408   2.264  34.358  1.00 70.79           C  
ATOM   1818  OD1 ASP A 124       0.459   1.013  34.305  1.00 70.79           O  
ATOM   1819  OD2 ASP A 124       1.350   2.992  34.742  1.00 70.79           O  
ATOM   1820  N   SER A 125      -3.808   3.650  32.661  1.00 71.46           N  
ATOM   1821  H   SER A 125      -3.163   3.899  31.925  1.00 71.46           H  
ATOM   1822  CA  SER A 125      -5.063   4.404  32.801  1.00 71.46           C  
ATOM   1823  HA  SER A 125      -5.745   3.846  33.443  1.00 71.46           H  
ATOM   1824  C   SER A 125      -5.773   4.658  31.469  1.00 71.46           C  
ATOM   1825  CB  SER A 125      -4.763   5.736  33.488  1.00 71.46           C  
ATOM   1826  HB2 SER A 125      -4.071   6.304  32.867  1.00 71.46           H  
ATOM   1827  HB3 SER A 125      -4.289   5.545  34.451  1.00 71.46           H  
ATOM   1828  O   SER A 125      -5.182   5.182  30.524  1.00 71.46           O  
ATOM   1829  OG  SER A 125      -5.943   6.495  33.690  1.00 71.46           O  
ATOM   1830  HG  SER A 125      -5.727   7.409  33.490  1.00 71.46           H  
ATOM   1831  N   LEU A 126      -7.079   4.367  31.424  1.00 76.85           N  
ATOM   1832  H   LEU A 126      -7.504   3.963  32.246  1.00 76.85           H  
ATOM   1833  CA  LEU A 126      -7.974   4.733  30.326  1.00 76.85           C  
ATOM   1834  HA  LEU A 126      -7.438   5.387  29.639  1.00 76.85           H  
ATOM   1835  C   LEU A 126      -9.199   5.488  30.855  1.00 76.85           C  
ATOM   1836  CB  LEU A 126      -8.383   3.475  29.545  1.00 76.85           C  
ATOM   1837  HB2 LEU A 126      -7.490   3.035  29.099  1.00 76.85           H  
ATOM   1838  HB3 LEU A 126      -8.798   2.753  30.247  1.00 76.85           H  
ATOM   1839  O   LEU A 126     -10.057   4.923  31.530  1.00 76.85           O  
ATOM   1840  CG  LEU A 126      -9.431   3.741  28.445  1.00 76.85           C  
ATOM   1841  HG  LEU A 126     -10.355   4.114  28.887  1.00 76.85           H  
ATOM   1842  CD1 LEU A 126      -8.959   4.731  27.383  1.00 76.85           C  
ATOM   1843 HD11 LEU A 126      -8.860   5.727  27.815  1.00 76.85           H  
ATOM   1844 HD12 LEU A 126      -9.677   4.780  26.565  1.00 76.85           H  
ATOM   1845 HD13 LEU A 126      -7.991   4.399  27.008  1.00 76.85           H  
ATOM   1846  CD2 LEU A 126      -9.747   2.433  27.737  1.00 76.85           C  
ATOM   1847 HD21 LEU A 126     -10.558   2.589  27.027  1.00 76.85           H  
ATOM   1848 HD22 LEU A 126     -10.051   1.693  28.478  1.00 76.85           H  
ATOM   1849 HD23 LEU A 126      -8.859   2.072  27.218  1.00 76.85           H  
ATOM   1850  N   VAL A 127      -9.332   6.756  30.474  1.00 73.56           N  
ATOM   1851  H   VAL A 127      -8.607   7.149  29.891  1.00 73.56           H  
ATOM   1852  CA  VAL A 127     -10.516   7.572  30.774  1.00 73.56           C  
ATOM   1853  HA  VAL A 127     -11.158   7.044  31.479  1.00 73.56           H  
ATOM   1854  C   VAL A 127     -11.306   7.787  29.490  1.00 73.56           C  
ATOM   1855  CB  VAL A 127     -10.116   8.905  31.429  1.00 73.56           C  
ATOM   1856  HB  VAL A 127      -9.509   9.484  30.733  1.00 73.56           H  
ATOM   1857  O   VAL A 127     -10.799   8.416  28.565  1.00 73.56           O  
ATOM   1858  CG1 VAL A 127     -11.356   9.732  31.798  1.00 73.56           C  
ATOM   1859 HG11 VAL A 127     -11.998   9.163  32.471  1.00 73.56           H  
ATOM   1860 HG12 VAL A 127     -11.051  10.657  32.288  1.00 73.56           H  
ATOM   1861 HG13 VAL A 127     -11.919   9.991  30.901  1.00 73.56           H  
ATOM   1862  CG2 VAL A 127      -9.298   8.681  32.709  1.00 73.56           C  
ATOM   1863 HG21 VAL A 127      -8.359   8.182  32.471  1.00 73.56           H  
ATOM   1864 HG22 VAL A 127      -9.859   8.058  33.406  1.00 73.56           H  
ATOM   1865 HG23 VAL A 127      -9.069   9.637  33.179  1.00 73.56           H  
ATOM   1866  N   LEU A 128     -12.548   7.298  29.431  1.00 76.43           N  
ATOM   1867  H   LEU A 128     -12.927   6.813  30.232  1.00 76.43           H  
ATOM   1868  CA  LEU A 128     -13.443   7.478  28.288  1.00 76.43           C  
ATOM   1869  HA  LEU A 128     -12.932   8.067  27.527  1.00 76.43           H  
ATOM   1870  C   LEU A 128     -14.693   8.257  28.713  1.00 76.43           C  
ATOM   1871  CB  LEU A 128     -13.752   6.108  27.659  1.00 76.43           C  
ATOM   1872  HB2 LEU A 128     -14.148   5.455  28.437  1.00 76.43           H  
ATOM   1873  HB3 LEU A 128     -12.818   5.674  27.304  1.00 76.43           H  
ATOM   1874  O   LEU A 128     -15.642   7.720  29.274  1.00 76.43           O  
ATOM   1875  CG  LEU A 128     -14.762   6.146  26.493  1.00 76.43           C  
ATOM   1876  HG  LEU A 128     -15.721   6.518  26.855  1.00 76.43           H  
ATOM   1877  CD1 LEU A 128     -14.306   7.018  25.320  1.00 76.43           C  
ATOM   1878 HD11 LEU A 128     -13.357   6.647  24.933  1.00 76.43           H  
ATOM   1879 HD12 LEU A 128     -15.052   6.977  24.526  1.00 76.43           H  
ATOM   1880 HD13 LEU A 128     -14.200   8.056  25.637  1.00 76.43           H  
ATOM   1881  CD2 LEU A 128     -14.977   4.729  25.962  1.00 76.43           C  
ATOM   1882 HD21 LEU A 128     -15.688   4.732  25.135  1.00 76.43           H  
ATOM   1883 HD22 LEU A 128     -14.032   4.314  25.612  1.00 76.43           H  
ATOM   1884 HD23 LEU A 128     -15.367   4.092  26.756  1.00 76.43           H  
ATOM   1885  N   THR A 129     -14.731   9.543  28.401  1.00 73.51           N  
ATOM   1886  H   THR A 129     -13.942   9.936  27.908  1.00 73.51           H  
ATOM   1887  CA  THR A 129     -15.892  10.394  28.669  1.00 73.51           C  
ATOM   1888  HA  THR A 129     -16.511   9.940  29.443  1.00 73.51           H  
ATOM   1889  C   THR A 129     -16.718  10.527  27.404  1.00 73.51           C  
ATOM   1890  CB  THR A 129     -15.456  11.764  29.190  1.00 73.51           C  
ATOM   1891  HB  THR A 129     -14.875  12.283  28.427  1.00 73.51           H  
ATOM   1892  O   THR A 129     -16.209  11.002  26.392  1.00 73.51           O  
ATOM   1893  CG2 THR A 129     -16.650  12.624  29.602  1.00 73.51           C  
ATOM   1894 HG21 THR A 129     -17.269  12.847  28.733  1.00 73.51           H  
ATOM   1895 HG22 THR A 129     -17.247  12.098  30.346  1.00 73.51           H  
ATOM   1896 HG23 THR A 129     -16.295  13.564  30.026  1.00 73.51           H  
ATOM   1897  OG1 THR A 129     -14.661  11.594  30.339  1.00 73.51           O  
ATOM   1898  HG1 THR A 129     -14.348  12.454  30.629  1.00 73.51           H  
ATOM   1899  N   ILE A 130     -18.000  10.161  27.453  1.00 72.84           N  
ATOM   1900  H   ILE A 130     -18.388   9.813  28.318  1.00 72.84           H  
ATOM   1901  CA  ILE A 130     -18.900  10.275  26.306  1.00 72.84           C  
ATOM   1902  HA  ILE A 130     -18.381  10.798  25.503  1.00 72.84           H  
ATOM   1903  C   ILE A 130     -20.122  11.112  26.687  1.00 72.84           C  
ATOM   1904  CB  ILE A 130     -19.275   8.892  25.741  1.00 72.84           C  
ATOM   1905  HB  ILE A 130     -19.821   8.329  26.498  1.00 72.84           H  
ATOM   1906  O   ILE A 130     -20.876  10.775  27.590  1.00 72.84           O  
ATOM   1907  CG1 ILE A 130     -18.041   8.070  25.307  1.00 72.84           C  
ATOM   1908 HG12 ILE A 130     -17.533   8.571  24.483  1.00 72.84           H  
ATOM   1909 HG13 ILE A 130     -17.344   8.008  26.143  1.00 72.84           H  
ATOM   1910  CG2 ILE A 130     -20.190   9.144  24.542  1.00 72.84           C  
ATOM   1911 HG21 ILE A 130     -20.298   8.243  23.938  1.00 72.84           H  
ATOM   1912 HG22 ILE A 130     -21.182   9.421  24.900  1.00 72.84           H  
ATOM   1913 HG23 ILE A 130     -19.769   9.923  23.907  1.00 72.84           H  
ATOM   1914  CD1 ILE A 130     -18.373   6.628  24.895  1.00 72.84           C  
ATOM   1915 HD11 ILE A 130     -18.942   6.599  23.966  1.00 72.84           H  
ATOM   1916 HD12 ILE A 130     -17.444   6.083  24.730  1.00 72.84           H  
ATOM   1917 HD13 ILE A 130     -18.935   6.135  25.688  1.00 72.84           H  
ATOM   1918  N   SER A 131     -20.366  12.215  25.989  1.00 72.98           N  
ATOM   1919  H   SER A 131     -19.763  12.421  25.205  1.00 72.98           H  
ATOM   1920  CA  SER A 131     -21.441  13.154  26.318  1.00 72.98           C  
ATOM   1921  HA  SER A 131     -22.121  12.684  27.028  1.00 72.98           H  
ATOM   1922  C   SER A 131     -22.283  13.524  25.101  1.00 72.98           C  
ATOM   1923  CB  SER A 131     -20.860  14.383  27.021  1.00 72.98           C  
ATOM   1924  HB2 SER A 131     -20.324  14.061  27.914  1.00 72.98           H  
ATOM   1925  HB3 SER A 131     -21.670  15.048  27.323  1.00 72.98           H  
ATOM   1926  O   SER A 131     -21.813  13.480  23.969  1.00 72.98           O  
ATOM   1927  OG  SER A 131     -19.974  15.085  26.180  1.00 72.98           O  
ATOM   1928  HG  SER A 131     -19.355  14.457  25.800  1.00 72.98           H  
ATOM   1929  N   ARG A 132     -23.548  13.894  25.351  1.00 68.82           N  
ATOM   1930  H   ARG A 132     -23.849  13.862  26.314  1.00 68.82           H  
ATOM   1931  CA  ARG A 132     -24.552  14.280  24.335  1.00 68.82           C  
ATOM   1932  HA  ARG A 132     -25.478  14.516  24.860  1.00 68.82           H  
ATOM   1933  C   ARG A 132     -24.990  13.185  23.352  1.00 68.82           C  
ATOM   1934  CB  ARG A 132     -24.123  15.558  23.587  1.00 68.82           C  
ATOM   1935  HB2 ARG A 132     -23.203  15.383  23.029  1.00 68.82           H  
ATOM   1936  HB3 ARG A 132     -24.898  15.818  22.866  1.00 68.82           H  
ATOM   1937  O   ARG A 132     -25.694  13.503  22.400  1.00 68.82           O  
ATOM   1938  CG  ARG A 132     -23.940  16.748  24.527  1.00 68.82           C  
ATOM   1939  HG2 ARG A 132     -23.102  16.573  25.202  1.00 68.82           H  
ATOM   1940  HG3 ARG A 132     -24.852  16.889  25.107  1.00 68.82           H  
ATOM   1941  CD  ARG A 132     -23.667  17.999  23.697  1.00 68.82           C  
ATOM   1942  HD2 ARG A 132     -24.433  18.081  22.926  1.00 68.82           H  
ATOM   1943  HD3 ARG A 132     -22.694  17.896  23.216  1.00 68.82           H  
ATOM   1944  NE  ARG A 132     -23.689  19.204  24.543  1.00 68.82           N  
ATOM   1945  HE  ARG A 132     -23.673  19.051  25.541  1.00 68.82           H  
ATOM   1946  NH1 ARG A 132     -23.658  20.731  22.835  1.00 68.82           N  
ATOM   1947 HH11 ARG A 132     -23.585  19.966  22.179  1.00 68.82           H  
ATOM   1948 HH12 ARG A 132     -23.649  21.682  22.497  1.00 68.82           H  
ATOM   1949  NH2 ARG A 132     -23.758  21.439  24.953  1.00 68.82           N  
ATOM   1950 HH21 ARG A 132     -23.777  21.250  25.945  1.00 68.82           H  
ATOM   1951 HH22 ARG A 132     -23.753  22.389  24.609  1.00 68.82           H  
ATOM   1952  CZ  ARG A 132     -23.702  20.448  24.107  1.00 68.82           C  
ATOM   1953  N   VAL A 133     -24.662  11.923  23.617  1.00 65.32           N  
ATOM   1954  H   VAL A 133     -24.082  11.732  24.421  1.00 65.32           H  
ATOM   1955  CA  VAL A 133     -24.862  10.844  22.644  1.00 65.32           C  
ATOM   1956  HA  VAL A 133     -25.015  11.313  21.672  1.00 65.32           H  
ATOM   1957  C   VAL A 133     -26.096   9.986  22.925  1.00 65.32           C  
ATOM   1958  CB  VAL A 133     -23.610   9.963  22.523  1.00 65.32           C  
ATOM   1959  HB  VAL A 133     -23.645   9.151  23.250  1.00 65.32           H  
ATOM   1960  O   VAL A 133     -26.348   9.624  24.075  1.00 65.32           O  
ATOM   1961  CG1 VAL A 133     -23.579   9.412  21.112  1.00 65.32           C  
ATOM   1962 HG11 VAL A 133     -22.681   8.808  20.985  1.00 65.32           H  
ATOM   1963 HG12 VAL A 133     -24.453   8.799  20.892  1.00 65.32           H  
ATOM   1964 HG13 VAL A 133     -23.546  10.234  20.397  1.00 65.32           H  
ATOM   1965  CG2 VAL A 133     -22.277  10.699  22.678  1.00 65.32           C  
ATOM   1966 HG21 VAL A 133     -21.455  10.047  22.383  1.00 65.32           H  
ATOM   1967 HG22 VAL A 133     -22.246  11.577  22.032  1.00 65.32           H  
ATOM   1968 HG23 VAL A 133     -22.143  11.008  23.715  1.00 65.32           H  
ATOM   1969  N   GLU A 134     -26.812   9.606  21.866  1.00 61.30           N  
ATOM   1970  H   GLU A 134     -26.535   9.947  20.956  1.00 61.30           H  
ATOM   1971  CA  GLU A 134     -27.816   8.534  21.852  1.00 61.30           C  
ATOM   1972  HA  GLU A 134     -28.101   8.278  22.873  1.00 61.30           H  
ATOM   1973  C   GLU A 134     -27.201   7.269  21.224  1.00 61.30           C  
ATOM   1974  CB  GLU A 134     -29.094   8.981  21.110  1.00 61.30           C  
ATOM   1975  HB2 GLU A 134     -28.843   9.265  20.088  1.00 61.30           H  
ATOM   1976  HB3 GLU A 134     -29.776   8.131  21.083  1.00 61.30           H  
ATOM   1977  O   GLU A 134     -27.519   6.908  20.099  1.00 61.30           O  
ATOM   1978  CG  GLU A 134     -29.815  10.155  21.791  1.00 61.30           C  
ATOM   1979  HG2 GLU A 134     -29.886   9.938  22.857  1.00 61.30           H  
ATOM   1980  HG3 GLU A 134     -29.213  11.057  21.677  1.00 61.30           H  
ATOM   1981  CD  GLU A 134     -31.234  10.421  21.249  1.00 61.30           C  
ATOM   1982  OE1 GLU A 134     -31.979  11.148  21.951  1.00 61.30           O  
ATOM   1983  OE2 GLU A 134     -31.606   9.877  20.188  1.00 61.30           O  
ATOM   1984  N   LEU A 135     -26.263   6.622  21.926  1.00 59.22           N  
ATOM   1985  H   LEU A 135     -26.039   6.947  22.855  1.00 59.22           H  
ATOM   1986  CA  LEU A 135     -25.526   5.475  21.372  1.00 59.22           C  
ATOM   1987  HA  LEU A 135     -25.207   5.731  20.362  1.00 59.22           H  
ATOM   1988  C   LEU A 135     -26.399   4.229  21.257  1.00 59.22           C  
ATOM   1989  CB  LEU A 135     -24.284   5.145  22.221  1.00 59.22           C  
ATOM   1990  HB2 LEU A 135     -24.567   5.139  23.273  1.00 59.22           H  
ATOM   1991  HB3 LEU A 135     -23.920   4.150  21.963  1.00 59.22           H  
ATOM   1992  O   LEU A 135     -26.994   3.799  22.254  1.00 59.22           O  
ATOM   1993  CG  LEU A 135     -23.159   6.146  21.984  1.00 59.22           C  
ATOM   1994  HG  LEU A 135     -23.611   7.138  22.012  1.00 59.22           H  
ATOM   1995  CD1 LEU A 135     -22.124   6.125  23.091  1.00 59.22           C  
ATOM   1996 HD11 LEU A 135     -21.344   6.845  22.842  1.00 59.22           H  
ATOM   1997 HD12 LEU A 135     -21.677   5.132  23.124  1.00 59.22           H  
ATOM   1998 HD13 LEU A 135     -22.584   6.370  24.049  1.00 59.22           H  
ATOM   1999  CD2 LEU A 135     -22.418   5.903  20.670  1.00 59.22           C  
ATOM   2000 HD21 LEU A 135     -23.092   6.018  19.822  1.00 59.22           H  
ATOM   2001 HD22 LEU A 135     -22.010   4.892  20.645  1.00 59.22           H  
ATOM   2002 HD23 LEU A 135     -21.597   6.612  20.561  1.00 59.22           H  
ATOM   2003  N   ARG A 136     -26.374   3.603  20.074  1.00 57.08           N  
ATOM   2004  H   ARG A 136     -25.891   4.048  19.307  1.00 57.08           H  
ATOM   2005  CA  ARG A 136     -26.835   2.223  19.901  1.00 57.08           C  
ATOM   2006  HA  ARG A 136     -27.701   2.059  20.542  1.00 57.08           H  
ATOM   2007  C   ARG A 136     -25.806   1.220  20.380  1.00 57.08           C  
ATOM   2008  CB  ARG A 136     -27.295   1.926  18.478  1.00 57.08           C  
ATOM   2009  HB2 ARG A 136     -26.623   2.383  17.751  1.00 57.08           H  
ATOM   2010  HB3 ARG A 136     -27.288   0.846  18.327  1.00 57.08           H  
ATOM   2011  O   ARG A 136     -26.104   0.475  21.296  1.00 57.08           O  
ATOM   2012  CG  ARG A 136     -28.721   2.439  18.283  1.00 57.08           C  
ATOM   2013  HG2 ARG A 136     -28.728   3.528  18.325  1.00 57.08           H  
ATOM   2014  HG3 ARG A 136     -29.372   2.038  19.060  1.00 57.08           H  
ATOM   2015  CD  ARG A 136     -29.220   1.968  16.924  1.00 57.08           C  
ATOM   2016  HD2 ARG A 136     -29.189   0.878  16.900  1.00 57.08           H  
ATOM   2017  HD3 ARG A 136     -28.553   2.361  16.157  1.00 57.08           H  
ATOM   2018  NE  ARG A 136     -30.588   2.443  16.674  1.00 57.08           N  
ATOM   2019  HE  ARG A 136     -30.901   3.206  17.258  1.00 57.08           H  
ATOM   2020  NH1 ARG A 136     -30.908   1.244  14.755  1.00 57.08           N  
ATOM   2021 HH11 ARG A 136     -29.960   0.913  14.865  1.00 57.08           H  
ATOM   2022 HH12 ARG A 136     -31.396   1.101  13.882  1.00 57.08           H  
ATOM   2023  NH2 ARG A 136     -32.482   2.678  15.446  1.00 57.08           N  
ATOM   2024 HH21 ARG A 136     -32.730   3.456  16.041  1.00 57.08           H  
ATOM   2025 HH22 ARG A 136     -32.981   2.511  14.584  1.00 57.08           H  
ATOM   2026  CZ  ARG A 136     -31.322   2.116  15.632  1.00 57.08           C  
ATOM   2027  N   ASP A 137     -24.595   1.252  19.840  1.00 56.35           N  
ATOM   2028  H   ASP A 137     -24.417   1.880  19.069  1.00 56.35           H  
ATOM   2029  CA  ASP A 137     -23.577   0.257  20.170  1.00 56.35           C  
ATOM   2030  HA  ASP A 137     -23.866  -0.278  21.075  1.00 56.35           H  
ATOM   2031  C   ASP A 137     -22.216   0.913  20.453  1.00 56.35           C  
ATOM   2032  CB  ASP A 137     -23.503  -0.793  19.050  1.00 56.35           C  
ATOM   2033  HB2 ASP A 137     -23.280  -0.299  18.105  1.00 56.35           H  
ATOM   2034  HB3 ASP A 137     -22.682  -1.472  19.280  1.00 56.35           H  
ATOM   2035  O   ASP A 137     -21.781   1.836  19.756  1.00 56.35           O  
ATOM   2036  CG  ASP A 137     -24.790  -1.626  18.919  1.00 56.35           C  
ATOM   2037  OD1 ASP A 137     -25.109  -2.349  19.890  1.00 56.35           O  
ATOM   2038  OD2 ASP A 137     -25.429  -1.578  17.843  1.00 56.35           O  
ATOM   2039  N   ILE A 138     -21.528   0.426  21.493  1.00 63.07           N  
ATOM   2040  H   ILE A 138     -21.936  -0.346  21.999  1.00 63.07           H  
ATOM   2041  CA  ILE A 138     -20.120   0.747  21.769  1.00 63.07           C  
ATOM   2042  HA  ILE A 138     -19.760   1.457  21.024  1.00 63.07           H  
ATOM   2043  C   ILE A 138     -19.312  -0.533  21.634  1.00 63.07           C  
ATOM   2044  CB  ILE A 138     -19.889   1.368  23.166  1.00 63.07           C  
ATOM   2045  HB  ILE A 138     -20.199   0.644  23.919  1.00 63.07           H  
ATOM   2046  O   ILE A 138     -19.548  -1.503  22.360  1.00 63.07           O  
ATOM   2047  CG1 ILE A 138     -20.717   2.651  23.362  1.00 63.07           C  
ATOM   2048 HG12 ILE A 138     -20.398   3.393  22.629  1.00 63.07           H  
ATOM   2049 HG13 ILE A 138     -21.770   2.428  23.190  1.00 63.07           H  
ATOM   2050  CG2 ILE A 138     -18.386   1.670  23.365  1.00 63.07           C  
ATOM   2051 HG21 ILE A 138     -18.198   2.072  24.361  1.00 63.07           H  
ATOM   2052 HG22 ILE A 138     -17.797   0.757  23.280  1.00 63.07           H  
ATOM   2053 HG23 ILE A 138     -18.043   2.381  22.613  1.00 63.07           H  
ATOM   2054  CD1 ILE A 138     -20.592   3.233  24.780  1.00 63.07           C  
ATOM   2055 HD11 ILE A 138     -21.376   3.970  24.957  1.00 63.07           H  
ATOM   2056 HD12 ILE A 138     -20.704   2.439  25.519  1.00 63.07           H  
ATOM   2057 HD13 ILE A 138     -19.626   3.720  24.909  1.00 63.07           H  
ATOM   2058  N   TYR A 139     -18.311  -0.485  20.763  1.00 62.69           N  
ATOM   2059  H   TYR A 139     -18.207   0.338  20.187  1.00 62.69           H  
ATOM   2060  CA  TYR A 139     -17.396  -1.584  20.524  1.00 62.69           C  
ATOM   2061  HA  TYR A 139     -17.724  -2.462  21.080  1.00 62.69           H  
ATOM   2062  C   TYR A 139     -15.990  -1.224  20.977  1.00 62.69           C  
ATOM   2063  CB  TYR A 139     -17.435  -1.937  19.049  1.00 62.69           C  
ATOM   2064  HB2 TYR A 139     -17.076  -1.090  18.465  1.00 62.69           H  
ATOM   2065  HB3 TYR A 139     -16.743  -2.764  18.887  1.00 62.69           H  
ATOM   2066  O   TYR A 139     -15.347  -0.317  20.443  1.00 62.69           O  
ATOM   2067  CG  TYR A 139     -18.818  -2.324  18.571  1.00 62.69           C  
ATOM   2068  CD1 TYR A 139     -19.377  -3.568  18.934  1.00 62.69           C  
ATOM   2069  HD1 TYR A 139     -18.857  -4.215  19.625  1.00 62.69           H  
ATOM   2070  CD2 TYR A 139     -19.528  -1.453  17.722  1.00 62.69           C  
ATOM   2071  HD2 TYR A 139     -19.130  -0.480  17.473  1.00 62.69           H  
ATOM   2072  CE1 TYR A 139     -20.607  -3.976  18.385  1.00 62.69           C  
ATOM   2073  HE1 TYR A 139     -21.034  -4.930  18.656  1.00 62.69           H  
ATOM   2074  CE2 TYR A 139     -20.752  -1.863  17.165  1.00 62.69           C  
ATOM   2075  HE2 TYR A 139     -21.302  -1.208  16.506  1.00 62.69           H  
ATOM   2076  OH  TYR A 139     -22.470  -3.508  16.940  1.00 62.69           O  
ATOM   2077  HH  TYR A 139     -22.932  -4.163  17.469  1.00 62.69           H  
ATOM   2078  CZ  TYR A 139     -21.288  -3.127  17.486  1.00 62.69           C  
ATOM   2079  N   LEU A 140     -15.507  -1.970  21.965  1.00 63.71           N  
ATOM   2080  H   LEU A 140     -16.092  -2.706  22.333  1.00 63.71           H  
ATOM   2081  CA  LEU A 140     -14.168  -1.823  22.517  1.00 63.71           C  
ATOM   2082  HA  LEU A 140     -13.697  -0.918  22.132  1.00 63.71           H  
ATOM   2083  C   LEU A 140     -13.317  -3.017  22.083  1.00 63.71           C  
ATOM   2084  CB  LEU A 140     -14.265  -1.707  24.045  1.00 63.71           C  
ATOM   2085  HB2 LEU A 140     -13.252  -1.675  24.445  1.00 63.71           H  
ATOM   2086  HB3 LEU A 140     -14.744  -2.609  24.423  1.00 63.71           H  
ATOM   2087  O   LEU A 140     -13.605  -4.160  22.439  1.00 63.71           O  
ATOM   2088  CG  LEU A 140     -15.045  -0.482  24.560  1.00 63.71           C  
ATOM   2089  HG  LEU A 140     -16.037  -0.454  24.110  1.00 63.71           H  
ATOM   2090  CD1 LEU A 140     -15.221  -0.591  26.068  1.00 63.71           C  
ATOM   2091 HD11 LEU A 140     -14.244  -0.695  26.540  1.00 63.71           H  
ATOM   2092 HD12 LEU A 140     -15.723   0.296  26.455  1.00 63.71           H  
ATOM   2093 HD13 LEU A 140     -15.828  -1.464  26.306  1.00 63.71           H  
ATOM   2094  CD2 LEU A 140     -14.320   0.824  24.261  1.00 63.71           C  
ATOM   2095 HD21 LEU A 140     -14.819   1.653  24.763  1.00 63.71           H  
ATOM   2096 HD22 LEU A 140     -14.366   1.003  23.187  1.00 63.71           H  
ATOM   2097 HD23 LEU A 140     -13.287   0.757  24.601  1.00 63.71           H  
ATOM   2098  N   CYS A 141     -12.266  -2.752  21.315  1.00 63.38           N  
ATOM   2099  H   CYS A 141     -12.098  -1.791  21.052  1.00 63.38           H  
ATOM   2100  CA  CYS A 141     -11.335  -3.753  20.820  1.00 63.38           C  
ATOM   2101  HA  CYS A 141     -11.669  -4.747  21.116  1.00 63.38           H  
ATOM   2102  C   CYS A 141      -9.951  -3.506  21.430  1.00 63.38           C  
ATOM   2103  CB  CYS A 141     -11.295  -3.715  19.287  1.00 63.38           C  
ATOM   2104  HB2 CYS A 141     -10.773  -2.811  18.973  1.00 63.38           H  
ATOM   2105  HB3 CYS A 141     -10.711  -4.573  18.953  1.00 63.38           H  
ATOM   2106  O   CYS A 141      -9.235  -2.601  21.008  1.00 63.38           O  
ATOM   2107  SG  CYS A 141     -12.866  -3.727  18.391  1.00 63.38           S  
ATOM   2108  N   PHE A 142      -9.557  -4.323  22.405  1.00 63.23           N  
ATOM   2109  H   PHE A 142     -10.181  -5.050  22.725  1.00 63.23           H  
ATOM   2110  CA  PHE A 142      -8.213  -4.278  22.980  1.00 63.23           C  
ATOM   2111  HA  PHE A 142      -7.746  -3.327  22.725  1.00 63.23           H  
ATOM   2112  C   PHE A 142      -7.342  -5.388  22.401  1.00 63.23           C  
ATOM   2113  CB  PHE A 142      -8.280  -4.327  24.504  1.00 63.23           C  
ATOM   2114  HB2 PHE A 142      -7.267  -4.480  24.877  1.00 63.23           H  
ATOM   2115  HB3 PHE A 142      -8.884  -5.177  24.823  1.00 63.23           H  
ATOM   2116  O   PHE A 142      -7.742  -6.550  22.371  1.00 63.23           O  
ATOM   2117  CG  PHE A 142      -8.833  -3.045  25.089  1.00 63.23           C  
ATOM   2118  CD1 PHE A 142      -7.986  -1.935  25.261  1.00 63.23           C  
ATOM   2119  HD1 PHE A 142      -6.938  -2.008  25.008  1.00 63.23           H  
ATOM   2120  CD2 PHE A 142     -10.202  -2.939  25.394  1.00 63.23           C  
ATOM   2121  HD2 PHE A 142     -10.857  -3.787  25.262  1.00 63.23           H  
ATOM   2122  CE1 PHE A 142      -8.501  -0.721  25.735  1.00 63.23           C  
ATOM   2123  HE1 PHE A 142      -7.848   0.130  25.866  1.00 63.23           H  
ATOM   2124  CE2 PHE A 142     -10.722  -1.714  25.837  1.00 63.23           C  
ATOM   2125  HE2 PHE A 142     -11.778  -1.623  26.045  1.00 63.23           H  
ATOM   2126  CZ  PHE A 142      -9.875  -0.604  25.986  1.00 63.23           C  
ATOM   2127  HZ  PHE A 142     -10.282   0.357  26.261  1.00 63.23           H  
ATOM   2128  N   PHE A 143      -6.151  -5.023  21.934  1.00 56.28           N  
ATOM   2129  H   PHE A 143      -5.926  -4.038  21.947  1.00 56.28           H  
ATOM   2130  CA  PHE A 143      -5.204  -5.929  21.276  1.00 56.28           C  
ATOM   2131  HA  PHE A 143      -5.641  -6.926  21.222  1.00 56.28           H  
ATOM   2132  C   PHE A 143      -3.899  -6.100  22.063  1.00 56.28           C  
ATOM   2133  CB  PHE A 143      -4.956  -5.460  19.838  1.00 56.28           C  
ATOM   2134  HB2 PHE A 143      -4.167  -6.067  19.392  1.00 56.28           H  
ATOM   2135  HB3 PHE A 143      -4.589  -4.434  19.873  1.00 56.28           H  
ATOM   2136  O   PHE A 143      -2.901  -6.552  21.508  1.00 56.28           O  
ATOM   2137  CG  PHE A 143      -6.161  -5.506  18.924  1.00 56.28           C  
ATOM   2138  CD1 PHE A 143      -6.238  -6.476  17.913  1.00 56.28           C  
ATOM   2139  HD1 PHE A 143      -5.425  -7.174  17.783  1.00 56.28           H  
ATOM   2140  CD2 PHE A 143      -7.128  -4.487  18.973  1.00 56.28           C  
ATOM   2141  HD2 PHE A 143      -7.038  -3.691  19.697  1.00 56.28           H  
ATOM   2142  CE1 PHE A 143      -7.280  -6.416  16.969  1.00 56.28           C  
ATOM   2143  HE1 PHE A 143      -7.225  -6.994  16.058  1.00 56.28           H  
ATOM   2144  CE2 PHE A 143      -8.190  -4.470  18.056  1.00 56.28           C  
ATOM   2145  HE2 PHE A 143      -8.888  -3.646  18.069  1.00 56.28           H  
ATOM   2146  CZ  PHE A 143      -8.291  -5.457  17.069  1.00 56.28           C  
ATOM   2147  HZ  PHE A 143      -9.061  -5.388  16.315  1.00 56.28           H  
ATOM   2148  N   ALA A 144      -3.901  -5.762  23.352  1.00 47.94           N  
ATOM   2149  H   ALA A 144      -4.771  -5.475  23.776  1.00 47.94           H  
ATOM   2150  CA  ALA A 144      -2.771  -6.013  24.239  1.00 47.94           C  
ATOM   2151  HA  ALA A 144      -1.895  -6.268  23.643  1.00 47.94           H  
ATOM   2152  C   ALA A 144      -3.035  -7.193  25.181  1.00 47.94           C  
ATOM   2153  CB  ALA A 144      -2.438  -4.730  24.986  1.00 47.94           C  
ATOM   2154  HB1 ALA A 144      -2.690  -3.865  24.373  1.00 47.94           H  
ATOM   2155  HB2 ALA A 144      -2.971  -4.669  25.935  1.00 47.94           H  
ATOM   2156  HB3 ALA A 144      -1.371  -4.734  25.209  1.00 47.94           H  
ATOM   2157  O   ALA A 144      -4.178  -7.635  25.313  1.00 47.94           O  
ATOM   2158  N   GLU A 145      -1.989  -7.674  25.860  1.00 36.58           N  
ATOM   2159  H   GLU A 145      -1.079  -7.272  25.684  1.00 36.58           H  
ATOM   2160  CA  GLU A 145      -2.091  -8.558  27.032  1.00 36.58           C  
ATOM   2161  HA  GLU A 145      -2.707  -9.423  26.786  1.00 36.58           H  
ATOM   2162  C   GLU A 145      -2.784  -7.812  28.189  1.00 36.58           C  
ATOM   2163  CB  GLU A 145      -0.693  -9.056  27.462  1.00 36.58           C  
ATOM   2164  HB2 GLU A 145      -0.776  -9.523  28.443  1.00 36.58           H  
ATOM   2165  HB3 GLU A 145      -0.029  -8.195  27.543  1.00 36.58           H  
ATOM   2166  O   GLU A 145      -2.172  -7.484  29.199  1.00 36.58           O  
ATOM   2167  CG  GLU A 145      -0.074 -10.098  26.520  1.00 36.58           C  
ATOM   2168  HG2 GLU A 145      -0.741 -10.959  26.472  1.00 36.58           H  
ATOM   2169  HG3 GLU A 145      -0.006  -9.671  25.520  1.00 36.58           H  
ATOM   2170  CD  GLU A 145       1.333 -10.556  26.961  1.00 36.58           C  
ATOM   2171  OE1 GLU A 145       1.738 -11.659  26.525  1.00 36.58           O  
ATOM   2172  OE2 GLU A 145       2.019  -9.801  27.686  1.00 36.58           O  
ATOM   2173  N   LEU A 146      -4.061  -7.466  28.032  1.00 37.87           N  
ATOM   2174  H   LEU A 146      -4.516  -7.698  27.161  1.00 37.87           H  
ATOM   2175  CA  LEU A 146      -4.847  -6.842  29.087  1.00 37.87           C  
ATOM   2176  HA  LEU A 146      -4.180  -6.317  29.770  1.00 37.87           H  
ATOM   2177  C   LEU A 146      -5.508  -7.946  29.895  1.00 37.87           C  
ATOM   2178  CB  LEU A 146      -5.830  -5.801  28.530  1.00 37.87           C  
ATOM   2179  HB2 LEU A 146      -6.541  -6.293  27.866  1.00 37.87           H  
ATOM   2180  HB3 LEU A 146      -6.385  -5.378  29.368  1.00 37.87           H  
ATOM   2181  O   LEU A 146      -6.531  -8.512  29.510  1.00 37.87           O  
ATOM   2182  CG  LEU A 146      -5.144  -4.659  27.765  1.00 37.87           C  
ATOM   2183  HG  LEU A 146      -4.811  -5.067  26.811  1.00 37.87           H  
ATOM   2184  CD1 LEU A 146      -6.139  -3.556  27.438  1.00 37.87           C  
ATOM   2185 HD11 LEU A 146      -6.424  -3.021  28.344  1.00 37.87           H  
ATOM   2186 HD12 LEU A 146      -7.042  -3.994  27.013  1.00 37.87           H  
ATOM   2187 HD13 LEU A 146      -5.682  -2.854  26.740  1.00 37.87           H  
ATOM   2188  CD2 LEU A 146      -3.949  -4.054  28.508  1.00 37.87           C  
ATOM   2189 HD21 LEU A 146      -4.118  -4.093  29.584  1.00 37.87           H  
ATOM   2190 HD22 LEU A 146      -3.061  -4.655  28.313  1.00 37.87           H  
ATOM   2191 HD23 LEU A 146      -3.756  -3.031  28.188  1.00 37.87           H  
ATOM   2192  N   GLN A 147      -4.872  -8.271  31.014  1.00 33.18           N  
ATOM   2193  H   GLN A 147      -4.010  -7.789  31.225  1.00 33.18           H  
ATOM   2194  CA  GLN A 147      -5.474  -9.066  32.070  1.00 33.18           C  
ATOM   2195  HA  GLN A 147      -6.096  -9.844  31.629  1.00 33.18           H  
ATOM   2196  C   GLN A 147      -6.379  -8.159  32.901  1.00 33.18           C  
ATOM   2197  CB  GLN A 147      -4.369  -9.738  32.898  1.00 33.18           C  
ATOM   2198  HB2 GLN A 147      -3.531  -9.051  33.022  1.00 33.18           H  
ATOM   2199  HB3 GLN A 147      -4.754 -10.002  33.883  1.00 33.18           H  
ATOM   2200  O   GLN A 147      -5.892  -7.274  33.587  1.00 33.18           O  
ATOM   2201  CG  GLN A 147      -3.925 -11.024  32.185  1.00 33.18           C  
ATOM   2202  HG2 GLN A 147      -3.740 -10.812  31.132  1.00 33.18           H  
ATOM   2203  HG3 GLN A 147      -4.732 -11.754  32.244  1.00 33.18           H  
ATOM   2204  CD  GLN A 147      -2.652 -11.635  32.745  1.00 33.18           C  
ATOM   2205  NE2 GLN A 147      -2.501 -12.941  32.692  1.00 33.18           N  
ATOM   2206 HE21 GLN A 147      -1.571 -13.278  32.894  1.00 33.18           H  
ATOM   2207 HE22 GLN A 147      -3.184 -13.527  32.233  1.00 33.18           H  
ATOM   2208  OE1 GLN A 147      -1.751 -10.969  33.206  1.00 33.18           O  
ATOM   2209  N   GLU A 148      -7.684  -8.424  32.817  1.00 37.90           N  
ATOM   2210  H   GLU A 148      -7.947  -9.145  32.160  1.00 37.90           H  
ATOM   2211  CA  GLU A 148      -8.768  -7.828  33.611  1.00 37.90           C  
ATOM   2212  HA  GLU A 148      -9.696  -8.237  33.211  1.00 37.90           H  
ATOM   2213  C   GLU A 148      -8.923  -6.296  33.499  1.00 37.90           C  
ATOM   2214  CB  GLU A 148      -8.717  -8.328  35.066  1.00 37.90           C  
ATOM   2215  HB2 GLU A 148      -7.756  -8.071  35.512  1.00 37.90           H  
ATOM   2216  HB3 GLU A 148      -9.507  -7.829  35.627  1.00 37.90           H  
ATOM   2217  O   GLU A 148      -8.195  -5.497  34.080  1.00 37.90           O  
ATOM   2218  CG  GLU A 148      -8.945  -9.850  35.149  1.00 37.90           C  
ATOM   2219  HG2 GLU A 148      -8.150 -10.361  34.607  1.00 37.90           H  
ATOM   2220  HG3 GLU A 148      -9.888 -10.084  34.654  1.00 37.90           H  
ATOM   2221  CD  GLU A 148      -8.986 -10.398  36.586  1.00 37.90           C  
ATOM   2222  OE1 GLU A 148      -9.329 -11.596  36.725  1.00 37.90           O  
ATOM   2223  OE2 GLU A 148      -8.651  -9.654  37.534  1.00 37.90           O  
ATOM   2224  N   VAL A 149      -9.967  -5.879  32.777  1.00 40.55           N  
ATOM   2225  H   VAL A 149     -10.568  -6.574  32.357  1.00 40.55           H  
ATOM   2226  CA  VAL A 149     -10.433  -4.487  32.734  1.00 40.55           C  
ATOM   2227  HA  VAL A 149      -9.624  -3.817  33.027  1.00 40.55           H  
ATOM   2228  C   VAL A 149     -11.571  -4.337  33.745  1.00 40.55           C  
ATOM   2229  CB  VAL A 149     -10.873  -4.108  31.307  1.00 40.55           C  
ATOM   2230  HB  VAL A 149     -11.691  -4.761  31.001  1.00 40.55           H  
ATOM   2231  O   VAL A 149     -12.605  -4.993  33.610  1.00 40.55           O  
ATOM   2232  CG1 VAL A 149     -11.363  -2.659  31.222  1.00 40.55           C  
ATOM   2233 HG11 VAL A 149     -10.558  -1.974  31.489  1.00 40.55           H  
ATOM   2234 HG12 VAL A 149     -12.202  -2.500  31.899  1.00 40.55           H  
ATOM   2235 HG13 VAL A 149     -11.702  -2.461  30.205  1.00 40.55           H  
ATOM   2236  CG2 VAL A 149      -9.730  -4.273  30.291  1.00 40.55           C  
ATOM   2237 HG21 VAL A 149     -10.064  -3.975  29.298  1.00 40.55           H  
ATOM   2238 HG22 VAL A 149      -9.409  -5.314  30.249  1.00 40.55           H  
ATOM   2239 HG23 VAL A 149      -8.880  -3.656  30.584  1.00 40.55           H  
ATOM   2240  N   GLU A 150     -11.400  -3.480  34.751  1.00 39.98           N  
ATOM   2241  H   GLU A 150     -10.567  -2.908  34.747  1.00 39.98           H  
ATOM   2242  CA  GLU A 150     -12.481  -3.073  35.650  1.00 39.98           C  
ATOM   2243  HA  GLU A 150     -13.155  -3.918  35.790  1.00 39.98           H  
ATOM   2244  C   GLU A 150     -13.255  -1.934  34.978  1.00 39.98           C  
ATOM   2245  CB  GLU A 150     -11.937  -2.686  37.039  1.00 39.98           C  
ATOM   2246  HB2 GLU A 150     -11.297  -3.491  37.399  1.00 39.98           H  
ATOM   2247  HB3 GLU A 150     -11.337  -1.780  36.950  1.00 39.98           H  
ATOM   2248  O   GLU A 150     -12.698  -0.882  34.656  1.00 39.98           O  
ATOM   2249  CG  GLU A 150     -13.067  -2.467  38.064  1.00 39.98           C  
ATOM   2250  HG2 GLU A 150     -13.666  -3.376  38.111  1.00 39.98           H  
ATOM   2251  HG3 GLU A 150     -13.712  -1.664  37.708  1.00 39.98           H  
ATOM   2252  CD  GLU A 150     -12.574  -2.109  39.484  1.00 39.98           C  
ATOM   2253  OE1 GLU A 150     -13.365  -2.288  40.438  1.00 39.98           O  
ATOM   2254  OE2 GLU A 150     -11.437  -1.596  39.641  1.00 39.98           O  
ATOM   2255  N   PHE A 151     -14.540  -2.160  34.725  1.00 41.09           N  
ATOM   2256  H   PHE A 151     -14.952  -3.028  35.036  1.00 41.09           H  
ATOM   2257  CA  PHE A 151     -15.391  -1.231  33.997  1.00 41.09           C  
ATOM   2258  HA  PHE A 151     -14.777  -0.467  33.518  1.00 41.09           H  
ATOM   2259  C   PHE A 151     -16.343  -0.518  34.969  1.00 41.09           C  
ATOM   2260  CB  PHE A 151     -16.086  -2.023  32.881  1.00 41.09           C  
ATOM   2261  HB2 PHE A 151     -15.332  -2.562  32.307  1.00 41.09           H  
ATOM   2262  HB3 PHE A 151     -16.756  -2.761  33.322  1.00 41.09           H  
ATOM   2263  O   PHE A 151     -17.186  -1.162  35.591  1.00 41.09           O  
ATOM   2264  CG  PHE A 151     -16.865  -1.146  31.941  1.00 41.09           C  
ATOM   2265  CD1 PHE A 151     -18.121  -0.703  32.345  1.00 41.09           C  
ATOM   2266  HD1 PHE A 151     -18.536  -1.009  33.294  1.00 41.09           H  
ATOM   2267  CD2 PHE A 151     -16.323  -0.706  30.720  1.00 41.09           C  
ATOM   2268  HD2 PHE A 151     -15.346  -1.050  30.414  1.00 41.09           H  
ATOM   2269  CE1 PHE A 151     -18.793   0.214  31.551  1.00 41.09           C  
ATOM   2270  HE1 PHE A 151     -19.705   0.606  31.977  1.00 41.09           H  
ATOM   2271  CE2 PHE A 151     -17.040   0.186  29.901  1.00 41.09           C  
ATOM   2272  HE2 PHE A 151     -16.619   0.516  28.963  1.00 41.09           H  
ATOM   2273  CZ  PHE A 151     -18.285   0.667  30.328  1.00 41.09           C  
ATOM   2274  HZ  PHE A 151     -18.832   1.389  29.739  1.00 41.09           H  
ATOM   2275  N   ASP A 152     -16.230   0.808  35.084  1.00 42.20           N  
ATOM   2276  H   ASP A 152     -15.513   1.274  34.547  1.00 42.20           H  
ATOM   2277  CA  ASP A 152     -17.102   1.652  35.909  1.00 42.20           C  
ATOM   2278  HA  ASP A 152     -17.775   1.014  36.482  1.00 42.20           H  
ATOM   2279  C   ASP A 152     -17.964   2.556  35.009  1.00 42.20           C  
ATOM   2280  CB  ASP A 152     -16.264   2.434  36.939  1.00 42.20           C  
ATOM   2281  HB2 ASP A 152     -15.689   3.205  36.427  1.00 42.20           H  
ATOM   2282  HB3 ASP A 152     -15.560   1.744  37.405  1.00 42.20           H  
ATOM   2283  O   ASP A 152     -17.474   3.478  34.346  1.00 42.20           O  
ATOM   2284  CG  ASP A 152     -17.105   3.079  38.053  1.00 42.20           C  
ATOM   2285  OD1 ASP A 152     -18.346   3.179  37.889  1.00 42.20           O  
ATOM   2286  OD2 ASP A 152     -16.493   3.501  39.061  1.00 42.20           O  
ATOM   2287  N   LEU A 153     -19.267   2.261  34.947  1.00 43.03           N  
ATOM   2288  H   LEU A 153     -19.600   1.544  35.576  1.00 43.03           H  
ATOM   2289  CA  LEU A 153     -20.257   3.019  34.176  1.00 43.03           C  
ATOM   2290  HA  LEU A 153     -19.733   3.562  33.390  1.00 43.03           H  
ATOM   2291  C   LEU A 153     -20.919   4.055  35.093  1.00 43.03           C  
ATOM   2292  CB  LEU A 153     -21.269   2.054  33.502  1.00 43.03           C  
ATOM   2293  HB2 LEU A 153     -22.250   2.124  33.971  1.00 43.03           H  
ATOM   2294  HB3 LEU A 153     -20.937   1.031  33.681  1.00 43.03           H  
ATOM   2295  O   LEU A 153     -21.936   3.790  35.736  1.00 43.03           O  
ATOM   2296  CG  LEU A 153     -21.433   2.264  31.980  1.00 43.03           C  
ATOM   2297  HG  LEU A 153     -20.464   2.462  31.522  1.00 43.03           H  
ATOM   2298  CD1 LEU A 153     -22.073   1.030  31.321  1.00 43.03           C  
ATOM   2299 HD11 LEU A 153     -23.122   0.964  31.607  1.00 43.03           H  
ATOM   2300 HD12 LEU A 153     -21.612   0.090  31.623  1.00 43.03           H  
ATOM   2301 HD13 LEU A 153     -22.005   1.122  30.237  1.00 43.03           H  
ATOM   2302  CD2 LEU A 153     -22.327   3.445  31.628  1.00 43.03           C  
ATOM   2303 HD21 LEU A 153     -22.367   3.556  30.544  1.00 43.03           H  
ATOM   2304 HD22 LEU A 153     -21.903   4.351  32.060  1.00 43.03           H  
ATOM   2305 HD23 LEU A 153     -23.329   3.288  32.027  1.00 43.03           H  
ATOM   2306  N   THR A 154     -20.381   5.272  35.133  1.00 43.38           N  
ATOM   2307  H   THR A 154     -19.531   5.440  34.613  1.00 43.38           H  
ATOM   2308  CA  THR A 154     -20.995   6.359  35.903  1.00 43.38           C  
ATOM   2309  HA  THR A 154     -21.493   5.927  36.771  1.00 43.38           H  
ATOM   2310  C   THR A 154     -22.053   7.068  35.049  1.00 43.38           C  
ATOM   2311  CB  THR A 154     -19.950   7.342  36.451  1.00 43.38           C  
ATOM   2312  HB  THR A 154     -19.614   8.000  35.650  1.00 43.38           H  
ATOM   2313  O   THR A 154     -21.742   7.939  34.231  1.00 43.38           O  
ATOM   2314  CG2 THR A 154     -20.536   8.191  37.581  1.00 43.38           C  
ATOM   2315 HG21 THR A 154     -20.863   7.548  38.398  1.00 43.38           H  
ATOM   2316 HG22 THR A 154     -21.379   8.777  37.215  1.00 43.38           H  
ATOM   2317 HG23 THR A 154     -19.767   8.870  37.951  1.00 43.38           H  
ATOM   2318  OG1 THR A 154     -18.813   6.694  36.972  1.00 43.38           O  
ATOM   2319  HG1 THR A 154     -19.001   5.779  37.193  1.00 43.38           H  
ATOM   2320  N   ARG A 155     -23.339   6.729  35.223  1.00 42.87           N  
ATOM   2321  H   ARG A 155     -23.548   5.970  35.855  1.00 42.87           H  
ATOM   2322  CA  ARG A 155     -24.428   7.534  34.638  1.00 42.87           C  
ATOM   2323  HA  ARG A 155     -24.139   7.833  33.631  1.00 42.87           H  
ATOM   2324  C   ARG A 155     -24.626   8.813  35.454  1.00 42.87           C  
ATOM   2325  CB  ARG A 155     -25.755   6.764  34.536  1.00 42.87           C  
ATOM   2326  HB2 ARG A 155     -26.532   7.515  34.395  1.00 42.87           H  
ATOM   2327  HB3 ARG A 155     -25.948   6.233  35.468  1.00 42.87           H  
ATOM   2328  O   ARG A 155     -25.035   8.756  36.611  1.00 42.87           O  
ATOM   2329  CG  ARG A 155     -25.884   5.807  33.342  1.00 42.87           C  
ATOM   2330  HG2 ARG A 155     -25.167   4.992  33.439  1.00 42.87           H  
ATOM   2331  HG3 ARG A 155     -25.689   6.352  32.418  1.00 42.87           H  
ATOM   2332  CD  ARG A 155     -27.318   5.247  33.319  1.00 42.87           C  
ATOM   2333  HD2 ARG A 155     -27.454   4.647  34.219  1.00 42.87           H  
ATOM   2334  HD3 ARG A 155     -28.023   6.077  33.349  1.00 42.87           H  
ATOM   2335  NE  ARG A 155     -27.610   4.429  32.122  1.00 42.87           N  
ATOM   2336  HE  ARG A 155     -26.998   4.523  31.324  1.00 42.87           H  
ATOM   2337  NH1 ARG A 155     -29.421   3.289  32.971  1.00 42.87           N  
ATOM   2338 HH11 ARG A 155     -29.270   3.723  33.871  1.00 42.87           H  
ATOM   2339 HH12 ARG A 155     -30.128   2.578  32.853  1.00 42.87           H  
ATOM   2340  NH2 ARG A 155     -28.774   2.890  30.894  1.00 42.87           N  
ATOM   2341 HH21 ARG A 155     -28.388   3.252  30.034  1.00 42.87           H  
ATOM   2342 HH22 ARG A 155     -29.482   2.173  30.823  1.00 42.87           H  
ATOM   2343  CZ  ARG A 155     -28.590   3.546  32.000  1.00 42.87           C  
ATOM   2344  N   ASN A 156     -24.462   9.978  34.828  1.00 36.39           N  
ATOM   2345  H   ASN A 156     -24.119   9.959  33.878  1.00 36.39           H  
ATOM   2346  CA  ASN A 156     -24.946  11.240  35.399  1.00 36.39           C  
ATOM   2347  HA  ASN A 156     -24.750  11.247  36.471  1.00 36.39           H  
ATOM   2348  C   ASN A 156     -26.475  11.325  35.225  1.00 36.39           C  
ATOM   2349  CB  ASN A 156     -24.214  12.444  34.769  1.00 36.39           C  
ATOM   2350  HB2 ASN A 156     -24.798  13.345  34.955  1.00 36.39           H  
ATOM   2351  HB3 ASN A 156     -24.147  12.307  33.690  1.00 36.39           H  
ATOM   2352  O   ASN A 156     -26.966  12.043  34.355  1.00 36.39           O  
ATOM   2353  CG  ASN A 156     -22.832  12.715  35.333  1.00 36.39           C  
ATOM   2354  ND2 ASN A 156     -22.092  13.597  34.705  1.00 36.39           N  
ATOM   2355 HD21 ASN A 156     -22.428  14.049  33.865  1.00 36.39           H  
ATOM   2356 HD22 ASN A 156     -21.134  13.678  35.014  1.00 36.39           H  
ATOM   2357  OD1 ASN A 156     -22.388  12.159  36.321  1.00 36.39           O  
ATOM   2358  N   VAL A 157     -27.245  10.579  36.026  1.00 30.01           N  
ATOM   2359  H   VAL A 157     -26.792   9.960  36.683  1.00 30.01           H  
ATOM   2360  CA  VAL A 157     -28.707  10.744  36.088  1.00 30.01           C  
ATOM   2361  HA  VAL A 157     -29.064  11.053  35.106  1.00 30.01           H  
ATOM   2362  C   VAL A 157     -29.022  11.868  37.072  1.00 30.01           C  
ATOM   2363  CB  VAL A 157     -29.463   9.442  36.436  1.00 30.01           C  
ATOM   2364  HB  VAL A 157     -29.251   9.150  37.464  1.00 30.01           H  
ATOM   2365  O   VAL A 157     -29.197  11.646  38.264  1.00 30.01           O  
ATOM   2366  CG1 VAL A 157     -30.976   9.644  36.280  1.00 30.01           C  
ATOM   2367 HG11 VAL A 157     -31.500   8.714  36.499  1.00 30.01           H  
ATOM   2368 HG12 VAL A 157     -31.328  10.392  36.991  1.00 30.01           H  
ATOM   2369 HG13 VAL A 157     -31.221   9.960  35.266  1.00 30.01           H  
ATOM   2370  CG2 VAL A 157     -29.052   8.283  35.524  1.00 30.01           C  
ATOM   2371 HG21 VAL A 157     -28.053   7.962  35.819  1.00 30.01           H  
ATOM   2372 HG22 VAL A 157     -29.725   7.438  35.663  1.00 30.01           H  
ATOM   2373 HG23 VAL A 157     -29.062   8.595  34.479  1.00 30.01           H  
ATOM   2374  N   SER A 158     -29.106  13.103  36.580  1.00 25.20           N  
ATOM   2375  H   SER A 158     -28.896  13.252  35.604  1.00 25.20           H  
ATOM   2376  CA  SER A 158     -29.495  14.276  37.378  1.00 25.20           C  
ATOM   2377  HA  SER A 158     -29.020  14.184  38.354  1.00 25.20           H  
ATOM   2378  C   SER A 158     -31.005  14.373  37.662  1.00 25.20           C  
ATOM   2379  CB  SER A 158     -28.941  15.554  36.738  1.00 25.20           C  
ATOM   2380  HB2 SER A 158     -29.304  16.431  37.273  1.00 25.20           H  
ATOM   2381  HB3 SER A 158     -27.853  15.534  36.804  1.00 25.20           H  
ATOM   2382  O   SER A 158     -31.493  15.430  38.048  1.00 25.20           O  
ATOM   2383  OG  SER A 158     -29.314  15.625  35.375  1.00 25.20           O  
ATOM   2384  HG  SER A 158     -28.983  16.448  35.006  1.00 25.20           H  
ATOM   2385  N   THR A 159     -31.770  13.290  37.501  1.00 24.40           N  
ATOM   2386  H   THR A 159     -31.323  12.434  37.205  1.00 24.40           H  
ATOM   2387  CA  THR A 159     -33.208  13.237  37.810  1.00 24.40           C  
ATOM   2388  HA  THR A 159     -33.408  13.828  38.705  1.00 24.40           H  
ATOM   2389  C   THR A 159     -33.645  11.800  38.102  1.00 24.40           C  
ATOM   2390  CB  THR A 159     -34.072  13.805  36.653  1.00 24.40           C  
ATOM   2391  HB  THR A 159     -35.046  13.316  36.667  1.00 24.40           H  
ATOM   2392  O   THR A 159     -33.974  11.075  37.180  1.00 24.40           O  
ATOM   2393  CG2 THR A 159     -34.333  15.307  36.758  1.00 24.40           C  
ATOM   2394 HG21 THR A 159     -33.426  15.875  36.549  1.00 24.40           H  
ATOM   2395 HG22 THR A 159     -34.695  15.554  37.756  1.00 24.40           H  
ATOM   2396 HG23 THR A 159     -35.092  15.586  36.028  1.00 24.40           H  
ATOM   2397  OG1 THR A 159     -33.475  13.603  35.391  1.00 24.40           O  
ATOM   2398  HG1 THR A 159     -32.621  14.040  35.409  1.00 24.40           H  
ATOM   2399  N   ILE A 160     -33.635  11.377  39.371  1.00 27.09           N  
ATOM   2400  H   ILE A 160     -33.066  11.907  40.015  1.00 27.09           H  
ATOM   2401  CA  ILE A 160     -34.638  10.495  40.008  1.00 27.09           C  
ATOM   2402  HA  ILE A 160     -35.623  10.932  39.849  1.00 27.09           H  
ATOM   2403  C   ILE A 160     -34.357  10.538  41.518  1.00 27.09           C  
ATOM   2404  CB  ILE A 160     -34.692   9.043  39.444  1.00 27.09           C  
ATOM   2405  HB  ILE A 160     -33.681   8.743  39.167  1.00 27.09           H  
ATOM   2406  O   ILE A 160     -33.314  10.109  42.005  1.00 27.09           O  
ATOM   2407  CG1 ILE A 160     -35.641   8.913  38.220  1.00 27.09           C  
ATOM   2408 HG12 ILE A 160     -36.613   8.535  38.536  1.00 27.09           H  
ATOM   2409 HG13 ILE A 160     -35.868   9.880  37.772  1.00 27.09           H  
ATOM   2410  CG2 ILE A 160     -35.243   8.025  40.465  1.00 27.09           C  
ATOM   2411 HG21 ILE A 160     -35.348   7.044  40.003  1.00 27.09           H  
ATOM   2412 HG22 ILE A 160     -36.212   8.342  40.851  1.00 27.09           H  
ATOM   2413 HG23 ILE A 160     -34.551   7.906  41.299  1.00 27.09           H  
ATOM   2414  CD1 ILE A 160     -35.094   7.964  37.147  1.00 27.09           C  
ATOM   2415 HD11 ILE A 160     -35.804   7.901  36.322  1.00 27.09           H  
ATOM   2416 HD12 ILE A 160     -34.144   8.341  36.768  1.00 27.09           H  
ATOM   2417 HD13 ILE A 160     -34.946   6.970  37.567  1.00 27.09           H  
ATOM   2418  N   ASN A 161     -35.304  11.125  42.246  1.00 23.58           N  
ATOM   2419  H   ASN A 161     -36.132  11.431  41.756  1.00 23.58           H  
ATOM   2420  CA  ASN A 161     -35.378  11.086  43.699  1.00 23.58           C  
ATOM   2421  HA  ASN A 161     -34.447  11.461  44.124  1.00 23.58           H  
ATOM   2422  C   ASN A 161     -35.598   9.643  44.177  1.00 23.58           C  
ATOM   2423  CB  ASN A 161     -36.562  11.969  44.150  1.00 23.58           C  
ATOM   2424  HB2 ASN A 161     -37.446  11.724  43.561  1.00 23.58           H  
ATOM   2425  HB3 ASN A 161     -36.790  11.743  45.192  1.00 23.58           H  
ATOM   2426  O   ASN A 161     -36.416   8.934  43.601  1.00 23.58           O  
ATOM   2427  CG  ASN A 161     -36.288  13.459  44.085  1.00 23.58           C  
ATOM   2428  ND2 ASN A 161     -37.268  14.262  43.739  1.00 23.58           N  
ATOM   2429 HD21 ASN A 161     -37.039  15.246  43.724  1.00 23.58           H  
ATOM   2430 HD22 ASN A 161     -38.179  13.897  43.499  1.00 23.58           H  
ATOM   2431  OD1 ASN A 161     -35.207  13.932  44.375  1.00 23.58           O  
ATOM   2432  N   ASN A 162     -34.963   9.291  45.297  1.00 24.05           N  
ATOM   2433  H   ASN A 162     -34.283   9.945  45.657  1.00 24.05           H  
ATOM   2434  CA  ASN A 162     -35.329   8.194  46.196  1.00 24.05           C  
ATOM   2435  HA  ASN A 162     -34.529   8.095  46.930  1.00 24.05           H  
ATOM   2436  C   ASN A 162     -35.496   6.799  45.572  1.00 24.05           C  
ATOM   2437  CB  ASN A 162     -36.609   8.589  46.964  1.00 24.05           C  
ATOM   2438  HB2 ASN A 162     -36.952   7.734  47.546  1.00 24.05           H  
ATOM   2439  HB3 ASN A 162     -37.394   8.836  46.250  1.00 24.05           H  
ATOM   2440  O   ASN A 162     -36.621   6.383  45.332  1.00 24.05           O  
ATOM   2441  CG  ASN A 162     -36.426   9.732  47.932  1.00 24.05           C  
ATOM   2442  ND2 ASN A 162     -37.504  10.338  48.370  1.00 24.05           N  
ATOM   2443 HD21 ASN A 162     -38.417  10.023  48.076  1.00 24.05           H  
ATOM   2444 HD22 ASN A 162     -37.350  11.083  49.035  1.00 24.05           H  
ATOM   2445  OD1 ASN A 162     -35.332  10.091  48.326  1.00 24.05           O  
ATOM   2446  N   THR A 163     -34.409   6.028  45.501  1.00 23.05           N  
ATOM   2447  H   THR A 163     -33.513   6.489  45.421  1.00 23.05           H  
ATOM   2448  CA  THR A 163     -34.357   4.651  46.038  1.00 23.05           C  
ATOM   2449  HA  THR A 163     -34.691   4.689  47.075  1.00 23.05           H  
ATOM   2450  C   THR A 163     -32.913   4.142  46.048  1.00 23.05           C  
ATOM   2451  CB  THR A 163     -35.237   3.612  45.305  1.00 23.05           C  
ATOM   2452  HB  THR A 163     -34.776   2.634  45.441  1.00 23.05           H  
ATOM   2453  O   THR A 163     -32.168   4.376  45.104  1.00 23.05           O  
ATOM   2454  CG2 THR A 163     -36.662   3.503  45.875  1.00 23.05           C  
ATOM   2455 HG21 THR A 163     -36.975   2.460  45.834  1.00 23.05           H  
ATOM   2456 HG22 THR A 163     -36.704   3.843  46.909  1.00 23.05           H  
ATOM   2457 HG23 THR A 163     -37.364   4.078  45.271  1.00 23.05           H  
ATOM   2458  OG1 THR A 163     -35.310   3.869  43.925  1.00 23.05           O  
ATOM   2459  HG1 THR A 163     -34.412   3.929  43.590  1.00 23.05           H  
ATOM   2460  N   SER A 164     -32.553   3.486  47.153  1.00 23.46           N  
ATOM   2461  H   SER A 164     -33.264   3.416  47.867  1.00 23.46           H  
ATOM   2462  CA  SER A 164     -31.356   2.678  47.433  1.00 23.46           C  
ATOM   2463  HA  SER A 164     -30.703   3.223  48.114  1.00 23.46           H  
ATOM   2464  C   SER A 164     -30.535   2.232  46.210  1.00 23.46           C  
ATOM   2465  CB  SER A 164     -31.876   1.432  48.167  1.00 23.46           C  
ATOM   2466  HB2 SER A 164     -32.573   1.742  48.945  1.00 23.46           H  
ATOM   2467  HB3 SER A 164     -32.404   0.775  47.476  1.00 23.46           H  
ATOM   2468  O   SER A 164     -30.989   1.393  45.437  1.00 23.46           O  
ATOM   2469  OG  SER A 164     -30.836   0.727  48.789  1.00 23.46           O  
ATOM   2470  HG  SER A 164     -30.457   0.090  48.179  1.00 23.46           H  
ATOM   2471  N   TYR A 165     -29.310   2.754  46.078  1.00 23.49           N  
ATOM   2472  H   TYR A 165     -28.998   3.415  46.774  1.00 23.49           H  
ATOM   2473  CA  TYR A 165     -28.271   2.220  45.191  1.00 23.49           C  
ATOM   2474  HA  TYR A 165     -28.730   1.776  44.308  1.00 23.49           H  
ATOM   2475  C   TYR A 165     -27.523   1.109  45.933  1.00 23.49           C  
ATOM   2476  CB  TYR A 165     -27.316   3.339  44.726  1.00 23.49           C  
ATOM   2477  HB2 TYR A 165     -26.293   2.963  44.722  1.00 23.49           H  
ATOM   2478  HB3 TYR A 165     -27.338   4.164  45.438  1.00 23.49           H  
ATOM   2479  O   TYR A 165     -26.537   1.360  46.613  1.00 23.49           O  
ATOM   2480  CG  TYR A 165     -27.584   3.868  43.332  1.00 23.49           C  
ATOM   2481  CD1 TYR A 165     -26.904   3.311  42.230  1.00 23.49           C  
ATOM   2482  HD1 TYR A 165     -26.210   2.498  42.378  1.00 23.49           H  
ATOM   2483  CD2 TYR A 165     -28.484   4.932  43.139  1.00 23.49           C  
ATOM   2484  HD2 TYR A 165     -29.014   5.344  43.984  1.00 23.49           H  
ATOM   2485  CE1 TYR A 165     -27.117   3.822  40.935  1.00 23.49           C  
ATOM   2486  HE1 TYR A 165     -26.595   3.403  40.088  1.00 23.49           H  
ATOM   2487  CE2 TYR A 165     -28.696   5.450  41.847  1.00 23.49           C  
ATOM   2488  HE2 TYR A 165     -29.391   6.264  41.703  1.00 23.49           H  
ATOM   2489  OH  TYR A 165     -28.209   5.406  39.499  1.00 23.49           O  
ATOM   2490  HH  TYR A 165     -28.811   6.154  39.530  1.00 23.49           H  
ATOM   2491  CZ  TYR A 165     -28.009   4.897  40.744  1.00 23.49           C  
ATOM   2492  N   ASP A 166     -28.053  -0.100  45.829  1.00 22.47           N  
ATOM   2493  H   ASP A 166     -28.952  -0.179  45.376  1.00 22.47           H  
ATOM   2494  CA  ASP A 166     -27.355  -1.360  46.074  1.00 22.47           C  
ATOM   2495  HA  ASP A 166     -26.351  -1.325  45.651  1.00 22.47           H  
ATOM   2496  C   ASP A 166     -28.166  -2.414  45.318  1.00 22.47           C  
ATOM   2497  CB  ASP A 166     -27.282  -1.704  47.584  1.00 22.47           C  
ATOM   2498  HB2 ASP A 166     -28.064  -1.166  48.120  1.00 22.47           H  
ATOM   2499  HB3 ASP A 166     -27.474  -2.769  47.718  1.00 22.47           H  
ATOM   2500  O   ASP A 166     -29.175  -2.876  45.836  1.00 22.47           O  
ATOM   2501  CG  ASP A 166     -25.922  -1.438  48.245  1.00 22.47           C  
ATOM   2502  OD1 ASP A 166     -24.895  -1.481  47.530  1.00 22.47           O  
ATOM   2503  OD2 ASP A 166     -25.917  -1.288  49.490  1.00 22.47           O  
ATOM   2504  N   GLU A 167     -27.813  -2.698  44.059  1.00 25.24           N  
ATOM   2505  H   GLU A 167     -27.129  -2.092  43.630  1.00 25.24           H  
ATOM   2506  CA  GLU A 167     -27.975  -4.021  43.437  1.00 25.24           C  
ATOM   2507  HA  GLU A 167     -27.317  -4.694  43.988  1.00 25.24           H  
ATOM   2508  C   GLU A 167     -27.492  -4.039  41.972  1.00 25.24           C  
ATOM   2509  CB  GLU A 167     -29.408  -4.602  43.541  1.00 25.24           C  
ATOM   2510  HB2 GLU A 167     -30.134  -3.808  43.719  1.00 25.24           H  
ATOM   2511  HB3 GLU A 167     -29.677  -5.080  42.599  1.00 25.24           H  
ATOM   2512  O   GLU A 167     -27.827  -3.170  41.168  1.00 25.24           O  
ATOM   2513  CG  GLU A 167     -29.467  -5.677  44.652  1.00 25.24           C  
ATOM   2514  HG2 GLU A 167     -28.878  -6.530  44.313  1.00 25.24           H  
ATOM   2515  HG3 GLU A 167     -28.987  -5.316  45.561  1.00 25.24           H  
ATOM   2516  CD  GLU A 167     -30.882  -6.173  44.995  1.00 25.24           C  
ATOM   2517  OE1 GLU A 167     -31.008  -6.888  46.018  1.00 25.24           O  
ATOM   2518  OE2 GLU A 167     -31.815  -5.942  44.190  1.00 25.24           O  
ATOM   2519  N   LYS A 168     -26.758  -5.118  41.656  1.00 27.01           N  
ATOM   2520  H   LYS A 168     -26.615  -5.751  42.430  1.00 27.01           H  
ATOM   2521  CA  LYS A 168     -26.266  -5.608  40.350  1.00 27.01           C  
ATOM   2522  HA  LYS A 168     -25.991  -6.647  40.534  1.00 27.01           H  
ATOM   2523  C   LYS A 168     -24.949  -5.064  39.787  1.00 27.01           C  
ATOM   2524  CB  LYS A 168     -27.390  -5.721  39.316  1.00 27.01           C  
ATOM   2525  HB2 LYS A 168     -26.962  -6.081  38.380  1.00 27.01           H  
ATOM   2526  HB3 LYS A 168     -27.850  -4.750  39.133  1.00 27.01           H  
ATOM   2527  O   LYS A 168     -24.867  -4.582  38.663  1.00 27.01           O  
ATOM   2528  CG  LYS A 168     -28.430  -6.738  39.792  1.00 27.01           C  
ATOM   2529  HG2 LYS A 168     -28.964  -6.356  40.662  1.00 27.01           H  
ATOM   2530  HG3 LYS A 168     -27.929  -7.669  40.056  1.00 27.01           H  
ATOM   2531  CD  LYS A 168     -29.420  -7.011  38.671  1.00 27.01           C  
ATOM   2532  HD2 LYS A 168     -28.866  -7.279  37.772  1.00 27.01           H  
ATOM   2533  HD3 LYS A 168     -30.018  -6.118  38.483  1.00 27.01           H  
ATOM   2534  CE  LYS A 168     -30.305  -8.177  39.088  1.00 27.01           C  
ATOM   2535  HE2 LYS A 168     -29.658  -8.983  39.433  1.00 27.01           H  
ATOM   2536  HE3 LYS A 168     -30.944  -7.867  39.915  1.00 27.01           H  
ATOM   2537  NZ  LYS A 168     -31.091  -8.623  37.923  1.00 27.01           N  
ATOM   2538  HZ1 LYS A 168     -31.665  -7.865  37.585  1.00 27.01           H  
ATOM   2539  HZ2 LYS A 168     -31.657  -9.425  38.162  1.00 27.01           H  
ATOM   2540  HZ3 LYS A 168     -30.438  -8.882  37.198  1.00 27.01           H  
ATOM   2541  N   MET A 169     -23.878  -5.365  40.520  1.00 25.84           N  
ATOM   2542  H   MET A 169     -24.054  -5.629  41.479  1.00 25.84           H  
ATOM   2543  CA  MET A 169     -22.667  -5.947  39.924  1.00 25.84           C  
ATOM   2544  HA  MET A 169     -22.321  -5.344  39.084  1.00 25.84           H  
ATOM   2545  C   MET A 169     -22.992  -7.367  39.412  1.00 25.84           C  
ATOM   2546  CB  MET A 169     -21.561  -6.012  41.001  1.00 25.84           C  
ATOM   2547  HB2 MET A 169     -22.019  -6.184  41.975  1.00 25.84           H  
ATOM   2548  HB3 MET A 169     -20.908  -6.863  40.806  1.00 25.84           H  
ATOM   2549  O   MET A 169     -22.809  -8.344  40.138  1.00 25.84           O  
ATOM   2550  CG  MET A 169     -20.661  -4.778  41.088  1.00 25.84           C  
ATOM   2551  HG2 MET A 169     -21.198  -3.887  40.765  1.00 25.84           H  
ATOM   2552  HG3 MET A 169     -20.380  -4.647  42.133  1.00 25.84           H  
ATOM   2553  SD  MET A 169     -19.130  -4.968  40.134  1.00 25.84           S  
ATOM   2554  CE  MET A 169     -18.055  -3.793  41.003  1.00 25.84           C  
ATOM   2555  HE1 MET A 169     -17.932  -4.097  42.043  1.00 25.84           H  
ATOM   2556  HE2 MET A 169     -18.493  -2.796  40.963  1.00 25.84           H  
ATOM   2557  HE3 MET A 169     -17.079  -3.768  40.520  1.00 25.84           H  
ATOM   2558  N   ASP A 170     -23.507  -7.504  38.187  1.00 25.61           N  
ATOM   2559  H   ASP A 170     -23.688  -6.681  37.629  1.00 25.61           H  
ATOM   2560  CA  ASP A 170     -23.502  -8.810  37.516  1.00 25.61           C  
ATOM   2561  HA  ASP A 170     -23.680  -9.584  38.263  1.00 25.61           H  
ATOM   2562  C   ASP A 170     -22.087  -9.054  36.972  1.00 25.61           C  
ATOM   2563  CB  ASP A 170     -24.630  -8.958  36.474  1.00 25.61           C  
ATOM   2564  HB2 ASP A 170     -24.343  -9.735  35.766  1.00 25.61           H  
ATOM   2565  HB3 ASP A 170     -24.739  -8.025  35.920  1.00 25.61           H  
ATOM   2566  O   ASP A 170     -21.620  -8.439  36.016  1.00 25.61           O  
ATOM   2567  CG  ASP A 170     -25.985  -9.373  37.088  1.00 25.61           C  
ATOM   2568  OD1 ASP A 170     -25.989 -10.100  38.108  1.00 25.61           O  
ATOM   2569  OD2 ASP A 170     -27.046  -8.999  36.531  1.00 25.61           O  
ATOM   2570  N   THR A 171     -21.376  -9.930  37.676  1.00 25.06           N  
ATOM   2571  H   THR A 171     -21.843 -10.367  38.457  1.00 25.06           H  
ATOM   2572  CA  THR A 171     -19.995 -10.341  37.436  1.00 25.06           C  
ATOM   2573  HA  THR A 171     -19.360  -9.455  37.444  1.00 25.06           H  
ATOM   2574  C   THR A 171     -19.891 -11.015  36.065  1.00 25.06           C  
ATOM   2575  CB  THR A 171     -19.540 -11.317  38.550  1.00 25.06           C  
ATOM   2576  HB  THR A 171     -19.525 -12.337  38.166  1.00 25.06           H  
ATOM   2577  O   THR A 171     -20.411 -12.116  35.868  1.00 25.06           O  
ATOM   2578  CG2 THR A 171     -18.149 -10.993  39.083  1.00 25.06           C  
ATOM   2579 HG21 THR A 171     -17.878 -11.701  39.866  1.00 25.06           H  
ATOM   2580 HG22 THR A 171     -17.422 -11.065  38.274  1.00 25.06           H  
ATOM   2581 HG23 THR A 171     -18.128  -9.981  39.488  1.00 25.06           H  
ATOM   2582  OG1 THR A 171     -20.401 -11.306  39.675  1.00 25.06           O  
ATOM   2583  HG1 THR A 171     -20.450 -10.402  39.995  1.00 25.06           H  
ATOM   2584  N   ILE A 172     -19.199 -10.386  35.113  1.00 28.39           N  
ATOM   2585  H   ILE A 172     -18.868  -9.448  35.290  1.00 28.39           H  
ATOM   2586  CA  ILE A 172     -18.825 -11.029  33.849  1.00 28.39           C  
ATOM   2587  HA  ILE A 172     -19.702 -11.526  33.435  1.00 28.39           H  
ATOM   2588  C   ILE A 172     -17.771 -12.094  34.176  1.00 28.39           C  
ATOM   2589  CB  ILE A 172     -18.339  -9.990  32.807  1.00 28.39           C  
ATOM   2590  HB  ILE A 172     -17.504  -9.435  33.233  1.00 28.39           H  
ATOM   2591  O   ILE A 172     -16.616 -11.783  34.450  1.00 28.39           O  
ATOM   2592  CG1 ILE A 172     -19.477  -8.993  32.475  1.00 28.39           C  
ATOM   2593 HG12 ILE A 172     -19.846  -8.546  33.398  1.00 28.39           H  
ATOM   2594 HG13 ILE A 172     -20.306  -9.527  32.010  1.00 28.39           H  
ATOM   2595  CG2 ILE A 172     -17.848 -10.697  31.526  1.00 28.39           C  
ATOM   2596 HG21 ILE A 172     -18.665 -11.251  31.061  1.00 28.39           H  
ATOM   2597 HG22 ILE A 172     -17.029 -11.380  31.754  1.00 28.39           H  
ATOM   2598 HG23 ILE A 172     -17.460  -9.966  30.817  1.00 28.39           H  
ATOM   2599  CD1 ILE A 172     -19.057  -7.835  31.559  1.00 28.39           C  
ATOM   2600 HD11 ILE A 172     -18.835  -8.199  30.555  1.00 28.39           H  
ATOM   2601 HD12 ILE A 172     -18.181  -7.334  31.969  1.00 28.39           H  
ATOM   2602 HD13 ILE A 172     -19.875  -7.117  31.490  1.00 28.39           H  
ATOM   2603  N   LYS A 173     -18.175 -13.368  34.187  1.00 24.86           N  
ATOM   2604  H   LYS A 173     -19.157 -13.543  34.029  1.00 24.86           H  
ATOM   2605  CA  LYS A 173     -17.253 -14.507  34.287  1.00 24.86           C  
ATOM   2606  HA  LYS A 173     -16.396 -14.227  34.900  1.00 24.86           H  
ATOM   2607  C   LYS A 173     -16.727 -14.854  32.895  1.00 24.86           C  
ATOM   2608  CB  LYS A 173     -17.947 -15.719  34.930  1.00 24.86           C  
ATOM   2609  HB2 LYS A 173     -17.314 -16.593  34.773  1.00 24.86           H  
ATOM   2610  HB3 LYS A 173     -18.902 -15.898  34.435  1.00 24.86           H  
ATOM   2611  O   LYS A 173     -17.487 -15.353  32.069  1.00 24.86           O  
ATOM   2612  CG  LYS A 173     -18.169 -15.548  36.438  1.00 24.86           C  
ATOM   2613  HG2 LYS A 173     -18.863 -14.726  36.617  1.00 24.86           H  
ATOM   2614  HG3 LYS A 173     -17.216 -15.317  36.915  1.00 24.86           H  
ATOM   2615  CD  LYS A 173     -18.732 -16.842  37.039  1.00 24.86           C  
ATOM   2616  HD2 LYS A 173     -18.043 -17.660  36.828  1.00 24.86           H  
ATOM   2617  HD3 LYS A 173     -19.698 -17.056  36.582  1.00 24.86           H  
ATOM   2618  CE  LYS A 173     -18.892 -16.678  38.552  1.00 24.86           C  
ATOM   2619  HE2 LYS A 173     -17.929 -16.383  38.969  1.00 24.86           H  
ATOM   2620  HE3 LYS A 173     -19.594 -15.865  38.738  1.00 24.86           H  
ATOM   2621  NZ  LYS A 173     -19.364 -17.933  39.184  1.00 24.86           N  
ATOM   2622  HZ1 LYS A 173     -18.697 -18.673  39.018  1.00 24.86           H  
ATOM   2623  HZ2 LYS A 173     -19.465 -17.797  40.180  1.00 24.86           H  
ATOM   2624  HZ3 LYS A 173     -20.259 -18.196  38.796  1.00 24.86           H  
ATOM   2625  N   LEU A 174     -15.435 -14.644  32.657  1.00 26.21           N  
ATOM   2626  H   LEU A 174     -14.882 -14.204  33.379  1.00 26.21           H  
ATOM   2627  CA  LEU A 174     -14.703 -15.220  31.523  1.00 26.21           C  
ATOM   2628  HA  LEU A 174     -15.422 -15.635  30.818  1.00 26.21           H  
ATOM   2629  C   LEU A 174     -13.810 -16.369  32.033  1.00 26.21           C  
ATOM   2630  CB  LEU A 174     -13.918 -14.112  30.798  1.00 26.21           C  
ATOM   2631  HB2 LEU A 174     -13.085 -14.551  30.249  1.00 26.21           H  
ATOM   2632  HB3 LEU A 174     -13.493 -13.441  31.545  1.00 26.21           H  
ATOM   2633  O   LEU A 174     -13.246 -16.246  33.121  1.00 26.21           O  
ATOM   2634  CG  LEU A 174     -14.804 -13.316  29.818  1.00 26.21           C  
ATOM   2635  HG  LEU A 174     -15.809 -13.218  30.227  1.00 26.21           H  
ATOM   2636  CD1 LEU A 174     -14.250 -11.911  29.600  1.00 26.21           C  
ATOM   2637 HD11 LEU A 174     -14.230 -11.373  30.548  1.00 26.21           H  
ATOM   2638 HD12 LEU A 174     -14.886 -11.363  28.904  1.00 26.21           H  
ATOM   2639 HD13 LEU A 174     -13.238 -11.963  29.199  1.00 26.21           H  
ATOM   2640  CD2 LEU A 174     -14.885 -14.019  28.459  1.00 26.21           C  
ATOM   2641 HD21 LEU A 174     -15.521 -13.441  27.788  1.00 26.21           H  
ATOM   2642 HD22 LEU A 174     -15.318 -15.013  28.578  1.00 26.21           H  
ATOM   2643 HD23 LEU A 174     -13.891 -14.105  28.021  1.00 26.21           H  
ATOM   2644  N   PRO A 175     -13.725 -17.509  31.320  1.00 27.19           N  
ATOM   2645  CA  PRO A 175     -13.057 -18.704  31.823  1.00 27.19           C  
ATOM   2646  HA  PRO A 175     -13.292 -18.835  32.879  1.00 27.19           H  
ATOM   2647  C   PRO A 175     -11.528 -18.637  31.668  1.00 27.19           C  
ATOM   2648  CB  PRO A 175     -13.676 -19.867  31.042  1.00 27.19           C  
ATOM   2649  HB2 PRO A 175     -12.990 -20.708  30.943  1.00 27.19           H  
ATOM   2650  HB3 PRO A 175     -14.598 -20.182  31.531  1.00 27.19           H  
ATOM   2651  O   PRO A 175     -11.017 -18.341  30.592  1.00 27.19           O  
ATOM   2652  CG  PRO A 175     -14.005 -19.236  29.689  1.00 27.19           C  
ATOM   2653  HG2 PRO A 175     -13.117 -19.251  29.056  1.00 27.19           H  
ATOM   2654  HG3 PRO A 175     -14.832 -19.744  29.194  1.00 27.19           H  
ATOM   2655  CD  PRO A 175     -14.354 -17.788  30.036  1.00 27.19           C  
ATOM   2656  HD2 PRO A 175     -15.436 -17.699  30.133  1.00 27.19           H  
ATOM   2657  HD3 PRO A 175     -13.985 -17.113  29.264  1.00 27.19           H  
ATOM   2658  N   ASP A 176     -10.852 -18.955  32.774  1.00 25.35           N  
ATOM   2659  H   ASP A 176     -11.413 -19.021  33.612  1.00 25.35           H  
ATOM   2660  CA  ASP A 176      -9.477 -19.436  32.979  1.00 25.35           C  
ATOM   2661  HA  ASP A 176      -9.079 -18.889  33.834  1.00 25.35           H  
ATOM   2662  C   ASP A 176      -8.434 -19.264  31.854  1.00 25.35           C  
ATOM   2663  CB  ASP A 176      -9.541 -20.927  33.389  1.00 25.35           C  
ATOM   2664  HB2 ASP A 176      -8.536 -21.346  33.339  1.00 25.35           H  
ATOM   2665  HB3 ASP A 176     -10.163 -21.471  32.678  1.00 25.35           H  
ATOM   2666  O   ASP A 176      -8.326 -20.110  30.965  1.00 25.35           O  
ATOM   2667  CG  ASP A 176     -10.049 -21.172  34.814  1.00 25.35           C  
ATOM   2668  OD1 ASP A 176      -9.884 -20.265  35.659  1.00 25.35           O  
ATOM   2669  OD2 ASP A 176     -10.573 -22.282  35.060  1.00 25.35           O  
ATOM   2670  N   LEU A 177      -7.514 -18.297  32.029  1.00 22.92           N  
ATOM   2671  H   LEU A 177      -7.766 -17.531  32.637  1.00 22.92           H  
ATOM   2672  CA  LEU A 177      -6.073 -18.540  31.839  1.00 22.92           C  
ATOM   2673  HA  LEU A 177      -5.889 -19.523  32.274  1.00 22.92           H  
ATOM   2674  C   LEU A 177      -5.182 -17.525  32.604  1.00 22.92           C  
ATOM   2675  CB  LEU A 177      -5.690 -18.617  30.342  1.00 22.92           C  
ATOM   2676  HB2 LEU A 177      -6.536 -18.955  29.743  1.00 22.92           H  
ATOM   2677  HB3 LEU A 177      -5.444 -17.614  29.993  1.00 22.92           H  
ATOM   2678  O   LEU A 177      -5.079 -16.353  32.264  1.00 22.92           O  
ATOM   2679  CG  LEU A 177      -4.502 -19.563  30.070  1.00 22.92           C  
ATOM   2680  HG  LEU A 177      -3.676 -19.302  30.731  1.00 22.92           H  
ATOM   2681  CD1 LEU A 177      -4.849 -21.046  30.269  1.00 22.92           C  
ATOM   2682 HD11 LEU A 177      -5.716 -21.302  29.660  1.00 22.92           H  
ATOM   2683 HD12 LEU A 177      -5.087 -21.248  31.313  1.00 22.92           H  
ATOM   2684 HD13 LEU A 177      -4.003 -21.668  29.979  1.00 22.92           H  
ATOM   2685  CD2 LEU A 177      -4.032 -19.401  28.624  1.00 22.92           C  
ATOM   2686 HD21 LEU A 177      -3.170 -20.041  28.437  1.00 22.92           H  
ATOM   2687 HD22 LEU A 177      -3.740 -18.365  28.453  1.00 22.92           H  
ATOM   2688 HD23 LEU A 177      -4.840 -19.660  27.940  1.00 22.92           H  
ATOM   2689  N   PHE A 178      -4.547 -18.035  33.659  1.00 23.70           N  
ATOM   2690  H   PHE A 178      -4.827 -18.982  33.871  1.00 23.70           H  
ATOM   2691  CA  PHE A 178      -3.379 -17.574  34.431  1.00 23.70           C  
ATOM   2692  HA  PHE A 178      -3.719 -17.485  35.462  1.00 23.70           H  
ATOM   2693  C   PHE A 178      -2.655 -16.224  34.102  1.00 23.70           C  
ATOM   2694  CB  PHE A 178      -2.368 -18.747  34.390  1.00 23.70           C  
ATOM   2695  HB2 PHE A 178      -2.480 -19.308  33.463  1.00 23.70           H  
ATOM   2696  HB3 PHE A 178      -1.360 -18.331  34.361  1.00 23.70           H  
ATOM   2697  O   PHE A 178      -1.931 -16.113  33.120  1.00 23.70           O  
ATOM   2698  CG  PHE A 178      -2.430 -19.717  35.564  1.00 23.70           C  
ATOM   2699  CD1 PHE A 178      -1.283 -19.905  36.352  1.00 23.70           C  
ATOM   2700  HD1 PHE A 178      -0.359 -19.426  36.062  1.00 23.70           H  
ATOM   2701  CD2 PHE A 178      -3.601 -20.431  35.887  1.00 23.70           C  
ATOM   2702  HD2 PHE A 178      -4.490 -20.330  35.283  1.00 23.70           H  
ATOM   2703  CE1 PHE A 178      -1.320 -20.706  37.506  1.00 23.70           C  
ATOM   2704  HE1 PHE A 178      -0.436 -20.818  38.117  1.00 23.70           H  
ATOM   2705  CE2 PHE A 178      -3.630 -21.267  37.020  1.00 23.70           C  
ATOM   2706  HE2 PHE A 178      -4.538 -21.798  37.268  1.00 23.70           H  
ATOM   2707  CZ  PHE A 178      -2.500 -21.384  37.847  1.00 23.70           C  
ATOM   2708  HZ  PHE A 178      -2.535 -22.009  38.727  1.00 23.70           H  
ATOM   2709  N   ILE A 179      -2.670 -15.328  35.111  1.00 24.62           N  
ATOM   2710  H   ILE A 179      -3.499 -15.388  35.685  1.00 24.62           H  
ATOM   2711  CA  ILE A 179      -1.532 -14.622  35.777  1.00 24.62           C  
ATOM   2712  HA  ILE A 179      -1.984 -14.228  36.687  1.00 24.62           H  
ATOM   2713  C   ILE A 179      -0.875 -13.365  35.149  1.00 24.62           C  
ATOM   2714  CB  ILE A 179      -0.474 -15.640  36.300  1.00 24.62           C  
ATOM   2715  HB  ILE A 179      -0.088 -16.212  35.457  1.00 24.62           H  
ATOM   2716  O   ILE A 179       0.040 -13.478  34.337  1.00 24.62           O  
ATOM   2717  CG1 ILE A 179      -1.137 -16.617  37.298  1.00 24.62           C  
ATOM   2718 HG12 ILE A 179      -1.858 -17.240  36.770  1.00 24.62           H  
ATOM   2719 HG13 ILE A 179      -1.688 -16.046  38.046  1.00 24.62           H  
ATOM   2720  CG2 ILE A 179       0.725 -14.946  36.984  1.00 24.62           C  
ATOM   2721 HG21 ILE A 179       1.428 -15.668  37.398  1.00 24.62           H  
ATOM   2722 HG22 ILE A 179       1.299 -14.405  36.232  1.00 24.62           H  
ATOM   2723 HG23 ILE A 179       0.381 -14.267  37.765  1.00 24.62           H  
ATOM   2724  CD1 ILE A 179      -0.171 -17.545  38.046  1.00 24.62           C  
ATOM   2725 HD11 ILE A 179       0.358 -16.987  38.819  1.00 24.62           H  
ATOM   2726 HD12 ILE A 179       0.557 -17.984  37.365  1.00 24.62           H  
ATOM   2727 HD13 ILE A 179      -0.741 -18.321  38.557  1.00 24.62           H  
ATOM   2728  N   ARG A 180      -1.268 -12.189  35.686  1.00 25.09           N  
ATOM   2729  H   ARG A 180      -2.253 -12.173  35.910  1.00 25.09           H  
ATOM   2730  CA  ARG A 180      -0.517 -11.011  36.220  1.00 25.09           C  
ATOM   2731  HA  ARG A 180      -0.292 -11.212  37.267  1.00 25.09           H  
ATOM   2732  C   ARG A 180      -1.425  -9.759  36.224  1.00 25.09           C  
ATOM   2733  CB  ARG A 180       0.817 -10.682  35.510  1.00 25.09           C  
ATOM   2734  HB2 ARG A 180       0.775 -10.954  34.455  1.00 25.09           H  
ATOM   2735  HB3 ARG A 180       0.988  -9.607  35.567  1.00 25.09           H  
ATOM   2736  O   ARG A 180      -1.597  -9.053  35.247  1.00 25.09           O  
ATOM   2737  CG  ARG A 180       1.998 -11.375  36.213  1.00 25.09           C  
ATOM   2738  HG2 ARG A 180       1.897 -11.263  37.293  1.00 25.09           H  
ATOM   2739  HG3 ARG A 180       1.983 -12.435  35.959  1.00 25.09           H  
ATOM   2740  CD  ARG A 180       3.354 -10.799  35.804  1.00 25.09           C  
ATOM   2741  HD2 ARG A 180       3.356  -9.735  36.040  1.00 25.09           H  
ATOM   2742  HD3 ARG A 180       3.470 -10.913  34.726  1.00 25.09           H  
ATOM   2743  NE  ARG A 180       4.455 -11.503  36.501  1.00 25.09           N  
ATOM   2744  HE  ARG A 180       4.334 -12.501  36.603  1.00 25.09           H  
ATOM   2745  NH1 ARG A 180       5.856  -9.708  36.805  1.00 25.09           N  
ATOM   2746 HH11 ARG A 180       6.725  -9.305  37.127  1.00 25.09           H  
ATOM   2747 HH12 ARG A 180       5.192  -9.132  36.309  1.00 25.09           H  
ATOM   2748  NH2 ARG A 180       6.470 -11.724  37.542  1.00 25.09           N  
ATOM   2749 HH21 ARG A 180       6.300 -12.715  37.640  1.00 25.09           H  
ATOM   2750 HH22 ARG A 180       7.334 -11.311  37.864  1.00 25.09           H  
ATOM   2751  CZ  ARG A 180       5.583 -10.976  36.945  1.00 25.09           C  
ATOM   2752  N   MET A 181      -1.991  -9.484  37.393  1.00 24.24           N  
ATOM   2753  H   MET A 181      -1.771 -10.093  38.169  1.00 24.24           H  
ATOM   2754  CA  MET A 181      -2.996  -8.449  37.654  1.00 24.24           C  
ATOM   2755  HA  MET A 181      -3.839  -8.598  36.979  1.00 24.24           H  
ATOM   2756  C   MET A 181      -2.452  -7.018  37.454  1.00 24.24           C  
ATOM   2757  CB  MET A 181      -3.463  -8.721  39.099  1.00 24.24           C  
ATOM   2758  HB2 MET A 181      -3.585  -9.799  39.205  1.00 24.24           H  
ATOM   2759  HB3 MET A 181      -2.688  -8.413  39.800  1.00 24.24           H  
ATOM   2760  O   MET A 181      -1.642  -6.557  38.256  1.00 24.24           O  
ATOM   2761  CG  MET A 181      -4.796  -8.110  39.526  1.00 24.24           C  
ATOM   2762  HG2 MET A 181      -5.498  -8.179  38.695  1.00 24.24           H  
ATOM   2763  HG3 MET A 181      -4.659  -7.057  39.773  1.00 24.24           H  
ATOM   2764  SD  MET A 181      -5.530  -8.994  40.942  1.00 24.24           S  
ATOM   2765  CE  MET A 181      -4.296  -8.733  42.240  1.00 24.24           C  
ATOM   2766  HE1 MET A 181      -4.131  -7.663  42.371  1.00 24.24           H  
ATOM   2767  HE2 MET A 181      -4.664  -9.159  43.174  1.00 24.24           H  
ATOM   2768  HE3 MET A 181      -3.359  -9.218  41.965  1.00 24.24           H  
ATOM   2769  N   PHE A 182      -2.934  -6.317  36.425  1.00 27.49           N  
ATOM   2770  H   PHE A 182      -3.506  -6.796  35.744  1.00 27.49           H  
ATOM   2771  CA  PHE A 182      -2.979  -4.852  36.349  1.00 27.49           C  
ATOM   2772  HA  PHE A 182      -2.656  -4.415  37.293  1.00 27.49           H  
ATOM   2773  C   PHE A 182      -4.446  -4.474  36.122  1.00 27.49           C  
ATOM   2774  CB  PHE A 182      -2.070  -4.307  35.227  1.00 27.49           C  
ATOM   2775  HB2 PHE A 182      -1.844  -5.100  34.514  1.00 27.49           H  
ATOM   2776  HB3 PHE A 182      -2.612  -3.541  34.673  1.00 27.49           H  
ATOM   2777  O   PHE A 182      -4.991  -4.741  35.061  1.00 27.49           O  
ATOM   2778  CG  PHE A 182      -0.777  -3.682  35.719  1.00 27.49           C  
ATOM   2779  CD1 PHE A 182      -0.709  -2.296  35.960  1.00 27.49           C  
ATOM   2780  HD1 PHE A 182      -1.564  -1.665  35.770  1.00 27.49           H  
ATOM   2781  CD2 PHE A 182       0.369  -4.477  35.903  1.00 27.49           C  
ATOM   2782  HD2 PHE A 182       0.317  -5.537  35.706  1.00 27.49           H  
ATOM   2783  CE1 PHE A 182       0.498  -1.709  36.378  1.00 27.49           C  
ATOM   2784  HE1 PHE A 182       0.559  -0.636  36.482  1.00 27.49           H  
ATOM   2785  CE2 PHE A 182       1.578  -3.889  36.326  1.00 27.49           C  
ATOM   2786  HE2 PHE A 182       2.463  -4.497  36.443  1.00 27.49           H  
ATOM   2787  CZ  PHE A 182       1.641  -2.504  36.563  1.00 27.49           C  
ATOM   2788  HZ  PHE A 182       2.573  -2.036  36.844  1.00 27.49           H  
ATOM   2789  N   LEU A 183      -5.104  -3.903  37.135  1.00 28.28           N  
ATOM   2790  H   LEU A 183      -4.595  -3.671  37.975  1.00 28.28           H  
ATOM   2791  CA  LEU A 183      -6.492  -3.448  37.023  1.00 28.28           C  
ATOM   2792  HA  LEU A 183      -7.098  -4.223  36.554  1.00 28.28           H  
ATOM   2793  C   LEU A 183      -6.535  -2.206  36.126  1.00 28.28           C  
ATOM   2794  CB  LEU A 183      -7.051  -3.124  38.426  1.00 28.28           C  
ATOM   2795  HB2 LEU A 183      -7.972  -2.553  38.312  1.00 28.28           H  
ATOM   2796  HB3 LEU A 183      -6.334  -2.481  38.937  1.00 28.28           H  
ATOM   2797  O   LEU A 183      -6.234  -1.106  36.589  1.00 28.28           O  
ATOM   2798  CG  LEU A 183      -7.353  -4.346  39.309  1.00 28.28           C  
ATOM   2799  HG  LEU A 183      -6.515  -5.041  39.274  1.00 28.28           H  
ATOM   2800  CD1 LEU A 183      -7.543  -3.898  40.761  1.00 28.28           C  
ATOM   2801 HD11 LEU A 183      -7.755  -4.768  41.384  1.00 28.28           H  
ATOM   2802 HD12 LEU A 183      -6.637  -3.410  41.120  1.00 28.28           H  
ATOM   2803 HD13 LEU A 183      -8.381  -3.204  40.821  1.00 28.28           H  
ATOM   2804  CD2 LEU A 183      -8.626  -5.063  38.861  1.00 28.28           C  
ATOM   2805 HD21 LEU A 183      -9.480  -4.387  38.910  1.00 28.28           H  
ATOM   2806 HD22 LEU A 183      -8.814  -5.926  39.501  1.00 28.28           H  
ATOM   2807 HD23 LEU A 183      -8.515  -5.423  37.839  1.00 28.28           H  
ATOM   2808  N   ILE A 184      -6.923  -2.358  34.859  1.00 41.34           N  
ATOM   2809  H   ILE A 184      -7.079  -3.291  34.507  1.00 41.34           H  
ATOM   2810  CA  ILE A 184      -7.239  -1.194  34.024  1.00 41.34           C  
ATOM   2811  HA  ILE A 184      -6.515  -0.405  34.226  1.00 41.34           H  
ATOM   2812  C   ILE A 184      -8.608  -0.691  34.452  1.00 41.34           C  
ATOM   2813  CB  ILE A 184      -7.152  -1.515  32.519  1.00 41.34           C  
ATOM   2814  HB  ILE A 184      -7.720  -2.422  32.311  1.00 41.34           H  
ATOM   2815  O   ILE A 184      -9.622  -1.320  34.154  1.00 41.34           O  
ATOM   2816  CG1 ILE A 184      -5.665  -1.757  32.202  1.00 41.34           C  
ATOM   2817 HG12 ILE A 184      -5.096  -0.858  32.436  1.00 41.34           H  
ATOM   2818 HG13 ILE A 184      -5.283  -2.566  32.826  1.00 41.34           H  
ATOM   2819  CG2 ILE A 184      -7.717  -0.361  31.658  1.00 41.34           C  
ATOM   2820 HG21 ILE A 184      -7.135   0.546  31.824  1.00 41.34           H  
ATOM   2821 HG22 ILE A 184      -7.685  -0.623  30.600  1.00 41.34           H  
ATOM   2822 HG23 ILE A 184      -8.761  -0.169  31.904  1.00 41.34           H  
ATOM   2823  CD1 ILE A 184      -5.390  -2.135  30.757  1.00 41.34           C  
ATOM   2824 HD11 ILE A 184      -5.682  -1.336  30.075  1.00 41.34           H  
ATOM   2825 HD12 ILE A 184      -4.312  -2.267  30.660  1.00 41.34           H  
ATOM   2826 HD13 ILE A 184      -5.920  -3.058  30.524  1.00 41.34           H  
ATOM   2827  N   ARG A 185      -8.643   0.448  35.150  1.00 41.67           N  
ATOM   2828  H   ARG A 185      -7.760   0.869  35.403  1.00 41.67           H  
ATOM   2829  CA  ARG A 185      -9.891   1.173  35.400  1.00 41.67           C  
ATOM   2830  HA  ARG A 185     -10.676   0.457  35.643  1.00 41.67           H  
ATOM   2831  C   ARG A 185     -10.314   1.884  34.129  1.00 41.67           C  
ATOM   2832  CB  ARG A 185      -9.748   2.169  36.554  1.00 41.67           C  
ATOM   2833  HB2 ARG A 185     -10.516   2.935  36.448  1.00 41.67           H  
ATOM   2834  HB3 ARG A 185      -8.771   2.650  36.520  1.00 41.67           H  
ATOM   2835  O   ARG A 185      -9.682   2.856  33.725  1.00 41.67           O  
ATOM   2836  CG  ARG A 185      -9.956   1.466  37.894  1.00 41.67           C  
ATOM   2837  HG2 ARG A 185      -9.158   0.742  38.063  1.00 41.67           H  
ATOM   2838  HG3 ARG A 185     -10.913   0.944  37.884  1.00 41.67           H  
ATOM   2839  CD  ARG A 185      -9.965   2.505  39.011  1.00 41.67           C  
ATOM   2840  HD2 ARG A 185     -10.693   3.277  38.761  1.00 41.67           H  
ATOM   2841  HD3 ARG A 185      -8.973   2.950  39.089  1.00 41.67           H  
ATOM   2842  NE  ARG A 185     -10.340   1.873  40.280  1.00 41.67           N  
ATOM   2843  HE  ARG A 185     -10.497   0.876  40.244  1.00 41.67           H  
ATOM   2844  NH1 ARG A 185     -10.571   3.798  41.508  1.00 41.67           N  
ATOM   2845 HH11 ARG A 185     -10.885   4.260  42.350  1.00 41.67           H  
ATOM   2846 HH12 ARG A 185     -10.334   4.315  40.673  1.00 41.67           H  
ATOM   2847  NH2 ARG A 185     -11.018   1.804  42.433  1.00 41.67           N  
ATOM   2848 HH21 ARG A 185     -11.181   0.818  42.283  1.00 41.67           H  
ATOM   2849 HH22 ARG A 185     -11.368   2.253  43.267  1.00 41.67           H  
ATOM   2850  CZ  ARG A 185     -10.634   2.497  41.401  1.00 41.67           C  
ATOM   2851  N   MET A 186     -11.404   1.417  33.537  1.00 42.47           N  
ATOM   2852  H   MET A 186     -11.832   0.587  33.922  1.00 42.47           H  
ATOM   2853  CA  MET A 186     -12.105   2.120  32.478  1.00 42.47           C  
ATOM   2854  HA  MET A 186     -11.446   2.867  32.037  1.00 42.47           H  
ATOM   2855  C   MET A 186     -13.317   2.818  33.081  1.00 42.47           C  
ATOM   2856  CB  MET A 186     -12.488   1.128  31.384  1.00 42.47           C  
ATOM   2857  HB2 MET A 186     -13.263   0.452  31.746  1.00 42.47           H  
ATOM   2858  HB3 MET A 186     -11.601   0.544  31.141  1.00 42.47           H  
ATOM   2859  O   MET A 186     -14.276   2.168  33.489  1.00 42.47           O  
ATOM   2860  CG  MET A 186     -12.975   1.860  30.130  1.00 42.47           C  
ATOM   2861  HG2 MET A 186     -12.143   2.410  29.690  1.00 42.47           H  
ATOM   2862  HG3 MET A 186     -13.744   2.577  30.416  1.00 42.47           H  
ATOM   2863  SD  MET A 186     -13.694   0.767  28.885  1.00 42.47           S  
ATOM   2864  CE  MET A 186     -12.270  -0.261  28.466  1.00 42.47           C  
ATOM   2865  HE1 MET A 186     -11.665  -0.483  29.345  1.00 42.47           H  
ATOM   2866  HE2 MET A 186     -12.614  -1.199  28.031  1.00 42.47           H  
ATOM   2867  HE3 MET A 186     -11.663   0.289  27.748  1.00 42.47           H  
ATOM   2868  N   VAL A 187     -13.275   4.146  33.131  1.00 44.72           N  
ATOM   2869  H   VAL A 187     -12.445   4.614  32.796  1.00 44.72           H  
ATOM   2870  CA  VAL A 187     -14.433   4.949  33.537  1.00 44.72           C  
ATOM   2871  HA  VAL A 187     -15.117   4.332  34.119  1.00 44.72           H  
ATOM   2872  C   VAL A 187     -15.151   5.402  32.279  1.00 44.72           C  
ATOM   2873  CB  VAL A 187     -14.030   6.133  34.432  1.00 44.72           C  
ATOM   2874  HB  VAL A 187     -13.358   6.792  33.883  1.00 44.72           H  
ATOM   2875  O   VAL A 187     -14.568   6.135  31.479  1.00 44.72           O  
ATOM   2876  CG1 VAL A 187     -15.262   6.939  34.869  1.00 44.72           C  
ATOM   2877 HG11 VAL A 187     -15.968   6.289  35.388  1.00 44.72           H  
ATOM   2878 HG12 VAL A 187     -14.960   7.742  35.542  1.00 44.72           H  
ATOM   2879 HG13 VAL A 187     -15.752   7.382  34.003  1.00 44.72           H  
ATOM   2880  CG2 VAL A 187     -13.306   5.644  35.694  1.00 44.72           C  
ATOM   2881 HG21 VAL A 187     -12.383   5.131  35.425  1.00 44.72           H  
ATOM   2882 HG22 VAL A 187     -13.057   6.493  36.331  1.00 44.72           H  
ATOM   2883 HG23 VAL A 187     -13.948   4.958  36.247  1.00 44.72           H  
ATOM   2884  N   VAL A 188     -16.406   4.975  32.116  1.00 49.88           N  
ATOM   2885  H   VAL A 188     -16.784   4.358  32.820  1.00 49.88           H  
ATOM   2886  CA  VAL A 188     -17.305   5.460  31.064  1.00 49.88           C  
ATOM   2887  HA  VAL A 188     -16.729   6.085  30.382  1.00 49.88           H  
ATOM   2888  C   VAL A 188     -18.376   6.337  31.690  1.00 49.88           C  
ATOM   2889  CB  VAL A 188     -17.886   4.332  30.195  1.00 49.88           C  
ATOM   2890  HB  VAL A 188     -18.466   3.646  30.812  1.00 49.88           H  
ATOM   2891  O   VAL A 188     -19.337   5.849  32.287  1.00 49.88           O  
ATOM   2892  CG1 VAL A 188     -18.791   4.899  29.087  1.00 49.88           C  
ATOM   2893 HG11 VAL A 188     -18.235   5.614  28.480  1.00 49.88           H  
ATOM   2894 HG12 VAL A 188     -19.660   5.390  29.526  1.00 49.88           H  
ATOM   2895 HG13 VAL A 188     -19.144   4.087  28.451  1.00 49.88           H  
ATOM   2896  CG2 VAL A 188     -16.750   3.562  29.513  1.00 49.88           C  
ATOM   2897 HG21 VAL A 188     -17.148   2.868  28.772  1.00 49.88           H  
ATOM   2898 HG22 VAL A 188     -16.073   4.259  29.019  1.00 49.88           H  
ATOM   2899 HG23 VAL A 188     -16.190   2.996  30.258  1.00 49.88           H  
ATOM   2900  N   GLN A 189     -18.229   7.652  31.537  1.00 52.46           N  
ATOM   2901  H   GLN A 189     -17.411   7.984  31.047  1.00 52.46           H  
ATOM   2902  CA  GLN A 189     -19.240   8.609  31.983  1.00 52.46           C  
ATOM   2903  HA  GLN A 189     -19.847   8.131  32.751  1.00 52.46           H  
ATOM   2904  C   GLN A 189     -20.148   8.968  30.807  1.00 52.46           C  
ATOM   2905  CB  GLN A 189     -18.565   9.822  32.639  1.00 52.46           C  
ATOM   2906  HB2 GLN A 189     -18.081  10.437  31.880  1.00 52.46           H  
ATOM   2907  HB3 GLN A 189     -17.800   9.459  33.325  1.00 52.46           H  
ATOM   2908  O   GLN A 189     -19.667   9.523  29.821  1.00 52.46           O  
ATOM   2909  CG  GLN A 189     -19.565  10.666  33.447  1.00 52.46           C  
ATOM   2910  HG2 GLN A 189     -20.113  10.012  34.125  1.00 52.46           H  
ATOM   2911  HG3 GLN A 189     -20.279  11.140  32.773  1.00 52.46           H  
ATOM   2912  CD  GLN A 189     -18.885  11.745  34.286  1.00 52.46           C  
ATOM   2913  NE2 GLN A 189     -19.526  12.259  35.314  1.00 52.46           N  
ATOM   2914 HE21 GLN A 189     -18.936  12.808  35.922  1.00 52.46           H  
ATOM   2915 HE22 GLN A 189     -20.377  11.831  35.651  1.00 52.46           H  
ATOM   2916  OE1 GLN A 189     -17.771  12.173  34.048  1.00 52.46           O  
ATOM   2917  N   SER A 190     -21.446   8.647  30.902  1.00 53.21           N  
ATOM   2918  H   SER A 190     -21.755   8.187  31.746  1.00 53.21           H  
ATOM   2919  CA  SER A 190     -22.435   8.918  29.846  1.00 53.21           C  
ATOM   2920  HA  SER A 190     -22.036   9.706  29.208  1.00 53.21           H  
ATOM   2921  C   SER A 190     -23.761   9.449  30.385  1.00 53.21           C  
ATOM   2922  CB  SER A 190     -22.639   7.685  28.960  1.00 53.21           C  
ATOM   2923  HB2 SER A 190     -21.706   7.471  28.439  1.00 53.21           H  
ATOM   2924  HB3 SER A 190     -22.884   6.839  29.603  1.00 53.21           H  
ATOM   2925  O   SER A 190     -24.229   9.053  31.454  1.00 53.21           O  
ATOM   2926  OG  SER A 190     -23.681   7.881  28.010  1.00 53.21           O  
ATOM   2927  HG  SER A 190     -23.440   7.392  27.220  1.00 53.21           H  
ATOM   2928  N   SER A 191     -24.378  10.360  29.626  1.00 49.28           N  
ATOM   2929  H   SER A 191     -23.927  10.622  28.761  1.00 49.28           H  
ATOM   2930  CA  SER A 191     -25.668  10.989  29.943  1.00 49.28           C  
ATOM   2931  HA  SER A 191     -25.933  10.731  30.969  1.00 49.28           H  
ATOM   2932  C   SER A 191     -26.835  10.488  29.075  1.00 49.28           C  
ATOM   2933  CB  SER A 191     -25.530  12.520  29.906  1.00 49.28           C  
ATOM   2934  HB2 SER A 191     -26.448  12.978  30.276  1.00 49.28           H  
ATOM   2935  HB3 SER A 191     -24.711  12.819  30.559  1.00 49.28           H  
ATOM   2936  O   SER A 191     -27.902  11.094  29.123  1.00 49.28           O  
ATOM   2937  OG  SER A 191     -25.268  12.987  28.592  1.00 49.28           O  
ATOM   2938  HG  SER A 191     -26.075  12.858  28.089  1.00 49.28           H  
ATOM   2939  N   GLY A 192     -26.660   9.429  28.267  1.00 49.45           N  
ATOM   2940  H   GLY A 192     -25.750   8.992  28.244  1.00 49.45           H  
ATOM   2941  CA  GLY A 192     -27.633   9.085  27.212  1.00 49.45           C  
ATOM   2942  HA2 GLY A 192     -28.636   9.351  27.546  1.00 49.45           H  
ATOM   2943  HA3 GLY A 192     -27.414   9.696  26.336  1.00 49.45           H  
ATOM   2944  C   GLY A 192     -27.709   7.627  26.740  1.00 49.45           C  
ATOM   2945  O   GLY A 192     -28.448   7.346  25.803  1.00 49.45           O  
ATOM   2946  N   LEU A 193     -27.011   6.680  27.378  1.00 49.14           N  
ATOM   2947  H   LEU A 193     -26.401   6.954  28.135  1.00 49.14           H  
ATOM   2948  CA  LEU A 193     -27.133   5.247  27.057  1.00 49.14           C  
ATOM   2949  HA  LEU A 193     -27.020   5.101  25.983  1.00 49.14           H  
ATOM   2950  C   LEU A 193     -28.525   4.725  27.448  1.00 49.14           C  
ATOM   2951  CB  LEU A 193     -26.016   4.469  27.787  1.00 49.14           C  
ATOM   2952  HB2 LEU A 193     -25.883   4.901  28.779  1.00 49.14           H  
ATOM   2953  HB3 LEU A 193     -26.323   3.432  27.927  1.00 49.14           H  
ATOM   2954  O   LEU A 193     -28.739   4.369  28.609  1.00 49.14           O  
ATOM   2955  CG  LEU A 193     -24.677   4.470  27.028  1.00 49.14           C  
ATOM   2956  HG  LEU A 193     -24.539   5.429  26.529  1.00 49.14           H  
ATOM   2957  CD1 LEU A 193     -23.517   4.270  27.998  1.00 49.14           C  
ATOM   2958 HD11 LEU A 193     -22.571   4.379  27.468  1.00 49.14           H  
ATOM   2959 HD12 LEU A 193     -23.563   3.267  28.422  1.00 49.14           H  
ATOM   2960 HD13 LEU A 193     -23.568   4.996  28.809  1.00 49.14           H  
ATOM   2961  CD2 LEU A 193     -24.627   3.341  26.000  1.00 49.14           C  
ATOM   2962 HD21 LEU A 193     -24.737   2.369  26.481  1.00 49.14           H  
ATOM   2963 HD22 LEU A 193     -23.677   3.361  25.466  1.00 49.14           H  
ATOM   2964 HD23 LEU A 193     -25.426   3.461  25.268  1.00 49.14           H  
ATOM   2965  N   LYS A 194     -29.476   4.688  26.511  1.00 43.90           N  
ATOM   2966  H   LYS A 194     -29.239   5.031  25.591  1.00 43.90           H  
ATOM   2967  CA  LYS A 194     -30.762   3.993  26.678  1.00 43.90           C  
ATOM   2968  HA  LYS A 194     -31.045   3.973  27.730  1.00 43.90           H  
ATOM   2969  C   LYS A 194     -30.607   2.544  26.216  1.00 43.90           C  
ATOM   2970  CB  LYS A 194     -31.873   4.705  25.889  1.00 43.90           C  
ATOM   2971  HB2 LYS A 194     -31.499   4.979  24.902  1.00 43.90           H  
ATOM   2972  HB3 LYS A 194     -32.698   4.006  25.753  1.00 43.90           H  
ATOM   2973  O   LYS A 194     -30.234   2.319  25.079  1.00 43.90           O  
ATOM   2974  CG  LYS A 194     -32.414   5.946  26.614  1.00 43.90           C  
ATOM   2975  HG2 LYS A 194     -32.828   5.650  27.578  1.00 43.90           H  
ATOM   2976  HG3 LYS A 194     -31.607   6.660  26.773  1.00 43.90           H  
ATOM   2977  CD  LYS A 194     -33.512   6.595  25.762  1.00 43.90           C  
ATOM   2978  HD2 LYS A 194     -33.066   6.916  24.821  1.00 43.90           H  
ATOM   2979  HD3 LYS A 194     -34.285   5.857  25.550  1.00 43.90           H  
ATOM   2980  CE  LYS A 194     -34.134   7.798  26.474  1.00 43.90           C  
ATOM   2981  HE2 LYS A 194     -34.682   7.445  27.347  1.00 43.90           H  
ATOM   2982  HE3 LYS A 194     -33.328   8.449  26.813  1.00 43.90           H  
ATOM   2983  NZ  LYS A 194     -35.025   8.539  25.548  1.00 43.90           N  
ATOM   2984  HZ1 LYS A 194     -35.752   7.933  25.193  1.00 43.90           H  
ATOM   2985  HZ2 LYS A 194     -35.436   9.344  25.998  1.00 43.90           H  
ATOM   2986  HZ3 LYS A 194     -34.490   8.865  24.756  1.00 43.90           H  
ATOM   2987  N   ASP A 195     -30.879   1.600  27.114  1.00 43.33           N  
ATOM   2988  H   ASP A 195     -31.260   1.906  27.998  1.00 43.33           H  
ATOM   2989  CA  ASP A 195     -31.106   0.169  26.843  1.00 43.33           C  
ATOM   2990  HA  ASP A 195     -31.055  -0.322  27.815  1.00 43.33           H  
ATOM   2991  C   ASP A 195     -30.061  -0.621  26.023  1.00 43.33           C  
ATOM   2992  CB  ASP A 195     -32.559  -0.028  26.364  1.00 43.33           C  
ATOM   2993  HB2 ASP A 195     -32.704   0.507  25.426  1.00 43.33           H  
ATOM   2994  HB3 ASP A 195     -32.749  -1.087  26.187  1.00 43.33           H  
ATOM   2995  O   ASP A 195     -30.383  -1.701  25.534  1.00 43.33           O  
ATOM   2996  CG  ASP A 195     -33.580   0.454  27.402  1.00 43.33           C  
ATOM   2997  OD1 ASP A 195     -33.236   0.462  28.610  1.00 43.33           O  
ATOM   2998  OD2 ASP A 195     -34.682   0.878  26.990  1.00 43.33           O  
ATOM   2999  N   ASN A 196     -28.802  -0.170  25.940  1.00 43.97           N  
ATOM   3000  H   ASN A 196     -28.586   0.736  26.330  1.00 43.97           H  
ATOM   3001  CA  ASN A 196     -27.783  -0.826  25.113  1.00 43.97           C  
ATOM   3002  HA  ASN A 196     -28.229  -1.706  24.649  1.00 43.97           H  
ATOM   3003  C   ASN A 196     -26.560  -1.350  25.879  1.00 43.97           C  
ATOM   3004  CB  ASN A 196     -27.399   0.099  23.963  1.00 43.97           C  
ATOM   3005  HB2 ASN A 196     -27.041   1.056  24.345  1.00 43.97           H  
ATOM   3006  HB3 ASN A 196     -26.589  -0.383  23.415  1.00 43.97           H  
ATOM   3007  O   ASN A 196     -26.093  -0.752  26.853  1.00 43.97           O  
ATOM   3008  CG  ASN A 196     -28.564   0.320  23.009  1.00 43.97           C  
ATOM   3009  ND2 ASN A 196     -28.757   1.520  22.527  1.00 43.97           N  
ATOM   3010 HD21 ASN A 196     -29.595   1.641  21.977  1.00 43.97           H  
ATOM   3011 HD22 ASN A 196     -28.074   2.250  22.665  1.00 43.97           H  
ATOM   3012  OD1 ASN A 196     -29.363  -0.556  22.722  1.00 43.97           O  
ATOM   3013  N   ASN A 197     -26.054  -2.490  25.400  1.00 48.32           N  
ATOM   3014  H   ASN A 197     -26.448  -2.827  24.532  1.00 48.32           H  
ATOM   3015  CA  ASN A 197     -24.947  -3.255  25.963  1.00 48.32           C  
ATOM   3016  HA  ASN A 197     -25.040  -3.268  27.049  1.00 48.32           H  
ATOM   3017  C   ASN A 197     -23.603  -2.614  25.593  1.00 48.32           C  
ATOM   3018  CB  ASN A 197     -25.024  -4.701  25.430  1.00 48.32           C  
ATOM   3019  HB2 ASN A 197     -25.026  -4.678  24.340  1.00 48.32           H  
ATOM   3020  HB3 ASN A 197     -24.135  -5.247  25.749  1.00 48.32           H  
ATOM   3021  O   ASN A 197     -23.346  -2.324  24.428  1.00 48.32           O  
ATOM   3022  CG  ASN A 197     -26.234  -5.472  25.930  1.00 48.32           C  
ATOM   3023  ND2 ASN A 197     -26.835  -6.292  25.100  1.00 48.32           N  
ATOM   3024 HD21 ASN A 197     -27.670  -6.739  25.453  1.00 48.32           H  
ATOM   3025 HD22 ASN A 197     -26.541  -6.342  24.135  1.00 48.32           H  
ATOM   3026  OD1 ASN A 197     -26.647  -5.368  27.070  1.00 48.32           O  
ATOM   3027  N   VAL A 198     -22.695  -2.471  26.560  1.00 50.11           N  
ATOM   3028  H   VAL A 198     -22.948  -2.721  27.505  1.00 50.11           H  
ATOM   3029  CA  VAL A 198     -21.269  -2.355  26.233  1.00 50.11           C  
ATOM   3030  HA  VAL A 198     -21.132  -1.623  25.437  1.00 50.11           H  
ATOM   3031  C   VAL A 198     -20.836  -3.722  25.720  1.00 50.11           C  
ATOM   3032  CB  VAL A 198     -20.433  -1.912  27.445  1.00 50.11           C  
ATOM   3033  HB  VAL A 198     -20.595  -2.604  28.272  1.00 50.11           H  
ATOM   3034  O   VAL A 198     -20.797  -4.691  26.479  1.00 50.11           O  
ATOM   3035  CG1 VAL A 198     -18.933  -1.876  27.116  1.00 50.11           C  
ATOM   3036 HG11 VAL A 198     -18.748  -1.216  26.269  1.00 50.11           H  
ATOM   3037 HG12 VAL A 198     -18.573  -2.877  26.880  1.00 50.11           H  
ATOM   3038 HG13 VAL A 198     -18.377  -1.516  27.982  1.00 50.11           H  
ATOM   3039  CG2 VAL A 198     -20.860  -0.509  27.893  1.00 50.11           C  
ATOM   3040 HG21 VAL A 198     -20.291  -0.227  28.779  1.00 50.11           H  
ATOM   3041 HG22 VAL A 198     -20.678   0.212  27.096  1.00 50.11           H  
ATOM   3042 HG23 VAL A 198     -21.919  -0.500  28.153  1.00 50.11           H  
ATOM   3043  N   VAL A 199     -20.565  -3.823  24.422  1.00 46.07           N  
ATOM   3044  H   VAL A 199     -20.623  -3.002  23.836  1.00 46.07           H  
ATOM   3045  CA  VAL A 199     -20.185  -5.087  23.798  1.00 46.07           C  
ATOM   3046  HA  VAL A 199     -20.537  -5.912  24.419  1.00 46.07           H  
ATOM   3047  C   VAL A 199     -18.661  -5.155  23.763  1.00 46.07           C  
ATOM   3048  CB  VAL A 199     -20.867  -5.262  22.427  1.00 46.07           C  
ATOM   3049  HB  VAL A 199     -20.583  -4.445  21.765  1.00 46.07           H  
ATOM   3050  O   VAL A 199     -18.005  -4.551  22.917  1.00 46.07           O  
ATOM   3051  CG1 VAL A 199     -20.463  -6.589  21.780  1.00 46.07           C  
ATOM   3052 HG11 VAL A 199     -19.412  -6.528  21.499  1.00 46.07           H  
ATOM   3053 HG12 VAL A 199     -20.626  -7.421  22.466  1.00 46.07           H  
ATOM   3054 HG13 VAL A 199     -21.040  -6.749  20.869  1.00 46.07           H  
ATOM   3055  CG2 VAL A 199     -22.397  -5.279  22.566  1.00 46.07           C  
ATOM   3056 HG21 VAL A 199     -22.710  -6.061  23.257  1.00 46.07           H  
ATOM   3057 HG22 VAL A 199     -22.744  -4.311  22.928  1.00 46.07           H  
ATOM   3058 HG23 VAL A 199     -22.857  -5.442  21.592  1.00 46.07           H  
ATOM   3059  N   LEU A 200     -18.085  -5.934  24.685  1.00 47.31           N  
ATOM   3060  H   LEU A 200     -18.681  -6.328  25.398  1.00 47.31           H  
ATOM   3061  CA  LEU A 200     -16.659  -6.304  24.695  1.00 47.31           C  
ATOM   3062  HA  LEU A 200     -16.070  -5.431  24.415  1.00 47.31           H  
ATOM   3063  C   LEU A 200     -16.349  -7.376  23.636  1.00 47.31           C  
ATOM   3064  CB  LEU A 200     -16.228  -6.759  26.101  1.00 47.31           C  
ATOM   3065  HB2 LEU A 200     -16.849  -7.605  26.393  1.00 47.31           H  
ATOM   3066  HB3 LEU A 200     -15.197  -7.110  26.052  1.00 47.31           H  
ATOM   3067  O   LEU A 200     -15.654  -8.358  23.885  1.00 47.31           O  
ATOM   3068  CG  LEU A 200     -16.298  -5.689  27.200  1.00 47.31           C  
ATOM   3069  HG  LEU A 200     -17.317  -5.308  27.278  1.00 47.31           H  
ATOM   3070  CD1 LEU A 200     -15.918  -6.334  28.533  1.00 47.31           C  
ATOM   3071 HD11 LEU A 200     -16.605  -7.149  28.761  1.00 47.31           H  
ATOM   3072 HD12 LEU A 200     -14.900  -6.720  28.490  1.00 47.31           H  
ATOM   3073 HD13 LEU A 200     -15.983  -5.594  29.331  1.00 47.31           H  
ATOM   3074  CD2 LEU A 200     -15.346  -4.522  26.935  1.00 47.31           C  
ATOM   3075 HD21 LEU A 200     -14.330  -4.889  26.788  1.00 47.31           H  
ATOM   3076 HD22 LEU A 200     -15.673  -3.977  26.050  1.00 47.31           H  
ATOM   3077 HD23 LEU A 200     -15.361  -3.837  27.783  1.00 47.31           H  
ATOM   3078  N   GLN A 201     -16.916  -7.220  22.448  1.00 45.22           N  
ATOM   3079  H   GLN A 201     -17.423  -6.363  22.281  1.00 45.22           H  
ATOM   3080  CA  GLN A 201     -16.681  -8.096  21.318  1.00 45.22           C  
ATOM   3081  HA  GLN A 201     -15.783  -8.684  21.503  1.00 45.22           H  
ATOM   3082  C   GLN A 201     -16.432  -7.206  20.117  1.00 45.22           C  
ATOM   3083  CB  GLN A 201     -17.859  -9.067  21.156  1.00 45.22           C  
ATOM   3084  HB2 GLN A 201     -18.042  -9.526  22.127  1.00 45.22           H  
ATOM   3085  HB3 GLN A 201     -18.760  -8.539  20.843  1.00 45.22           H  
ATOM   3086  O   GLN A 201     -17.292  -6.418  19.736  1.00 45.22           O  
ATOM   3087  CG  GLN A 201     -17.558 -10.168  20.134  1.00 45.22           C  
ATOM   3088  HG2 GLN A 201     -16.543 -10.536  20.288  1.00 45.22           H  
ATOM   3089  HG3 GLN A 201     -17.623  -9.754  19.128  1.00 45.22           H  
ATOM   3090  CD  GLN A 201     -18.501 -11.363  20.252  1.00 45.22           C  
ATOM   3091  NE2 GLN A 201     -18.422 -12.305  19.340  1.00 45.22           N  
ATOM   3092 HE21 GLN A 201     -19.063 -13.075  19.463  1.00 45.22           H  
ATOM   3093 HE22 GLN A 201     -17.777 -12.218  18.567  1.00 45.22           H  
ATOM   3094  OE1 GLN A 201     -19.305 -11.507  21.156  1.00 45.22           O  
ATOM   3095  N   CYS A 202     -15.231  -7.304  19.550  1.00 47.34           N  
ATOM   3096  H   CYS A 202     -14.554  -7.944  19.939  1.00 47.34           H  
ATOM   3097  CA  CYS A 202     -14.861  -6.498  18.401  1.00 47.34           C  
ATOM   3098  HA  CYS A 202     -15.060  -5.456  18.653  1.00 47.34           H  
ATOM   3099  C   CYS A 202     -15.718  -6.931  17.198  1.00 47.34           C  
ATOM   3100  CB  CYS A 202     -13.358  -6.654  18.139  1.00 47.34           C  
ATOM   3101  HB2 CYS A 202     -12.828  -6.653  19.092  1.00 47.34           H  
ATOM   3102  HB3 CYS A 202     -13.174  -7.604  17.638  1.00 47.34           H  
ATOM   3103  O   CYS A 202     -15.549  -8.059  16.725  1.00 47.34           O  
ATOM   3104  SG  CYS A 202     -12.675  -5.317  17.140  1.00 47.34           S  
ATOM   3105  N   PRO A 203     -16.643  -6.089  16.698  1.00 43.93           N  
ATOM   3106  CA  PRO A 203     -17.470  -6.419  15.543  1.00 43.93           C  
ATOM   3107  HA  PRO A 203     -17.871  -7.429  15.618  1.00 43.93           H  
ATOM   3108  C   PRO A 203     -16.660  -6.288  14.256  1.00 43.93           C  
ATOM   3109  CB  PRO A 203     -18.602  -5.397  15.555  1.00 43.93           C  
ATOM   3110  HB2 PRO A 203     -19.349  -5.671  16.300  1.00 43.93           H  
ATOM   3111  HB3 PRO A 203     -19.062  -5.265  14.575  1.00 43.93           H  
ATOM   3112  O   PRO A 203     -17.105  -6.753  13.210  1.00 43.93           O  
ATOM   3113  CG  PRO A 203     -17.843  -4.157  16.002  1.00 43.93           C  
ATOM   3114  HG2 PRO A 203     -18.531  -3.388  16.354  1.00 43.93           H  
ATOM   3115  HG3 PRO A 203     -17.267  -3.749  15.172  1.00 43.93           H  
ATOM   3116  CD  PRO A 203     -16.893  -4.709  17.073  1.00 43.93           C  
ATOM   3117  HD2 PRO A 203     -17.374  -4.699  18.051  1.00 43.93           H  
ATOM   3118  HD3 PRO A 203     -15.974  -4.124  17.094  1.00 43.93           H  
ATOM   3119  N   ILE A 204     -15.472  -5.665  14.335  1.00 49.30           N  
ATOM   3120  H   ILE A 204     -15.197  -5.283  15.229  1.00 49.30           H  
ATOM   3121  CA  ILE A 204     -14.477  -5.687  13.277  1.00 49.30           C  
ATOM   3122  HA  ILE A 204     -14.963  -5.394  12.346  1.00 49.30           H  
ATOM   3123  C   ILE A 204     -14.026  -7.134  13.168  1.00 49.30           C  
ATOM   3124  CB  ILE A 204     -13.280  -4.742  13.513  1.00 49.30           C  
ATOM   3125  HB  ILE A 204     -12.588  -5.217  14.208  1.00 49.30           H  
ATOM   3126  O   ILE A 204     -13.099  -7.603  13.835  1.00 49.30           O  
ATOM   3127  CG1 ILE A 204     -13.673  -3.385  14.133  1.00 49.30           C  
ATOM   3128 HG12 ILE A 204     -14.175  -3.554  15.085  1.00 49.30           H  
ATOM   3129 HG13 ILE A 204     -14.353  -2.846  13.474  1.00 49.30           H  
ATOM   3130  CG2 ILE A 204     -12.555  -4.561  12.166  1.00 49.30           C  
ATOM   3131 HG21 ILE A 204     -11.617  -4.025  12.305  1.00 49.30           H  
ATOM   3132 HG22 ILE A 204     -12.313  -5.528  11.726  1.00 49.30           H  
ATOM   3133 HG23 ILE A 204     -13.182  -4.005  11.469  1.00 49.30           H  
ATOM   3134  CD1 ILE A 204     -12.435  -2.525  14.419  1.00 49.30           C  
ATOM   3135 HD11 ILE A 204     -12.242  -1.865  13.573  1.00 49.30           H  
ATOM   3136 HD12 ILE A 204     -12.587  -1.933  15.321  1.00 49.30           H  
ATOM   3137 HD13 ILE A 204     -11.563  -3.152  14.601  1.00 49.30           H  
ATOM   3138  N   LYS A 205     -14.749  -7.868  12.333  1.00 47.77           N  
ATOM   3139  H   LYS A 205     -15.573  -7.445  11.930  1.00 47.77           H  
ATOM   3140  CA  LYS A 205     -14.277  -9.125  11.814  1.00 47.77           C  
ATOM   3141  HA  LYS A 205     -14.056  -9.790  12.649  1.00 47.77           H  
ATOM   3142  C   LYS A 205     -12.990  -8.766  11.088  1.00 47.77           C  
ATOM   3143  CB  LYS A 205     -15.364  -9.730  10.921  1.00 47.77           C  
ATOM   3144  HB2 LYS A 205     -16.302  -9.192  11.055  1.00 47.77           H  
ATOM   3145  HB3 LYS A 205     -15.087  -9.636   9.871  1.00 47.77           H  
ATOM   3146  O   LYS A 205     -13.002  -8.022  10.115  1.00 47.77           O  
ATOM   3147  CG  LYS A 205     -15.602 -11.196  11.282  1.00 47.77           C  
ATOM   3148  HG2 LYS A 205     -14.669 -11.756  11.208  1.00 47.77           H  
ATOM   3149  HG3 LYS A 205     -15.994 -11.264  12.297  1.00 47.77           H  
ATOM   3150  CD  LYS A 205     -16.617 -11.754  10.293  1.00 47.77           C  
ATOM   3151  HD2 LYS A 205     -16.156 -11.752   9.305  1.00 47.77           H  
ATOM   3152  HD3 LYS A 205     -17.494 -11.107  10.267  1.00 47.77           H  
ATOM   3153  CE  LYS A 205     -17.038 -13.175  10.639  1.00 47.77           C  
ATOM   3154  HE2 LYS A 205     -16.142 -13.788  10.730  1.00 47.77           H  
ATOM   3155  HE3 LYS A 205     -17.565 -13.170  11.594  1.00 47.77           H  
ATOM   3156  NZ  LYS A 205     -17.901 -13.676   9.548  1.00 47.77           N  
ATOM   3157  HZ1 LYS A 205     -18.719 -13.090   9.462  1.00 47.77           H  
ATOM   3158  HZ2 LYS A 205     -18.169 -14.640   9.689  1.00 47.77           H  
ATOM   3159  HZ3 LYS A 205     -17.401 -13.586   8.676  1.00 47.77           H  
ATOM   3160  N   ARG A 206     -11.878  -9.193  11.681  1.00 53.65           N  
ATOM   3161  H   ARG A 206     -11.986  -9.654  12.573  1.00 53.65           H  
ATOM   3162  CA  ARG A 206     -10.546  -9.129  11.094  1.00 53.65           C  
ATOM   3163  HA  ARG A 206     -10.255  -8.101  10.881  1.00 53.65           H  
ATOM   3164  C   ARG A 206     -10.627  -9.884   9.769  1.00 53.65           C  
ATOM   3165  CB  ARG A 206      -9.566  -9.767  12.083  1.00 53.65           C  
ATOM   3166  HB2 ARG A 206      -9.952 -10.736  12.398  1.00 53.65           H  
ATOM   3167  HB3 ARG A 206      -8.617  -9.958  11.581  1.00 53.65           H  
ATOM   3168  O   ARG A 206     -10.648 -11.115   9.755  1.00 53.65           O  
ATOM   3169  CG  ARG A 206      -9.269  -8.915  13.320  1.00 53.65           C  
ATOM   3170  HG2 ARG A 206      -9.025  -7.890  13.039  1.00 53.65           H  
ATOM   3171  HG3 ARG A 206     -10.149  -8.909  13.964  1.00 53.65           H  
ATOM   3172  CD  ARG A 206      -8.081  -9.560  14.047  1.00 53.65           C  
ATOM   3173  HD2 ARG A 206      -7.152  -9.227  13.584  1.00 53.65           H  
ATOM   3174  HD3 ARG A 206      -8.139 -10.643  13.933  1.00 53.65           H  
ATOM   3175  NE  ARG A 206      -8.065  -9.261  15.485  1.00 53.65           N  
ATOM   3176  HE  ARG A 206      -8.935  -8.957  15.898  1.00 53.65           H  
ATOM   3177  NH1 ARG A 206      -5.846  -9.720  15.843  1.00 53.65           N  
ATOM   3178 HH11 ARG A 206      -5.062  -9.781  16.477  1.00 53.65           H  
ATOM   3179 HH12 ARG A 206      -5.671  -9.500  14.873  1.00 53.65           H  
ATOM   3180  NH2 ARG A 206      -7.187  -9.355  17.584  1.00 53.65           N  
ATOM   3181 HH21 ARG A 206      -8.056  -9.008  17.965  1.00 53.65           H  
ATOM   3182 HH22 ARG A 206      -6.393  -9.456  18.200  1.00 53.65           H  
ATOM   3183  CZ  ARG A 206      -7.038  -9.458  16.294  1.00 53.65           C  
ATOM   3184  N   GLU A 207     -10.869  -9.138   8.700  1.00 64.65           N  
ATOM   3185  H   GLU A 207     -10.958  -8.140   8.821  1.00 64.65           H  
ATOM   3186  CA  GLU A 207     -11.108  -9.669   7.369  1.00 64.65           C  
ATOM   3187  HA  GLU A 207     -11.158 -10.757   7.414  1.00 64.65           H  
ATOM   3188  C   GLU A 207      -9.904  -9.316   6.517  1.00 64.65           C  
ATOM   3189  CB  GLU A 207     -12.446  -9.181   6.773  1.00 64.65           C  
ATOM   3190  HB2 GLU A 207     -12.612  -8.136   7.038  1.00 64.65           H  
ATOM   3191  HB3 GLU A 207     -12.402  -9.268   5.688  1.00 64.65           H  
ATOM   3192  O   GLU A 207      -9.516  -8.156   6.353  1.00 64.65           O  
ATOM   3193  CG  GLU A 207     -13.604 -10.058   7.284  1.00 64.65           C  
ATOM   3194  HG2 GLU A 207     -13.420 -11.082   6.959  1.00 64.65           H  
ATOM   3195  HG3 GLU A 207     -13.575 -10.069   8.374  1.00 64.65           H  
ATOM   3196  CD  GLU A 207     -15.012  -9.649   6.807  1.00 64.65           C  
ATOM   3197  OE1 GLU A 207     -15.981 -10.237   7.358  1.00 64.65           O  
ATOM   3198  OE2 GLU A 207     -15.130  -8.806   5.890  1.00 64.65           O  
ATOM   3199  N   ARG A 208      -9.295 -10.350   5.946  1.00 81.76           N  
ATOM   3200  H   ARG A 208      -9.682 -11.271   6.095  1.00 81.76           H  
ATOM   3201  CA  ARG A 208      -8.372 -10.149   4.838  1.00 81.76           C  
ATOM   3202  HA  ARG A 208      -7.638  -9.393   5.118  1.00 81.76           H  
ATOM   3203  C   ARG A 208      -9.207  -9.627   3.680  1.00 81.76           C  
ATOM   3204  CB  ARG A 208      -7.692 -11.477   4.494  1.00 81.76           C  
ATOM   3205  HB2 ARG A 208      -8.455 -12.171   4.141  1.00 81.76           H  
ATOM   3206  HB3 ARG A 208      -6.981 -11.317   3.683  1.00 81.76           H  
ATOM   3207  O   ARG A 208     -10.350 -10.048   3.528  1.00 81.76           O  
ATOM   3208  CG  ARG A 208      -6.952 -12.072   5.705  1.00 81.76           C  
ATOM   3209  HG2 ARG A 208      -6.108 -11.430   5.957  1.00 81.76           H  
ATOM   3210  HG3 ARG A 208      -7.607 -12.133   6.574  1.00 81.76           H  
ATOM   3211  CD  ARG A 208      -6.450 -13.480   5.397  1.00 81.76           C  
ATOM   3212  HD2 ARG A 208      -5.872 -13.836   6.250  1.00 81.76           H  
ATOM   3213  HD3 ARG A 208      -5.824 -13.450   4.505  1.00 81.76           H  
ATOM   3214  NE  ARG A 208      -7.564 -14.411   5.208  1.00 81.76           N  
ATOM   3215  HE  ARG A 208      -8.494 -14.075   5.415  1.00 81.76           H  
ATOM   3216  NH1 ARG A 208      -6.393 -16.150   4.295  1.00 81.76           N  
ATOM   3217 HH11 ARG A 208      -5.711 -15.470   3.991  1.00 81.76           H  
ATOM   3218 HH12 ARG A 208      -6.440 -17.042   3.824  1.00 81.76           H  
ATOM   3219  NH2 ARG A 208      -8.601 -16.329   4.649  1.00 81.76           N  
ATOM   3220 HH21 ARG A 208      -8.637 -17.215   4.166  1.00 81.76           H  
ATOM   3221 HH22 ARG A 208      -9.467 -15.813   4.705  1.00 81.76           H  
ATOM   3222  CZ  ARG A 208      -7.509 -15.633   4.734  1.00 81.76           C  
ATOM   3223  N   CYS A 209      -8.623  -8.829   2.786  1.00 89.64           N  
ATOM   3224  H   CYS A 209      -7.735  -8.401   3.004  1.00 89.64           H  
ATOM   3225  CA  CYS A 209      -9.328  -8.442   1.559  1.00 89.64           C  
ATOM   3226  HA  CYS A 209     -10.161  -7.793   1.830  1.00 89.64           H  
ATOM   3227  C   CYS A 209      -9.921  -9.659   0.815  1.00 89.64           C  
ATOM   3228  CB  CYS A 209      -8.384  -7.668   0.633  1.00 89.64           C  
ATOM   3229  HB2 CYS A 209      -7.507  -8.282   0.426  1.00 89.64           H  
ATOM   3230  HB3 CYS A 209      -8.899  -7.511  -0.315  1.00 89.64           H  
ATOM   3231  O   CYS A 209     -10.960  -9.540   0.178  1.00 89.64           O  
ATOM   3232  SG  CYS A 209      -7.816  -6.045   1.203  1.00 89.64           S  
ATOM   3233  N   GLN A 210      -9.276 -10.829   0.930  1.00 89.16           N  
ATOM   3234  H   GLN A 210      -8.431 -10.826   1.483  1.00 89.16           H  
ATOM   3235  CA  GLN A 210      -9.699 -12.127   0.380  1.00 89.16           C  
ATOM   3236  HA  GLN A 210      -9.800 -12.060  -0.703  1.00 89.16           H  
ATOM   3237  C   GLN A 210     -11.038 -12.647   0.921  1.00 89.16           C  
ATOM   3238  CB  GLN A 210      -8.616 -13.161   0.730  1.00 89.16           C  
ATOM   3239  HB2 GLN A 210      -8.951 -14.153   0.430  1.00 89.16           H  
ATOM   3240  HB3 GLN A 210      -8.479 -13.165   1.812  1.00 89.16           H  
ATOM   3241  O   GLN A 210     -11.704 -13.418   0.239  1.00 89.16           O  
ATOM   3242  CG  GLN A 210      -7.276 -12.874   0.038  1.00 89.16           C  
ATOM   3243  HG2 GLN A 210      -7.385 -13.075  -1.028  1.00 89.16           H  
ATOM   3244  HG3 GLN A 210      -7.006 -11.824   0.150  1.00 89.16           H  
ATOM   3245  CD  GLN A 210      -6.109 -13.691   0.590  1.00 89.16           C  
ATOM   3246  NE2 GLN A 210      -5.064 -13.846  -0.192  1.00 89.16           N  
ATOM   3247 HE21 GLN A 210      -4.287 -14.394   0.148  1.00 89.16           H  
ATOM   3248 HE22 GLN A 210      -5.078 -13.465  -1.127  1.00 89.16           H  
ATOM   3249  OE1 GLN A 210      -6.077 -14.158   1.727  1.00 89.16           O  
ATOM   3250  N   ASP A 211     -11.407 -12.268   2.143  1.00 87.47           N  
ATOM   3251  H   ASP A 211     -10.857 -11.578   2.634  1.00 87.47           H  
ATOM   3252  CA  ASP A 211     -12.614 -12.749   2.818  1.00 87.47           C  
ATOM   3253  HA  ASP A 211     -12.897 -13.713   2.394  1.00 87.47           H  
ATOM   3254  C   ASP A 211     -13.811 -11.798   2.598  1.00 87.47           C  
ATOM   3255  CB  ASP A 211     -12.300 -12.978   4.310  1.00 87.47           C  
ATOM   3256  HB2 ASP A 211     -13.183 -13.395   4.794  1.00 87.47           H  
ATOM   3257  HB3 ASP A 211     -12.092 -12.013   4.774  1.00 87.47           H  
ATOM   3258  O   ASP A 211     -14.944 -12.131   2.947  1.00 87.47           O  
ATOM   3259  CG  ASP A 211     -11.112 -13.925   4.575  1.00 87.47           C  
ATOM   3260  OD1 ASP A 211     -11.025 -15.037   4.002  1.00 87.47           O  
ATOM   3261  OD2 ASP A 211     -10.221 -13.580   5.387  1.00 87.47           O  
ATOM   3262  N   ILE A 212     -13.577 -10.630   1.986  1.00 84.05           N  
ATOM   3263  H   ILE A 212     -12.637 -10.442   1.667  1.00 84.05           H  
ATOM   3264  CA  ILE A 212     -14.599  -9.612   1.745  1.00 84.05           C  
ATOM   3265  HA  ILE A 212     -15.199  -9.511   2.649  1.00 84.05           H  
ATOM   3266  C   ILE A 212     -15.505 -10.033   0.593  1.00 84.05           C  
ATOM   3267  CB  ILE A 212     -13.966  -8.242   1.443  1.00 84.05           C  
ATOM   3268  HB  ILE A 212     -13.306  -8.357   0.583  1.00 84.05           H  
ATOM   3269  O   ILE A 212     -15.077 -10.146  -0.557  1.00 84.05           O  
ATOM   3270  CG1 ILE A 212     -13.126  -7.769   2.644  1.00 84.05           C  
ATOM   3271 HG12 ILE A 212     -12.366  -8.515   2.877  1.00 84.05           H  
ATOM   3272 HG13 ILE A 212     -13.758  -7.640   3.522  1.00 84.05           H  
ATOM   3273  CG2 ILE A 212     -15.038  -7.195   1.074  1.00 84.05           C  
ATOM   3274 HG21 ILE A 212     -15.645  -7.527   0.232  1.00 84.05           H  
ATOM   3275 HG22 ILE A 212     -15.674  -6.993   1.935  1.00 84.05           H  
ATOM   3276 HG23 ILE A 212     -14.544  -6.278   0.751  1.00 84.05           H  
ATOM   3277  CD1 ILE A 212     -12.407  -6.461   2.337  1.00 84.05           C  
ATOM   3278 HD11 ILE A 212     -11.601  -6.319   3.057  1.00 84.05           H  
ATOM   3279 HD12 ILE A 212     -11.983  -6.496   1.334  1.00 84.05           H  
ATOM   3280 HD13 ILE A 212     -13.112  -5.632   2.403  1.00 84.05           H  
ATOM   3281  N   ASN A 213     -16.800 -10.126   0.881  1.00 84.06           N  
ATOM   3282  H   ASN A 213     -17.074 -10.031   1.848  1.00 84.06           H  
ATOM   3283  CA  ASN A 213     -17.837 -10.227  -0.135  1.00 84.06           C  
ATOM   3284  HA  ASN A 213     -17.378 -10.419  -1.105  1.00 84.06           H  
ATOM   3285  C   ASN A 213     -18.599  -8.897  -0.230  1.00 84.06           C  
ATOM   3286  CB  ASN A 213     -18.728 -11.429   0.195  1.00 84.06           C  
ATOM   3287  HB2 ASN A 213     -19.299 -11.224   1.101  1.00 84.06           H  
ATOM   3288  HB3 ASN A 213     -18.101 -12.304   0.367  1.00 84.06           H  
ATOM   3289  O   ASN A 213     -19.402  -8.570   0.643  1.00 84.06           O  
ATOM   3290  CG  ASN A 213     -19.683 -11.756  -0.936  1.00 84.06           C  
ATOM   3291  ND2 ASN A 213     -20.614 -12.649  -0.703  1.00 84.06           N  
ATOM   3292 HD21 ASN A 213     -21.254 -12.819  -1.466  1.00 84.06           H  
ATOM   3293 HD22 ASN A 213     -20.696 -13.064   0.214  1.00 84.06           H  
ATOM   3294  OD1 ASN A 213     -19.607 -11.244  -2.041  1.00 84.06           O  
ATOM   3295  N   SER A 214     -18.328  -8.113  -1.274  1.00 84.18           N  
ATOM   3296  H   SER A 214     -17.685  -8.455  -1.974  1.00 84.18           H  
ATOM   3297  CA  SER A 214     -18.968  -6.813  -1.505  1.00 84.18           C  
ATOM   3298  HA  SER A 214     -19.881  -6.756  -0.912  1.00 84.18           H  
ATOM   3299  C   SER A 214     -19.347  -6.628  -2.969  1.00 84.18           C  
ATOM   3300  CB  SER A 214     -18.039  -5.673  -1.073  1.00 84.18           C  
ATOM   3301  HB2 SER A 214     -17.650  -5.872  -0.075  1.00 84.18           H  
ATOM   3302  HB3 SER A 214     -17.207  -5.603  -1.773  1.00 84.18           H  
ATOM   3303  O   SER A 214     -18.636  -7.081  -3.870  1.00 84.18           O  
ATOM   3304  OG  SER A 214     -18.750  -4.446  -1.062  1.00 84.18           O  
ATOM   3305  HG  SER A 214     -19.124  -4.354  -0.183  1.00 84.18           H  
ATOM   3306  N   ASP A 215     -20.439  -5.902  -3.219  1.00 88.87           N  
ATOM   3307  H   ASP A 215     -21.031  -5.642  -2.443  1.00 88.87           H  
ATOM   3308  CA  ASP A 215     -20.844  -5.481  -4.563  1.00 88.87           C  
ATOM   3309  HA  ASP A 215     -20.750  -6.325  -5.245  1.00 88.87           H  
ATOM   3310  C   ASP A 215     -19.968  -4.352  -5.117  1.00 88.87           C  
ATOM   3311  CB  ASP A 215     -22.318  -5.053  -4.555  1.00 88.87           C  
ATOM   3312  HB2 ASP A 215     -22.473  -4.307  -3.776  1.00 88.87           H  
ATOM   3313  HB3 ASP A 215     -22.557  -4.594  -5.514  1.00 88.87           H  
ATOM   3314  O   ASP A 215     -19.842  -4.220  -6.333  1.00 88.87           O  
ATOM   3315  CG  ASP A 215     -23.267  -6.235  -4.351  1.00 88.87           C  
ATOM   3316  OD1 ASP A 215     -22.925  -7.340  -4.832  1.00 88.87           O  
ATOM   3317  OD2 ASP A 215     -24.324  -6.007  -3.727  1.00 88.87           O  
ATOM   3318  N   LYS A 216     -19.327  -3.564  -4.245  1.00 84.75           N  
ATOM   3319  H   LYS A 216     -19.375  -3.813  -3.268  1.00 84.75           H  
ATOM   3320  CA  LYS A 216     -18.447  -2.460  -4.644  1.00 84.75           C  
ATOM   3321  HA  LYS A 216     -18.898  -1.932  -5.485  1.00 84.75           H  
ATOM   3322  C   LYS A 216     -17.091  -2.990  -5.092  1.00 84.75           C  
ATOM   3323  CB  LYS A 216     -18.247  -1.486  -3.472  1.00 84.75           C  
ATOM   3324  HB2 LYS A 216     -17.515  -0.735  -3.769  1.00 84.75           H  
ATOM   3325  HB3 LYS A 216     -17.840  -2.040  -2.626  1.00 84.75           H  
ATOM   3326  O   LYS A 216     -16.479  -3.757  -4.357  1.00 84.75           O  
ATOM   3327  CG  LYS A 216     -19.530  -0.771  -3.026  1.00 84.75           C  
ATOM   3328  HG2 LYS A 216     -19.952  -0.227  -3.872  1.00 84.75           H  
ATOM   3329  HG3 LYS A 216     -20.257  -1.504  -2.675  1.00 84.75           H  
ATOM   3330  CD  LYS A 216     -19.216   0.214  -1.890  1.00 84.75           C  
ATOM   3331  HD2 LYS A 216     -18.798  -0.339  -1.049  1.00 84.75           H  
ATOM   3332  HD3 LYS A 216     -18.476   0.934  -2.238  1.00 84.75           H  
ATOM   3333  CE  LYS A 216     -20.482   0.954  -1.438  1.00 84.75           C  
ATOM   3334  HE2 LYS A 216     -20.905   1.473  -2.297  1.00 84.75           H  
ATOM   3335  HE3 LYS A 216     -21.212   0.218  -1.100  1.00 84.75           H  
ATOM   3336  NZ  LYS A 216     -20.196   1.926  -0.348  1.00 84.75           N  
ATOM   3337  HZ1 LYS A 216     -19.525   2.620  -0.645  1.00 84.75           H  
ATOM   3338  HZ2 LYS A 216     -21.035   2.411  -0.062  1.00 84.75           H  
ATOM   3339  HZ3 LYS A 216     -19.821   1.458   0.465  1.00 84.75           H  
ATOM   3340  N   ASP A 217     -16.579  -2.489  -6.217  1.00 90.11           N  
ATOM   3341  H   ASP A 217     -17.215  -2.035  -6.857  1.00 90.11           H  
ATOM   3342  CA  ASP A 217     -15.251  -2.844  -6.748  1.00 90.11           C  
ATOM   3343  HA  ASP A 217     -15.231  -3.909  -6.977  1.00 90.11           H  
ATOM   3344  C   ASP A 217     -14.109  -2.552  -5.772  1.00 90.11           C  
ATOM   3345  CB  ASP A 217     -14.967  -2.050  -8.037  1.00 90.11           C  
ATOM   3346  HB2 ASP A 217     -13.934  -2.235  -8.334  1.00 90.11           H  
ATOM   3347  HB3 ASP A 217     -15.062  -0.985  -7.825  1.00 90.11           H  
ATOM   3348  O   ASP A 217     -13.075  -3.224  -5.784  1.00 90.11           O  
ATOM   3349  CG  ASP A 217     -15.857  -2.400  -9.231  1.00 90.11           C  
ATOM   3350  OD1 ASP A 217     -16.730  -3.281  -9.085  1.00 90.11           O  
ATOM   3351  OD2 ASP A 217     -15.660  -1.747 -10.278  1.00 90.11           O  
ATOM   3352  N   ARG A 218     -14.274  -1.498  -4.969  1.00 89.00           N  
ATOM   3353  H   ARG A 218     -15.174  -1.040  -4.992  1.00 89.00           H  
ATOM   3354  CA  ARG A 218     -13.288  -0.998  -4.016  1.00 89.00           C  
ATOM   3355  HA  ARG A 218     -12.540  -1.773  -3.846  1.00 89.00           H  
ATOM   3356  C   ARG A 218     -13.970  -0.717  -2.688  1.00 89.00           C  
ATOM   3357  CB  ARG A 218     -12.605   0.271  -4.553  1.00 89.00           C  
ATOM   3358  HB2 ARG A 218     -13.356   1.055  -4.652  1.00 89.00           H  
ATOM   3359  HB3 ARG A 218     -11.870   0.609  -3.822  1.00 89.00           H  
ATOM   3360  O   ARG A 218     -14.984  -0.019  -2.665  1.00 89.00           O  
ATOM   3361  CG  ARG A 218     -11.915   0.101  -5.914  1.00 89.00           C  
ATOM   3362  HG2 ARG A 218     -12.626  -0.254  -6.659  1.00 89.00           H  
ATOM   3363  HG3 ARG A 218     -11.548   1.076  -6.235  1.00 89.00           H  
ATOM   3364  CD  ARG A 218     -10.732  -0.857  -5.825  1.00 89.00           C  
ATOM   3365  HD2 ARG A 218     -11.058  -1.828  -5.451  1.00 89.00           H  
ATOM   3366  HD3 ARG A 218     -10.033  -0.453  -5.093  1.00 89.00           H  
ATOM   3367  NE  ARG A 218     -10.056  -1.005  -7.128  1.00 89.00           N  
ATOM   3368  HE  ARG A 218      -9.249  -0.421  -7.290  1.00 89.00           H  
ATOM   3369  NH1 ARG A 218     -11.201  -2.857  -7.847  1.00 89.00           N  
ATOM   3370 HH11 ARG A 218     -11.112  -3.763  -8.285  1.00 89.00           H  
ATOM   3371 HH12 ARG A 218     -11.830  -2.819  -7.058  1.00 89.00           H  
ATOM   3372  NH2 ARG A 218      -9.390  -2.178  -8.948  1.00 89.00           N  
ATOM   3373 HH21 ARG A 218      -9.319  -3.151  -9.208  1.00 89.00           H  
ATOM   3374 HH22 ARG A 218      -8.521  -1.664  -8.970  1.00 89.00           H  
ATOM   3375  CZ  ARG A 218     -10.231  -2.003  -7.972  1.00 89.00           C  
ATOM   3376  N   VAL A 219     -13.404  -1.226  -1.601  1.00 81.64           N  
ATOM   3377  H   VAL A 219     -12.577  -1.796  -1.704  1.00 81.64           H  
ATOM   3378  CA  VAL A 219     -13.888  -0.958  -0.240  1.00 81.64           C  
ATOM   3379  HA  VAL A 219     -14.519  -0.070  -0.258  1.00 81.64           H  
ATOM   3380  C   VAL A 219     -12.727  -0.646   0.686  1.00 81.64           C  
ATOM   3381  CB  VAL A 219     -14.738  -2.109   0.327  1.00 81.64           C  
ATOM   3382  HB  VAL A 219     -15.061  -1.820   1.327  1.00 81.64           H  
ATOM   3383  O   VAL A 219     -11.631  -1.168   0.500  1.00 81.64           O  
ATOM   3384  CG1 VAL A 219     -15.999  -2.335  -0.512  1.00 81.64           C  
ATOM   3385 HG11 VAL A 219     -15.739  -2.738  -1.491  1.00 81.64           H  
ATOM   3386 HG12 VAL A 219     -16.532  -1.392  -0.635  1.00 81.64           H  
ATOM   3387 HG13 VAL A 219     -16.647  -3.047  -0.000  1.00 81.64           H  
ATOM   3388  CG2 VAL A 219     -13.988  -3.435   0.438  1.00 81.64           C  
ATOM   3389 HG21 VAL A 219     -14.650  -4.160   0.910  1.00 81.64           H  
ATOM   3390 HG22 VAL A 219     -13.114  -3.323   1.080  1.00 81.64           H  
ATOM   3391 HG23 VAL A 219     -13.678  -3.793  -0.543  1.00 81.64           H  
ATOM   3392  N   LEU A 220     -12.965   0.212   1.673  1.00 78.52           N  
ATOM   3393  H   LEU A 220     -13.898   0.577   1.798  1.00 78.52           H  
ATOM   3394  CA  LEU A 220     -12.023   0.415   2.766  1.00 78.52           C  
ATOM   3395  HA  LEU A 220     -11.009   0.277   2.392  1.00 78.52           H  
ATOM   3396  C   LEU A 220     -12.227  -0.659   3.826  1.00 78.52           C  
ATOM   3397  CB  LEU A 220     -12.151   1.834   3.337  1.00 78.52           C  
ATOM   3398  HB2 LEU A 220     -13.178   2.000   3.664  1.00 78.52           H  
ATOM   3399  HB3 LEU A 220     -11.504   1.910   4.212  1.00 78.52           H  
ATOM   3400  O   LEU A 220     -13.359  -1.035   4.131  1.00 78.52           O  
ATOM   3401  CG  LEU A 220     -11.749   2.934   2.343  1.00 78.52           C  
ATOM   3402  HG  LEU A 220     -12.421   2.912   1.486  1.00 78.52           H  
ATOM   3403  CD1 LEU A 220     -11.858   4.304   3.006  1.00 78.52           C  
ATOM   3404 HD11 LEU A 220     -11.166   4.379   3.845  1.00 78.52           H  
ATOM   3405 HD12 LEU A 220     -11.626   5.089   2.285  1.00 78.52           H  
ATOM   3406 HD13 LEU A 220     -12.874   4.468   3.364  1.00 78.52           H  
ATOM   3407  CD2 LEU A 220     -10.318   2.725   1.851  1.00 78.52           C  
ATOM   3408 HD21 LEU A 220      -9.629   2.656   2.692  1.00 78.52           H  
ATOM   3409 HD22 LEU A 220     -10.249   1.829   1.234  1.00 78.52           H  
ATOM   3410 HD23 LEU A 220     -10.038   3.566   1.217  1.00 78.52           H  
ATOM   3411  N   THR A 221     -11.132  -1.181   4.362  1.00 75.70           N  
ATOM   3412  H   THR A 221     -10.231  -0.877   4.023  1.00 75.70           H  
ATOM   3413  CA  THR A 221     -11.158  -2.270   5.340  1.00 75.70           C  
ATOM   3414  HA  THR A 221     -12.093  -2.228   5.898  1.00 75.70           H  
ATOM   3415  C   THR A 221     -10.022  -2.122   6.330  1.00 75.70           C  
ATOM   3416  CB  THR A 221     -11.079  -3.636   4.648  1.00 75.70           C  
ATOM   3417  HB  THR A 221     -10.129  -3.729   4.122  1.00 75.70           H  
ATOM   3418  O   THR A 221      -8.904  -1.774   5.957  1.00 75.70           O  
ATOM   3419  CG2 THR A 221     -11.226  -4.798   5.635  1.00 75.70           C  
ATOM   3420 HG21 THR A 221     -10.363  -4.846   6.300  1.00 75.70           H  
ATOM   3421 HG22 THR A 221     -11.270  -5.748   5.102  1.00 75.70           H  
ATOM   3422 HG23 THR A 221     -12.137  -4.687   6.223  1.00 75.70           H  
ATOM   3423  OG1 THR A 221     -12.136  -3.707   3.721  1.00 75.70           O  
ATOM   3424  HG1 THR A 221     -12.782  -3.041   3.970  1.00 75.70           H  
ATOM   3425  N   LEU A 222     -10.321  -2.398   7.597  1.00 69.12           N  
ATOM   3426  H   LEU A 222     -11.249  -2.731   7.812  1.00 69.12           H  
ATOM   3427  CA  LEU A 222      -9.333  -2.487   8.660  1.00 69.12           C  
ATOM   3428  HA  LEU A 222      -8.483  -1.852   8.412  1.00 69.12           H  
ATOM   3429  C   LEU A 222      -8.849  -3.939   8.765  1.00 69.12           C  
ATOM   3430  CB  LEU A 222      -9.982  -1.986   9.962  1.00 69.12           C  
ATOM   3431  HB2 LEU A 222     -10.615  -2.777  10.365  1.00 69.12           H  
ATOM   3432  HB3 LEU A 222     -10.622  -1.130   9.750  1.00 69.12           H  
ATOM   3433  O   LEU A 222      -9.643  -4.832   9.060  1.00 69.12           O  
ATOM   3434  CG  LEU A 222      -8.947  -1.572  11.018  1.00 69.12           C  
ATOM   3435  HG  LEU A 222      -8.158  -2.321  11.082  1.00 69.12           H  
ATOM   3436  CD1 LEU A 222      -8.340  -0.213  10.667  1.00 69.12           C  
ATOM   3437 HD11 LEU A 222      -7.717  -0.298   9.777  1.00 69.12           H  
ATOM   3438 HD12 LEU A 222      -7.715   0.138  11.488  1.00 69.12           H  
ATOM   3439 HD13 LEU A 222      -9.125   0.523  10.493  1.00 69.12           H  
ATOM   3440  CD2 LEU A 222      -9.610  -1.441  12.387  1.00 69.12           C  
ATOM   3441 HD21 LEU A 222     -10.431  -0.726  12.340  1.00 69.12           H  
ATOM   3442 HD22 LEU A 222      -9.982  -2.417  12.699  1.00 69.12           H  
ATOM   3443 HD23 LEU A 222      -8.878  -1.103  13.120  1.00 69.12           H  
ATOM   3444  N   LEU A 223      -7.566  -4.174   8.495  1.00 73.04           N  
ATOM   3445  H   LEU A 223      -6.973  -3.393   8.254  1.00 73.04           H  
ATOM   3446  CA  LEU A 223      -6.964  -5.507   8.552  1.00 73.04           C  
ATOM   3447  HA  LEU A 223      -7.648  -6.220   8.090  1.00 73.04           H  
ATOM   3448  C   LEU A 223      -6.747  -5.987   9.996  1.00 73.04           C  
ATOM   3449  CB  LEU A 223      -5.640  -5.502   7.765  1.00 73.04           C  
ATOM   3450  HB2 LEU A 223      -5.174  -6.484   7.853  1.00 73.04           H  
ATOM   3451  HB3 LEU A 223      -4.971  -4.777   8.228  1.00 73.04           H  
ATOM   3452  O   LEU A 223      -6.889  -5.231  10.959  1.00 73.04           O  
ATOM   3453  CG  LEU A 223      -5.764  -5.164   6.271  1.00 73.04           C  
ATOM   3454  HG  LEU A 223      -6.126  -4.141   6.159  1.00 73.04           H  
ATOM   3455  CD1 LEU A 223      -4.381  -5.262   5.627  1.00 73.04           C  
ATOM   3456 HD11 LEU A 223      -3.985  -6.273   5.731  1.00 73.04           H  
ATOM   3457 HD12 LEU A 223      -3.713  -4.561   6.128  1.00 73.04           H  
ATOM   3458 HD13 LEU A 223      -4.443  -4.994   4.572  1.00 73.04           H  
ATOM   3459  CD2 LEU A 223      -6.705  -6.111   5.518  1.00 73.04           C  
ATOM   3460 HD21 LEU A 223      -6.415  -7.146   5.694  1.00 73.04           H  
ATOM   3461 HD22 LEU A 223      -7.728  -5.965   5.866  1.00 73.04           H  
ATOM   3462 HD23 LEU A 223      -6.682  -5.892   4.450  1.00 73.04           H  
ATOM   3463  N   ASP A 224      -6.349  -7.256  10.142  1.00 66.07           N  
ATOM   3464  H   ASP A 224      -6.424  -7.855   9.333  1.00 66.07           H  
ATOM   3465  CA  ASP A 224      -6.125  -7.935  11.426  1.00 66.07           C  
ATOM   3466  HA  ASP A 224      -7.097  -8.022  11.912  1.00 66.07           H  
ATOM   3467  C   ASP A 224      -5.168  -7.206  12.385  1.00 66.07           C  
ATOM   3468  CB  ASP A 224      -5.519  -9.341  11.202  1.00 66.07           C  
ATOM   3469  HB2 ASP A 224      -4.525  -9.217  10.773  1.00 66.07           H  
ATOM   3470  HB3 ASP A 224      -5.391  -9.818  12.174  1.00 66.07           H  
ATOM   3471  O   ASP A 224      -5.220  -7.439  13.597  1.00 66.07           O  
ATOM   3472  CG  ASP A 224      -6.292 -10.315  10.307  1.00 66.07           C  
ATOM   3473  OD1 ASP A 224      -7.313  -9.908   9.722  1.00 66.07           O  
ATOM   3474  OD2 ASP A 224      -5.802 -11.462  10.164  1.00 66.07           O  
ATOM   3475  N   ASP A 225      -4.267  -6.390  11.836  1.00 62.98           N  
ATOM   3476  H   ASP A 225      -4.337  -6.216  10.844  1.00 62.98           H  
ATOM   3477  CA  ASP A 225      -3.244  -5.611  12.533  1.00 62.98           C  
ATOM   3478  HA  ASP A 225      -3.147  -5.999  13.547  1.00 62.98           H  
ATOM   3479  C   ASP A 225      -3.603  -4.126  12.696  1.00 62.98           C  
ATOM   3480  CB  ASP A 225      -1.890  -5.816  11.833  1.00 62.98           C  
ATOM   3481  HB2 ASP A 225      -1.630  -6.871  11.913  1.00 62.98           H  
ATOM   3482  HB3 ASP A 225      -1.121  -5.258  12.367  1.00 62.98           H  
ATOM   3483  O   ASP A 225      -2.771  -3.343  13.146  1.00 62.98           O  
ATOM   3484  CG  ASP A 225      -1.846  -5.423  10.349  1.00 62.98           C  
ATOM   3485  OD1 ASP A 225      -2.837  -4.866   9.827  1.00 62.98           O  
ATOM   3486  OD2 ASP A 225      -0.811  -5.801   9.740  1.00 62.98           O  
ATOM   3487  N   GLY A 226      -4.839  -3.737  12.369  1.00 60.72           N  
ATOM   3488  H   GLY A 226      -5.471  -4.423  11.980  1.00 60.72           H  
ATOM   3489  CA  GLY A 226      -5.322  -2.364  12.505  1.00 60.72           C  
ATOM   3490  HA2 GLY A 226      -4.918  -1.928  13.419  1.00 60.72           H  
ATOM   3491  HA3 GLY A 226      -6.409  -2.382  12.584  1.00 60.72           H  
ATOM   3492  C   GLY A 226      -4.946  -1.445  11.341  1.00 60.72           C  
ATOM   3493  O   GLY A 226      -5.237  -0.251  11.401  1.00 60.72           O  
ATOM   3494  N   LEU A 227      -4.328  -1.964  10.275  1.00 70.45           N  
ATOM   3495  H   LEU A 227      -4.059  -2.937  10.283  1.00 70.45           H  
ATOM   3496  CA  LEU A 227      -4.018  -1.167   9.092  1.00 70.45           C  
ATOM   3497  HA  LEU A 227      -3.653  -0.198   9.432  1.00 70.45           H  
ATOM   3498  C   LEU A 227      -5.274  -0.942   8.240  1.00 70.45           C  
ATOM   3499  CB  LEU A 227      -2.890  -1.853   8.308  1.00 70.45           C  
ATOM   3500  HB2 LEU A 227      -2.045  -2.018   8.975  1.00 70.45           H  
ATOM   3501  HB3 LEU A 227      -3.245  -2.829   7.975  1.00 70.45           H  
ATOM   3502  O   LEU A 227      -5.906  -1.898   7.785  1.00 70.45           O  
ATOM   3503  CG  LEU A 227      -2.413  -1.054   7.083  1.00 70.45           C  
ATOM   3504  HG  LEU A 227      -3.252  -0.880   6.409  1.00 70.45           H  
ATOM   3505  CD1 LEU A 227      -1.813   0.301   7.460  1.00 70.45           C  
ATOM   3506 HD11 LEU A 227      -1.052   0.170   8.229  1.00 70.45           H  
ATOM   3507 HD12 LEU A 227      -2.591   0.968   7.833  1.00 70.45           H  
ATOM   3508 HD13 LEU A 227      -1.365   0.769   6.584  1.00 70.45           H  
ATOM   3509  CD2 LEU A 227      -1.362  -1.870   6.334  1.00 70.45           C  
ATOM   3510 HD21 LEU A 227      -1.788  -2.832   6.052  1.00 70.45           H  
ATOM   3511 HD22 LEU A 227      -1.062  -1.335   5.432  1.00 70.45           H  
ATOM   3512 HD23 LEU A 227      -0.495  -2.036   6.973  1.00 70.45           H  
ATOM   3513  N   LEU A 228      -5.616   0.324   7.989  1.00 75.60           N  
ATOM   3514  H   LEU A 228      -5.067   1.061   8.407  1.00 75.60           H  
ATOM   3515  CA  LEU A 228      -6.671   0.694   7.047  1.00 75.60           C  
ATOM   3516  HA  LEU A 228      -7.496  -0.009   7.166  1.00 75.60           H  
ATOM   3517  C   LEU A 228      -6.142   0.591   5.614  1.00 75.60           C  
ATOM   3518  CB  LEU A 228      -7.185   2.110   7.361  1.00 75.60           C  
ATOM   3519  HB2 LEU A 228      -6.363   2.812   7.224  1.00 75.60           H  
ATOM   3520  HB3 LEU A 228      -7.492   2.153   8.406  1.00 75.60           H  
ATOM   3521  O   LEU A 228      -5.171   1.255   5.252  1.00 75.60           O  
ATOM   3522  CG  LEU A 228      -8.367   2.553   6.474  1.00 75.60           C  
ATOM   3523  HG  LEU A 228      -8.110   2.434   5.421  1.00 75.60           H  
ATOM   3524  CD1 LEU A 228      -9.634   1.746   6.767  1.00 75.60           C  
ATOM   3525 HD11 LEU A 228     -10.480   2.182   6.237  1.00 75.60           H  
ATOM   3526 HD12 LEU A 228      -9.505   0.718   6.430  1.00 75.60           H  
ATOM   3527 HD13 LEU A 228      -9.845   1.756   7.836  1.00 75.60           H  
ATOM   3528  CD2 LEU A 228      -8.674   4.029   6.721  1.00 75.60           C  
ATOM   3529 HD21 LEU A 228      -7.795   4.633   6.496  1.00 75.60           H  
ATOM   3530 HD22 LEU A 228      -8.954   4.182   7.764  1.00 75.60           H  
ATOM   3531 HD23 LEU A 228      -9.491   4.353   6.077  1.00 75.60           H  
ATOM   3532  N   VAL A 229      -6.805  -0.212   4.788  1.00 83.79           N  
ATOM   3533  H   VAL A 229      -7.576  -0.750   5.158  1.00 83.79           H  
ATOM   3534  CA  VAL A 229      -6.435  -0.417   3.387  1.00 83.79           C  
ATOM   3535  HA  VAL A 229      -5.733   0.362   3.090  1.00 83.79           H  
ATOM   3536  C   VAL A 229      -7.638  -0.297   2.465  1.00 83.79           C  
ATOM   3537  CB  VAL A 229      -5.732  -1.769   3.170  1.00 83.79           C  
ATOM   3538  HB  VAL A 229      -5.417  -1.797   2.127  1.00 83.79           H  
ATOM   3539  O   VAL A 229      -8.782  -0.480   2.877  1.00 83.79           O  
ATOM   3540  CG1 VAL A 229      -4.472  -1.908   4.030  1.00 83.79           C  
ATOM   3541 HG11 VAL A 229      -4.750  -2.032   5.077  1.00 83.79           H  
ATOM   3542 HG12 VAL A 229      -3.852  -1.018   3.926  1.00 83.79           H  
ATOM   3543 HG13 VAL A 229      -3.897  -2.778   3.712  1.00 83.79           H  
ATOM   3544  CG2 VAL A 229      -6.646  -2.975   3.416  1.00 83.79           C  
ATOM   3545 HG21 VAL A 229      -6.092  -3.898   3.247  1.00 83.79           H  
ATOM   3546 HG22 VAL A 229      -7.495  -2.957   2.733  1.00 83.79           H  
ATOM   3547 HG23 VAL A 229      -7.021  -2.959   4.440  1.00 83.79           H  
ATOM   3548  N   MET A 230      -7.367  -0.049   1.186  1.00 85.63           N  
ATOM   3549  H   MET A 230      -6.404   0.094   0.917  1.00 85.63           H  
ATOM   3550  CA  MET A 230      -8.352  -0.218   0.125  1.00 85.63           C  
ATOM   3551  HA  MET A 230      -9.352  -0.121   0.549  1.00 85.63           H  
ATOM   3552  C   MET A 230      -8.226  -1.619  -0.476  1.00 85.63           C  
ATOM   3553  CB  MET A 230      -8.181   0.894  -0.913  1.00 85.63           C  
ATOM   3554  HB2 MET A 230      -8.240   1.854  -0.401  1.00 85.63           H  
ATOM   3555  HB3 MET A 230      -7.199   0.813  -1.381  1.00 85.63           H  
ATOM   3556  O   MET A 230      -7.175  -1.977  -1.007  1.00 85.63           O  
ATOM   3557  CG  MET A 230      -9.267   0.831  -1.993  1.00 85.63           C  
ATOM   3558  HG2 MET A 230      -9.163  -0.109  -2.536  1.00 85.63           H  
ATOM   3559  HG3 MET A 230     -10.244   0.828  -1.509  1.00 85.63           H  
ATOM   3560  SD  MET A 230      -9.222   2.193  -3.195  1.00 85.63           S  
ATOM   3561  CE  MET A 230      -9.840   3.535  -2.138  1.00 85.63           C  
ATOM   3562  HE1 MET A 230      -9.158   3.689  -1.302  1.00 85.63           H  
ATOM   3563  HE2 MET A 230      -9.910   4.461  -2.708  1.00 85.63           H  
ATOM   3564  HE3 MET A 230     -10.826   3.282  -1.748  1.00 85.63           H  
ATOM   3565  N   CYS A 231      -9.308  -2.388  -0.427  1.00 91.67           N  
ATOM   3566  H   CYS A 231     -10.124  -2.039   0.056  1.00 91.67           H  
ATOM   3567  CA  CYS A 231      -9.401  -3.707  -1.032  1.00 91.67           C  
ATOM   3568  HA  CYS A 231      -8.393  -4.113  -1.109  1.00 91.67           H  
ATOM   3569  C   CYS A 231     -10.022  -3.638  -2.433  1.00 91.67           C  
ATOM   3570  CB  CYS A 231     -10.201  -4.638  -0.120  1.00 91.67           C  
ATOM   3571  HB2 CYS A 231     -11.194  -4.211   0.021  1.00 91.67           H  
ATOM   3572  HB3 CYS A 231     -10.323  -5.599  -0.620  1.00 91.67           H  
ATOM   3573  O   CYS A 231     -11.032  -2.962  -2.635  1.00 91.67           O  
ATOM   3574  SG  CYS A 231      -9.491  -4.942   1.520  1.00 91.67           S  
ATOM   3575  N   ASP A 232      -9.451  -4.370  -3.390  1.00 94.24           N  
ATOM   3576  H   ASP A 232      -8.630  -4.899  -3.131  1.00 94.24           H  
ATOM   3577  CA  ASP A 232     -10.097  -4.727  -4.658  1.00 94.24           C  
ATOM   3578  HA  ASP A 232     -10.795  -3.944  -4.953  1.00 94.24           H  
ATOM   3579  C   ASP A 232     -10.861  -6.042  -4.489  1.00 94.24           C  
ATOM   3580  CB  ASP A 232      -9.046  -4.891  -5.761  1.00 94.24           C  
ATOM   3581  HB2 ASP A 232      -8.463  -5.783  -5.531  1.00 94.24           H  
ATOM   3582  HB3 ASP A 232      -8.384  -4.025  -5.772  1.00 94.24           H  
ATOM   3583  O   ASP A 232     -10.265  -7.079  -4.193  1.00 94.24           O  
ATOM   3584  CG  ASP A 232      -9.617  -5.113  -7.158  1.00 94.24           C  
ATOM   3585  OD1 ASP A 232     -10.762  -5.586  -7.330  1.00 94.24           O  
ATOM   3586  OD2 ASP A 232      -8.975  -4.667  -8.131  1.00 94.24           O  
ATOM   3587  N   THR A 233     -12.172  -6.012  -4.702  1.00 94.08           N  
ATOM   3588  H   THR A 233     -12.606  -5.142  -4.974  1.00 94.08           H  
ATOM   3589  CA  THR A 233     -13.050  -7.175  -4.500  1.00 94.08           C  
ATOM   3590  HA  THR A 233     -12.551  -7.903  -3.861  1.00 94.08           H  
ATOM   3591  C   THR A 233     -13.403  -7.904  -5.800  1.00 94.08           C  
ATOM   3592  CB  THR A 233     -14.335  -6.755  -3.779  1.00 94.08           C  
ATOM   3593  HB  THR A 233     -14.936  -7.637  -3.558  1.00 94.08           H  
ATOM   3594  O   THR A 233     -14.123  -8.898  -5.750  1.00 94.08           O  
ATOM   3595  CG2 THR A 233     -14.061  -6.004  -2.474  1.00 94.08           C  
ATOM   3596 HG21 THR A 233     -15.001  -5.828  -1.950  1.00 94.08           H  
ATOM   3597 HG22 THR A 233     -13.415  -6.607  -1.836  1.00 94.08           H  
ATOM   3598 HG23 THR A 233     -13.581  -5.046  -2.675  1.00 94.08           H  
ATOM   3599  OG1 THR A 233     -15.041  -5.919  -4.662  1.00 94.08           O  
ATOM   3600  HG1 THR A 233     -15.549  -5.264  -4.178  1.00 94.08           H  
ATOM   3601  N   LYS A 234     -12.934  -7.434  -6.969  1.00 94.88           N  
ATOM   3602  H   LYS A 234     -12.290  -6.657  -6.939  1.00 94.88           H  
ATOM   3603  CA  LYS A 234     -13.399  -7.927  -8.283  1.00 94.88           C  
ATOM   3604  HA  LYS A 234     -14.021  -8.810  -8.138  1.00 94.88           H  
ATOM   3605  C   LYS A 234     -12.288  -8.378  -9.221  1.00 94.88           C  
ATOM   3606  CB  LYS A 234     -14.239  -6.850  -8.990  1.00 94.88           C  
ATOM   3607  HB2 LYS A 234     -13.601  -5.993  -9.205  1.00 94.88           H  
ATOM   3608  HB3 LYS A 234     -14.592  -7.247  -9.942  1.00 94.88           H  
ATOM   3609  O   LYS A 234     -12.475  -9.364  -9.935  1.00 94.88           O  
ATOM   3610  CG  LYS A 234     -15.449  -6.349  -8.199  1.00 94.88           C  
ATOM   3611  HG2 LYS A 234     -15.091  -5.904  -7.271  1.00 94.88           H  
ATOM   3612  HG3 LYS A 234     -15.931  -5.577  -8.800  1.00 94.88           H  
ATOM   3613  CD  LYS A 234     -16.499  -7.405  -7.845  1.00 94.88           C  
ATOM   3614  HD2 LYS A 234     -16.843  -7.904  -8.751  1.00 94.88           H  
ATOM   3615  HD3 LYS A 234     -16.067  -8.138  -7.163  1.00 94.88           H  
ATOM   3616  CE  LYS A 234     -17.667  -6.690  -7.160  1.00 94.88           C  
ATOM   3617  HE2 LYS A 234     -18.171  -6.061  -7.895  1.00 94.88           H  
ATOM   3618  HE3 LYS A 234     -17.271  -6.028  -6.390  1.00 94.88           H  
ATOM   3619  NZ  LYS A 234     -18.617  -7.642  -6.543  1.00 94.88           N  
ATOM   3620  HZ1 LYS A 234     -18.293  -7.879  -5.616  1.00 94.88           H  
ATOM   3621  HZ2 LYS A 234     -19.507  -7.189  -6.389  1.00 94.88           H  
ATOM   3622  HZ3 LYS A 234     -18.742  -8.479  -7.094  1.00 94.88           H  
ATOM   3623  N   THR A 235     -11.166  -7.663  -9.280  1.00 94.35           N  
ATOM   3624  H   THR A 235     -11.045  -6.885  -8.647  1.00 94.35           H  
ATOM   3625  CA  THR A 235     -10.109  -7.956 -10.260  1.00 94.35           C  
ATOM   3626  HA  THR A 235     -10.552  -7.962 -11.256  1.00 94.35           H  
ATOM   3627  C   THR A 235      -9.510  -9.323  -9.978  1.00 94.35           C  
ATOM   3628  CB  THR A 235      -8.993  -6.907 -10.248  1.00 94.35           C  
ATOM   3629  HB  THR A 235      -8.474  -6.942  -9.290  1.00 94.35           H  
ATOM   3630  O   THR A 235      -9.075  -9.577  -8.862  1.00 94.35           O  
ATOM   3631  CG2 THR A 235      -7.971  -7.097 -11.368  1.00 94.35           C  
ATOM   3632 HG21 THR A 235      -8.471  -7.115 -12.336  1.00 94.35           H  
ATOM   3633 HG22 THR A 235      -7.255  -6.275 -11.345  1.00 94.35           H  
ATOM   3634 HG23 THR A 235      -7.421  -8.026 -11.218  1.00 94.35           H  
ATOM   3635  OG1 THR A 235      -9.553  -5.630 -10.418  1.00 94.35           O  
ATOM   3636  HG1 THR A 235      -9.363  -5.227  -9.568  1.00 94.35           H  
ATOM   3637  N   ASP A 236      -9.481 -10.200 -10.984  1.00 94.46           N  
ATOM   3638  H   ASP A 236      -9.878  -9.931 -11.873  1.00 94.46           H  
ATOM   3639  CA  ASP A 236      -8.855 -11.528 -10.884  1.00 94.46           C  
ATOM   3640  HA  ASP A 236      -9.136 -12.074 -11.784  1.00 94.46           H  
ATOM   3641  C   ASP A 236      -9.377 -12.371  -9.701  1.00 94.46           C  
ATOM   3642  CB  ASP A 236      -7.327 -11.352 -10.910  1.00 94.46           C  
ATOM   3643  HB2 ASP A 236      -6.971 -11.083  -9.915  1.00 94.46           H  
ATOM   3644  HB3 ASP A 236      -7.085 -10.522 -11.574  1.00 94.46           H  
ATOM   3645  O   ASP A 236      -8.620 -13.010  -8.980  1.00 94.46           O  
ATOM   3646  CG  ASP A 236      -6.554 -12.565 -11.423  1.00 94.46           C  
ATOM   3647  OD1 ASP A 236      -7.184 -13.467 -12.024  1.00 94.46           O  
ATOM   3648  OD2 ASP A 236      -5.306 -12.451 -11.411  1.00 94.46           O  
ATOM   3649  N   GLY A 237     -10.692 -12.313  -9.455  1.00 93.21           N  
ATOM   3650  H   GLY A 237     -11.251 -11.689 -10.018  1.00 93.21           H  
ATOM   3651  CA  GLY A 237     -11.334 -12.981  -8.316  1.00 93.21           C  
ATOM   3652  HA2 GLY A 237     -10.798 -13.903  -8.088  1.00 93.21           H  
ATOM   3653  HA3 GLY A 237     -12.358 -13.238  -8.586  1.00 93.21           H  
ATOM   3654  C   GLY A 237     -11.384 -12.148  -7.030  1.00 93.21           C  
ATOM   3655  O   GLY A 237     -12.037 -12.562  -6.076  1.00 93.21           O  
ATOM   3656  N   GLY A 238     -10.776 -10.959  -7.023  1.00 94.30           N  
ATOM   3657  H   GLY A 238     -10.172 -10.737  -7.801  1.00 94.30           H  
ATOM   3658  CA  GLY A 238     -10.740 -10.061  -5.874  1.00 94.30           C  
ATOM   3659  HA2 GLY A 238     -11.725 -10.040  -5.409  1.00 94.30           H  
ATOM   3660  HA3 GLY A 238     -10.490  -9.053  -6.207  1.00 94.30           H  
ATOM   3661  C   GLY A 238      -9.728 -10.487  -4.814  1.00 94.30           C  
ATOM   3662  O   GLY A 238      -8.884 -11.353  -5.027  1.00 94.30           O  
ATOM   3663  N   GLY A 239      -9.802  -9.849  -3.651  1.00 94.01           N  
ATOM   3664  H   GLY A 239     -10.454  -9.083  -3.561  1.00 94.01           H  
ATOM   3665  CA  GLY A 239      -8.948 -10.174  -2.515  1.00 94.01           C  
ATOM   3666  HA2 GLY A 239      -8.699 -11.235  -2.532  1.00 94.01           H  
ATOM   3667  HA3 GLY A 239      -9.528  -9.965  -1.616  1.00 94.01           H  
ATOM   3668  C   GLY A 239      -7.647  -9.383  -2.426  1.00 94.01           C  
ATOM   3669  O   GLY A 239      -6.803  -9.702  -1.587  1.00 94.01           O  
ATOM   3670  N   TRP A 240      -7.480  -8.345  -3.248  1.00 96.08           N  
ATOM   3671  H   TRP A 240      -8.231  -8.104  -3.879  1.00 96.08           H  
ATOM   3672  CA  TRP A 240      -6.229  -7.593  -3.320  1.00 96.08           C  
ATOM   3673  HA  TRP A 240      -5.415  -8.270  -3.060  1.00 96.08           H  
ATOM   3674  C   TRP A 240      -6.206  -6.423  -2.354  1.00 96.08           C  
ATOM   3675  CB  TRP A 240      -5.949  -7.093  -4.735  1.00 96.08           C  
ATOM   3676  HB2 TRP A 240      -6.613  -6.266  -4.987  1.00 96.08           H  
ATOM   3677  HB3 TRP A 240      -4.945  -6.670  -4.746  1.00 96.08           H  
ATOM   3678  O   TRP A 240      -7.168  -5.665  -2.270  1.00 96.08           O  
ATOM   3679  CG  TRP A 240      -6.008  -8.148  -5.781  1.00 96.08           C  
ATOM   3680  CD1 TRP A 240      -7.093  -8.576  -6.465  1.00 96.08           C  
ATOM   3681  HD1 TRP A 240      -8.097  -8.190  -6.361  1.00 96.08           H  
ATOM   3682  CD2 TRP A 240      -4.899  -8.969  -6.226  1.00 96.08           C  
ATOM   3683  CE2 TRP A 240      -5.383  -9.908  -7.181  1.00 96.08           C  
ATOM   3684  CE3 TRP A 240      -3.528  -8.998  -5.901  1.00 96.08           C  
ATOM   3685  HE3 TRP A 240      -3.135  -8.305  -5.172  1.00 96.08           H  
ATOM   3686  NE1 TRP A 240      -6.728  -9.628  -7.281  1.00 96.08           N  
ATOM   3687  HE1 TRP A 240      -7.391 -10.141  -7.845  1.00 96.08           H  
ATOM   3688  CH2 TRP A 240      -3.174 -10.842  -7.457  1.00 96.08           C  
ATOM   3689  HH2 TRP A 240      -2.521 -11.577  -7.903  1.00 96.08           H  
ATOM   3690  CZ2 TRP A 240      -4.539 -10.843  -7.790  1.00 96.08           C  
ATOM   3691  HZ2 TRP A 240      -4.932 -11.575  -8.480  1.00 96.08           H  
ATOM   3692  CZ3 TRP A 240      -2.669  -9.919  -6.522  1.00 96.08           C  
ATOM   3693  HZ3 TRP A 240      -1.620  -9.930  -6.269  1.00 96.08           H  
ATOM   3694  N   ILE A 241      -5.063  -6.223  -1.702  1.00 94.41           N  
ATOM   3695  H   ILE A 241      -4.310  -6.877  -1.859  1.00 94.41           H  
ATOM   3696  CA  ILE A 241      -4.738  -4.976  -1.011  1.00 94.41           C  
ATOM   3697  HA  ILE A 241      -5.648  -4.528  -0.611  1.00 94.41           H  
ATOM   3698  C   ILE A 241      -4.131  -4.023  -2.040  1.00 94.41           C  
ATOM   3699  CB  ILE A 241      -3.767  -5.235   0.162  1.00 94.41           C  
ATOM   3700  HB  ILE A 241      -2.873  -5.721  -0.231  1.00 94.41           H  
ATOM   3701  O   ILE A 241      -3.101  -4.328  -2.643  1.00 94.41           O  
ATOM   3702  CG1 ILE A 241      -4.403  -6.161   1.224  1.00 94.41           C  
ATOM   3703 HG12 ILE A 241      -5.157  -5.600   1.777  1.00 94.41           H  
ATOM   3704 HG13 ILE A 241      -4.889  -7.008   0.740  1.00 94.41           H  
ATOM   3705  CG2 ILE A 241      -3.354  -3.899   0.806  1.00 94.41           C  
ATOM   3706 HG21 ILE A 241      -2.803  -3.281   0.098  1.00 94.41           H  
ATOM   3707 HG22 ILE A 241      -4.244  -3.360   1.132  1.00 94.41           H  
ATOM   3708 HG23 ILE A 241      -2.703  -4.064   1.664  1.00 94.41           H  
ATOM   3709  CD1 ILE A 241      -3.401  -6.735   2.231  1.00 94.41           C  
ATOM   3710 HD11 ILE A 241      -2.606  -7.261   1.703  1.00 94.41           H  
ATOM   3711 HD12 ILE A 241      -3.915  -7.432   2.892  1.00 94.41           H  
ATOM   3712 HD13 ILE A 241      -2.967  -5.940   2.838  1.00 94.41           H  
ATOM   3713  N   ILE A 242      -4.738  -2.855  -2.228  1.00 95.73           N  
ATOM   3714  H   ILE A 242      -5.576  -2.648  -1.704  1.00 95.73           H  
ATOM   3715  CA  ILE A 242      -4.182  -1.810  -3.085  1.00 95.73           C  
ATOM   3716  HA  ILE A 242      -3.620  -2.274  -3.896  1.00 95.73           H  
ATOM   3717  C   ILE A 242      -3.225  -0.973  -2.246  1.00 95.73           C  
ATOM   3718  CB  ILE A 242      -5.290  -0.951  -3.720  1.00 95.73           C  
ATOM   3719  HB  ILE A 242      -5.831  -0.433  -2.928  1.00 95.73           H  
ATOM   3720  O   ILE A 242      -3.657  -0.275  -1.332  1.00 95.73           O  
ATOM   3721  CG1 ILE A 242      -6.289  -1.849  -4.478  1.00 95.73           C  
ATOM   3722 HG12 ILE A 242      -5.764  -2.428  -5.237  1.00 95.73           H  
ATOM   3723 HG13 ILE A 242      -6.753  -2.546  -3.780  1.00 95.73           H  
ATOM   3724  CG2 ILE A 242      -4.668   0.098  -4.665  1.00 95.73           C  
ATOM   3725 HG21 ILE A 242      -3.921   0.698  -4.146  1.00 95.73           H  
ATOM   3726 HG22 ILE A 242      -5.435   0.783  -5.028  1.00 95.73           H  
ATOM   3727 HG23 ILE A 242      -4.191  -0.394  -5.513  1.00 95.73           H  
ATOM   3728  CD1 ILE A 242      -7.418  -1.069  -5.142  1.00 95.73           C  
ATOM   3729 HD11 ILE A 242      -8.171  -1.789  -5.463  1.00 95.73           H  
ATOM   3730 HD12 ILE A 242      -7.858  -0.373  -4.427  1.00 95.73           H  
ATOM   3731 HD13 ILE A 242      -7.051  -0.527  -6.014  1.00 95.73           H  
ATOM   3732  N   PHE A 243      -1.932  -1.018  -2.571  1.00 95.55           N  
ATOM   3733  H   PHE A 243      -1.629  -1.689  -3.263  1.00 95.55           H  
ATOM   3734  CA  PHE A 243      -0.924  -0.201  -1.890  1.00 95.55           C  
ATOM   3735  HA  PHE A 243      -1.355   0.150  -0.952  1.00 95.55           H  
ATOM   3736  C   PHE A 243      -0.507   1.053  -2.675  1.00 95.55           C  
ATOM   3737  CB  PHE A 243       0.284  -1.060  -1.512  1.00 95.55           C  
ATOM   3738  HB2 PHE A 243       0.883  -0.500  -0.795  1.00 95.55           H  
ATOM   3739  HB3 PHE A 243      -0.058  -1.964  -1.008  1.00 95.55           H  
ATOM   3740  O   PHE A 243       0.100   1.957  -2.109  1.00 95.55           O  
ATOM   3741  CG  PHE A 243       1.176  -1.429  -2.678  1.00 95.55           C  
ATOM   3742  CD1 PHE A 243       1.039  -2.680  -3.303  1.00 95.55           C  
ATOM   3743  HD1 PHE A 243       0.305  -3.389  -2.950  1.00 95.55           H  
ATOM   3744  CD2 PHE A 243       2.145  -0.517  -3.141  1.00 95.55           C  
ATOM   3745  HD2 PHE A 243       2.265   0.442  -2.659  1.00 95.55           H  
ATOM   3746  CE1 PHE A 243       1.870  -3.015  -4.384  1.00 95.55           C  
ATOM   3747  HE1 PHE A 243       1.773  -3.982  -4.855  1.00 95.55           H  
ATOM   3748  CE2 PHE A 243       2.971  -0.850  -4.227  1.00 95.55           C  
ATOM   3749  HE2 PHE A 243       3.723  -0.154  -4.569  1.00 95.55           H  
ATOM   3750  CZ  PHE A 243       2.834  -2.103  -4.848  1.00 95.55           C  
ATOM   3751  HZ  PHE A 243       3.477  -2.374  -5.672  1.00 95.55           H  
ATOM   3752  N   GLN A 244      -0.809   1.126  -3.970  1.00 96.52           N  
ATOM   3753  H   GLN A 244      -1.302   0.354  -4.397  1.00 96.52           H  
ATOM   3754  CA  GLN A 244      -0.551   2.292  -4.812  1.00 96.52           C  
ATOM   3755  HA  GLN A 244      -0.515   3.179  -4.179  1.00 96.52           H  
ATOM   3756  C   GLN A 244      -1.699   2.450  -5.801  1.00 96.52           C  
ATOM   3757  CB  GLN A 244       0.809   2.137  -5.517  1.00 96.52           C  
ATOM   3758  HB2 GLN A 244       1.547   1.896  -4.752  1.00 96.52           H  
ATOM   3759  HB3 GLN A 244       0.778   1.303  -6.218  1.00 96.52           H  
ATOM   3760  O   GLN A 244      -2.165   1.464  -6.376  1.00 96.52           O  
ATOM   3761  CG  GLN A 244       1.302   3.409  -6.229  1.00 96.52           C  
ATOM   3762  HG2 GLN A 244       2.389   3.420  -6.150  1.00 96.52           H  
ATOM   3763  HG3 GLN A 244       0.930   4.294  -5.712  1.00 96.52           H  
ATOM   3764  CD  GLN A 244       0.960   3.524  -7.714  1.00 96.52           C  
ATOM   3765  NE2 GLN A 244       1.796   4.199  -8.473  1.00 96.52           N  
ATOM   3766 HE21 GLN A 244       2.637   4.588  -8.072  1.00 96.52           H  
ATOM   3767 HE22 GLN A 244       1.595   4.254  -9.461  1.00 96.52           H  
ATOM   3768  OE1 GLN A 244      -0.045   3.054  -8.222  1.00 96.52           O  
ATOM   3769  N   ARG A 245      -2.166   3.686  -5.996  1.00 94.51           N  
ATOM   3770  H   ARG A 245      -1.801   4.435  -5.425  1.00 94.51           H  
ATOM   3771  CA  ARG A 245      -3.198   3.988  -6.990  1.00 94.51           C  
ATOM   3772  HA  ARG A 245      -3.132   3.231  -7.771  1.00 94.51           H  
ATOM   3773  C   ARG A 245      -2.962   5.349  -7.636  1.00 94.51           C  
ATOM   3774  CB  ARG A 245      -4.572   3.877  -6.312  1.00 94.51           C  
ATOM   3775  HB2 ARG A 245      -4.606   2.952  -5.737  1.00 94.51           H  
ATOM   3776  HB3 ARG A 245      -4.707   4.711  -5.623  1.00 94.51           H  
ATOM   3777  O   ARG A 245      -2.768   6.344  -6.942  1.00 94.51           O  
ATOM   3778  CG  ARG A 245      -5.717   3.856  -7.328  1.00 94.51           C  
ATOM   3779  HG2 ARG A 245      -5.541   3.072  -8.064  1.00 94.51           H  
ATOM   3780  HG3 ARG A 245      -5.759   4.821  -7.834  1.00 94.51           H  
ATOM   3781  CD  ARG A 245      -7.048   3.588  -6.616  1.00 94.51           C  
ATOM   3782  HD2 ARG A 245      -7.148   4.296  -5.793  1.00 94.51           H  
ATOM   3783  HD3 ARG A 245      -7.031   2.581  -6.198  1.00 94.51           H  
ATOM   3784  NE  ARG A 245      -8.189   3.728  -7.540  1.00 94.51           N  
ATOM   3785  HE  ARG A 245      -7.963   3.810  -8.521  1.00 94.51           H  
ATOM   3786  NH1 ARG A 245      -9.833   3.928  -5.942  1.00 94.51           N  
ATOM   3787 HH11 ARG A 245      -9.149   3.788  -5.213  1.00 94.51           H  
ATOM   3788 HH12 ARG A 245     -10.770   4.191  -5.671  1.00 94.51           H  
ATOM   3789  NH2 ARG A 245     -10.366   4.106  -8.094  1.00 94.51           N  
ATOM   3790 HH21 ARG A 245     -11.311   4.298  -7.794  1.00 94.51           H  
ATOM   3791 HH22 ARG A 245     -10.115   4.156  -9.071  1.00 94.51           H  
ATOM   3792  CZ  ARG A 245      -9.448   3.922  -7.187  1.00 94.51           C  
ATOM   3793  N   ARG A 246      -3.017   5.384  -8.970  1.00 92.26           N  
ATOM   3794  H   ARG A 246      -3.143   4.501  -9.445  1.00 92.26           H  
ATOM   3795  CA  ARG A 246      -2.936   6.590  -9.812  1.00 92.26           C  
ATOM   3796  HA  ARG A 246      -3.016   7.486  -9.196  1.00 92.26           H  
ATOM   3797  C   ARG A 246      -4.092   6.581 -10.808  1.00 92.26           C  
ATOM   3798  CB  ARG A 246      -1.604   6.625 -10.574  1.00 92.26           C  
ATOM   3799  HB2 ARG A 246      -1.617   5.816 -11.304  1.00 92.26           H  
ATOM   3800  HB3 ARG A 246      -1.538   7.578 -11.100  1.00 92.26           H  
ATOM   3801  O   ARG A 246      -4.288   5.578 -11.495  1.00 92.26           O  
ATOM   3802  CG  ARG A 246      -0.333   6.472  -9.739  1.00 92.26           C  
ATOM   3803  HG2 ARG A 246      -0.401   5.556  -9.153  1.00 92.26           H  
ATOM   3804  HG3 ARG A 246       0.523   6.376 -10.407  1.00 92.26           H  
ATOM   3805  CD  ARG A 246      -0.082   7.640  -8.790  1.00 92.26           C  
ATOM   3806  HD2 ARG A 246      -0.911   7.712  -8.087  1.00 92.26           H  
ATOM   3807  HD3 ARG A 246       0.822   7.413  -8.224  1.00 92.26           H  
ATOM   3808  NE  ARG A 246       0.087   8.935  -9.474  1.00 92.26           N  
ATOM   3809  HE  ARG A 246      -0.692   9.575  -9.408  1.00 92.26           H  
ATOM   3810  NH1 ARG A 246       2.283   8.675 -10.175  1.00 92.26           N  
ATOM   3811 HH11 ARG A 246       3.092   9.095 -10.609  1.00 92.26           H  
ATOM   3812 HH12 ARG A 246       2.260   7.682  -9.997  1.00 92.26           H  
ATOM   3813  NH2 ARG A 246       1.296  10.625 -10.398  1.00 92.26           N  
ATOM   3814 HH21 ARG A 246       0.547  11.264 -10.172  1.00 92.26           H  
ATOM   3815 HH22 ARG A 246       2.180  10.924 -10.784  1.00 92.26           H  
ATOM   3816  CZ  ARG A 246       1.208   9.392 -10.004  1.00 92.26           C  
ATOM   3817  N   ILE A 247      -4.860   7.662 -10.893  1.00 89.08           N  
ATOM   3818  H   ILE A 247      -4.566   8.479 -10.377  1.00 89.08           H  
ATOM   3819  CA  ILE A 247      -6.074   7.732 -11.721  1.00 89.08           C  
ATOM   3820  HA  ILE A 247      -5.977   7.012 -12.533  1.00 89.08           H  
ATOM   3821  C   ILE A 247      -6.302   9.080 -12.415  1.00 89.08           C  
ATOM   3822  CB  ILE A 247      -7.336   7.345 -10.909  1.00 89.08           C  
ATOM   3823  HB  ILE A 247      -8.194   7.506 -11.562  1.00 89.08           H  
ATOM   3824  O   ILE A 247      -6.942   9.089 -13.469  1.00 89.08           O  
ATOM   3825  CG1 ILE A 247      -7.537   8.207  -9.645  1.00 89.08           C  
ATOM   3826 HG12 ILE A 247      -7.382   9.258  -9.888  1.00 89.08           H  
ATOM   3827 HG13 ILE A 247      -6.805   7.921  -8.889  1.00 89.08           H  
ATOM   3828  CG2 ILE A 247      -7.326   5.850 -10.543  1.00 89.08           C  
ATOM   3829 HG21 ILE A 247      -8.303   5.556 -10.157  1.00 89.08           H  
ATOM   3830 HG22 ILE A 247      -7.102   5.254 -11.427  1.00 89.08           H  
ATOM   3831 HG23 ILE A 247      -6.566   5.661  -9.785  1.00 89.08           H  
ATOM   3832  CD1 ILE A 247      -8.934   8.080  -9.032  1.00 89.08           C  
ATOM   3833 HD11 ILE A 247      -9.695   8.267  -9.789  1.00 89.08           H  
ATOM   3834 HD12 ILE A 247      -9.042   8.820  -8.239  1.00 89.08           H  
ATOM   3835 HD13 ILE A 247      -9.074   7.087  -8.604  1.00 89.08           H  
ATOM   3836  N   ASN A 248      -5.826  10.197 -11.861  1.00 85.51           N  
ATOM   3837  H   ASN A 248      -5.244  10.128 -11.038  1.00 85.51           H  
ATOM   3838  CA  ASN A 248      -6.168  11.539 -12.351  1.00 85.51           C  
ATOM   3839  HA  ASN A 248      -6.332  11.479 -13.427  1.00 85.51           H  
ATOM   3840  C   ASN A 248      -5.056  12.590 -12.188  1.00 85.51           C  
ATOM   3841  CB  ASN A 248      -7.498  11.994 -11.707  1.00 85.51           C  
ATOM   3842  HB2 ASN A 248      -8.294  11.327 -12.041  1.00 85.51           H  
ATOM   3843  HB3 ASN A 248      -7.737  13.001 -12.047  1.00 85.51           H  
ATOM   3844  O   ASN A 248      -5.134  13.625 -12.846  1.00 85.51           O  
ATOM   3845  CG  ASN A 248      -7.489  12.007 -10.185  1.00 85.51           C  
ATOM   3846  ND2 ASN A 248      -8.637  11.903  -9.555  1.00 85.51           N  
ATOM   3847 HD21 ASN A 248      -8.588  11.806  -8.551  1.00 85.51           H  
ATOM   3848 HD22 ASN A 248      -9.515  11.881 -10.052  1.00 85.51           H  
ATOM   3849  OD1 ASN A 248      -6.456  12.062  -9.545  1.00 85.51           O  
ATOM   3850  N   GLY A 249      -4.012  12.321 -11.400  1.00 86.88           N  
ATOM   3851  H   GLY A 249      -4.006  11.468 -10.859  1.00 86.88           H  
ATOM   3852  CA  GLY A 249      -2.901  13.240 -11.167  1.00 86.88           C  
ATOM   3853  HA2 GLY A 249      -2.644  13.745 -12.098  1.00 86.88           H  
ATOM   3854  HA3 GLY A 249      -2.045  12.658 -10.827  1.00 86.88           H  
ATOM   3855  C   GLY A 249      -3.162  14.321 -10.120  1.00 86.88           C  
ATOM   3856  O   GLY A 249      -2.389  15.275 -10.057  1.00 86.88           O  
ATOM   3857  N   ASN A 250      -4.216  14.193  -9.310  1.00 85.94           N  
ATOM   3858  H   ASN A 250      -4.759  13.343  -9.367  1.00 85.94           H  
ATOM   3859  CA  ASN A 250      -4.547  15.160  -8.261  1.00 85.94           C  
ATOM   3860  HA  ASN A 250      -4.451  16.168  -8.666  1.00 85.94           H  
ATOM   3861  C   ASN A 250      -3.595  15.081  -7.058  1.00 85.94           C  
ATOM   3862  CB  ASN A 250      -6.001  14.942  -7.818  1.00 85.94           C  
ATOM   3863  HB2 ASN A 250      -6.158  13.890  -7.580  1.00 85.94           H  
ATOM   3864  HB3 ASN A 250      -6.186  15.523  -6.914  1.00 85.94           H  
ATOM   3865  O   ASN A 250      -3.483  16.042  -6.297  1.00 85.94           O  
ATOM   3866  CG  ASN A 250      -7.023  15.383  -8.850  1.00 85.94           C  
ATOM   3867  ND2 ASN A 250      -8.282  15.114  -8.601  1.00 85.94           N  
ATOM   3868 HD21 ASN A 250      -8.954  15.496  -9.251  1.00 85.94           H  
ATOM   3869 HD22 ASN A 250      -8.539  14.645  -7.744  1.00 85.94           H  
ATOM   3870  OD1 ASN A 250      -6.736  15.994  -9.865  1.00 85.94           O  
ATOM   3871  N   VAL A 251      -2.897  13.957  -6.879  1.00 84.71           N  
ATOM   3872  H   VAL A 251      -3.059  13.184  -7.509  1.00 84.71           H  
ATOM   3873  CA  VAL A 251      -1.917  13.778  -5.807  1.00 84.71           C  
ATOM   3874  HA  VAL A 251      -2.000  14.611  -5.109  1.00 84.71           H  
ATOM   3875  C   VAL A 251      -0.505  13.809  -6.387  1.00 84.71           C  
ATOM   3876  CB  VAL A 251      -2.224  12.506  -4.997  1.00 84.71           C  
ATOM   3877  HB  VAL A 251      -2.231  11.642  -5.662  1.00 84.71           H  
ATOM   3878  O   VAL A 251      -0.152  13.043  -7.285  1.00 84.71           O  
ATOM   3879  CG1 VAL A 251      -1.186  12.261  -3.893  1.00 84.71           C  
ATOM   3880 HG11 VAL A 251      -1.158  13.105  -3.204  1.00 84.71           H  
ATOM   3881 HG12 VAL A 251      -0.199  12.099  -4.328  1.00 84.71           H  
ATOM   3882 HG13 VAL A 251      -1.457  11.359  -3.344  1.00 84.71           H  
ATOM   3883  CG2 VAL A 251      -3.597  12.645  -4.320  1.00 84.71           C  
ATOM   3884 HG21 VAL A 251      -3.801  11.773  -3.700  1.00 84.71           H  
ATOM   3885 HG22 VAL A 251      -3.625  13.536  -3.693  1.00 84.71           H  
ATOM   3886 HG23 VAL A 251      -4.384  12.717  -5.070  1.00 84.71           H  
ATOM   3887  N   SER A 252       0.343  14.692  -5.848  1.00 89.62           N  
ATOM   3888  H   SER A 252      -0.018  15.347  -5.170  1.00 89.62           H  
ATOM   3889  CA  SER A 252       1.772  14.706  -6.183  1.00 89.62           C  
ATOM   3890  HA  SER A 252       1.869  14.648  -7.267  1.00 89.62           H  
ATOM   3891  C   SER A 252       2.486  13.504  -5.561  1.00 89.62           C  
ATOM   3892  CB  SER A 252       2.454  15.999  -5.730  1.00 89.62           C  
ATOM   3893  HB2 SER A 252       2.352  16.109  -4.651  1.00 89.62           H  
ATOM   3894  HB3 SER A 252       1.990  16.851  -6.227  1.00 89.62           H  
ATOM   3895  O   SER A 252       2.399  13.294  -4.350  1.00 89.62           O  
ATOM   3896  OG  SER A 252       3.828  15.935  -6.073  1.00 89.62           O  
ATOM   3897  HG  SER A 252       4.278  16.695  -5.697  1.00 89.62           H  
ATOM   3898  N   PHE A 253       3.230  12.766  -6.388  1.00 94.84           N  
ATOM   3899  H   PHE A 253       3.208  13.004  -7.369  1.00 94.84           H  
ATOM   3900  CA  PHE A 253       4.094  11.646  -5.987  1.00 94.84           C  
ATOM   3901  HA  PHE A 253       3.813  11.321  -4.986  1.00 94.84           H  
ATOM   3902  C   PHE A 253       5.580  12.043  -5.890  1.00 94.84           C  
ATOM   3903  CB  PHE A 253       3.864  10.455  -6.935  1.00 94.84           C  
ATOM   3904  HB2 PHE A 253       3.735  10.812  -7.957  1.00 94.84           H  
ATOM   3905  HB3 PHE A 253       4.756   9.830  -6.927  1.00 94.84           H  
ATOM   3906  O   PHE A 253       6.417  11.222  -5.508  1.00 94.84           O  
ATOM   3907  CG  PHE A 253       2.685   9.577  -6.554  1.00 94.84           C  
ATOM   3908  CD1 PHE A 253       2.900   8.241  -6.166  1.00 94.84           C  
ATOM   3909  HD1 PHE A 253       3.900   7.834  -6.149  1.00 94.84           H  
ATOM   3910  CD2 PHE A 253       1.378  10.097  -6.538  1.00 94.84           C  
ATOM   3911  HD2 PHE A 253       1.198  11.118  -6.840  1.00 94.84           H  
ATOM   3912  CE1 PHE A 253       1.820   7.442  -5.755  1.00 94.84           C  
ATOM   3913  HE1 PHE A 253       1.994   6.422  -5.445  1.00 94.84           H  
ATOM   3914  CE2 PHE A 253       0.300   9.308  -6.103  1.00 94.84           C  
ATOM   3915  HE2 PHE A 253      -0.697   9.722  -6.072  1.00 94.84           H  
ATOM   3916  CZ  PHE A 253       0.522   7.979  -5.709  1.00 94.84           C  
ATOM   3917  HZ  PHE A 253      -0.308   7.370  -5.383  1.00 94.84           H  
ATOM   3918  N   TYR A 254       5.929  13.305  -6.167  1.00 95.81           N  
ATOM   3919  H   TYR A 254       5.208  13.966  -6.418  1.00 95.81           H  
ATOM   3920  CA  TYR A 254       7.274  13.825  -5.917  1.00 95.81           C  
ATOM   3921  HA  TYR A 254       7.989  13.033  -6.139  1.00 95.81           H  
ATOM   3922  C   TYR A 254       7.423  14.179  -4.431  1.00 95.81           C  
ATOM   3923  CB  TYR A 254       7.581  14.995  -6.861  1.00 95.81           C  
ATOM   3924  HB2 TYR A 254       7.388  14.676  -7.885  1.00 95.81           H  
ATOM   3925  HB3 TYR A 254       6.908  15.823  -6.639  1.00 95.81           H  
ATOM   3926  O   TYR A 254       7.233  15.325  -4.023  1.00 95.81           O  
ATOM   3927  CG  TYR A 254       9.022  15.467  -6.788  1.00 95.81           C  
ATOM   3928  CD1 TYR A 254       9.325  16.818  -6.530  1.00 95.81           C  
ATOM   3929  HD1 TYR A 254       8.527  17.524  -6.351  1.00 95.81           H  
ATOM   3930  CD2 TYR A 254      10.067  14.547  -6.993  1.00 95.81           C  
ATOM   3931  HD2 TYR A 254       9.852  13.505  -7.182  1.00 95.81           H  
ATOM   3932  CE1 TYR A 254      10.668  17.248  -6.489  1.00 95.81           C  
ATOM   3933  HE1 TYR A 254      10.899  18.282  -6.279  1.00 95.81           H  
ATOM   3934  CE2 TYR A 254      11.404  14.976  -6.984  1.00 95.81           C  
ATOM   3935  HE2 TYR A 254      12.206  14.282  -7.187  1.00 95.81           H  
ATOM   3936  OH  TYR A 254      13.009  16.722  -6.692  1.00 95.81           O  
ATOM   3937  HH  TYR A 254      13.100  17.659  -6.502  1.00 95.81           H  
ATOM   3938  CZ  TYR A 254      11.711  16.324  -6.720  1.00 95.81           C  
ATOM   3939  N   ARG A 255       7.664  13.146  -3.617  1.00 90.94           N  
ATOM   3940  H   ARG A 255       7.790  12.244  -4.053  1.00 90.94           H  
ATOM   3941  CA  ARG A 255       7.652  13.175  -2.146  1.00 90.94           C  
ATOM   3942  HA  ARG A 255       7.512  14.198  -1.797  1.00 90.94           H  
ATOM   3943  C   ARG A 255       8.979  12.698  -1.555  1.00 90.94           C  
ATOM   3944  CB  ARG A 255       6.489  12.319  -1.614  1.00 90.94           C  
ATOM   3945  HB2 ARG A 255       6.494  12.373  -0.525  1.00 90.94           H  
ATOM   3946  HB3 ARG A 255       6.650  11.277  -1.888  1.00 90.94           H  
ATOM   3947  O   ARG A 255       9.731  11.984  -2.224  1.00 90.94           O  
ATOM   3948  CG  ARG A 255       5.092  12.728  -2.092  1.00 90.94           C  
ATOM   3949  HG2 ARG A 255       4.369  12.055  -1.631  1.00 90.94           H  
ATOM   3950  HG3 ARG A 255       5.016  12.619  -3.174  1.00 90.94           H  
ATOM   3951  CD  ARG A 255       4.746  14.161  -1.694  1.00 90.94           C  
ATOM   3952  HD2 ARG A 255       5.351  14.860  -2.270  1.00 90.94           H  
ATOM   3953  HD3 ARG A 255       4.988  14.289  -0.639  1.00 90.94           H  
ATOM   3954  NE  ARG A 255       3.323  14.431  -1.932  1.00 90.94           N  
ATOM   3955  HE  ARG A 255       2.909  13.941  -2.712  1.00 90.94           H  
ATOM   3956  NH1 ARG A 255       2.940  15.859  -0.162  1.00 90.94           N  
ATOM   3957 HH11 ARG A 255       2.288  16.362   0.422  1.00 90.94           H  
ATOM   3958 HH12 ARG A 255       3.770  15.524   0.306  1.00 90.94           H  
ATOM   3959  NH2 ARG A 255       1.301  15.368  -1.599  1.00 90.94           N  
ATOM   3960 HH21 ARG A 255       0.668  15.909  -1.027  1.00 90.94           H  
ATOM   3961 HH22 ARG A 255       0.958  14.773  -2.340  1.00 90.94           H  
ATOM   3962  CZ  ARG A 255       2.541  15.222  -1.226  1.00 90.94           C  
ATOM   3963  N   GLY A 256       9.257  13.123  -0.322  1.00 85.02           N  
ATOM   3964  H   GLY A 256       8.548  13.648   0.170  1.00 85.02           H  
ATOM   3965  CA  GLY A 256      10.481  12.762   0.400  1.00 85.02           C  
ATOM   3966  HA2 GLY A 256      10.682  13.499   1.177  1.00 85.02           H  
ATOM   3967  HA3 GLY A 256      11.327  12.770  -0.288  1.00 85.02           H  
ATOM   3968  C   GLY A 256      10.405  11.380   1.055  1.00 85.02           C  
ATOM   3969  O   GLY A 256       9.363  10.720   1.017  1.00 85.02           O  
ATOM   3970  N   TRP A 257      11.498  10.953   1.691  1.00 91.54           N  
ATOM   3971  H   TRP A 257      12.322  11.535   1.651  1.00 91.54           H  
ATOM   3972  CA  TRP A 257      11.613   9.625   2.312  1.00 91.54           C  
ATOM   3973  HA  TRP A 257      11.524   8.858   1.543  1.00 91.54           H  
ATOM   3974  C   TRP A 257      10.531   9.354   3.356  1.00 91.54           C  
ATOM   3975  CB  TRP A 257      12.985   9.481   2.969  1.00 91.54           C  
ATOM   3976  HB2 TRP A 257      13.743   9.649   2.205  1.00 91.54           H  
ATOM   3977  HB3 TRP A 257      13.110  10.247   3.733  1.00 91.54           H  
ATOM   3978  O   TRP A 257       9.863   8.326   3.301  1.00 91.54           O  
ATOM   3979  CG  TRP A 257      13.230   8.134   3.582  1.00 91.54           C  
ATOM   3980  CD1 TRP A 257      13.086   7.787   4.884  1.00 91.54           C  
ATOM   3981  HD1 TRP A 257      12.749   8.445   5.671  1.00 91.54           H  
ATOM   3982  CD2 TRP A 257      13.691   6.932   2.903  1.00 91.54           C  
ATOM   3983  CE2 TRP A 257      13.845   5.890   3.866  1.00 91.54           C  
ATOM   3984  CE3 TRP A 257      14.024   6.642   1.564  1.00 91.54           C  
ATOM   3985  HE3 TRP A 257      13.928   7.417   0.817  1.00 91.54           H  
ATOM   3986  NE1 TRP A 257      13.445   6.461   5.060  1.00 91.54           N  
ATOM   3987  HE1 TRP A 257      13.412   6.005   5.960  1.00 91.54           H  
ATOM   3988  CH2 TRP A 257      14.622   4.351   2.160  1.00 91.54           C  
ATOM   3989  HH2 TRP A 257      14.956   3.371   1.852  1.00 91.54           H  
ATOM   3990  CZ2 TRP A 257      14.313   4.615   3.507  1.00 91.54           C  
ATOM   3991  HZ2 TRP A 257      14.408   3.839   4.252  1.00 91.54           H  
ATOM   3992  CZ3 TRP A 257      14.477   5.365   1.199  1.00 91.54           C  
ATOM   3993  HZ3 TRP A 257      14.712   5.168   0.163  1.00 91.54           H  
ATOM   3994  N   GLU A 258      10.328  10.293   4.281  1.00 86.90           N  
ATOM   3995  H   GLU A 258      10.938  11.097   4.270  1.00 86.90           H  
ATOM   3996  CA  GLU A 258       9.360  10.155   5.379  1.00 86.90           C  
ATOM   3997  HA  GLU A 258       9.590   9.263   5.962  1.00 86.90           H  
ATOM   3998  C   GLU A 258       7.918  10.003   4.871  1.00 86.90           C  
ATOM   3999  CB  GLU A 258       9.460  11.388   6.291  1.00 86.90           C  
ATOM   4000  HB2 GLU A 258       9.465  12.286   5.674  1.00 86.90           H  
ATOM   4001  HB3 GLU A 258       8.580  11.436   6.932  1.00 86.90           H  
ATOM   4002  O   GLU A 258       7.146   9.209   5.403  1.00 86.90           O  
ATOM   4003  CG  GLU A 258      10.717  11.383   7.173  1.00 86.90           C  
ATOM   4004  HG2 GLU A 258      10.824  12.372   7.620  1.00 86.90           H  
ATOM   4005  HG3 GLU A 258      11.598  11.208   6.557  1.00 86.90           H  
ATOM   4006  CD  GLU A 258      10.619  10.340   8.294  1.00 86.90           C  
ATOM   4007  OE1 GLU A 258      11.427   9.387   8.295  1.00 86.90           O  
ATOM   4008  OE2 GLU A 258       9.738  10.519   9.159  1.00 86.90           O  
ATOM   4009  N   GLU A 259       7.556  10.717   3.803  1.00 86.39           N  
ATOM   4010  H   GLU A 259       8.256  11.277   3.338  1.00 86.39           H  
ATOM   4011  CA  GLU A 259       6.227  10.607   3.193  1.00 86.39           C  
ATOM   4012  HA  GLU A 259       5.459  10.657   3.965  1.00 86.39           H  
ATOM   4013  C   GLU A 259       6.062   9.257   2.485  1.00 86.39           C  
ATOM   4014  CB  GLU A 259       6.016  11.764   2.209  1.00 86.39           C  
ATOM   4015  HB2 GLU A 259       5.100  11.590   1.643  1.00 86.39           H  
ATOM   4016  HB3 GLU A 259       6.858  11.770   1.517  1.00 86.39           H  
ATOM   4017  O   GLU A 259       5.036   8.605   2.632  1.00 86.39           O  
ATOM   4018  CG  GLU A 259       5.919  13.140   2.884  1.00 86.39           C  
ATOM   4019  HG2 GLU A 259       5.051  13.156   3.542  1.00 86.39           H  
ATOM   4020  HG3 GLU A 259       6.807  13.313   3.493  1.00 86.39           H  
ATOM   4021  CD  GLU A 259       5.810  14.255   1.834  1.00 86.39           C  
ATOM   4022  OE1 GLU A 259       4.702  14.814   1.647  1.00 86.39           O  
ATOM   4023  OE2 GLU A 259       6.839  14.555   1.182  1.00 86.39           O  
ATOM   4024  N   TYR A 260       7.080   8.773   1.766  1.00 91.82           N  
ATOM   4025  H   TYR A 260       7.922   9.323   1.673  1.00 91.82           H  
ATOM   4026  CA  TYR A 260       7.037   7.425   1.188  1.00 91.82           C  
ATOM   4027  HA  TYR A 260       6.094   7.309   0.654  1.00 91.82           H  
ATOM   4028  C   TYR A 260       7.061   6.318   2.243  1.00 91.82           C  
ATOM   4029  CB  TYR A 260       8.182   7.236   0.190  1.00 91.82           C  
ATOM   4030  HB2 TYR A 260       8.477   6.187   0.176  1.00 91.82           H  
ATOM   4031  HB3 TYR A 260       9.054   7.810   0.502  1.00 91.82           H  
ATOM   4032  O   TYR A 260       6.495   5.252   2.011  1.00 91.82           O  
ATOM   4033  CG  TYR A 260       7.778   7.609  -1.217  1.00 91.82           C  
ATOM   4034  CD1 TYR A 260       6.959   6.729  -1.948  1.00 91.82           C  
ATOM   4035  HD1 TYR A 260       6.642   5.797  -1.504  1.00 91.82           H  
ATOM   4036  CD2 TYR A 260       8.182   8.831  -1.781  1.00 91.82           C  
ATOM   4037  HD2 TYR A 260       8.794   9.514  -1.211  1.00 91.82           H  
ATOM   4038  CE1 TYR A 260       6.540   7.070  -3.245  1.00 91.82           C  
ATOM   4039  HE1 TYR A 260       5.876   6.414  -3.789  1.00 91.82           H  
ATOM   4040  CE2 TYR A 260       7.774   9.170  -3.084  1.00 91.82           C  
ATOM   4041  HE2 TYR A 260       8.093  10.107  -3.518  1.00 91.82           H  
ATOM   4042  OH  TYR A 260       6.518   8.628  -5.056  1.00 91.82           O  
ATOM   4043  HH  TYR A 260       6.599   9.572  -5.212  1.00 91.82           H  
ATOM   4044  CZ  TYR A 260       6.947   8.291  -3.814  1.00 91.82           C  
ATOM   4045  N   LYS A 261       7.685   6.553   3.398  1.00 84.95           N  
ATOM   4046  H   LYS A 261       8.191   7.423   3.485  1.00 84.95           H  
ATOM   4047  CA  LYS A 261       7.718   5.625   4.530  1.00 84.95           C  
ATOM   4048  HA  LYS A 261       8.045   4.644   4.185  1.00 84.95           H  
ATOM   4049  C   LYS A 261       6.333   5.423   5.141  1.00 84.95           C  
ATOM   4050  CB  LYS A 261       8.747   6.137   5.544  1.00 84.95           C  
ATOM   4051  HB2 LYS A 261       9.737   6.063   5.094  1.00 84.95           H  
ATOM   4052  HB3 LYS A 261       8.555   7.184   5.777  1.00 84.95           H  
ATOM   4053  O   LYS A 261       5.911   4.276   5.276  1.00 84.95           O  
ATOM   4054  CG  LYS A 261       8.717   5.349   6.854  1.00 84.95           C  
ATOM   4055  HG2 LYS A 261       8.747   4.282   6.634  1.00 84.95           H  
ATOM   4056  HG3 LYS A 261       7.794   5.562   7.394  1.00 84.95           H  
ATOM   4057  CD  LYS A 261       9.903   5.756   7.724  1.00 84.95           C  
ATOM   4058  HD2 LYS A 261       9.787   6.797   8.024  1.00 84.95           H  
ATOM   4059  HD3 LYS A 261      10.826   5.661   7.152  1.00 84.95           H  
ATOM   4060  CE  LYS A 261       9.978   4.865   8.961  1.00 84.95           C  
ATOM   4061  HE2 LYS A 261       9.051   4.956   9.527  1.00 84.95           H  
ATOM   4062  HE3 LYS A 261      10.087   3.826   8.652  1.00 84.95           H  
ATOM   4063  NZ  LYS A 261      11.129   5.271   9.788  1.00 84.95           N  
ATOM   4064  HZ1 LYS A 261      11.225   4.674  10.597  1.00 84.95           H  
ATOM   4065  HZ2 LYS A 261      11.091   6.249  10.037  1.00 84.95           H  
ATOM   4066  HZ3 LYS A 261      11.985   5.107   9.277  1.00 84.95           H  
ATOM   4067  N   TYR A 262       5.629   6.509   5.457  1.00 83.89           N  
ATOM   4068  H   TYR A 262       6.068   7.411   5.333  1.00 83.89           H  
ATOM   4069  CA  TYR A 262       4.334   6.464   6.151  1.00 83.89           C  
ATOM   4070  HA  TYR A 262       4.218   5.481   6.609  1.00 83.89           H  
ATOM   4071  C   TYR A 262       3.111   6.628   5.240  1.00 83.89           C  
ATOM   4072  CB  TYR A 262       4.325   7.493   7.284  1.00 83.89           C  
ATOM   4073  HB2 TYR A 262       4.411   8.490   6.851  1.00 83.89           H  
ATOM   4074  HB3 TYR A 262       3.367   7.442   7.802  1.00 83.89           H  
ATOM   4075  O   TYR A 262       1.985   6.580   5.722  1.00 83.89           O  
ATOM   4076  CG  TYR A 262       5.417   7.286   8.314  1.00 83.89           C  
ATOM   4077  CD1 TYR A 262       5.457   6.103   9.082  1.00 83.89           C  
ATOM   4078  HD1 TYR A 262       4.715   5.334   8.930  1.00 83.89           H  
ATOM   4079  CD2 TYR A 262       6.391   8.280   8.505  1.00 83.89           C  
ATOM   4080  HD2 TYR A 262       6.371   9.185   7.916  1.00 83.89           H  
ATOM   4081  CE1 TYR A 262       6.477   5.917  10.038  1.00 83.89           C  
ATOM   4082  HE1 TYR A 262       6.521   5.012  10.627  1.00 83.89           H  
ATOM   4083  CE2 TYR A 262       7.397   8.103   9.469  1.00 83.89           C  
ATOM   4084  HE2 TYR A 262       8.137   8.875   9.619  1.00 83.89           H  
ATOM   4085  OH  TYR A 262       8.441   6.773  11.146  1.00 83.89           O  
ATOM   4086  HH  TYR A 262       8.922   7.600  11.229  1.00 83.89           H  
ATOM   4087  CZ  TYR A 262       7.445   6.924  10.235  1.00 83.89           C  
ATOM   4088  N   GLY A 263       3.319   6.796   3.937  1.00 82.56           N  
ATOM   4089  H   GLY A 263       4.252   7.028   3.628  1.00 82.56           H  
ATOM   4090  CA  GLY A 263       2.244   6.933   2.965  1.00 82.56           C  
ATOM   4091  HA2 GLY A 263       2.612   6.599   1.995  1.00 82.56           H  
ATOM   4092  HA3 GLY A 263       1.404   6.297   3.245  1.00 82.56           H  
ATOM   4093  C   GLY A 263       1.729   8.363   2.814  1.00 82.56           C  
ATOM   4094  O   GLY A 263       2.025   9.265   3.600  1.00 82.56           O  
ATOM   4095  N   PHE A 264       0.977   8.580   1.739  1.00 82.55           N  
ATOM   4096  H   PHE A 264       0.731   7.781   1.173  1.00 82.55           H  
ATOM   4097  CA  PHE A 264       0.372   9.865   1.396  1.00 82.55           C  
ATOM   4098  HA  PHE A 264      -0.048  10.305   2.301  1.00 82.55           H  
ATOM   4099  C   PHE A 264      -0.764   9.689   0.385  1.00 82.55           C  
ATOM   4100  CB  PHE A 264       1.440  10.822   0.828  1.00 82.55           C  
ATOM   4101  HB2 PHE A 264       2.181  11.019   1.602  1.00 82.55           H  
ATOM   4102  HB3 PHE A 264       0.977  11.782   0.597  1.00 82.55           H  
ATOM   4103  O   PHE A 264      -0.908   8.643  -0.250  1.00 82.55           O  
ATOM   4104  CG  PHE A 264       2.155  10.316  -0.412  1.00 82.55           C  
ATOM   4105  CD1 PHE A 264       3.387   9.653  -0.280  1.00 82.55           C  
ATOM   4106  HD1 PHE A 264       3.810   9.505   0.703  1.00 82.55           H  
ATOM   4107  CD2 PHE A 264       1.593  10.488  -1.691  1.00 82.55           C  
ATOM   4108  HD2 PHE A 264       0.638  10.980  -1.803  1.00 82.55           H  
ATOM   4109  CE1 PHE A 264       4.060   9.168  -1.413  1.00 82.55           C  
ATOM   4110  HE1 PHE A 264       5.003   8.655  -1.298  1.00 82.55           H  
ATOM   4111  CE2 PHE A 264       2.260   9.994  -2.826  1.00 82.55           C  
ATOM   4112  HE2 PHE A 264       1.813  10.108  -3.802  1.00 82.55           H  
ATOM   4113  CZ  PHE A 264       3.494   9.335  -2.688  1.00 82.55           C  
ATOM   4114  HZ  PHE A 264       4.001   8.943  -3.557  1.00 82.55           H  
ATOM   4115  N   GLY A 265      -1.517  10.767   0.171  1.00 78.35           N  
ATOM   4116  H   GLY A 265      -1.417  11.537   0.817  1.00 78.35           H  
ATOM   4117  CA  GLY A 265      -2.702  10.773  -0.680  1.00 78.35           C  
ATOM   4118  HA2 GLY A 265      -2.837  11.761  -1.120  1.00 78.35           H  
ATOM   4119  HA3 GLY A 265      -2.595  10.052  -1.491  1.00 78.35           H  
ATOM   4120  C   GLY A 265      -3.954  10.436   0.114  1.00 78.35           C  
ATOM   4121  O   GLY A 265      -3.951  10.517   1.340  1.00 78.35           O  
ATOM   4122  N   ASP A 266      -5.024  10.113  -0.600  1.00 74.80           N  
ATOM   4123  H   ASP A 266      -4.943   9.990  -1.599  1.00 74.80           H  
ATOM   4124  CA  ASP A 266      -6.334   9.898  -0.001  1.00 74.80           C  
ATOM   4125  HA  ASP A 266      -6.208   9.550   1.025  1.00 74.80           H  
ATOM   4126  C   ASP A 266      -7.104   8.827  -0.778  1.00 74.80           C  
ATOM   4127  CB  ASP A 266      -7.090  11.233   0.048  1.00 74.80           C  
ATOM   4128  HB2 ASP A 266      -6.410  12.013   0.392  1.00 74.80           H  
ATOM   4129  HB3 ASP A 266      -7.420  11.495  -0.957  1.00 74.80           H  
ATOM   4130  O   ASP A 266      -7.137   8.815  -2.016  1.00 74.80           O  
ATOM   4131  CG  ASP A 266      -8.295  11.202   0.989  1.00 74.80           C  
ATOM   4132  OD1 ASP A 266      -8.877  10.108   1.148  1.00 74.80           O  
ATOM   4133  OD2 ASP A 266      -8.618  12.286   1.510  1.00 74.80           O  
ATOM   4134  N   PHE A 267      -7.736   7.922  -0.039  1.00 74.44           N  
ATOM   4135  H   PHE A 267      -7.832   8.137   0.944  1.00 74.44           H  
ATOM   4136  CA  PHE A 267      -8.623   6.917  -0.595  1.00 74.44           C  
ATOM   4137  HA  PHE A 267      -8.088   6.359  -1.363  1.00 74.44           H  
ATOM   4138  C   PHE A 267      -9.858   7.532  -1.268  1.00 74.44           C  
ATOM   4139  CB  PHE A 267      -9.042   5.974   0.531  1.00 74.44           C  
ATOM   4140  HB2 PHE A 267      -9.517   6.563   1.315  1.00 74.44           H  
ATOM   4141  HB3 PHE A 267      -9.812   5.319   0.122  1.00 74.44           H  
ATOM   4142  O   PHE A 267     -10.288   7.001  -2.296  1.00 74.44           O  
ATOM   4143  CG  PHE A 267      -7.931   5.128   1.147  1.00 74.44           C  
ATOM   4144  CD1 PHE A 267      -6.997   4.452   0.339  1.00 74.44           C  
ATOM   4145  HD1 PHE A 267      -7.044   4.547  -0.736  1.00 74.44           H  
ATOM   4146  CD2 PHE A 267      -7.858   4.975   2.545  1.00 74.44           C  
ATOM   4147  HD2 PHE A 267      -8.568   5.485   3.180  1.00 74.44           H  
ATOM   4148  CE1 PHE A 267      -6.001   3.647   0.921  1.00 74.44           C  
ATOM   4149  HE1 PHE A 267      -5.284   3.127   0.303  1.00 74.44           H  
ATOM   4150  CE2 PHE A 267      -6.860   4.169   3.125  1.00 74.44           C  
ATOM   4151  HE2 PHE A 267      -6.798   4.072   4.199  1.00 74.44           H  
ATOM   4152  CZ  PHE A 267      -5.928   3.506   2.314  1.00 74.44           C  
ATOM   4153  HZ  PHE A 267      -5.158   2.898   2.767  1.00 74.44           H  
ATOM   4154  N   ASP A 268     -10.366   8.654  -0.752  1.00 67.45           N  
ATOM   4155  H   ASP A 268      -9.951   9.031   0.088  1.00 67.45           H  
ATOM   4156  CA  ASP A 268     -11.565   9.338  -1.248  1.00 67.45           C  
ATOM   4157  HA  ASP A 268     -12.348   8.601  -1.429  1.00 67.45           H  
ATOM   4158  C   ASP A 268     -11.292  10.047  -2.583  1.00 67.45           C  
ATOM   4159  CB  ASP A 268     -12.079  10.328  -0.178  1.00 67.45           C  
ATOM   4160  HB2 ASP A 268     -12.856  10.944  -0.631  1.00 67.45           H  
ATOM   4161  HB3 ASP A 268     -11.268  10.990   0.124  1.00 67.45           H  
ATOM   4162  O   ASP A 268     -12.080   9.957  -3.527  1.00 67.45           O  
ATOM   4163  CG  ASP A 268     -12.687   9.646   1.063  1.00 67.45           C  
ATOM   4164  OD1 ASP A 268     -12.989   8.432   0.971  1.00 67.45           O  
ATOM   4165  OD2 ASP A 268     -12.916  10.348   2.075  1.00 67.45           O  
ATOM   4166  N   VAL A 269     -10.118  10.676  -2.720  1.00 65.81           N  
ATOM   4167  H   VAL A 269      -9.529  10.718  -1.900  1.00 65.81           H  
ATOM   4168  CA  VAL A 269      -9.653  11.284  -3.987  1.00 65.81           C  
ATOM   4169  HA  VAL A 269     -10.505  11.790  -4.442  1.00 65.81           H  
ATOM   4170  C   VAL A 269      -9.188  10.210  -4.986  1.00 65.81           C  
ATOM   4171  CB  VAL A 269      -8.560  12.343  -3.723  1.00 65.81           C  
ATOM   4172  HB  VAL A 269      -7.658  11.844  -3.368  1.00 65.81           H  
ATOM   4173  O   VAL A 269      -9.094  10.455  -6.193  1.00 65.81           O  
ATOM   4174  CG1 VAL A 269      -8.209  13.150  -4.984  1.00 65.81           C  
ATOM   4175 HG11 VAL A 269      -9.114  13.585  -5.409  1.00 65.81           H  
ATOM   4176 HG12 VAL A 269      -7.509  13.946  -4.728  1.00 65.81           H  
ATOM   4177 HG13 VAL A 269      -7.724  12.507  -5.719  1.00 65.81           H  
ATOM   4178  CG2 VAL A 269      -9.007  13.362  -2.662  1.00 65.81           C  
ATOM   4179 HG21 VAL A 269      -8.227  14.107  -2.503  1.00 65.81           H  
ATOM   4180 HG22 VAL A 269      -9.924  13.859  -2.979  1.00 65.81           H  
ATOM   4181 HG23 VAL A 269      -9.190  12.874  -1.705  1.00 65.81           H  
ATOM   4182  N   GLY A 270      -8.933   8.996  -4.489  1.00 76.72           N  
ATOM   4183  H   GLY A 270      -9.029   8.887  -3.489  1.00 76.72           H  
ATOM   4184  CA  GLY A 270      -8.638   7.798  -5.265  1.00 76.72           C  
ATOM   4185  HA2 GLY A 270      -8.886   6.933  -4.650  1.00 76.72           H  
ATOM   4186  HA3 GLY A 270      -9.274   7.785  -6.151  1.00 76.72           H  
ATOM   4187  C   GLY A 270      -7.181   7.653  -5.707  1.00 76.72           C  
ATOM   4188  O   GLY A 270      -6.873   6.683  -6.400  1.00 76.72           O  
ATOM   4189  N   GLU A 271      -6.286   8.562  -5.307  1.00 87.50           N  
ATOM   4190  H   GLU A 271      -6.600   9.267  -4.655  1.00 87.50           H  
ATOM   4191  CA  GLU A 271      -4.839   8.451  -5.517  1.00 87.50           C  
ATOM   4192  HA  GLU A 271      -4.628   7.508  -6.023  1.00 87.50           H  
ATOM   4193  C   GLU A 271      -4.096   8.436  -4.187  1.00 87.50           C  
ATOM   4194  CB  GLU A 271      -4.270   9.585  -6.378  1.00 87.50           C  
ATOM   4195  HB2 GLU A 271      -3.185   9.480  -6.392  1.00 87.50           H  
ATOM   4196  HB3 GLU A 271      -4.526  10.546  -5.932  1.00 87.50           H  
ATOM   4197  O   GLU A 271      -4.253   9.337  -3.365  1.00 87.50           O  
ATOM   4198  CG  GLU A 271      -4.768   9.559  -7.818  1.00 87.50           C  
ATOM   4199  HG2 GLU A 271      -4.747   8.525  -8.164  1.00 87.50           H  
ATOM   4200  HG3 GLU A 271      -5.798   9.912  -7.853  1.00 87.50           H  
ATOM   4201  CD  GLU A 271      -3.893  10.406  -8.748  1.00 87.50           C  
ATOM   4202  OE1 GLU A 271      -3.670   9.938  -9.892  1.00 87.50           O  
ATOM   4203  OE2 GLU A 271      -3.419  11.497  -8.367  1.00 87.50           O  
ATOM   4204  N   PHE A 272      -3.253   7.427  -3.990  1.00 87.80           N  
ATOM   4205  H   PHE A 272      -3.113   6.743  -4.719  1.00 87.80           H  
ATOM   4206  CA  PHE A 272      -2.503   7.271  -2.751  1.00 87.80           C  
ATOM   4207  HA  PHE A 272      -2.111   8.244  -2.455  1.00 87.80           H  
ATOM   4208  C   PHE A 272      -1.309   6.332  -2.922  1.00 87.80           C  
ATOM   4209  CB  PHE A 272      -3.440   6.767  -1.636  1.00 87.80           C  
ATOM   4210  HB2 PHE A 272      -2.903   6.782  -0.687  1.00 87.80           H  
ATOM   4211  HB3 PHE A 272      -4.282   7.449  -1.524  1.00 87.80           H  
ATOM   4212  O   PHE A 272      -1.228   5.541  -3.871  1.00 87.80           O  
ATOM   4213  CG  PHE A 272      -3.968   5.370  -1.871  1.00 87.80           C  
ATOM   4214  CD1 PHE A 272      -5.159   5.170  -2.596  1.00 87.80           C  
ATOM   4215  HD1 PHE A 272      -5.720   6.022  -2.947  1.00 87.80           H  
ATOM   4216  CD2 PHE A 272      -3.243   4.266  -1.390  1.00 87.80           C  
ATOM   4217  HD2 PHE A 272      -2.339   4.418  -0.818  1.00 87.80           H  
ATOM   4218  CE1 PHE A 272      -5.626   3.863  -2.829  1.00 87.80           C  
ATOM   4219  HE1 PHE A 272      -6.558   3.707  -3.352  1.00 87.80           H  
ATOM   4220  CE2 PHE A 272      -3.697   2.965  -1.641  1.00 87.80           C  
ATOM   4221  HE2 PHE A 272      -3.143   2.124  -1.250  1.00 87.80           H  
ATOM   4222  CZ  PHE A 272      -4.899   2.763  -2.341  1.00 87.80           C  
ATOM   4223  HZ  PHE A 272      -5.273   1.760  -2.478  1.00 87.80           H  
ATOM   4224  N   TYR A 273      -0.402   6.413  -1.957  1.00 94.40           N  
ATOM   4225  H   TYR A 273      -0.552   7.108  -1.239  1.00 94.40           H  
ATOM   4226  CA  TYR A 273       0.645   5.443  -1.693  1.00 94.40           C  
ATOM   4227  HA  TYR A 273       0.509   4.568  -2.329  1.00 94.40           H  
ATOM   4228  C   TYR A 273       0.539   5.017  -0.229  1.00 94.40           C  
ATOM   4229  CB  TYR A 273       2.007   6.070  -1.997  1.00 94.40           C  
ATOM   4230  HB2 TYR A 273       2.225   6.844  -1.261  1.00 94.40           H  
ATOM   4231  HB3 TYR A 273       1.967   6.551  -2.975  1.00 94.40           H  
ATOM   4232  O   TYR A 273       0.548   5.869   0.654  1.00 94.40           O  
ATOM   4233  CG  TYR A 273       3.123   5.050  -2.012  1.00 94.40           C  
ATOM   4234  CD1 TYR A 273       3.902   4.820  -0.862  1.00 94.40           C  
ATOM   4235  HD1 TYR A 273       3.732   5.401   0.032  1.00 94.40           H  
ATOM   4236  CD2 TYR A 273       3.350   4.304  -3.182  1.00 94.40           C  
ATOM   4237  HD2 TYR A 273       2.736   4.480  -4.053  1.00 94.40           H  
ATOM   4238  CE1 TYR A 273       4.915   3.841  -0.888  1.00 94.40           C  
ATOM   4239  HE1 TYR A 273       5.526   3.669  -0.014  1.00 94.40           H  
ATOM   4240  CE2 TYR A 273       4.361   3.328  -3.212  1.00 94.40           C  
ATOM   4241  HE2 TYR A 273       4.538   2.736  -4.098  1.00 94.40           H  
ATOM   4242  OH  TYR A 273       6.138   2.175  -2.138  1.00 94.40           O  
ATOM   4243  HH  TYR A 273       6.662   2.143  -1.334  1.00 94.40           H  
ATOM   4244  CZ  TYR A 273       5.150   3.100  -2.067  1.00 94.40           C  
ATOM   4245  N   LEU A 274       0.422   3.715   0.029  1.00 89.51           N  
ATOM   4246  H   LEU A 274       0.411   3.076  -0.753  1.00 89.51           H  
ATOM   4247  CA  LEU A 274       0.124   3.172   1.356  1.00 89.51           C  
ATOM   4248  HA  LEU A 274      -0.778   3.655   1.731  1.00 89.51           H  
ATOM   4249  C   LEU A 274       1.235   3.456   2.366  1.00 89.51           C  
ATOM   4250  CB  LEU A 274      -0.140   1.664   1.208  1.00 89.51           C  
ATOM   4251  HB2 LEU A 274      -0.977   1.552   0.519  1.00 89.51           H  
ATOM   4252  HB3 LEU A 274       0.746   1.205   0.770  1.00 89.51           H  
ATOM   4253  O   LEU A 274       0.932   3.718   3.518  1.00 89.51           O  
ATOM   4254  CG  LEU A 274      -0.492   0.907   2.503  1.00 89.51           C  
ATOM   4255  HG  LEU A 274       0.302   1.040   3.238  1.00 89.51           H  
ATOM   4256  CD1 LEU A 274      -1.818   1.381   3.096  1.00 89.51           C  
ATOM   4257 HD11 LEU A 274      -2.626   1.272   2.373  1.00 89.51           H  
ATOM   4258 HD12 LEU A 274      -1.739   2.425   3.401  1.00 89.51           H  
ATOM   4259 HD13 LEU A 274      -2.054   0.799   3.987  1.00 89.51           H  
ATOM   4260  CD2 LEU A 274      -0.609  -0.589   2.196  1.00 89.51           C  
ATOM   4261 HD21 LEU A 274      -0.846  -1.130   3.112  1.00 89.51           H  
ATOM   4262 HD22 LEU A 274      -1.401  -0.763   1.467  1.00 89.51           H  
ATOM   4263 HD23 LEU A 274       0.339  -0.962   1.809  1.00 89.51           H  
ATOM   4264  N   GLY A 275       2.495   3.437   1.929  1.00 88.68           N  
ATOM   4265  H   GLY A 275       2.645   3.222   0.954  1.00 88.68           H  
ATOM   4266  CA  GLY A 275       3.667   3.656   2.777  1.00 88.68           C  
ATOM   4267  HA2 GLY A 275       3.369   3.927   3.790  1.00 88.68           H  
ATOM   4268  HA3 GLY A 275       4.235   4.492   2.369  1.00 88.68           H  
ATOM   4269  C   GLY A 275       4.559   2.420   2.866  1.00 88.68           C  
ATOM   4270  O   GLY A 275       4.082   1.307   3.082  1.00 88.68           O  
ATOM   4271  N   ASN A 276       5.866   2.606   2.687  1.00 92.52           N  
ATOM   4272  H   ASN A 276       6.189   3.551   2.530  1.00 92.52           H  
ATOM   4273  CA  ASN A 276       6.846   1.522   2.659  1.00 92.52           C  
ATOM   4274  HA  ASN A 276       6.560   0.804   1.890  1.00 92.52           H  
ATOM   4275  C   ASN A 276       6.904   0.750   3.980  1.00 92.52           C  
ATOM   4276  CB  ASN A 276       8.234   2.084   2.320  1.00 92.52           C  
ATOM   4277  HB2 ASN A 276       8.498   2.879   3.017  1.00 92.52           H  
ATOM   4278  HB3 ASN A 276       8.956   1.277   2.443  1.00 92.52           H  
ATOM   4279  O   ASN A 276       7.056  -0.465   3.959  1.00 92.52           O  
ATOM   4280  CG  ASN A 276       8.382   2.575   0.896  1.00 92.52           C  
ATOM   4281  ND2 ASN A 276       9.373   3.390   0.624  1.00 92.52           N  
ATOM   4282 HD21 ASN A 276       9.500   3.652  -0.344  1.00 92.52           H  
ATOM   4283 HD22 ASN A 276      10.016   3.663   1.353  1.00 92.52           H  
ATOM   4284  OD1 ASN A 276       7.633   2.215   0.005  1.00 92.52           O  
ATOM   4285  N   GLU A 277       6.729   1.412   5.122  1.00 87.73           N  
ATOM   4286  H   GLU A 277       6.554   2.407   5.106  1.00 87.73           H  
ATOM   4287  CA  GLU A 277       6.725   0.723   6.414  1.00 87.73           C  
ATOM   4288  HA  GLU A 277       7.643   0.142   6.503  1.00 87.73           H  
ATOM   4289  C   GLU A 277       5.544  -0.259   6.507  1.00 87.73           C  
ATOM   4290  CB  GLU A 277       6.707   1.785   7.524  1.00 87.73           C  
ATOM   4291  HB2 GLU A 277       5.776   2.350   7.467  1.00 87.73           H  
ATOM   4292  HB3 GLU A 277       7.528   2.481   7.356  1.00 87.73           H  
ATOM   4293  O   GLU A 277       5.706  -1.420   6.878  1.00 87.73           O  
ATOM   4294  CG  GLU A 277       6.846   1.210   8.936  1.00 87.73           C  
ATOM   4295  HG2 GLU A 277       5.940   0.644   9.158  1.00 87.73           H  
ATOM   4296  HG3 GLU A 277       6.894   2.040   9.641  1.00 87.73           H  
ATOM   4297  CD  GLU A 277       8.084   0.321   9.119  1.00 87.73           C  
ATOM   4298  OE1 GLU A 277       7.943  -0.696   9.838  1.00 87.73           O  
ATOM   4299  OE2 GLU A 277       9.144   0.655   8.541  1.00 87.73           O  
ATOM   4300  N   PHE A 278       4.362   0.155   6.049  1.00 87.74           N  
ATOM   4301  H   PHE A 278       4.276   1.105   5.719  1.00 87.74           H  
ATOM   4302  CA  PHE A 278       3.173  -0.696   6.046  1.00 87.74           C  
ATOM   4303  HA  PHE A 278       3.076  -1.165   7.025  1.00 87.74           H  
ATOM   4304  C   PHE A 278       3.262  -1.825   5.014  1.00 87.74           C  
ATOM   4305  CB  PHE A 278       1.946   0.184   5.808  1.00 87.74           C  
ATOM   4306  HB2 PHE A 278       2.017   0.630   4.816  1.00 87.74           H  
ATOM   4307  HB3 PHE A 278       1.057  -0.447   5.825  1.00 87.74           H  
ATOM   4308  O   PHE A 278       2.921  -2.970   5.311  1.00 87.74           O  
ATOM   4309  CG  PHE A 278       1.772   1.277   6.843  1.00 87.74           C  
ATOM   4310  CD1 PHE A 278       1.613   0.955   8.203  1.00 87.74           C  
ATOM   4311  HD1 PHE A 278       1.620  -0.076   8.524  1.00 87.74           H  
ATOM   4312  CD2 PHE A 278       1.773   2.625   6.450  1.00 87.74           C  
ATOM   4313  HD2 PHE A 278       1.936   2.885   5.415  1.00 87.74           H  
ATOM   4314  CE1 PHE A 278       1.426   1.974   9.153  1.00 87.74           C  
ATOM   4315  HE1 PHE A 278       1.291   1.721  10.194  1.00 87.74           H  
ATOM   4316  CE2 PHE A 278       1.555   3.642   7.393  1.00 87.74           C  
ATOM   4317  HE2 PHE A 278       1.505   4.673   7.076  1.00 87.74           H  
ATOM   4318  CZ  PHE A 278       1.384   3.318   8.747  1.00 87.74           C  
ATOM   4319  HZ  PHE A 278       1.214   4.100   9.473  1.00 87.74           H  
ATOM   4320  N   ILE A 279       3.784  -1.545   3.816  1.00 94.96           N  
ATOM   4321  H   ILE A 279       4.040  -0.588   3.622  1.00 94.96           H  
ATOM   4322  CA  ILE A 279       4.012  -2.575   2.791  1.00 94.96           C  
ATOM   4323  HA  ILE A 279       3.079  -3.116   2.631  1.00 94.96           H  
ATOM   4324  C   ILE A 279       5.051  -3.601   3.286  1.00 94.96           C  
ATOM   4325  CB  ILE A 279       4.423  -1.923   1.452  1.00 94.96           C  
ATOM   4326  HB  ILE A 279       5.318  -1.327   1.631  1.00 94.96           H  
ATOM   4327  O   ILE A 279       4.877  -4.806   3.079  1.00 94.96           O  
ATOM   4328  CG1 ILE A 279       3.336  -0.977   0.893  1.00 94.96           C  
ATOM   4329 HG12 ILE A 279       2.535  -1.569   0.450  1.00 94.96           H  
ATOM   4330 HG13 ILE A 279       2.889  -0.391   1.696  1.00 94.96           H  
ATOM   4331  CG2 ILE A 279       4.722  -2.997   0.386  1.00 94.96           C  
ATOM   4332 HG21 ILE A 279       5.506  -3.677   0.718  1.00 94.96           H  
ATOM   4333 HG22 ILE A 279       5.067  -2.528  -0.535  1.00 94.96           H  
ATOM   4334 HG23 ILE A 279       3.822  -3.576   0.178  1.00 94.96           H  
ATOM   4335  CD1 ILE A 279       3.883   0.009  -0.150  1.00 94.96           C  
ATOM   4336 HD11 ILE A 279       3.103   0.723  -0.414  1.00 94.96           H  
ATOM   4337 HD12 ILE A 279       4.729   0.560   0.262  1.00 94.96           H  
ATOM   4338 HD13 ILE A 279       4.199  -0.516  -1.051  1.00 94.96           H  
ATOM   4339  N   HIS A 280       6.101  -3.161   3.988  1.00 94.49           N  
ATOM   4340  H   HIS A 280       6.217  -2.167   4.122  1.00 94.49           H  
ATOM   4341  CA  HIS A 280       7.087  -4.043   4.612  1.00 94.49           C  
ATOM   4342  HA  HIS A 280       7.527  -4.689   3.852  1.00 94.49           H  
ATOM   4343  C   HIS A 280       6.439  -4.951   5.663  1.00 94.49           C  
ATOM   4344  CB  HIS A 280       8.211  -3.208   5.245  1.00 94.49           C  
ATOM   4345  HB2 HIS A 280       7.785  -2.426   5.874  1.00 94.49           H  
ATOM   4346  HB3 HIS A 280       8.798  -2.723   4.466  1.00 94.49           H  
ATOM   4347  O   HIS A 280       6.633  -6.171   5.634  1.00 94.49           O  
ATOM   4348  CG  HIS A 280       9.121  -4.051   6.095  1.00 94.49           C  
ATOM   4349  CD2 HIS A 280       9.316  -3.946   7.447  1.00 94.49           C  
ATOM   4350  HD2 HIS A 280       8.881  -3.202   8.097  1.00 94.49           H  
ATOM   4351  ND1 HIS A 280       9.825  -5.146   5.659  1.00 94.49           N  
ATOM   4352  HD1 HIS A 280       9.897  -5.450   4.698  1.00 94.49           H  
ATOM   4353  CE1 HIS A 280      10.450  -5.681   6.719  1.00 94.49           C  
ATOM   4354  HE1 HIS A 280      11.093  -6.548   6.688  1.00 94.49           H  
ATOM   4355  NE2 HIS A 280      10.161  -4.995   7.834  1.00 94.49           N  
ATOM   4356  N   GLN A 281       5.631  -4.380   6.558  1.00 87.70           N  
ATOM   4357  H   GLN A 281       5.549  -3.373   6.559  1.00 87.70           H  
ATOM   4358  CA  GLN A 281       4.931  -5.131   7.600  1.00 87.70           C  
ATOM   4359  HA  GLN A 281       5.665  -5.678   8.191  1.00 87.70           H  
ATOM   4360  C   GLN A 281       3.958  -6.161   7.018  1.00 87.70           C  
ATOM   4361  CB  GLN A 281       4.187  -4.161   8.521  1.00 87.70           C  
ATOM   4362  HB2 GLN A 281       3.503  -4.726   9.155  1.00 87.70           H  
ATOM   4363  HB3 GLN A 281       3.602  -3.463   7.922  1.00 87.70           H  
ATOM   4364  O   GLN A 281       3.915  -7.292   7.504  1.00 87.70           O  
ATOM   4365  CG  GLN A 281       5.153  -3.383   9.426  1.00 87.70           C  
ATOM   4366  HG2 GLN A 281       5.935  -2.908   8.834  1.00 87.70           H  
ATOM   4367  HG3 GLN A 281       5.641  -4.074  10.114  1.00 87.70           H  
ATOM   4368  CD  GLN A 281       4.441  -2.317  10.246  1.00 87.70           C  
ATOM   4369  NE2 GLN A 281       5.158  -1.331  10.733  1.00 87.70           N  
ATOM   4370 HE21 GLN A 281       4.662  -0.614  11.243  1.00 87.70           H  
ATOM   4371 HE22 GLN A 281       6.129  -1.225  10.475  1.00 87.70           H  
ATOM   4372  OE1 GLN A 281       3.245  -2.379  10.488  1.00 87.70           O  
ATOM   4373  N   LEU A 282       3.225  -5.816   5.954  1.00 90.28           N  
ATOM   4374  H   LEU A 282       3.257  -4.855   5.645  1.00 90.28           H  
ATOM   4375  CA  LEU A 282       2.359  -6.757   5.241  1.00 90.28           C  
ATOM   4376  HA  LEU A 282       1.666  -7.212   5.949  1.00 90.28           H  
ATOM   4377  C   LEU A 282       3.183  -7.900   4.634  1.00 90.28           C  
ATOM   4378  CB  LEU A 282       1.561  -6.008   4.153  1.00 90.28           C  
ATOM   4379  HB2 LEU A 282       2.254  -5.402   3.570  1.00 90.28           H  
ATOM   4380  HB3 LEU A 282       1.118  -6.741   3.479  1.00 90.28           H  
ATOM   4381  O   LEU A 282       2.984  -9.071   4.963  1.00 90.28           O  
ATOM   4382  CG  LEU A 282       0.436  -5.100   4.683  1.00 90.28           C  
ATOM   4383  HG  LEU A 282       0.823  -4.424   5.446  1.00 90.28           H  
ATOM   4384  CD1 LEU A 282      -0.125  -4.270   3.526  1.00 90.28           C  
ATOM   4385 HD11 LEU A 282      -0.490  -4.923   2.733  1.00 90.28           H  
ATOM   4386 HD12 LEU A 282       0.658  -3.620   3.135  1.00 90.28           H  
ATOM   4387 HD13 LEU A 282      -0.942  -3.644   3.884  1.00 90.28           H  
ATOM   4388  CD2 LEU A 282      -0.704  -5.917   5.292  1.00 90.28           C  
ATOM   4389 HD21 LEU A 282      -1.093  -6.633   4.568  1.00 90.28           H  
ATOM   4390 HD22 LEU A 282      -0.361  -6.437   6.186  1.00 90.28           H  
ATOM   4391 HD23 LEU A 282      -1.502  -5.241   5.601  1.00 90.28           H  
ATOM   4392  N   THR A 283       4.160  -7.561   3.793  1.00 94.66           N  
ATOM   4393  H   THR A 283       4.317  -6.578   3.622  1.00 94.66           H  
ATOM   4394  CA  THR A 283       4.909  -8.545   2.993  1.00 94.66           C  
ATOM   4395  HA  THR A 283       4.193  -9.261   2.590  1.00 94.66           H  
ATOM   4396  C   THR A 283       5.922  -9.375   3.785  1.00 94.66           C  
ATOM   4397  CB  THR A 283       5.602  -7.894   1.797  1.00 94.66           C  
ATOM   4398  HB  THR A 283       6.136  -8.687   1.273  1.00 94.66           H  
ATOM   4399  O   THR A 283       6.407 -10.394   3.296  1.00 94.66           O  
ATOM   4400  CG2 THR A 283       4.626  -7.253   0.814  1.00 94.66           C  
ATOM   4401 HG21 THR A 283       3.977  -8.022   0.395  1.00 94.66           H  
ATOM   4402 HG22 THR A 283       4.016  -6.493   1.301  1.00 94.66           H  
ATOM   4403 HG23 THR A 283       5.196  -6.795   0.005  1.00 94.66           H  
ATOM   4404  OG1 THR A 283       6.523  -6.899   2.192  1.00 94.66           O  
ATOM   4405  HG1 THR A 283       6.013  -6.151   2.509  1.00 94.66           H  
ATOM   4406  N   SER A 284       6.226  -8.995   5.028  1.00 92.01           N  
ATOM   4407  H   SER A 284       5.910  -8.087   5.335  1.00 92.01           H  
ATOM   4408  CA  SER A 284       7.084  -9.785   5.920  1.00 92.01           C  
ATOM   4409  HA  SER A 284       7.845 -10.285   5.322  1.00 92.01           H  
ATOM   4410  C   SER A 284       6.337 -10.880   6.677  1.00 92.01           C  
ATOM   4411  CB  SER A 284       7.809  -8.870   6.903  1.00 92.01           C  
ATOM   4412  HB2 SER A 284       8.398  -9.470   7.596  1.00 92.01           H  
ATOM   4413  HB3 SER A 284       7.093  -8.267   7.463  1.00 92.01           H  
ATOM   4414  O   SER A 284       6.963 -11.846   7.111  1.00 92.01           O  
ATOM   4415  OG  SER A 284       8.671  -8.041   6.159  1.00 92.01           O  
ATOM   4416  HG  SER A 284       8.173  -7.250   5.941  1.00 92.01           H  
ATOM   4417  N   LYS A 285       5.011 -10.761   6.831  1.00 85.95           N  
ATOM   4418  H   LYS A 285       4.562  -9.944   6.442  1.00 85.95           H  
ATOM   4419  CA  LYS A 285       4.198 -11.711   7.608  1.00 85.95           C  
ATOM   4420  HA  LYS A 285       4.780 -12.077   8.454  1.00 85.95           H  
ATOM   4421  C   LYS A 285       3.794 -12.947   6.810  1.00 85.95           C  
ATOM   4422  CB  LYS A 285       2.946 -10.995   8.141  1.00 85.95           C  
ATOM   4423  HB2 LYS A 285       2.450 -10.486   7.314  1.00 85.95           H  
ATOM   4424  HB3 LYS A 285       2.255 -11.735   8.545  1.00 85.95           H  
ATOM   4425  O   LYS A 285       3.584 -14.009   7.393  1.00 85.95           O  
ATOM   4426  CG  LYS A 285       3.262  -9.984   9.255  1.00 85.95           C  
ATOM   4427  HG2 LYS A 285       3.606 -10.519  10.140  1.00 85.95           H  
ATOM   4428  HG3 LYS A 285       4.064  -9.320   8.932  1.00 85.95           H  
ATOM   4429  CD  LYS A 285       2.017  -9.152   9.614  1.00 85.95           C  
ATOM   4430  HD2 LYS A 285       1.276  -9.794  10.089  1.00 85.95           H  
ATOM   4431  HD3 LYS A 285       1.593  -8.736   8.700  1.00 85.95           H  
ATOM   4432  CE  LYS A 285       2.378  -7.987  10.547  1.00 85.95           C  
ATOM   4433  HE2 LYS A 285       2.846  -8.381  11.449  1.00 85.95           H  
ATOM   4434  HE3 LYS A 285       3.112  -7.367  10.033  1.00 85.95           H  
ATOM   4435  NZ  LYS A 285       1.198  -7.151  10.905  1.00 85.95           N  
ATOM   4436  HZ1 LYS A 285       0.712  -6.767  10.107  1.00 85.95           H  
ATOM   4437  HZ2 LYS A 285       1.460  -6.330  11.431  1.00 85.95           H  
ATOM   4438  HZ3 LYS A 285       0.493  -7.652  11.425  1.00 85.95           H  
ATOM   4439  N   ARG A 286       3.603 -12.809   5.496  1.00 89.38           N  
ATOM   4440  H   ARG A 286       3.836 -11.920   5.078  1.00 89.38           H  
ATOM   4441  CA  ARG A 286       3.087 -13.869   4.615  1.00 89.38           C  
ATOM   4442  HA  ARG A 286       3.390 -14.838   5.013  1.00 89.38           H  
ATOM   4443  C   ARG A 286       3.694 -13.745   3.223  1.00 89.38           C  
ATOM   4444  CB  ARG A 286       1.544 -13.813   4.544  1.00 89.38           C  
ATOM   4445  HB2 ARG A 286       1.191 -14.623   3.906  1.00 89.38           H  
ATOM   4446  HB3 ARG A 286       1.241 -12.872   4.084  1.00 89.38           H  
ATOM   4447  O   ARG A 286       4.265 -12.719   2.873  1.00 89.38           O  
ATOM   4448  CG  ARG A 286       0.857 -13.941   5.914  1.00 89.38           C  
ATOM   4449  HG2 ARG A 286       1.142 -13.101   6.547  1.00 89.38           H  
ATOM   4450  HG3 ARG A 286       1.171 -14.871   6.387  1.00 89.38           H  
ATOM   4451  CD  ARG A 286      -0.668 -13.926   5.801  1.00 89.38           C  
ATOM   4452  HD2 ARG A 286      -0.989 -14.759   5.176  1.00 89.38           H  
ATOM   4453  HD3 ARG A 286      -0.965 -12.991   5.325  1.00 89.38           H  
ATOM   4454  NE  ARG A 286      -1.298 -14.035   7.136  1.00 89.38           N  
ATOM   4455  HE  ARG A 286      -0.698 -14.304   7.902  1.00 89.38           H  
ATOM   4456  NH1 ARG A 286      -3.398 -13.369   6.523  1.00 89.38           N  
ATOM   4457 HH11 ARG A 286      -3.062 -13.224   5.581  1.00 89.38           H  
ATOM   4458 HH12 ARG A 286      -4.285 -12.991   6.824  1.00 89.38           H  
ATOM   4459  NH2 ARG A 286      -2.993 -13.784   8.663  1.00 89.38           N  
ATOM   4460 HH21 ARG A 286      -2.377 -14.023   9.427  1.00 89.38           H  
ATOM   4461 HH22 ARG A 286      -3.908 -13.423   8.892  1.00 89.38           H  
ATOM   4462  CZ  ARG A 286      -2.553 -13.742   7.436  1.00 89.38           C  
ATOM   4463  N   HIS A 287       3.534 -14.788   2.417  1.00 93.73           N  
ATOM   4464  H   HIS A 287       3.014 -15.587   2.749  1.00 93.73           H  
ATOM   4465  CA  HIS A 287       3.817 -14.698   0.990  1.00 93.73           C  
ATOM   4466  HA  HIS A 287       4.745 -14.144   0.846  1.00 93.73           H  
ATOM   4467  C   HIS A 287       2.699 -13.929   0.289  1.00 93.73           C  
ATOM   4468  CB  HIS A 287       4.002 -16.101   0.405  1.00 93.73           C  
ATOM   4469  HB2 HIS A 287       4.013 -16.029  -0.682  1.00 93.73           H  
ATOM   4470  HB3 HIS A 287       3.164 -16.736   0.690  1.00 93.73           H  
ATOM   4471  O   HIS A 287       1.533 -14.306   0.395  1.00 93.73           O  
ATOM   4472  CG  HIS A 287       5.298 -16.727   0.844  1.00 93.73           C  
ATOM   4473  CD2 HIS A 287       5.463 -17.800   1.678  1.00 93.73           C  
ATOM   4474  HD2 HIS A 287       4.673 -18.372   2.142  1.00 93.73           H  
ATOM   4475  ND1 HIS A 287       6.554 -16.294   0.489  1.00 93.73           N  
ATOM   4476  HD1 HIS A 287       6.763 -15.479  -0.071  1.00 93.73           H  
ATOM   4477  CE1 HIS A 287       7.455 -17.093   1.082  1.00 93.73           C  
ATOM   4478  HE1 HIS A 287       8.527 -16.994   0.999  1.00 93.73           H  
ATOM   4479  NE2 HIS A 287       6.836 -18.023   1.822  1.00 93.73           N  
ATOM   4480  N   TYR A 288       3.076 -12.872  -0.426  1.00 95.64           N  
ATOM   4481  H   TYR A 288       4.050 -12.605  -0.443  1.00 95.64           H  
ATOM   4482  CA  TYR A 288       2.183 -12.091  -1.269  1.00 95.64           C  
ATOM   4483  HA  TYR A 288       1.169 -12.485  -1.202  1.00 95.64           H  
ATOM   4484  C   TYR A 288       2.622 -12.198  -2.725  1.00 95.64           C  
ATOM   4485  CB  TYR A 288       2.148 -10.630  -0.802  1.00 95.64           C  
ATOM   4486  HB2 TYR A 288       1.732 -10.017  -1.601  1.00 95.64           H  
ATOM   4487  HB3 TYR A 288       3.163 -10.277  -0.624  1.00 95.64           H  
ATOM   4488  O   TYR A 288       3.817 -12.193  -3.031  1.00 95.64           O  
ATOM   4489  CG  TYR A 288       1.306 -10.419   0.441  1.00 95.64           C  
ATOM   4490  CD1 TYR A 288      -0.047 -10.045   0.317  1.00 95.64           C  
ATOM   4491  HD1 TYR A 288      -0.472  -9.894  -0.664  1.00 95.64           H  
ATOM   4492  CD2 TYR A 288       1.861 -10.622   1.717  1.00 95.64           C  
ATOM   4493  HD2 TYR A 288       2.897 -10.914   1.811  1.00 95.64           H  
ATOM   4494  CE1 TYR A 288      -0.842  -9.866   1.465  1.00 95.64           C  
ATOM   4495  HE1 TYR A 288      -1.878  -9.579   1.360  1.00 95.64           H  
ATOM   4496  CE2 TYR A 288       1.067 -10.452   2.866  1.00 95.64           C  
ATOM   4497  HE2 TYR A 288       1.486 -10.600   3.851  1.00 95.64           H  
ATOM   4498  OH  TYR A 288      -1.044  -9.910   3.861  1.00 95.64           O  
ATOM   4499  HH  TYR A 288      -1.887  -9.502   3.650  1.00 95.64           H  
ATOM   4500  CZ  TYR A 288      -0.283 -10.069   2.745  1.00 95.64           C  
ATOM   4501  N   GLU A 289       1.638 -12.265  -3.610  1.00 96.71           N  
ATOM   4502  H   GLU A 289       0.684 -12.275  -3.278  1.00 96.71           H  
ATOM   4503  CA  GLU A 289       1.807 -11.902  -5.010  1.00 96.71           C  
ATOM   4504  HA  GLU A 289       2.843 -12.075  -5.301  1.00 96.71           H  
ATOM   4505  C   GLU A 289       1.528 -10.405  -5.196  1.00 96.71           C  
ATOM   4506  CB  GLU A 289       0.938 -12.787  -5.914  1.00 96.71           C  
ATOM   4507  HB2 GLU A 289       1.031 -12.423  -6.937  1.00 96.71           H  
ATOM   4508  HB3 GLU A 289       1.339 -13.800  -5.876  1.00 96.71           H  
ATOM   4509  O   GLU A 289       0.803  -9.789  -4.410  1.00 96.71           O  
ATOM   4510  CG  GLU A 289      -0.549 -12.829  -5.526  1.00 96.71           C  
ATOM   4511  HG2 GLU A 289      -0.643 -13.270  -4.534  1.00 96.71           H  
ATOM   4512  HG3 GLU A 289      -0.930 -11.809  -5.470  1.00 96.71           H  
ATOM   4513  CD  GLU A 289      -1.396 -13.651  -6.509  1.00 96.71           C  
ATOM   4514  OE1 GLU A 289      -2.629 -13.655  -6.324  1.00 96.71           O  
ATOM   4515  OE2 GLU A 289      -0.810 -14.293  -7.411  1.00 96.71           O  
ATOM   4516  N   MET A 290       2.119  -9.811  -6.233  1.00 96.84           N  
ATOM   4517  H   MET A 290       2.667 -10.388  -6.855  1.00 96.84           H  
ATOM   4518  CA  MET A 290       1.863  -8.425  -6.620  1.00 96.84           C  
ATOM   4519  HA  MET A 290       1.111  -8.000  -5.956  1.00 96.84           H  
ATOM   4520  C   MET A 290       1.325  -8.368  -8.035  1.00 96.84           C  
ATOM   4521  CB  MET A 290       3.124  -7.564  -6.495  1.00 96.84           C  
ATOM   4522  HB2 MET A 290       3.911  -7.965  -7.132  1.00 96.84           H  
ATOM   4523  HB3 MET A 290       3.437  -7.589  -5.451  1.00 96.84           H  
ATOM   4524  O   MET A 290       1.898  -8.948  -8.954  1.00 96.84           O  
ATOM   4525  CG  MET A 290       2.866  -6.094  -6.850  1.00 96.84           C  
ATOM   4526  HG2 MET A 290       2.194  -5.688  -6.094  1.00 96.84           H  
ATOM   4527  HG3 MET A 290       2.360  -6.020  -7.813  1.00 96.84           H  
ATOM   4528  SD  MET A 290       4.332  -5.038  -6.937  1.00 96.84           S  
ATOM   4529  CE  MET A 290       4.934  -5.489  -8.577  1.00 96.84           C  
ATOM   4530  HE1 MET A 290       5.604  -6.345  -8.496  1.00 96.84           H  
ATOM   4531  HE2 MET A 290       4.097  -5.747  -9.226  1.00 96.84           H  
ATOM   4532  HE3 MET A 290       5.469  -4.636  -8.992  1.00 96.84           H  
ATOM   4533  N   ARG A 291       0.285  -7.561  -8.214  1.00 95.74           N  
ATOM   4534  H   ARG A 291      -0.125  -7.119  -7.404  1.00 95.74           H  
ATOM   4535  CA  ARG A 291      -0.294  -7.245  -9.509  1.00 95.74           C  
ATOM   4536  HA  ARG A 291       0.263  -7.766 -10.288  1.00 95.74           H  
ATOM   4537  C   ARG A 291      -0.202  -5.746  -9.780  1.00 95.74           C  
ATOM   4538  CB  ARG A 291      -1.723  -7.789  -9.509  1.00 95.74           C  
ATOM   4539  HB2 ARG A 291      -1.703  -8.842  -9.228  1.00 95.74           H  
ATOM   4540  HB3 ARG A 291      -2.321  -7.247  -8.777  1.00 95.74           H  
ATOM   4541  O   ARG A 291      -0.458  -4.928  -8.903  1.00 95.74           O  
ATOM   4542  CG  ARG A 291      -2.368  -7.669 -10.883  1.00 95.74           C  
ATOM   4543  HG2 ARG A 291      -1.776  -8.212 -11.620  1.00 95.74           H  
ATOM   4544  HG3 ARG A 291      -2.426  -6.618 -11.169  1.00 95.74           H  
ATOM   4545  CD  ARG A 291      -3.777  -8.250 -10.827  1.00 95.74           C  
ATOM   4546  HD2 ARG A 291      -4.335  -7.760 -10.029  1.00 95.74           H  
ATOM   4547  HD3 ARG A 291      -3.736  -9.318 -10.609  1.00 95.74           H  
ATOM   4548  NE  ARG A 291      -4.443  -7.977 -12.097  1.00 95.74           N  
ATOM   4549  HE  ARG A 291      -4.713  -7.013 -12.232  1.00 95.74           H  
ATOM   4550  NH1 ARG A 291      -4.245 -10.058 -13.077  1.00 95.74           N  
ATOM   4551 HH11 ARG A 291      -4.448 -10.667 -13.857  1.00 95.74           H  
ATOM   4552 HH12 ARG A 291      -4.209 -10.515 -12.177  1.00 95.74           H  
ATOM   4553  NH2 ARG A 291      -4.967  -8.269 -14.239  1.00 95.74           N  
ATOM   4554 HH21 ARG A 291      -4.934  -8.809 -15.092  1.00 95.74           H  
ATOM   4555 HH22 ARG A 291      -5.073  -7.265 -14.230  1.00 95.74           H  
ATOM   4556  CZ  ARG A 291      -4.548  -8.786 -13.124  1.00 95.74           C  
ATOM   4557  N   VAL A 292       0.171  -5.391 -11.004  1.00 94.11           N  
ATOM   4558  H   VAL A 292       0.399  -6.137 -11.646  1.00 94.11           H  
ATOM   4559  CA  VAL A 292       0.183  -4.022 -11.522  1.00 94.11           C  
ATOM   4560  HA  VAL A 292      -0.125  -3.322 -10.746  1.00 94.11           H  
ATOM   4561  C   VAL A 292      -0.814  -3.963 -12.663  1.00 94.11           C  
ATOM   4562  CB  VAL A 292       1.586  -3.620 -12.020  1.00 94.11           C  
ATOM   4563  HB  VAL A 292       1.896  -4.300 -12.813  1.00 94.11           H  
ATOM   4564  O   VAL A 292      -0.556  -4.554 -13.707  1.00 94.11           O  
ATOM   4565  CG1 VAL A 292       1.596  -2.193 -12.581  1.00 94.11           C  
ATOM   4566 HG11 VAL A 292       0.893  -2.107 -13.410  1.00 94.11           H  
ATOM   4567 HG12 VAL A 292       2.591  -1.958 -12.958  1.00 94.11           H  
ATOM   4568 HG13 VAL A 292       1.317  -1.484 -11.802  1.00 94.11           H  
ATOM   4569  CG2 VAL A 292       2.630  -3.698 -10.903  1.00 94.11           C  
ATOM   4570 HG21 VAL A 292       2.334  -3.062 -10.069  1.00 94.11           H  
ATOM   4571 HG22 VAL A 292       2.705  -4.727 -10.551  1.00 94.11           H  
ATOM   4572 HG23 VAL A 292       3.605  -3.383 -11.274  1.00 94.11           H  
ATOM   4573  N   ASP A 293      -1.917  -3.240 -12.488  1.00 93.16           N  
ATOM   4574  H   ASP A 293      -2.092  -2.829 -11.582  1.00 93.16           H  
ATOM   4575  CA  ASP A 293      -2.900  -2.990 -13.543  1.00 93.16           C  
ATOM   4576  HA  ASP A 293      -2.747  -3.708 -14.349  1.00 93.16           H  
ATOM   4577  C   ASP A 293      -2.713  -1.586 -14.136  1.00 93.16           C  
ATOM   4578  CB  ASP A 293      -4.329  -3.213 -13.029  1.00 93.16           C  
ATOM   4579  HB2 ASP A 293      -5.031  -2.849 -13.779  1.00 93.16           H  
ATOM   4580  HB3 ASP A 293      -4.483  -2.637 -12.117  1.00 93.16           H  
ATOM   4581  O   ASP A 293      -2.579  -0.588 -13.428  1.00 93.16           O  
ATOM   4582  CG  ASP A 293      -4.622  -4.697 -12.775  1.00 93.16           C  
ATOM   4583  OD1 ASP A 293      -4.832  -5.460 -13.750  1.00 93.16           O  
ATOM   4584  OD2 ASP A 293      -4.634  -5.105 -11.599  1.00 93.16           O  
ATOM   4585  N   LEU A 294      -2.714  -1.504 -15.466  1.00 90.36           N  
ATOM   4586  H   LEU A 294      -2.837  -2.364 -15.981  1.00 90.36           H  
ATOM   4587  CA  LEU A 294      -2.501  -0.280 -16.231  1.00 90.36           C  
ATOM   4588  HA  LEU A 294      -2.520   0.576 -15.557  1.00 90.36           H  
ATOM   4589  C   LEU A 294      -3.625  -0.108 -17.249  1.00 90.36           C  
ATOM   4590  CB  LEU A 294      -1.134  -0.327 -16.938  1.00 90.36           C  
ATOM   4591  HB2 LEU A 294      -1.005   0.579 -17.529  1.00 90.36           H  
ATOM   4592  HB3 LEU A 294      -1.148  -1.175 -17.622  1.00 90.36           H  
ATOM   4593  O   LEU A 294      -4.010  -1.049 -17.947  1.00 90.36           O  
ATOM   4594  CG  LEU A 294       0.082  -0.493 -16.008  1.00 90.36           C  
ATOM   4595  HG  LEU A 294      -0.071  -1.346 -15.348  1.00 90.36           H  
ATOM   4596  CD1 LEU A 294       1.333  -0.769 -16.839  1.00 90.36           C  
ATOM   4597 HD11 LEU A 294       1.529   0.064 -17.515  1.00 90.36           H  
ATOM   4598 HD12 LEU A 294       1.193  -1.690 -17.406  1.00 90.36           H  
ATOM   4599 HD13 LEU A 294       2.186  -0.904 -16.175  1.00 90.36           H  
ATOM   4600  CD2 LEU A 294       0.336   0.758 -15.168  1.00 90.36           C  
ATOM   4601 HD21 LEU A 294       1.207   0.591 -14.534  1.00 90.36           H  
ATOM   4602 HD22 LEU A 294      -0.516   0.940 -14.514  1.00 90.36           H  
ATOM   4603 HD23 LEU A 294       0.506   1.625 -15.806  1.00 90.36           H  
ATOM   4604  N   ARG A 295      -4.111   1.127 -17.394  1.00 86.90           N  
ATOM   4605  H   ARG A 295      -3.750   1.853 -16.792  1.00 86.90           H  
ATOM   4606  CA  ARG A 295      -5.073   1.490 -18.438  1.00 86.90           C  
ATOM   4607  HA  ARG A 295      -5.216   0.621 -19.081  1.00 86.90           H  
ATOM   4608  C   ARG A 295      -4.524   2.610 -19.306  1.00 86.90           C  
ATOM   4609  CB  ARG A 295      -6.436   1.826 -17.817  1.00 86.90           C  
ATOM   4610  HB2 ARG A 295      -6.380   2.778 -17.290  1.00 86.90           H  
ATOM   4611  HB3 ARG A 295      -6.699   1.045 -17.103  1.00 86.90           H  
ATOM   4612  O   ARG A 295      -4.216   3.689 -18.811  1.00 86.90           O  
ATOM   4613  CG  ARG A 295      -7.521   1.878 -18.905  1.00 86.90           C  
ATOM   4614  HG2 ARG A 295      -7.291   2.653 -19.637  1.00 86.90           H  
ATOM   4615  HG3 ARG A 295      -7.539   0.916 -19.417  1.00 86.90           H  
ATOM   4616  CD  ARG A 295      -8.917   2.123 -18.329  1.00 86.90           C  
ATOM   4617  HD2 ARG A 295      -9.067   1.469 -17.469  1.00 86.90           H  
ATOM   4618  HD3 ARG A 295      -9.642   1.849 -19.096  1.00 86.90           H  
ATOM   4619  NE  ARG A 295      -9.140   3.528 -17.934  1.00 86.90           N  
ATOM   4620  HE  ARG A 295      -8.326   4.120 -17.851  1.00 86.90           H  
ATOM   4621  NH1 ARG A 295     -11.405   3.337 -17.606  1.00 86.90           N  
ATOM   4622 HH11 ARG A 295     -12.287   3.734 -17.318  1.00 86.90           H  
ATOM   4623 HH12 ARG A 295     -11.359   2.370 -17.895  1.00 86.90           H  
ATOM   4624  NH2 ARG A 295     -10.403   5.302 -17.253  1.00 86.90           N  
ATOM   4625 HH21 ARG A 295      -9.573   5.869 -17.163  1.00 86.90           H  
ATOM   4626 HH22 ARG A 295     -11.291   5.673 -16.947  1.00 86.90           H  
ATOM   4627  CZ  ARG A 295     -10.310   4.049 -17.603  1.00 86.90           C  
ATOM   4628  N   TYR A 296      -4.475   2.378 -20.613  1.00 77.97           N  
ATOM   4629  H   TYR A 296      -4.753   1.466 -20.947  1.00 77.97           H  
ATOM   4630  CA  TYR A 296      -4.057   3.379 -21.591  1.00 77.97           C  
ATOM   4631  HA  TYR A 296      -4.228   4.373 -21.178  1.00 77.97           H  
ATOM   4632  C   TYR A 296      -4.870   3.251 -22.878  1.00 77.97           C  
ATOM   4633  CB  TYR A 296      -2.561   3.234 -21.879  1.00 77.97           C  
ATOM   4634  HB2 TYR A 296      -2.363   2.234 -22.265  1.00 77.97           H  
ATOM   4635  HB3 TYR A 296      -2.001   3.347 -20.951  1.00 77.97           H  
ATOM   4636  O   TYR A 296      -5.046   2.149 -23.387  1.00 77.97           O  
ATOM   4637  CG  TYR A 296      -2.077   4.268 -22.873  1.00 77.97           C  
ATOM   4638  CD1 TYR A 296      -1.708   3.878 -24.173  1.00 77.97           C  
ATOM   4639  HD1 TYR A 296      -1.684   2.833 -24.443  1.00 77.97           H  
ATOM   4640  CD2 TYR A 296      -2.069   5.629 -22.513  1.00 77.97           C  
ATOM   4641  HD2 TYR A 296      -2.352   5.927 -21.514  1.00 77.97           H  
ATOM   4642  CE1 TYR A 296      -1.356   4.857 -25.121  1.00 77.97           C  
ATOM   4643  HE1 TYR A 296      -1.050   4.571 -26.116  1.00 77.97           H  
ATOM   4644  CE2 TYR A 296      -1.702   6.608 -23.451  1.00 77.97           C  
ATOM   4645  HE2 TYR A 296      -1.685   7.651 -23.169  1.00 77.97           H  
ATOM   4646  OH  TYR A 296      -1.117   7.184 -25.691  1.00 77.97           O  
ATOM   4647  HH  TYR A 296      -1.066   8.048 -25.276  1.00 77.97           H  
ATOM   4648  CZ  TYR A 296      -1.373   6.224 -24.765  1.00 77.97           C  
ATOM   4649  N   ASN A 297      -5.381   4.370 -23.407  1.00 82.40           N  
ATOM   4650  H   ASN A 297      -5.113   5.253 -22.997  1.00 82.40           H  
ATOM   4651  CA  ASN A 297      -6.213   4.407 -24.621  1.00 82.40           C  
ATOM   4652  HA  ASN A 297      -6.760   5.350 -24.616  1.00 82.40           H  
ATOM   4653  C   ASN A 297      -7.309   3.321 -24.646  1.00 82.40           C  
ATOM   4654  CB  ASN A 297      -5.309   4.401 -25.871  1.00 82.40           C  
ATOM   4655  HB2 ASN A 297      -5.917   4.234 -26.760  1.00 82.40           H  
ATOM   4656  HB3 ASN A 297      -4.587   3.587 -25.797  1.00 82.40           H  
ATOM   4657  O   ASN A 297      -7.467   2.605 -25.633  1.00 82.40           O  
ATOM   4658  CG  ASN A 297      -4.577   5.708 -26.086  1.00 82.40           C  
ATOM   4659  ND2 ASN A 297      -3.653   5.736 -27.015  1.00 82.40           N  
ATOM   4660 HD21 ASN A 297      -3.031   6.532 -27.005  1.00 82.40           H  
ATOM   4661 HD22 ASN A 297      -3.387   4.884 -27.488  1.00 82.40           H  
ATOM   4662  OD1 ASN A 297      -4.841   6.718 -25.451  1.00 82.40           O  
ATOM   4663  N   ASN A 298      -8.045   3.185 -23.536  1.00 83.51           N  
ATOM   4664  H   ASN A 298      -7.879   3.835 -22.781  1.00 83.51           H  
ATOM   4665  CA  ASN A 298      -9.099   2.181 -23.329  1.00 83.51           C  
ATOM   4666  HA  ASN A 298      -9.417   2.269 -22.290  1.00 83.51           H  
ATOM   4667  C   ASN A 298      -8.647   0.712 -23.460  1.00 83.51           C  
ATOM   4668  CB  ASN A 298     -10.323   2.519 -24.201  1.00 83.51           C  
ATOM   4669  HB2 ASN A 298     -11.098   1.769 -24.040  1.00 83.51           H  
ATOM   4670  HB3 ASN A 298     -10.043   2.486 -25.254  1.00 83.51           H  
ATOM   4671  O   ASN A 298      -9.488  -0.179 -23.543  1.00 83.51           O  
ATOM   4672  CG  ASN A 298     -10.938   3.866 -23.886  1.00 83.51           C  
ATOM   4673  ND2 ASN A 298     -11.695   4.418 -24.804  1.00 83.51           N  
ATOM   4674 HD21 ASN A 298     -11.909   3.915 -25.653  1.00 83.51           H  
ATOM   4675 HD22 ASN A 298     -12.147   5.285 -24.550  1.00 83.51           H  
ATOM   4676  OD1 ASN A 298     -10.755   4.438 -22.824  1.00 83.51           O  
ATOM   4677  N   LYS A 299      -7.338   0.444 -23.448  1.00 87.75           N  
ATOM   4678  H   LYS A 299      -6.687   1.216 -23.423  1.00 87.75           H  
ATOM   4679  CA  LYS A 299      -6.768  -0.898 -23.321  1.00 87.75           C  
ATOM   4680  HA  LYS A 299      -7.546  -1.636 -23.518  1.00 87.75           H  
ATOM   4681  C   LYS A 299      -6.278  -1.132 -21.900  1.00 87.75           C  
ATOM   4682  CB  LYS A 299      -5.638  -1.109 -24.332  1.00 87.75           C  
ATOM   4683  HB2 LYS A 299      -5.172  -2.073 -24.134  1.00 87.75           H  
ATOM   4684  HB3 LYS A 299      -4.883  -0.333 -24.207  1.00 87.75           H  
ATOM   4685  O   LYS A 299      -5.806  -0.204 -21.240  1.00 87.75           O  
ATOM   4686  CG  LYS A 299      -6.158  -1.096 -25.774  1.00 87.75           C  
ATOM   4687  HG2 LYS A 299      -6.554  -0.111 -26.019  1.00 87.75           H  
ATOM   4688  HG3 LYS A 299      -6.950  -1.837 -25.880  1.00 87.75           H  
ATOM   4689  CD  LYS A 299      -5.015  -1.437 -26.732  1.00 87.75           C  
ATOM   4690  HD2 LYS A 299      -4.229  -0.688 -26.629  1.00 87.75           H  
ATOM   4691  HD3 LYS A 299      -4.608  -2.413 -26.467  1.00 87.75           H  
ATOM   4692  CE  LYS A 299      -5.527  -1.464 -28.173  1.00 87.75           C  
ATOM   4693  HE2 LYS A 299      -6.346  -2.181 -28.236  1.00 87.75           H  
ATOM   4694  HE3 LYS A 299      -5.922  -0.479 -28.419  1.00 87.75           H  
ATOM   4695  NZ  LYS A 299      -4.439  -1.839 -29.108  1.00 87.75           N  
ATOM   4696  HZ1 LYS A 299      -4.085  -2.756 -28.877  1.00 87.75           H  
ATOM   4697  HZ2 LYS A 299      -4.770  -1.850 -30.062  1.00 87.75           H  
ATOM   4698  HZ3 LYS A 299      -3.673  -1.185 -29.032  1.00 87.75           H  
ATOM   4699  N   TYR A 300      -6.388  -2.381 -21.470  1.00 89.86           N  
ATOM   4700  H   TYR A 300      -6.728  -3.085 -22.110  1.00 89.86           H  
ATOM   4701  CA  TYR A 300      -5.999  -2.845 -20.147  1.00 89.86           C  
ATOM   4702  HA  TYR A 300      -5.731  -1.994 -19.521  1.00 89.86           H  
ATOM   4703  C   TYR A 300      -4.779  -3.755 -20.266  1.00 89.86           C  
ATOM   4704  CB  TYR A 300      -7.181  -3.556 -19.481  1.00 89.86           C  
ATOM   4705  HB2 TYR A 300      -7.516  -4.375 -20.117  1.00 89.86           H  
ATOM   4706  HB3 TYR A 300      -6.837  -3.995 -18.544  1.00 89.86           H  
ATOM   4707  O   TYR A 300      -4.753  -4.675 -21.089  1.00 89.86           O  
ATOM   4708  CG  TYR A 300      -8.357  -2.642 -19.186  1.00 89.86           C  
ATOM   4709  CD1 TYR A 300      -8.490  -2.072 -17.907  1.00 89.86           C  
ATOM   4710  HD1 TYR A 300      -7.764  -2.297 -17.139  1.00 89.86           H  
ATOM   4711  CD2 TYR A 300      -9.320  -2.371 -20.179  1.00 89.86           C  
ATOM   4712  HD2 TYR A 300      -9.233  -2.822 -21.157  1.00 89.86           H  
ATOM   4713  CE1 TYR A 300      -9.598  -1.257 -17.608  1.00 89.86           C  
ATOM   4714  HE1 TYR A 300      -9.716  -0.867 -16.608  1.00 89.86           H  
ATOM   4715  CE2 TYR A 300     -10.407  -1.520 -19.898  1.00 89.86           C  
ATOM   4716  HE2 TYR A 300     -11.151  -1.314 -20.653  1.00 89.86           H  
ATOM   4717  OH  TYR A 300     -11.616  -0.179 -18.308  1.00 89.86           O  
ATOM   4718  HH  TYR A 300     -11.809  -0.228 -17.369  1.00 89.86           H  
ATOM   4719  CZ  TYR A 300     -10.555  -0.976 -18.605  1.00 89.86           C  
ATOM   4720  N   TYR A 301      -3.782  -3.487 -19.436  1.00 90.90           N  
ATOM   4721  H   TYR A 301      -3.898  -2.741 -18.765  1.00 90.90           H  
ATOM   4722  CA  TYR A 301      -2.562  -4.269 -19.318  1.00 90.90           C  
ATOM   4723  HA  TYR A 301      -2.653  -5.187 -19.899  1.00 90.90           H  
ATOM   4724  C   TYR A 301      -2.359  -4.635 -17.859  1.00 90.90           C  
ATOM   4725  CB  TYR A 301      -1.356  -3.480 -19.838  1.00 90.90           C  
ATOM   4726  HB2 TYR A 301      -1.209  -2.598 -19.214  1.00 90.90           H  
ATOM   4727  HB3 TYR A 301      -0.466  -4.100 -19.737  1.00 90.90           H  
ATOM   4728  O   TYR A 301      -2.733  -3.867 -16.976  1.00 90.90           O  
ATOM   4729  CG  TYR A 301      -1.468  -3.033 -21.276  1.00 90.90           C  
ATOM   4730  CD1 TYR A 301      -0.932  -3.839 -22.296  1.00 90.90           C  
ATOM   4731  HD1 TYR A 301      -0.443  -4.770 -22.050  1.00 90.90           H  
ATOM   4732  CD2 TYR A 301      -2.096  -1.810 -21.590  1.00 90.90           C  
ATOM   4733  HD2 TYR A 301      -2.498  -1.197 -20.797  1.00 90.90           H  
ATOM   4734  CE1 TYR A 301      -1.016  -3.421 -23.635  1.00 90.90           C  
ATOM   4735  HE1 TYR A 301      -0.583  -4.038 -24.409  1.00 90.90           H  
ATOM   4736  CE2 TYR A 301      -2.200  -1.398 -22.931  1.00 90.90           C  
ATOM   4737  HE2 TYR A 301      -2.669  -0.457 -23.181  1.00 90.90           H  
ATOM   4738  OH  TYR A 301      -1.722  -1.807 -25.252  1.00 90.90           O  
ATOM   4739  HH  TYR A 301      -1.104  -2.332 -25.765  1.00 90.90           H  
ATOM   4740  CZ  TYR A 301      -1.655  -2.204 -23.953  1.00 90.90           C  
ATOM   4741  N   PHE A 302      -1.731  -5.774 -17.611  1.00 92.78           N  
ATOM   4742  H   PHE A 302      -1.484  -6.389 -18.374  1.00 92.78           H  
ATOM   4743  CA  PHE A 302      -1.324  -6.164 -16.281  1.00 92.78           C  
ATOM   4744  HA  PHE A 302      -1.182  -5.239 -15.722  1.00 92.78           H  
ATOM   4745  C   PHE A 302       0.003  -6.915 -16.284  1.00 92.78           C  
ATOM   4746  CB  PHE A 302      -2.429  -6.966 -15.592  1.00 92.78           C  
ATOM   4747  HB2 PHE A 302      -3.378  -6.448 -15.729  1.00 92.78           H  
ATOM   4748  HB3 PHE A 302      -2.224  -6.979 -14.522  1.00 92.78           H  
ATOM   4749  O   PHE A 302       0.326  -7.643 -17.227  1.00 92.78           O  
ATOM   4750  CG  PHE A 302      -2.565  -8.395 -16.081  1.00 92.78           C  
ATOM   4751  CD1 PHE A 302      -3.313  -8.683 -17.238  1.00 92.78           C  
ATOM   4752  HD1 PHE A 302      -3.770  -7.879 -17.796  1.00 92.78           H  
ATOM   4753  CD2 PHE A 302      -1.965  -9.443 -15.358  1.00 92.78           C  
ATOM   4754  HD2 PHE A 302      -1.399  -9.231 -14.462  1.00 92.78           H  
ATOM   4755  CE1 PHE A 302      -3.459 -10.013 -17.670  1.00 92.78           C  
ATOM   4756  HE1 PHE A 302      -4.035 -10.234 -18.557  1.00 92.78           H  
ATOM   4757  CE2 PHE A 302      -2.120 -10.772 -15.783  1.00 92.78           C  
ATOM   4758  HE2 PHE A 302      -1.672 -11.574 -15.215  1.00 92.78           H  
ATOM   4759  CZ  PHE A 302      -2.866 -11.057 -16.939  1.00 92.78           C  
ATOM   4760  HZ  PHE A 302      -2.989 -12.082 -17.258  1.00 92.78           H  
ATOM   4761  N   ALA A 303       0.748  -6.743 -15.199  1.00 92.50           N  
ATOM   4762  H   ALA A 303       0.395  -6.112 -14.494  1.00 92.50           H  
ATOM   4763  CA  ALA A 303       1.889  -7.566 -14.828  1.00 92.50           C  
ATOM   4764  HA  ALA A 303       2.034  -8.368 -15.552  1.00 92.50           H  
ATOM   4765  C   ALA A 303       1.603  -8.188 -13.461  1.00 92.50           C  
ATOM   4766  CB  ALA A 303       3.154  -6.700 -14.792  1.00 92.50           C  
ATOM   4767  HB1 ALA A 303       3.000  -5.842 -14.137  1.00 92.50           H  
ATOM   4768  HB2 ALA A 303       3.982  -7.292 -14.402  1.00 92.50           H  
ATOM   4769  HB3 ALA A 303       3.405  -6.351 -15.793  1.00 92.50           H  
ATOM   4770  O   ALA A 303       1.192  -7.479 -12.546  1.00 92.50           O  
ATOM   4771  N   SER A 304       1.825  -9.488 -13.319  1.00 95.12           N  
ATOM   4772  H   SER A 304       2.209 -10.001 -14.100  1.00 95.12           H  
ATOM   4773  CA  SER A 304       1.725 -10.210 -12.053  1.00 95.12           C  
ATOM   4774  HA  SER A 304       1.441  -9.516 -11.262  1.00 95.12           H  
ATOM   4775  C   SER A 304       3.080 -10.808 -11.682  1.00 95.12           C  
ATOM   4776  CB  SER A 304       0.630 -11.278 -12.118  1.00 95.12           C  
ATOM   4777  HB2 SER A 304      -0.321 -10.806 -12.366  1.00 95.12           H  
ATOM   4778  HB3 SER A 304       0.877 -12.021 -12.876  1.00 95.12           H  
ATOM   4779  O   SER A 304       3.830 -11.232 -12.559  1.00 95.12           O  
ATOM   4780  OG  SER A 304       0.534 -11.890 -10.850  1.00 95.12           O  
ATOM   4781  HG  SER A 304      -0.250 -12.440 -10.780  1.00 95.12           H  
ATOM   4782  N   TYR A 305       3.393 -10.831 -10.391  1.00 95.56           N  
ATOM   4783  H   TYR A 305       2.703 -10.468  -9.750  1.00 95.56           H  
ATOM   4784  CA  TYR A 305       4.610 -11.385  -9.808  1.00 95.56           C  
ATOM   4785  HA  TYR A 305       5.155 -11.963 -10.555  1.00 95.56           H  
ATOM   4786  C   TYR A 305       4.202 -12.311  -8.665  1.00 95.56           C  
ATOM   4787  CB  TYR A 305       5.519 -10.252  -9.299  1.00 95.56           C  
ATOM   4788  HB2 TYR A 305       4.998  -9.703  -8.515  1.00 95.56           H  
ATOM   4789  HB3 TYR A 305       6.405 -10.694  -8.845  1.00 95.56           H  
ATOM   4790  O   TYR A 305       3.655 -11.846  -7.665  1.00 95.56           O  
ATOM   4791  CG  TYR A 305       5.952  -9.265 -10.366  1.00 95.56           C  
ATOM   4792  CD1 TYR A 305       7.170  -9.444 -11.048  1.00 95.56           C  
ATOM   4793  HD1 TYR A 305       7.792 -10.293 -10.808  1.00 95.56           H  
ATOM   4794  CD2 TYR A 305       5.115  -8.182 -10.694  1.00 95.56           C  
ATOM   4795  HD2 TYR A 305       4.172  -8.065 -10.181  1.00 95.56           H  
ATOM   4796  CE1 TYR A 305       7.556  -8.539 -12.058  1.00 95.56           C  
ATOM   4797  HE1 TYR A 305       8.474  -8.677 -12.610  1.00 95.56           H  
ATOM   4798  CE2 TYR A 305       5.488  -7.281 -11.707  1.00 95.56           C  
ATOM   4799  HE2 TYR A 305       4.833  -6.460 -11.959  1.00 95.56           H  
ATOM   4800  OH  TYR A 305       7.063  -6.582 -13.367  1.00 95.56           O  
ATOM   4801  HH  TYR A 305       6.381  -5.917 -13.488  1.00 95.56           H  
ATOM   4802  CZ  TYR A 305       6.711  -7.460 -12.391  1.00 95.56           C  
ATOM   4803  N   SER A 306       4.482 -13.611  -8.788  1.00 96.86           N  
ATOM   4804  H   SER A 306       4.928 -13.931  -9.635  1.00 96.86           H  
ATOM   4805  CA  SER A 306       4.064 -14.616  -7.796  1.00 96.86           C  
ATOM   4806  HA  SER A 306       2.994 -14.499  -7.628  1.00 96.86           H  
ATOM   4807  C   SER A 306       4.753 -14.476  -6.432  1.00 96.86           C  
ATOM   4808  CB  SER A 306       4.298 -16.025  -8.348  1.00 96.86           C  
ATOM   4809  HB2 SER A 306       3.884 -16.092  -9.354  1.00 96.86           H  
ATOM   4810  HB3 SER A 306       3.781 -16.745  -7.713  1.00 96.86           H  
ATOM   4811  O   SER A 306       4.377 -15.144  -5.472  1.00 96.86           O  
ATOM   4812  OG  SER A 306       5.680 -16.343  -8.380  1.00 96.86           O  
ATOM   4813  HG  SER A 306       5.979 -16.425  -7.472  1.00 96.86           H  
ATOM   4814  N   HIS A 307       5.801 -13.657  -6.345  1.00 97.21           N  
ATOM   4815  H   HIS A 307       6.089 -13.176  -7.185  1.00 97.21           H  
ATOM   4816  CA  HIS A 307       6.442 -13.279  -5.095  1.00 97.21           C  
ATOM   4817  HA  HIS A 307       5.780 -13.506  -4.260  1.00 97.21           H  
ATOM   4818  C   HIS A 307       6.720 -11.782  -5.103  1.00 97.21           C  
ATOM   4819  CB  HIS A 307       7.747 -14.062  -4.932  1.00 97.21           C  
ATOM   4820  HB2 HIS A 307       8.420 -13.763  -5.735  1.00 97.21           H  
ATOM   4821  HB3 HIS A 307       7.542 -15.128  -5.028  1.00 97.21           H  
ATOM   4822  O   HIS A 307       7.374 -11.287  -6.023  1.00 97.21           O  
ATOM   4823  CG  HIS A 307       8.430 -13.818  -3.612  1.00 97.21           C  
ATOM   4824  CD2 HIS A 307       9.543 -13.055  -3.373  1.00 97.21           C  
ATOM   4825  HD2 HIS A 307      10.106 -12.494  -4.104  1.00 97.21           H  
ATOM   4826  ND1 HIS A 307       8.010 -14.319  -2.405  1.00 97.21           N  
ATOM   4827  HD1 HIS A 307       7.188 -14.891  -2.276  1.00 97.21           H  
ATOM   4828  CE1 HIS A 307       8.853 -13.874  -1.456  1.00 97.21           C  
ATOM   4829  HE1 HIS A 307       8.777 -14.083  -0.399  1.00 97.21           H  
ATOM   4830  NE2 HIS A 307       9.810 -13.114  -2.001  1.00 97.21           N  
ATOM   4831  N   PHE A 308       6.269 -11.094  -4.061  1.00 97.11           N  
ATOM   4832  H   PHE A 308       5.632 -11.551  -3.424  1.00 97.11           H  
ATOM   4833  CA  PHE A 308       6.566  -9.698  -3.789  1.00 97.11           C  
ATOM   4834  HA  PHE A 308       7.453  -9.396  -4.346  1.00 97.11           H  
ATOM   4835  C   PHE A 308       6.837  -9.499  -2.304  1.00 97.11           C  
ATOM   4836  CB  PHE A 308       5.398  -8.833  -4.249  1.00 97.11           C  
ATOM   4837  HB2 PHE A 308       5.374  -8.862  -5.339  1.00 97.11           H  
ATOM   4838  HB3 PHE A 308       4.469  -9.274  -3.886  1.00 97.11           H  
ATOM   4839  O   PHE A 308       6.048  -9.900  -1.444  1.00 97.11           O  
ATOM   4840  CG  PHE A 308       5.458  -7.383  -3.796  1.00 97.11           C  
ATOM   4841  CD1 PHE A 308       4.590  -6.923  -2.788  1.00 97.11           C  
ATOM   4842  HD1 PHE A 308       3.898  -7.606  -2.320  1.00 97.11           H  
ATOM   4843  CD2 PHE A 308       6.350  -6.479  -4.401  1.00 97.11           C  
ATOM   4844  HD2 PHE A 308       7.012  -6.813  -5.186  1.00 97.11           H  
ATOM   4845  CE1 PHE A 308       4.610  -5.571  -2.399  1.00 97.11           C  
ATOM   4846  HE1 PHE A 308       3.929  -5.220  -1.637  1.00 97.11           H  
ATOM   4847  CE2 PHE A 308       6.371  -5.129  -4.011  1.00 97.11           C  
ATOM   4848  HE2 PHE A 308       7.039  -4.429  -4.491  1.00 97.11           H  
ATOM   4849  CZ  PHE A 308       5.501  -4.674  -3.009  1.00 97.11           C  
ATOM   4850  HZ  PHE A 308       5.508  -3.634  -2.718  1.00 97.11           H  
ATOM   4851  N   LYS A 309       7.961  -8.852  -2.020  1.00 97.72           N  
ATOM   4852  H   LYS A 309       8.592  -8.633  -2.777  1.00 97.72           H  
ATOM   4853  CA  LYS A 309       8.348  -8.432  -0.685  1.00 97.72           C  
ATOM   4854  HA  LYS A 309       7.445  -8.189  -0.125  1.00 97.72           H  
ATOM   4855  C   LYS A 309       9.174  -7.164  -0.761  1.00 97.72           C  
ATOM   4856  CB  LYS A 309       9.088  -9.591  -0.000  1.00 97.72           C  
ATOM   4857  HB2 LYS A 309       9.962  -9.868  -0.590  1.00 97.72           H  
ATOM   4858  HB3 LYS A 309       8.420 -10.452   0.041  1.00 97.72           H  
ATOM   4859  O   LYS A 309       9.924  -6.969  -1.715  1.00 97.72           O  
ATOM   4860  CG  LYS A 309       9.530  -9.245   1.424  1.00 97.72           C  
ATOM   4861  HG2 LYS A 309      10.282  -8.457   1.393  1.00 97.72           H  
ATOM   4862  HG3 LYS A 309       8.669  -8.899   1.996  1.00 97.72           H  
ATOM   4863  CD  LYS A 309      10.142 -10.459   2.116  1.00 97.72           C  
ATOM   4864  HD2 LYS A 309       9.411 -11.267   2.142  1.00 97.72           H  
ATOM   4865  HD3 LYS A 309      11.029 -10.778   1.568  1.00 97.72           H  
ATOM   4866  CE  LYS A 309      10.513 -10.041   3.538  1.00 97.72           C  
ATOM   4867  HE2 LYS A 309       9.612  -9.695   4.045  1.00 97.72           H  
ATOM   4868  HE3 LYS A 309      11.198  -9.195   3.484  1.00 97.72           H  
ATOM   4869  NZ  LYS A 309      11.131 -11.159   4.282  1.00 97.72           N  
ATOM   4870  HZ1 LYS A 309      11.968 -11.461   3.805  1.00 97.72           H  
ATOM   4871  HZ2 LYS A 309      10.478 -11.926   4.348  1.00 97.72           H  
ATOM   4872  HZ3 LYS A 309      11.369 -10.850   5.213  1.00 97.72           H  
ATOM   4873  N   ILE A 310       9.069  -6.341   0.274  1.00 98.17           N  
ATOM   4874  H   ILE A 310       8.412  -6.556   1.011  1.00 98.17           H  
ATOM   4875  CA  ILE A 310      10.061  -5.302   0.530  1.00 98.17           C  
ATOM   4876  HA  ILE A 310      10.869  -5.432  -0.190  1.00 98.17           H  
ATOM   4877  C   ILE A 310      10.690  -5.507   1.905  1.00 98.17           C  
ATOM   4878  CB  ILE A 310       9.510  -3.889   0.285  1.00 98.17           C  
ATOM   4879  HB  ILE A 310      10.350  -3.197   0.346  1.00 98.17           H  
ATOM   4880  O   ILE A 310      10.024  -5.930   2.857  1.00 98.17           O  
ATOM   4881  CG1 ILE A 310       8.485  -3.487   1.353  1.00 98.17           C  
ATOM   4882 HG12 ILE A 310       7.633  -4.168   1.332  1.00 98.17           H  
ATOM   4883 HG13 ILE A 310       8.957  -3.550   2.333  1.00 98.17           H  
ATOM   4884  CG2 ILE A 310       8.924  -3.800  -1.136  1.00 98.17           C  
ATOM   4885 HG21 ILE A 310       8.680  -2.764  -1.373  1.00 98.17           H  
ATOM   4886 HG22 ILE A 310       9.660  -4.146  -1.862  1.00 98.17           H  
ATOM   4887 HG23 ILE A 310       8.019  -4.400  -1.223  1.00 98.17           H  
ATOM   4888  CD1 ILE A 310       8.003  -2.049   1.181  1.00 98.17           C  
ATOM   4889 HD11 ILE A 310       7.373  -1.801   2.035  1.00 98.17           H  
ATOM   4890 HD12 ILE A 310       8.852  -1.365   1.160  1.00 98.17           H  
ATOM   4891 HD13 ILE A 310       7.416  -1.935   0.269  1.00 98.17           H  
ATOM   4892  N   LEU A 311      11.994  -5.263   2.001  1.00 98.13           N  
ATOM   4893  H   LEU A 311      12.484  -4.960   1.172  1.00 98.13           H  
ATOM   4894  CA  LEU A 311      12.726  -5.360   3.265  1.00 98.13           C  
ATOM   4895  HA  LEU A 311      12.352  -6.219   3.823  1.00 98.13           H  
ATOM   4896  C   LEU A 311      12.452  -4.146   4.167  1.00 98.13           C  
ATOM   4897  CB  LEU A 311      14.216  -5.601   2.982  1.00 98.13           C  
ATOM   4898  HB2 LEU A 311      14.615  -4.732   2.458  1.00 98.13           H  
ATOM   4899  HB3 LEU A 311      14.734  -5.695   3.936  1.00 98.13           H  
ATOM   4900  O   LEU A 311      11.652  -3.279   3.817  1.00 98.13           O  
ATOM   4901  CG  LEU A 311      14.529  -6.858   2.147  1.00 98.13           C  
ATOM   4902  HG  LEU A 311      14.204  -6.702   1.118  1.00 98.13           H  
ATOM   4903  CD1 LEU A 311      16.036  -7.105   2.152  1.00 98.13           C  
ATOM   4904 HD11 LEU A 311      16.375  -7.376   3.152  1.00 98.13           H  
ATOM   4905 HD12 LEU A 311      16.286  -7.902   1.452  1.00 98.13           H  
ATOM   4906 HD13 LEU A 311      16.563  -6.207   1.827  1.00 98.13           H  
ATOM   4907  CD2 LEU A 311      13.845  -8.120   2.690  1.00 98.13           C  
ATOM   4908 HD21 LEU A 311      14.081  -8.240   3.747  1.00 98.13           H  
ATOM   4909 HD22 LEU A 311      14.195  -8.988   2.131  1.00 98.13           H  
ATOM   4910 HD23 LEU A 311      12.768  -8.035   2.544  1.00 98.13           H  
ATOM   4911  N   GLY A 312      13.051  -4.121   5.357  1.00 93.23           N  
ATOM   4912  H   GLY A 312      13.817  -4.751   5.552  1.00 93.23           H  
ATOM   4913  CA  GLY A 312      12.828  -3.049   6.317  1.00 93.23           C  
ATOM   4914  HA2 GLY A 312      11.764  -2.823   6.381  1.00 93.23           H  
ATOM   4915  HA3 GLY A 312      13.167  -3.375   7.301  1.00 93.23           H  
ATOM   4916  C   GLY A 312      13.577  -1.772   5.944  1.00 93.23           C  
ATOM   4917  O   GLY A 312      14.356  -1.712   4.986  1.00 93.23           O  
ATOM   4918  N   GLU A 313      13.379  -0.728   6.743  1.00 93.59           N  
ATOM   4919  H   GLU A 313      12.672  -0.787   7.462  1.00 93.59           H  
ATOM   4920  CA  GLU A 313      14.141   0.514   6.611  1.00 93.59           C  
ATOM   4921  HA  GLU A 313      13.934   0.911   5.617  1.00 93.59           H  
ATOM   4922  C   GLU A 313      15.675   0.346   6.727  1.00 93.59           C  
ATOM   4923  CB  GLU A 313      13.636   1.531   7.638  1.00 93.59           C  
ATOM   4924  HB2 GLU A 313      13.933   1.227   8.641  1.00 93.59           H  
ATOM   4925  HB3 GLU A 313      12.547   1.569   7.598  1.00 93.59           H  
ATOM   4926  O   GLU A 313      16.388   1.056   6.003  1.00 93.59           O  
ATOM   4927  CG  GLU A 313      14.205   2.921   7.332  1.00 93.59           C  
ATOM   4928  HG2 GLU A 313      14.035   3.140   6.278  1.00 93.59           H  
ATOM   4929  HG3 GLU A 313      15.279   2.933   7.517  1.00 93.59           H  
ATOM   4930  CD  GLU A 313      13.554   4.009   8.174  1.00 93.59           C  
ATOM   4931  OE1 GLU A 313      13.317   5.111   7.632  1.00 93.59           O  
ATOM   4932  OE2 GLU A 313      13.261   3.778   9.363  1.00 93.59           O  
ATOM   4933  N   PRO A 314      16.234  -0.565   7.562  1.00 96.78           N  
ATOM   4934  CA  PRO A 314      17.680  -0.810   7.598  1.00 96.78           C  
ATOM   4935  HA  PRO A 314      18.181   0.106   7.910  1.00 96.78           H  
ATOM   4936  C   PRO A 314      18.241  -1.243   6.238  1.00 96.78           C  
ATOM   4937  CB  PRO A 314      17.896  -1.889   8.666  1.00 96.78           C  
ATOM   4938  HB2 PRO A 314      17.862  -2.882   8.217  1.00 96.78           H
[truncated: 137,385 more chars]
