# Supplementary material for: Nuclear genome of Bulinus truncatus, an intermediate host of the carcinogenic human blood fluke Schistosoma haematobium
Source: Nat Commun. 2022 Feb 21;13:977. doi: 10.1038/s41467-022-28634-9 (PMC8861042; doi:10.1038/s41467-022-28634-9)
Supplement: Supplementary file 6 — Supplementary Data 3 [file 41467_2022_28634_MOESM6_ESM.zip › Supplementary_Data_3/btru_045457-t1.mature.pep.pdb]

ATOM      1  N   ALA A   1       8.750  19.137   7.149  1.00 35.83           N  
ATOM      2  H   ALA A   1       7.785  19.008   6.882  1.00 35.83           H  
ATOM      3  H2  ALA A   1       9.312  19.214   6.313  1.00 35.83           H  
ATOM      4  H3  ALA A   1       8.846  19.972   7.709  1.00 35.83           H  
ATOM      5  CA  ALA A   1       9.178  17.959   7.918  1.00 35.83           C  
ATOM      6  HA  ALA A   1      10.240  18.038   8.149  1.00 35.83           H  
ATOM      7  C   ALA A   1       8.980  16.763   7.007  1.00 35.83           C  
ATOM      8  CB  ALA A   1       8.401  17.844   9.237  1.00 35.83           C  
ATOM      9  HB1 ALA A   1       7.331  17.767   9.043  1.00 35.83           H  
ATOM     10  HB2 ALA A   1       8.726  16.950   9.770  1.00 35.83           H  
ATOM     11  HB3 ALA A   1       8.595  18.715   9.862  1.00 35.83           H  
ATOM     12  O   ALA A   1       7.851  16.503   6.604  1.00 35.83           O  
ATOM     13  N   GLU A   2      10.092  16.209   6.537  1.00 44.04           N  
ATOM     14  H   GLU A   2      10.981  16.447   6.954  1.00 44.04           H  
ATOM     15  CA  GLU A   2      10.167  15.054   5.640  1.00 44.04           C  
ATOM     16  HA  GLU A   2       9.552  15.211   4.754  1.00 44.04           H  
ATOM     17  C   GLU A   2       9.645  13.822   6.393  1.00 44.04           C  
ATOM     18  CB  GLU A   2      11.642  14.895   5.217  1.00 44.04           C  
ATOM     19  HB2 GLU A   2      12.247  14.856   6.123  1.00 44.04           H  
ATOM     20  HB3 GLU A   2      11.767  13.956   4.678  1.00 44.04           H  
ATOM     21  O   GLU A   2       9.924  13.686   7.582  1.00 44.04           O  
ATOM     22  CG  GLU A   2      12.117  16.059   4.317  1.00 44.04           C  
ATOM     23  HG2 GLU A   2      11.613  16.978   4.618  1.00 44.04           H  
ATOM     24  HG3 GLU A   2      11.807  15.850   3.294  1.00 44.04           H  
ATOM     25  CD  GLU A   2      13.634  16.325   4.358  1.00 44.04           C  
ATOM     26  OE1 GLU A   2      14.007  17.460   3.982  1.00 44.04           O  
ATOM     27  OE2 GLU A   2      14.392  15.449   4.823  1.00 44.04           O  
ATOM     28  N   VAL A   3       8.834  12.984   5.745  1.00 40.71           N  
ATOM     29  H   VAL A   3       8.659  13.131   4.761  1.00 40.71           H  
ATOM     30  CA  VAL A   3       8.307  11.747   6.346  1.00 40.71           C  
ATOM     31  HA  VAL A   3       7.785  11.990   7.271  1.00 40.71           H  
ATOM     32  C   VAL A   3       9.492  10.859   6.727  1.00 40.71           C  
ATOM     33  CB  VAL A   3       7.295  11.099   5.382  1.00 40.71           C  
ATOM     34  HB  VAL A   3       7.746  11.002   4.394  1.00 40.71           H  
ATOM     35  O   VAL A   3      10.333  10.542   5.884  1.00 40.71           O  
ATOM     36  CG1 VAL A   3       6.763   9.726   5.793  1.00 40.71           C  
ATOM     37 HG11 VAL A   3       7.593   9.050   5.997  1.00 40.71           H  
ATOM     38 HG12 VAL A   3       6.156   9.817   6.694  1.00 40.71           H  
ATOM     39 HG13 VAL A   3       6.154   9.308   4.991  1.00 40.71           H  
ATOM     40  CG2 VAL A   3       6.098  12.058   5.298  1.00 40.71           C  
ATOM     41 HG21 VAL A   3       5.860  12.452   6.285  1.00 40.71           H  
ATOM     42 HG22 VAL A   3       5.219  11.507   4.963  1.00 40.71           H  
ATOM     43 HG23 VAL A   3       6.315  12.881   4.617  1.00 40.71           H  
ATOM     44  N   TYR A   4       9.609  10.587   8.024  1.00 41.08           N  
ATOM     45  H   TYR A   4       8.749  10.604   8.553  1.00 41.08           H  
ATOM     46  CA  TYR A   4      10.714   9.904   8.670  1.00 41.08           C  
ATOM     47  HA  TYR A   4      11.614  10.490   8.483  1.00 41.08           H  
ATOM     48  C   TYR A   4      10.936   8.487   8.108  1.00 41.08           C  
ATOM     49  CB  TYR A   4      10.495   9.828  10.199  1.00 41.08           C  
ATOM     50  HB2 TYR A   4       9.561   9.309  10.414  1.00 41.08           H  
ATOM     51  HB3 TYR A   4      11.266   9.172  10.603  1.00 41.08           H  
ATOM     52  O   TYR A   4      10.028   7.772   7.688  1.00 41.08           O  
ATOM     53  CG  TYR A   4      10.547  11.124  10.999  1.00 41.08           C  
ATOM     54  CD1 TYR A   4      11.740  11.446  11.673  1.00 41.08           C  
ATOM     55  HD1 TYR A   4      12.596  10.794  11.583  1.00 41.08           H  
ATOM     56  CD2 TYR A   4       9.422  11.964  11.135  1.00 41.08           C  
ATOM     57  HD2 TYR A   4       8.496  11.683  10.656  1.00 41.08           H  
ATOM     58  CE1 TYR A   4      11.828  12.610  12.458  1.00 41.08           C  
ATOM     59  HE1 TYR A   4      12.754  12.848  12.961  1.00 41.08           H  
ATOM     60  CE2 TYR A   4       9.508  13.142  11.911  1.00 41.08           C  
ATOM     61  HE2 TYR A   4       8.646  13.786  12.013  1.00 41.08           H  
ATOM     62  OH  TYR A   4      10.818  14.600  13.316  1.00 41.08           O  
ATOM     63  HH  TYR A   4      11.698  14.679  13.692  1.00 41.08           H  
ATOM     64  CZ  TYR A   4      10.714  13.468  12.568  1.00 41.08           C  
ATOM     65  N   SER A   5      12.213   8.094   8.153  1.00 51.48           N  
ATOM     66  H   SER A   5      12.863   8.839   8.363  1.00 51.48           H  
ATOM     67  CA  SER A   5      12.817   6.751   8.105  1.00 51.48           C  
ATOM     68  HA  SER A   5      13.686   6.821   7.451  1.00 51.48           H  
ATOM     69  C   SER A   5      11.979   5.588   7.549  1.00 51.48           C  
ATOM     70  CB  SER A   5      13.345   6.413   9.505  1.00 51.48           C  
ATOM     71  HB2 SER A   5      12.514   6.364  10.209  1.00 51.48           H  
ATOM     72  HB3 SER A   5      14.023   7.203   9.827  1.00 51.48           H  
ATOM     73  O   SER A   5      12.306   5.069   6.479  1.00 51.48           O  
ATOM     74  OG  SER A   5      14.044   5.184   9.525  1.00 51.48           O  
ATOM     75  HG  SER A   5      13.421   4.462   9.628  1.00 51.48           H  
ATOM     76  N   SER A   6      10.952   5.119   8.274  1.00 52.95           N  
ATOM     77  H   SER A   6      10.618   5.641   9.071  1.00 52.95           H  
ATOM     78  CA  SER A   6      10.213   3.904   7.899  1.00 52.95           C  
ATOM     79  HA  SER A   6      10.933   3.137   7.612  1.00 52.95           H  
ATOM     80  C   SER A   6       9.309   4.134   6.692  1.00 52.95           C  
ATOM     81  CB  SER A   6       9.411   3.360   9.084  1.00 52.95           C  
ATOM     82  HB2 SER A   6       8.946   2.415   8.803  1.00 52.95           H  
ATOM     83  HB3 SER A   6      10.081   3.190   9.926  1.00 52.95           H  
ATOM     84  O   SER A   6       9.262   3.288   5.792  1.00 52.95           O  
ATOM     85  OG  SER A   6       8.408   4.269   9.465  1.00 52.95           O  
ATOM     86  HG  SER A   6       7.989   3.965  10.273  1.00 52.95           H  
ATOM     87  N   GLY A   7       8.688   5.317   6.623  1.00 50.92           N  
ATOM     88  H   GLY A   7       8.805   5.961   7.392  1.00 50.92           H  
ATOM     89  CA  GLY A   7       7.890   5.747   5.486  1.00 50.92           C  
ATOM     90  HA2 GLY A   7       7.066   5.049   5.335  1.00 50.92           H  
ATOM     91  HA3 GLY A   7       7.494   6.743   5.681  1.00 50.92           H  
ATOM     92  C   GLY A   7       8.730   5.786   4.221  1.00 50.92           C  
ATOM     93  O   GLY A   7       8.326   5.213   3.220  1.00 50.92           O  
ATOM     94  N   GLN A   8       9.943   6.341   4.290  1.00 51.94           N  
ATOM     95  H   GLN A   8      10.221   6.760   5.166  1.00 51.94           H  
ATOM     96  CA  GLN A   8      10.866   6.411   3.154  1.00 51.94           C  
ATOM     97  HA  GLN A   8      10.347   6.911   2.336  1.00 51.94           H  
ATOM     98  C   GLN A   8      11.312   5.034   2.633  1.00 51.94           C  
ATOM     99  CB  GLN A   8      12.069   7.277   3.556  1.00 51.94           C  
ATOM    100  HB2 GLN A   8      11.704   8.154   4.090  1.00 51.94           H  
ATOM    101  HB3 GLN A   8      12.718   6.713   4.226  1.00 51.94           H  
ATOM    102  O   GLN A   8      11.669   4.927   1.463  1.00 51.94           O  
ATOM    103  CG  GLN A   8      12.877   7.765   2.341  1.00 51.94           C  
ATOM    104  HG2 GLN A   8      13.323   6.913   1.829  1.00 51.94           H  
ATOM    105  HG3 GLN A   8      12.206   8.273   1.648  1.00 51.94           H  
ATOM    106  CD  GLN A   8      13.997   8.728   2.720  1.00 51.94           C  
ATOM    107  NE2 GLN A   8      14.694   9.285   1.754  1.00 51.94           N  
ATOM    108 HE21 GLN A   8      15.399   9.941   2.060  1.00 51.94           H  
ATOM    109 HE22 GLN A   8      14.485   9.086   0.786  1.00 51.94           H  
ATOM    110  OE1 GLN A   8      14.291   9.000   3.870  1.00 51.94           O  
ATOM    111  N   PHE A   9      11.290   3.975   3.451  1.00 51.45           N  
ATOM    112  H   PHE A   9      10.993   4.106   4.408  1.00 51.45           H  
ATOM    113  CA  PHE A   9      11.653   2.626   2.999  1.00 51.45           C  
ATOM    114  HA  PHE A   9      12.453   2.720   2.265  1.00 51.45           H  
ATOM    115  C   PHE A   9      10.504   1.926   2.278  1.00 51.45           C  
ATOM    116  CB  PHE A   9      12.195   1.779   4.160  1.00 51.45           C  
ATOM    117  HB2 PHE A   9      11.570   0.898   4.304  1.00 51.45           H  
ATOM    118  HB3 PHE A   9      12.157   2.349   5.088  1.00 51.45           H  
ATOM    119  O   PHE A   9      10.712   1.410   1.182  1.00 51.45           O  
ATOM    120  CG  PHE A   9      13.621   1.331   3.915  1.00 51.45           C  
ATOM    121  CD1 PHE A   9      13.886   0.172   3.159  1.00 51.45           C  
ATOM    122  HD1 PHE A   9      13.069  -0.413   2.764  1.00 51.45           H  
ATOM    123  CD2 PHE A   9      14.686   2.115   4.393  1.00 51.45           C  
ATOM    124  HD2 PHE A   9      14.481   3.018   4.949  1.00 51.45           H  
ATOM    125  CE1 PHE A   9      15.216  -0.207   2.897  1.00 51.45           C  
ATOM    126  HE1 PHE A   9      15.420  -1.084   2.300  1.00 51.45           H  
ATOM    127  CE2 PHE A   9      16.015   1.729   4.139  1.00 51.45           C  
ATOM    128  HE2 PHE A   9      16.831   2.334   4.506  1.00 51.45           H  
ATOM    129  CZ  PHE A   9      16.279   0.566   3.395  1.00 51.45           C  
ATOM    130  HZ  PHE A   9      17.299   0.273   3.193  1.00 51.45           H  
ATOM    131  N   ILE A  10       9.291   1.962   2.846  1.00 56.29           N  
ATOM    132  H   ILE A  10       9.184   2.422   3.739  1.00 56.29           H  
ATOM    133  CA  ILE A  10       8.095   1.449   2.157  1.00 56.29           C  
ATOM    134  HA  ILE A  10       8.280   0.417   1.859  1.00 56.29           H  
ATOM    135  C   ILE A  10       7.876   2.245   0.861  1.00 56.29           C  
ATOM    136  CB  ILE A  10       6.858   1.469   3.093  1.00 56.29           C  
ATOM    137  HB  ILE A  10       6.749   2.471   3.507  1.00 56.29           H  
ATOM    138  O   ILE A  10       7.631   1.657  -0.190  1.00 56.29           O  
ATOM    139  CG1 ILE A  10       7.070   0.466   4.254  1.00 56.29           C  
ATOM    140 HG12 ILE A  10       7.147  -0.541   3.845  1.00 56.29           H  
ATOM    141 HG13 ILE A  10       8.008   0.699   4.758  1.00 56.29           H  
ATOM    142  CG2 ILE A  10       5.569   1.119   2.322  1.00 56.29           C  
ATOM    143 HG21 ILE A  10       5.644   0.117   1.899  1.00 56.29           H  
ATOM    144 HG22 ILE A  10       5.392   1.835   1.519  1.00 56.29           H  
ATOM    145 HG23 ILE A  10       4.704   1.170   2.984  1.00 56.29           H  
ATOM    146  CD1 ILE A  10       5.975   0.469   5.328  1.00 56.29           C  
ATOM    147 HD11 ILE A  10       5.867   1.477   5.730  1.00 56.29           H  
ATOM    148 HD12 ILE A  10       6.267  -0.202   6.136  1.00 56.29           H  
ATOM    149 HD13 ILE A  10       5.025   0.123   4.922  1.00 56.29           H  
ATOM    150  N   THR A  11       8.037   3.571   0.905  1.00 57.01           N  
ATOM    151  H   THR A  11       8.233   4.004   1.796  1.00 57.01           H  
ATOM    152  CA  THR A  11       7.758   4.478  -0.223  1.00 57.01           C  
ATOM    153  HA  THR A  11       6.951   4.054  -0.820  1.00 57.01           H  
ATOM    154  C   THR A  11       8.919   4.642  -1.201  1.00 57.01           C  
ATOM    155  CB  THR A  11       7.255   5.840   0.263  1.00 57.01           C  
ATOM    156  HB  THR A  11       6.913   6.400  -0.607  1.00 57.01           H  
ATOM    157  O   THR A  11       8.722   5.019  -2.361  1.00 57.01           O  
ATOM    158  CG2 THR A  11       6.080   5.759   1.249  1.00 57.01           C  
ATOM    159 HG21 THR A  11       6.121   4.864   1.870  1.00 57.01           H  
ATOM    160 HG22 THR A  11       6.081   6.621   1.915  1.00 57.01           H  
ATOM    161 HG23 THR A  11       5.147   5.728   0.686  1.00 57.01           H  
ATOM    162  OG1 THR A  11       8.300   6.588   0.830  1.00 57.01           O  
ATOM    163  HG1 THR A  11       7.889   7.189   1.456  1.00 57.01           H  
ATOM    164  N   GLY A  12      10.135   4.309  -0.769  1.00 59.08           N  
ATOM    165  H   GLY A  12      10.246   4.091   0.210  1.00 59.08           H  
ATOM    166  CA  GLY A  12      11.345   4.354  -1.585  1.00 59.08           C  
ATOM    167  HA2 GLY A  12      11.409   5.319  -2.088  1.00 59.08           H  
ATOM    168  HA3 GLY A  12      12.212   4.243  -0.933  1.00 59.08           H  
ATOM    169  C   GLY A  12      11.404   3.248  -2.634  1.00 59.08           C  
ATOM    170  O   GLY A  12      12.069   3.415  -3.657  1.00 59.08           O  
ATOM    171  N   THR A  13      10.678   2.147  -2.431  1.00 63.07           N  
ATOM    172  H   THR A  13      10.175   2.047  -1.560  1.00 63.07           H  
ATOM    173  CA  THR A  13      10.613   1.037  -3.385  1.00 63.07           C  
ATOM    174  HA  THR A  13      11.629   0.785  -3.685  1.00 63.07           H  
ATOM    175  C   THR A  13       9.826   1.438  -4.639  1.00 63.07           C  
ATOM    176  CB  THR A  13       9.997  -0.209  -2.722  1.00 63.07           C  
ATOM    177  HB  THR A  13       8.932  -0.048  -2.555  1.00 63.07           H  
ATOM    178  O   THR A  13       8.637   1.752  -4.571  1.00 63.07           O  
ATOM    179  CG2 THR A  13      10.191  -1.470  -3.558  1.00 63.07           C  
ATOM    180 HG21 THR A  13       9.847  -2.337  -2.994  1.00 63.07           H  
ATOM    181 HG22 THR A  13       9.593  -1.398  -4.466  1.00 63.07           H  
ATOM    182 HG23 THR A  13      11.241  -1.605  -3.820  1.00 63.07           H  
ATOM    183  OG1 THR A  13      10.606  -0.465  -1.478  1.00 63.07           O  
ATOM    184  HG1 THR A  13      11.560  -0.481  -1.585  1.00 63.07           H  
ATOM    185  N   ASN A  14      10.475   1.402  -5.808  1.00 78.05           N  
ATOM    186  H   ASN A  14      11.455   1.160  -5.803  1.00 78.05           H  
ATOM    187  CA  ASN A  14       9.754   1.309  -7.080  1.00 78.05           C  
ATOM    188  HA  ASN A  14       8.983   2.078  -7.127  1.00 78.05           H  
ATOM    189  C   ASN A  14       9.088  -0.069  -7.130  1.00 78.05           C  
ATOM    190  CB  ASN A  14      10.712   1.487  -8.269  1.00 78.05           C  
ATOM    191  HB2 ASN A  14      11.557   0.808  -8.154  1.00 78.05           H  
ATOM    192  HB3 ASN A  14      10.187   1.211  -9.183  1.00 78.05           H  
ATOM    193  O   ASN A  14       9.783  -1.078  -7.033  1.00 78.05           O  
ATOM    194  CG  ASN A  14      11.218   2.904  -8.457  1.00 78.05           C  
ATOM    195  ND2 ASN A  14      12.327   3.048  -9.144  1.00 78.05           N  
ATOM    196 HD21 ASN A  14      12.780   2.239  -9.545  1.00 78.05           H  
ATOM    197 HD22 ASN A  14      12.644   3.993  -9.311  1.00 78.05           H  
ATOM    198  OD1 ASN A  14      10.644   3.892  -8.021  1.00 78.05           O  
ATOM    199  N   GLY A  15       7.763  -0.121  -7.225  1.00 90.68           N  
ATOM    200  H   GLY A  15       7.230   0.729  -7.344  1.00 90.68           H  
ATOM    201  CA  GLY A  15       7.035  -1.373  -7.078  1.00 90.68           C  
ATOM    202  HA2 GLY A  15       7.039  -1.915  -8.024  1.00 90.68           H  
ATOM    203  HA3 GLY A  15       7.542  -1.990  -6.336  1.00 90.68           H  
ATOM    204  C   GLY A  15       5.594  -1.192  -6.626  1.00 90.68           C  
ATOM    205  O   GLY A  15       5.013  -0.106  -6.736  1.00 90.68           O  
ATOM    206  N   VAL A  16       5.023  -2.282  -6.125  1.00 94.61           N  
ATOM    207  H   VAL A  16       5.596  -3.108  -6.033  1.00 94.61           H  
ATOM    208  CA  VAL A  16       3.644  -2.366  -5.640  1.00 94.61           C  
ATOM    209  HA  VAL A  16       3.192  -1.374  -5.644  1.00 94.61           H  
ATOM    210  C   VAL A  16       3.663  -2.875  -4.209  1.00 94.61           C  
ATOM    211  CB  VAL A  16       2.792  -3.280  -6.541  1.00 94.61           C  
ATOM    212  HB  VAL A  16       3.223  -4.281  -6.556  1.00 94.61           H  
ATOM    213  O   VAL A  16       4.241  -3.925  -3.927  1.00 94.61           O  
ATOM    214  CG1 VAL A  16       1.346  -3.376  -6.043  1.00 94.61           C  
ATOM    215 HG11 VAL A  16       0.768  -4.016  -6.709  1.00 94.61           H  
ATOM    216 HG12 VAL A  16       0.901  -2.382  -6.018  1.00 94.61           H  
ATOM    217 HG13 VAL A  16       1.311  -3.817  -5.046  1.00 94.61           H  
ATOM    218  CG2 VAL A  16       2.748  -2.744  -7.979  1.00 94.61           C  
ATOM    219 HG21 VAL A  16       2.106  -3.379  -8.589  1.00 94.61           H  
ATOM    220 HG22 VAL A  16       3.747  -2.751  -8.414  1.00 94.61           H  
ATOM    221 HG23 VAL A  16       2.356  -1.726  -7.981  1.00 94.61           H  
ATOM    222  N   VAL A  17       3.009  -2.142  -3.313  1.00 95.60           N  
ATOM    223  H   VAL A  17       2.531  -1.309  -3.627  1.00 95.60           H  
ATOM    224  CA  VAL A  17       2.800  -2.560  -1.928  1.00 95.60           C  
ATOM    225  HA  VAL A  17       3.286  -3.524  -1.781  1.00 95.60           H  
ATOM    226  C   VAL A  17       1.313  -2.744  -1.690  1.00 95.60           C  
ATOM    227  CB  VAL A  17       3.401  -1.591  -0.900  1.00 95.60           C  
ATOM    228  HB  VAL A  17       2.756  -0.718  -0.793  1.00 95.60           H  
ATOM    229  O   VAL A  17       0.497  -1.863  -1.987  1.00 95.60           O  
ATOM    230  CG1 VAL A  17       3.461  -2.306   0.446  1.00 95.60           C  
ATOM    231 HG11 VAL A  17       2.446  -2.519   0.781  1.00 95.60           H  
ATOM    232 HG12 VAL A  17       3.987  -3.256   0.354  1.00 95.60           H  
ATOM    233 HG13 VAL A  17       3.961  -1.677   1.182  1.00 95.60           H  
ATOM    234  CG2 VAL A  17       4.814  -1.124  -1.268  1.00 95.60           C  
ATOM    235 HG21 VAL A  17       5.220  -0.498  -0.474  1.00 95.60           H  
ATOM    236 HG22 VAL A  17       5.463  -1.987  -1.417  1.00 95.60           H  
ATOM    237 HG23 VAL A  17       4.786  -0.532  -2.183  1.00 95.60           H  
ATOM    238  N   ARG A  18       0.965  -3.914  -1.166  1.00 96.64           N  
ATOM    239  H   ARG A  18       1.695  -4.571  -0.931  1.00 96.64           H  
ATOM    240  CA  ARG A  18      -0.416  -4.344  -0.988  1.00 96.64           C  
ATOM    241  HA  ARG A  18      -1.053  -3.460  -0.958  1.00 96.64           H  
ATOM    242  C   ARG A  18      -0.605  -5.042   0.351  1.00 96.64           C  
ATOM    243  CB  ARG A  18      -0.845  -5.189  -2.202  1.00 96.64           C  
ATOM    244  HB2 ARG A  18      -0.691  -4.606  -3.110  1.00 96.64           H  
ATOM    245  HB3 ARG A  18      -1.911  -5.396  -2.115  1.00 96.64           H  
ATOM    246  O   ARG A  18       0.333  -5.635   0.883  1.00 96.64           O  
ATOM    247  CG  ARG A  18      -0.059  -6.500  -2.320  1.00 96.64           C  
ATOM    248  HG2 ARG A  18       1.005  -6.267  -2.346  1.00 96.64           H  
ATOM    249  HG3 ARG A  18      -0.234  -7.083  -1.415  1.00 96.64           H  
ATOM    250  CD  ARG A  18      -0.451  -7.382  -3.522  1.00 96.64           C  
ATOM    251  HD2 ARG A  18      -0.191  -8.416  -3.296  1.00 96.64           H  
ATOM    252  HD3 ARG A  18      -1.532  -7.343  -3.655  1.00 96.64           H  
ATOM    253  NE  ARG A  18       0.122  -7.017  -4.828  1.00 96.64           N  
ATOM    254  HE  ARG A  18      -0.518  -7.054  -5.608  1.00 96.64           H  
ATOM    255  NH1 ARG A  18       2.291  -7.259  -4.254  1.00 96.64           N  
ATOM    256 HH11 ARG A  18       2.043  -7.114  -3.285  1.00 96.64           H  
ATOM    257 HH12 ARG A  18       3.239  -7.526  -4.478  1.00 96.64           H  
ATOM    258  NH2 ARG A  18       1.711  -7.276  -6.412  1.00 96.64           N  
ATOM    259 HH21 ARG A  18       2.653  -7.548  -6.652  1.00 96.64           H  
ATOM    260 HH22 ARG A  18       0.952  -7.420  -7.063  1.00 96.64           H  
ATOM    261  CZ  ARG A  18       1.379  -7.172  -5.163  1.00 96.64           C  
ATOM    262  N   LEU A  19      -1.819  -4.958   0.874  1.00 96.99           N  
ATOM    263  H   LEU A  19      -2.532  -4.486   0.336  1.00 96.99           H  
ATOM    264  CA  LEU A  19      -2.240  -5.595   2.116  1.00 96.99           C  
ATOM    265  HA  LEU A  19      -1.436  -6.257   2.439  1.00 96.99           H  
ATOM    266  C   LEU A  19      -3.457  -6.483   1.876  1.00 96.99           C  
ATOM    267  CB  LEU A  19      -2.431  -4.540   3.226  1.00 96.99           C  
ATOM    268  HB2 LEU A  19      -1.455  -4.088   3.399  1.00 96.99           H  
ATOM    269  HB3 LEU A  19      -2.716  -5.041   4.152  1.00 96.99           H  
ATOM    270  O   LEU A  19      -4.245  -6.227   0.964  1.00 96.99           O  
ATOM    271  CG  LEU A  19      -3.443  -3.412   2.926  1.00 96.99           C  
ATOM    272  HG  LEU A  19      -3.338  -3.082   1.893  1.00 96.99           H  
ATOM    273  CD1 LEU A  19      -4.901  -3.796   3.177  1.00 96.99           C  
ATOM    274 HD11 LEU A  19      -5.539  -2.985   2.826  1.00 96.99           H  
ATOM    275 HD12 LEU A  19      -5.187  -4.697   2.635  1.00 96.99           H  
ATOM    276 HD13 LEU A  19      -5.068  -3.953   4.243  1.00 96.99           H  
ATOM    277  CD2 LEU A  19      -3.161  -2.210   3.829  1.00 96.99           C  
ATOM    278 HD21 LEU A  19      -3.276  -2.498   4.874  1.00 96.99           H  
ATOM    279 HD22 LEU A  19      -3.856  -1.402   3.601  1.00 96.99           H  
ATOM    280 HD23 LEU A  19      -2.143  -1.852   3.673  1.00 96.99           H  
ATOM    281  N   LYS A  20      -3.598  -7.525   2.685  1.00 95.87           N  
ATOM    282  H   LYS A  20      -2.879  -7.701   3.372  1.00 95.87           H  
ATOM    283  CA  LYS A  20      -4.739  -8.445   2.654  1.00 95.87           C  
ATOM    284  HA  LYS A  20      -5.601  -7.952   2.206  1.00 95.87           H  
ATOM    285  C   LYS A  20      -5.107  -8.818   4.082  1.00 95.87           C  
ATOM    286  CB  LYS A  20      -4.382  -9.651   1.773  1.00 95.87           C  
ATOM    287  HB2 LYS A  20      -4.283  -9.296   0.748  1.00 95.87           H  
ATOM    288  HB3 LYS A  20      -3.426 -10.063   2.094  1.00 95.87           H  
ATOM    289  O   LYS A  20      -4.224  -8.987   4.922  1.00 95.87           O  
ATOM    290  CG  LYS A  20      -5.416 -10.781   1.782  1.00 95.87           C  
ATOM    291  HG2 LYS A  20      -5.406 -11.259   2.761  1.00 95.87           H  
ATOM    292  HG3 LYS A  20      -6.411 -10.384   1.583  1.00 95.87           H  
ATOM    293  CD  LYS A  20      -5.049 -11.813   0.708  1.00 95.87           C  
ATOM    294  HD2 LYS A  20      -5.297 -11.403  -0.271  1.00 95.87           H  
ATOM    295  HD3 LYS A  20      -3.978 -12.010   0.741  1.00 95.87           H  
ATOM    296  CE  LYS A  20      -5.777 -13.138   0.953  1.00 95.87           C  
ATOM    297  HE2 LYS A  20      -5.046 -13.884   1.263  1.00 95.87           H  
ATOM    298  HE3 LYS A  20      -6.489 -12.999   1.767  1.00 95.87           H  
ATOM    299  NZ  LYS A  20      -6.518 -13.584  -0.246  1.00 95.87           N  
ATOM    300  HZ1 LYS A  20      -7.319 -12.972  -0.319  1.00 95.87           H  
ATOM    301  HZ2 LYS A  20      -6.960 -14.483  -0.118  1.00 95.87           H  
ATOM    302  HZ3 LYS A  20      -5.996 -13.507  -1.107  1.00 95.87           H  
ATOM    303  N   CYS A  21      -6.405  -8.857   4.367  1.00 93.24           N  
ATOM    304  H   CYS A  21      -7.067  -8.809   3.605  1.00 93.24           H  
ATOM    305  CA  CYS A  21      -6.896  -9.247   5.682  1.00 93.24           C  
ATOM    306  HA  CYS A  21      -6.325  -8.727   6.452  1.00 93.24           H  
ATOM    307  C   CYS A  21      -6.691 -10.754   5.856  1.00 93.24           C  
ATOM    308  CB  CYS A  21      -8.370  -8.851   5.828  1.00 93.24           C  
ATOM    309  HB2 CYS A  21      -8.508  -7.809   5.537  1.00 93.24           H  
ATOM    310  HB3 CYS A  21      -8.981  -9.492   5.193  1.00 93.24           H  
ATOM    311  O   CYS A  21      -7.074 -11.540   4.989  1.00 93.24           O  
ATOM    312  SG  CYS A  21      -8.871  -9.049   7.561  1.00 93.24           S  
ATOM    313  HG  CYS A  21     -10.182  -8.852   7.394  1.00 93.24           H  
ATOM    314  N   ILE A  22      -6.098 -11.149   6.975  1.00 90.00           N  
ATOM    315  H   ILE A  22      -5.877 -10.446   7.666  1.00 90.00           H  
ATOM    316  CA  ILE A  22      -6.014 -12.538   7.402  1.00 90.00           C  
ATOM    317  HA  ILE A  22      -5.931 -13.185   6.529  1.00 90.00           H  
ATOM    318  C   ILE A  22      -7.325 -12.836   8.122  1.00 90.00           C  
ATOM    319  CB  ILE A  22      -4.783 -12.779   8.301  1.00 90.00           C  
ATOM    320  HB  ILE A  22      -4.898 -12.194   9.213  1.00 90.00           H  
ATOM    321  O   ILE A  22      -7.533 -12.416   9.261  1.00 90.00           O  
ATOM    322  CG1 ILE A  22      -3.482 -12.325   7.600  1.00 90.00           C  
ATOM    323 HG12 ILE A  22      -3.307 -12.935   6.714  1.00 90.00           H  
ATOM    324 HG13 ILE A  22      -3.582 -11.288   7.279  1.00 90.00           H  
ATOM    325  CG2 ILE A  22      -4.713 -14.271   8.682  1.00 90.00           C  
ATOM    326 HG21 ILE A  22      -5.631 -14.582   9.180  1.00 90.00           H  
ATOM    327 HG22 ILE A  22      -3.894 -14.451   9.379  1.00 90.00           H  
ATOM    328 HG23 ILE A  22      -4.572 -14.882   7.790  1.00 90.00           H  
ATOM    329  CD1 ILE A  22      -2.253 -12.387   8.510  1.00 90.00           C  
ATOM    330 HD11 ILE A  22      -1.982 -13.421   8.722  1.00 90.00           H  
ATOM    331 HD12 ILE A  22      -2.449 -11.856   9.441  1.00 90.00           H  
ATOM    332 HD13 ILE A  22      -1.417 -11.905   8.003  1.00 90.00           H  
ATOM    333  N   VAL A  23      -8.225 -13.525   7.431  1.00 76.05           N  
ATOM    334  H   VAL A  23      -8.000 -13.808   6.488  1.00 76.05           H  
ATOM    335  CA  VAL A  23      -9.478 -14.009   8.010  1.00 76.05           C  
ATOM    336  HA  VAL A  23      -9.791 -13.317   8.791  1.00 76.05           H  
ATOM    337  C   VAL A  23      -9.246 -15.362   8.686  1.00 76.05           C  
ATOM    338  CB  VAL A  23     -10.609 -14.047   6.963  1.00 76.05           C  
ATOM    339  HB  VAL A  23     -11.453 -14.576   7.406  1.00 76.05           H  
ATOM    340  O   VAL A  23      -8.688 -16.273   8.078  1.00 76.05           O  
ATOM    341  CG1 VAL A  23     -11.084 -12.623   6.644  1.00 76.05           C  
ATOM    342 HG11 VAL A  23     -11.928 -12.667   5.956  1.00 76.05           H  
ATOM    343 HG12 VAL A  23     -11.406 -12.128   7.561  1.00 76.05           H  
ATOM    344 HG13 VAL A  23     -10.276 -12.050   6.189  1.00 76.05           H  
ATOM    345  CG2 VAL A  23     -10.226 -14.725   5.638  1.00 76.05           C  
ATOM    346 HG21 VAL A  23     -11.107 -14.787   4.999  1.00 76.05           H  
ATOM    347 HG22 VAL A  23      -9.450 -14.163   5.119  1.00 76.05           H  
ATOM    348 HG23 VAL A  23      -9.880 -15.741   5.831  1.00 76.05           H  
ATOM    349  N   ASP A  24      -9.669 -15.492   9.948  1.00 66.10           N  
ATOM    350  H   ASP A  24     -10.018 -14.679  10.435  1.00 66.10           H  
ATOM    351  CA  ASP A  24      -9.633 -16.769  10.683  1.00 66.10           C  
ATOM    352  HA  ASP A  24      -8.673 -17.254  10.505  1.00 66.10           H  
ATOM    353  C   ASP A  24     -10.723 -17.751  10.202  1.00 66.10           C  
ATOM    354  CB  ASP A  24      -9.767 -16.517  12.200  1.00 66.10           C  
ATOM    355  HB2 ASP A  24     -10.636 -15.883  12.377  1.00 66.10           H  
ATOM    356  HB3 ASP A  24      -9.950 -17.469  12.697  1.00 66.10           H  
ATOM    357  O   ASP A  24     -10.637 -18.947  10.478  1.00 66.10           O  
ATOM    358  CG  ASP A  24      -8.526 -15.892  12.857  1.00 66.10           C  
ATOM    359  OD1 ASP A  24      -7.394 -16.319  12.533  1.00 66.10           O  
ATOM    360  OD2 ASP A  24      -8.714 -15.013  13.730  1.00 66.10           O  
ATOM    361  N   ASP A  25     -11.733 -17.270   9.465  1.00 55.98           N  
ATOM    362  H   ASP A  25     -11.702 -16.299   9.190  1.00 55.98           H  
ATOM    363  CA  ASP A  25     -12.841 -18.071   8.934  1.00 55.98           C  
ATOM    364  HA  ASP A  25     -12.537 -19.116   8.980  1.00 55.98           H  
ATOM    365  C   ASP A  25     -13.122 -17.753   7.449  1.00 55.98           C  
ATOM    366  CB  ASP A  25     -14.084 -17.908   9.835  1.00 55.98           C  
ATOM    367  HB2 ASP A  25     -13.757 -17.727  10.859  1.00 55.98           H  
ATOM    368  HB3 ASP A  25     -14.656 -17.040   9.509  1.00 55.98           H  
ATOM    369  O   ASP A  25     -12.776 -16.685   6.942  1.00 55.98           O  
ATOM    370  CG  ASP A  25     -14.990 -19.149   9.856  1.00 55.98           C  
ATOM    371  OD1 ASP A  25     -14.780 -20.059   9.015  1.00 55.98           O  
ATOM    372  OD2 ASP A  25     -15.894 -19.192  10.721  1.00 55.98           O  
ATOM    373  N   SER A  26     -13.705 -18.720   6.738  1.00 51.00           N  
ATOM    374  H   SER A  26     -14.035 -19.504   7.282  1.00 51.00           H  
ATOM    375  CA  SER A  26     -13.888 -18.737   5.273  1.00 51.00           C  
ATOM    376  HA  SER A  26     -12.891 -18.716   4.833  1.00 51.00           H  
ATOM    377  C   SER A  26     -14.673 -17.532   4.705  1.00 51.00           C  
ATOM    378  CB  SER A  26     -14.550 -20.063   4.882  1.00 51.00           C  
ATOM    379  HB2 SER A  26     -13.903 -20.881   5.200  1.00 51.00           H  
ATOM    380  HB3 SER A  26     -14.672 -20.117   3.801  1.00 51.00           H  
ATOM    381  O   SER A  26     -15.544 -16.996   5.388  1.00 51.00           O  
ATOM    382  OG  SER A  26     -15.813 -20.222   5.496  1.00 51.00           O  
ATOM    383  HG  SER A  26     -15.789 -19.811   6.363  1.00 51.00           H  
ATOM    384  N   PRO A  27     -14.401 -17.093   3.453  1.00 52.45           N  
ATOM    385  CA  PRO A  27     -14.915 -15.828   2.927  1.00 52.45           C  
ATOM    386  HA  PRO A  27     -14.628 -15.021   3.602  1.00 52.45           H  
ATOM    387  C   PRO A  27     -16.442 -15.826   2.791  1.00 52.45           C  
ATOM    388  CB  PRO A  27     -14.213 -15.615   1.577  1.00 52.45           C  
ATOM    389  HB2 PRO A  27     -14.860 -15.130   0.846  1.00 52.45           H  
ATOM    390  HB3 PRO A  27     -13.311 -15.023   1.731  1.00 52.45           H  
ATOM    391  O   PRO A  27     -17.019 -16.655   2.081  1.00 52.45           O  
ATOM    392  CG  PRO A  27     -13.824 -17.027   1.144  1.00 52.45           C  
ATOM    393  HG2 PRO A  27     -14.672 -17.508   0.655  1.00 52.45           H  
ATOM    394  HG3 PRO A  27     -12.952 -17.023   0.490  1.00 52.45           H  
ATOM    395  CD  PRO A  27     -13.534 -17.725   2.471  1.00 52.45           C  
ATOM    396  HD2 PRO A  27     -12.494 -17.560   2.751  1.00 52.45           H  
ATOM    397  HD3 PRO A  27     -13.736 -18.793   2.379  1.00 52.45           H  
ATOM    398  N   GLU A  28     -17.098 -14.840   3.404  1.00 52.89           N  
ATOM    399  H   GLU A  28     -16.599 -14.237   4.042  1.00 52.89           H  
ATOM    400  CA  GLU A  28     -18.493 -14.528   3.106  1.00 52.89           C  
ATOM    401  HA  GLU A  28     -19.078 -15.443   3.192  1.00 52.89           H  
ATOM    402  C   GLU A  28     -18.596 -14.022   1.657  1.00 52.89           C  
ATOM    403  CB  GLU A  28     -19.074 -13.507   4.100  1.00 52.89           C  
ATOM    404  HB2 GLU A  28     -20.060 -13.215   3.737  1.00 52.89           H  
ATOM    405  HB3 GLU A  28     -18.437 -12.623   4.126  1.00 52.89           H  
ATOM    406  O   GLU A  28     -18.019 -13.003   1.272  1.00 52.89           O  
ATOM    407  CG  GLU A  28     -19.228 -14.076   5.524  1.00 52.89           C  
ATOM    408  HG2 GLU A  28     -19.784 -15.011   5.459  1.00 52.89           H  
ATOM    409  HG3 GLU A  28     -18.238 -14.297   5.924  1.00 52.89           H  
ATOM    410  CD  GLU A  28     -19.965 -13.127   6.490  1.00 52.89           C  
ATOM    411  OE1 GLU A  28     -20.279 -13.578   7.616  1.00 52.89           O  
ATOM    412  OE2 GLU A  28     -20.268 -11.979   6.093  1.00 52.89           O  
ATOM    413  N   THR A  29     -19.325 -14.751   0.812  1.00 52.85           N  
ATOM    414  H   THR A  29     -19.715 -15.624   1.137  1.00 52.85           H  
ATOM    415  CA  THR A  29     -19.602 -14.329  -0.565  1.00 52.85           C  
ATOM    416  HA  THR A  29     -18.664 -14.041  -1.040  1.00 52.85           H  
ATOM    417  C   THR A  29     -20.542 -13.124  -0.565  1.00 52.85           C  
ATOM    418  CB  THR A  29     -20.235 -15.466  -1.380  1.00 52.85           C  
ATOM    419  HB  THR A  29     -20.558 -15.068  -2.342  1.00 52.85           H  
ATOM    420  O   THR A  29     -21.659 -13.217  -0.051  1.00 52.85           O  
ATOM    421  CG2 THR A  29     -19.260 -16.615  -1.632  1.00 52.85           C  
ATOM    422 HG21 THR A  29     -18.384 -16.244  -2.163  1.00 52.85           H  
ATOM    423 HG22 THR A  29     -18.944 -17.053  -0.686  1.00 52.85           H  
ATOM    424 HG23 THR A  29     -19.750 -17.380  -2.235  1.00 52.85           H  
ATOM    425  OG1 THR A  29     -21.356 -15.987  -0.700  1.00 52.85           O  
ATOM    426  HG1 THR A  29     -21.783 -15.236  -0.282  1.00 52.85           H  
ATOM    427  N   LEU A  30     -20.138 -12.013  -1.186  1.00 55.79           N  
ATOM    428  H   LEU A  30     -19.188 -11.967  -1.528  1.00 55.79           H  
ATOM    429  CA  LEU A  30     -20.987 -10.827  -1.305  1.00 55.79           C  
ATOM    430  HA  LEU A  30     -21.355 -10.576  -0.310  1.00 55.79           H  
ATOM    431  C   LEU A  30     -22.210 -11.066  -2.201  1.00 55.79           C  
ATOM    432  CB  LEU A  30     -20.187  -9.639  -1.855  1.00 55.79           C  
ATOM    433  HB2 LEU A  30     -19.699  -9.951  -2.778  1.00 55.79           H  
ATOM    434  HB3 LEU A  30     -20.881  -8.837  -2.105  1.00 55.79           H  
ATOM    435  O   LEU A  30     -22.127 -11.678  -3.268  1.00 55.79           O  
ATOM    436  CG  LEU A  30     -19.135  -9.071  -0.895  1.00 55.79           C  
ATOM    437  HG  LEU A  30     -18.434  -9.855  -0.608  1.00 55.79           H  
ATOM    438  CD1 LEU A  30     -18.395  -7.982  -1.653  1.00 55.79           C  
ATOM    439 HD11 LEU A  30     -17.925  -8.393  -2.547  1.00 55.79           H  
ATOM    440 HD12 LEU A  30     -17.610  -7.607  -0.996  1.00 55.79           H  
ATOM    441 HD13 LEU A  30     -19.070  -7.170  -1.924  1.00 55.79           H  
ATOM    442  CD2 LEU A  30     -19.740  -8.446   0.364  1.00 55.79           C  
ATOM    443 HD21 LEU A  30     -20.203  -9.215   0.983  1.00 55.79           H  
ATOM    444 HD22 LEU A  30     -20.473  -7.684   0.101  1.00 55.79           H  
ATOM    445 HD23 LEU A  30     -18.951  -7.986   0.959  1.00 55.79           H  
ATOM    446  N   SER A  31     -23.346 -10.489  -1.802  1.00 57.35           N  
ATOM    447  H   SER A  31     -23.327 -10.004  -0.917  1.00 57.35           H  
ATOM    448  CA  SER A  31     -24.502 -10.322  -2.689  1.00 57.35           C  
ATOM    449  HA  SER A  31     -24.627 -11.252  -3.244  1.00 57.35           H  
ATOM    450  C   SER A  31     -24.250  -9.196  -3.706  1.00 57.35           C  
ATOM    451  CB  SER A  31     -25.787 -10.099  -1.884  1.00 57.35           C  
ATOM    452  HB2 SER A  31     -26.641 -10.325  -2.523  1.00 57.35           H  
ATOM    453  HB3 SER A  31     -25.808 -10.777  -1.031  1.00 57.35           H  
ATOM    454  O   SER A  31     -23.607  -8.198  -3.384  1.00 57.35           O  
ATOM    455  OG  SER A  31     -25.908  -8.763  -1.443  1.00 57.35           O  
ATOM    456  HG  SER A  31     -25.170  -8.556  -0.864  1.00 57.35           H  
ATOM    457  N   GLN A  32     -24.788  -9.325  -4.926  1.00 62.32           N  
ATOM    458  H   GLN A  32     -25.322 -10.163  -5.108  1.00 62.32           H  
ATOM    459  CA  GLN A  32     -24.420  -8.506  -6.100  1.00 62.32           C  
ATOM    460  HA  GLN A  32     -23.340  -8.592  -6.226  1.00 62.32           H  
ATOM    461  C   GLN A  32     -24.682  -6.987  -6.006  1.00 62.32           C  
ATOM    462  CB  GLN A  32     -25.090  -9.080  -7.365  1.00 62.32           C  
ATOM    463  HB2 GLN A  32     -24.889  -8.403  -8.195  1.00 62.32           H  
ATOM    464  HB3 GLN A  32     -26.170  -9.134  -7.227  1.00 62.32           H  
ATOM    465  O   GLN A  32     -24.320  -6.262  -6.927  1.00 62.32           O  
ATOM    466  CG  GLN A  32     -24.539 -10.463  -7.750  1.00 62.32           C  
ATOM    467  HG2 GLN A  32     -23.461 -10.467  -7.589  1.00 62.32           H  
ATOM    468  HG3 GLN A  32     -24.981 -11.230  -7.114  1.00 62.32           H  
ATOM    469  CD  GLN A  32     -24.794 -10.819  -9.214  1.00 62.32           C  
ATOM    470  NE2 GLN A  32     -23.991 -11.686  -9.789  1.00 62.32           N  
ATOM    471 HE21 GLN A  32     -24.172 -11.877 -10.764  1.00 62.32           H  
ATOM    472 HE22 GLN A  32     -23.208 -12.077  -9.285  1.00 62.32           H  
ATOM    473  OE1 GLN A  32     -25.707 -10.345  -9.870  1.00 62.32           O  
ATOM    474  N   ASN A  33     -25.271  -6.487  -4.916  1.00 64.82           N  
ATOM    475  H   ASN A  33     -25.422  -7.118  -4.142  1.00 64.82           H  
ATOM    476  CA  ASN A  33     -25.580  -5.062  -4.731  1.00 64.82           C  
ATOM    477  HA  ASN A  33     -25.197  -4.496  -5.580  1.00 64.82           H  
ATOM    478  C   ASN A  33     -24.908  -4.432  -3.500  1.00 64.82           C  
ATOM    479  CB  ASN A  33     -27.107  -4.895  -4.706  1.00 64.82           C  
ATOM    480  HB2 ASN A  33     -27.532  -5.562  -3.955  1.00 64.82           H  
ATOM    481  HB3 ASN A  33     -27.358  -3.871  -4.432  1.00 64.82           H  
ATOM    482  O   ASN A  33     -25.215  -3.289  -3.158  1.00 64.82           O  
ATOM    483  CG  ASN A  33     -27.750  -5.157  -6.055  1.00 64.82           C  
ATOM    484  ND2 ASN A  33     -28.959  -5.664  -6.068  1.00 64.82           N  
ATOM    485 HD21 ASN A  33     -29.427  -5.898  -5.205  1.00 64.82           H  
ATOM    486 HD22 ASN A  33     -29.344  -5.833  -6.986  1.00 64.82           H  
ATOM    487  OD1 ASN A  33     -27.217  -4.888  -7.114  1.00 64.82           O  
ATOM    488  N   VAL A  34     -24.018  -5.156  -2.820  1.00 82.11           N  
ATOM    489  H   VAL A  34     -23.747  -6.062  -3.173  1.00 82.11           H  
ATOM    490  CA  VAL A  34     -23.305  -4.656  -1.638  1.00 82.11           C  
ATOM    491  HA  VAL A  34     -23.792  -3.750  -1.278  1.00 82.11           H  
ATOM    492  C   VAL A  34     -21.883  -4.280  -2.044  1.00 82.11           C  
ATOM    493  CB  VAL A  34     -23.364  -5.677  -0.487  1.00 82.11           C  
ATOM    494  HB  VAL A  34     -22.928  -6.622  -0.810  1.00 82.11           H  
ATOM    495  O   VAL A  34     -21.212  -5.030  -2.750  1.00 82.11           O  
ATOM    496  CG1 VAL A  34     -22.631  -5.186   0.764  1.00 82.11           C  
ATOM    497 HG11 VAL A  34     -21.558  -5.155   0.575  1.00 82.11           H  
ATOM    498 HG12 VAL A  34     -22.786  -5.882   1.588  1.00 82.11           H  
ATOM    499 HG13 VAL A  34     -22.979  -4.197   1.061  1.00 82.11           H  
ATOM    500  CG2 VAL A  34     -24.825  -5.919  -0.075  1.00 82.11           C  
ATOM    501 HG21 VAL A  34     -25.264  -4.994   0.298  1.00 82.11           H  
ATOM    502 HG22 VAL A  34     -24.865  -6.672   0.712  1.00 82.11           H  
ATOM    503 HG23 VAL A  34     -25.412  -6.267  -0.924  1.00 82.11           H  
ATOM    504  N   ARG A  35     -21.433  -3.089  -1.631  1.00 88.02           N  
ATOM    505  H   ARG A  35     -22.003  -2.565  -0.984  1.00 88.02           H  
ATOM    506  CA  ARG A  35     -20.036  -2.683  -1.822  1.00 88.02           C  
ATOM    507  HA  ARG A  35     -19.774  -2.823  -2.871  1.00 88.02           H  
ATOM    508  C   ARG A  35     -19.129  -3.574  -0.972  1.00 88.02           C  
ATOM    509  CB  ARG A  35     -19.812  -1.226  -1.421  1.00 88.02           C  
ATOM    510  HB2 ARG A  35     -18.739  -1.046  -1.362  1.00 88.02           H  
ATOM    511  HB3 ARG A  35     -20.247  -1.064  -0.434  1.00 88.02           H  
ATOM    512  O   ARG A  35     -19.491  -3.844   0.170  1.00 88.02           O  
ATOM    513  CG  ARG A  35     -20.417  -0.239  -2.417  1.00 88.02           C  
ATOM    514  HG2 ARG A  35     -21.502  -0.337  -2.421  1.00 88.02           H  
ATOM    515  HG3 ARG A  35     -20.024  -0.437  -3.414  1.00 88.02           H  
ATOM    516  CD  ARG A  35     -20.020   1.171  -1.983  1.00 88.02           C  
ATOM    517  HD2 ARG A  35     -18.934   1.252  -2.030  1.00 88.02           H  
ATOM    518  HD3 ARG A  35     -20.337   1.324  -0.951  1.00 88.02           H  
ATOM    519  NE  ARG A  35     -20.621   2.195  -2.852  1.00 88.02           N  
ATOM    520  HE  ARG A  35     -21.057   1.871  -3.704  1.00 88.02           H  
ATOM    521  NH1 ARG A  35     -19.998   3.980  -1.561  1.00 88.02           N  
ATOM    522 HH11 ARG A  35     -19.933   4.972  -1.382  1.00 88.02           H  
ATOM    523 HH12 ARG A  35     -19.542   3.337  -0.930  1.00 88.02           H  
ATOM    524  NH2 ARG A  35     -21.103   4.327  -3.478  1.00 88.02           N  
ATOM    525 HH21 ARG A  35     -21.512   3.976  -4.332  1.00 88.02           H  
ATOM    526 HH22 ARG A  35     -21.013   5.320  -3.316  1.00 88.02           H  
ATOM    527  CZ  ARG A  35     -20.574   3.493  -2.626  1.00 88.02           C  
ATOM    528  N   PRO A  36     -17.969  -3.995  -1.490  1.00 90.84           N  
ATOM    529  CA  PRO A  36     -17.063  -4.845  -0.738  1.00 90.84           C  
ATOM    530  HA  PRO A  36     -17.610  -5.703  -0.347  1.00 90.84           H  
ATOM    531  C   PRO A  36     -16.452  -4.115   0.457  1.00 90.84           C  
ATOM    532  CB  PRO A  36     -16.002  -5.280  -1.754  1.00 90.84           C  
ATOM    533  HB2 PRO A  36     -15.031  -5.424  -1.281  1.00 90.84           H  
ATOM    534  HB3 PRO A  36     -16.314  -6.188  -2.270  1.00 90.84           H  
ATOM    535  O   PRO A  36     -16.129  -2.935   0.362  1.00 90.84           O  
ATOM    536  CG  PRO A  36     -15.963  -4.123  -2.750  1.00 90.84           C  
ATOM    537  HG2 PRO A  36     -15.344  -3.317  -2.355  1.00 90.84           H  
ATOM    538  HG3 PRO A  36     -15.605  -4.436  -3.731  1.00 90.84           H  
ATOM    539  CD  PRO A  36     -17.418  -3.673  -2.798  1.00 90.84           C  
ATOM    540  HD2 PRO A  36     -17.468  -2.603  -3.002  1.00 90.84           H  
ATOM    541  HD3 PRO A  36     -17.952  -4.236  -3.563  1.00 90.84           H  
ATOM    542  N   ASP A  37     -16.238  -4.824   1.563  1.00 90.41           N  
ATOM    543  H   ASP A  37     -16.647  -5.744   1.654  1.00 90.41           H  
ATOM    544  CA  ASP A  37     -15.486  -4.290   2.708  1.00 90.41           C  
ATOM    545  HA  ASP A  37     -15.775  -3.255   2.888  1.00 90.41           H  
ATOM    546  C   ASP A  37     -13.972  -4.302   2.452  1.00 90.41           C  
ATOM    547  CB  ASP A  37     -15.820  -5.108   3.961  1.00 90.41           C  
ATOM    548  HB2 ASP A  37     -15.204  -4.755   4.788  1.00 90.41           H  
ATOM    549  HB3 ASP A  37     -15.577  -6.155   3.781  1.00 90.41           H  
ATOM    550  O   ASP A  37     -13.224  -3.497   3.000  1.00 90.41           O  
ATOM    551  CG  ASP A  37     -17.289  -4.971   4.363  1.00 90.41           C  
ATOM    552  OD1 ASP A  37     -17.789  -3.821   4.368  1.00 90.41           O  
ATOM    553  OD2 ASP A  37     -17.907  -6.019   4.632  1.00 90.41           O  
ATOM    554  N   SER A  38     -13.507  -5.208   1.590  1.00 92.45           N  
ATOM    555  H   SER A  38     -14.171  -5.828   1.147  1.00 92.45           H  
ATOM    556  CA  SER A  38     -12.106  -5.345   1.203  1.00 92.45           C  
ATOM    557  HA  SER A  38     -11.647  -4.356   1.182  1.00 92.45           H  
ATOM    558  C   SER A  38     -11.979  -5.964  -0.189  1.00 92.45           C  
ATOM    559  CB  SER A  38     -11.367  -6.204   2.238  1.00 92.45           C  
ATOM    560  HB2 SER A  38     -10.292  -6.091   2.098  1.00 92.45           H  
ATOM    561  HB3 SER A  38     -11.622  -5.866   3.242  1.00 92.45           H  
ATOM    562  O   SER A  38     -12.943  -6.490  -0.747  1.00 92.45           O  
ATOM    563  OG  SER A  38     -11.705  -7.570   2.086  1.00 92.45           O  
ATOM    564  HG  SER A  38     -11.869  -7.946   2.953  1.00 92.45           H  
ATOM    565  N   CYS A  39     -10.770  -5.955  -0.746  1.00 94.75           N  
ATOM    566  H   CYS A  39      -9.999  -5.511  -0.266  1.00 94.75           H  
ATOM    567  CA  CYS A  39     -10.499  -6.585  -2.034  1.00 94.75           C  
ATOM    568  HA  CYS A  39     -11.228  -6.213  -2.754  1.00 94.75           H  
ATOM    569  C   CYS A  39     -10.642  -8.117  -2.033  1.00 94.75           C  
ATOM    570  CB  CYS A  39      -9.115  -6.139  -2.496  1.00 94.75           C  
ATOM    571  HB2 CYS A  39      -8.395  -6.330  -1.699  1.00 94.75           H  
ATOM    572  HB3 CYS A  39      -8.817  -6.732  -3.361  1.00 94.75           H  
ATOM    573  O   CYS A  39     -10.669  -8.698  -3.113  1.00 94.75           O  
ATOM    574  SG  CYS A  39      -9.055  -4.387  -2.949  1.00 94.75           S  
ATOM    575  N   GLU A  40     -10.781  -8.767  -0.870  1.00 91.89           N  
ATOM    576  H   GLU A  40     -10.785  -8.234  -0.012  1.00 91.89           H  
ATOM    577  CA  GLU A  40     -10.868 -10.231  -0.745  1.00 91.89           C  
ATOM    578  HA  GLU A  40      -9.962 -10.675  -1.158  1.00 91.89           H  
ATOM    579  C   GLU A  40     -12.054 -10.832  -1.508  1.00 91.89           C  
ATOM    580  CB  GLU A  40     -10.963 -10.603   0.747  1.00 91.89           C  
ATOM    581  HB2 GLU A  40     -11.926 -10.269   1.134  1.00 91.89           H  
ATOM    582  HB3 GLU A  40     -10.186 -10.074   1.298  1.00 91.89           H  
ATOM    583  O   GLU A  40     -11.951 -11.893  -2.113  1.00 91.89           O  
ATOM    584  CG  GLU A  40     -10.824 -12.114   1.016  1.00 91.89           C  
ATOM    585  HG2 GLU A  40     -10.919 -12.278   2.089  1.00 91.89           H  
ATOM    586  HG3 GLU A  40     -11.642 -12.647   0.530  1.00 91.89           H  
ATOM    587  CD  GLU A  40      -9.473 -12.679   0.546  1.00 91.89           C  
ATOM    588  OE1 GLU A  40      -9.337 -13.900   0.310  1.00 91.89           O  
ATOM    589  OE2 GLU A  40      -8.511 -11.893   0.395  1.00 91.89           O  
ATOM    590  N   SER A  41     -13.186 -10.133  -1.511  1.00 89.70           N  
ATOM    591  H   SER A  41     -13.186  -9.231  -1.056  1.00 89.70           H  
ATOM    592  CA  SER A  41     -14.429 -10.579  -2.154  1.00 89.70           C  
ATOM    593  HA  SER A  41     -14.420 -11.667  -2.223  1.00 89.70           H  
ATOM    594  C   SER A  41     -14.596 -10.052  -3.584  1.00 89.70           C  
ATOM    595  CB  SER A  41     -15.612 -10.184  -1.275  1.00 89.70           C  
ATOM    596  HB2 SER A  41     -15.605 -10.785  -0.365  1.00 89.70           H  
ATOM    597  HB3 SER A  41     -16.543 -10.370  -1.810  1.00 89.70           H  
ATOM    598  O   SER A  41     -15.622 -10.291  -4.227  1.00 89.70           O  
ATOM    599  OG  SER A  41     -15.509  -8.814  -0.932  1.00 89.70           O  
ATOM    600  HG  SER A  41     -15.101  -8.755  -0.065  1.00 89.70           H  
ATOM    601  N   VAL A  42     -13.603  -9.322  -4.102  1.00 92.54           N  
ATOM    602  H   VAL A  42     -12.743  -9.246  -3.577  1.00 92.54           H  
ATOM    603  CA  VAL A  42     -13.658  -8.714  -5.432  1.00 92.54           C  
ATOM    604  HA  VAL A  42     -14.689  -8.423  -5.632  1.00 92.54           H  
ATOM    605  C   VAL A  42     -13.245  -9.732  -6.489  1.00 92.54           C  
ATOM    606  CB  VAL A  42     -12.807  -7.433  -5.501  1.00 92.54           C  
ATOM    607  HB  VAL A  42     -11.777  -7.649  -5.216  1.00 92.54           H  
ATOM    608  O   VAL A  42     -12.088 -10.132  -6.580  1.00 92.54           O  
ATOM    609  CG1 VAL A  42     -12.799  -6.825  -6.912  1.00 92.54           C  
ATOM    610 HG11 VAL A  42     -13.818  -6.634  -7.247  1.00 92.54           H  
ATOM    611 HG12 VAL A  42     -12.238  -5.890  -6.897  1.00 92.54           H  
ATOM    612 HG13 VAL A  42     -12.304  -7.503  -7.608  1.00 92.54           H  
ATOM    613  CG2 VAL A  42     -13.383  -6.378  -4.548  1.00 92.54           C  
ATOM    614 HG21 VAL A  42     -14.410  -6.143  -4.829  1.00 92.54           H  
ATOM    615 HG22 VAL A  42     -13.375  -6.749  -3.523  1.00 92.54           H  
ATOM    616 HG23 VAL A  42     -12.779  -5.471  -4.587  1.00 92.54           H  
ATOM    617  N   VAL A  43     -14.195 -10.098  -7.349  1.00 90.95           N  
ATOM    618  H   VAL A  43     -15.133  -9.761  -7.186  1.00 90.95           H  
ATOM    619  CA  VAL A  43     -13.963 -10.977  -8.502  1.00 90.95           C  
ATOM    620  HA  VAL A  43     -12.996 -11.466  -8.383  1.00 90.95           H  
ATOM    621  C   VAL A  43     -13.918 -10.141  -9.781  1.00 90.95           C  
ATOM    622  CB  VAL A  43     -15.025 -12.089  -8.574  1.00 90.95           C  
ATOM    623  HB  VAL A  43     -16.007 -11.641  -8.729  1.00 90.95           H  
ATOM    624  O   VAL A  43     -14.833  -9.367 -10.062  1.00 90.95           O  
ATOM    625  CG1 VAL A  43     -14.739 -13.054  -9.732  1.00 90.95           C  
ATOM    626 HG11 VAL A  43     -13.746 -13.489  -9.620  1.00 90.95           H  
ATOM    627 HG12 VAL A  43     -14.800 -12.531 -10.687  1.00 90.95           H  
ATOM    628 HG13 VAL A  43     -15.478 -13.855  -9.735  1.00 90.95           H  
ATOM    629  CG2 VAL A  43     -15.064 -12.910  -7.277  1.00 90.95           C  
ATOM    630 HG21 VAL A  43     -15.786 -13.722  -7.367  1.00 90.95           H  
ATOM    631 HG22 VAL A  43     -15.365 -12.282  -6.438  1.00 90.95           H  
ATOM    632 HG23 VAL A  43     -14.079 -13.326  -7.066  1.00 90.95           H  
ATOM    633  N   SER A  44     -12.858 -10.298 -10.576  1.00 93.17           N  
ATOM    634  H   SER A  44     -12.147 -10.964 -10.311  1.00 93.17           H  
ATOM    635  CA  SER A  44     -12.657  -9.570 -11.834  1.00 93.17           C  
ATOM    636  HA  SER A  44     -13.626  -9.315 -12.264  1.00 93.17           H  
ATOM    637  C   SER A  44     -11.882 -10.415 -12.844  1.00 93.17           C  
ATOM    638  CB  SER A  44     -11.890  -8.274 -11.556  1.00 93.17           C  
ATOM    639  HB2 SER A  44     -12.435  -7.691 -10.813  1.00 93.17           H  
ATOM    640  HB3 SER A  44     -10.906  -8.521 -11.160  1.00 93.17           H  
ATOM    641  O   SER A  44     -11.054 -11.234 -12.464  1.00 93.17           O  
ATOM    642  OG  SER A  44     -11.727  -7.497 -12.732  1.00 93.17           O  
ATOM    643  HG  SER A  44     -11.118  -6.792 -12.503  1.00 93.17           H  
ATOM    644  N   ASN A  45     -12.108 -10.166 -14.137  1.00 93.76           N  
ATOM    645  H   ASN A  45     -12.795  -9.459 -14.358  1.00 93.76           H  
ATOM    646  CA  ASN A  45     -11.317 -10.749 -15.231  1.00 93.76           C  
ATOM    647  HA  ASN A  45     -11.015 -11.759 -14.953  1.00 93.76           H  
ATOM    648  C   ASN A  45     -10.020  -9.965 -15.517  1.00 93.76           C  
ATOM    649  CB  ASN A  45     -12.188 -10.821 -16.498  1.00 93.76           C  
ATOM    650  HB2 ASN A  45     -11.571 -11.159 -17.331  1.00 93.76           H  
ATOM    651  HB3 ASN A  45     -12.563  -9.826 -16.736  1.00 93.76           H  
ATOM    652  O   ASN A  45      -9.256 -10.341 -16.401  1.00 93.76           O  
ATOM    653  CG  ASN A  45     -13.352 -11.788 -16.395  1.00 93.76           C  
ATOM    654  ND2 ASN A  45     -14.359 -11.616 -17.219  1.00 93.76           N  
ATOM    655 HD21 ASN A  45     -14.345 -10.879 -17.910  1.00 93.76           H  
ATOM    656 HD22 ASN A  45     -15.109 -12.285 -17.121  1.00 93.76           H  
ATOM    657  OD1 ASN A  45     -13.392 -12.708 -15.603  1.00 93.76           O  
ATOM    658  N   GLN A  46      -9.808  -8.837 -14.837  1.00 94.85           N  
ATOM    659  H   GLN A  46     -10.437  -8.629 -14.075  1.00 94.85           H  
ATOM    660  CA  GLN A  46      -8.588  -8.032 -14.924  1.00 94.85           C  
ATOM    661  HA  GLN A  46      -8.051  -8.250 -15.847  1.00 94.85           H  
ATOM    662  C   GLN A  46      -7.688  -8.365 -13.739  1.00 94.85           C  
ATOM    663  CB  GLN A  46      -8.935  -6.534 -14.879  1.00 94.85           C  
ATOM    664  HB2 GLN A  46      -9.430  -6.308 -13.934  1.00 94.85           H  
ATOM    665  HB3 GLN A  46      -8.010  -5.959 -14.921  1.00 94.85           H  
ATOM    666  O   GLN A  46      -8.226  -8.521 -12.649  1.00 94.85           O  
ATOM    667  CG  GLN A  46      -9.842  -6.086 -16.032  1.00 94.85           C  
ATOM    668  HG2 GLN A  46      -9.326  -6.234 -16.980  1.00 94.85           H  
ATOM    669  HG3 GLN A  46     -10.751  -6.687 -16.039  1.00 94.85           H  
ATOM    670  CD  GLN A  46     -10.225  -4.615 -15.908  1.00 94.85           C  
ATOM    671  NE2 GLN A  46     -11.500  -4.294 -15.880  1.00 94.85           N  
ATOM    672 HE21 GLN A  46     -11.696  -3.308 -15.778  1.00 94.85           H  
ATOM    673 HE22 GLN A  46     -12.214  -5.008 -15.879  1.00 94.85           H  
ATOM    674  OE1 GLN A  46      -9.403  -3.720 -15.846  1.00 94.85           O  
ATOM    675  N   SER A  47      -6.363  -8.364 -13.927  1.00 94.67           N  
ATOM    676  H   SER A  47      -5.998  -8.362 -14.869  1.00 94.67           H  
ATOM    677  CA  SER A  47      -5.353  -8.554 -12.866  1.00 94.67           C  
ATOM    678  HA  SER A  47      -5.459  -9.546 -12.427  1.00 94.67           H  
ATOM    679  C   SER A  47      -5.430  -7.516 -11.748  1.00 94.67           C  
ATOM    680  CB  SER A  47      -3.954  -8.409 -13.475  1.00 94.67           C  
ATOM    681  HB2 SER A  47      -3.206  -8.732 -12.750  1.00 94.67           H  
ATOM    682  HB3 SER A  47      -3.774  -7.364 -13.724  1.00 94.67           H  
ATOM    683  O   SER A  47      -5.021  -7.752 -10.612  1.00 94.67           O  
ATOM    684  OG  SER A  47      -3.836  -9.178 -14.652  1.00 94.67           O  
ATOM    685  HG  SER A  47      -3.498 -10.028 -14.361  1.00 94.67           H  
ATOM    686  N   SER A  48      -5.908  -6.315 -12.076  1.00 96.14           N  
ATOM    687  H   SER A  48      -6.240  -6.168 -13.019  1.00 96.14           H  
ATOM    688  CA  SER A  48      -6.183  -5.280 -11.091  1.00 96.14           C  
ATOM    689  HA  SER A  48      -6.415  -5.799 -10.161  1.00 96.14           H  
ATOM    690  C   SER A  48      -7.403  -4.467 -11.495  1.00 96.14           C  
ATOM    691  CB  SER A  48      -4.980  -4.358 -10.862  1.00 96.14           C  
ATOM    692  HB2 SER A  48      -4.818  -3.747 -11.750  1.00 96.14           H  
ATOM    693  HB3 SER A  48      -5.192  -3.704 -10.016  1.00 96.14           H  
ATOM    694  O   SER A  48      -7.598  -4.179 -12.675  1.00 96.14           O  
ATOM    695  OG  SER A  48      -3.800  -5.089 -10.591  1.00 96.14           O  
ATOM    696  HG  SER A  48      -4.047  -5.981 -10.338  1.00 96.14           H  
ATOM    697  N   VAL A  49      -8.226  -4.086 -10.523  1.00 97.25           N  
ATOM    698  H   VAL A  49      -7.992  -4.347  -9.576  1.00 97.25           H  
ATOM    699  CA  VAL A  49      -9.475  -3.348 -10.749  1.00 97.25           C  
ATOM    700  HA  VAL A  49      -9.399  -2.823 -11.701  1.00 97.25           H  
ATOM    701  C   VAL A  49      -9.670  -2.299  -9.663  1.00 97.25           C  
ATOM    702  CB  VAL A  49     -10.667  -4.320 -10.852  1.00 97.25           C  
ATOM    703  HB  VAL A  49     -10.442  -5.034 -11.644  1.00 97.25           H  
ATOM    704  O   VAL A  49      -9.347  -2.531  -8.503  1.00 97.25           O  
ATOM    705  CG1 VAL A  49     -10.916  -5.124  -9.570  1.00 97.25           C  
ATOM    706 HG11 VAL A  49     -10.036  -5.717  -9.323  1.00 97.25           H  
ATOM    707 HG12 VAL A  49     -11.762  -5.798  -9.708  1.00 97.25           H  
ATOM    708 HG13 VAL A  49     -11.139  -4.459  -8.736  1.00 97.25           H  
ATOM    709  CG2 VAL A  49     -11.960  -3.605 -11.258  1.00 97.25           C  
ATOM    710 HG21 VAL A  49     -12.742  -4.343 -11.437  1.00 97.25           H  
ATOM    711 HG22 VAL A  49     -12.296  -2.937 -10.464  1.00 97.25           H  
ATOM    712 HG23 VAL A  49     -11.800  -3.036 -12.174  1.00 97.25           H  
ATOM    713  N   VAL A  50     -10.192  -1.132 -10.034  1.00 97.76           N  
ATOM    714  H   VAL A  50     -10.503  -1.018 -10.988  1.00 97.76           H  
ATOM    715  CA  VAL A  50     -10.538  -0.086  -9.066  1.00 97.76           C  
ATOM    716  HA  VAL A  50      -9.888  -0.189  -8.196  1.00 97.76           H  
ATOM    717  C   VAL A  50     -11.972  -0.284  -8.596  1.00 97.76           C  
ATOM    718  CB  VAL A  50     -10.303   1.320  -9.631  1.00 97.76           C  
ATOM    719  HB  VAL A  50     -10.909   1.470 -10.524  1.00 97.76           H  
ATOM    720  O   VAL A  50     -12.875  -0.424  -9.422  1.00 97.76           O  
ATOM    721  CG1 VAL A  50     -10.650   2.401  -8.609  1.00 97.76           C  
ATOM    722 HG11 VAL A  50     -10.400   3.388  -9.001  1.00 97.76           H  
ATOM    723 HG12 VAL A  50     -10.083   2.237  -7.693  1.00 97.76           H  
ATOM    724 HG13 VAL A  50     -11.715   2.387  -8.378  1.00 97.76           H  
ATOM    725  CG2 VAL A  50      -8.825   1.495  -9.998  1.00 97.76           C  
ATOM    726 HG21 VAL A  50      -8.554   0.837 -10.824  1.00 97.76           H  
ATOM    727 HG22 VAL A  50      -8.644   2.529 -10.290  1.00 97.76           H  
ATOM    728 HG23 VAL A  50      -8.200   1.267  -9.134  1.00 97.76           H  
ATOM    729  N   VAL A  51     -12.173  -0.277  -7.281  1.00 96.28           N  
ATOM    730  H   VAL A  51     -11.382  -0.113  -6.676  1.00 96.28           H  
ATOM    731  CA  VAL A  51     -13.483  -0.431  -6.637  1.00 96.28           C  
ATOM    732  HA  VAL A  51     -14.263  -0.271  -7.381  1.00 96.28           H  
ATOM    733  C   VAL A  51     -13.670   0.624  -5.553  1.00 96.28           C  
ATOM    734  CB  VAL A  51     -13.685  -1.846  -6.051  1.00 96.28           C  
ATOM    735  HB  VAL A  51     -14.713  -1.918  -5.697  1.00 96.28           H  
ATOM    736  O   VAL A  51     -12.706   1.190  -5.043  1.00 96.28           O  
ATOM    737  CG1 VAL A  51     -13.490  -2.936  -7.111  1.00 96.28           C  
ATOM    738 HG11 VAL A  51     -13.786  -3.900  -6.699  1.00 96.28           H  
ATOM    739 HG12 VAL A  51     -14.104  -2.719  -7.985  1.00 96.28           H  
ATOM    740 HG13 VAL A  51     -12.442  -2.986  -7.408  1.00 96.28           H  
ATOM    741  CG2 VAL A  51     -12.762  -2.129  -4.862  1.00 96.28           C  
ATOM    742 HG21 VAL A  51     -11.721  -1.998  -5.158  1.00 96.28           H  
ATOM    743 HG22 VAL A  51     -12.981  -1.451  -4.037  1.00 96.28           H  
ATOM    744 HG23 VAL A  51     -12.916  -3.147  -4.505  1.00 96.28           H  
ATOM    745  N   THR A  52     -14.921   0.864  -5.173  1.00 96.53           N  
ATOM    746  H   THR A  52     -15.669   0.351  -5.618  1.00 96.53           H  
ATOM    747  CA  THR A  52     -15.264   1.658  -3.990  1.00 96.53           C  
ATOM    748  HA  THR A  52     -14.389   2.208  -3.643  1.00 96.53           H  
ATOM    749  C   THR A  52     -15.711   0.720  -2.879  1.00 96.53           C  
ATOM    750  CB  THR A  52     -16.367   2.674  -4.303  1.00 96.53           C  
ATOM    751  HB  THR A  52     -17.296   2.147  -4.517  1.00 96.53           H  
ATOM    752  O   THR A  52     -16.684  -0.018  -3.065  1.00 96.53           O  
ATOM    753  CG2 THR A  52     -16.605   3.640  -3.148  1.00 96.53           C  
ATOM    754 HG21 THR A  52     -16.983   3.095  -2.284  1.00 96.53           H  
ATOM    755 HG22 THR A  52     -17.335   4.394  -3.443  1.00 96.53           H  
ATOM    756 HG23 THR A  52     -15.669   4.131  -2.881  1.00 96.53           H  
ATOM    757  OG1 THR A  52     -16.033   3.455  -5.427  1.00 96.53           O  
ATOM    758  HG1 THR A  52     -15.126   3.751  -5.324  1.00 96.53           H  
ATOM    759  N   LEU A  53     -15.020   0.763  -1.741  1.00 94.12           N  
ATOM    760  H   LEU A  53     -14.248   1.409  -1.657  1.00 94.12           H  
ATOM    761  CA  LEU A  53     -15.349  -0.039  -0.568  1.00 94.12           C  
ATOM    762  HA  LEU A  53     -15.538  -1.057  -0.907  1.00 94.12           H  
ATOM    763  C   LEU A  53     -16.643   0.449   0.110  1.00 94.12           C  
ATOM    764  CB  LEU A  53     -14.153  -0.069   0.407  1.00 94.12           C  
ATOM    765  HB2 LEU A  53     -13.972   0.948   0.755  1.00 94.12           H  
ATOM    766  HB3 LEU A  53     -14.425  -0.672   1.273  1.00 94.12           H  
ATOM    767  O   LEU A  53     -17.200   1.503  -0.230  1.00 94.12           O  
ATOM    768  CG  LEU A  53     -12.828  -0.616  -0.157  1.00 94.12           C  
ATOM    769  HG  LEU A  53     -12.473   0.052  -0.942  1.00 94.12           H  
ATOM    770  CD1 LEU A  53     -11.771  -0.656   0.946  1.00 94.12           C  
ATOM    771 HD11 LEU A  53     -12.084  -1.340   1.734  1.00 94.12           H  
ATOM    772 HD12 LEU A  53     -11.659   0.340   1.376  1.00 94.12           H  
ATOM    773 HD13 LEU A  53     -10.813  -0.981   0.539  1.00 94.12           H  
ATOM    774  CD2 LEU A  53     -12.962  -2.024  -0.743  1.00 94.12           C  
ATOM    775 HD21 LEU A  53     -11.982  -2.410  -1.025  1.00 94.12           H  
ATOM    776 HD22 LEU A  53     -13.411  -2.687  -0.003  1.00 94.12           H  
ATOM    777 HD23 LEU A  53     -13.591  -1.994  -1.632  1.00 94.12           H  
ATOM    778  N   SER A  54     -17.155  -0.333   1.058  1.00 92.21           N  
ATOM    779  H   SER A  54     -16.670  -1.191   1.280  1.00 92.21           H  
ATOM    780  CA  SER A  54     -18.387  -0.041   1.805  1.00 92.21           C  
ATOM    781  HA  SER A  54     -19.218   0.021   1.103  1.00 92.21           H  
ATOM    782  C   SER A  54     -18.348   1.298   2.552  1.00 92.21           C  
ATOM    783  CB  SER A  54     -18.677  -1.196   2.768  1.00 92.21           C  
ATOM    784  HB2 SER A  54     -19.597  -1.001   3.320  1.00 92.21           H  
ATOM    785  HB3 SER A  54     -18.794  -2.118   2.200  1.00 92.21           H  
ATOM    786  O   SER A  54     -19.366   1.991   2.613  1.00 92.21           O  
ATOM    787  OG  SER A  54     -17.607  -1.351   3.670  1.00 92.21           O  
ATOM    788  HG  SER A  54     -17.659  -2.245   4.015  1.00 92.21           H  
ATOM    789  N   ASP A  55     -17.171   1.724   3.011  1.00 91.41           N  
ATOM    790  H   ASP A  55     -16.380   1.102   2.918  1.00 91.41           H  
ATOM    791  CA  ASP A  55     -16.925   3.019   3.656  1.00 91.41           C  
ATOM    792  HA  ASP A  55     -17.782   3.239   4.294  1.00 91.41           H  
ATOM    793  C   ASP A  55     -16.792   4.204   2.675  1.00 91.41           C  
ATOM    794  CB  ASP A  55     -15.697   2.894   4.573  1.00 91.41           C  
ATOM    795  HB2 ASP A  55     -15.647   3.786   5.199  1.00 91.41           H  
ATOM    796  HB3 ASP A  55     -15.833   2.038   5.233  1.00 91.41           H  
ATOM    797  O   ASP A  55     -16.711   5.360   3.094  1.00 91.41           O  
ATOM    798  CG  ASP A  55     -14.362   2.747   3.831  1.00 91.41           C  
ATOM    799  OD1 ASP A  55     -14.380   2.609   2.584  1.00 91.41           O  
ATOM    800  OD2 ASP A  55     -13.324   2.813   4.524  1.00 91.41           O  
ATOM    801  N   GLY A  56     -16.813   3.938   1.365  1.00 94.69           N  
ATOM    802  H   GLY A  56     -16.810   2.963   1.102  1.00 94.69           H  
ATOM    803  CA  GLY A  56     -16.668   4.944   0.315  1.00 94.69           C  
ATOM    804  HA2 GLY A  56     -17.066   5.895   0.670  1.00 94.69           H  
ATOM    805  HA3 GLY A  56     -17.253   4.626  -0.548  1.00 94.69           H  
ATOM    806  C   GLY A  56     -15.234   5.188  -0.158  1.00 94.69           C  
ATOM    807  O   GLY A  56     -15.051   6.020  -1.049  1.00 94.69           O  
ATOM    808  N   LEU A  57     -14.235   4.479   0.376  1.00 95.93           N  
ATOM    809  H   LEU A  57     -14.428   3.820   1.116  1.00 95.93           H  
ATOM    810  CA  LEU A  57     -12.847   4.592  -0.070  1.00 95.93           C  
ATOM    811  HA  LEU A  57     -12.605   5.653  -0.141  1.00 95.93           H  
ATOM    812  C   LEU A  57     -12.664   3.953  -1.456  1.00 95.93           C  
ATOM    813  CB  LEU A  57     -11.938   3.953   0.996  1.00 95.93           C  
ATOM    814  HB2 LEU A  57     -12.180   2.892   1.060  1.00 95.93           H  
ATOM    815  HB3 LEU A  57     -12.163   4.398   1.966  1.00 95.93           H  
ATOM    816  O   LEU A  57     -13.018   2.794  -1.670  1.00 95.93           O  
ATOM    817  CG  LEU A  57     -10.430   4.090   0.728  1.00 95.93           C  
ATOM    818  HG  LEU A  57     -10.192   3.655  -0.243  1.00 95.93           H  
ATOM    819  CD1 LEU A  57      -9.958   5.546   0.731  1.00 95.93           C  
ATOM    820 HD11 LEU A  57     -10.415   6.091  -0.095  1.00 95.93           H  
ATOM    821 HD12 LEU A  57      -8.876   5.581   0.603  1.00 95.93           H  
ATOM    822 HD13 LEU A  57     -10.223   6.019   1.677  1.00 95.93           H  
ATOM    823  CD2 LEU A  57      -9.649   3.336   1.802  1.00 95.93           C  
ATOM    824 HD21 LEU A  57      -9.870   3.752   2.785  1.00 95.93           H  
ATOM    825 HD22 LEU A  57      -9.946   2.287   1.794  1.00 95.93           H  
ATOM    826 HD23 LEU A  57      -8.579   3.405   1.603  1.00 95.93           H  
ATOM    827  N   GLU A  58     -12.100   4.698  -2.411  1.00 97.54           N  
ATOM    828  H   GLU A  58     -11.797   5.634  -2.179  1.00 97.54           H  
ATOM    829  CA  GLU A  58     -11.690   4.142  -3.707  1.00 97.54           C  
ATOM    830  HA  GLU A  58     -12.406   3.367  -3.978  1.00 97.54           H  
ATOM    831  C   GLU A  58     -10.315   3.472  -3.563  1.00 97.54           C  
ATOM    832  CB  GLU A  58     -11.735   5.208  -4.831  1.00 97.54           C  
ATOM    833  HB2 GLU A  58     -12.681   5.747  -4.774  1.00 97.54           H  
ATOM    834  HB3 GLU A  58     -10.919   5.918  -4.701  1.00 97.54           H  
ATOM    835  O   GLU A  58      -9.353   4.107  -3.129  1.00 97.54           O  
ATOM    836  CG  GLU A  58     -11.639   4.543  -6.218  1.00 97.54           C  
ATOM    837  HG2 GLU A  58     -10.713   3.969  -6.249  1.00 97.54           H  
ATOM    838  HG3 GLU A  58     -12.458   3.829  -6.303  1.00 97.54           H  
ATOM    839  CD  GLU A  58     -11.678   5.486  -7.448  1.00 97.54           C  
ATOM    840  OE1 GLU A  58     -10.689   6.196  -7.737  1.00 97.54           O  
ATOM    841  OE2 GLU A  58     -12.624   5.393  -8.268  1.00 97.54           O  
ATOM    842  N   VAL A  59     -10.218   2.191  -3.930  1.00 97.74           N  
ATOM    843  H   VAL A  59     -11.042   1.731  -4.289  1.00 97.74           H  
ATOM    844  CA  VAL A  59      -8.982   1.398  -3.848  1.00 97.74           C  
ATOM    845  HA  VAL A  59      -8.140   2.079  -3.722  1.00 97.74           H  
ATOM    846  C   VAL A  59      -8.739   0.621  -5.134  1.00 97.74           C  
ATOM    847  CB  VAL A  59      -8.971   0.435  -2.643  1.00 97.74           C  
ATOM    848  HB  VAL A  59      -7.991  -0.042  -2.625  1.00 97.74           H  
ATOM    849  O   VAL A  59      -9.671   0.301  -5.873  1.00 97.74           O  
ATOM    850  CG1 VAL A  59      -9.142   1.170  -1.311  1.00 97.74           C  
ATOM    851 HG11 VAL A  59      -8.950   0.488  -0.483  1.00 97.74           H  
ATOM    852 HG12 VAL A  59     -10.161   1.549  -1.224  1.00 97.74           H  
ATOM    853 HG13 VAL A  59      -8.441   2.003  -1.256  1.00 97.74           H  
ATOM    854  CG2 VAL A  59     -10.030  -0.671  -2.733  1.00 97.74           C  
ATOM    855 HG21 VAL A  59      -9.852  -1.298  -3.607  1.00 97.74           H  
ATOM    856 HG22 VAL A  59     -11.026  -0.233  -2.804  1.00 97.74           H  
ATOM    857 HG23 VAL A  59      -9.977  -1.304  -1.848  1.00 97.74           H  
ATOM    858  N   MET A  60      -7.479   0.275  -5.389  1.00 97.88           N  
ATOM    859  H   MET A  60      -6.765   0.531  -4.722  1.00 97.88           H  
ATOM    860  CA  MET A  60      -7.120  -0.689  -6.425  1.00 97.88           C  
ATOM    861  HA  MET A  60      -7.925  -0.749  -7.157  1.00 97.88           H  
ATOM    862  C   MET A  60      -6.950  -2.076  -5.802  1.00 97.88           C  
ATOM    863  CB  MET A  60      -5.871  -0.212  -7.173  1.00 97.88           C  
ATOM    864  HB2 MET A  60      -6.082   0.759  -7.620  1.00 97.88           H  
ATOM    865  HB3 MET A  60      -5.039  -0.098  -6.478  1.00 97.88           H  
ATOM    866  O   MET A  60      -6.113  -2.264  -4.920  1.00 97.88           O  
ATOM    867  CG  MET A  60      -5.477  -1.196  -8.280  1.00 97.88           C  
ATOM    868  HG2 MET A  60      -6.352  -1.425  -8.888  1.00 97.88           H  
ATOM    869  HG3 MET A  60      -5.145  -2.127  -7.819  1.00 97.88           H  
ATOM    870  SD  MET A  60      -4.157  -0.585  -9.363  1.00 97.88           S  
ATOM    871  CE  MET A  60      -5.172   0.353 -10.530  1.00 97.88           C  
ATOM    872  HE1 MET A  60      -5.720  -0.339 -11.169  1.00 97.88           H  
ATOM    873  HE2 MET A  60      -4.529   0.985 -11.143  1.00 97.88           H  
ATOM    874  HE3 MET A  60      -5.892   0.969  -9.991  1.00 97.88           H  
ATOM    875  N   CYS A  61      -7.721  -3.039  -6.292  1.00 97.73           N  
ATOM    876  H   CYS A  61      -8.397  -2.805  -7.005  1.00 97.73           H  
ATOM    877  CA  CYS A  61      -7.619  -4.442  -5.924  1.00 97.73           C  
ATOM    878  HA  CYS A  61      -7.177  -4.512  -4.930  1.00 97.73           H  
ATOM    879  C   CYS A  61      -6.728  -5.195  -6.904  1.00 97.73           C  
ATOM    880  CB  CYS A  61      -9.015  -5.067  -5.877  1.00 97.73           C  
ATOM    881  HB2 CYS A  61      -9.472  -4.993  -6.864  1.00 97.73           H  
ATOM    882  HB3 CYS A  61      -8.911  -6.125  -5.634  1.00 97.73           H  
ATOM    883  O   CYS A  61      -6.909  -5.051  -8.111  1.00 97.73           O  
ATOM    884  SG  CYS A  61     -10.126  -4.320  -4.667  1.00 97.73           S  
ATOM    885  N   ASP A  62      -5.814  -6.013  -6.391  1.00 97.76           N  
ATOM    886  H   ASP A  62      -5.764  -6.076  -5.385  1.00 97.76           H  
ATOM    887  CA  ASP A  62      -5.050  -7.013  -7.140  1.00 97.76           C  
ATOM    888  HA  ASP A  62      -5.087  -6.779  -8.203  1.00 97.76           H  
ATOM    889  C   ASP A  62      -5.712  -8.384  -6.939  1.00 97.76           C  
ATOM    890  CB  ASP A  62      -3.576  -6.928  -6.719  1.00 97.76           C  
ATOM    891  HB2 ASP A  62      -3.497  -6.936  -5.632  1.00 97.76           H  
ATOM    892  HB3 ASP A  62      -3.209  -5.953  -7.038  1.00 97.76           H  
ATOM    893  O   ASP A  62      -5.830  -8.896  -5.821  1.00 97.76           O  
ATOM    894  CG  ASP A  62      -2.621  -7.979  -7.292  1.00 97.76           C  
ATOM    895  OD1 ASP A  62      -3.055  -8.970  -7.918  1.00 97.76           O  
ATOM    896  OD2 ASP A  62      -1.395  -7.778  -7.089  1.00 97.76           O  
ATOM    897  N   THR A  63      -6.215  -8.928  -8.042  1.00 96.26           N  
ATOM    898  H   THR A  63      -6.019  -8.484  -8.928  1.00 96.26           H  
ATOM    899  CA  THR A  63      -7.071 -10.123  -8.108  1.00 96.26           C  
ATOM    900  HA  THR A  63      -7.450 -10.365  -7.115  1.00 96.26           H  
ATOM    901  C   THR A  63      -6.317 -11.351  -8.620  1.00 96.26           C  
ATOM    902  CB  THR A  63      -8.268  -9.855  -9.029  1.00 96.26           C  
ATOM    903  HB  THR A  63      -8.860 -10.761  -9.158  1.00 96.26           H  
ATOM    904  O   THR A  63      -6.914 -12.416  -8.748  1.00 96.26           O  
ATOM    905  CG2 THR A  63      -9.164  -8.722  -8.523  1.00 96.26           C  
ATOM    906 HG21 THR A  63      -8.651  -7.765  -8.619  1.00 96.26           H  
ATOM    907 HG22 THR A  63     -10.090  -8.702  -9.098  1.00 96.26           H  
ATOM    908 HG23 THR A  63      -9.412  -8.893  -7.475  1.00 96.26           H  
ATOM    909  OG1 THR A  63      -7.716  -9.445 -10.252  1.00 96.26           O  
ATOM    910  HG1 THR A  63      -8.358  -9.473 -10.965  1.00 96.26           H  
ATOM    911  N   GLU A  64      -5.020 -11.220  -8.915  1.00 96.31           N  
ATOM    912  H   GLU A  64      -4.581 -10.326  -8.749  1.00 96.31           H  
ATOM    913  CA  GLU A  64      -4.221 -12.276  -9.548  1.00 96.31           C  
ATOM    914  HA  GLU A  64      -4.834 -13.165  -9.696  1.00 96.31           H  
ATOM    915  C   GLU A  64      -3.034 -12.702  -8.679  1.00 96.31           C  
ATOM    916  CB  GLU A  64      -3.768 -11.785 -10.934  1.00 96.31           C  
ATOM    917  HB2 GLU A  64      -3.134 -10.906 -10.816  1.00 96.31           H  
ATOM    918  HB3 GLU A  64      -4.655 -11.499 -11.501  1.00 96.31           H  
ATOM    919  O   GLU A  64      -2.782 -13.899  -8.512  1.00 96.31           O  
ATOM    920  CG  GLU A  64      -3.008 -12.862 -11.726  1.00 96.31           C  
ATOM    921  HG2 GLU A  64      -2.119 -13.152 -11.167  1.00 96.31           H  
ATOM    922  HG3 GLU A  64      -3.648 -13.740 -11.818  1.00 96.31           H  
ATOM    923  CD  GLU A  64      -2.571 -12.409 -13.130  1.00 96.31           C  
ATOM    924  OE1 GLU A  64      -1.878 -13.203 -13.805  1.00 96.31           O  
ATOM    925  OE2 GLU A  64      -2.911 -11.277 -13.546  1.00 96.31           O  
ATOM    926  N   THR A  65      -2.303 -11.745  -8.101  1.00 96.29           N  
ATOM    927  H   THR A  65      -2.583 -10.780  -8.201  1.00 96.29           H  
ATOM    928  CA  THR A  65      -1.077 -12.046  -7.355  1.00 96.29           C  
ATOM    929  HA  THR A  65      -0.402 -12.592  -8.015  1.00 96.29           H  
ATOM    930  C   THR A  65      -1.388 -12.909  -6.138  1.00 96.29           C  
ATOM    931  CB  THR A  65      -0.359 -10.771  -6.894  1.00 96.29           C  
ATOM    932  HB  THR A  65      -0.997 -10.222  -6.200  1.00 96.29           H  
ATOM    933  O   THR A  65      -2.169 -12.512  -5.279  1.00 96.29           O  
ATOM    934  CG2 THR A  65       0.975 -11.068  -6.208  1.00 96.29           C  
ATOM    935 HG21 THR A  65       1.487 -10.130  -5.991  1.00 96.29           H  
ATOM    936 HG22 THR A  65       0.800 -11.590  -5.267  1.00 96.29           H  
ATOM    937 HG23 THR A  65       1.601 -11.676  -6.861  1.00 96.29           H  
ATOM    938  OG1 THR A  65      -0.052  -9.942  -7.989  1.00 96.29           O  
ATOM    939  HG1 THR A  65      -0.742  -9.275  -7.982  1.00 96.29           H  
ATOM    940  N   ASP A  66      -0.732 -14.068  -6.026  1.00 94.70           N  
ATOM    941  H   ASP A  66      -0.168 -14.370  -6.808  1.00 94.70           H  
ATOM    942  CA  ASP A  66      -0.825 -14.950  -4.849  1.00 94.70           C  
ATOM    943  HA  ASP A  66      -0.331 -15.885  -5.112  1.00 94.70           H  
ATOM    944  C   ASP A  66      -2.278 -15.329  -4.488  1.00 94.70           C  
ATOM    945  CB  ASP A  66      -0.026 -14.313  -3.694  1.00 94.70           C  
ATOM    946  HB2 ASP A  66       0.873 -13.857  -4.107  1.00 94.70           H  
ATOM    947  HB3 ASP A  66      -0.614 -13.515  -3.241  1.00 94.70           H  
ATOM    948  O   ASP A  66      -2.662 -15.345  -3.322  1.00 94.70           O  
ATOM    949  CG  ASP A  66       0.434 -15.284  -2.604  1.00 94.70           C  
ATOM    950  OD1 ASP A  66       0.558 -16.493  -2.888  1.00 94.70           O  
ATOM    951  OD2 ASP A  66       0.870 -14.766  -1.543  1.00 94.70           O  
ATOM    952  N   GLY A  67      -3.111 -15.570  -5.509  1.00 93.54           N  
ATOM    953  H   GLY A  67      -2.768 -15.424  -6.448  1.00 93.54           H  
ATOM    954  CA  GLY A  67      -4.532 -15.899  -5.343  1.00 93.54           C  
ATOM    955  HA2 GLY A  67      -4.856 -16.495  -6.197  1.00 93.54           H  
ATOM    956  HA3 GLY A  67      -4.662 -16.496  -4.441  1.00 93.54           H  
ATOM    957  C   GLY A  67      -5.468 -14.690  -5.241  1.00 93.54           C  
ATOM    958  O   GLY A  67      -6.672 -14.880  -5.097  1.00 93.54           O  
ATOM    959  N   GLY A  68      -4.944 -13.467  -5.347  1.00 95.15           N  
ATOM    960  H   GLY A  68      -3.938 -13.377  -5.391  1.00 95.15           H  
ATOM    961  CA  GLY A  68      -5.734 -12.241  -5.312  1.00 95.15           C  
ATOM    962  HA2 GLY A  68      -5.134 -11.417  -5.699  1.00 95.15           H  
ATOM    963  HA3 GLY A  68      -6.600 -12.366  -5.962  1.00 95.15           H  
ATOM    964  C   GLY A  68      -6.236 -11.868  -3.914  1.00 95.15           C  
ATOM    965  O   GLY A  68      -5.783 -12.390  -2.890  1.00 95.15           O  
ATOM    966  N   GLY A  69      -7.174 -10.923  -3.880  1.00 95.15           N  
ATOM    967  H   GLY A  69      -7.479 -10.520  -4.755  1.00 95.15           H  
ATOM    968  CA  GLY A  69      -7.773 -10.412  -2.645  1.00 95.15           C  
ATOM    969  HA2 GLY A  69      -8.789 -10.092  -2.876  1.00 95.15           H  
ATOM    970  HA3 GLY A  69      -7.830 -11.213  -1.908  1.00 95.15           H  
ATOM    971  C   GLY A  69      -7.024  -9.237  -2.016  1.00 95.15           C  
ATOM    972  O   GLY A  69      -7.327  -8.801  -0.907  1.00 95.15           O  
ATOM    973  N   TRP A  70      -6.031  -8.700  -2.718  1.00 97.57           N  
ATOM    974  H   TRP A  70      -5.859  -9.036  -3.655  1.00 97.57           H  
ATOM    975  CA  TRP A  70      -5.134  -7.705  -2.159  1.00 97.57           C  
ATOM    976  HA  TRP A  70      -5.057  -7.846  -1.081  1.00 97.57           H  
ATOM    977  C   TRP A  70      -5.599  -6.281  -2.433  1.00 97.57           C  
ATOM    978  CB  TRP A  70      -3.760  -7.902  -2.758  1.00 97.57           C  
ATOM    979  HB2 TRP A  70      -3.148  -7.080  -2.389  1.00 97.57           H  
ATOM    980  HB3 TRP A  70      -3.850  -7.829  -3.842  1.00 97.57           H  
ATOM    981  O   TRP A  70      -5.883  -5.920  -3.572  1.00 97.57           O  
ATOM    982  CG  TRP A  70      -3.056  -9.173  -2.447  1.00 97.57           C  
ATOM    983  CD1 TRP A  70      -3.036 -10.281  -3.217  1.00 97.57           C  
ATOM    984  HD1 TRP A  70      -3.549 -10.397  -4.161  1.00 97.57           H  
ATOM    985  CD2 TRP A  70      -2.230  -9.474  -1.291  1.00 97.57           C  
ATOM    986  CE2 TRP A  70      -1.771 -10.819  -1.399  1.00 97.57           C  
ATOM    987  CE3 TRP A  70      -1.821  -8.729  -0.168  1.00 97.57           C  
ATOM    988  HE3 TRP A  70      -2.169  -7.712  -0.066  1.00 97.57           H  
ATOM    989  NE1 TRP A  70      -2.301 -11.265  -2.590  1.00 97.57           N  
ATOM    990  HE1 TRP A  70      -2.227 -12.199  -2.966  1.00 97.57           H  
ATOM    991  CH2 TRP A  70      -0.568 -10.633   0.688  1.00 97.57           C  
ATOM    992  HH2 TRP A  70       0.050 -11.070   1.459  1.00 97.57           H  
ATOM    993  CZ2 TRP A  70      -0.958 -11.404  -0.421  1.00 97.57           C  
ATOM    994  HZ2 TRP A  70      -0.663 -12.439  -0.510  1.00 97.57           H  
ATOM    995  CZ3 TRP A  70      -0.994  -9.299   0.814  1.00 97.57           C  
ATOM    996  HZ3 TRP A  70      -0.706  -8.723   1.681  1.00 97.57           H  
ATOM    997  N   THR A  71      -5.556  -5.434  -1.412  1.00 97.54           N  
ATOM    998  H   THR A  71      -5.315  -5.796  -0.500  1.00 97.54           H  
ATOM    999  CA  THR A  71      -5.712  -3.986  -1.551  1.00 97.54           C  
ATOM   1000  HA  THR A  71      -6.343  -3.765  -2.412  1.00 97.54           H  
ATOM   1001  C   THR A  71      -4.344  -3.352  -1.767  1.00 97.54           C  
ATOM   1002  CB  THR A  71      -6.384  -3.391  -0.308  1.00 97.54           C  
ATOM   1003  HB  THR A  71      -5.728  -3.525   0.552  1.00 97.54           H  
ATOM   1004  O   THR A  71      -3.484  -3.394  -0.884  1.00 97.54           O  
ATOM   1005  CG2 THR A  71      -6.688  -1.905  -0.478  1.00 97.54           C  
ATOM   1006 HG21 THR A  71      -5.767  -1.341  -0.631  1.00 97.54           H  
ATOM   1007 HG22 THR A  71      -7.343  -1.771  -1.339  1.00 97.54           H  
ATOM   1008 HG23 THR A  71      -7.183  -1.523   0.414  1.00 97.54           H  
ATOM   1009  OG1 THR A  71      -7.616  -4.022  -0.043  1.00 97.54           O  
ATOM   1010  HG1 THR A  71      -7.971  -3.629   0.758  1.00 97.54           H  
ATOM   1011  N   ILE A  72      -4.123  -2.737  -2.927  1.00 97.33           N  
ATOM   1012  H   ILE A  72      -4.868  -2.706  -3.608  1.00 97.33           H  
ATOM   1013  CA  ILE A  72      -2.912  -1.956  -3.193  1.00 97.33           C  
ATOM   1014  HA  ILE A  72      -2.052  -2.485  -2.782  1.00 97.33           H  
ATOM   1015  C   ILE A  72      -3.044  -0.610  -2.482  1.00 97.33           C  
ATOM   1016  CB  ILE A  72      -2.673  -1.772  -4.707  1.00 97.33           C  
ATOM   1017  HB  ILE A  72      -3.504  -1.201  -5.121  1.00 97.33           H  
ATOM   1018  O   ILE A  72      -4.002   0.125  -2.721  1.00 97.33           O  
ATOM   1019  CG1 ILE A  72      -2.619  -3.135  -5.438  1.00 97.33           C  
ATOM   1020 HG12 ILE A  72      -3.576  -3.644  -5.317  1.00 97.33           H  
ATOM   1021 HG13 ILE A  72      -1.841  -3.762  -5.003  1.00 97.33           H  
ATOM   1022  CG2 ILE A  72      -1.380  -0.961  -4.926  1.00 97.33           C  
ATOM   1023 HG21 ILE A  72      -1.461   0.027  -4.473  1.00 97.33           H  
ATOM   1024 HG22 ILE A  72      -0.533  -1.483  -4.480  1.00 97.33           H  
ATOM   1025 HG23 ILE A  72      -1.197  -0.806  -5.989  1.00 97.33           H  
ATOM   1026  CD1 ILE A  72      -2.362  -3.002  -6.944  1.00 97.33           C  
ATOM   1027 HD11 ILE A  72      -2.604  -3.932  -7.458  1.00 97.33           H  
ATOM   1028 HD12 ILE A  72      -2.981  -2.203  -7.353  1.00 97.33           H  
ATOM   1029 HD13 ILE A  72      -1.314  -2.769  -7.133  1.00 97.33           H  
ATOM   1030  N   PHE A  73      -2.063  -0.258  -1.649  1.00 96.44           N  
ATOM   1031  H   PHE A  73      -1.304  -0.905  -1.491  1.00 96.44           H  
ATOM   1032  CA  PHE A  73      -2.010   1.070  -1.028  1.00 96.44           C  
ATOM   1033  HA  PHE A  73      -2.922   1.608  -1.286  1.00 96.44           H  
ATOM   1034  C   PHE A  73      -0.860   1.936  -1.544  1.00 96.44           C  
ATOM   1035  CB  PHE A  73      -1.997   0.951   0.495  1.00 96.44           C  
ATOM   1036  HB2 PHE A  73      -2.802   0.287   0.809  1.00 96.44           H  
ATOM   1037  HB3 PHE A  73      -2.211   1.932   0.920  1.00 96.44           H  
ATOM   1038  O   PHE A  73      -0.856   3.144  -1.313  1.00 96.44           O  
ATOM   1039  CG  PHE A  73      -0.688   0.482   1.084  1.00 96.44           C  
ATOM   1040  CD1 PHE A  73      -0.564  -0.845   1.519  1.00 96.44           C  
ATOM   1041  HD1 PHE A  73      -1.383  -1.538   1.392  1.00 96.44           H  
ATOM   1042  CD2 PHE A  73       0.386   1.381   1.249  1.00 96.44           C  
ATOM   1043  HD2 PHE A  73       0.296   2.408   0.928  1.00 96.44           H  
ATOM   1044  CE1 PHE A  73       0.605  -1.254   2.173  1.00 96.44           C  
ATOM   1045  HE1 PHE A  73       0.665  -2.259   2.563  1.00 96.44           H  
ATOM   1046  CE2 PHE A  73       1.573   0.958   1.865  1.00 96.44           C  
ATOM   1047  HE2 PHE A  73       2.387   1.654   2.006  1.00 96.44           H  
ATOM   1048  CZ  PHE A  73       1.674  -0.356   2.350  1.00 96.44           C  
ATOM   1049  HZ  PHE A  73       2.564  -0.671   2.872  1.00 96.44           H  
ATOM   1050  N   GLN A  74       0.111   1.347  -2.243  1.00 95.73           N  
ATOM   1051  H   GLN A  74       0.095   0.344  -2.358  1.00 95.73           H  
ATOM   1052  CA  GLN A  74       1.168   2.092  -2.911  1.00 95.73           C  
ATOM   1053  HA  GLN A  74       0.814   3.105  -3.099  1.00 95.73           H  
ATOM   1054  C   GLN A  74       1.527   1.452  -4.246  1.00 95.73           C  
ATOM   1055  CB  GLN A  74       2.396   2.174  -2.005  1.00 95.73           C  
ATOM   1056  HB2 GLN A  74       2.116   2.630  -1.056  1.00 95.73           H  
ATOM   1057  HB3 GLN A  74       2.761   1.165  -1.813  1.00 95.73           H  
ATOM   1058  O   GLN A  74       1.750   0.243  -4.328  1.00 95.73           O  
ATOM   1059  CG  GLN A  74       3.530   2.982  -2.642  1.00 95.73           C  
ATOM   1060  HG2 GLN A  74       3.210   4.015  -2.782  1.00 95.73           H  
ATOM   1061  HG3 GLN A  74       3.803   2.566  -3.612  1.00 95.73           H  
ATOM   1062  CD  GLN A  74       4.746   2.938  -1.746  1.00 95.73           C  
ATOM   1063  NE2 GLN A  74       5.815   2.308  -2.182  1.00 95.73           N  
ATOM   1064 HE21 GLN A  74       6.542   2.133  -1.503  1.00 95.73           H  
ATOM   1065 HE22 GLN A  74       5.840   1.851  -3.083  1.00 95.73           H  
ATOM   1066  OE1 GLN A  74       4.727   3.445  -0.639  1.00 95.73           O  
ATOM   1067  N   ARG A  75       1.671   2.285  -5.277  1.00 94.58           N  
ATOM   1068  H   ARG A  75       1.455   3.260  -5.126  1.00 94.58           H  
ATOM   1069  CA  ARG A  75       2.126   1.872  -6.607  1.00 94.58           C  
ATOM   1070  HA  ARG A  75       2.685   0.940  -6.520  1.00 94.58           H  
ATOM   1071  C   ARG A  75       3.058   2.923  -7.206  1.00 94.58           C  
ATOM   1072  CB  ARG A  75       0.881   1.611  -7.465  1.00 94.58           C  
ATOM   1073  HB2 ARG A  75       0.293   0.827  -6.988  1.00 94.58           H  
ATOM   1074  HB3 ARG A  75       0.276   2.516  -7.504  1.00 94.58           H  
ATOM   1075  O   ARG A  75       2.739   4.110  -7.186  1.00 94.58           O  
ATOM   1076  CG  ARG A  75       1.212   1.183  -8.895  1.00 94.58           C  
ATOM   1077  HG2 ARG A  75       1.921   0.356  -8.886  1.00 94.58           H  
ATOM   1078  HG3 ARG A  75       1.651   2.028  -9.426  1.00 94.58           H  
ATOM   1079  CD  ARG A  75      -0.071   0.750  -9.610  1.00 94.58           C  
ATOM   1080  HD2 ARG A  75      -0.839   1.510  -9.464  1.00 94.58           H  
ATOM   1081  HD3 ARG A  75      -0.421  -0.188  -9.179  1.00 94.58           H  
ATOM   1082  NE  ARG A  75       0.175   0.588 -11.050  1.00 94.58           N  
ATOM   1083  HE  ARG A  75       1.059   0.935 -11.393  1.00 94.58           H  
ATOM   1084  NH1 ARG A  75      -1.859  -0.286 -11.639  1.00 94.58           N  
ATOM   1085 HH11 ARG A  75      -2.198  -0.142 -10.698  1.00 94.58           H  
ATOM   1086 HH12 ARG A  75      -2.475  -0.690 -12.330  1.00 94.58           H  
ATOM   1087  NH2 ARG A  75      -0.262  -0.067 -13.176  1.00 94.58           N  
ATOM   1088 HH21 ARG A  75       0.625   0.309 -13.477  1.00 94.58           H  
ATOM   1089 HH22 ARG A  75      -0.933  -0.344 -13.879  1.00 94.58           H  
ATOM   1090  CZ  ARG A  75      -0.648   0.077 -11.941  1.00 94.58           C  
ATOM   1091  N   ARG A  76       4.208   2.478  -7.725  1.00 92.29           N  
ATOM   1092  H   ARG A  76       4.411   1.497  -7.596  1.00 92.29           H  
ATOM   1093  CA  ARG A  76       5.242   3.304  -8.376  1.00 92.29           C  
ATOM   1094  HA  ARG A  76       4.810   4.254  -8.692  1.00 92.29           H  
ATOM   1095  C   ARG A  76       5.759   2.608  -9.634  1.00 92.29           C  
ATOM   1096  CB  ARG A  76       6.393   3.588  -7.391  1.00 92.29           C  
ATOM   1097  HB2 ARG A  76       7.155   4.168  -7.913  1.00 92.29           H  
ATOM   1098  HB3 ARG A  76       6.836   2.648  -7.065  1.00 92.29           H  
ATOM   1099  O   ARG A  76       6.764   1.902  -9.580  1.00 92.29           O  
ATOM   1100  CG  ARG A  76       5.932   4.353  -6.147  1.00 92.29           C  
ATOM   1101  HG2 ARG A  76       5.350   3.686  -5.511  1.00 92.29           H  
ATOM   1102  HG3 ARG A  76       5.291   5.173  -6.469  1.00 92.29           H  
ATOM   1103  CD  ARG A  76       7.103   4.906  -5.327  1.00 92.29           C  
ATOM   1104  HD2 ARG A  76       6.727   5.242  -4.361  1.00 92.29           H  
ATOM   1105  HD3 ARG A  76       7.813   4.099  -5.148  1.00 92.29           H  
ATOM   1106  NE  ARG A  76       7.741   6.043  -6.018  1.00 92.29           N  
ATOM   1107  HE  ARG A  76       7.115   6.663  -6.511  1.00 92.29           H  
ATOM   1108  NH1 ARG A  76       9.894   5.610  -5.378  1.00 92.29           N  
ATOM   1109 HH11 ARG A  76       9.531   4.972  -4.684  1.00 92.29           H  
ATOM   1110 HH12 ARG A  76      10.884   5.611  -5.577  1.00 92.29           H  
ATOM   1111  NH2 ARG A  76       9.477   7.235  -6.863  1.00 92.29           N  
ATOM   1112 HH21 ARG A  76       8.835   7.685  -7.499  1.00 92.29           H  
ATOM   1113 HH22 ARG A  76      10.476   7.336  -6.968  1.00 92.29           H  
ATOM   1114  CZ  ARG A  76       9.034   6.289  -6.081  1.00 92.29           C  
ATOM   1115  N   ILE A  77       5.039   2.766 -10.742  1.00 89.95           N  
ATOM   1116  H   ILE A  77       4.257   3.403 -10.698  1.00 89.95           H  
ATOM   1117  CA  ILE A  77       5.311   2.100 -12.025  1.00 89.95           C  
ATOM   1118  HA  ILE A  77       6.227   1.515 -11.945  1.00 89.95           H  
ATOM   1119  C   ILE A  77       5.571   3.114 -13.142  1.00 89.95           C  
ATOM   1120  CB  ILE A  77       4.153   1.124 -12.362  1.00 89.95           C  
ATOM   1121  HB  ILE A  77       3.204   1.640 -12.219  1.00 89.95           H  
ATOM   1122  O   ILE A  77       6.461   2.896 -13.961  1.00 89.95           O  
ATOM   1123  CG1 ILE A  77       4.224  -0.072 -11.380  1.00 89.95           C  
ATOM   1124 HG12 ILE A  77       4.130   0.295 -10.358  1.00 89.95           H  
ATOM   1125 HG13 ILE A  77       5.206  -0.535 -11.471  1.00 89.95           H  
ATOM   1126  CG2 ILE A  77       4.211   0.639 -13.825  1.00 89.95           C  
ATOM   1127 HG21 ILE A  77       5.162   0.143 -14.018  1.00 89.95           H  
ATOM   1128 HG22 ILE A  77       3.392  -0.046 -14.045  1.00 89.95           H  
ATOM   1129 HG23 ILE A  77       4.105   1.481 -14.510  1.00 89.95           H  
ATOM   1130  CD1 ILE A  77       3.178  -1.179 -11.565  1.00 89.95           C  
ATOM   1131 HD11 ILE A  77       3.342  -1.946 -10.808  1.00 89.95           H  
ATOM   1132 HD12 ILE A  77       3.271  -1.650 -12.543  1.00 89.95           H  
ATOM   1133 HD13 ILE A  77       2.171  -0.780 -11.441  1.00 89.95           H  
ATOM   1134  N   TYR A  78       4.819   4.214 -13.193  1.00 88.31           N  
ATOM   1135  H   TYR A  78       4.147   4.388 -12.459  1.00 88.31           H  
ATOM   1136  CA  TYR A  78       4.862   5.146 -14.326  1.00 88.31           C  
ATOM   1137  HA  TYR A  78       5.217   4.611 -15.208  1.00 88.31           H  
ATOM   1138  C   TYR A  78       5.836   6.314 -14.123  1.00 88.31           C  
ATOM   1139  CB  TYR A  78       3.437   5.622 -14.625  1.00 88.31           C  
ATOM   1140  HB2 TYR A  78       3.061   6.174 -13.764  1.00 88.31           H  
ATOM   1141  HB3 TYR A  78       3.465   6.309 -15.471  1.00 88.31           H  
ATOM   1142  O   TYR A  78       6.217   6.974 -15.089  1.00 88.31           O  
ATOM   1143  CG  TYR A  78       2.483   4.488 -14.960  1.00 88.31           C  
ATOM   1144  CD1 TYR A  78       2.619   3.791 -16.177  1.00 88.31           C  
ATOM   1145  HD1 TYR A  78       3.400   4.071 -16.869  1.00 88.31           H  
ATOM   1146  CD2 TYR A  78       1.478   4.114 -14.045  1.00 88.31           C  
ATOM   1147  HD2 TYR A  78       1.389   4.635 -13.103  1.00 88.31           H  
ATOM   1148  CE1 TYR A  78       1.747   2.731 -16.489  1.00 88.31           C  
ATOM   1149  HE1 TYR A  78       1.860   2.198 -17.422  1.00 88.31           H  
ATOM   1150  CE2 TYR A  78       0.596   3.061 -14.358  1.00 88.31           C  
ATOM   1151  HE2 TYR A  78      -0.201   2.796 -13.679  1.00 88.31           H  
ATOM   1152  OH  TYR A  78      -0.101   1.333 -15.870  1.00 88.31           O  
ATOM   1153  HH  TYR A  78       0.033   1.024 -16.769  1.00 88.31           H  
ATOM   1154  CZ  TYR A  78       0.729   2.369 -15.580  1.00 88.31           C  
ATOM   1155  N   GLY A  79       6.245   6.580 -12.881  1.00 85.79           N  
ATOM   1156  H   GLY A  79       5.759   6.116 -12.127  1.00 85.79           H  
ATOM   1157  CA  GLY A  79       7.164   7.661 -12.520  1.00 85.79           C  
ATOM   1158  HA2 GLY A  79       7.488   7.508 -11.491  1.00 85.79           H  
ATOM   1159  HA3 GLY A  79       8.035   7.625 -13.173  1.00 85.79           H  
ATOM   1160  C   GLY A  79       6.549   9.060 -12.617  1.00 85.79           C  
ATOM   1161  O   GLY A  79       7.282  10.047 -12.633  1.00 85.79           O  
ATOM   1162  N   ASN A  80       5.220   9.169 -12.699  1.00 87.54           N  
ATOM   1163  H   ASN A  80       4.671   8.330 -12.578  1.00 87.54           H  
ATOM   1164  CA  ASN A  80       4.516  10.432 -12.956  1.00 87.54           C  
ATOM   1165  HA  ASN A  80       5.201  11.100 -13.477  1.00 87.54           H  
ATOM   1166  C   ASN A  80       4.097  11.183 -11.681  1.00 87.54           C  
ATOM   1167  CB  ASN A  80       3.333  10.173 -13.907  1.00 87.54           C  
ATOM   1168  HB2 ASN A  80       2.870  11.128 -14.154  1.00 87.54           H  
ATOM   1169  HB3 ASN A  80       3.711   9.731 -14.829  1.00 87.54           H  
ATOM   1170  O   ASN A  80       3.703  12.348 -11.753  1.00 87.54           O  
ATOM   1171  CG  ASN A  80       2.256   9.254 -13.351  1.00 87.54           C  
ATOM   1172  ND2 ASN A  80       1.140   9.143 -14.031  1.00 87.54           N  
ATOM   1173 HD21 ASN A  80       0.458   8.486 -13.681  1.00 87.54           H  
ATOM   1174 HD22 ASN A  80       1.012   9.636 -14.903  1.00 87.54           H  
ATOM   1175  OD1 ASN A  80       2.393   8.610 -12.330  1.00 87.54           O  
ATOM   1176  N   VAL A  81       4.204  10.551 -10.512  1.00 89.67           N  
ATOM   1177  H   VAL A  81       4.480   9.579 -10.528  1.00 89.67           H  
ATOM   1178  CA  VAL A  81       3.863  11.156  -9.221  1.00 89.67           C  
ATOM   1179  HA  VAL A  81       3.495  12.168  -9.388  1.00 89.67           H  
ATOM   1180  C   VAL A  81       5.110  11.265  -8.349  1.00 89.67           C  
ATOM   1181  CB  VAL A  81       2.718  10.379  -8.545  1.00 89.67           C  
ATOM   1182  HB  VAL A  81       2.997   9.330  -8.441  1.00 89.67           H  
ATOM   1183  O   VAL A  81       5.796  10.281  -8.082  1.00 89.67           O  
ATOM   1184  CG1 VAL A  81       2.382  10.927  -7.154  1.00 89.67           C  
ATOM   1185 HG11 VAL A  81       3.231  10.802  -6.482  1.00 89.67           H  
ATOM   1186 HG12 VAL A  81       2.096  11.977  -7.216  1.00 89.67           H  
ATOM   1187 HG13 VAL A  81       1.552  10.350  -6.747  1.00 89.67           H  
ATOM   1188  CG2 VAL A  81       1.445  10.498  -9.394  1.00 89.67           C  
ATOM   1189 HG21 VAL A  81       1.572   9.967 -10.338  1.00 89.67           H  
ATOM   1190 HG22 VAL A  81       1.215  11.543  -9.600  1.00 89.67           H  
ATOM   1191 HG23 VAL A  81       0.600  10.047  -8.873  1.00 89.67           H  
ATOM   1192  N   SER A  82       5.401  12.478  -7.868  1.00 89.27           N  
ATOM   1193  H   SER A  82       4.857  13.265  -8.190  1.00 89.27           H  
ATOM   1194  CA  SER A  82       6.453  12.684  -6.866  1.00 89.27           C  
ATOM   1195  HA  SER A  82       7.360  12.187  -7.210  1.00 89.27           H  
ATOM   1196  C   SER A  82       6.041  12.087  -5.522  1.00 89.27           C  
ATOM   1197  CB  SER A  82       6.778  14.169  -6.678  1.00 89.27           C  
ATOM   1198  HB2 SER A  82       5.879  14.702  -6.370  1.00 89.27           H  
ATOM   1199  HB3 SER A  82       7.147  14.588  -7.614  1.00 89.27           H  
ATOM   1200  O   SER A  82       4.968  12.412  -5.010  1.00 89.27           O  
ATOM   1201  OG  SER A  82       7.769  14.296  -5.672  1.00 89.27           O  
ATOM   1202  HG  SER A  82       7.798  15.203  -5.361  1.00 89.27           H  
ATOM   1203  N   PHE A  83       6.934  11.286  -4.939  1.00 89.51           N  
ATOM   1204  H   PHE A  83       7.760  11.047  -5.469  1.00 89.51           H  
ATOM   1205  CA  PHE A  83       6.843  10.765  -3.570  1.00 89.51           C  
ATOM   1206  HA  PHE A  83       5.805  10.803  -3.239  1.00 89.51           H  
ATOM   1207  C   PHE A  83       7.631  11.620  -2.565  1.00 89.51           C  
ATOM   1208  CB  PHE A  83       7.273   9.291  -3.562  1.00 89.51           C  
ATOM   1209  HB2 PHE A  83       8.135   9.147  -4.213  1.00 89.51           H  
ATOM   1210  HB3 PHE A  83       7.584   9.015  -2.554  1.00 89.51           H  
ATOM   1211  O   PHE A  83       7.605  11.365  -1.364  1.00 89.51           O  
ATOM   1212  CG  PHE A  83       6.156   8.359  -3.983  1.00 89.51           C  
ATOM   1213  CD1 PHE A  83       5.545   7.531  -3.027  1.00 89.51           C  
ATOM   1214  HD1 PHE A  83       5.875   7.553  -1.999  1.00 89.51           H  
ATOM   1215  CD2 PHE A  83       5.679   8.360  -5.306  1.00 89.51           C  
ATOM   1216  HD2 PHE A  83       6.137   8.997  -6.048  1.00 89.51           H  
ATOM   1217  CE1 PHE A  83       4.478   6.696  -3.393  1.00 89.51           C  
ATOM   1218  HE1 PHE A  83       4.009   6.074  -2.646  1.00 89.51           H  
ATOM   1219  CE2 PHE A  83       4.593   7.548  -5.670  1.00 89.51           C  
ATOM   1220  HE2 PHE A  83       4.216   7.561  -6.682  1.00 89.51           H  
ATOM   1221  CZ  PHE A  83       3.999   6.706  -4.714  1.00 89.51           C  
ATOM   1222  HZ  PHE A  83       3.173   6.070  -4.997  1.00 89.51           H  
ATOM   1223  N   TYR A  84       8.295  12.682  -3.025  1.00 88.19           N  
ATOM   1224  H   TYR A  84       8.248  12.902  -4.009  1.00 88.19           H  
ATOM   1225  CA  TYR A  84       8.849  13.690  -2.130  1.00 88.19           C  
ATOM   1226  HA  TYR A  84       9.211  13.204  -1.224  1.00 88.19           H  
ATOM   1227  C   TYR A  84       7.735  14.666  -1.734  1.00 88.19           C  
ATOM   1228  CB  TYR A  84      10.050  14.364  -2.792  1.00 88.19           C  
ATOM   1229  HB2 TYR A  84       9.724  14.945  -3.655  1.00 88.19           H  
ATOM   1230  HB3 TYR A  84      10.735  13.595  -3.149  1.00 88.19           H  
ATOM   1231  O   TYR A  84       7.414  15.597  -2.479  1.00 88.19           O  
ATOM   1232  CG  TYR A  84      10.801  15.247  -1.825  1.00 88.19           C  
ATOM   1233  CD1 TYR A  84      10.724  16.649  -1.933  1.00 88.19           C  
ATOM   1234  HD1 TYR A  84      10.128  17.098  -2.713  1.00 88.19           H  
ATOM   1235  CD2 TYR A  84      11.553  14.655  -0.792  1.00 88.19           C  
ATOM   1236  HD2 TYR A  84      11.610  13.581  -0.700  1.00 88.19           H  
ATOM   1237  CE1 TYR A  84      11.421  17.463  -1.020  1.00 88.19           C  
ATOM   1238  HE1 TYR A  84      11.374  18.539  -1.102  1.00 88.19           H  
ATOM   1239  CE2 TYR A  84      12.241  15.466   0.127  1.00 88.19           C  
ATOM   1240  HE2 TYR A  84      12.827  15.032   0.924  1.00 88.19           H  
ATOM   1241  OH  TYR A  84      12.867  17.631   0.893  1.00 88.19           O  
ATOM   1242  HH  TYR A  84      12.793  18.578   0.753  1.00 88.19           H  
ATOM   1243  CZ  TYR A  84      12.183  16.868   0.009  1.00 88.19           C  
ATOM   1244  N   ARG A  85       7.072  14.379  -0.607  1.00 89.61           N  
ATOM   1245  H   ARG A  85       7.413  13.608  -0.051  1.00 89.61           H  
ATOM   1246  CA  ARG A  85       5.821  15.018  -0.172  1.00 89.61           C  
ATOM   1247  HA  ARG A  85       5.695  15.966  -0.695  1.00 89.61           H  
ATOM   1248  C   ARG A  85       5.833  15.356   1.317  1.00 89.61           C  
ATOM   1249  CB  ARG A  85       4.630  14.100  -0.497  1.00 89.61           C  
ATOM   1250  HB2 ARG A  85       4.761  13.146   0.014  1.00 89.61           H  
ATOM   1251  HB3 ARG A  85       3.720  14.558  -0.110  1.00 89.61           H  
ATOM   1252  O   ARG A  85       6.682  14.880   2.069  1.00 89.61           O  
ATOM   1253  CG  ARG A  85       4.396  13.821  -1.982  1.00 89.61           C  
ATOM   1254  HG2 ARG A  85       3.589  13.093  -2.066  1.00 89.61           H  
ATOM   1255  HG3 ARG A  85       5.290  13.387  -2.430  1.00 89.61           H  
ATOM   1256  CD  ARG A  85       3.989  15.086  -2.739  1.00 89.61           C  
ATOM   1257  HD2 ARG A  85       4.817  15.794  -2.740  1.00 89.61           H  
ATOM   1258  HD3 ARG A  85       3.134  15.531  -2.230  1.00 89.61           H  
ATOM   1259  NE  ARG A  85       3.635  14.739  -4.121  1.00 89.61           N  
ATOM   1260  HE  ARG A  85       3.956  13.833  -4.432  1.00 89.61           H  
ATOM   1261  NH1 ARG A  85       2.431  16.620  -4.632  1.00 89.61           N  
ATOM   1262 HH11 ARG A  85       1.811  17.126  -5.249  1.00 89.61           H  
ATOM   1263 HH12 ARG A  85       2.586  16.945  -3.688  1.00 89.61           H  
ATOM   1264  NH2 ARG A  85       2.619  14.954  -6.124  1.00 89.61           N  
ATOM   1265 HH21 ARG A  85       2.009  15.452  -6.757  1.00 89.61           H  
ATOM   1266 HH22 ARG A  85       2.883  13.996  -6.304  1.00 89.61           H  
ATOM   1267  CZ  ARG A  85       2.899  15.445  -4.951  1.00 89.61           C  
ATOM   1268  N   SER A  86       4.895  16.205   1.730  1.00 91.09           N  
ATOM   1269  H   SER A  86       4.163  16.465   1.084  1.00 91.09           H  
ATOM   1270  CA  SER A  86       4.760  16.628   3.126  1.00 91.09           C  
ATOM   1271  HA  SER A  86       5.757  16.820   3.525  1.00 91.09           H  
ATOM   1272  C   SER A  86       4.112  15.548   4.001  1.00 91.09           C  
ATOM   1273  CB  SER A  86       3.966  17.937   3.187  1.00 91.09           C  
ATOM   1274  HB2 SER A  86       4.029  18.342   4.198  1.00 91.09           H  
ATOM   1275  HB3 SER A  86       4.396  18.660   2.494  1.00 91.09           H  
ATOM   1276  O   SER A  86       3.437  14.653   3.495  1.00 91.09           O  
ATOM   1277  OG  SER A  86       2.605  17.732   2.870  1.00 91.09           O  
ATOM   1278  HG  SER A  86       2.489  17.600   1.926  1.00 91.09           H  
ATOM   1279  N   TRP A  87       4.257  15.671   5.325  1.00 91.64           N  
ATOM   1280  H   TRP A  87       4.907  16.354   5.687  1.00 91.64           H  
ATOM   1281  CA  TRP A  87       3.513  14.857   6.298  1.00 91.64           C  
ATOM   1282  HA  TRP A  87       3.864  13.826   6.268  1.00 91.64           H  
ATOM   1283  C   TRP A  87       2.005  14.834   6.011  1.00 91.64           C  
ATOM   1284  CB  TRP A  87       3.741  15.424   7.705  1.00 91.64           C  
ATOM   1285  HB2 TRP A  87       3.449  16.474   7.724  1.00 91.64           H  
ATOM   1286  HB3 TRP A  87       4.805  15.366   7.936  1.00 91.64           H  
ATOM   1287  O   TRP A  87       1.389  13.775   6.005  1.00 91.64           O  
ATOM   1288  CG  TRP A  87       2.989  14.706   8.782  1.00 91.64           C  
ATOM   1289  CD1 TRP A  87       1.786  15.051   9.307  1.00 91.64           C  
ATOM   1290  HD1 TRP A  87       1.195  15.905   9.011  1.00 91.64           H  
ATOM   1291  CD2 TRP A  87       3.359  13.459   9.437  1.00 91.64           C  
ATOM   1292  CE2 TRP A  87       2.352  13.128  10.394  1.00 91.64           C  
ATOM   1293  CE3 TRP A  87       4.454  12.579   9.309  1.00 91.64           C  
ATOM   1294  HE3 TRP A  87       5.236  12.788   8.594  1.00 91.64           H  
ATOM   1295  NE1 TRP A  87       1.401  14.122  10.260  1.00 91.64           N  
ATOM   1296  HE1 TRP A  87       0.519  14.160  10.750  1.00 91.64           H  
ATOM   1297  CH2 TRP A  87       3.562  11.140  11.065  1.00 91.64           C  
ATOM   1298  HH2 TRP A  87       3.670  10.258  11.679  1.00 91.64           H  
ATOM   1299  CZ2 TRP A  87       2.456  11.995  11.215  1.00 91.64           C  
ATOM   1300  HZ2 TRP A  87       1.700  11.780  11.955  1.00 91.64           H  
ATOM   1301  CZ3 TRP A  87       4.548  11.426  10.107  1.00 91.64           C  
ATOM   1302  HZ3 TRP A  87       5.393  10.764   9.996  1.00 91.64           H  
ATOM   1303  N   GLU A  88       1.423  15.997   5.711  1.00 94.64           N  
ATOM   1304  H   GLU A  88       1.990  16.832   5.684  1.00 94.64           H  
ATOM   1305  CA  GLU A  88      -0.015  16.140   5.464  1.00 94.64           C  
ATOM   1306  HA  GLU A  88      -0.556  15.681   6.292  1.00 94.64           H  
ATOM   1307  C   GLU A  88      -0.469  15.444   4.170  1.00 94.64           C  
ATOM   1308  CB  GLU A  88      -0.338  17.643   5.428  1.00 94.64           C  
ATOM   1309  HB2 GLU A  88       0.073  18.116   6.320  1.00 94.64           H  
ATOM   1310  HB3 GLU A  88       0.154  18.091   4.564  1.00 94.64           H  
ATOM   1311  O   GLU A  88      -1.596  14.953   4.076  1.00 94.64           O  
ATOM   1312  CG  GLU A  88      -1.839  17.959   5.354  1.00 94.64           C  
ATOM   1313  HG2 GLU A  88      -1.958  19.043   5.358  1.00 94.64           H  
ATOM   1314  HG3 GLU A  88      -2.225  17.598   4.400  1.00 94.64           H  
ATOM   1315  CD  GLU A  88      -2.654  17.364   6.514  1.00 94.64           C  
ATOM   1316  OE1 GLU A  88      -3.858  17.101   6.295  1.00 94.64           O  
ATOM   1317  OE2 GLU A  88      -2.082  17.177   7.611  1.00 94.64           O  
ATOM   1318  N   ASP A  89       0.404  15.363   3.166  1.00 94.33           N  
ATOM   1319  H   ASP A  89       1.322  15.765   3.292  1.00 94.33           H  
ATOM   1320  CA  ASP A  89       0.130  14.598   1.949  1.00 94.33           C  
ATOM   1321  HA  ASP A  89      -0.878  14.817   1.595  1.00 94.33           H  
ATOM   1322  C   ASP A  89       0.214  13.094   2.220  1.00 94.33           C  
ATOM   1323  CB  ASP A  89       1.120  14.976   0.849  1.00 94.33           C  
ATOM   1324  HB2 ASP A  89       0.931  14.362  -0.032  1.00 94.33           H  
ATOM   1325  HB3 ASP A  89       2.118  14.747   1.223  1.00 94.33           H  
ATOM   1326  O   ASP A  89      -0.654  12.345   1.788  1.00 94.33           O  
ATOM   1327  CG  ASP A  89       1.062  16.444   0.437  1.00 94.33           C  
ATOM   1328  OD1 ASP A  89      -0.055  17.001   0.335  1.00 94.33           O  
ATOM   1329  OD2 ASP A  89       2.171  17.009   0.245  1.00 94.33           O  
ATOM   1330  N   TYR A  90       1.216  12.636   2.975  1.00 93.40           N  
ATOM   1331  H   TYR A  90       1.905  13.291   3.315  1.00 93.40           H  
ATOM   1332  CA  TYR A  90       1.335  11.224   3.354  1.00 93.40           C  
ATOM   1333  HA  TYR A  90       1.243  10.610   2.458  1.00 93.40           H  
ATOM   1334  C   TYR A  90       0.232  10.763   4.303  1.00 93.40           C  
ATOM   1335  CB  TYR A  90       2.707  10.976   3.974  1.00 93.40           C  
ATOM   1336  HB2 TYR A  90       3.016  11.850   4.547  1.00 93.40           H  
ATOM   1337  HB3 TYR A  90       2.642  10.139   4.669  1.00 93.40           H  
ATOM   1338  O   TYR A  90      -0.195   9.615   4.226  1.00 93.40           O  
ATOM   1339  CG  TYR A  90       3.743  10.621   2.934  1.00 93.40           C  
ATOM   1340  CD1 TYR A  90       3.737   9.324   2.401  1.00 93.40           C  
ATOM   1341  HD1 TYR A  90       2.998   8.605   2.725  1.00 93.40           H  
ATOM   1342  CD2 TYR A  90       4.693  11.562   2.491  1.00 93.40           C  
ATOM   1343  HD2 TYR A  90       4.681  12.568   2.884  1.00 93.40           H  
ATOM   1344  CE1 TYR A  90       4.686   8.960   1.438  1.00 93.40           C  
ATOM   1345  HE1 TYR A  90       4.640   7.982   0.982  1.00 93.40           H  
ATOM   1346  CE2 TYR A  90       5.698  11.174   1.585  1.00 93.40           C  
ATOM   1347  HE2 TYR A  90       6.467  11.873   1.290  1.00 93.40           H  
ATOM   1348  OH  TYR A  90       6.624   9.460   0.162  1.00 93.40           O  
ATOM   1349  HH  TYR A  90       7.149  10.190  -0.175  1.00 93.40           H  
ATOM   1350  CZ  TYR A  90       5.692   9.865   1.059  1.00 93.40           C  
ATOM   1351  N   LYS A  91      -0.276  11.653   5.156  1.00 94.99           N  
ATOM   1352  H   LYS A  91       0.196  12.542   5.242  1.00 94.99           H  
ATOM   1353  CA  LYS A  91      -1.462  11.413   5.979  1.00 94.99           C  
ATOM   1354  HA  LYS A  91      -1.304  10.539   6.610  1.00 94.99           H  
ATOM   1355  C   LYS A  91      -2.693  11.122   5.122  1.00 94.99           C  
ATOM   1356  CB  LYS A  91      -1.665  12.635   6.880  1.00 94.99           C  
ATOM   1357  HB2 LYS A  91      -0.855  12.661   7.608  1.00 94.99           H  
ATOM   1358  HB3 LYS A  91      -1.615  13.544   6.281  1.00 94.99           H  
ATOM   1359  O   LYS A  91      -3.344  10.100   5.324  1.00 94.99           O  
ATOM   1360  CG  LYS A  91      -3.015  12.617   7.605  1.00 94.99           C  
ATOM   1361  HG2 LYS A  91      -3.835  12.708   6.893  1.00 94.99           H  
ATOM   1362  HG3 LYS A  91      -3.135  11.681   8.152  1.00 94.99           H  
ATOM   1363  CD  LYS A  91      -3.067  13.803   8.555  1.00 94.99           C  
ATOM   1364  HD2 LYS A  91      -3.137  14.725   7.978  1.00 94.99           H  
ATOM   1365  HD3 LYS A  91      -2.147  13.830   9.138  1.00 94.99           H  
ATOM   1366  CE  LYS A  91      -4.261  13.688   9.492  1.00 94.99           C  
ATOM   1367  HE2 LYS A  91      -4.232  12.713   9.977  1.00 94.99           H  
ATOM   1368  HE3 LYS A  91      -5.190  13.775   8.928  1.00 94.99           H  
ATOM   1369  NZ  LYS A  91      -4.146  14.743  10.515  1.00 94.99           N  
ATOM   1370  HZ1 LYS A  91      -4.168  15.673  10.122  1.00 94.99           H  
ATOM   1371  HZ2 LYS A  91      -4.796  14.592  11.272  1.00 94.99           H  
ATOM   1372  HZ3 LYS A  91      -3.260  14.612  10.982  1.00 94.99           H  
ATOM   1373  N   ARG A  92      -3.004  12.016   4.177  1.00 96.25           N  
ATOM   1374  H   ARG A  92      -2.394  12.815   4.079  1.00 96.25           H  
ATOM   1375  CA  ARG A  92      -4.249  11.979   3.388  1.00 96.25           C  
ATOM   1376  HA  ARG A  92      -5.054  11.570   3.999  1.00 96.25           H  
ATOM   1377  C   ARG A  92      -4.183  11.074   2.158  1.00 96.25           C  
ATOM   1378  CB  ARG A  92      -4.622  13.404   2.962  1.00 96.25           C  
ATOM   1379  HB2 ARG A  92      -3.791  13.825   2.396  1.00 96.25           H  
ATOM   1380  HB3 ARG A  92      -5.492  13.358   2.308  1.00 96.25           H  
ATOM   1381  O   ARG A  92      -5.222  10.618   1.698  1.00 96.25           O  
ATOM   1382  CG  ARG A  92      -4.961  14.304   4.163  1.00 96.25           C  
ATOM   1383  HG2 ARG A  92      -5.800  13.872   4.708  1.00 96.25           H  
ATOM   1384  HG3 ARG A  92      -4.110  14.371   4.841  1.00 96.25           H  
ATOM   1385  CD  ARG A  92      -5.341  15.713   3.705  1.00 96.25           C  
ATOM   1386  HD2 ARG A  92      -5.605  16.300   4.585  1.00 96.25           H  
ATOM   1387  HD3 ARG A  92      -6.207  15.644   3.047  1.00 96.25           H  
ATOM   1388  NE  ARG A  92      -4.215  16.364   3.010  1.00 96.25           N  
ATOM   1389  HE  ARG A  92      -3.301  15.988   3.218  1.00 96.25           H  
ATOM   1390  NH1 ARG A  92      -5.397  18.059   2.036  1.00 96.25           N  
ATOM   1391 HH11 ARG A  92      -6.191  17.753   2.580  1.00 96.25           H  
ATOM   1392 HH12 ARG A  92      -5.438  18.865   1.428  1.00 96.25           H  
ATOM   1393  NH2 ARG A  92      -3.210  17.841   1.596  1.00 96.25           N  
ATOM   1394 HH21 ARG A  92      -3.239  18.634   0.971  1.00 96.25           H  
ATOM   1395 HH22 ARG A  92      -2.347  17.320   1.661  1.00 96.25           H  
ATOM   1396  CZ  ARG A  92      -4.274  17.418   2.222  1.00 96.25           C  
ATOM   1397  N   GLY A  93      -2.985  10.831   1.640  1.00 95.77           N  
ATOM   1398  H   GLY A  93      -2.199  11.328   2.033  1.00 95.77           H  
ATOM   1399  CA  GLY A  93      -2.761  10.167   0.362  1.00 95.77           C  
ATOM   1400  HA2 GLY A  93      -1.844   9.583   0.433  1.00 95.77           H  
ATOM   1401  HA3 GLY A  93      -3.580   9.484   0.137  1.00 95.77           H  
ATOM   1402  C   GLY A  93      -2.618  11.153  -0.798  1.00 95.77           C  
ATOM   1403  O   GLY A  93      -2.982  12.328  -0.713  1.00 95.77           O  
ATOM   1404  N   PHE A  94      -2.039  10.669  -1.893  1.00 95.71           N  
ATOM   1405  H   PHE A  94      -1.826   9.682  -1.915  1.00 95.71           H  
ATOM   1406  CA  PHE A  94      -1.798  11.445  -3.107  1.00 95.71           C  
ATOM   1407  HA  PHE A  94      -2.658  12.092  -3.280  1.00 95.71           H  
ATOM   1408  C   PHE A  94      -1.646  10.536  -4.330  1.00 95.71           C  
ATOM   1409  CB  PHE A  94      -0.547  12.329  -2.927  1.00 95.71           C  
ATOM   1410  HB2 PHE A  94      -0.753  13.062  -2.147  1.00 95.71           H  
ATOM   1411  HB3 PHE A  94      -0.373  12.892  -3.844  1.00 95.71           H  
ATOM   1412  O   PHE A  94      -1.359   9.346  -4.211  1.00 95.71           O  
ATOM   1413  CG  PHE A  94       0.726  11.584  -2.564  1.00 95.71           C  
ATOM   1414  CD1 PHE A  94       1.121  11.485  -1.217  1.00 95.71           C  
ATOM   1415  HD1 PHE A  94       0.509  11.926  -0.444  1.00 95.71           H  
ATOM   1416  CD2 PHE A  94       1.510  10.974  -3.562  1.00 95.71           C  
ATOM   1417  HD2 PHE A  94       1.194  11.016  -4.593  1.00 95.71           H  
ATOM   1418  CE1 PHE A  94       2.291  10.789  -0.870  1.00 95.71           C  
ATOM   1419  HE1 PHE A  94       2.581  10.703   0.167  1.00 95.71           H  
ATOM   1420  CE2 PHE A  94       2.679  10.272  -3.217  1.00 95.71           C  
ATOM   1421  HE2 PHE A  94       3.262   9.776  -3.979  1.00 95.71           H  
ATOM   1422  CZ  PHE A  94       3.070  10.181  -1.869  1.00 95.71           C  
ATOM   1423  HZ  PHE A  94       3.954   9.624  -1.596  1.00 95.71           H  
ATOM   1424  N   GLY A  95      -1.766  11.127  -5.519  1.00 95.23           N  
ATOM   1425  H   GLY A  95      -2.116  12.075  -5.540  1.00 95.23           H  
ATOM   1426  CA  GLY A  95      -1.716  10.407  -6.790  1.00 95.23           C  
ATOM   1427  HA2 GLY A  95      -1.295  11.048  -7.565  1.00 95.23           H  
ATOM   1428  HA3 GLY A  95      -1.075   9.530  -6.698  1.00 95.23           H  
ATOM   1429  C   GLY A  95      -3.100   9.955  -7.247  1.00 95.23           C  
ATOM   1430  O   GLY A  95      -4.107  10.544  -6.862  1.00 95.23           O  
ATOM   1431  N   ASP A  96      -3.130   8.936  -8.097  1.00 95.95           N  
ATOM   1432  H   ASP A  96      -2.264   8.466  -8.322  1.00 95.95           H  
ATOM   1433  CA  ASP A  96      -4.354   8.361  -8.658  1.00 95.95           C  
ATOM   1434  HA  ASP A  96      -5.225   8.689  -8.092  1.00 95.95           H  
ATOM   1435  C   ASP A  96      -4.261   6.842  -8.559  1.00 95.95           C  
ATOM   1436  CB  ASP A  96      -4.509   8.850 -10.107  1.00 95.95           C  
ATOM   1437  HB2 ASP A  96      -4.681   9.926 -10.088  1.00 95.95           H  
ATOM   1438  HB3 ASP A  96      -3.570   8.681 -10.634  1.00 95.95           H  
ATOM   1439  O   ASP A  96      -3.288   6.254  -9.032  1.00 95.95           O  
ATOM   1440  CG  ASP A  96      -5.634   8.196 -10.925  1.00 95.95           C  
ATOM   1441  OD1 ASP A  96      -6.392   7.342 -10.408  1.00 95.95           O  
ATOM   1442  OD2 ASP A  96      -5.675   8.516 -12.132  1.00 95.95           O  
ATOM   1443  N   VAL A  97      -5.272   6.206  -7.965  1.00 96.22           N  
ATOM   1444  H   VAL A  97      -6.072   6.748  -7.673  1.00 96.22           H  
ATOM   1445  CA  VAL A  97      -5.322   4.749  -7.771  1.00 96.22           C  
ATOM   1446  HA  VAL A  97      -4.484   4.464  -7.134  1.00 96.22           H  
ATOM   1447  C   VAL A  97      -5.162   3.966  -9.074  1.00 96.22           C  
ATOM   1448  CB  VAL A  97      -6.604   4.314  -7.041  1.00 96.22           C  
ATOM   1449  HB  VAL A  97      -6.610   3.226  -6.974  1.00 96.22           H  
ATOM   1450  O   VAL A  97      -4.720   2.823  -9.038  1.00 96.22           O  
ATOM   1451  CG1 VAL A  97      -6.640   4.864  -5.612  1.00 96.22           C  
ATOM   1452 HG11 VAL A  97      -6.678   5.953  -5.615  1.00 96.22           H  
ATOM   1453 HG12 VAL A  97      -7.523   4.486  -5.096  1.00 96.22           H  
ATOM   1454 HG13 VAL A  97      -5.754   4.534  -5.068  1.00 96.22           H  
ATOM   1455  CG2 VAL A  97      -7.872   4.751  -7.778  1.00 96.22           C  
ATOM   1456 HG21 VAL A  97      -8.741   4.388  -7.228  1.00 96.22           H  
ATOM   1457 HG22 VAL A  97      -7.939   5.837  -7.837  1.00 96.22           H  
ATOM   1458 HG23 VAL A  97      -7.900   4.327  -8.781  1.00 96.22           H  
ATOM   1459  N   ARG A  98      -5.469   4.570 -10.232  1.00 95.15           N  
ATOM   1460  H   ARG A  98      -5.811   5.519 -10.178  1.00 95.15           H  
ATOM   1461  CA  ARG A  98      -5.277   3.974 -11.570  1.00 95.15           C  
ATOM   1462  HA  ARG A  98      -5.498   2.909 -11.514  1.00 95.15           H  
ATOM   1463  C   ARG A  98      -3.832   4.067 -12.082  1.00 95.15           C  
ATOM   1464  CB  ARG A  98      -6.269   4.619 -12.557  1.00 95.15           C  
ATOM   1465  HB2 ARG A  98      -6.075   4.249 -13.564  1.00 95.15           H  
ATOM   1466  HB3 ARG A  98      -6.127   5.700 -12.558  1.00 95.15           H  
ATOM   1467  O   ARG A  98      -3.494   3.383 -13.046  1.00 95.15           O  
ATOM   1468  CG  ARG A  98      -7.720   4.284 -12.181  1.00 95.15           C  
ATOM   1469  HG2 ARG A  98      -7.876   4.530 -11.131  1.00 95.15           H  
ATOM   1470  HG3 ARG A  98      -7.877   3.215 -12.321  1.00 95.15           H  
ATOM   1471  CD  ARG A  98      -8.767   5.049 -13.001  1.00 95.15           C  
ATOM   1472  HD2 ARG A  98      -8.673   4.765 -14.049  1.00 95.15           H  
ATOM   1473  HD3 ARG A  98      -8.566   6.117 -12.917  1.00 95.15           H  
ATOM   1474  NE  ARG A  98     -10.143   4.761 -12.526  1.00 95.15           N  
ATOM   1475  HE  ARG A  98     -10.705   4.134 -13.084  1.00 95.15           H  
ATOM   1476  NH1 ARG A  98     -10.096   6.016 -10.576  1.00 95.15           N  
ATOM   1477 HH11 ARG A  98      -9.160   6.351 -10.755  1.00 95.15           H  
ATOM   1478 HH12 ARG A  98     -10.473   6.178  -9.653  1.00 95.15           H  
ATOM   1479  NH2 ARG A  98     -11.887   4.817 -11.024  1.00 95.15           N  
ATOM   1480 HH21 ARG A  98     -12.425   4.128 -11.531  1.00 95.15           H  
ATOM   1481 HH22 ARG A  98     -12.200   5.106 -10.109  1.00 95.15           H  
ATOM   1482  CZ  ARG A  98     -10.698   5.203 -11.397  1.00 95.15           C  
ATOM   1483  N   ASN A  99      -2.993   4.888 -11.453  1.00 94.08           N  
ATOM   1484  H   ASN A  99      -3.328   5.318 -10.603  1.00 94.08           H  
ATOM   1485  CA  ASN A  99      -1.620   5.213 -11.845  1.00 94.08           C  
ATOM   1486  HA  ASN A  99      -1.301   4.547 -12.647  1.00 94.08           H  
ATOM   1487  C   ASN A  99      -0.644   4.986 -10.669  1.00 94.08           C  
ATOM   1488  CB  ASN A  99      -1.609   6.657 -12.391  1.00 94.08           C  
ATOM   1489  HB2 ASN A  99      -0.586   6.964 -12.608  1.00 94.08           H  
ATOM   1490  HB3 ASN A  99      -2.024   7.334 -11.644  1.00 94.08           H  
ATOM   1491  O   ASN A  99      -0.705   3.953 -10.001  1.00 94.08           O  
ATOM   1492  CG  ASN A  99      -2.358   6.794 -13.699  1.00 94.08           C  
ATOM   1493  ND2 ASN A  99      -3.376   7.617 -13.781  1.00 94.08           N  
ATOM   1494 HD21 ASN A  99      -3.841   8.002 -12.971  1.00 94.08           H  
ATOM   1495 HD22 ASN A  99      -3.870   7.620 -14.662  1.00 94.08           H  
ATOM   1496  OD1 ASN A  99      -1.997   6.189 -14.692  1.00 94.08           O  
ATOM   1497  N   ASP A 100       0.283   5.922 -10.439  1.00 93.81           N  
ATOM   1498  H   ASP A 100       0.285   6.756 -11.008  1.00 93.81           H  
ATOM   1499  CA  ASP A 100       1.130   5.947  -9.252  1.00 93.81           C  
ATOM   1500  HA  ASP A 100       1.330   4.920  -8.945  1.00 93.81           H  
ATOM   1501  C   ASP A 100       0.403   6.671  -8.117  1.00 93.81           C  
ATOM   1502  CB  ASP A 100       2.468   6.638  -9.538  1.00 93.81           C  
ATOM   1503  HB2 ASP A 100       3.007   6.741  -8.596  1.00 93.81           H  
ATOM   1504  HB3 ASP A 100       2.271   7.640  -9.920  1.00 93.81           H  
ATOM   1505  O   ASP A 100      -0.139   7.766  -8.304  1.00 93.81           O  
ATOM   1506  CG  ASP A 100       3.381   5.901 -10.517  1.00 93.81           C  
ATOM   1507  OD1 ASP A 100       3.109   4.738 -10.897  1.00 93.81           O  
ATOM   1508  OD2 ASP A 100       4.439   6.475 -10.853  1.00 93.81           O  
ATOM   1509  N   PHE A 101       0.403   6.077  -6.927  1.00 95.64           N  
ATOM   1510  H   PHE A 101       0.904   5.209  -6.807  1.00 95.64           H  
ATOM   1511  CA  PHE A 101      -0.285   6.653  -5.777  1.00 95.64           C  
ATOM   1512  HA  PHE A 101      -0.124   7.731  -5.788  1.00 95.64           H  
ATOM   1513  C   PHE A 101       0.241   6.134  -4.449  1.00 95.64           C  
ATOM   1514  CB  PHE A 101      -1.798   6.399  -5.871  1.00 95.64           C  
ATOM   1515  HB2 PHE A 101      -2.312   7.073  -5.187  1.00 95.64           H  
ATOM   1516  HB3 PHE A 101      -2.137   6.664  -6.873  1.00 95.64           H  
ATOM   1517  O   PHE A 101       0.922   5.107  -4.371  1.00 95.64           O  
ATOM   1518  CG  PHE A 101      -2.237   4.982  -5.565  1.00 95.64           C  
ATOM   1519  CD1 PHE A 101      -2.105   3.973  -6.537  1.00 95.64           C  
ATOM   1520  HD1 PHE A 101      -1.702   4.210  -7.511  1.00 95.64           H  
ATOM   1521  CD2 PHE A 101      -2.805   4.679  -4.312  1.00 95.64           C  
ATOM   1522  HD2 PHE A 101      -2.927   5.452  -3.569  1.00 95.64           H  
ATOM   1523  CE1 PHE A 101      -2.560   2.672  -6.265  1.00 95.64           C  
ATOM   1524  HE1 PHE A 101      -2.503   1.910  -7.029  1.00 95.64           H  
ATOM   1525  CE2 PHE A 101      -3.246   3.374  -4.037  1.00 95.64           C  
ATOM   1526  HE2 PHE A 101      -3.702   3.142  -3.086  1.00 95.64           H  
ATOM   1527  CZ  PHE A 101      -3.132   2.375  -5.017  1.00 95.64           C  
ATOM   1528  HZ  PHE A 101      -3.509   1.382  -4.823  1.00 95.64           H  
ATOM   1529  N   TYR A 102      -0.147   6.860  -3.409  1.00 95.62           N  
ATOM   1530  H   TYR A 102      -0.685   7.693  -3.599  1.00 95.62           H  
ATOM   1531  CA  TYR A 102      -0.072   6.451  -2.022  1.00 95.62           C  
ATOM   1532  HA  TYR A 102       0.181   5.392  -1.964  1.00 95.62           H  
ATOM   1533  C   TYR A 102      -1.440   6.676  -1.373  1.00 95.62           C  
ATOM   1534  CB  TYR A 102       1.021   7.263  -1.330  1.00 95.62           C  
ATOM   1535  HB2 TYR A 102       0.718   8.308  -1.266  1.00 95.62           H  
ATOM   1536  HB3 TYR A 102       1.933   7.220  -1.926  1.00 95.62           H  
ATOM   1537  O   TYR A 102      -1.965   7.788  -1.422  1.00 95.62           O  
ATOM   1538  CG  TYR A 102       1.328   6.730   0.045  1.00 95.62           C  
ATOM   1539  CD1 TYR A 102       0.811   7.359   1.193  1.00 95.62           C  
ATOM   1540  HD1 TYR A 102       0.216   8.257   1.102  1.00 95.62           H  
ATOM   1541  CD2 TYR A 102       2.103   5.563   0.159  1.00 95.62           C  
ATOM   1542  HD2 TYR A 102       2.496   5.078  -0.721  1.00 95.62           H  
ATOM   1543  CE1 TYR A 102       1.078   6.812   2.463  1.00 95.62           C  
ATOM   1544  HE1 TYR A 102       0.694   7.289   3.352  1.00 95.62           H  
ATOM   1545  CE2 TYR A 102       2.378   5.024   1.424  1.00 95.62           C  
ATOM   1546  HE2 TYR A 102       2.989   4.138   1.522  1.00 95.62           H  
ATOM   1547  OH  TYR A 102       2.171   5.110   3.783  1.00 95.62           O  
ATOM   1548  HH  TYR A 102       1.811   5.624   4.510  1.00 95.62           H  
ATOM   1549  CZ  TYR A 102       1.871   5.647   2.577  1.00 95.62           C  
ATOM   1550  N   LEU A 103      -2.023   5.636  -0.778  1.00 96.86           N  
ATOM   1551  H   LEU A 103      -1.546   4.746  -0.813  1.00 96.86           H  
ATOM   1552  CA  LEU A 103      -3.400   5.650  -0.264  1.00 96.86           C  
ATOM   1553  HA  LEU A 103      -4.059   5.983  -1.066  1.00 96.86           H  
ATOM   1554  C   LEU A 103      -3.593   6.608   0.918  1.00 96.86           C  
ATOM   1555  CB  LEU A 103      -3.768   4.214   0.140  1.00 96.86           C  
ATOM   1556  HB2 LEU A 103      -3.503   3.553  -0.686  1.00 96.86           H  
ATOM   1557  HB3 LEU A 103      -3.165   3.947   1.008  1.00 96.86           H  
ATOM   1558  O   LEU A 103      -4.702   7.078   1.150  1.00 96.86           O  
ATOM   1559  CG  LEU A 103      -5.249   3.963   0.481  1.00 96.86           C  
ATOM   1560  HG  LEU A 103      -5.566   4.634   1.279  1.00 96.86           H  
ATOM   1561  CD1 LEU A 103      -6.156   4.169  -0.733  1.00 96.86           C  
ATOM   1562 HD11 LEU A 103      -6.131   5.211  -1.053  1.00 96.86           H  
ATOM   1563 HD12 LEU A 103      -7.186   3.932  -0.467  1.00 96.86           H  
ATOM   1564 HD13 LEU A 103      -5.847   3.524  -1.555  1.00 96.86           H  
ATOM   1565  CD2 LEU A 103      -5.419   2.527   0.977  1.00 96.86           C  
ATOM   1566 HD21 LEU A 103      -4.813   2.368   1.869  1.00 96.86           H  
ATOM   1567 HD22 LEU A 103      -5.120   1.822   0.201  1.00 96.86           H  
ATOM   1568 HD23 LEU A 103      -6.464   2.347   1.230  1.00 96.86           H  
ATOM   1569  N   GLY A 104      -2.520   6.905   1.649  1.00 95.98           N  
ATOM   1570  H   GLY A 104      -1.647   6.465   1.396  1.00 95.98           H  
ATOM   1571  CA  GLY A 104      -2.545   7.755   2.833  1.00 95.98           C  
ATOM   1572  HA2 GLY A 104      -1.684   8.421   2.793  1.00 95.98           H  
ATOM   1573  HA3 GLY A 104      -3.444   8.371   2.844  1.00 95.98           H  
ATOM   1574  C   GLY A 104      -2.518   6.953   4.129  1.00 95.98           C  
ATOM   1575  O   GLY A 104      -3.232   5.963   4.282  1.00 95.98           O  
ATOM   1576  N   ASN A 105      -1.697   7.396   5.077  1.00 95.38           N  
ATOM   1577  H   ASN A 105      -1.143   8.217   4.880  1.00 95.38           H  
ATOM   1578  CA  ASN A 105      -1.500   6.721   6.357  1.00 95.38           C  
ATOM   1579  HA  ASN A 105      -1.171   5.697   6.176  1.00 95.38           H  
ATOM   1580  C   ASN A 105      -2.792   6.645   7.175  1.00 95.38           C  
ATOM   1581  CB  ASN A 105      -0.420   7.451   7.163  1.00 95.38           C  
ATOM   1582  HB2 ASN A 105      -0.364   6.972   8.140  1.00 95.38           H  
ATOM   1583  HB3 ASN A 105      -0.699   8.495   7.307  1.00 95.38           H  
ATOM   1584  O   ASN A 105      -3.024   5.646   7.843  1.00 95.38           O  
ATOM   1585  CG  ASN A 105       0.972   7.373   6.581  1.00 95.38           C  
ATOM   1586  ND2 ASN A 105       1.894   8.147   7.097  1.00 95.38           N  
ATOM   1587 HD21 ASN A 105       2.842   7.989   6.787  1.00 95.38           H  
ATOM   1588 HD22 ASN A 105       1.683   8.692   7.922  1.00 95.38           H  
ATOM   1589  OD1 ASN A 105       1.259   6.613   5.676  1.00 95.38           O  
ATOM   1590  N   GLU A 106      -3.663   7.650   7.089  1.00 96.87           N  
ATOM   1591  H   GLU A 106      -3.441   8.456   6.522  1.00 96.87           H  
ATOM   1592  CA  GLU A 106      -4.941   7.627   7.803  1.00 96.87           C  
ATOM   1593  HA  GLU A 106      -4.748   7.455   8.862  1.00 96.87           H  
ATOM   1594  C   GLU A 106      -5.844   6.490   7.291  1.00 96.87           C  
ATOM   1595  CB  GLU A 106      -5.608   8.999   7.634  1.00 96.87           C  
ATOM   1596  HB2 GLU A 106      -4.871   9.787   7.791  1.00 96.87           H  
ATOM   1597  HB3 GLU A 106      -5.970   9.092   6.610  1.00 96.87           H  
ATOM   1598  O   GLU A 106      -6.478   5.786   8.076  1.00 96.87           O  
ATOM   1599  CG  GLU A 106      -6.783   9.229   8.593  1.00 96.87           C  
ATOM   1600  HG2 GLU A 106      -7.511   8.429   8.463  1.00 96.87           H  
ATOM   1601  HG3 GLU A 106      -7.273  10.159   8.302  1.00 96.87           H  
ATOM   1602  CD  GLU A 106      -6.388   9.335  10.073  1.00 96.87           C  
ATOM   1603  OE1 GLU A 106      -7.340   9.272  10.887  1.00 96.87           O  
ATOM   1604  OE2 GLU A 106      -5.187   9.509  10.374  1.00 96.87           O  
ATOM   1605  N   ASN A 107      -5.850   6.254   5.975  1.00 96.87           N  
ATOM   1606  H   ASN A 107      -5.253   6.819   5.388  1.00 96.87           H  
ATOM   1607  CA  ASN A 107      -6.608   5.168   5.353  1.00 96.87           C  
ATOM   1608  HA  ASN A 107      -7.617   5.151   5.766  1.00 96.87           H  
ATOM   1609  C   ASN A 107      -5.979   3.802   5.658  1.00 96.87           C  
ATOM   1610  CB  ASN A 107      -6.707   5.428   3.840  1.00 96.87           C  
ATOM   1611  HB2 ASN A 107      -5.706   5.544   3.425  1.00 96.87           H  
ATOM   1612  HB3 ASN A 107      -7.180   4.572   3.359  1.00 96.87           H  
ATOM   1613  O   ASN A 107      -6.684   2.868   6.031  1.00 96.87           O  
ATOM   1614  CG  ASN A 107      -7.539   6.654   3.506  1.00 96.87           C  
ATOM   1615  ND2 ASN A 107      -7.168   7.395   2.489  1.00 96.87           N  
ATOM   1616 HD21 ASN A 107      -7.723   8.214   2.289  1.00 96.87           H  
ATOM   1617 HD22 ASN A 107      -6.325   7.194   1.970  1.00 96.87           H  
ATOM   1618  OD1 ASN A 107      -8.516   6.977   4.161  1.00 96.87           O  
ATOM   1619  N   ILE A 108      -4.649   3.686   5.572  1.00 96.25           N  
ATOM   1620  H   ILE A 108      -4.120   4.488   5.261  1.00 96.25           H  
ATOM   1621  CA  ILE A 108      -3.934   2.440   5.897  1.00 96.25           C  
ATOM   1622  HA  ILE A 108      -4.361   1.629   5.307  1.00 96.25           H  
ATOM   1623  C   ILE A 108      -4.131   2.075   7.377  1.00 96.25           C  
ATOM   1624  CB  ILE A 108      -2.437   2.563   5.534  1.00 96.25           C  
ATOM   1625  HB  ILE A 108      -2.031   3.419   6.073  1.00 96.25           H  
ATOM   1626  O   ILE A 108      -4.390   0.912   7.693  1.00 96.25           O  
ATOM   1627  CG1 ILE A 108      -2.226   2.806   4.022  1.00 96.25           C  
ATOM   1628 HG12 ILE A 108      -2.351   1.870   3.478  1.00 96.25           H  
ATOM   1629 HG13 ILE A 108      -2.972   3.502   3.640  1.00 96.25           H  
ATOM   1630  CG2 ILE A 108      -1.664   1.294   5.950  1.00 96.25           C  
ATOM   1631 HG21 ILE A 108      -2.085   0.422   5.449  1.00 96.25           H  
ATOM   1632 HG22 ILE A 108      -1.717   1.139   7.027  1.00 96.25           H  
ATOM   1633 HG23 ILE A 108      -0.611   1.382   5.684  1.00 96.25           H  
ATOM   1634  CD1 ILE A 108      -0.846   3.398   3.704  1.00 96.25           C  
ATOM   1635 HD11 ILE A 108      -0.804   3.662   2.648  1.00 96.25           H  
ATOM   1636 HD12 ILE A 108      -0.683   4.302   4.291  1.00 96.25           H  
ATOM   1637 HD13 ILE A 108      -0.056   2.679   3.921  1.00 96.25           H  
ATOM   1638  N   HIS A 109      -4.068   3.056   8.283  1.00 96.06           N  
ATOM   1639  H   HIS A 109      -3.829   3.989   7.979  1.00 96.06           H  
ATOM   1640  CA  HIS A 109      -4.350   2.858   9.704  1.00 96.06           C  
ATOM   1641  HA  HIS A 109      -3.662   2.111  10.101  1.00 96.06           H  
ATOM   1642  C   HIS A 109      -5.772   2.328   9.914  1.00 96.06           C  
ATOM   1643  CB  HIS A 109      -4.137   4.169  10.478  1.00 96.06           C  
ATOM   1644  HB2 HIS A 109      -4.730   4.962  10.022  1.00 96.06           H  
ATOM   1645  HB3 HIS A 109      -3.088   4.458  10.423  1.00 96.06           H  
ATOM   1646  O   HIS A 109      -5.939   1.295  10.555  1.00 96.06           O  
ATOM   1647  CG  HIS A 109      -4.532   4.038  11.926  1.00 96.06           C  
ATOM   1648  CD2 HIS A 109      -5.481   4.765  12.594  1.00 96.06           C  
ATOM   1649  HD2 HIS A 109      -6.059   5.579  12.182  1.00 96.06           H  
ATOM   1650  ND1 HIS A 109      -4.070   3.079  12.795  1.00 96.06           N  
ATOM   1651  HD1 HIS A 109      -3.342   2.408  12.594  1.00 96.06           H  
ATOM   1652  CE1 HIS A 109      -4.729   3.215  13.954  1.00 96.06           C  
ATOM   1653  HE1 HIS A 109      -4.585   2.587  14.821  1.00 96.06           H  
ATOM   1654  NE2 HIS A 109      -5.585   4.248  13.892  1.00 96.06           N  
ATOM   1655  N   ARG A 110      -6.784   2.978   9.319  1.00 95.42           N  
ATOM   1656  H   ARG A 110      -6.567   3.815   8.797  1.00 95.42           H  
ATOM   1657  CA  ARG A 110      -8.195   2.557   9.417  1.00 95.42           C  
ATOM   1658  HA  ARG A 110      -8.501   2.545  10.463  1.00 95.42           H  
ATOM   1659  C   ARG A 110      -8.436   1.138   8.910  1.00 95.42           C  
ATOM   1660  CB  ARG A 110      -9.077   3.522   8.616  1.00 95.42           C  
ATOM   1661  HB2 ARG A 110     -10.060   3.074   8.466  1.00 95.42           H  
ATOM   1662  HB3 ARG A 110      -8.630   3.689   7.636  1.00 95.42           H  
ATOM   1663  O   ARG A 110      -9.198   0.397   9.522  1.00 95.42           O  
ATOM   1664  CG  ARG A 110      -9.267   4.855   9.337  1.00 95.42           C  
ATOM   1665  HG2 ARG A 110      -8.310   5.235   9.696  1.00 95.42           H  
ATOM   1666  HG3 ARG A 110      -9.923   4.709  10.196  1.00 95.42           H  
ATOM   1667  CD  ARG A 110      -9.891   5.865   8.376  1.00 95.42           C  
ATOM   1668  HD2 ARG A 110     -10.842   5.475   8.014  1.00 95.42           H  
ATOM   1669  HD3 ARG A 110      -9.228   5.988   7.520  1.00 95.42           H  
ATOM   1670  NE  ARG A 110     -10.045   7.168   9.043  1.00 95.42           N  
ATOM   1671  HE  ARG A 110      -9.189   7.589   9.374  1.00 95.42           H  
ATOM   1672  NH1 ARG A 110     -12.331   7.380   8.899  1.00 95.42           N  
ATOM   1673 HH11 ARG A 110     -12.357   6.522   8.367  1.00 95.42           H  
ATOM   1674 HH12 ARG A 110     -13.178   7.903   9.068  1.00 95.42           H  
ATOM   1675  NH2 ARG A 110     -11.095   8.952   9.925  1.00 95.42           N  
ATOM   1676 HH21 ARG A 110     -11.931   9.475  10.147  1.00 95.42           H  
ATOM   1677 HH22 ARG A 110     -10.190   9.255  10.254  1.00 95.42           H  
ATOM   1678  CZ  ARG A 110     -11.162   7.823   9.280  1.00 95.42           C  
ATOM   1679  N   ILE A 111      -7.799   0.760   7.802  1.00 94.96           N  
ATOM   1680  H   ILE A 111      -7.251   1.449   7.308  1.00 94.96           H  
ATOM   1681  CA  ILE A 111      -7.922  -0.591   7.243  1.00 94.96           C  
ATOM   1682  HA  ILE A 111      -8.977  -0.849   7.164  1.00 94.96           H  
ATOM   1683  C   ILE A 111      -7.284  -1.606   8.197  1.00 94.96           C  
ATOM   1684  CB  ILE A 111      -7.303  -0.639   5.827  1.00 94.96           C  
ATOM   1685  HB  ILE A 111      -6.296  -0.224   5.871  1.00 94.96           H  
ATOM   1686  O   ILE A 111      -7.913  -2.592   8.577  1.00 94.96           O  
ATOM   1687  CG1 ILE A 111      -8.146   0.192   4.831  1.00 94.96           C  
ATOM   1688 HG12 ILE A 111      -9.066  -0.345   4.595  1.00 94.96           H  
ATOM   1689 HG13 ILE A 111      -8.435   1.139   5.286  1.00 94.96           H  
ATOM   1690  CG2 ILE A 111      -7.212  -2.091   5.335  1.00 94.96           C  
ATOM   1691 HG21 ILE A 111      -8.184  -2.577   5.425  1.00 94.96           H  
ATOM   1692 HG22 ILE A 111      -6.911  -2.120   4.288  1.00 94.96           H  
ATOM   1693 HG23 ILE A 111      -6.478  -2.651   5.915  1.00 94.96           H  
ATOM   1694  CD1 ILE A 111      -7.406   0.517   3.525  1.00 94.96           C  
ATOM   1695 HD11 ILE A 111      -6.470   1.029   3.747  1.00 94.96           H  
ATOM   1696 HD12 ILE A 111      -8.030   1.171   2.917  1.00 94.96           H  
ATOM   1697 HD13 ILE A 111      -7.201  -0.389   2.955  1.00 94.96           H  
ATOM   1698  N   THR A 112      -6.047  -1.345   8.624  1.00 95.38           N  
ATOM   1699  H   THR A 112      -5.609  -0.486   8.322  1.00 95.38           H  
ATOM   1700  CA  THR A 112      -5.257  -2.306   9.407  1.00 95.38           C  
ATOM   1701  HA  THR A 112      -5.477  -3.302   9.023  1.00 95.38           H  
ATOM   1702  C   THR A 112      -5.619  -2.355  10.890  1.00 95.38           C  
ATOM   1703  CB  THR A 112      -3.745  -2.097   9.229  1.00 95.38           C  
ATOM   1704  HB  THR A 112      -3.219  -2.822   9.849  1.00 95.38           H  
ATOM   1705  O   THR A 112      -5.215  -3.296  11.568  1.00 95.38           O  
ATOM   1706  CG2 THR A 112      -3.304  -2.305   7.782  1.00 95.38           C  
ATOM   1707 HG21 THR A 112      -3.819  -1.615   7.113  1.00 95.38           H  
ATOM   1708 HG22 THR A 112      -2.228  -2.143   7.712  1.00 95.38           H  
ATOM   1709 HG23 THR A 112      -3.528  -3.329   7.482  1.00 95.38           H  
ATOM   1710  OG1 THR A 112      -3.338  -0.799   9.608  1.00 95.38           O  
ATOM   1711  HG1 THR A 112      -3.740  -0.185   8.990  1.00 95.38           H  
ATOM   1712  N   SER A 113      -6.375  -1.388  11.426  1.00 93.10           N  
ATOM   1713  H   SER A 113      -6.615  -0.586  10.860  1.00 93.10           H  
ATOM   1714  CA  SER A 113      -6.783  -1.363  12.840  1.00 93.10           C  
ATOM   1715  HA  SER A 113      -5.915  -1.601  13.455  1.00 93.10           H  
ATOM   1716  C   SER A 113      -7.864  -2.384  13.193  1.00 93.10           C  
ATOM   1717  CB  SER A 113      -7.269   0.037  13.240  1.00 93.10           C  
ATOM   1718  HB2 SER A 113      -7.482   0.048  14.309  1.00 93.10           H  
ATOM   1719  HB3 SER A 113      -6.478   0.760  13.044  1.00 93.10           H  
ATOM   1720  O   SER A 113      -8.048  -2.685  14.370  1.00 93.10           O  
ATOM   1721  OG  SER A 113      -8.436   0.428  12.537  1.00 93.10           O  
ATOM   1722  HG  SER A 113      -9.177  -0.133  12.779  1.00 93.10           H  
ATOM   1723  N   ASN A 114      -8.590  -2.897  12.196  1.00 85.85           N  
ATOM   1724  H   ASN A 114      -8.369  -2.603  11.256  1.00 85.85           H  
ATOM   1725  CA  ASN A 114      -9.794  -3.709  12.399  1.00 85.85           C  
ATOM   1726  HA  ASN A 114     -10.117  -3.603  13.435  1.00 85.85           H  
ATOM   1727  C   ASN A 114      -9.564  -5.216  12.205  1.00 85.85           C  
ATOM   1728  CB  ASN A 114     -10.922  -3.152  11.513  1.00 85.85           C  
ATOM   1729  HB2 ASN A 114     -10.604  -3.175  10.470  1.00 85.85           H  
ATOM   1730  HB3 ASN A 114     -11.808  -3.779  11.611  1.00 85.85           H  
ATOM   1731  O   ASN A 114     -10.522  -5.966  12.045  1.00 85.85           O  
ATOM   1732  CG  ASN A 114     -11.328  -1.737  11.884  1.00 85.85           C  
ATOM   1733  ND2 ASN A 114     -11.953  -1.034  10.973  1.00 85.85           N  
ATOM   1734 HD21 ASN A 114     -12.101  -0.057  11.182  1.00 85.85           H  
ATOM   1735 HD22 ASN A 114     -12.076  -1.409  10.043  1.00 85.85           H  
ATOM   1736  OD1 ASN A 114     -11.083  -1.232  12.970  1.00 85.85           O  
ATOM   1737  N   GLY A 115      -8.314  -5.676  12.203  1.00 89.71           N  
ATOM   1738  H   GLY A 115      -7.542  -5.036  12.325  1.00 89.71           H  
ATOM   1739  CA  GLY A 115      -8.003  -7.090  12.032  1.00 89.71           C  
ATOM   1740  HA2 GLY A 115      -8.504  -7.464  11.139  1.00 89.71           H  
ATOM   1741  HA3 GLY A 115      -8.376  -7.651  12.889  1.00 89.71           H  
ATOM   1742  C   GLY A 115      -6.513  -7.355  11.889  1.00 89.71           C  
ATOM   1743  O   GLY A 115      -5.687  -6.449  11.993  1.00 89.71           O  
ATOM   1744  N   ASN A 116      -6.176  -8.613  11.626  1.00 94.72           N  
ATOM   1745  H   ASN A 116      -6.909  -9.293  11.479  1.00 94.72           H  
ATOM   1746  CA  ASN A 116      -4.817  -9.009  11.290  1.00 94.72           C  
ATOM   1747  HA  ASN A 116      -4.108  -8.350  11.791  1.00 94.72           H  
ATOM   1748  C   ASN A 116      -4.629  -8.869   9.783  1.00 94.72           C  
ATOM   1749  CB  ASN A 116      -4.574 -10.443  11.773  1.00 94.72           C  
ATOM   1750  HB2 ASN A 116      -3.593 -10.782  11.442  1.00 94.72           H  
ATOM   1751  HB3 ASN A 116      -5.326 -11.102  11.338  1.00 94.72           H  
ATOM   1752  O   ASN A 116      -5.423  -9.396   9.013  1.00 94.72           O  
ATOM   1753  CG  ASN A 116      -4.617 -10.546  13.285  1.00 94.72           C  
ATOM   1754  ND2 ASN A 116      -5.226 -11.583  13.811  1.00 94.72           N  
ATOM   1755 HD21 ASN A 116      -5.285 -11.628  14.818  1.00 94.72           H  
ATOM   1756 HD22 ASN A 116      -5.686 -12.268  13.229  1.00 94.72           H  
ATOM   1757  OD1 ASN A 116      -4.101  -9.706  14.007  1.00 94.72           O  
ATOM   1758  N   TYR A 117      -3.585  -8.170   9.356  1.00 96.68           N  
ATOM   1759  H   TYR A 117      -2.963  -7.743  10.027  1.00 96.68           H  
ATOM   1760  CA  TYR A 117      -3.283  -7.992   7.941  1.00 96.68           C  
ATOM   1761  HA  TYR A 117      -3.993  -8.558   7.338  1.00 96.68           H  
ATOM   1762  C   TYR A 117      -1.903  -8.540   7.617  1.00 96.68           C  
ATOM   1763  CB  TYR A 117      -3.429  -6.518   7.545  1.00 96.68           C  
ATOM   1764  HB2 TYR A 117      -2.974  -5.885   8.307  1.00 96.68           H  
ATOM   1765  HB3 TYR A 117      -2.884  -6.351   6.616  1.00 96.68           H  
ATOM   1766  O   TYR A 117      -0.964  -8.387   8.402  1.00 96.68           O  
ATOM   1767  CG  TYR A 117      -4.870  -6.097   7.337  1.00 96.68           C  
ATOM   1768  CD1 TYR A 117      -5.383  -5.999   6.030  1.00 96.68           C  
ATOM   1769  HD1 TYR A 117      -4.745  -6.219   5.187  1.00 96.68           H  
ATOM   1770  CD2 TYR A 117      -5.703  -5.832   8.440  1.00 96.68           C  
ATOM   1771  HD2 TYR A 117      -5.314  -5.908   9.444  1.00 96.68           H  
ATOM   1772  CE1 TYR A 117      -6.724  -5.630   5.823  1.00 96.68           C  
ATOM   1773  HE1 TYR A 117      -7.129  -5.548   4.825  1.00 96.68           H  
ATOM   1774  CE2 TYR A 117      -7.048  -5.470   8.237  1.00 96.68           C  
ATOM   1775  HE2 TYR A 117      -7.686  -5.264   9.084  1.00 96.68           H  
ATOM   1776  OH  TYR A 117      -8.842  -4.978   6.714  1.00 96.68           O  
ATOM   1777  HH  TYR A 117      -9.260  -4.717   7.538  1.00 96.68           H  
ATOM   1778  CZ  TYR A 117      -7.558  -5.361   6.926  1.00 96.68           C  
ATOM   1779  N   GLU A 118      -1.778  -9.142   6.439  1.00 96.84           N  
ATOM   1780  H   GLU A 118      -2.601  -9.235   5.860  1.00 96.84           H  
ATOM   1781  CA  GLU A 118      -0.490  -9.420   5.817  1.00 96.84           C  
ATOM   1782  HA  GLU A 118       0.272  -9.412   6.597  1.00 96.84           H  
ATOM   1783  C   GLU A 118      -0.118  -8.309   4.831  1.00 96.84           C  
ATOM   1784  CB  GLU A 118      -0.428 -10.825   5.187  1.00 96.84           C  
ATOM   1785  HB2 GLU A 118      -0.534 -11.574   5.971  1.00 96.84           H  
ATOM   1786  HB3 GLU A 118       0.564 -10.947   4.752  1.00 96.84           H  
ATOM   1787  O   GLU A 118      -0.977  -7.649   4.239  1.00 96.84           O  
ATOM   1788  CG  GLU A 118      -1.478 -11.099   4.102  1.00 96.84           C  
ATOM   1789  HG2 GLU A 118      -2.467 -11.065   4.558  1.00 96.84           H  
ATOM   1790  HG3 GLU A 118      -1.425 -10.304   3.359  1.00 96.84           H  
ATOM   1791  CD  GLU A 118      -1.286 -12.461   3.400  1.00 96.84           C  
ATOM   1792  OE1 GLU A 118      -2.310 -13.066   3.025  1.00 96.84           O  
ATOM   1793  OE2 GLU A 118      -0.121 -12.888   3.159  1.00 96.84           O  
ATOM   1794  N   LEU A 119       1.188  -8.111   4.659  1.00 96.66           N  
ATOM   1795  H   LEU A 119       1.812  -8.724   5.163  1.00 96.66           H  
ATOM   1796  CA  LEU A 119       1.782  -7.176   3.708  1.00 96.66           C  
ATOM   1797  HA  LEU A 119       0.997  -6.590   3.229  1.00 96.66           H  
ATOM   1798  C   LEU A 119       2.546  -7.952   2.646  1.00 96.66           C  
ATOM   1799  CB  LEU A 119       2.725  -6.228   4.462  1.00 96.66           C  
ATOM   1800  HB2 LEU A 119       3.498  -6.832   4.937  1.00 96.66           H  
ATOM   1801  HB3 LEU A 119       2.151  -5.734   5.246  1.00 96.66           H  
ATOM   1802  O   LEU A 119       3.297  -8.874   2.968  1.00 96.66           O  
ATOM   1803  CG  LEU A 119       3.411  -5.145   3.615  1.00 96.66           C  
ATOM   1804  HG  LEU A 119       3.788  -5.562   2.682  1.00 96.66           H  
ATOM   1805  CD1 LEU A 119       2.430  -4.023   3.312  1.00 96.66           C  
ATOM   1806 HD11 LEU A 119       1.672  -4.375   2.613  1.00 96.66           H  
ATOM   1807 HD12 LEU A 119       2.967  -3.176   2.885  1.00 96.66           H  
ATOM   1808 HD13 LEU A 119       1.946  -3.687   4.229  1.00 96.66           H  
ATOM   1809  CD2 LEU A 119       4.600  -4.537   4.357  1.00 96.66           C  
ATOM   1810 HD21 LEU A 119       5.323  -5.315   4.602  1.00 96.66           H  
ATOM   1811 HD22 LEU A 119       5.087  -3.792   3.728  1.00 96.66           H  
ATOM   1812 HD23 LEU A 119       4.264  -4.063   5.280  1.00 96.66           H  
ATOM   1813  N   ARG A 120       2.440  -7.510   1.395  1.00 96.37           N  
ATOM   1814  H   ARG A 120       1.767  -6.780   1.208  1.00 96.37           H  
ATOM   1815  CA  ARG A 120       3.279  -7.979   0.296  1.00 96.37           C  
ATOM   1816  HA  ARG A 120       4.124  -8.526   0.712  1.00 96.37           H  
ATOM   1817  C   ARG A 120       3.843  -6.798  -0.492  1.00 96.37           C  
ATOM   1818  CB  ARG A 120       2.465  -8.965  -0.550  1.00 96.37           C  
ATOM   1819  HB2 ARG A 120       2.114  -9.777   0.087  1.00 96.37           H  
ATOM   1820  HB3 ARG A 120       1.598  -8.458  -0.972  1.00 96.37           H  
ATOM   1821  O   ARG A 120       3.098  -5.936  -0.956  1.00 96.37           O  
ATOM   1822  CG  ARG A 120       3.311  -9.551  -1.675  1.00 96.37           C  
ATOM   1823  HG2 ARG A 120       3.667  -8.726  -2.292  1.00 96.37           H  
ATOM   1824  HG3 ARG A 120       4.178 -10.066  -1.261  1.00 96.37           H  
ATOM   1825  CD  ARG A 120       2.506 -10.521  -2.542  1.00 96.37           C  
ATOM   1826  HD2 ARG A 120       1.582 -10.038  -2.861  1.00 96.37           H  
ATOM   1827  HD3 ARG A 120       2.248 -11.404  -1.959  1.00 96.37           H  
ATOM   1828  NE  ARG A 120       3.301 -10.858  -3.730  1.00 96.37           N  
ATOM   1829  HE  ARG A 120       3.640 -10.069  -4.260  1.00 96.37           H  
ATOM   1830  NH1 ARG A 120       3.653 -13.098  -3.375  1.00 96.37           N  
ATOM   1831 HH11 ARG A 120       4.068 -13.969  -3.672  1.00 96.37           H  
ATOM   1832 HH12 ARG A 120       2.896 -13.117  -2.706  1.00 96.37           H  
ATOM   1833  NH2 ARG A 120       4.674 -12.029  -5.066  1.00 96.37           N  
ATOM   1834 HH21 ARG A 120       5.205 -12.859  -5.288  1.00 96.37           H  
ATOM   1835 HH22 ARG A 120       4.862 -11.164  -5.553  1.00 96.37           H  
ATOM   1836  CZ  ARG A 120       3.866 -11.999  -4.048  1.00 96.37           C  
ATOM   1837  N   VAL A 121       5.160  -6.791  -0.663  1.00 94.57           N  
ATOM   1838  H   VAL A 121       5.682  -7.551  -0.252  1.00 94.57           H  
ATOM   1839  CA  VAL A 121       5.913  -5.830  -1.478  1.00 94.57           C  
ATOM   1840  HA  VAL A 121       5.264  -5.018  -1.805  1.00 94.57           H  
ATOM   1841  C   VAL A 121       6.444  -6.569  -2.699  1.00 94.57           C  
ATOM   1842  CB  VAL A 121       7.093  -5.234  -0.680  1.00 94.57           C  
ATOM   1843  HB  VAL A 121       7.790  -6.035  -0.432  1.00 94.57           H  
ATOM   1844  O   VAL A 121       7.166  -7.545  -2.521  1.00 94.57           O  
ATOM   1845  CG1 VAL A 121       7.847  -4.183  -1.506  1.00 94.57           C  
ATOM   1846 HG11 VAL A 121       7.165  -3.401  -1.840  1.00 94.57           H  
ATOM   1847 HG12 VAL A 121       8.303  -4.648  -2.380  1.00 94.57           H  
ATOM   1848 HG13 VAL A 121       8.640  -3.734  -0.907  1.00 94.57           H  
ATOM   1849  CG2 VAL A 121       6.670  -4.578   0.641  1.00 94.57           C  
ATOM   1850 HG21 VAL A 121       7.559  -4.286   1.200  1.00 94.57           H  
ATOM   1851 HG22 VAL A 121       6.084  -3.681   0.439  1.00 94.57           H  
ATOM   1852 HG23 VAL A 121       6.095  -5.271   1.254  1.00 94.57           H  
ATOM   1853  N   ASP A 122       6.142  -6.096  -3.908  1.00 94.12           N  
ATOM   1854  H   ASP A 122       5.536  -5.290  -3.971  1.00 94.12           H  
ATOM   1855  CA  ASP A 122       6.720  -6.605  -5.160  1.00 94.12           C  
ATOM   1856  HA  ASP A 122       7.427  -7.402  -4.932  1.00 94.12           H  
ATOM   1857  C   ASP A 122       7.490  -5.499  -5.874  1.00 94.12           C  
ATOM   1858  CB  ASP A 122       5.663  -7.192  -6.108  1.00 94.12           C  
ATOM   1859  HB2 ASP A 122       6.112  -7.338  -7.090  1.00 94.12           H  
ATOM   1860  HB3 ASP A 122       4.835  -6.491  -6.214  1.00 94.12           H  
ATOM   1861  O   ASP A 122       7.007  -4.372  -6.003  1.00 94.12           O  
ATOM   1862  CG  ASP A 122       5.136  -8.535  -5.615  1.00 94.12           C  
ATOM   1863  OD1 ASP A 122       5.234  -9.573  -6.296  1.00 94.12           O  
ATOM   1864  OD2 ASP A 122       4.514  -8.553  -4.545  1.00 94.12           O  
ATOM   1865  N   PHE A 123       8.675  -5.839  -6.370  1.00 92.02           N  
ATOM   1866  H   PHE A 123       8.998  -6.789  -6.254  1.00 92.02           H  
ATOM   1867  CA  PHE A 123       9.534  -4.934  -7.125  1.00 92.02           C  
ATOM   1868  HA  PHE A 123       8.908  -4.243  -7.690  1.00 92.02           H  
ATOM   1869  C   PHE A 123      10.390  -5.701  -8.133  1.00 92.02           C  
ATOM   1870  CB  PHE A 123      10.397  -4.106  -6.163  1.00 92.02           C  
ATOM   1871  HB2 PHE A 123      10.946  -3.365  -6.743  1.00 92.02           H  
ATOM   1872  HB3 PHE A 123       9.734  -3.560  -5.492  1.00 92.02           H  
ATOM   1873  O   PHE A 123      10.519  -6.924  -8.074  1.00 92.02           O  
ATOM   1874  CG  PHE A 123      11.392  -4.890  -5.330  1.00 92.02           C  
ATOM   1875  CD1 PHE A 123      10.979  -5.514  -4.138  1.00 92.02           C  
ATOM   1876  HD1 PHE A 123       9.944  -5.461  -3.833  1.00 92.02           H  
ATOM   1877  CD2 PHE A 123      12.738  -4.974  -5.734  1.00 92.02           C  
ATOM   1878  HD2 PHE A 123      13.058  -4.507  -6.654  1.00 92.02           H  
ATOM   1879  CE1 PHE A 123      11.908  -6.208  -3.345  1.00 92.02           C  
ATOM   1880  HE1 PHE A 123      11.583  -6.680  -2.430  1.00 92.02           H  
ATOM   1881  CE2 PHE A 123      13.669  -5.667  -4.940  1.00 92.02           C  
ATOM   1882  HE2 PHE A 123      14.700  -5.737  -5.254  1.00 92.02           H  
ATOM   1883  CZ  PHE A 123      13.255  -6.278  -3.744  1.00 92.02           C  
ATOM   1884  HZ  PHE A 123      13.973  -6.814  -3.140  1.00 92.02           H  
ATOM   1885  N   GLU A 124      10.987  -4.972  -9.070  1.00 90.24           N  
ATOM   1886  H   GLU A 124      10.889  -3.967  -9.049  1.00 90.24           H  
ATOM   1887  CA  GLU A 124      11.869  -5.531 -10.090  1.00 90.24           C  
ATOM   1888  HA  GLU A 124      12.025  -6.590  -9.887  1.00 90.24           H  
ATOM   1889  C   GLU A 124      13.235  -4.845 -10.034  1.00 90.24           C  
ATOM   1890  CB  GLU A 124      11.194  -5.425 -11.464  1.00 90.24           C  
ATOM   1891  HB2 GLU A 124      11.152  -4.381 -11.774  1.00 90.24           H  
ATOM   1892  HB3 GLU A 124      10.176  -5.802 -11.367  1.00 90.24           H  
ATOM   1893  O   GLU A 124      13.326  -3.620  -9.934  1.00 90.24           O  
ATOM   1894  CG  GLU A 124      11.929  -6.252 -12.527  1.00 90.24           C  
ATOM   1895  HG2 GLU A 124      12.934  -5.853 -12.660  1.00 90.24           H  
ATOM   1896  HG3 GLU A 124      12.016  -7.279 -12.173  1.00 90.24           H  
ATOM   1897  CD  GLU A 124      11.187  -6.267 -13.870  1.00 90.24           C  
ATOM   1898  OE1 GLU A 124      11.888  -6.210 -14.901  1.00 90.24           O  
ATOM   1899  OE2 GLU A 124       9.937  -6.389 -13.861  1.00 90.24           O  
ATOM   1900  N   PHE A 125      14.303  -5.639 -10.078  1.00 86.26           N  
ATOM   1901  H   PHE A 125      14.159  -6.635 -10.162  1.00 86.26           H  
ATOM   1902  CA  PHE A 125      15.681  -5.158 -10.101  1.00 86.26           C  
ATOM   1903  HA  PHE A 125      15.698  -4.132 -10.468  1.00 86.26           H  
ATOM   1904  C   PHE A 125      16.508  -6.020 -11.053  1.00 86.26           C  
ATOM   1905  CB  PHE A 125      16.262  -5.177  -8.682  1.00 86.26           C  
ATOM   1906  HB2 PHE A 125      15.663  -4.523  -8.048  1.00 86.26           H  
ATOM   1907  HB3 PHE A 125      16.186  -6.186  -8.276  1.00 86.26           H  
ATOM   1908  O   PHE A 125      16.486  -7.244 -10.942  1.00 86.26           O  
ATOM   1909  CG  PHE A 125      17.705  -4.720  -8.625  1.00 86.26           C  
ATOM   1910  CD1 PHE A 125      18.746  -5.658  -8.485  1.00 86.26           C  
ATOM   1911  HD1 PHE A 125      18.516  -6.710  -8.406  1.00 86.26           H  
ATOM   1912  CD2 PHE A 125      18.009  -3.351  -8.748  1.00 86.26           C  
ATOM   1913  HD2 PHE A 125      17.212  -2.632  -8.865  1.00 86.26           H  
ATOM   1914  CE1 PHE A 125      20.083  -5.224  -8.449  1.00 86.26           C  
ATOM   1915  HE1 PHE A 125      20.878  -5.946  -8.333  1.00 86.26           H  
ATOM   1916  CE2 PHE A 125      19.347  -2.920  -8.727  1.00 86.26           C  
ATOM   1917  HE2 PHE A 125      19.577  -1.870  -8.831  1.00 86.26           H  
ATOM   1918  CZ  PHE A 125      20.384  -3.856  -8.575  1.00 86.26           C  
ATOM   1919  HZ  PHE A 125      21.411  -3.524  -8.557  1.00 86.26           H  
ATOM   1920  N   ASN A 126      17.236  -5.388 -11.981  1.00 88.83           N  
ATOM   1921  H   ASN A 126      17.260  -4.378 -11.971  1.00 88.83           H  
ATOM   1922  CA  ASN A 126      17.993  -6.072 -13.038  1.00 88.83           C  
ATOM   1923  HA  ASN A 126      18.227  -5.344 -13.816  1.00 88.83           H  
ATOM   1924  C   ASN A 126      17.168  -7.171 -13.736  1.00 88.83           C  
ATOM   1925  CB  ASN A 126      19.326  -6.593 -12.467  1.00 88.83           C  
ATOM   1926  HB2 ASN A 126      19.127  -7.232 -11.608  1.00 88.83           H  
ATOM   1927  HB3 ASN A 126      19.821  -7.199 -13.226  1.00 88.83           H  
ATOM   1928  O   ASN A 126      17.580  -8.329 -13.770  1.00 88.83           O  
ATOM   1929  CG  ASN A 126      20.299  -5.503 -12.072  1.00 88.83           C  
ATOM   1930  ND2 ASN A 126      21.327  -5.859 -11.341  1.00 88.83           N  
ATOM   1931 HD21 ASN A 126      21.955  -5.115 -11.072  1.00 88.83           H  
ATOM   1932 HD22 ASN A 126      21.421  -6.821 -11.047  1.00 88.83           H  
ATOM   1933  OD1 ASN A 126      20.187  -4.342 -12.427  1.00 88.83           O  
ATOM   1934  N   GLU A 127      15.968  -6.816 -14.211  1.00 88.52           N  
ATOM   1935  H   GLU A 127      15.689  -5.847 -14.147  1.00 88.52           H  
ATOM   1936  CA  GLU A 127      15.037  -7.720 -14.919  1.00 88.52           C  
ATOM   1937  HA  GLU A 127      14.131  -7.152 -15.133  1.00 88.52           H  
ATOM   1938  C   GLU A 127      14.567  -8.934 -14.087  1.00 88.52           C  
ATOM   1939  CB  GLU A 127      15.621  -8.130 -16.287  1.00 88.52           C  
ATOM   1940  HB2 GLU A 127      14.863  -8.682 -16.842  1.00 88.52           H  
ATOM   1941  HB3 GLU A 127      16.469  -8.795 -16.122  1.00 88.52           H  
ATOM   1942  O   GLU A 127      13.915  -9.848 -14.593  1.00 88.52           O  
ATOM   1943  CG  GLU A 127      16.071  -6.931 -17.142  1.00 88.52           C  
ATOM   1944  HG2 GLU A 127      16.815  -6.346 -16.602  1.00 88.52           H  
ATOM   1945  HG3 GLU A 127      15.208  -6.289 -17.322  1.00 88.52           H  
ATOM   1946  CD  GLU A 127      16.693  -7.364 -18.478  1.00 88.52           C  
ATOM   1947  OE1 GLU A 127      16.348  -6.742 -19.508  1.00 88.52           O  
ATOM   1948  OE2 GLU A 127      17.552  -8.276 -18.463  1.00 88.52           O  
ATOM   1949  N   THR A 128      14.881  -8.957 -12.788  1.00 92.52           N  
ATOM   1950  H   THR A 128      15.442  -8.200 -12.423  1.00 92.52           H  
ATOM   1951  CA  THR A 128      14.499 -10.020 -11.858  1.00 92.52           C  
ATOM   1952  HA  THR A 128      14.093 -10.858 -12.425  1.00 92.52           H  
ATOM   1953  C   THR A 128      13.423  -9.512 -10.909  1.00 92.52           C  
ATOM   1954  CB  THR A 128      15.713 -10.548 -11.086  1.00 92.52           C  
ATOM   1955  HB  THR A 128      16.133  -9.757 -10.465  1.00 92.52           H  
ATOM   1956  O   THR A 128      13.571  -8.464 -10.276  1.00 92.52           O  
ATOM   1957  CG2 THR A 128      15.355 -11.750 -10.210  1.00 92.52           C  
ATOM   1958 HG21 THR A 128      14.673 -11.447  -9.415  1.00 92.52           H  
ATOM   1959 HG22 THR A 128      14.895 -12.530 -10.817  1.00 92.52           H  
ATOM   1960 HG23 THR A 128      16.264 -12.141  -9.755  1.00 92.52           H  
ATOM   1961  OG1 THR A 128      16.698 -10.985 -11.994  1.00 92.52           O  
ATOM   1962  HG1 THR A 128      16.883 -10.252 -12.587  1.00 92.52           H  
ATOM   1963  N   LYS A 129      12.331 -10.272 -10.793  1.00 92.37           N  
ATOM   1964  H   LYS A 129      12.288 -11.120 -11.341  1.00 92.37           H  
ATOM   1965  CA  LYS A 129      11.213  -9.958  -9.899  1.00 92.37           C  
ATOM   1966  HA  LYS A 129      11.122  -8.875  -9.828  1.00 92.37           H  
ATOM   1967  C   LYS A 129      11.476 -10.480  -8.491  1.00 92.37           C  
ATOM   1968  CB  LYS A 129       9.893 -10.500 -10.458  1.00 92.37           C  
ATOM   1969  HB2 LYS A 129       9.978 -11.574 -10.621  1.00 92.37           H  
ATOM   1970  HB3 LYS A 129       9.105 -10.320  -9.727  1.00 92.37           H  
ATOM   1971  O   LYS A 129      11.767 -11.663  -8.289  1.00 92.37           O  
ATOM   1972  CG  LYS A 129       9.517  -9.801 -11.771  1.00 92.37           C  
ATOM   1973  HG2 LYS A 129      10.283  -9.993 -12.523  1.00 92.37           H  
ATOM   1974  HG3 LYS A 129       9.455  -8.726 -11.601  1.00 92.37           H  
ATOM   1975  CD  LYS A 129       8.171 -10.309 -12.290  1.00 92.37           C  
ATOM   1976  HD2 LYS A 129       8.230 -11.384 -12.464  1.00 92.37           H  
ATOM   1977  HD3 LYS A 129       7.398 -10.100 -11.550  1.00 92.37           H  
ATOM   1978  CE  LYS A 129       7.851  -9.583 -13.599  1.00 92.37           C  
ATOM   1979  HE2 LYS A 129       7.860  -8.509 -13.412  1.00 92.37           H  
ATOM   1980  HE3 LYS A 129       8.648  -9.781 -14.315  1.00 92.37           H  
ATOM   1981  NZ  LYS A 129       6.539 -10.006 -14.146  1.00 92.37           N  
ATOM   1982  HZ1 LYS A 129       6.352  -9.493 -14.996  1.00 92.37           H  
ATOM   1983  HZ2 LYS A 129       5.804  -9.801 -13.485  1.00 92.37           H  
ATOM   1984  HZ3 LYS A 129       6.538 -10.995 -14.350  1.00 92.37           H  
ATOM   1985  N   TYR A 130      11.298  -9.599  -7.522  1.00 93.80           N  
ATOM   1986  H   TYR A 130      11.011  -8.663  -7.768  1.00 93.80           H  
ATOM   1987  CA  TYR A 130      11.457  -9.876  -6.107  1.00 93.80           C  
ATOM   1988  HA  TYR A 130      11.678 -10.934  -5.960  1.00 93.80           H  
ATOM   1989  C   TYR A 130      10.177  -9.548  -5.355  1.00 93.80           C  
ATOM   1990  CB  TYR A 130      12.629  -9.071  -5.554  1.00 93.80           C  
ATOM   1991  HB2 TYR A 130      12.448  -8.016  -5.763  1.00 93.80           H  
ATOM   1992  HB3 TYR A 130      12.668  -9.196  -4.472  1.00 93.80           H  
ATOM   1993  O   TYR A 130       9.431  -8.639  -5.723  1.00 93.80           O  
ATOM   1994  CG  TYR A 130      13.970  -9.472  -6.123  1.00 93.80           C  
ATOM   1995  CD1 TYR A 130      14.642 -10.593  -5.604  1.00 93.80           C  
ATOM   1996  HD1 TYR A 130      14.196 -11.160  -4.801  1.00 93.80           H  
ATOM   1997  CD2 TYR A 130      14.537  -8.734  -7.178  1.00 93.80           C  
ATOM   1998  HD2 TYR A 130      14.009  -7.889  -7.595  1.00 93.80           H  
ATOM   1999  CE1 TYR A 130      15.891 -10.974  -6.128  1.00 93.80           C  
ATOM   2000  HE1 TYR A 130      16.405 -11.830  -5.716  1.00 93.80           H  
ATOM   2001  CE2 TYR A 130      15.785  -9.111  -7.706  1.00 93.80           C  
ATOM   2002  HE2 TYR A 130      16.221  -8.559  -8.526  1.00 93.80           H  
ATOM   2003  OH  TYR A 130      17.673 -10.586  -7.688  1.00 93.80           O  
ATOM   2004  HH  TYR A 130      18.008 -11.383  -7.272  1.00 93.80           H  
ATOM   2005  CZ  TYR A 130      16.466 -10.228  -7.180  1.00 93.80           C  
ATOM   2006  N   TYR A 131       9.950 -10.278  -4.271  1.00 94.85           N  
ATOM   2007  H   TYR A 131      10.578 -11.036  -4.044  1.00 94.85           H  
ATOM   2008  CA  TYR A 131       8.895  -9.989  -3.330  1.00 94.85           C  
ATOM   2009  HA  TYR A 131       8.704  -8.919  -3.417  1.00 94.85           H  
ATOM   2010  C   TYR A 131       9.325 -10.260  -1.888  1.00 94.85           C  
ATOM   2011  CB  TYR A 131       7.610 -10.735  -3.716  1.00 94.85           C  
ATOM   2012  HB2 TYR A 131       6.774 -10.267  -3.196  1.00 94.85           H  
ATOM   2013  HB3 TYR A 131       7.426 -10.607  -4.782  1.00 94.85           H  
ATOM   2014  O   TYR A 131      10.141 -11.144  -1.603  1.00 94.85           O  
ATOM   2015  CG  TYR A 131       7.619 -12.214  -3.381  1.00 94.85           C  
ATOM   2016  CD1 TYR A 131       8.142 -13.156  -4.287  1.00 94.85           C  
ATOM   2017  HD1 TYR A 131       8.552 -12.819  -5.228  1.00 94.85           H  
ATOM   2018  CD2 TYR A 131       7.121 -12.637  -2.138  1.00 94.85           C  
ATOM   2019  HD2 TYR A 131       6.754 -11.898  -1.441  1.00 94.85           H  
ATOM   2020  CE1 TYR A 131       8.162 -14.523  -3.948  1.00 94.85           C  
ATOM   2021  HE1 TYR A 131       8.581 -15.242  -4.638  1.00 94.85           H  
ATOM   2022  CE2 TYR A 131       7.132 -14.001  -1.794  1.00 94.85           C  
ATOM   2023  HE2 TYR A 131       6.763 -14.331  -0.835  1.00 94.85           H  
ATOM   2024  OH  TYR A 131       7.684 -16.259  -2.356  1.00 94.85           O  
ATOM   2025  HH  TYR A 131       8.033 -16.815  -3.056  1.00 94.85           H  
ATOM   2026  CZ  TYR A 131       7.656 -14.946  -2.699  1.00 94.85           C  
ATOM   2027  N   ALA A 132       8.727  -9.493  -0.983  1.00 95.39           N  
ATOM   2028  H   ALA A 132       8.088  -8.792  -1.330  1.00 95.39           H  
ATOM   2029  CA  ALA A 132       8.781  -9.678   0.460  1.00 95.39           C  
ATOM   2030  HA  ALA A 132       9.297 -10.606   0.704  1.00 95.39           H  
ATOM   2031  C   ALA A 132       7.349  -9.754   0.996  1.00 95.39           C  
ATOM   2032  CB  ALA A 132       9.547  -8.510   1.090  1.00 95.39           C  
ATOM   2033  HB1 ALA A 132       9.108  -7.563   0.777  1.00 95.39           H  
ATOM   2034  HB2 ALA A 132       9.483  -8.580   2.176  1.00 95.39           H  
ATOM   2035  HB3 ALA A 132      10.594  -8.538   0.789  1.00 95.39           H  
ATOM   2036  O   ALA A 132       6.525  -8.891   0.686  1.00 95.39           O  
ATOM   2037  N   LYS A 133       7.056 -10.771   1.802  1.00 96.87           N  
ATOM   2038  H   LYS A 133       7.799 -11.415   2.032  1.00 96.87           H  
ATOM   2039  CA  LYS A 133       5.796 -10.944   2.524  1.00 96.87           C  
ATOM   2040  HA  LYS A 133       5.106 -10.148   2.242  1.00 96.87           H  
ATOM   2041  C   LYS A 133       6.033 -10.833   4.024  1.00 96.87           C  
ATOM   2042  CB  LYS A 133       5.140 -12.293   2.192  1.00 96.87           C  
ATOM   2043  HB2 LYS A 133       4.359 -12.473   2.931  1.00 96.87           H  
ATOM   2044  HB3 LYS A 133       5.884 -13.085   2.282  1.00 96.87           H  
ATOM   2045  O   LYS A 133       7.048 -11.314   4.518  1.00 96.87           O  
ATOM   2046  CG  LYS A 133       4.521 -12.351   0.789  1.00 96.87           C  
ATOM   2047  HG2 LYS A 133       5.326 -12.342   0.054  1.00 96.87           H  
ATOM   2048  HG3 LYS A 133       3.902 -11.467   0.635  1.00 96.87           H  
ATOM   2049  CD  LYS A 133       3.658 -13.607   0.563  1.00 96.87           C  
ATOM   2050  HD2 LYS A 133       3.377 -13.658  -0.489  1.00 96.87           H  
ATOM   2051  HD3 LYS A 133       4.220 -14.503   0.825  1.00 96.87           H  
ATOM   2052  CE  LYS A 133       2.382 -13.512   1.416  1.00 96.87           C  
ATOM   2053  HE2 LYS A 133       1.928 -12.535   1.253  1.00 96.87           H  
ATOM   2054  HE3 LYS A 133       2.640 -13.557   2.475  1.00 96.87           H  
ATOM   2055  NZ  LYS A 133       1.351 -14.538   1.127  1.00 96.87           N  
ATOM   2056  HZ1 LYS A 133       0.529 -14.298   1.664  1.00 96.87           H  
ATOM   2057  HZ2 LYS A 133       1.636 -15.473   1.379  1.00 96.87           H  
ATOM   2058  HZ3 LYS A 133       1.080 -14.546   0.154  1.00 96.87           H  
ATOM   2059  N   TYR A 134       5.070 -10.264   4.735  1.00 96.50           N  
ATOM   2060  H   TYR A 134       4.272  -9.894   4.238  1.00 96.50           H  
ATOM   2061  CA  TYR A 134       5.044 -10.184   6.194  1.00 96.50           C  
ATOM   2062  HA  TYR A 134       5.800 -10.845   6.620  1.00 96.50           H  
ATOM   2063  C   TYR A 134       3.668 -10.642   6.667  1.00 96.50           C  
ATOM   2064  CB  TYR A 134       5.343  -8.751   6.662  1.00 96.50           C  
ATOM   2065  HB2 TYR A 134       4.546  -8.090   6.324  1.00 96.50           H  
ATOM   2066  HB3 TYR A 134       5.322  -8.724   7.751  1.00 96.50           H  
ATOM   2067  O   TYR A 134       2.663 -10.052   6.275  1.00 96.50           O  
ATOM   2068  CG  TYR A 134       6.672  -8.195   6.187  1.00 96.50           C  
ATOM   2069  CD1 TYR A 134       7.795  -8.225   7.036  1.00 96.50           C  
ATOM   2070  HD1 TYR A 134       7.714  -8.644   8.028  1.00 96.50           H  
ATOM   2071  CD2 TYR A 134       6.790  -7.665   4.887  1.00 96.50           C  
ATOM   2072  HD2 TYR A 134       5.929  -7.650   4.234  1.00 96.50           H  
ATOM   2073  CE1 TYR A 134       9.031  -7.719   6.588  1.00 96.50           C  
ATOM   2074  HE1 TYR A 134       9.901  -7.747   7.227  1.00 96.50           H  
ATOM   2075  CE2 TYR A 134       8.028  -7.181   4.427  1.00 96.50           C  
ATOM   2076  HE2 TYR A 134       8.110  -6.784   3.426  1.00 96.50           H  
ATOM   2077  OH  TYR A 134      10.341  -6.722   4.825  1.00 96.50           O  
ATOM   2078  HH  TYR A 134      10.294  -6.506   3.891  1.00 96.50           H  
ATOM   2079  CZ  TYR A 134       9.152  -7.203   5.280  1.00 96.50           C  
ATOM   2080  N   SER A 135       3.611 -11.679   7.503  1.00 97.02           N  
ATOM   2081  H   SER A 135       4.473 -12.114   7.799  1.00 97.02           H  
ATOM   2082  CA  SER A 135       2.347 -12.233   8.015  1.00 97.02           C  
ATOM   2083  HA  SER A 135       1.655 -12.338   7.180  1.00 97.02           H  
ATOM   2084  C   SER A 135       1.658 -11.344   9.057  1.00 97.02           C  
ATOM   2085  CB  SER A 135       2.584 -13.626   8.603  1.00 97.02           C  
ATOM   2086  HB2 SER A 135       3.164 -14.223   7.899  1.00 97.02           H  
ATOM   2087  HB3 SER A 135       1.624 -14.116   8.768  1.00 97.02           H  
ATOM   2088  O   SER A 135       0.610 -11.697   9.586  1.00 97.02           O  
ATOM   2089  OG  SER A 135       3.277 -13.537   9.835  1.00 97.02           O  
ATOM   2090  HG  SER A 135       2.654 -13.229  10.497  1.00 97.02           H  
ATOM   2091  N   THR A 136       2.268 -10.226   9.438  1.00 96.64           N  
ATOM   2092  H   THR A 136       3.173 -10.018   9.041  1.00 96.64           H  
ATOM   2093  CA  THR A 136       1.661  -9.233  10.322  1.00 96.64           C  
ATOM   2094  HA  THR A 136       0.575  -9.300  10.260  1.00 96.64           H  
ATOM   2095  C   THR A 136       2.091  -7.856   9.865  1.00 96.64           C  
ATOM   2096  CB  THR A 136       2.090  -9.439  11.778  1.00 96.64           C  
ATOM   2097  HB  THR A 136       3.163  -9.264  11.851  1.00 96.64           H  
ATOM   2098  O   THR A 136       3.289  -7.601   9.741  1.00 96.64           O  
ATOM   2099  CG2 THR A 136       1.378  -8.503  12.753  1.00 96.64           C  
ATOM   2100 HG21 THR A 136       1.676  -7.470  12.569  1.00 96.64           H  
ATOM   2101 HG22 THR A 136       1.646  -8.770  13.775  1.00 96.64           H  
ATOM   2102 HG23 THR A 136       0.298  -8.595  12.635  1.00 96.64           H  
ATOM   2103  OG1 THR A 136       1.822 -10.760  12.187  1.00 96.64           O  
ATOM   2104  HG1 THR A 136       1.112 -11.086  11.629  1.00 96.64           H  
ATOM   2105  N   PHE A 137       1.117  -6.981   9.648  1.00 95.64           N  
ATOM   2106  H   PHE A 137       0.168  -7.325   9.611  1.00 95.64           H  
ATOM   2107  CA  PHE A 137       1.316  -5.592   9.281  1.00 95.64           C  
ATOM   2108  HA  PHE A 137       2.284  -5.257   9.653  1.00 95.64           H  
ATOM   2109  C   PHE A 137       0.223  -4.709   9.876  1.00 95.64           C  
ATOM   2110  CB  PHE A 137       1.343  -5.473   7.762  1.00 95.64           C  
ATOM   2111  HB2 PHE A 137       2.218  -6.018   7.406  1.00 95.64           H  
ATOM   2112  HB3 PHE A 137       0.457  -5.952   7.347  1.00 95.64           H  
ATOM   2113  O   PHE A 137      -0.967  -4.975   9.719  1.00 95.64           O  
ATOM   2114  CG  PHE A 137       1.413  -4.041   7.262  1.00 95.64           C  
ATOM   2115  CD1 PHE A 137       0.260  -3.412   6.758  1.00 95.64           C  
ATOM   2116  HD1 PHE A 137      -0.678  -3.947   6.733  1.00 95.64           H  
ATOM   2117  CD2 PHE A 137       2.626  -3.332   7.308  1.00 95.64           C  
ATOM   2118  HD2 PHE A 137       3.510  -3.804   7.712  1.00 95.64           H  
ATOM   2119  CE1 PHE A 137       0.326  -2.087   6.290  1.00 95.64           C  
ATOM   2120  HE1 PHE A 137      -0.561  -1.608   5.903  1.00 95.64           H  
ATOM   2121  CE2 PHE A 137       2.697  -2.015   6.822  1.00 95.64           C  
ATOM   2122  HE2 PHE A 137       3.633  -1.477   6.836  1.00 95.64           H  
ATOM   2123  CZ  PHE A 137       1.545  -1.390   6.317  1.00 95.64           C  
ATOM   2124  HZ  PHE A 137       1.595  -0.375   5.951  1.00 95.64           H  
ATOM   2125  N   ASN A 138       0.637  -3.633  10.533  1.00 95.60           N  
ATOM   2126  H   ASN A 138       1.630  -3.493  10.649  1.00 95.60           H  
ATOM   2127  CA  ASN A 138      -0.239  -2.551  10.965  1.00 95.60           C  
ATOM   2128  HA  ASN A 138      -0.995  -2.373  10.201  1.00 95.60           H  
ATOM   2129  C   ASN A 138       0.591  -1.270  11.114  1.00 95.60           C  
ATOM   2130  CB  ASN A 138      -0.939  -2.969  12.275  1.00 95.60           C  
ATOM   2131  HB2 ASN A 138      -0.186  -3.242  13.014  1.00 95.60           H  
ATOM   2132  HB3 ASN A 138      -1.564  -3.843  12.089  1.00 95.60           H  
ATOM   2133  O   ASN A 138       1.803  -1.325  11.353  1.00 95.60           O  
ATOM   2134  CG  ASN A 138      -1.796  -1.873  12.880  1.00 95.60           C  
ATOM   2135  ND2 ASN A 138      -3.093  -1.911  12.734  1.00 95.60           N  
ATOM   2136 HD21 ASN A 138      -3.606  -1.107  13.067  1.00 95.60           H  
ATOM   2137 HD22 ASN A 138      -3.562  -2.674  12.268  1.00 95.60           H  
ATOM   2138  OD1 ASN A 138      -1.300  -0.960  13.514  1.00 95.60           O  
ATOM   2139  N   ILE A 139      -0.071  -0.122  10.994  1.00 94.89           N  
ATOM   2140  H   ILE A 139      -1.067  -0.158  10.831  1.00 94.89           H  
ATOM   2141  CA  ILE A 139       0.476   1.159  11.438  1.00 94.89           C  
ATOM   2142  HA  ILE A 139       1.439   0.979  11.913  1.00 94.89           H  
ATOM   2143  C   ILE A 139      -0.431   1.769  12.507  1.00 94.89           C  
ATOM   2144  CB  ILE A 139       0.739   2.110  10.255  1.00 94.89           C  
ATOM   2145  HB  ILE A 139       1.226   2.999  10.657  1.00 94.89           H  
ATOM   2146  O   ILE A 139      -1.660   1.700  12.414  1.00 94.89           O  
ATOM   2147  CG1 ILE A 139      -0.568   2.564   9.578  1.00 94.89           C  
ATOM   2148 HG12 ILE A 139      -1.120   1.699   9.212  1.00 94.89           H  
ATOM   2149 HG13 ILE A 139      -1.187   3.080  10.312  1.00 94.89           H  
ATOM   2150  CG2 ILE A 139       1.712   1.453   9.259  1.00 94.89           C  
ATOM   2151 HG21 ILE A 139       1.227   0.628   8.737  1.00 94.89           H  
ATOM   2152 HG22 ILE A 139       2.050   2.188   8.528  1.00 94.89           H  
ATOM   2153 HG23 ILE A 139       2.583   1.074   9.793  1.00 94.89           H  
ATOM   2154  CD1 ILE A 139      -0.348   3.543   8.425  1.00 94.89           C  
ATOM   2155 HD11 ILE A 139       0.137   3.047   7.584  1.00 94.89           H  
ATOM   2156 HD12 ILE A 139      -1.320   3.914   8.100  1.00 94.89           H  
ATOM   2157 HD13 ILE A 139       0.258   4.389   8.749  1.00 94.89           H  
ATOM   2158  N   SER A 140       0.171   2.389  13.523  1.00 95.86           N  
ATOM   2159  H   SER A 140       1.180   2.375  13.562  1.00 95.86           H  
ATOM   2160  CA  SER A 140      -0.581   3.072  14.582  1.00 95.86           C  
ATOM   2161  HA  SER A 140      -1.349   2.389  14.944  1.00 95.86           H  
ATOM   2162  C   SER A 140      -1.290   4.336  14.073  1.00 95.86           C  
ATOM   2163  CB  SER A 140       0.349   3.390  15.756  1.00 95.86           C  
ATOM   2164  HB2 SER A 140      -0.241   3.693  16.621  1.00 95.86           H  
ATOM   2165  HB3 SER A 140       0.918   2.498  16.017  1.00 95.86           H  
ATOM   2166  O   SER A 140      -1.163   4.721  12.916  1.00 95.86           O  
ATOM   2167  OG  SER A 140       1.237   4.434  15.414  1.00 95.86           O  
ATOM   2168  HG  SER A 140       0.733   5.248  15.342  1.00 95.86           H  
ATOM   2169  N   ASN A 141      -2.010   5.028  14.955  1.00 96.02           N  
ATOM   2170  H   ASN A 141      -2.079   4.691  15.904  1.00 96.02           H  
ATOM   2171  CA  ASN A 141      -2.605   6.327  14.637  1.00 96.02           C  
ATOM   2172  HA  ASN A 141      -3.122   6.243  13.681  1.00 96.02           H  
ATOM   2173  C   ASN A 141      -1.541   7.441  14.482  1.00 96.02           C  
ATOM   2174  CB  ASN A 141      -3.654   6.656  15.717  1.00 96.02           C  
ATOM   2175  HB2 ASN A 141      -4.170   7.582  15.466  1.00 96.02           H  
ATOM   2176  HB3 ASN A 141      -4.400   5.862  15.743  1.00 96.02           H  
ATOM   2177  O   ASN A 141      -0.352   7.253  14.773  1.00 96.02           O  
ATOM   2178  CG  ASN A 141      -3.027   6.814  17.090  1.00 96.02           C  
ATOM   2179  ND2 ASN A 141      -3.445   6.045  18.064  1.00 96.02           N  
ATOM   2180 HD21 ASN A 141      -2.865   6.047  18.892  1.00 96.02           H  
ATOM   2181 HD22 ASN A 141      -4.193   5.383  17.918  1.00 96.02           H  
ATOM   2182  OD1 ASN A 141      -2.118   7.597  17.295  1.00 96.02           O  
ATOM   2183  N   GLU A 142      -1.997   8.630  14.079  1.00 95.44           N  
ATOM   2184  H   GLU A 142      -2.962   8.698  13.788  1.00 95.44           H  
ATOM   2185  CA  GLU A 142      -1.162   9.821  13.894  1.00 95.44           C  
ATOM   2186  HA  GLU A 142      -0.395   9.592  13.155  1.00 95.44           H  
ATOM   2187  C   GLU A 142      -0.456  10.297  15.176  1.00 95.44           C  
ATOM   2188  CB  GLU A 142      -2.041  10.959  13.349  1.00 95.44           C  
ATOM   2189  HB2 GLU A 142      -2.739  11.272  14.126  1.00 95.44           H  
ATOM   2190  HB3 GLU A 142      -2.615  10.595  12.497  1.00 95.44           H  
ATOM   2191  O   GLU A 142       0.698  10.717  15.107  1.00 95.44           O  
ATOM   2192  CG  GLU A 142      -1.189  12.159  12.906  1.00 95.44           C  
ATOM   2193  HG2 GLU A 142      -0.485  11.812  12.150  1.00 95.44           H  
ATOM   2194  HG3 GLU A 142      -0.624  12.549  13.753  1.00 95.44           H  
ATOM   2195  CD  GLU A 142      -2.007  13.309  12.318  1.00 95.44           C  
ATOM   2196  OE1 GLU A 142      -1.449  14.086  11.509  1.00 95.44           O  
ATOM   2197  OE2 GLU A 142      -3.209  13.455  12.625  1.00 95.44           O  
ATOM   2198  N   CYS A 143      -1.098  10.220  16.350  1.00 96.12           N  
ATOM   2199  H   CYS A 143      -2.010   9.789  16.380  1.00 96.12           H  
ATOM   2200  CA  CYS A 143      -0.491  10.648  17.621  1.00 96.12           C  
ATOM   2201  HA  CYS A 143      -0.176  11.688  17.529  1.00 96.12           H  
ATOM   2202  C   CYS A 143       0.764   9.828  17.959  1.00 96.12           C  
ATOM   2203  CB  CYS A 143      -1.516  10.529  18.760  1.00 96.12           C  
ATOM   2204  HB2 CYS A 143      -1.862   9.499  18.843  1.00 96.12           H  
ATOM   2205  HB3 CYS A 143      -1.030  10.797  19.698  1.00 96.12           H  
ATOM   2206  O   CYS A 143       1.739  10.350  18.505  1.00 96.12           O  
ATOM   2207  SG  CYS A 143      -2.935  11.630  18.491  1.00 96.12           S  
ATOM   2208  HG  CYS A 143      -2.238  12.733  18.202  1.00 96.12           H  
ATOM   2209  N   ASP A 144       0.759   8.556  17.568  1.00 95.40           N  
ATOM   2210  H   ASP A 144      -0.100   8.189  17.184  1.00 95.40           H  
ATOM   2211  CA  ASP A 144       1.900   7.653  17.673  1.00 95.40           C  
ATOM   2212  HA  ASP A 144       2.485   7.927  18.551  1.00 95.40           H  
ATOM   2213  C   ASP A 144       2.858   7.742  16.468  1.00 95.40           C  
ATOM   2214  CB  ASP A 144       1.365   6.237  17.893  1.00 95.40           C  
ATOM   2215  HB2 ASP A 144       2.169   5.515  17.748  1.00 95.40           H  
ATOM   2216  HB3 ASP A 144       0.577   6.051  17.163  1.00 95.40           H  
ATOM   2217  O   ASP A 144       3.886   7.065  16.449  1.00 95.40           O  
ATOM   2218  CG  ASP A 144       0.792   6.021  19.291  1.00 95.40           C  
ATOM   2219  OD1 ASP A 144       1.435   6.491  20.257  1.00 95.40           O  
ATOM   2220  OD2 ASP A 144      -0.229   5.303  19.385  1.00 95.40           O  
ATOM   2221  N   GLY A 145       2.573   8.612  15.494  1.00 93.43           N  
ATOM   2222  H   GLY A 145       1.734   9.166  15.590  1.00 93.43           H  
ATOM   2223  CA  GLY A 145       3.376   8.835  14.290  1.00 93.43           C  
ATOM   2224  HA2 GLY A 145       4.420   8.998  14.557  1.00 93.43           H  
ATOM   2225  HA3 GLY A 145       3.003   9.732  13.795  1.00 93.43           H  
ATOM   2226  C   GLY A 145       3.310   7.685  13.288  1.00 93.43           C  
ATOM   2227  O   GLY A 145       4.321   7.371  12.664  1.00 93.43           O  
ATOM   2228  N   TYR A 146       2.158   7.015  13.182  1.00 94.50           N  
ATOM   2229  H   TYR A 146       1.365   7.328  13.723  1.00 94.50           H  
ATOM   2230  CA  TYR A 146       1.955   5.855  12.304  1.00 94.50           C  
ATOM   2231  HA  TYR A 146       1.012   5.399  12.605  1.00 94.50           H  
ATOM   2232  C   TYR A 146       3.005   4.749  12.473  1.00 94.50           C  
ATOM   2233  CB  TYR A 146       1.786   6.291  10.845  1.00 94.50           C  
ATOM   2234  HB2 TYR A 146       1.512   5.420  10.251  1.00 94.50           H  
ATOM   2235  HB3 TYR A 146       2.749   6.638  10.469  1.00 94.50           H  
ATOM   2236  O   TYR A 146       3.413   4.109  11.513  1.00 94.50           O  
ATOM   2237  CG  TYR A 146       0.748   7.365  10.621  1.00 94.50           C  
ATOM   2238  CD1 TYR A 146      -0.623   7.048  10.689  1.00 94.50           C  
ATOM   2239  HD1 TYR A 146      -0.939   6.036  10.894  1.00 94.50           H  
ATOM   2240  CD2 TYR A 146       1.160   8.674  10.314  1.00 94.50           C  
ATOM   2241  HD2 TYR A 146       2.214   8.906  10.264  1.00 94.50           H  
ATOM   2242  CE1 TYR A 146      -1.587   8.045  10.446  1.00 94.50           C  
ATOM   2243  HE1 TYR A 146      -2.643   7.824  10.485  1.00 94.50           H  
ATOM   2244  CE2 TYR A 146       0.202   9.672  10.072  1.00 94.50           C  
ATOM   2245  HE2 TYR A 146       0.513  10.678   9.833  1.00 94.50           H  
ATOM   2246  OH  TYR A 146      -2.081  10.325   9.912  1.00 94.50           O  
ATOM   2247  HH  TYR A 146      -1.680  11.194   9.838  1.00 94.50           H  
ATOM   2248  CZ  TYR A 146      -1.170   9.355  10.142  1.00 94.50           C  
ATOM   2249  N   LYS A 147       3.465   4.525  13.706  1.00 93.89           N  
ATOM   2250  H   LYS A 147       3.009   5.026  14.455  1.00 93.89           H  
ATOM   2251  CA  LYS A 147       4.471   3.525  14.065  1.00 93.89           C  
ATOM   2252  HA  LYS A 147       5.445   3.881  13.728  1.00 93.89           H  
ATOM   2253  C   LYS A 147       4.199   2.177  13.395  1.00 93.89           C  
ATOM   2254  CB  LYS A 147       4.475   3.398  15.586  1.00 93.89           C  
ATOM   2255  HB2 LYS A 147       3.488   3.050  15.890  1.00 93.89           H  
ATOM   2256  HB3 LYS A 147       4.650   4.382  16.021  1.00 93.89           H  
ATOM   2257  O   LYS A 147       3.122   1.606  13.570  1.00 93.89           O  
ATOM   2258  CG  LYS A 147       5.552   2.429  16.089  1.00 93.89           C  
ATOM   2259  HG2 LYS A 147       6.518   2.773  15.721  1.00 93.89           H  
ATOM   2260  HG3 LYS A 147       5.366   1.426  15.703  1.00 93.89           H  
ATOM   2261  CD  LYS A 147       5.585   2.372  17.622  1.00 93.89           C  
ATOM   2262  HD2 LYS A 147       6.359   1.668  17.927  1.00 93.89           H  
ATOM   2263  HD3 LYS A 147       5.837   3.362  18.003  1.00 93.89           H  
ATOM   2264  CE  LYS A 147       4.222   1.926  18.173  1.00 93.89           C  
ATOM   2265  HE2 LYS A 147       4.001   0.930  17.791  1.00 93.89           H  
ATOM   2266  HE3 LYS A 147       3.452   2.599  17.796  1.00 93.89           H  
ATOM   2267  NZ  LYS A 147       4.181   1.941  19.653  1.00 93.89           N  
ATOM   2268  HZ1 LYS A 147       3.266   1.650  19.968  1.00 93.89           H  
ATOM   2269  HZ2 LYS A 147       4.336   2.879  19.993  1.00 93.89           H  
ATOM   2270  HZ3 LYS A 147       4.878   1.316  20.033  1.00 93.89           H  
ATOM   2271  N   LEU A 148       5.205   1.678  12.683  1.00 93.57           N  
ATOM   2272  H   LEU A 148       6.053   2.223  12.623  1.00 93.57           H  
ATOM   2273  CA  LEU A 148       5.151   0.433  11.928  1.00 93.57           C  
ATOM   2274  HA  LEU A 148       4.207   0.402  11.384  1.00 93.57           H  
ATOM   2275  C   LEU A 148       5.220  -0.783  12.857  1.00 93.57           C  
ATOM   2276  CB  LEU A 148       6.318   0.443  10.921  1.00 93.57           C  
ATOM   2277  HB2 LEU A 148       7.251   0.512  11.481  1.00 93.57           H  
ATOM   2278  HB3 LEU A 148       6.239   1.335  10.299  1.00 93.57           H  
ATOM   2279  O   LEU A 148       6.097  -0.860  13.717  1.00 93.57           O  
ATOM   2280  CG  LEU A 148       6.397  -0.793  10.006  1.00 93.57           C  
ATOM   2281  HG  LEU A 148       6.463  -1.699  10.609  1.00 93.57           H  
ATOM   2282  CD1 LEU A 148       5.178  -0.889   9.091  1.00 93.57           C  
ATOM   2283 HD11 LEU A 148       5.018   0.058   8.575  1.00 93.57           H  
ATOM   2284 HD12 LEU A 148       5.337  -1.671   8.348  1.00 93.57           H  
ATOM   2285 HD13 LEU A 148       4.289  -1.140   9.669  1.00 93.57           H  
ATOM   2286  CD2 LEU A 148       7.648  -0.716   9.130  1.00 93.57           C  
ATOM   2287 HD21 LEU A 148       8.533  -0.695   9.765  1.00 93.57           H  
ATOM   2288 HD22 LEU A 148       7.704  -1.595   8.487  1.00 93.57           H  
ATOM   2289 HD23 LEU A 148       7.620   0.183   8.515  1.00 93.57           H  
ATOM   2290  N   LEU A 149       4.350  -1.760  12.624  1.00 95.17           N  
ATOM   2291  H   LEU A 149       3.595  -1.588  11.977  1.00 95.17           H  
ATOM   2292  CA  LEU A 149       4.470  -3.116  13.145  1.00 95.17           C  
ATOM   2293  HA  LEU A 149       5.378  -3.201  13.743  1.00 95.17           H  
ATOM   2294  C   LEU A 149       4.566  -4.084  11.966  1.00 95.17           C  
ATOM   2295  CB  LEU A 149       3.256  -3.418  14.040  1.00 95.17           C  
ATOM   2296  HB2 LEU A 149       3.240  -2.709  14.867  1.00 95.17           H  
ATOM   2297  HB3 LEU A 149       2.352  -3.265  13.451  1.00 95.17           H  
ATOM   2298  O   LEU A 149       3.635  -4.163  11.168  1.00 95.17           O  
ATOM   2299  CG  LEU A 149       3.235  -4.853  14.599  1.00 95.17           C  
ATOM   2300  HG  LEU A 149       3.296  -5.573  13.783  1.00 95.17           H  
ATOM   2301  CD1 LEU A 149       4.392  -5.112  15.569  1.00 95.17           C  
ATOM   2302 HD11 LEU A 149       5.343  -5.059  15.037  1.00 95.17           H  
ATOM   2303 HD12 LEU A 149       4.383  -4.368  16.365  1.00 95.17           H  
ATOM   2304 HD13 LEU A 149       4.293  -6.107  16.003  1.00 95.17           H  
ATOM   2305  CD2 LEU A 149       1.922  -5.097  15.340  1.00 95.17           C  
ATOM   2306 HD21 LEU A 149       1.889  -6.119  15.717  1.00 95.17           H  
ATOM   2307 HD22 LEU A 149       1.087  -4.958  14.653  1.00 95.17           H  
ATOM   2308 HD23 LEU A 149       1.820  -4.397  16.170  1.00 95.17           H  
ATOM   2309  N   VAL A 150       5.666  -4.831  11.880  1.00 94.62           N  
ATOM   2310  H   VAL A 150       6.396  -4.690  12.563  1.00 94.62           H  
ATOM   2311  CA  VAL A 150       5.867  -5.897  10.884  1.00 94.62           C  
ATOM   2312  HA  VAL A 150       4.893  -6.164  10.475  1.00 94.62           H  
ATOM   2313  C   VAL A 150       6.449  -7.144  11.530  1.00 94.62           C  
ATOM   2314  CB  VAL A 150       6.751  -5.467   9.698  1.00 94.62           C  
ATOM   2315  HB  VAL A 150       7.034  -6.362   9.144  1.00 94.62           H  
ATOM   2316  O   VAL A 150       7.351  -7.036  12.354  1.00 94.62           O  
ATOM   2317  CG1 VAL A 150       5.964  -4.579   8.737  1.00 94.62           C  
ATOM   2318 HG11 VAL A 150       5.569  -3.714   9.270  1.00 94.62           H  
ATOM   2319 HG12 VAL A 150       6.606  -4.253   7.919  1.00 94.62           H  
ATOM   2320 HG13 VAL A 150       5.139  -5.162   8.326  1.00 94.62           H  
ATOM   2321  CG2 VAL A 150       8.039  -4.754  10.122  1.00 94.62           C  
ATOM   2322 HG21 VAL A 150       7.815  -3.803  10.607  1.00 94.62           H  
ATOM   2323 HG22 VAL A 150       8.659  -4.570   9.245  1.00 94.62           H  
ATOM   2324 HG23 VAL A 150       8.608  -5.387  10.804  1.00 94.62           H  
ATOM   2325  N   ASN A 151       5.952  -8.326  11.162  1.00 96.49           N  
ATOM   2326  H   ASN A 151       5.203  -8.339  10.485  1.00 96.49           H  
ATOM   2327  CA  ASN A 151       6.507  -9.618  11.587  1.00 96.49           C  
ATOM   2328  HA  ASN A 151       7.587  -9.519  11.696  1.00 96.49           H  
ATOM   2329  C   ASN A 151       6.256 -10.712  10.536  1.00 96.49           C  
ATOM   2330  CB  ASN A 151       5.916 -10.036  12.950  1.00 96.49           C  
ATOM   2331  HB2 ASN A 151       4.828  -9.965  12.926  1.00 96.49           H  
ATOM   2332  HB3 ASN A 151       6.162 -11.077  13.160  1.00 96.49           H  
ATOM   2333  O   ASN A 151       5.479 -10.528   9.600  1.00 96.49           O  
ATOM   2334  CG  ASN A 151       6.463  -9.234  14.115  1.00 96.49           C  
ATOM   2335  ND2 ASN A 151       5.609  -8.600  14.884  1.00 96.49           N  
ATOM   2336 HD21 ASN A 151       6.005  -8.059  15.640  1.00 96.49           H  
ATOM   2337 HD22 ASN A 151       4.623  -8.615  14.669  1.00 96.49           H  
ATOM   2338  OD1 ASN A 151       7.653  -9.200  14.374  1.00 96.49           O  
ATOM   2339  N   GLY A 152       6.911 -11.864  10.717  1.00 97.20           N  
ATOM   2340  H   GLY A 152       7.527 -11.940  11.514  1.00 97.20           H  
ATOM   2341  CA  GLY A 152       6.688 -13.061   9.901  1.00 97.20           C  
ATOM   2342  HA2 GLY A 152       5.626 -13.306   9.893  1.00 97.20           H  
ATOM   2343  HA3 GLY A 152       7.226 -13.900  10.341  1.00 97.20           H  
ATOM   2344  C   GLY A 152       7.156 -12.904   8.458  1.00 97.20           C  
ATOM   2345  O   GLY A 152       6.405 -13.185   7.525  1.00 97.20           O  
ATOM   2346  N   TYR A 153       8.384 -12.409   8.291  1.00 97.18           N  
ATOM   2347  H   TYR A 153       8.937 -12.188   9.107  1.00 97.18           H  
ATOM   2348  CA  TYR A 153       9.010 -12.229   6.989  1.00 97.18           C  
ATOM   2349  HA  TYR A 153       8.397 -11.532   6.417  1.00 97.18           H  
ATOM   2350  C   TYR A 153       9.123 -13.547   6.204  1.00 97.18           C  
ATOM   2351  CB  TYR A 153      10.393 -11.586   7.154  1.00 97.18           C  
ATOM   2352  HB2 TYR A 153      10.976 -12.161   7.873  1.00 97.18           H  
ATOM   2353  HB3 TYR A 153      10.277 -10.577   7.549  1.00 97.18           H  
ATOM   2354  O   TYR A 153       9.502 -14.587   6.747  1.00 97.18           O  
ATOM   2355  CG  TYR A 153      11.152 -11.523   5.846  1.00 97.18           C  
ATOM   2356  CD1 TYR A 153      12.125 -12.497   5.539  1.00 97.18           C  
ATOM   2357  HD1 TYR A 153      12.373 -13.252   6.269  1.00 97.18           H  
ATOM   2358  CD2 TYR A 153      10.812 -10.541   4.902  1.00 97.18           C  
ATOM   2359  HD2 TYR A 153      10.064  -9.800   5.143  1.00 97.18           H  
ATOM   2360  CE1 TYR A 153      12.752 -12.495   4.277  1.00 97.18           C  
ATOM   2361  HE1 TYR A 153      13.485 -13.249   4.026  1.00 97.18           H  
ATOM   2362  CE2 TYR A 153      11.441 -10.532   3.649  1.00 97.18           C  
ATOM   2363  HE2 TYR A 153      11.204  -9.776   2.915  1.00 97.18           H  
ATOM   2364  OH  TYR A 153      12.919 -11.488   2.088  1.00 97.18           O  
ATOM   2365  HH  TYR A 153      13.637 -12.107   1.935  1.00 97.18           H  
ATOM   2366  CZ  TYR A 153      12.392 -11.513   3.331  1.00 97.18           C  
ATOM   2367  N   SER A 154       8.856 -13.478   4.902  1.00 98.09           N  
ATOM   2368  H   SER A 154       8.520 -12.594   4.548  1.00 98.09           H  
ATOM   2369  CA  SER A 154       9.163 -14.511   3.910  1.00 98.09           C  
ATOM   2370  HA  SER A 154      10.106 -14.987   4.178  1.00 98.09           H  
ATOM   2371  C   SER A 154       9.327 -13.887   2.517  1.00 98.09           C  
ATOM   2372  CB  SER A 154       8.064 -15.582   3.906  1.00 98.09           C  
ATOM   2373  HB2 SER A 154       8.038 -16.070   4.880  1.00 98.09           H  
ATOM   2374  HB3 SER A 154       8.284 -16.332   3.147  1.00 98.09           H  
ATOM   2375  O   SER A 154       8.929 -12.748   2.288  1.00 98.09           O  
ATOM   2376  OG  SER A 154       6.801 -15.010   3.645  1.00 98.09           O  
ATOM   2377  HG  SER A 154       6.632 -14.375   4.345  1.00 98.09           H  
ATOM   2378  N   GLY A 155       9.905 -14.618   1.564  1.00 96.17           N  
ATOM   2379  H   GLY A 155      10.308 -15.512   1.809  1.00 96.17           H  
ATOM   2380  CA  GLY A 155      10.058 -14.165   0.178  1.00 96.17           C  
ATOM   2381  HA2 GLY A 155       9.379 -14.736  -0.456  1.00 96.17           H  
ATOM   2382  HA3 GLY A 155       9.797 -13.111   0.083  1.00 96.17           H  
ATOM   2383  C   GLY A 155      11.471 -14.348  -0.363  1.00 96.17           C  
ATOM   2384  O   GLY A 155      12.315 -14.979   0.273  1.00 96.17           O  
ATOM   2385  N   ASN A 156      11.715 -13.822  -1.563  1.00 95.24           N  
ATOM   2386  H   ASN A 156      10.995 -13.261  -1.996  1.00 95.24           H  
ATOM   2387  CA  ASN A 156      13.007 -13.912  -2.257  1.00 95.24           C  
ATOM   2388  HA  ASN A 156      13.639 -14.618  -1.719  1.00 95.24           H  
ATOM   2389  C   ASN A 156      13.795 -12.586  -2.259  1.00 95.24           C  
ATOM   2390  CB  ASN A 156      12.795 -14.483  -3.675  1.00 95.24           C  
ATOM   2391  HB2 ASN A 156      13.772 -14.699  -4.108  1.00 95.24           H  
ATOM   2392  HB3 ASN A 156      12.233 -15.415  -3.615  1.00 95.24           H  
ATOM   2393  O   ASN A 156      14.885 -12.533  -2.826  1.00 95.24           O  
ATOM   2394  CG  ASN A 156      12.063 -13.536  -4.612  1.00 95.24           C  
ATOM   2395  ND2 ASN A 156      12.146 -13.742  -5.906  1.00 95.24           N  
ATOM   2396 HD21 ASN A 156      12.732 -14.480  -6.269  1.00 95.24           H  
ATOM   2397 HD22 ASN A 156      11.768 -13.039  -6.525  1.00 95.24           H  
ATOM   2398  OD1 ASN A 156      11.411 -12.602  -4.195  1.00 95.24           O  
ATOM   2399  N   ALA A 157      13.252 -11.527  -1.654  1.00 92.58           N  
ATOM   2400  H   ALA A 157      12.325 -11.627  -1.265  1.00 92.58           H  
ATOM   2401  CA  ALA A 157      13.941 -10.263  -1.416  1.00 92.58           C  
ATOM   2402  HA  ALA A 157      14.604 -10.053  -2.256  1.00 92.58           H  
ATOM   2403  C   ALA A 157      14.804 -10.308  -0.133  1.00 92.58           C  
ATOM   2404  CB  ALA A 157      12.869  -9.169  -1.366  1.00 92.58           C  
ATOM   2405  HB1 ALA A 157      12.235  -9.334  -0.495  1.00 92.58           H  
ATOM   2406  HB2 ALA A 157      13.327  -8.183  -1.289  1.00 92.58           H  
ATOM   2407  HB3 ALA A 157      12.248  -9.206  -2.262  1.00 92.58           H  
ATOM   2408  O   ALA A 157      15.013 -11.362   0.468  1.00 92.58           O  
ATOM   2409  N   GLY A 158      15.327  -9.154   0.288  1.00 90.45           N  
ATOM   2410  H   GLY A 158      15.080  -8.318  -0.221  1.00 90.45           H  
ATOM   2411  CA  GLY A 158      15.863  -8.971   1.639  1.00 90.45           C  
ATOM   2412  HA2 GLY A 158      16.279  -9.908   2.007  1.00 90.45           H  
ATOM   2413  HA3 GLY A 158      16.662  -8.229   1.618  1.00 90.45           H  
ATOM   2414  C   GLY A 158      14.783  -8.489   2.614  1.00 90.45           C  
ATOM   2415  O   GLY A 158      13.870  -7.763   2.219  1.00 90.45           O  
ATOM   2416  N   ASP A 159      14.921  -8.833   3.897  1.00 91.97           N  
ATOM   2417  H   ASP A 159      15.665  -9.464   4.161  1.00 91.97           H  
ATOM   2418  CA  ASP A 159      14.053  -8.340   4.977  1.00 91.97           C  
ATOM   2419  HA  ASP A 159      13.024  -8.325   4.618  1.00 91.97           H  
ATOM   2420  C   ASP A 159      14.423  -6.898   5.368  1.00 91.97           C  
ATOM   2421  CB  ASP A 159      14.092  -9.300   6.174  1.00 91.97           C  
ATOM   2422  HB2 ASP A 159      13.897 -10.312   5.819  1.00 91.97           H  
ATOM   2423  HB3 ASP A 159      15.088  -9.291   6.616  1.00 91.97           H  
ATOM   2424  O   ASP A 159      15.085  -6.627   6.372  1.00 91.97           O  
ATOM   2425  CG  ASP A 159      13.053  -8.945   7.249  1.00 91.97           C  
ATOM   2426  OD1 ASP A 159      12.356  -7.910   7.105  1.00 91.97           O  
ATOM   2427  OD2 ASP A 159      12.972  -9.716   8.230  1.00 91.97           O  
ATOM   2428  N   SER A 160      14.068  -5.945   4.505  1.00 87.60           N  
ATOM   2429  H   SER A 160      13.633  -6.235   3.641  1.00 87.60           H  
ATOM   2430  CA  SER A 160      14.407  -4.534   4.710  1.00 87.60           C  
ATOM   2431  HA  SER A 160      15.436  -4.472   5.066  1.00 87.60           H  
ATOM   2432  C   SER A 160      13.545  -3.840   5.768  1.00 87.60           C  
ATOM   2433  CB  SER A 160      14.320  -3.770   3.391  1.00 87.60           C  
ATOM   2434  HB2 SER A 160      13.308  -3.830   2.990  1.00 87.60           H  
ATOM   2435  HB3 SER A 160      14.563  -2.724   3.580  1.00 87.60           H  
ATOM   2436  O   SER A 160      13.996  -2.846   6.341  1.00 87.60           O  
ATOM   2437  OG  SER A 160      15.237  -4.300   2.452  1.00 87.60           O  
ATOM   2438  HG  SER A 160      15.963  -4.698   2.939  1.00 87.60           H  
ATOM   2439  N   LEU A 161      12.329  -4.330   6.047  1.00 88.93           N  
ATOM   2440  H   LEU A 161      12.049  -5.215   5.649  1.00 88.93           H  
ATOM   2441  CA  LEU A 161      11.442  -3.692   7.029  1.00 88.93           C  
ATOM   2442  HA  LEU A 161      11.623  -2.618   7.004  1.00 88.93           H  
ATOM   2443  C   LEU A 161      11.749  -4.107   8.470  1.00 88.93           C  
ATOM   2444  CB  LEU A 161       9.957  -3.908   6.694  1.00 88.93           C  
ATOM   2445  HB2 LEU A 161       9.369  -3.402   7.460  1.00 88.93           H  
ATOM   2446  HB3 LEU A 161       9.733  -4.973   6.764  1.00 88.93           H  
ATOM   2447  O   LEU A 161      11.351  -3.377   9.378  1.00 88.93           O  
ATOM   2448  CG  LEU A 161       9.488  -3.370   5.332  1.00 88.93           C  
ATOM   2449  HG  LEU A 161      10.016  -3.888   4.532  1.00 88.93           H  
ATOM   2450  CD1 LEU A 161       7.987  -3.615   5.168  1.00 88.93           C  
ATOM   2451 HD11 LEU A 161       7.427  -3.013   5.883  1.00 88.93           H  
ATOM   2452 HD12 LEU A 161       7.759  -4.666   5.345  1.00 88.93           H  
ATOM   2453 HD13 LEU A 161       7.678  -3.348   4.157  1.00 88.93           H  
ATOM   2454  CD2 LEU A 161       9.725  -1.863   5.194  1.00 88.93           C  
ATOM   2455 HD21 LEU A 161      10.793  -1.647   5.211  1.00 88.93           H  
ATOM   2456 HD22 LEU A 161       9.332  -1.519   4.238  1.00 88.93           H  
ATOM   2457 HD23 LEU A 161       9.232  -1.327   6.005  1.00 88.93           H  
ATOM   2458  N   ALA A 162      12.503  -5.189   8.705  1.00 89.81           N  
ATOM   2459  H   ALA A 162      12.695  -5.835   7.953  1.00 89.81           H  
ATOM   2460  CA  ALA A 162      12.928  -5.581  10.052  1.00 89.81           C  
ATOM   2461  HA  ALA A 162      12.054  -5.916  10.610  1.00 89.81           H  
ATOM   2462  C   ALA A 162      13.571  -4.428  10.845  1.00 89.81           C  
ATOM   2463  CB  ALA A 162      13.906  -6.753   9.938  1.00 89.81           C  
ATOM   2464  HB1 ALA A 162      14.328  -6.982  10.917  1.00 89.81           H  
ATOM   2465  HB2 ALA A 162      14.710  -6.520   9.240  1.00 89.81           H  
ATOM   2466  HB3 ALA A 162      13.366  -7.634   9.590  1.00 89.81           H  
ATOM   2467  O   ALA A 162      13.242  -4.225  12.012  1.00 89.81           O  
ATOM   2468  N   PHE A 163      14.428  -3.622  10.208  1.00 87.42           N  
ATOM   2469  H   PHE A 163      14.655  -3.841   9.248  1.00 87.42           H  
ATOM   2470  CA  PHE A 163      15.089  -2.475  10.850  1.00 87.42           C  
ATOM   2471  HA  PHE A 163      15.499  -2.799  11.807  1.00 87.42           H  
ATOM   2472  C   PHE A 163      14.150  -1.298  11.149  1.00 87.42           C  
ATOM   2473  CB  PHE A 163      16.241  -1.991   9.961  1.00 87.42           C  
ATOM   2474  HB2 PHE A 163      15.837  -1.667   9.002  1.00 87.42           H  
ATOM   2475  HB3 PHE A 163      16.703  -1.122  10.429  1.00 87.42           H  
ATOM   2476  O   PHE A 163      14.494  -0.425  11.940  1.00 87.42           O  
ATOM   2477  CG  PHE A 163      17.317  -3.028   9.732  1.00 87.42           C  
ATOM   2478  CD1 PHE A 163      18.238  -3.322  10.755  1.00 87.42           C  
ATOM   2479  HD1 PHE A 163      18.176  -2.803  11.701  1.00 87.42           H  
ATOM   2480  CD2 PHE A 163      17.387  -3.717   8.506  1.00 87.42           C  
ATOM   2481  HD2 PHE A 163      16.670  -3.512   7.724  1.00 87.42           H  
ATOM   2482  CE1 PHE A 163      19.230  -4.298  10.553  1.00 87.42           C  
ATOM   2483  HE1 PHE A 163      19.930  -4.529  11.342  1.00 87.42           H  
ATOM   2484  CE2 PHE A 163      18.377  -4.693   8.305  1.00 87.42           C  
ATOM   2485  HE2 PHE A 163      18.412  -5.237   7.373  1.00 87.42           H  
ATOM   2486  CZ  PHE A 163      19.299  -4.983   9.326  1.00 87.42           C  
ATOM   2487  HZ  PHE A 163      20.050  -5.744   9.173  1.00 87.42           H  
ATOM   2488  N   GLN A 164      12.985  -1.256  10.503  1.00 86.39           N  
ATOM   2489  H   GLN A 164      12.736  -2.042   9.919  1.00 86.39           H  
ATOM   2490  CA  GLN A 164      11.984  -0.200  10.659  1.00 86.39           C  
ATOM   2491  HA  GLN A 164      12.447   0.672  11.120  1.00 86.39           H  
ATOM   2492  C   GLN A 164      10.839  -0.616  11.588  1.00 86.39           C  
ATOM   2493  CB  GLN A 164      11.460   0.204   9.272  1.00 86.39           C  
ATOM   2494  HB2 GLN A 164      10.688   0.965   9.394  1.00 86.39           H  
ATOM   2495  HB3 GLN A 164      10.998  -0.662   8.798  1.00 86.39           H  
ATOM   2496  O   GLN A 164       9.961   0.192  11.891  1.00 86.39           O  
ATOM   2497  CG  GLN A 164      12.553   0.751   8.339  1.00 86.39           C  
ATOM   2498  HG2 GLN A 164      13.302  -0.022   8.165  1.00 86.39           H  
ATOM   2499  HG3 GLN A 164      12.103   0.984   7.374  1.00 86.39           H  
ATOM   2500  CD  GLN A 164      13.245   2.013   8.855  1.00 86.39           C  
ATOM   2501  NE2 GLN A 164      14.437   2.303   8.384  1.00 86.39           N  
ATOM   2502 HE21 GLN A 164      14.871   1.706   7.694  1.00 86.39           H  
ATOM   2503 HE22 GLN A 164      14.847   3.174   8.690  1.00 86.39           H  
ATOM   2504  OE1 GLN A 164      12.732   2.789   9.650  1.00 86.39           O  
ATOM   2505  N   ASN A 165      10.831  -1.866  12.053  1.00 92.46           N  
ATOM   2506  H   ASN A 165      11.571  -2.497  11.782  1.00 92.46           H  
ATOM   2507  CA  ASN A 165       9.819  -2.348  12.977  1.00 92.46           C  
ATOM   2508  HA  ASN A 165       8.844  -2.208  12.510  1.00 92.46           H  
ATOM   2509  C   ASN A 165       9.857  -1.542  14.286  1.00 92.46           C  
ATOM   2510  CB  ASN A 165      10.046  -3.844  13.216  1.00 92.46           C  
ATOM   2511  HB2 ASN A 165      10.218  -4.345  12.264  1.00 92.46           H  
ATOM   2512  HB3 ASN A 165      10.930  -3.982  13.837  1.00 92.46           H  
ATOM   2513  O   ASN A 165      10.908  -1.380  14.904  1.00 92.46           O  
ATOM   2514  CG  ASN A 165       8.856  -4.511  13.878  1.00 92.46           C  
ATOM   2515  ND2 ASN A 165       9.042  -5.709  14.370  1.00 92.46           N  
ATOM   2516 HD21 ASN A 165       9.934  -6.160  14.224  1.00 92.46           H  
ATOM   2517 HD22 ASN A 165       8.213  -6.280  14.455  1.00 92.46           H  
ATOM   2518  OD1 ASN A 165       7.748  -3.996  13.915  1.00 92.46           O  
ATOM   2519  N   GLY A 166       8.708  -1.016  14.703  1.00 93.36           N  
ATOM   2520  H   GLY A 166       7.870  -1.208  14.172  1.00 93.36           H  
ATOM   2521  CA  GLY A 166       8.577  -0.139  15.865  1.00 93.36           C  
ATOM   2522  HA2 GLY A 166       9.197  -0.526  16.674  1.00 93.36           H  
ATOM   2523  HA3 GLY A 166       7.536  -0.156  16.187  1.00 93.36           H  
ATOM   2524  C   GLY A 166       8.971   1.323  15.626  1.00 93.36           C  
ATOM   2525  O   GLY A 166       8.845   2.129  16.552  1.00 93.36           O  
ATOM   2526  N   MET A 167       9.402   1.693  14.415  1.00 91.56           N  
ATOM   2527  H   MET A 167       9.458   0.995  13.687  1.00 91.56           H  
ATOM   2528  CA  MET A 167       9.761   3.069  14.058  1.00 91.56           C  
ATOM   2529  HA  MET A 167      10.120   3.573  14.955  1.00 91.56           H  
ATOM   2530  C   MET A 167       8.548   3.851  13.542  1.00 91.56           C  
ATOM   2531  CB  MET A 167      10.907   3.093  13.032  1.00 91.56           C  
ATOM   2532  HB2 MET A 167      11.136   4.127  12.774  1.00 91.56           H  
ATOM   2533  HB3 MET A 167      10.584   2.596  12.117  1.00 91.56           H  
ATOM   2534  O   MET A 167       7.657   3.300  12.892  1.00 91.56           O  
ATOM   2535  CG  MET A 167      12.183   2.416  13.551  1.00 91.56           C  
ATOM   2536  HG2 MET A 167      12.884   2.318  12.723  1.00 91.56           H  
ATOM   2537  HG3 MET A 167      11.941   1.408  13.888  1.00 91.56           H  
ATOM   2538  SD  MET A 167      13.016   3.300  14.903  1.00 91.56           S  
ATOM   2539  CE  MET A 167      13.871   4.575  13.941  1.00 91.56           C  
ATOM   2540  HE1 MET A 167      14.526   4.100  13.211  1.00 91.56           H  
ATOM   2541  HE2 MET A 167      14.468   5.197  14.609  1.00 91.56           H  
ATOM   2542  HE3 MET A 167      13.144   5.199  13.420  1.00 91.56           H  
ATOM   2543  N   LYS A 168       8.527   5.157  13.823  1.00 90.38           N  
ATOM   2544  H   LYS A 168       9.336   5.546  14.285  1.00 90.38           H  
ATOM   2545  CA  LYS A 168       7.536   6.101  13.284  1.00 90.38           C  
ATOM   2546  HA  LYS A 168       6.539   5.662  13.334  1.00 90.38           H  
ATOM   2547  C   LYS A 168       7.810   6.397  11.809  1.00 90.38           C  
ATOM   2548  CB  LYS A 168       7.526   7.404  14.095  1.00 90.38           C  
ATOM   2549  HB2 LYS A 168       6.786   8.075  13.659  1.00 90.38           H  
ATOM   2550  HB3 LYS A 168       8.501   7.885  14.024  1.00 90.38           H  
ATOM   2551  O   LYS A 168       8.979   6.402  11.409  1.00 90.38           O  
ATOM   2552  CG  LYS A 168       7.177   7.153  15.568  1.00 90.38           C  
ATOM   2553  HG2 LYS A 168       6.251   6.579  15.616  1.00 90.38           H  
ATOM   2554  HG3 LYS A 168       7.970   6.577  16.043  1.00 90.38           H  
ATOM   2555  CD  LYS A 168       7.003   8.478  16.316  1.00 90.38           C  
ATOM   2556  HD2 LYS A 168       6.234   9.063  15.813  1.00 90.38           H  
ATOM   2557  HD3 LYS A 168       7.940   9.034  16.300  1.00 90.38           H  
ATOM   2558  CE  LYS A 168       6.575   8.198  17.759  1.00 90.38           C  
ATOM   2559  HE2 LYS A 168       7.410   7.752  18.299  1.00 90.38           H  
ATOM   2560  HE3 LYS A 168       5.763   7.472  17.729  1.00 90.38           H  
ATOM   2561  NZ  LYS A 168       6.101   9.434  18.424  1.00 90.38           N  
ATOM   2562  HZ1 LYS A 168       6.821  10.143  18.439  1.00 90.38           H  
ATOM   2563  HZ2 LYS A 168       5.305   9.793  17.917  1.00 90.38           H  
ATOM   2564  HZ3 LYS A 168       5.782   9.235  19.362  1.00 90.38           H  
ATOM   2565  N   PHE A 169       6.734   6.628  11.056  1.00 81.24           N  
ATOM   2566  H   PHE A 169       5.844   6.694  11.529  1.00 81.24           H  
ATOM   2567  CA  PHE A 169       6.796   7.237   9.724  1.00 81.24           C  
ATOM   2568  HA  PHE A 169       7.553   6.747   9.113  1.00 81.24           H  
ATOM   2569  C   PHE A 169       7.200   8.700   9.823  1.00 81.24           C  
ATOM   2570  CB  PHE A 169       5.434   7.158   9.016  1.00 81.24           C  
ATOM   2571  HB2 PHE A 169       4.651   7.369   9.744  1.00 81.24           H  
ATOM   2572  HB3 PHE A 169       5.375   7.956   8.276  1.00 81.24           H  
ATOM   2573  O   PHE A 169       7.193   9.284  10.931  1.00 81.24           O  
ATOM   2574  CG  PHE A 169       5.123   5.865   8.297  1.00 81.24           C  
ATOM   2575  CD1 PHE A 169       4.928   5.855   6.903  1.00 81.24           C  
ATOM   2576  HD1 PHE A 169       5.056   6.764   6.333  1.00 81.24           H  
ATOM   2577  CD2 PHE A 169       4.973   4.676   9.022  1.00 81.24           C  
ATOM   2578  HD2 PHE A 169       5.176   4.675  10.082  1.00 81.24           H  
ATOM   2579  CE1 PHE A 169       4.547   4.668   6.252  1.00 81.24           C  
ATOM   2580  HE1 PHE A 169       4.382   4.664   5.185  1.00 81.24           H  
ATOM   2581  CE2 PHE A 169       4.566   3.496   8.382  1.00 81.24           C  
ATOM   2582  HE2 PHE A 169       4.425   2.595   8.962  1.00 81.24           H  
ATOM   2583  CZ  PHE A 169       4.340   3.495   6.996  1.00 81.24           C  
ATOM   2584  HZ  PHE A 169       4.006   2.594   6.502  1.00 81.24           H  
ATOM   2585  OXT PHE A 169       7.458   9.253   8.744  1.00 81.24           O  
TER    2586      PHE A 169                                                       
END   
